# Supplementary material for: Effective Identification of Bacterial Type III Secretion Signals Using Joint Element Features
Source: PLoS One. 2013 Apr 4;8(4):e59754. doi: 10.1371/journal.pone.0059754 (PMC3617162; doi:10.1371/journal.pone.0059754)
Supplement: Table S1 — Joint feature profiles in the N-terminal up to 50 positions. (XLS) [file pone.0059754.s005.xls]

## Sheet: Joint_feature_enrichment
Supplemental Table S1. Distribution and preference of joint features in N-terminal 50 positions of T3S and non-T3S proteins.
Position	1		2		3		4		5		6		7		8		9		10
	T3S	non-T3S	T3S	non-T3S	T3S	non-T3S	T3S	non-T3S	T3S	non-T3S	T3S	non-T3S	T3S	non-T3S	T3S	non-T3S	T3S	non-T3S	T3S	non-T3S
Element number with non-zero distribution	20	19	31	60	47	81	51	82	57	86	59	84	56	86	60	86	53	74	52	82
Frequency of Max-enriched element	0.11	0.14	0.2	0.1	0.14	0.08	0.12	0.05	0.12	0.08	0.11	0.08	0.15	0.1	0.16	0.11	0.12	0.09	0.12	0.09
Accumulated frequency of 10 top enriched elements	0.73	0.78	0.75	0.63	0.61	0.42	0.58	0.39	0.58	0.34	0.54	0.35	0.55	0.37	0.55	0.38	0.52	0.38	0.54	0.41
Accumulated frequency of 20 top enriched elements	1	1	0.94	0.84	0.81	0.62	0.78	0.62	0.77	0.54	0.72	0.56	0.72	0.58	0.72	0.58	0.73	0.61	0.75	0.6
Top enriched 10 elements	TCe	SCe	ICe	TCe	SCe	SCe	SCe	LHb	SCe	LHb	SCe	LHb	SCe	LHb	SCe	LHb	SCe	LHb	SCe	LHb
	KCe	KCe	NCe	KCe	GCe	TCe	NCe	SCe	PCe	AHb	TCe	PCe	GCe	PCe	GCe	AHb	GCe	AHb	PCe	AHb
	LCe	TCe	SCe	SCe	PCe	KCe	RCe	PCe	TCe	RCe	NCe	AHb	PCe	AHb	ACe	IHb	TCe	VHb	NCe	VHb
	SCe	RCe	RCe	RCe	TCe	PCe	PCe	RCe	NCe	VEb	KCe	RHe	RCe	SHb	NCe	VHb	NCe	IHb	GCe	IHb
	PCe	NCe	TCe	LCe	VCe	RCe	ICb	AHb	GCe	ACe	GCe	LEb	TCe	SCe	PCe	PCe	ACe	SHb	ACb	RHe
	RCe	ACe	LCe	ACe	NCe	DCe	TCe	DCe	LCb	RHe	RCe	QHe	HCe	TCe	QCe	RCe	PCe	GHb	TCe	TCe
	NCe	PCe	PCe	DCe	RCe	LCb	GCe	IEb	ICb	IHb	ACb	RCe	LCb	RHe	SCb	FHb	FCb	SCe	HCe	GCb
	ICe	LCe	ACe	ECe	IEb	NCe	LCb	VEb	RCe	KCe	ACe	IHb	NCe	AHe	TCe	SCe	HCe	DCe	LHb	GCe
	DCe	DCe	FCe	PCe	ICb	ACe	SEe	KCe	ACe	SCe	DCe	LCe	QCe	GCb	HCe	GCe	IEb	RHe	FCb	LCb
	ECe	ICe	KCe	ICe	QCe	LCe	ACe	RHe	IEb	EHe	PCe	AEb	ACb	IHb	RCe	SCb	LCb	RCe	LCb	EHe
Position	11		12		13		14		15		16		17		18		19		20
	T3S	non-T3S	T3S	non-T3S	T3S	non-T3S	T3S	non-T3S	T3S	non-T3S	T3S	non-T3S	T3S	non-T3S	T3S	non-T3S	T3S	non-T3S	T3S	non-T3S
Element number with non-zero distribution	53	77	60	76	58	84	67	80	56	80	60	78	59	73	58	83	56	81	52	83
Frequency of Max-enriched element	0.09	0.1	0.09	0.11	0.09	0.1	0.09	0.12	0.11	0.09	0.11	0.1	0.11	0.1	0.11	0.1	0.08	0.1	0.09	0.08
Accumulated frequency of 10 top enriched elements	0.48	0.44	0.46	0.42	0.44	0.43	0.45	0.4	0.49	0.42	0.44	0.39	0.5	0.42	0.51	0.43	0.47	0.43	0.51	0.36
Accumulated frequency of 20 top enriched elements	0.7	0.62	0.66	0.6	0.65	0.61	0.64	0.59	0.69	0.61	0.67	0.59	0.71	0.63	0.72	0.6	0.71	0.61	0.76	0.55
Top enriched 10 elements	SCe	LHb	SCe	LHb	PCe	LHb	SCe	LHb	SCe	AHb	SCe	LHb	SCe	LHb	SCe	LHb	PCe	AHb	PCe	AHb
	TCe	AHb	PCe	AHb	SCe	AHb	PCe	AHb	LCb	LHb	PCe	AHb	PCe	AHb	PCe	AHb	SCe	LHb	GCe	LHb
	PCe	IHb	GCe	IHb	GCe	IHb	ACe	VHb	PCe	VHb	DCe	VHb	ACe	VHb	DCe	IHb	ECe	IHb	SCe	IHb
	QCe	VHb	TCe	GHb	ACb	RCe	LCb	PCe	DCe	IHb	ACb	FHb	TCe	AHe	TCe	GCe	TCe	VHb	TCe	GHb
	GCe	PCe	DCe	RCe	RCe	RHe	LHb	GCe	NCe	AHe	ACe	IHb	ECe	SHb	EHe	FHb	QCe	ECe	NCe	VHb
	LCb	SCe	ACb	TCe	AHb	AHe	GCe	IHb	TCe	PCe	NCe	AHe	GCe	GCb	HCe	SHb	AHb	GHb	ECe	SCb
	NCe	GCe	VCe	VHb	ACe	PCe	TCe	RCe	ICb	SCe	TCe	GCb	NCe	ACe	NCe	VHb	EHe	LCb	ACb	SCe
	ACb	FHb	ACe	FHb	GCb	SCe	VCb	ACb	ACe	FHb	EHe	GHb	LHb	DCe	QCe	LCb	GCe	FHb	ACe	SHb
	KCe	LCb	AHb	PCe	LCe	GCe	YCb	FHb	LHb	GHb	QCe	SHb	AHb	FHb	ECe	SCe	RCe	GCb	AHb	KHe
	VCe	ECe	LCb	SCe	LEb	VHb	ACb	KHe	GCe	LCb	SCb	DCe	DCe	MHb	SHb	GCb	ACb	RHe	LHb	TCe
Position	21		22		23		24		25		26		27		28		29		30
	T3S	non-T3S	T3S	non-T3S	T3S	non-T3S	T3S	non-T3S	T3S	non-T3S	T3S	non-T3S	T3S	non-T3S	T3S	non-T3S	T3S	non-T3S	T3S	non-T3S
Element number with non-zero distribution	52	81	48	87	60	76	60	81	57	94	63	86	56	87	51	84	59	83	59	87
Frequency of Max-enriched element	0.12	0.09	0.11	0.09	0.09	0.08	0.08	0.09	0.08	0.06	0.12	0.07	0.13	0.06	0.09	0.04	0.08	0.06	0.09	0.05
Accumulated frequency of 10 top enriched elements	0.53	0.39	0.54	0.4	0.5	0.37	0.49	0.37	0.46	0.35	0.5	0.36	0.49	0.34	0.5	0.33	0.46	0.35	0.46	0.34
Accumulated frequency of 20 top enriched elements	0.76	0.59	0.77	0.59	0.72	0.57	0.69	0.56	0.69	0.53	0.71	0.54	0.69	0.53	0.72	0.53	0.69	0.54	0.67	0.55
Top enriched 10 elements	SCe	AHb	SCe	LHb	PCe	LHb	TCe	AHb	PCe	LHb	SCe	AHb	SCe	LHb	PCe	AHb	SCe	LHb	PCe	LHb
	PCe	LHb	PCe	AHb	SCe	AHb	PCe	LHb	ACe	AHb	PCe	LHb	GCe	AHb	SCe	FHb	TCe	AHb	GCe	AHb
	DCe	PCe	ACe	VHb	GCe	IHb	SCe	ACe	SCe	VHb	TCe	LCb	QCe	EHe	AHb	LHb	PCe	PCe	TCe	GCb
	TCe	VHb	AHb	DCe	ACe	DCe	ACe	VHb	DCe	AHe	ACb	SCe	PCe	DCe	DCe	ACe	QCe	DCe	AHb	KCe
	ACe	GCe	ECe	ACb	TCe	GCe	NCe	KCe	EHe	DCe	AHe	DCe	LHb	GCe	KHe	GCe	AHb	IHb	SCe	VEb
	GCe	ACb	GCe	ACe	DCe	FHb	GCe	TCe	TCe	IHb	DCe	AHe	TCe	PCe	GCe	PCe	GCb	VCb	NCe	PCe
	AHb	ACe	ACb	GCb	ECe	RCe	QCe	DCe	ECe	KCe	GCe	PCe	ACb	ACe	KCe	ECe	GCe	KCe	RCe	DCe
	ECe	GCb	KCe	IHb	ACb	ACb	AHb	EHe	GCe	PCe	QCe	ACb	AHb	VHb	TCe	KHe	NCe	RHe	AHe	VHb
	QCe	IHb	AHe	LCb	KHe	VHb	DCe	GCb	LCb	RCe	ECe	GCe	AHe	NCe	ACe	VEb	EHe	ACb	IHb	ACb
	SCb	RHe	DCe	PCe	LCb	ECe	ECe	SCb	QCe	ACb	EHe	ACe	ECe	RCe	NCe	ACb	IEb	GCe	LCb	ACe
Position	31		32		33		34		35		36		37		38		39		40
	T3S	non-T3S	T3S	non-T3S	T3S	non-T3S	T3S	non-T3S	T3S	non-T3S	T3S	non-T3S	T3S	non-T3S	T3S	non-T3S	T3S	non-T3S	T3S	non-T3S
Element number with non-zero distribution	64	82	61	84	56	84	62	79	58	81	63	84	60	88	66	85	64	86	61	85
Frequency of Max-enriched element	0.1	0.07	0.07	0.04	0.08	0.04	0.05	0.07	0.06	0.07	0.09	0.05	0.06	0.07	0.07	0.06	0.08	0.05	0.06	0.04
Accumulated frequency of 10 top enriched elements	0.45	0.36	0.44	0.35	0.47	0.33	0.42	0.38	0.45	0.36	0.41	0.32	0.4	0.35	0.41	0.32	0.41	0.33	0.4	0.31
Accumulated frequency of 20 top enriched elements	0.67	0.56	0.68	0.58	0.72	0.54	0.65	0.57	0.67	0.57	0.63	0.51	0.64	0.55	0.65	0.53	0.63	0.53	0.63	0.51
Top enriched 10 elements	SCe	LHb	SCe	LCb	SCe	GCe	GCe	LHb	GCe	LHb	PCe	PCe	PCe	LHb	SCe	LHb	PCe	LHb	LHb	GCe
	AHb	AHb	PCe	LHb	AHb	AHb	ACe	AHb	LHb	SCe	SCe	AHb	SCe	PCe	PCe	SCe	LHb	AHb	PCe	AHb
	PCe	GCe	ECe	DCe	PCe	PCe	PCe	PCe	RCe	AHb	LHb	LHb	TCe	AHb	TCe	AHb	GCe	SCe	ACe	LHb
	RCe	PCe	AHb	EHe	ACb	LHb	RCe	ECe	SCe	LCb	ACb	AHe	RCe	VEb	ACe	ECe	SCe	GCe	SCe	DCe
	ACe	SCe	RCe	GCe	GCe	SCe	SCe	GCe	ACb	DCe	QCe	VEb	ACb	GCe	AHe	IHb	AHb	LEb	AHb	KHe
	GCe	DCe	LCb	SCe	EHe	DCe	LHb	DCe	TCe	FHb	AHb	ACb	KHe	IHb	HCe	VEb	KHe	ACb	EHe	RCe
	HCe	LCb	LHb	QHe	KHe	AHe	QCe	VEb	ACe	GCe	DCe	LCb	LHb	LCb	KHe	VHb	VEb	IHb	IHb	ACe
	KHe	VEb	ACb	VHb	DCe	GCb	AHb	GCb	AHb	RCe	GCe	SCb	QCe	RCe	SCb	GCb	ACe	AHe	ACb	ICb
	VHb	ACe	ACe	AHb	IHb	LCb	KCe	IEb	ECe	VEb	TCe	KHe	ECe	QCe	ECe	PCb	DCe	DCe	ECe	EHe
	GCb	FHb	EHe	RCe	QCe	VHb	RHe	ACb	NCe	AHe	VHb	QHe	SCb	DCe	LHb	FCb	ECe	PCe	GCb	PCe
Position	41		42		43		44		45		46		47		48		49		50
	T3S	non-T3S	T3S	non-T3S	T3S	non-T3S	T3S	non-T3S	T3S	non-T3S	T3S	non-T3S	T3S	non-T3S	T3S	non-T3S	T3S	non-T3S	T3S	non-T3S
Element number with non-zero distribution	68	90	60	87	64	78	60	84	63	81	61	83	65	92	65	88	57	89	60	90
Frequency of Max-enriched element	0.07	0.08	0.07	0.06	0.08	0.04	0.07	0.07	0.06	0.06	0.07	0.06	0.07	0.05	0.07	0.07	0.08	0.07	0.07	0.05
Accumulated frequency of 10 top enriched elements	0.38	0.34	0.42	0.33	0.44	0.32	0.44	0.37	0.41	0.35	0.45	0.33	0.39	0.36	0.37	0.36	0.42	0.34	0.45	0.33
Accumulated frequency of 20 top enriched elements	0.61	0.54	0.64	0.54	0.65	0.55	0.65	0.55	0.62	0.54	0.66	0.54	0.61	0.55	0.61	0.54	0.66	0.55	0.67	0.54
Top enriched 10 elements	PCe	LHb	AHb	LHb	LHb	LHb	LHb	LHb	LHb	LHb	LHb	AHb	LHb	AHb	AHb	LHb	LHb	LHb	AHb	LHb
	LHb	AHb	SCe	PCe	LCb	AHb	GCe	AHb	SCe	GCe	EHe	LHb	PCe	LHb	LHb	AHb	PCe	AHb	LHb	AHb
	SCe	DCe	PCe	AHb	RCe	AHe	LCb	GCe	AHb	AHb	GCe	VHb	RCe	GCb	PCe	GCe	DCe	FHb	GCe	PCe
	AHb	ACb	LHb	GCe	SCe	IHb	AHb	DCe	KHe	VHb	PCe	AHe	KHe	GCe	ACe	PCe	AHb	VHb	LCb	VHb
	LCb	EHe	AHe	VEb	ACe	DCe	AHe	EHe	GCe	ICb	SCe	RCe	AHb	VEb	DHe	EHe	EHe	LCb	VHb	AHe
	ACb	IHb	ACb	DCe	AHb	GCe	PCe	LCb	NCe	IHb	RCe	ACe	GCe	AHe	GCe	ACb	KHe	GCb	KCe	IHb
	KCe	LCb	DCe	AHe	GCe	ACb	SCe	ACe	LCb	PCe	LCb	DCe	RHe	EHe	LCb	VEb	NCe	PCb	PCe	KHe
	ACe	GCe	TCe	EHe	GCb	ECe	ACb	VHb	PCe	SHb	TCe	ECe	SCe	PCe	SCe	GCb	RCe	RCe	SCe	ECe
	AHe	PCe	DHe	IHb	PCe	PCe	KCe	RCe	QCe	FHb	GCb	PCe	ACb	QHe	ACb	FHb	SCb	EHe	QCe	LCb
	DCe	QCe	GCb	KCe	VHb	QHe	EHe	ACb	RCe	DCb	AHb	GCb	LCb	VHb	ECe	KHe	SCe	IHb	RCe	RHe
