# Supplementary material for: Effective Identification of Bacterial Type III Secretion Signals Using Joint Element Features
Source: PLoS One. 2013 Apr 4;8(4):e59754. doi: 10.1371/journal.pone.0059754 (PMC3617162; doi:10.1371/journal.pone.0059754)
Supplement: Table S2 — Salmonella T3S effectors predicted by T3SEpre. (XLS) [file pone.0059754.s006.xls]

## Sheet: Sheet1
SeqID	SVM_value	Annotation	Alias
Seq2779	2.06	gi|16766190|ref|NP_461805.1| translocation machinery component	SipC
Seq1359	1.83	gi|16764755|ref|NP_460370.1| secreted effector protein	SseG
Seq765	1.74	gi|16764163|ref|NP_459778.1| leucine-rich repeat-containing protein	SlrP
Seq1354	1.68	gi|16764750|ref|NP_460365.1| translocation machinery component	SseC
Seq1358	1.37	gi|16764754|ref|NP_460369.1| secreted effector protein	SseF
Seq3891	1.18	gi|16767305|ref|NP_462920.1| putative cytoplasmic protein
Seq2778	1.13	gi|16766189|ref|NP_461804.1| translocation machinery component	SipD
Seq1989	1.02	gi|16765396|ref|NP_461011.1| secreted effector protein	SopA
Seq1355	1	gi|16764751|ref|NP_460366.1| translocation machinery component	SseD
Seq1794	1	gi|16765196|ref|NP_460811.1| type III-secreted effector protein	SopE2
Seq1055	1	gi|16764449|ref|NP_460064.1| secreted effector protein	SopB
Seq1352	1	gi|16764748|ref|NP_460363.1| translocation machinery component	SseB
Seq1356	0.99	gi|16764752|ref|NP_460367.1| secreted effector protein	SseE
Seq1347	0.98	gi|16764743|ref|NP_460358.1| secreted effector protein	SsaB
Seq4148	0.95	gi|16767562|ref|NP_463177.1| hypothetical protein STM4312
Seq1274	0.92	gi|16764669|ref|NP_460284.1| hydroperoxidase II
Seq2774	0.9	gi|16766184|ref|NP_461799.1| protein tyrosine phosphatase/GTPase activating protein	SptP
Seq3446	0.89	gi|16766857|ref|NP_462472.1| cell division protein FtsY
Seq4253	0.86	gi|16767667|ref|NP_463282.1| putative NAD-dependent aldehyde dehydrogenase
Seq1681	0.85	gi|16765081|ref|NP_460696.1| transport protein TonB
Seq272	0.82	gi|16763664|ref|NP_459279.1| putative cytoplasmic protein
Seq4195	0.75	gi|16767609|ref|NP_463224.1| FtsH protease regulator HflK
Seq1973	0.72	gi|16765380|ref|NP_460995.1| propanediol utilization protein
Seq1312	0.71	gi|39546315|ref|NP_460323.2| putative acetyl-CoA/acetoacetyl-CoA transferase beta subunit
Seq1809	0.7	gi|16765212|ref|NP_460827.1| RecE-like protein
Seq1730	0.7	gi|16765132|ref|NP_460747.1| putative hydrogenase-1 protein
Seq2839	0.69	gi|16766251|ref|NP_461866.1| secreted effector protein	SopD
Seq1931	0.68	gi|16765337|ref|NP_460952.1| putative endoprotease
Seq2133	0.66	gi|39546336|ref|NP_945165.1| hypothetical protein STM2209.1c
Seq2813	0.65	gi|16766225|ref|NP_461840.1| putative regulatory protein
Seq1111	0.62	gi|16764507|ref|NP_460122.1| glucosyltransferase MdoH
Seq241	0.62	gi|16763633|ref|NP_459248.1| outer membrane lipoprotein
Seq2764	0.61	gi|16766174|ref|NP_461789.1| putative cytoplasmic protein
Seq5	0.59	gi|16763395|ref|NP_459010.1| hypothetical protein STM0005
Seq2400	0.57	gi|16765806|ref|NP_461421.1| putative inner membrane protein
Seq400	0.55	gi|16763795|ref|NP_459410.1| transcriptional regulator NrdR
Seq1132	0.49	gi|16764528|ref|NP_460143.1| anti-sigma28 factor FlgM
Seq249	0.49	gi|16763641|ref|NP_459256.1| hypothetical protein STM0258
Seq2165	0.48	gi|16765571|ref|NP_461186.1| putative tail fiber protein of phage
Seq2795	0.48	gi|16766206|ref|NP_461821.1| needle complex outer membrane lipoprotein precursor	InvH
Seq1384	0.47	gi|16764780|ref|NP_460395.1| putative cell wall-associated hydrolase
Seq2488	0.47	gi|16765896|ref|NP_461511.1| putative ferredoxin
Seq2772	0.46	gi|16766182|ref|NP_461797.1| invasion protein regulator	hilA
Seq2163	0.46	gi|16765569|ref|NP_461184.1| leucine-rich repeat-containing protein	SspH2
Seq2792	0.45	gi|16766203|ref|NP_461818.1| invasion protein	invE
Seq2547	0.45	gi|16765955|ref|NP_461570.1| excisionase-like protein [Phage Gifsy-1]
Seq3149	0.44	gi|16766560|ref|NP_462175.1| galactitol utilization operon transcriptional repressor
Seq2287	0.43	gi|16765693|ref|NP_461308.1| acetyl-CoA carboxylase subunit beta
Seq2354	0.41	gi|16765760|ref|NP_461375.1| cysteine synthase B
Seq668	0.4	gi|16764065|ref|NP_459680.1| LexA regulated protein
Seq3427	0.4	gi|16766838|ref|NP_462453.1| hypothetical protein STM3552
Seq3363	0.39	gi|16766773|ref|NP_462388.1| hypothetical protein STM3485
Seq4057	0.38	gi|16767471|ref|NP_463086.1| glucose-6-phosphate isomerase
Seq1198	0.38	gi|16764594|ref|NP_460209.1| putative cytoplasmic protein
Seq3241	0.37	gi|16766652|ref|NP_462267.1| putative regulatory protein
Seq2560	0.37	gi|16765968|ref|NP_461583.1| putative methyltransferase
Seq2819	0.37	gi|16766231|ref|NP_461846.1| lipoprotein NlpD
Seq1995	0.35	gi|16765402|ref|NP_461017.1| histidinol dehydrogenase
Seq1965	0.33	gi|16765372|ref|NP_460987.1| propanediol dehydratase small subunit
Seq1187	0.32	gi|16764583|ref|NP_460198.1| putative periplasmic protein
Seq2646	0.32	gi|16766054|ref|NP_461669.1| putative cytoplasmic protein
Seq1262	0.32	gi|16764657|ref|NP_460272.1| succinylarginine dihydrolase
Seq4369	0.31	gi|16767787|ref|NP_463402.1| DNA replication protein DnaC
Seq452	0.31	gi|16763847|ref|NP_459462.1| putative methyltransferase
Seq3848	0.3	gi|16767261|ref|NP_462876.1| serine/threonine protein kinase
Seq3320	0.3	gi|16766730|ref|NP_462345.1| 30S ribosomal protein S10
Seq184	0.29	gi|16763576|ref|NP_459191.1| RNA polymerase-binding transcription factor
Seq1480	0.29	gi|16764878|ref|NP_460493.1| putative hydrogenase
Seq935	0.28	gi|16764332|ref|NP_459947.1| SopD-like protein	SopD2
Seq742	0.28	gi|16764139|ref|NP_459754.1| galactose-1-phosphate uridylyltransferase
Seq755	0.28	gi|16764152|ref|NP_459767.1| formimidoylglutamase
Seq1284	0.27	gi|16764679|ref|NP_460294.1| putative outer membrane protein
Seq3234	0.27	gi|16766645|ref|NP_462260.1| putative inner membrane protein
Seq2155	0.27	gi|16765561|ref|NP_461176.1| putative cytoplasmic protein
Seq3560	0.27	gi|16766971|ref|NP_462586.1| mannitol-1-phosphate 5-dehydrogenase
Seq1036	0.26	gi|16764430|ref|NP_460045.1| SOS cell division inhibitor
Seq3483	0.25	gi|16766894|ref|NP_462509.1| putative tRNA-processing ribonuclease
Seq3215	0.25	gi|16766626|ref|NP_462241.1| glutamate synthase subunit beta
Seq710	0.24	gi|16764107|ref|NP_459722.1| dihydrolipoamide succinyltransferase
Seq1990	0.24	gi|16765397|ref|NP_461012.1| exonuclease I
Seq2645	0.24	gi|16766053|ref|NP_461668.1| putative periplasmic protein
Seq146	0.24	gi|16763538|ref|NP_459153.1| putative cytoplasmic protein
Seq3635	0.24	gi|16767047|ref|NP_462662.1| Mg2+ transporter
Seq235	0.24	gi|16763627|ref|NP_459242.1| Rho-binding antiterminator
Seq2199	0.24	gi|16765605|ref|NP_461220.1| ribonucleotide-diphosphate reductase subunit beta
Seq999	0.24	gi|16764394|ref|NP_460009.1| putative RecA/RadA recombinase [Phage Gifsy-2]
Seq569	0.23	gi|16763966|ref|NP_459581.1| ferric enterobactin transport protein FepE
Seq2671	0.23	gi|16766081|ref|NP_461696.1| putative transposase
Seq4376	0.23	gi|16767794|ref|NP_463409.1| ferric iron reductase involved in ferric hydroximate transport
Seq188	0.22	gi|16763580|ref|NP_459195.1| penicillin-binding protein 1b
Seq1641	0.22	gi|16765041|ref|NP_460656.1| putative inner membrane protein	steC
Seq1513	0.22	gi|16764910|ref|NP_460525.1| malate dehydrogenase
Seq268	0.22	gi|16763660|ref|NP_459275.1| putative cytoplasmic protein
Seq521	0.22	gi|16763916|ref|NP_459531.1| peptidyl-prolyl cis-trans isomerase B (rotamase B)
Seq3480	0.22	gi|16766891|ref|NP_462506.1| putative phage endolysin
Seq2388	0.21	gi|16765794|ref|NP_461409.1| transketolase
Seq33	0.21	gi|16763422|ref|NP_459037.1| putative arylsulfatase
Seq1052	0.21	gi|16764446|ref|NP_460061.1| secreted effector protein	PipB					pipB
Seq4345	0.21	gi|16767763|ref|NP_463378.1| putative NAD-dependent aldehyde dehydrogenase
Seq3400	0.2	gi|16766810|ref|NP_462425.1| DNA-binding transcriptional repressor GlpR
Seq4060	0.2	gi|16767474|ref|NP_463089.1| putative periplasmic protein
Seq1203	0.2	gi|16764599|ref|NP_460214.1| virulence protein PAGD precursor
Seq3409	0.19	gi|16766819|ref|NP_462434.1| putative transcriptional regulator
Seq2751	0.19	gi|16766161|ref|NP_461776.1| hydrogenase nickel incorporation protein HypB
Seq52	0.19	gi|16763441|ref|NP_459056.1| ribonucleoside hydrolase RihC
Seq1482	0.18	gi|16764880|ref|NP_460495.1| putative hydrogenase protein
Seq977	0.17	gi|16764373|ref|NP_459988.1| regulatory protein [Phage Gifsy-2]
Seq2539	0.17	gi|16765947|ref|NP_461562.1| cI-like protein
Seq1449	0.17	gi|16764845|ref|NP_460460.1| putative outer membrane protein
Seq877	0.17	gi|16764275|ref|NP_459890.1| hypothetical protein STM0913
Seq2843	0.16	gi|16766255|ref|NP_461870.1| putative 6-pyruvoyl tetrahydrobiopterin synthase
Seq3129	0.16	gi|16766540|ref|NP_462155.1| pyruvate formate-lyase 4/2-ketobutyrate formate-lyase
Seq3962	0.15	gi|16767376|ref|NP_462991.1| PEP-protein phosphotransferase
Seq1507	0.14	gi|16764904|ref|NP_460519.1| putative alpha amylase
Seq1017	0.14	gi|16764411|ref|NP_460026.1| secreted effector protein [Phage Gifsy-2]	SseI
Seq435	0.13	gi|16763831|ref|NP_459446.1| DNA-binding ATP-dependent protease La
Seq3554	0.13	gi|16766965|ref|NP_462580.1| aldehyde dehydrogenase B
Seq2658	0.13	gi|16766066|ref|NP_461681.1| putative hexulose 6 phosphate synthase
Seq2680	0.13	gi|16766091|ref|NP_461706.1| secreted effector protein	pipB2					pipB2
Seq1627	0.12	gi|16765027|ref|NP_460642.1| hypothetical protein STM1684
Seq4323	0.12	gi|16767742|ref|NP_463357.1| putative inner membrane protein
Seq476	0.12	gi|16763871|ref|NP_459486.1| inosine-guanosine kinase
Seq4038	0.12	gi|16767452|ref|NP_463067.1| putative phage baseplate protein
Seq2030	0.12	gi|16765437|ref|NP_461052.1| GDP-mannose mannosyl hydrolase
Seq273	0.11	gi|16763665|ref|NP_459280.1| hypothetical protein STM0282
Seq2642	0.11	gi|16766051|ref|NP_461666.1| phage tail-like protein [Enterobacteria phage Fels-2]
Seq1104	0.11	gi|16764500|ref|NP_460115.1| cryptic curlin major subunit
Seq4275	0.11	gi|16767694|ref|NP_463309.1| phosphotransferase system mannitol/fructose-specific IIA component
Seq2467	0.11	gi|16765875|ref|NP_461490.1| serine hydroxymethyltransferase
Seq355	0.1	gi|16763749|ref|NP_459364.1| methylcitrate synthase
Seq4294	0.1	gi|16767713|ref|NP_463328.1| putative cytoplasmic protein
Seq181	0.1	gi|16763573|ref|NP_459188.1| 2-amino-4-hydroxy-6-hydroxymethyldihyropteridine pyrophosphokinase
Seq3020	0.1	gi|16766431|ref|NP_462046.1| putative cytoplasmic protein
Seq363	0.1	gi|16763757|ref|NP_459372.1| putative outer membrane lipoprotein
Seq4120	0.1	gi|16767534|ref|NP_463149.1| TPR repeat-containing protein
Seq887	0.1	gi|16764284|ref|NP_459899.1| putative phage tail assembly protein [Salmonella phage Fels-1]
Seq3340	0.1	gi|16766750|ref|NP_462365.1| putative hydrolase
Seq466	0.09	gi|16763861|ref|NP_459476.1| primosomal replication protein N''
Seq3650	0.09	gi|16767062|ref|NP_462677.1| putative DNA-binding protein
Seq4394	0.09	gi|16767812|ref|NP_463427.1| putative outer membrane protein
Seq595	0.09	gi|16763992|ref|NP_459607.1| putative dehydrogenase
Seq280	0.08	gi|16763672|ref|NP_459287.1| putative cytoplasmic protein
Seq2491	0.08	gi|16765899|ref|NP_461514.1| DNA repair protein RecO
Seq39	0.08	gi|16763428|ref|NP_459043.1| putative arylsulfatase
Seq2437	0.08	gi|16765845|ref|NP_461460.1| ribosomal RNA large subunit methyltransferase N
Seq2703	0.08	gi|16766114|ref|NP_461729.1| putative regulatory protein
Seq3293	0.08	gi|16766703|ref|NP_462318.1| 50S ribosomal protein L17
Seq1201	0.08	gi|16764597|ref|NP_460212.1| putative envelope protein
Seq1166	0.07	gi|16764562|ref|NP_460177.1| putative outer membrane lipoprotein
Seq1856	0.07	gi|16765260|ref|NP_460875.1| chemotaxis methyltransferase CheR
Seq867	0.07	gi|16764265|ref|NP_459880.1| putative chaparone [Salmonella phage Fels-1]
Seq3254	0.07	gi|16766665|ref|NP_462280.1| ribonuclease G
Seq1548	0.06	gi|16764946|ref|NP_460561.1| secreted effector protein	SifB
Seq1183	0.06	gi|16764579|ref|NP_460194.1| secreted effector protein	SifA					sifA
Seq2092	0.06	gi|16765498|ref|NP_461113.1| D-alanyl-D-alanine endopeptidase
Seq998	0.06	gi|16764393|ref|NP_460008.1| Clp protease-like protein [Phage Gifsy-2]
Seq633	0.06	gi|16764030|ref|NP_459645.1| hypothetical protein STM0653
Seq1744	0.06	gi|16765146|ref|NP_460761.1| fatty acid metabolism regulator
Seq528	0.06	gi|39546299|ref|NP_459538.2| fimbrin
Seq109	0.06	gi|16763501|ref|NP_459116.1| isopropylmalate isomerase large subunit
Seq3854	0.05	gi|16767268|ref|NP_462883.1| hypothetical protein STM4003
Seq3469	0.05	gi|16766880|ref|NP_462495.1| oligopeptidase A
Seq3318	0.05	gi|16766728|ref|NP_462343.1| 50S ribosomal protein L4
Seq2549	0.04	gi|16765957|ref|NP_461572.1| SoxR reducing system protein RseC
Seq2817	0.04	gi|16766229|ref|NP_461844.1| putative cytoplasmic protein
Seq3895	0.03	gi|16767309|ref|NP_462924.1| putative cytoplasmic protein
Seq2161	0.03	gi|16765567|ref|NP_461182.1| putative phage antiterminator
Seq2152	0.03	gi|39546338|ref|NP_461173.2| DNA polymerase V subunit
Seq2142	0.03	gi|16765548|ref|NP_461163.1| putative ABC-type transport system ATPase component
Seq1134	0.03	gi|16764530|ref|NP_460145.1| flagellar basal body rod protein FlgB
Seq1472	0.03	gi|16764869|ref|NP_460484.1| putative succinate semialdehyde dehydrogenase
Seq1890	0.03	gi|16765296|ref|NP_460911.1| lysine-N-methylase
Seq436	0.03	gi|16763832|ref|NP_459447.1| transcriptional regulator HU subunit beta
Seq634	0.02	gi|16764031|ref|NP_459646.1| TPR repeat-containing protein
Seq2929	0.02	gi|16766339|ref|NP_461954.1| putative metalloendopeptidase
Seq1415	0.02	gi|16764811|ref|NP_460426.1| adenosine deaminase
Seq1247	0.02	gi|16764642|ref|NP_460257.1| methionine sulfoxide reductase B
Seq1136	0.02	gi|16764532|ref|NP_460147.1| flagellar basal body rod modification protein
Seq1576	0.02	gi|16764975|ref|NP_460590.1| secreted effector protein	SseJ					sseJ
Seq4420	0.02	gi|16767838|ref|NP_463453.1| putative periplasmic protein
Seq3923	0.02	gi|16767337|ref|NP_462952.1| putative mannose-6-phosphate isomerase
Seq3958	0.02	gi|16767372|ref|NP_462987.1| hydroperoxidase
Seq2674	0.02	gi|16766084|ref|NP_461699.1| DNA-invertase Hin
Seq4092	0.02	gi|16767506|ref|NP_463121.1| single-stranded DNA-binding protein
Seq966	0.02	gi|16764363|ref|NP_459978.1| putative transcriptional regulator
Seq3470	0.02	gi|16766881|ref|NP_462496.1| putative phosphatase
Seq7	0.01	gi|16763397|ref|NP_459012.1| transaldolase B
Seq981	0.01	gi|16764377|ref|NP_459992.1| hypothetical protein STM1017 [Phage Gifsy-2]
Seq2535	0.01	gi|16765943|ref|NP_461558.1| hypothetical protein STM2623
Seq3025	0.01	gi|16766436|ref|NP_462051.1| putative D-mannonate oxidoreductase
Seq244	0.01	gi|16763636|ref|NP_459251.1| DL-methionine transporter ATP-binding subunit
Seq3955	0	gi|16767369|ref|NP_462984.1| putative cytoplasmic protein
Seq3651	0	gi|16767063|ref|NP_462678.1| putative phosphotransferase system HPr protein
Note: The known SPI-1 and SPI-2 effectors were highlighted in red and blue, respectively, while other T3SS-related proteins were highlighted in green. The phage-encoding proteins hypothetical proteins were in italic.
