# Supplementary material for: Effective Identification of Bacterial Type III Secretion Signals Using Joint Element Features
Source: PLoS One. 2013 Apr 4;8(4):e59754. doi: 10.1371/journal.pone.0059754 (PMC3617162; doi:10.1371/journal.pone.0059754)
Supplement: Table S4 — T3S signal-containing proteins predicted from organisms without reported T3SS. (XLS) [file pone.0059754.s008.xls]

## Sheet: Agrobacterium
SeqID	SVM-Value	T3S protein or not	Seq-annotation
Seq225	1.82622	YES	gi|15887586|ref|NP_353267.1| hypothetical protein Atu0236 [Agrobacterium tumefaciens str. C58]
Seq153	1.81827	YES	gi|15887516|ref|NP_353197.1| biopolymer transport protein [Agrobacterium tumefaciens str. C58]
Seq1738	1.3438	YES	gi|159185410|ref|NP_354762.2| hypothetical protein Atu8020 [Agrobacterium tumefaciens str. C58]
Seq556	1.30536	YES	gi|15887916|ref|NP_353597.1| chemotaxis MotD protein [Agrobacterium tumefaciens str. C58]
Seq1265	1.15058	YES	gi|159184696|ref|NP_529196.1| hypothetical protein Atu1291 [Agrobacterium tumefaciens str. C58]
Seq1868	1.08515	YES	gi|159184974|ref|NP_354886.2| hypothetical protein Atu1910 [Agrobacterium tumefaciens str. C58]
Seq1875	0.998567	YES	gi|15889211|ref|NP_354892.1| hypothetical protein Atu1917 [Agrobacterium tumefaciens str. C58]
Seq2233	0.998526	YES	gi|15889564|ref|NP_355245.1| hypothetical protein Atu2288 [Agrobacterium tumefaciens str. C58]
Seq874	0.965309	YES	gi|15888232|ref|NP_353913.1| hypothetical protein Atu0892 [Agrobacterium tumefaciens str. C58]
Seq222	0.963668	YES	gi|159184224|ref|NP_353264.2| lysozyme [Agrobacterium tumefaciens str. C58]
Seq2586	0.955014	YES	gi|159185309|ref|NP_355591.2| hypothetical protein Atu2655 [Agrobacterium tumefaciens str. C58]
Seq1406	0.907651	YES	gi|159184758|ref|NP_354438.2| branched-chain alpha-keto acid dehydrogenase subunit E2 [Agrobacterium tumefaciens str. C58]
Seq485	0.902491	YES	gi|159184344|ref|NP_353527.2| hypothetical protein Atu0499 [Agrobacterium tumefaciens str. C58]
Seq2112	0.833652	YES	gi|159185083|ref|NP_355126.2| hypothetical protein Atu2166 [Agrobacterium tumefaciens str. C58]
Seq2625	0.81542	YES	gi|15889947|ref|NP_355628.1| cell division particle [Agrobacterium tumefaciens str. C58]
Seq1836	0.814156	YES	gi|159184962|ref|NP_354858.2| OmpA family protein [Agrobacterium tumefaciens str. C58]
Seq1693	0.807812	YES	gi|15889038|ref|NP_354719.1| hypothetical protein Atu1735 [Agrobacterium tumefaciens str. C58]
Seq2393	0.792448	YES	gi|159185219|ref|NP_355402.2| hypothetical protein Atu2450 [Agrobacterium tumefaciens str. C58]
Seq2631	0.774141	YES	gi|15889953|ref|NP_355634.1| 30S ribosomal protein S16 [Agrobacterium tumefaciens str. C58]
Seq2209	0.767751	YES	gi|159185129|ref|NP_355220.2| 2-isopropylmalate synthase [Agrobacterium tumefaciens str. C58]
Seq1586	0.738239	YES	gi|159184842|ref|NP_354616.2| DNA topoisomerase IV subunit B [Agrobacterium tumefaciens str. C58]
Seq1336	0.716397	YES	gi|15888687|ref|NP_354368.1| hypothetical protein Atu1361 [Agrobacterium tumefaciens str. C58]
Seq1957	0.69474	YES	gi|15889291|ref|NP_354972.1| excinuclease ABC subunit B [Agrobacterium tumefaciens str. C58]
Seq2573	0.66815	YES	gi|15889897|ref|NP_355578.1| hypothetical protein Atu2641 [Agrobacterium tumefaciens str. C58]
Seq1928	0.663534	YES	gi|17935859|ref|NP_532649.1| hypothetical protein Atu1970 [Agrobacterium tumefaciens str. C58]
Seq1597	0.651707	YES	gi|159184847|ref|NP_354626.2| potassium efflux system KEFA [Agrobacterium tumefaciens str. C58]
Seq80	0.630327	YES	gi|15887442|ref|NP_353123.1| hypothetical protein Atu0088 [Agrobacterium tumefaciens str. C58]
Seq1081	0.623224	YES	gi|15888439|ref|NP_354120.1| hypothetical protein Atu1099 [Agrobacterium tumefaciens str. C58]
Seq499	0.620456	YES	gi|159184350|ref|NP_353542.2| hypothetical protein Atu0513 [Agrobacterium tumefaciens str. C58]
Seq1275	0.609139	YES	gi|15888626|ref|NP_354307.1| hypothetical protein Atu1301 [Agrobacterium tumefaciens str. C58]
Seq2502	0.574938	YES	gi|159185271|ref|NP_355508.2| thiamine biosynthesis protein ThiC [Agrobacterium tumefaciens str. C58]
Seq2179	0.559113	YES	gi|159185112|ref|NP_355190.2| translation-associated GTPase [Agrobacterium tumefaciens str. C58]
Seq2319	0.548551	YES	gi|159185181|ref|NP_527478.1| hypothetical protein Atu2376 [Agrobacterium tumefaciens str. C58]
Seq2113	0.520181	YES	gi|15889446|ref|NP_355127.1| RNA polymerase sigma factor RpoD [Agrobacterium tumefaciens str. C58]

## Sheet: Helicobacter
SeqID	SVM-Value	T3S protein or not	Seq-annotation
Seq1414	1.27287	YES	gi|15646039|ref|NP_208221.1| ATP-binding protein [Helicobacter pylori 26695]
Seq1463	0.818769	YES	gi|15646088|ref|NP_208270.1| hypothetical protein HP1479 [Helicobacter pylori 26695]
Seq595	0.798145	YES	gi|15645230|ref|NP_207400.1| hypothetical protein HP0605 [Helicobacter pylori 26695]
Seq559	0.761277	YES	gi|15645194|ref|NP_207364.1| GTP-dependent nucleic acid-binding protein EngD [Helicobacter pylori 26695]
Seq1438	0.747349	YES	gi|15646063|ref|NP_208245.1| hypothetical protein HP1454 [Helicobacter pylori 26695]
Seq648	0.742961	YES	gi|15645283|ref|NP_207453.1| hypothetical protein HP0659 [Helicobacter pylori 26695]
Seq75	0.658416	YES	gi|15644708|ref|NP_206878.1| hypothetical protein HP0078 [Helicobacter pylori 26695]
Seq824	0.614587	YES	gi|15645455|ref|NP_207629.1| hypothetical protein HP0836 [Helicobacter pylori 26695]
Seq626	0.54801	YES	gi|15645261|ref|NP_207431.1| hypothetical protein HP0637 [Helicobacter pylori 26695]

## Sheet: Mycobacterium
SeqID	SVM-Value	T3S protein or not	Seq-annotation
Seq292	2.52822	YES	gi|15839664|ref|NP_334701.1| hypothetical protein MT0291.4 [Mycobacterium tuberculosis CDC1551]
Seq175	2.11344	YES	gi|15839547|ref|NP_334584.1| virulence factor [Mycobacterium tuberculosis CDC1551]
Seq4137	2.09133	YES	gi|15843507|ref|NP_338544.1| hypothetical protein MT3990 [Mycobacterium tuberculosis CDC1551]
Seq2598	1.80611	YES	gi|15841968|ref|NP_337005.1| hypothetical protein MT2520.1 [Mycobacterium tuberculosis CDC1551]
Seq3425	1.77067	YES	gi|15842796|ref|NP_337833.1| hypothetical protein MT3305 [Mycobacterium tuberculosis CDC1551]
Seq3998	1.62555	YES	gi|15843368|ref|NP_338405.1| hypothetical protein MT3855 [Mycobacterium tuberculosis CDC1551]
Seq1960	1.55364	YES	gi|15841328|ref|NP_336365.1| fibronectin attachment protein [Mycobacterium tuberculosis CDC1551]
Seq4113	1.52824	YES	gi|15843483|ref|NP_338520.1| hypothetical protein MT3967 [Mycobacterium tuberculosis CDC1551]
Seq2693	1.50129	YES	gi|15842063|ref|NP_337100.1| hypothetical protein MT2604 [Mycobacterium tuberculosis CDC1551]
Seq2872	1.48869	YES	gi|15842241|ref|NP_337278.1| RNA polymerase sigma factor [Mycobacterium tuberculosis CDC1551]
Seq878	1.46353	YES	gi|15840247|ref|NP_335284.1| hypothetical protein MT0856 [Mycobacterium tuberculosis CDC1551]
Seq3061	1.45487	YES	gi|15842433|ref|NP_337470.1| hypothetical protein MT2958.1 [Mycobacterium tuberculosis CDC1551]
Seq1115	1.44657	YES	gi|15840483|ref|NP_335520.1| hypothetical protein MT1082 [Mycobacterium tuberculosis CDC1551]
Seq3501	1.37019	YES	gi|15842872|ref|NP_337909.1| hypothetical protein MT3380 [Mycobacterium tuberculosis CDC1551]
Seq2282	1.31525	YES	gi|15841652|ref|NP_336689.1| hypothetical protein MT2218.1 [Mycobacterium tuberculosis CDC1551]
Seq479	1.31415	YES	gi|15839850|ref|NP_334887.1| hypothetical protein MT0477 [Mycobacterium tuberculosis CDC1551]
Seq568	1.29632	YES	gi|15839939|ref|NP_334976.1| hypothetical protein MT0568 [Mycobacterium tuberculosis CDC1551]
Seq4123	1.28865	YES	gi|15843493|ref|NP_338530.1| hypothetical protein MT3975 [Mycobacterium tuberculosis CDC1551]
Seq349	1.27541	YES	gi|15839721|ref|NP_334758.1| PE family protein [Mycobacterium tuberculosis CDC1551]
Seq45	1.21831	YES	gi|15839417|ref|NP_334454.1| proline rich 28 kDa antigen [Mycobacterium tuberculosis CDC1551]
Seq883	1.19833	YES	gi|15840252|ref|NP_335289.1| D-alanyl-D-alanine dipeptidase [Mycobacterium tuberculosis CDC1551]
Seq2189	1.17203	YES	gi|15841558|ref|NP_336595.1| ECF subfamily RNA polymerase sigma factor [Mycobacterium tuberculosis CDC1551]
Seq3002	1.16552	YES	gi|15842374|ref|NP_337411.1| sugar ABC transporter, sugar-binding protein [Mycobacterium tuberculosis CDC1551]
Seq2355	1.16116	YES	gi|15841725|ref|NP_336762.1| HAD superfamily hydrolase [Mycobacterium tuberculosis CDC1551]
Seq3279	1.07046	YES	gi|15842651|ref|NP_337688.1| hypothetical protein MT3166 [Mycobacterium tuberculosis CDC1551]
Seq1168	1.06781	YES	gi|15840536|ref|NP_335573.1| hypothetical protein MT1129 [Mycobacterium tuberculosis CDC1551]
Seq1146	1.04126	YES	gi|15840514|ref|NP_335551.1| proline-rich antigen [Mycobacterium tuberculosis CDC1551]
Seq723	1.04056	YES	gi|15840093|ref|NP_335130.1| hypothetical protein MT0717.1 [Mycobacterium tuberculosis CDC1551]
Seq184	1.02151	YES	gi|15839556|ref|NP_334593.1| hypothetical protein MT0187 [Mycobacterium tuberculosis CDC1551]
Seq3248	1.0095	YES	gi|15842620|ref|NP_337657.1| hypothetical protein MT3139.1 [Mycobacterium tuberculosis CDC1551]
Seq3478	0.989919	YES	gi|15842849|ref|NP_337886.1| WhiB-related protein [Mycobacterium tuberculosis CDC1551]
Seq2319	0.98379	YES	gi|15841689|ref|NP_336726.1| hypothetical protein MT2254 [Mycobacterium tuberculosis CDC1551]
Seq55	0.978965	YES	gi|15839427|ref|NP_334464.1| penicillin-binding protein [Mycobacterium tuberculosis CDC1551]
Seq3307	0.974999	YES	gi|15842679|ref|NP_337716.1| hypothetical protein MT3191 [Mycobacterium tuberculosis CDC1551]
Seq2349	0.966659	YES	gi|15841719|ref|NP_336756.1| hypothetical protein MT2285 [Mycobacterium tuberculosis CDC1551]
Seq2665	0.96254	YES	gi|15842035|ref|NP_337072.1| hypothetical protein MT2582 [Mycobacterium tuberculosis CDC1551]
Seq801	0.958341	YES	gi|15840171|ref|NP_335208.1| hypothetical protein MT0781 [Mycobacterium tuberculosis CDC1551]
Seq736	0.937702	YES	gi|15840106|ref|NP_335143.1| hypothetical protein MT0726.1 [Mycobacterium tuberculosis CDC1551]
Seq2286	0.930993	YES	gi|15841656|ref|NP_336693.1| hypothetical protein MT2222 [Mycobacterium tuberculosis CDC1551]
Seq3830	0.929113	YES	gi|15843200|ref|NP_338237.1| hypothetical protein MT3693 [Mycobacterium tuberculosis CDC1551]
Seq3725	0.915774	YES	gi|15843095|ref|NP_338132.1| hypothetical protein MT3587 [Mycobacterium tuberculosis CDC1551]
Seq3453	0.892389	YES	gi|15842824|ref|NP_337861.1| hypothetical protein MT3332 [Mycobacterium tuberculosis CDC1551]
Seq2729	0.885535	YES	gi|15842099|ref|NP_337136.1| hypothetical protein MT2637.1 [Mycobacterium tuberculosis CDC1551]
Seq1039	0.883335	YES	gi|15840408|ref|NP_335445.1| heat shock protein HtrA, putative [Mycobacterium tuberculosis CDC1551]
Seq2324	0.878543	YES	gi|15841694|ref|NP_336731.1| hypothetical protein MT2259 [Mycobacterium tuberculosis CDC1551]
Seq1108	0.866325	YES	gi|15840476|ref|NP_335513.1| hypothetical protein MT1075.1 [Mycobacterium tuberculosis CDC1551]
Seq4074	0.85154	YES	gi|15843444|ref|NP_338481.1| hypothetical protein MT3928 [Mycobacterium tuberculosis CDC1551]
Seq3735	0.849291	YES	gi|15843105|ref|NP_338142.1| hypothetical protein MT3597 [Mycobacterium tuberculosis CDC1551]
Seq4089	0.848184	YES	gi|15843459|ref|NP_338496.1| hypothetical protein MT3943 [Mycobacterium tuberculosis CDC1551]
Seq4063	0.845299	YES	gi|15843433|ref|NP_338470.1| hypothetical protein MT3918 [Mycobacterium tuberculosis CDC1551]
Seq3450	0.836169	YES	gi|15842821|ref|NP_337858.1| RNA polymerase sigma factor, putative [Mycobacterium tuberculosis CDC1551]
Seq2273	0.820218	YES	gi|15841643|ref|NP_336680.1| cell division protein FtsQ [Mycobacterium tuberculosis CDC1551]
Seq199	0.817279	YES	gi|15839571|ref|NP_334608.1| hypothetical protein MT0202 [Mycobacterium tuberculosis CDC1551]
Seq2223	0.816166	YES	gi|15841592|ref|NP_336629.1| Snf2/Rad54 family helicase [Mycobacterium tuberculosis CDC1551]
Seq956	0.803954	YES	gi|15840325|ref|NP_335362.1| hypothetical protein MT0929 [Mycobacterium tuberculosis CDC1551]
Seq3050	0.802724	YES	gi|15842422|ref|NP_337459.1| phosphatidate cytidylyltransferase, putative [Mycobacterium tuberculosis CDC1551]
Seq632	0.795839	YES	gi|15840003|ref|NP_335040.1| sensor histidine kinase [Mycobacterium tuberculosis CDC1551]
Seq277	0.79007	YES	gi|15839649|ref|NP_334686.1| hypothetical protein MT0281 [Mycobacterium tuberculosis CDC1551]
Seq3626	0.762992	YES	gi|15842996|ref|NP_338033.1| hypothetical protein MT3510 [Mycobacterium tuberculosis CDC1551]
Seq1735	0.758515	YES	gi|15841103|ref|NP_336140.1| hypothetical protein MT1685 [Mycobacterium tuberculosis CDC1551]
Seq1337	0.752606	YES	gi|15840705|ref|NP_335742.1| hypothetical protein MT1297.1 [Mycobacterium tuberculosis CDC1551]
Seq1595	0.73928	YES	gi|15840963|ref|NP_336000.1| hypothetical protein MT1548 [Mycobacterium tuberculosis CDC1551]
Seq3916	0.739194	YES	gi|15843286|ref|NP_338323.1| hypothetical protein MT3770 [Mycobacterium tuberculosis CDC1551]
Seq525	0.737362	YES	gi|15839896|ref|NP_334933.1| cyclopropane-fatty-acyl-phospholipid synthase 2 [Mycobacterium tuberculosis CDC1551]
Seq2053	0.737072	YES	gi|15841422|ref|NP_336459.1| hypothetical protein MT2001 [Mycobacterium tuberculosis CDC1551]
Seq1063	0.703994	YES	gi|15840432|ref|NP_335469.1| hypothetical protein MT1033 [Mycobacterium tuberculosis CDC1551]
Seq1310	0.700344	YES	gi|15840678|ref|NP_335715.1| hypothetical protein MT1271 [Mycobacterium tuberculosis CDC1551]
Seq1083	0.696951	YES	gi|15840452|ref|NP_335489.1| hypothetical protein MT1052 [Mycobacterium tuberculosis CDC1551]
Seq2132	0.695994	YES	gi|15841501|ref|NP_336538.1| hypothetical protein MT2074 [Mycobacterium tuberculosis CDC1551]
Seq2046	0.695817	YES	gi|15841415|ref|NP_336452.1| hypothetical protein MT1994 [Mycobacterium tuberculosis CDC1551]
Seq4052	0.6918	YES	gi|15843422|ref|NP_338459.1| polyketide synthase [Mycobacterium tuberculosis CDC1551]
Seq3477	0.690579	YES	gi|15842848|ref|NP_337885.1| hypothetical protein MT3357 [Mycobacterium tuberculosis CDC1551]
Seq2809	0.684773	YES	gi|15842179|ref|NP_337216.1| SpoIIAA family protein [Mycobacterium tuberculosis CDC1551]
Seq1772	0.683346	YES	gi|15841140|ref|NP_336177.1| acyl-CoA synthetase [Mycobacterium tuberculosis CDC1551]
Seq1119	0.682852	YES	gi|15840487|ref|NP_335524.1| hypothetical protein MT1084 [Mycobacterium tuberculosis CDC1551]
Seq375	0.66677	YES	gi|15839747|ref|NP_334784.1| hypothetical protein MT0377 [Mycobacterium tuberculosis CDC1551]
Seq3289	0.661283	YES	gi|15842661|ref|NP_337698.1| hypothetical protein MT3174.2 [Mycobacterium tuberculosis CDC1551]
Seq2605	0.659891	YES	gi|15841975|ref|NP_337012.1| hypothetical protein MT2527 [Mycobacterium tuberculosis CDC1551]
Seq865	0.650331	YES	gi|15840235|ref|NP_335272.1| hypothetical protein MT0844 [Mycobacterium tuberculosis CDC1551]
Seq827	0.647917	YES	gi|15840197|ref|NP_335234.1| hypothetical protein MT0806 [Mycobacterium tuberculosis CDC1551]
Seq671	0.643896	YES	gi|161350077|ref|NP_335078.2| preprotein translocase subunit SecE [Mycobacterium tuberculosis CDC1551]
Seq925	0.636174	YES	gi|15840294|ref|NP_335331.1| hypothetical protein MT0903 [Mycobacterium tuberculosis CDC1551]
Seq1753	0.634782	YES	gi|15841121|ref|NP_336158.1| chalcone/stilbene synthase family protein [Mycobacterium tuberculosis CDC1551]
Seq812	0.632417	YES	gi|15840182|ref|NP_335219.1| TetR family transcriptional regulator [Mycobacterium tuberculosis CDC1551]
Seq2803	0.622651	YES	gi|15842173|ref|NP_337210.1| hypothetical protein MT2709 [Mycobacterium tuberculosis CDC1551]
Seq2869	0.618081	YES	gi|15842238|ref|NP_337275.1| hypothetical protein MT2774 [Mycobacterium tuberculosis CDC1551]
Seq3357	0.617117	YES	gi|15842729|ref|NP_337766.1| NADH dehydrogenase subunit I [Mycobacterium tuberculosis CDC1551]
Seq2973	0.610127	YES	gi|15842341|ref|NP_337378.1| hypothetical protein MT2871 [Mycobacterium tuberculosis CDC1551]
Seq2116	0.604239	YES	gi|15841485|ref|NP_336522.1| hypothetical protein MT2059 [Mycobacterium tuberculosis CDC1551]
Seq498	0.603161	YES	gi|15839869|ref|NP_334906.1| hypothetical protein MT0497 [Mycobacterium tuberculosis CDC1551]
Seq2213	0.601747	YES	gi|15841582|ref|NP_336619.1| hypothetical protein MT2152 [Mycobacterium tuberculosis CDC1551]
Seq3185	0.600193	YES	gi|15842557|ref|NP_337594.1| ABC transporter, ATP-binding protein [Mycobacterium tuberculosis CDC1551]
Seq2056	0.596998	YES	gi|15841425|ref|NP_336462.1| hypothetical protein MT2004 [Mycobacterium tuberculosis CDC1551]
Seq1715	0.592968	YES	gi|15841083|ref|NP_336120.1| hypothetical protein MT1664 [Mycobacterium tuberculosis CDC1551]
Seq3900	0.587186	YES	gi|15843270|ref|NP_338307.1| hypothetical protein MT3757 [Mycobacterium tuberculosis CDC1551]
Seq3956	0.587065	YES	gi|15843326|ref|NP_338363.1| hypothetical protein MT3809 [Mycobacterium tuberculosis CDC1551]
Seq2034	0.581693	YES	gi|15841403|ref|NP_336440.1| thiol peroxidase [Mycobacterium tuberculosis CDC1551]
Seq971	0.572084	YES	gi|15840340|ref|NP_335377.1| hypothetical protein MT0944 [Mycobacterium tuberculosis CDC1551]
Seq156	0.56615	YES	gi|15839528|ref|NP_334565.1| aldehyde dehydrogenase, class 3 [Mycobacterium tuberculosis CDC1551]
Seq1553	0.556506	YES	gi|15840921|ref|NP_335958.1| intein-containing [Mycobacterium tuberculosis CDC1551]
Seq3940	0.545816	YES	gi|15843310|ref|NP_338347.1| magnesium chelatase, putative [Mycobacterium tuberculosis CDC1551]
Seq3423	0.545308	YES	gi|15842794|ref|NP_337831.1| TetR family transcriptional regulator [Mycobacterium tuberculosis CDC1551]
Seq3764	0.541417	YES	gi|15843134|ref|NP_338171.1| hypothetical protein MT3624 [Mycobacterium tuberculosis CDC1551]
Seq2409	0.534961	YES	gi|15841779|ref|NP_336816.1| hypothetical protein MT2345.1 [Mycobacterium tuberculosis CDC1551]
Seq1822	0.53327	YES	gi|15841190|ref|NP_336227.1| hypothetical protein MT1769 [Mycobacterium tuberculosis CDC1551]
Seq2209	0.529017	YES	gi|15841578|ref|NP_336615.1| IS1556 transposase [Mycobacterium tuberculosis CDC1551]
Seq2464	0.528665	YES	gi|15841834|ref|NP_336871.1| hypothetical protein MT2393 [Mycobacterium tuberculosis CDC1551]
Seq2242	0.524319	YES	gi|15841611|ref|NP_336648.1| hypothetical protein MT2179 [Mycobacterium tuberculosis CDC1551]
Seq3444	0.519048	YES	gi|15842815|ref|NP_337852.1| hypothetical protein MT3323.1 [Mycobacterium tuberculosis CDC1551]
Seq1326	0.516669	YES	gi|15840694|ref|NP_335731.1| hypothetical protein MT1287 [Mycobacterium tuberculosis CDC1551]
Seq3497	0.508236	YES	gi|15842868|ref|NP_337905.1| hypothetical protein MT3377.1 [Mycobacterium tuberculosis CDC1551]
Seq797	0.505624	YES	gi|15840167|ref|NP_335204.1| methylmalonic acid semialdehyde dehydrogenase [Mycobacterium tuberculosis CDC1551]
Seq3137	0.505039	YES	gi|15842509|ref|NP_337546.1| UDP-glucoronosyl and UDP-glucosyltransferase family protein [Mycobacterium tuberculosis CDC1551]

## Sheet: Staphylococcus
SeqID	SVM-Value	T3S protein or not	Seq-annotation
Seq357	1.19643	YES	gi|269202047|ref|YP_003281316.1| superantigen-like protein [Staphylococcus aureus subsp. aureus ED98]
Seq1352	1.16536	YES	gi|269203042|ref|YP_003282311.1| carboxyl-terminal protease [Staphylococcus aureus subsp. aureus ED98]
Seq946	0.998717	YES	gi|269202636|ref|YP_003281905.1| Serine protease htrA-like protein [Staphylococcus aureus subsp. aureus ED98]
Seq920	0.821157	YES	gi|269202610|ref|YP_003281879.1| transcriptional regulator Spx [Staphylococcus aureus subsp. aureus ED98]
Seq1676	0.70904	YES	gi|269203366|ref|YP_003282635.1| serine protease HtrA, putative [Staphylococcus aureus subsp. aureus ED98]
Seq2104	0.690598	YES	gi|269203794|ref|YP_003283063.1| fmtB protiein [Staphylococcus aureus subsp. aureus ED98]
Seq495	0.678812	YES	gi|269202185|ref|YP_003281454.1| sdrD protein [Staphylococcus aureus subsp. aureus ED98]
Seq903	0.67072	YES	gi|269202593|ref|YP_003281862.1| hypothetical protein SAAV_0941 [Staphylococcus aureus subsp. aureus ED98]
Seq1771	0.66683	YES	gi|269203461|ref|YP_003282730.1| staphylococcal enterotoxin Yent1 [Staphylococcus aureus subsp. aureus ED98]
Seq1114	0.649525	YES	gi|269202804|ref|YP_003282073.1| hypothetical protein SAAV_1160 [Staphylococcus aureus subsp. aureus ED98]
Seq242	0.600184	YES	gi|269201932|ref|YP_003281201.1| hypothetical protein SAAV_0252 [Staphylococcus aureus subsp. aureus ED98]
Seq2576	0.595398	YES	gi|269204266|ref|YP_003283535.1| Clumping factor ClfB, fibrinogen binding protein [Staphylococcus aureus subsp. aureus ED98]
Seq119	0.564652	YES	gi|269201809|ref|YP_003281078.1| capsular polysaccharide biosynthesis protein Cap5I [Staphylococcus aureus subsp. aureus ED98]
Seq309	0.542624	YES	gi|269201999|ref|YP_003281268.1| ABC transporter, ATP-binding protein [Staphylococcus aureus subsp. aureus ED98]

## Sheet: Streptococcus
SeqID	SVM-Value	T3S protein or not	Seq-annotation
Seq166	0.869106	YES	gi|221231114|ref|YP_002510266.1| 50S ribosomal protein L4 [Streptococcus pneumoniae ATCC 700669]
Seq662	0.730998	YES	gi|221231610|ref|YP_002510762.1| putative ATP-dependent Clp protease ATP-binding subunit [Streptococcus pneumoniae ATCC 700669]
Seq908	0.600304	YES	gi|221231856|ref|YP_002511008.1| putative NADP-dependent glyceraldehyde-3-phosphate dehydrogenase [Streptococcus pneumoniae ATCC 700669]
Seq1084	0.869928	YES	gi|221232032|ref|YP_002511184.1| hypothetical protein SPN23F_12500 [Streptococcus pneumoniae ATCC 700669]
Seq1282	0.522239	YES	gi|221232230|ref|YP_002511383.1| putative aminodeoxychorismate lyase [Streptococcus pneumoniae ATCC 700669]
Seq1595	0.50175	YES	gi|221232543|ref|YP_002511697.1| hypothetical protein SPN23F_18190 [Streptococcus pneumoniae ATCC 700669]
Seq1625	0.638223	YES	gi|221232573|ref|YP_002511727.1| hypothetical protein SPN23F_18500 [Streptococcus pneumoniae ATCC 700669]

## Sheet: Yeast
SeqID	SVM-Value	T3S protein or not	Seq-annotation
Seq1417	2.92462	YES	gi|285814324|tpg|DAA10219.1| TPA: Putative protein of unknown function with some similarity to sialidase from Trypanosoma; YMR317W is not an essential gene [Saccharomyces cerevisiae S288c]
Seq5249	2.92321	YES	gi|285810482|tpg|DAA07267.1| TPA: Spp381p [Saccharomyces cerevisiae S288c]
Seq840	2.74286	YES	gi|285814904|tpg|DAA10797.1| TPA: B-type regulatory subunit of protein phosphatase 2A (PP2A); homolog of the mammalian B' subunit of PP2A [Saccharomyces cerevisiae S288c]
Seq2394	2.62768	YES	gi|285813345|tpg|DAA09242.1| TPA: Nucleolar, serine-rich protein with a role in preribosome assembly or transport; may function as a chaperone of small nucleolar ribonucleoprotein particles (snoRNPs); immunologically and structurally to rat Nopp140 [Saccharomyces cerevisiae S288c]
Seq3386	2.36652	YES	gi|285812350|tpg|DAA08250.1| TPA: Nsr1p [Saccharomyces cerevisiae S288c]
Seq2133	2.3139	YES	gi|285813607|tpg|DAA09503.1| TPA: Forkhead Associated domain containing protein and putative transcription factor found associated with chromatin; target of SBF transcription factor; expression is periodic and peaks in G1; similar to PLM2 [Saccharomyces cerevisiae S288c]
Seq1754	2.28463	YES	gi|285813987|tpg|DAA09882.1| TPA: Ppz1p [Saccharomyces cerevisiae S288c]
Seq3946	2.20567	YES	gi|285811788|tpg|DAA07816.1| TPA: Bem2p [Saccharomyces cerevisiae S288c]
Seq2328	2.11982	YES	gi|285813412|tpg|DAA09308.1| TPA: Plasma membrane associated protein phosphatase involved in the general stress response; required along with binding partner Whi2p for full activation of STRE-mediated gene expression, possibly through dephosphorylation of Msn2p [Saccharomyces cerevisiae S288c]
Seq4508	2.11665	YES	gi|285811225|tpg|DAA12049.1| TPA: Mss4p [Saccharomyces cerevisiae S288c]
Seq87	2.06655	YES	gi|285815659|tpg|DAA11551.1| TPA: Retrotransposon TYA Gag gene co-transcribed with TYB Pol; translated as TYA or TYA-TYB polyprotein; Gag is a nucleocapsid protein that is the structural constituent of virus-like particles (VLPs); similar to retroviral Gag [Saccharomyces cerevisiae S288c]
Seq88	2.06655	YES	gi|285815658|tpg|DAA11550.1| TPA: Retrotransposon TYA Gag and TYB Pol genes; transcribed/translated as one unit; polyprotein is processed to make a nucleocapsid-like protein (Gag), reverse transcriptase (RT), protease (PR), and integrase (IN); similar to retroviral genes [Saccharomyces cerevisiae S288c]
Seq5524	2.06655	YES	gi|285810206|tpg|DAA06992.1| TPA: Retrotransposon TYA Gag gene co-transcribed with TYB Pol; in YARCTY1-1 TYB is mutant and probably non-functional [Saccharomyces cerevisiae S288c]
Seq860	2.03164	YES	gi|285814884|tpg|DAA10777.1| TPA: Top1p [Saccharomyces cerevisiae S288c]
Seq3739	2.03052	YES	gi|285811997|tpg|DAA07897.1| TPA: Edc1p [Saccharomyces cerevisiae S288c]
Seq4750	2.02458	YES	gi|285810983|tpg|DAA11807.1| TPA: Protein containing a Kruppel-type zinc-finger domain; has similarity to Stp1p, Stp2p, and Stp3p [Saccharomyces cerevisiae S288c]
Seq4703	2.00595	YES	gi|285811030|tpg|DAA11854.1| TPA: Protein whose overexpression suppresses the growth defect of mutants lacking protein kinase A activity; involved in cAMP-mediated signaling; localized to the nucleus; similar to the mouse testis-specific protein PBS13 [Saccharomyces cerevisiae S288c]
Seq519	1.95195	YES	gi|285815226|tpg|DAA11119.1| TPA: Hap5p [Saccharomyces cerevisiae S288c]
Seq193	1.95023	YES	gi|285815553|tpg|DAA11445.1| TPA: Essential helicase component of heterohexameric MCM2-7 complexes which bind pre-replication complexes on DNA and melt the DNA prior to replication; accumulates in the nucleus in G1; homolog of S. pombe Cdc21p [Saccharomyces cerevisiae S288c]
Seq3504	1.94509	YES	gi|285812232|tpg|DAA08132.1| TPA: Putative protein of unknown function, potential Cdc28p substrate; transcription is activated by paralogous transcription factors Yrm1p and Yrr1p along with genes involved in multidrug resistance [Saccharomyces cerevisiae S288c]
Seq4545	1.93139	YES	gi|285811188|tpg|DAA12012.1| TPA: Retrotransposon TYA Gag gene; Gag is a nucleocapsid protein that is the structural constituent of virus-like particles (VLPs); similar to retroviral Gag; YDR170W-A is part of a mutant retrotransposon [Saccharomyces cerevisiae S288c]
Seq3820	1.91279	YES	gi|285811915|tpg|DAA12460.1| TPA: 1-phosphatidylinositol-3-phosphate 5-kinase; vacuolar membrane kinase that generates phosphatidylinositol (3,5)P2, which is involved in vacuolar sorting and homeostasis [Saccharomyces cerevisiae S288c]
Seq459	1.88493	YES	gi|285815287|tpg|DAA11179.1| TPA: Retrotransposon TYA Gag gene co-transcribed with TYB Pol; translated as TYA or TYA-TYB polyprotein; Gag is a nucleocapsid protein that is the structural constituent of virus-like particles (VLPs); similar to retroviral Gag [Saccharomyces cerevisiae S288c]
Seq460	1.88493	YES	gi|285815286|tpg|DAA11178.1| TPA: Retrotransposon TYA Gag and TYB Pol genes; transcribed/translated as one unit; polyprotein is processed to make a nucleocapsid-like protein (Gag), reverse transcriptase (RT), protease (PR), and integrase (IN); similar to retroviral genes [Saccharomyces cerevisiae S288c]
Seq2161	1.88493	YES	gi|285813579|tpg|DAA09475.1| TPA: Retrotransposon TYA Gag gene co-transcribed with TYB Pol; translated as TYA or TYA-TYB polyprotein; Gag is a nucleocapsid protein that is the structural constituent of virus-like particles (VLPs); similar to retroviral Gag [Saccharomyces cerevisiae S288c]
Seq2162	1.88493	YES	gi|285813578|tpg|DAA09474.1| TPA: Retrotransposon TYA Gag and TYB Pol genes; transcribed/translated as one unit; polyprotein is processed to make a nucleocapsid-like protein (Gag), reverse transcriptase (RT), protease (PR), and integrase (IN); similar to retroviral genes [Saccharomyces cerevisiae S288c]
Seq3964	1.88493	YES	gi|285811770|tpg|DAA07798.1| TPA: Retrotransposon TYA Gag gene co-transcribed with TYB Pol; translated as TYA or TYA-TYB polyprotein; Gag is a nucleocapsid protein that is the structural constituent of virus-like particles (VLPs); similar to retroviral Gag [Saccharomyces cerevisiae S288c]
Seq3965	1.88493	YES	gi|285811769|tpg|DAA07797.1| TPA: Retrotransposon TYA Gag and TYB Pol genes; transcribed/translated as one unit; polyprotein is processed to make a nucleocapsid-like protein (Gag), reverse transcriptase (RT), protease (PR), and integrase (IN); similar to retroviral genes [Saccharomyces cerevisiae S288c]
Seq4351	1.88493	YES	gi|285811382|tpg|DAA12206.1| TPA: Retrotransposon TYA Gag gene co-transcribed with TYB Pol; translated as TYA or TYA-TYB polyprotein; Gag is a nucleocapsid protein that is the structural constituent of virus-like particles (VLPs); similar to retroviral Gag [Saccharomyces cerevisiae S288c]
Seq4352	1.88493	YES	gi|285811381|tpg|DAA12205.1| TPA: Retrotransposon TYA Gag and TYB Pol genes; transcribed/translated as one unit; polyprotein is processed to make a nucleocapsid-like protein (Gag), reverse transcriptase (RT), protease (PR), and integrase (IN); similar to retroviral genes [Saccharomyces cerevisiae S288c]
Seq4452	1.88493	YES	gi|285811281|tpg|DAA12105.1| TPA: Retrotransposon TYA Gag gene co-transcribed with TYB Pol; in YDRCTY1-3 TYB is mutant and probably non-functional [Saccharomyces cerevisiae S288c]
Seq4453	1.88493	YES	gi|285811280|tpg|DAA12104.1| TPA: Retrotransposon TYA Gag and TYB Pol genes; in YDRCTY1-3 TYB is mutant and probably non-functional [Saccharomyces cerevisiae S288c]
Seq5004	1.88477	YES	gi|285810728|tpg|DAA07512.1| TPA: Snt1p [Saccharomyces cerevisiae S288c]
Seq1147	1.85719	YES	gi|285814596|tpg|DAA10490.1| TPA: Retrotransposon TYA Gag gene co-transcribed with TYB Pol; translated as TYA or TYA-TYB polyprotein; Gag is a nucleocapsid protein that is the structural constituent of virus-like particles (VLPs); similar to retroviral Gag [Saccharomyces cerevisiae S288c]
Seq4008	1.85119	YES	gi|285811726|tpg|DAA07754.1| TPA: Subunit of TORC2 (Tor2p-Lst8p-Avo1-Avo2-Tsc11p-Bit61p), a membrane-associated complex that regulates actin cytoskeletal dynamics during polarized growth and cell wall integrity; involved in sphingolipid metabolism; contains a RasGEFN domain [Saccharomyces cerevisiae S288c]
Seq3546	1.8359	YES	gi|285812190|tpg|DAA08090.1| TPA: Plasma membrane H+-ATPase, pumps protons out of the cell; major regulator of cytoplasmic pH and plasma membrane potential; part of the P2 subgroup of cation-transporting ATPases [Saccharomyces cerevisiae S288c]
Seq649	1.83182	YES	gi|285815096|tpg|DAA10989.1| TPA: Rfc1p [Saccharomyces cerevisiae S288c]
Seq2518	1.81762	YES	gi|285813221|tpg|DAA09118.1| TPA: Glucose-responsive transcription factor that regulates expression of several glucose transporter (HXT) genes in response to glucose; binds to promoters and acts both as a transcriptional activator and repressor [Saccharomyces cerevisiae S288c]
Seq1691	1.79727	YES	gi|285814050|tpg|DAA09945.1| TPA: Retrotransposon TYA Gag gene co-transcribed with TYB Pol; translated as TYA or TYA-TYB polyprotein; Gag is a nucleocapsid protein that is the structural constituent of virus-like particles (VLPs); similar to retroviral Gag [Saccharomyces cerevisiae S288c]
Seq1692	1.79727	YES	gi|285814049|tpg|DAA09944.1| TPA: Retrotransposon TYA Gag and TYB Pol genes; transcribed/translated as one unit; polyprotein is processed to make a nucleocapsid-like protein (Gag), reverse transcriptase (RT), protease (PR), and integrase (IN); similar to retroviral genes [Saccharomyces cerevisiae S288c]
Seq2182	1.79569	YES	gi|285813558|tpg|DAA09454.1| TPA: Acf2p [Saccharomyces cerevisiae S288c]
Seq3498	1.77558	YES	gi|285812238|tpg|DAA08138.1| TPA: Retrotransposon TYA Gag gene co-transcribed with TYB Pol; translated as TYA or TYA-TYB polyprotein; Gag is a nucleocapsid protein that is the structural constituent of virus-like particles (VLPs); similar to retroviral Gag [Saccharomyces cerevisiae S288c]
Seq3499	1.77558	YES	gi|285812237|tpg|DAA08137.1| TPA: Retrotransposon TYA Gag and TYB Pol genes; transcribed/translated as one unit; polyprotein is processed to make a nucleocapsid-like protein (Gag), reverse transcriptase (RT), protease (PR), and integrase (IN); similar to retroviral genes [Saccharomyces cerevisiae S288c]
Seq467	1.75871	YES	gi|285815279|tpg|DAA11171.1| TPA: Dicarboxylic amino acid permease, mediates high-affinity and high-capacity transport of L-glutamate and L-aspartate; also a transporter for Gln, Asn, Ser, Ala, and Gly [Saccharomyces cerevisiae S288c]
Seq3722	1.75609	YES	gi|285812014|tpg|DAA07914.1| TPA: Mcm6p [Saccharomyces cerevisiae S288c]
Seq4369	1.75105	YES	gi|285811364|tpg|DAA12188.1| TPA: Protein of unknown function; green fluorescent protein (GFP)-fusion protein localizes to the cell periphery and bud neck; potential Cdc28p substrate [Saccharomyces cerevisiae S288c]
Seq359	1.74741	YES	gi|285815387|tpg|DAA11279.1| TPA: Kinesin-related motor protein involved in mitotic spindle positioning, stabilizes microtubules by targeting Bik1p to the plus end; Kip2p levels are controlled during the cell cycle [Saccharomyces cerevisiae S288c]
Seq3250	1.74521	YES	gi|285812487|tpg|DAA08386.1| TPA: Putative protein of unknown function; serine/threonine rich and highly similar to YOL155C, a putative glucan alpha-1,4-glucosidase; transcript is induced in both high and low pH environments; YIL169C is a non-essential gene [Saccharomyces cerevisiae S288c]
Seq4488	1.74014	YES	gi|285811245|tpg|DAA12069.1| TPA: Silent information regulator that, together with SIR2 and SIR3, is involved in assembly of silent chromatin domains at telomeres and the silent mating-type loci; potentially phosphorylated by Cdc28p; some alleles of SIR4 prolong lifespan [Saccharomyces cerevisiae S288c]
Seq4630	1.73424	YES	gi|285811103|tpg|DAA11927.1| TPA: Vacuolar membrane protein that is a subunit of the homotypic vacuole fusion and vacuole protein sorting (HOPS) complex; essential for membrane docking and fusion at the Golgi-to-endosome and endosome-to-vacuole stages of protein transport [Saccharomyces cerevisiae S288c]
Seq1145	1.72336	YES	gi|285814598|tpg|DAA10492.1| TPA: Dual-specificity protein phosphatase; exists in 2 isoforms; required for maintenance of a low level of signaling through the cell integrity pathway, adaptive response to pheromone; regulates and is regulated by Slt2p; dephosphorylates Fus3p [Saccharomyces cerevisiae S288c]
Seq70	1.69764	YES	gi|285815676|tpg|DAA11568.1| TPA: Polyamine transport protein specific for spermine; localizes to the plasma membrane; member of the major facilitator superfamily [Saccharomyces cerevisiae S288c]
Seq1820	1.69633	YES	gi|285813921|tpg|DAA09816.1| TPA: Putative protein of unknown function; green fluorescent protein (GFP)-fusion protein localizes to the nucleus; YML081w is not an essential gene [Saccharomyces cerevisiae S288c]
Seq2931	1.68655	YES	gi|285812807|tpg|DAA08705.1| TPA: Bck1p [Saccharomyces cerevisiae S288c]
Seq5703	1.66956	YES	gi|285810026|tpg|DAA06813.1| TPA: KMT2 [Saccharomyces cerevisiae S288c]
Seq2067	1.66935	YES	gi|285813673|tpg|DAA09569.1| TPA: Retrotransposon TYA Gag gene co-transcribed with TYB Pol; translated as TYA or TYA-TYB polyprotein; Gag is a nucleocapsid protein that is the structural constituent of virus-like particles (VLPs); similar to retroviral Gag [Saccharomyces cerevisiae S288c]
Seq4396	1.66554	YES	gi|285811337|tpg|DAA12161.1| TPA: Auxilin-like protein involved in vesicular transport; clathrin-binding protein required for uncoating of clathrin-coated vesicles [Saccharomyces cerevisiae S288c]
Seq4731	1.65951	YES	gi|285811002|tpg|DAA11826.1| TPA: Putative protein kinase, potentially phosphorylated by Cdc28p; YDL025C is not an essential gene [Saccharomyces cerevisiae S288c]
Seq3610	1.65882	YES	gi|285812126|tpg|DAA08026.1| TPA: Putative protein of unknown function; green fluorescent protein (GFP)-fusion protein localizes to the endosome; identified as a transcriptional activator in a high-throughput yeast one-hybrid assay [Saccharomyces cerevisiae S288c]
Seq341	1.65589	YES	gi|285815405|tpg|DAA11297.1| TPA: Gip3p [Saccharomyces cerevisiae S288c]
Seq1781	1.64863	YES	gi|285813960|tpg|DAA09855.1| TPA: Retrotransposon TYA Gag gene co-transcribed with TYB Pol; translated as TYA or TYA-TYB polyprotein; Gag is a nucleocapsid protein that is the structural constituent of virus-like particles (VLPs); similar to retroviral Gag [Saccharomyces cerevisiae S288c]
Seq1782	1.64863	YES	gi|285813959|tpg|DAA09854.1| TPA: Retrotransposon TYA Gag and TYB Pol genes; transcribed/translated as one unit; polyprotein is processed to make a nucleocapsid-like protein (Gag), reverse transcriptase (RT), protease (PR), and integrase (IN); similar to retroviral genes [Saccharomyces cerevisiae S288c]
Seq66	1.64314	YES	gi|285815680|tpg|DAA11572.1| TPA: Retrotransposon TYA Gag gene co-transcribed with TYB Pol; translated as TYA or TYA-TYB polyprotein; Gag is a nucleocapsid protein that is the structural constituent of virus-like particles (VLPs); similar to retroviral Gag [Saccharomyces cerevisiae S288c]
Seq67	1.64314	YES	gi|285815679|tpg|DAA11571.1| TPA: Retrotransposon TYA Gag and TYB Pol genes; transcribed/translated as one unit; polyprotein is processed to make a nucleocapsid-like protein (Gag), reverse transcriptase (RT), protease (PR), and integrase (IN); similar to retroviral genes [Saccharomyces cerevisiae S288c]
Seq722	1.64314	YES	gi|285815023|tpg|DAA10916.1| TPA: Retrotransposon TYA Gag gene co-transcribed with TYB Pol; translated as TYA or TYA-TYB polyprotein; Gag is a nucleocapsid protein that is the structural constituent of virus-like particles (VLPs); similar to retroviral Gag [Saccharomyces cerevisiae S288c]
Seq723	1.64314	YES	gi|285815022|tpg|DAA10915.1| TPA: Retrotransposon TYA Gag and TYB Pol genes; transcribed/translated as one unit; polyprotein is processed to make a nucleocapsid-like protein (Gag), reverse transcriptase (RT), protease (PR), and integrase (IN); similar to retroviral genes [Saccharomyces cerevisiae S288c]
Seq1686	1.64314	YES	gi|285814055|tpg|DAA09950.1| TPA: Retrotransposon TYA Gag gene co-transcribed with TYB Pol; translated as TYA or TYA-TYB polyprotein; Gag is a nucleocapsid protein that is the structural constituent of virus-like particles (VLPs); similar to retroviral Gag [Saccharomyces cerevisiae S288c]
Seq1687	1.64314	YES	gi|285814054|tpg|DAA09949.1| TPA: Retrotransposon TYA Gag and TYB Pol genes; transcribed/translated as one unit; polyprotein is processed to make a nucleocapsid-like protein (Gag), reverse transcriptase (RT), protease (PR), and integrase (IN); similar to retroviral genes [Saccharomyces cerevisiae S288c]
Seq3380	1.64314	YES	gi|285812356|tpg|DAA08256.1| TPA: Retrotransposon TYA Gag gene co-transcribed with TYB Pol; translated as TYA or TYA-TYB polyprotein; Gag is a nucleocapsid protein that is the structural constituent of virus-like particles (VLPs); similar to retroviral Gag [Saccharomyces cerevisiae S288c]
Seq3381	1.64314	YES	gi|285812355|tpg|DAA08255.1| TPA: Retrotransposon TYA Gag and TYB Pol genes; transcribed/translated as one unit; polyprotein is processed to make a nucleocapsid-like protein (Gag), reverse transcriptase (RT), protease (PR), and integrase (IN); similar to retroviral genes [Saccharomyces cerevisiae S288c]
Seq3940	1.64314	YES	gi|285811794|tpg|DAA07822.1| TPA: Retrotransposon TYA Gag gene co-transcribed with TYB Pol; translated as TYA or TYA-TYB polyprotein; Gag is a nucleocapsid protein that is the structural constituent of virus-like particles (VLPs); similar to retroviral Gag [Saccharomyces cerevisiae S288c]
Seq3941	1.64314	YES	gi|285811793|tpg|DAA07821.1| TPA: Retrotransposon TYA Gag and TYB Pol genes; transcribed/translated as one unit; polyprotein is processed to make a nucleocapsid-like protein (Gag), reverse transcriptase (RT), protease (PR), and integrase (IN); similar to retroviral genes [Saccharomyces cerevisiae S288c]
Seq4400	1.64314	YES	gi|285811333|tpg|DAA12157.1| TPA: Retrotransposon TYA Gag gene co-transcribed with TYB Pol; translated as TYA or TYA-TYB polyprotein; Gag is a nucleocapsid protein that is the structural constituent of virus-like particles (VLPs); similar to retroviral Gag [Saccharomyces cerevisiae S288c]
Seq4401	1.64314	YES	gi|285811332|tpg|DAA12156.1| TPA: Retrotransposon TYA Gag and TYB Pol genes; transcribed/translated as one unit; polyprotein is processed to make a nucleocapsid-like protein (Gag), reverse transcriptase (RT), protease (PR), and integrase (IN); similar to retroviral genes [Saccharomyces cerevisiae S288c]
Seq4503	1.64314	YES	gi|285811230|tpg|DAA12054.1| TPA: Retrotransposon TYA Gag gene co-transcribed with TYB Pol; translated as TYA or TYA-TYB polyprotein; Gag is a nucleocapsid protein that is the structural constituent of virus-like particles (VLPs); similar to retroviral Gag [Saccharomyces cerevisiae S288c]
Seq4504	1.64314	YES	gi|285811229|tpg|DAA12053.1| TPA: Retrotransposon TYA Gag and TYB Pol genes; transcribed/translated as one unit; polyprotein is processed to make a nucleocapsid-like protein (Gag), reverse transcriptase (RT), protease (PR), and integrase (IN); similar to retroviral genes [Saccharomyces cerevisiae S288c]
Seq4612	1.64314	YES	gi|285811121|tpg|DAA11945.1| TPA: Retrotransposon TYA Gag gene co-transcribed with TYB Pol; translated as TYA or TYA-TYB polyprotein; Gag is a nucleocapsid protein that is the structural constituent of virus-like particles (VLPs); similar to retroviral Gag [Saccharomyces cerevisiae S288c]
Seq4613	1.64314	YES	gi|285811120|tpg|DAA11944.1| TPA: Retrotransposon TYA Gag and TYB Pol genes; transcribed/translated as one unit; polyprotein is processed to make a nucleocapsid-like protein (Gag), reverse transcriptase (RT), protease (PR), and integrase (IN); similar to retroviral genes [Saccharomyces cerevisiae S288c]
Seq5382	1.64314	YES	gi|285810349|tpg|DAA07134.1| TPA: Retrotransposon TYA Gag gene co-transcribed with TYB Pol; translated as TYA or TYA-TYB polyprotein; Gag is a nucleocapsid protein that is the structural constituent of virus-like particles (VLPs); similar to retroviral Gag [Saccharomyces cerevisiae S288c]
Seq5383	1.64314	YES	gi|285810348|tpg|DAA07133.1| TPA: Retrotransposon TYA Gag and TYB Pol genes; transcribed/translated as one unit; polyprotein is processed to make a nucleocapsid-like protein (Gag), reverse transcriptase (RT), protease (PR), and integrase (IN); similar to retroviral genes [Saccharomyces cerevisiae S288c]
Seq1361	1.64141	YES	gi|285814381|tpg|DAA10275.1| TPA: Retrotransposon TYA Gag gene co-transcribed with TYB Pol; translated as TYA or TYA-TYB polyprotein; Gag is a nucleocapsid protein that is the structural constituent of virus-like particles (VLPs); similar to retroviral Gag [Saccharomyces cerevisiae S288c]
Seq1362	1.64141	YES	gi|285814380|tpg|DAA10274.1| TPA: Retrotransposon TYA Gag and TYB Pol genes; transcribed/translated as one unit; polyprotein is processed to make a nucleocapsid-like protein (Gag), reverse transcriptase (RT), protease (PR), and integrase (IN); similar to retroviral genes [Saccharomyces cerevisiae S288c]
Seq1776	1.63185	YES	gi|285813965|tpg|DAA09860.1| TPA: Retrotransposon TYA Gag gene co-transcribed with TYB Pol; translated as TYA or TYA-TYB polyprotein; Gag is a nucleocapsid protein that is the structural constituent of virus-like particles (VLPs); similar to retroviral Gag [Saccharomyces cerevisiae S288c]
Seq1777	1.63185	YES	gi|285813964|tpg|DAA09859.1| TPA: Retrotransposon TYA Gag and TYB Pol genes; transcribed/translated as one unit; polyprotein is processed to make a nucleocapsid-like protein (Gag), reverse transcriptase (RT), protease (PR), and integrase (IN); similar to retroviral genes [Saccharomyces cerevisiae S288c]
Seq2091	1.63185	YES	gi|285813649|tpg|DAA09545.1| TPA: Retrotransposon TYA Gag gene co-transcribed with TYB Pol; translated as TYA or TYA-TYB polyprotein; Gag is a nucleocapsid protein that is the structural constituent of virus-like particles (VLPs); similar to retroviral Gag [Saccharomyces cerevisiae S288c]
Seq2092	1.63185	YES	gi|285813648|tpg|DAA09544.1| TPA: Retrotransposon TYA Gag and TYB Pol genes; transcribed/translated as one unit; polyprotein is processed to make a nucleocapsid-like protein (Gag), reverse transcriptase (RT), protease (PR), and integrase (IN); similar to retroviral genes [Saccharomyces cerevisiae S288c]
Seq2820	1.63185	YES	gi|285812918|tpg|DAA08816.1| TPA: Retrotransposon TYA Gag gene co-transcribed with TYB Pol; translated as TYA or TYA-TYB polyprotein; Gag is a nucleocapsid protein that is the structural constituent of virus-like particles (VLPs); similar to retroviral Gag [Saccharomyces cerevisiae S288c]
Seq2821	1.63185	YES	gi|285812917|tpg|DAA08815.1| TPA: Retrotransposon TYA Gag and TYB Pol genes; transcribed/translated as one unit; polyprotein is processed to make a nucleocapsid-like protein (Gag), reverse transcriptase (RT), protease (PR), and integrase (IN); similar to retroviral genes [Saccharomyces cerevisiae S288c]
Seq957	1.62454	YES	gi|285814787|tpg|DAA10680.1| TPA: Retrotransposon TYA Gag gene co-transcribed with TYB Pol; translated as TYA or TYA-TYB polyprotein; Gag is a nucleocapsid protein that is the structural constituent of virus-like particles (VLPs); similar to retroviral Gag [Saccharomyces cerevisiae S288c]
Seq958	1.62454	YES	gi|285814786|tpg|DAA10679.1| TPA: Retrotransposon TYA Gag and TYB Pol genes; transcribed/translated as one unit; polyprotein is processed to make a nucleocapsid-like protein (Gag), reverse transcriptase (RT), protease (PR), and integrase (IN); similar to retroviral genes [Saccharomyces cerevisiae S288c]
Seq5658	1.61829	YES	gi|285810071|tpg|DAA06858.1| TPA: Component of the U4/U6-U5 snRNP complex, involved in the second catalytic step of splicing; mutations of human Prp8 cause retinitis pigmentosa [Saccharomyces cerevisiae S288c]
Seq2818	1.61154	YES	gi|285812920|tpg|DAA08818.1| TPA: Retrotransposon TYA Gag gene co-transcribed with TYB Pol; translated as TYA or TYA-TYB polyprotein; Gag is a nucleocapsid protein that is the structural constituent of virus-like particles (VLPs); similar to retroviral Gag [Saccharomyces cerevisiae S288c]
Seq2819	1.61154	YES	gi|285812919|tpg|DAA08817.1| TPA: Retrotransposon TYA Gag and TYB Pol genes; transcribed/translated as one unit; polyprotein is processed to make a nucleocapsid-like protein (Gag), reverse transcriptase (RT), protease (PR), and integrase (IN); similar to retroviral genes [Saccharomyces cerevisiae S288c]
Seq3513	1.61154	YES	gi|285812223|tpg|DAA08123.1| TPA: Retrotransposon TYA Gag gene co-transcribed with TYB Pol; translated as TYA or TYA-TYB polyprotein; Gag is a nucleocapsid protein that is the structural constituent of virus-like particles (VLPs); similar to retroviral Gag [Saccharomyces cerevisiae S288c]
Seq3514	1.61154	YES	gi|285812222|tpg|DAA08122.1| TPA: Retrotransposon TYA Gag and TYB Pol genes; transcribed/translated as one unit; polyprotein is processed to make a nucleocapsid-like protein (Gag), reverse transcriptase (RT), protease (PR), and integrase (IN); similar to retroviral genes [Saccharomyces cerevisiae S288c]
Seq1212	1.59593	YES	gi|285814530|tpg|DAA10424.1| TPA: Esbp6p [Saccharomyces cerevisiae S288c]
Seq1204	1.59169	YES	gi|285814538|tpg|DAA10432.1| TPA: Dma2p [Saccharomyces cerevisiae S288c]
Seq4915	1.59101	YES	gi|285810818|tpg|DAA11642.1| TPA: Hbt1p [Saccharomyces cerevisiae S288c]
Seq1098	1.5874	YES	gi|285814645|tpg|DAA10539.1| TPA: Hrb1p [Saccharomyces cerevisiae S288c]
Seq5243	1.5854	YES	gi|285810488|tpg|DAA07273.1| TPA: Amn1p [Saccharomyces cerevisiae S288c]
Seq5605	1.56758	YES	gi|285810124|tpg|DAA06911.1| TPA: Retrotransposon TYA Gag gene co-transcribed with TYB Pol; translated as TYA or TYA-TYB polyprotein; Gag is a nucleocapsid protein that is the structural constituent of virus-like particles (VLPs); similar to retroviral Gag [Saccharomyces cerevisiae S288c]
Seq5606	1.56758	YES	gi|285810123|tpg|DAA06910.1| TPA: Retrotransposon TYA Gag and TYB Pol genes; transcribed/translated as one unit; polyprotein is processed to make a nucleocapsid-like protein (Gag), reverse transcriptase (RT), protease (PR), and integrase (IN); similar to retroviral genes [Saccharomyces cerevisiae S288c]
Seq4366	1.56695	YES	gi|285811367|tpg|DAA12191.1| TPA: Protein involved in the transport of cell wall components from the Golgi to the cell surface; required for bud growth [Saccharomyces cerevisiae S288c]
Seq1460	1.56674	YES	gi|285814281|tpg|DAA10176.1| TPA: Bul1p [Saccharomyces cerevisiae S288c]
Seq2762	1.55953	YES	gi|285812976|tpg|DAA08874.1| TPA: F-box protein component of the SCF ubiquitin-ligase complex; involved in carbon catabolite repression, glucose-dependent divalent cation transport, high-affinity glucose transport, morphogenesis, and sulfite detoxification [Saccharomyces cerevisiae S288c]
Seq4741	1.55563	YES	gi|285810992|tpg|DAA11816.1| TPA: Pheromone-regulated protein, predicted to have one transmembrane segment; promoter contains Gcn4p binding elements [Saccharomyces cerevisiae S288c]
Seq1005	1.54847	YES	gi|285814739|tpg|DAA10632.1| TPA: Haze-protective mannoprotein that reduces the particle size of aggregated proteins in white wines [Saccharomyces cerevisiae S288c]
Seq4074	1.5307	YES	gi|285811660|tpg|DAA07688.1| TPA: Edc2p [Saccharomyces cerevisiae S288c]
Seq3822	1.52799	YES	gi|285811913|tpg|DAA12458.1| TPA: Putative protein of unknown function; green fluorescent protein (GFP)-fusion protein localizes to the cytoplasm and is induced in response to the DNA-damaging agent MMS; YFR017C is not an essential gene [Saccharomyces cerevisiae S288c]
Seq4617	1.5252	YES	gi|285811116|tpg|DAA11940.1| TPA: Aminophospholipid translocase (flippase) that localizes primarily to the plasma membrane; contributes to endocytosis, protein transport and cell polarity; type 4 P-type ATPase [Saccharomyces cerevisiae S288c]
Seq5399	1.51635	YES	gi|285810332|tpg|DAA07117.1| TPA: Retrotransposon TYA Gag gene co-transcribed with TYB Pol; translated as TYA or TYA-TYB polyprotein; Gag is a nucleocapsid protein that is the structural constituent of virus-like particles (VLPs); similar to retroviral Gag [Saccharomyces cerevisiae S288c]
Seq5400	1.51635	YES	gi|285810331|tpg|DAA07116.1| TPA: Retrotransposon TYA Gag and TYB Pol genes; transcribed/translated as one unit; polyprotein is processed to make a nucleocapsid-like protein (Gag), reverse transcriptase (RT), protease (PR), and integrase (IN); similar to retroviral genes [Saccharomyces cerevisiae S288c]
Seq4045	1.5128	YES	gi|285811689|tpg|DAA07717.1| TPA: Pcl6p [Saccharomyces cerevisiae S288c]
Seq5706	1.51057	YES	gi|285810023|tpg|DAA06810.1| TPA: Cox23p [Saccharomyces cerevisiae S288c]
Seq411	1.50436	YES	gi|285815335|tpg|DAA11227.1| TPA: Aurora kinase subunit of the conserved chromosomal passenger complex (CPC; Ipl1p-Sli15p-Bir1p-Nbl1p), involved in regulating kinetochore-microtubule attachments; helps maintain condensed chromosomes during anaphase and early telophase [Saccharomyces cerevisiae S288c]
Seq671	1.50312	YES	gi|285815074|tpg|DAA10967.1| TPA: Retrotransposon TYA Gag gene co-transcribed with TYB Pol; translated as TYA or TYA-TYB polyprotein; Gag is a nucleocapsid protein that is the structural constituent of virus-like particles (VLPs); similar to retroviral Gag [Saccharomyces cerevisiae S288c]
Seq672	1.50312	YES	gi|285815073|tpg|DAA10966.1| TPA: Retrotransposon TYA Gag and TYB Pol genes; transcribed/translated as one unit; polyprotein is processed to make a nucleocapsid-like protein (Gag), reverse transcriptase (RT), protease (PR), and integrase (IN); similar to retroviral genes [Saccharomyces cerevisiae S288c]
Seq4754	1.50293	YES	gi|285810979|tpg|DAA11803.1| TPA: Pbp1p binding protein, interacts strongly with Pab1p-binding protein 1 (Pbp1p) in the yeast two-hybrid system; also interacts with Lsm12p in a copurification assay [Saccharomyces cerevisiae S288c]
Seq3622	1.50232	YES	gi|285812114|tpg|DAA08014.1| TPA: Essential nucleoporin, catalyzes its own cleavage in vivo to generate a C-terminal fragment that assembles into the Nup84p subcomplex of the nuclear pore complex, and an N-terminal fragment of unknown function that is homologous to Nup100p [Saccharomyces cerevisiae S288c]
Seq5491	1.50076	YES	gi|285810240|tpg|DAA07025.1| TPA: Retrotransposon TYA Gag gene co-transcribed with TYB Pol; translated as TYA or TYA-TYB polyprotein; Gag is a nucleocapsid protein that is the structural constituent of virus-like particles (VLPs); similar to retroviral Gag [Saccharomyces cerevisiae S288c]
Seq5492	1.50076	YES	gi|285810239|tpg|DAA07024.1| TPA: Retrotransposon TYA Gag and TYB Pol genes; transcribed/translated as one unit; polyprotein is processed to make a nucleocapsid-like protein (Gag), reverse transcriptase (RT), protease (PR), and integrase (IN); similar to retroviral genes [Saccharomyces cerevisiae S288c]
Seq5725	1.49769	YES	gi|285810004|tpg|DAA06791.1| TPA: Putative protein of unknown function; green fluorescent protein (GFP)-fusion protein localizes to the cytoplasm and the nucleus [Saccharomyces cerevisiae S288c]
Seq1959	1.49031	YES	gi|285813781|tpg|DAA09677.1| TPA: Stp3p [Saccharomyces cerevisiae S288c]
Seq1695	1.48543	YES	gi|285814046|tpg|DAA09941.1| TPA: Arg80p [Saccharomyces cerevisiae S288c]
Seq689	1.4632	YES	gi|285815056|tpg|DAA10949.1| TPA: Component of the meiotic outer plaque, a membrane-organizing center which is assembled on the cytoplasmic face of the spindle pole body during meiosis II and triggers the formation of the prospore membrane; potential Cdc28p substrate [Saccharomyces cerevisiae S288c]
Seq143	1.45887	YES	gi|285815603|tpg|DAA11495.1| TPA: Integral membrane protein that functions in the signaling branch of the high-osmolarity glycerol (HOG) pathway; interacts with Ste50p; overproduction blocks cell cycle arrest in the presence of mating pheromone [Saccharomyces cerevisiae S288c]
Seq5186	1.45499	YES	gi|285810545|tpg|DAA07330.1| TPA: One of two S. cerevisiae homologs (Sds23p and Sds24p) of the S. pombe Sds23 protein, which is implicated in APC/cyclosome regulation; involved in cell separation during budding; may play an indirect role in fluid-phase endocytosis [Saccharomyces cerevisiae S288c]
Seq1261	1.44797	YES	gi|285814481|tpg|DAA10375.1| TPA: Cell cycle-regulated gene of unknown function, promoter bound by Fkh2p [Saccharomyces cerevisiae S288c]
Seq4677	1.44208	YES	gi|285811056|tpg|DAA11880.1| TPA: Retrotransposon TYA Gag gene co-transcribed with TYB Pol; translated as TYA or TYA-TYB polyprotein; Gag is a nucleocapsid protein that is the structural constituent of virus-like particles (VLPs); similar to retroviral Gag [Saccharomyces cerevisiae S288c]
Seq4678	1.44208	YES	gi|285811055|tpg|DAA11879.1| TPA: Retrotransposon TYA Gag and TYB Pol genes; transcribed/translated as one unit; polyprotein is processed to make a nucleocapsid-like protein (Gag), reverse transcriptase (RT), protease (PR), and integrase (IN); similar to retroviral genes [Saccharomyces cerevisiae S288c]
Seq1851	1.43561	YES	gi|285813890|tpg|DAA09785.1| TPA: DNA binding protein that recognizes oligo(dA).oligo(dT) tracts; Arg side chain in its N-terminal pentad Gly-Arg-Lys-Pro-Gly repeat is required for DNA-binding; not essential for viability [Saccharomyces cerevisiae S288c]
Seq5203	1.42966	YES	gi|285810528|tpg|DAA07313.1| TPA: Putative protein of unknown function; green fluorescent protein (GFP)-fusion protein localizes to the cytoplasm and nucleus; YBR197C is not an essential gene [Saccharomyces cerevisiae S288c]
Seq5665	1.42448	YES	gi|285810064|tpg|DAA06851.1| TPA: Kel1p [Saccharomyces cerevisiae S288c]
Seq3518	1.42355	YES	gi|285812218|tpg|DAA08118.1| TPA: Mtl1p [Saccharomyces cerevisiae S288c]
Seq2620	1.41832	YES	gi|285813119|tpg|DAA09016.1| TPA: Avt3p [Saccharomyces cerevisiae S288c]
Seq4492	1.41733	YES	gi|285811241|tpg|DAA12065.1| TPA: Crf1p [Saccharomyces cerevisiae S288c]
Seq813	1.41512	YES	gi|285814931|tpg|DAA10824.1| TPA: Cue5p [Saccharomyces cerevisiae S288c]
Seq1663	1.41347	YES	gi|285814078|tpg|DAA09973.1| TPA: Essential subunit of the histone deacetylase Rpd3S complex; interacts with Eaf3p [Saccharomyces cerevisiae S288c]
Seq1588	1.40606	YES	gi|285814153|tpg|DAA10048.1| TPA: Nup53p [Saccharomyces cerevisiae S288c]
Seq2503	1.40223	YES	gi|285813236|tpg|DAA09133.1| TPA: Cdc16p [Saccharomyces cerevisiae S288c]
Seq4697	1.40144	YES	gi|285811036|tpg|DAA11860.1| TPA: Rad61p [Saccharomyces cerevisiae S288c]
Seq83	1.4007	YES	gi|285815663|tpg|DAA11555.1| TPA: Kar3p [Saccharomyces cerevisiae S288c]
Seq1849	1.38851	YES	gi|285813892|tpg|DAA09787.1| TPA: Bul2p [Saccharomyces cerevisiae S288c]
Seq1765	1.38366	YES	gi|285813976|tpg|DAA09871.1| TPA: Homeodomain-containing transcriptional repressor, binds to Mcm1p and to early cell cycle boxes (ECBs) in the promoters of cell cycle-regulated genes expressed in M/G1 phase; expression is cell cycle-regulated; potential Cdc28p substrate [Saccharomyces cerevisiae S288c]
Seq1166	1.383	YES	gi|285814577|tpg|DAA10471.1| TPA: Mlf3p [Saccharomyces cerevisiae S288c]
Seq4716	1.38262	YES	gi|285811017|tpg|DAA11841.1| TPA: One of six ATPases of the 19S regulatory particle of the 26S proteasome involved in the degradation of ubiquitinated substrates; required for normal peptide hydrolysis by the core 20S particle [Saccharomyces cerevisiae S288c]
Seq1120	1.38023	YES	gi|285814623|tpg|DAA10517.1| TPA: Crz1p [Saccharomyces cerevisiae S288c]
Seq5506	1.37511	YES	gi|285810224|tpg|DAA07010.1| TPA: Fungal-specific protein of unknown function; induced in respiratory-deficient cells [Saccharomyces cerevisiae S288c]
Seq5428	1.37415	YES	gi|285810303|tpg|DAA07088.1| TPA: Mitotic spindle protein that interacts with components of the Dam1 (DASH) complex, its effector Sli15p, and microtubule-associated protein Bim1p; also localizes to nuclear microtubules and to the bud neck in a ring-shaped structure [Saccharomyces cerevisiae S288c]
Seq885	1.37305	YES	gi|285814859|tpg|DAA10752.1| TPA: Putative protein of unknown function; identified as interacting with Hsc82p and Hsp82p in high-throughput two-hybrid screens [Saccharomyces cerevisiae S288c]
Seq104	1.37143	YES	gi|285815642|tpg|DAA11534.1| TPA: B-type cyclin involved in cell cycle progression; activates Cdc28p to promote the transition from G2 to M phase; accumulates during G2 and M, then targeted via a destruction box motif for ubiquitin-mediated degradation by the proteasome [Saccharomyces cerevisiae S288c]
Seq64	1.36747	YES	gi|285815682|tpg|DAA11574.1| TPA: Retrotransposon TYA Gag gene co-transcribed with TYB Pol; translated as TYA or TYA-TYB polyprotein; Gag is a nucleocapsid protein that is the structural constituent of virus-like particles (VLPs); similar to retroviral Gag [Saccharomyces cerevisiae S288c]
Seq65	1.36747	YES	gi|285815681|tpg|DAA11573.1| TPA: Retrotransposon TYA Gag and TYB Pol genes; transcribed/translated as one unit; polyprotein is processed to make a nucleocapsid-like protein (Gag), reverse transcriptase (RT), protease (PR), and integrase (IN); similar to retroviral genes [Saccharomyces cerevisiae S288c]
Seq712	1.36256	YES	gi|285815033|tpg|DAA10926.1| TPA: Pdr5p [Saccharomyces cerevisiae S288c]
Seq2128	1.36083	YES	gi|285813612|tpg|DAA09508.1| TPA: Atg26p [Saccharomyces cerevisiae S288c]
Seq3605	1.34933	YES	gi|285812131|tpg|DAA08031.1| TPA: Hsf1p [Saccharomyces cerevisiae S288c]
Seq5183	1.33661	YES	gi|285810548|tpg|DAA07333.1| TPA: Atg12p [Saccharomyces cerevisiae S288c]
Seq5244	1.33466	YES	gi|285810487|tpg|DAA07272.1| TPA: Ics2p [Saccharomyces cerevisiae S288c]
Seq533	1.32996	YES	gi|285815212|tpg|DAA11105.1| TPA: Retrotransposon TYA Gag gene co-transcribed with TYB Pol; translated as TYA or TYA-TYB polyprotein; Gag is a nucleocapsid protein that is the structural constituent of virus-like particles (VLPs); similar to retroviral Gag [Saccharomyces cerevisiae S288c]
Seq534	1.32996	YES	gi|285815211|tpg|DAA11104.1| TPA: Retrotransposon TYA Gag and TYB Pol genes; transcribed/translated as one unit; polyprotein is processed to make a nucleocapsid-like protein (Gag), reverse transcriptase (RT), protease (PR), and integrase (IN); similar to retroviral genes [Saccharomyces cerevisiae S288c]
Seq4356	1.32457	YES	gi|285811377|tpg|DAA12201.1| TPA: Esc2p [Saccharomyces cerevisiae S288c]
Seq5326	1.3244	YES	gi|285810405|tpg|DAA07190.1| TPA: Putative protein of unknown function; (GFP)-fusion and epitope-tagged proteins localize to the cytoplasm; mRNA expression may be regulated by the cell cycle and/or cell wall stress [Saccharomyces cerevisiae S288c]
Seq4071	1.3238	YES	gi|285811663|tpg|DAA07691.1| TPA: Essential subunit of the Mms21-Smc5-Smc6 complex, required for growth and DNA repair; heterozygous mutant shows haploinsufficiency in K1 killer toxin resistance [Saccharomyces cerevisiae S288c]
Seq2320	1.31647	YES	gi|285813420|tpg|DAA09316.1| TPA: Centrin (Cdc31p)-binding protein required for spindle pole body (SPB) duplication, localizes to the half-bridge of the SPB, required for progression through G(2)-M transition, has similarity to Xenopus laevis XCAP-C [Saccharomyces cerevisiae S288c]
Seq4477	1.31636	YES	gi|285811256|tpg|DAA12080.1| TPA: Protein of unknown function that may interact with ribosomes, based on co-purification experiments [Saccharomyces cerevisiae S288c]
Seq4930	1.31622	YES	gi|285810803|tpg|DAA11627.1| TPA: Ady3p [Saccharomyces cerevisiae S288c]
Seq3943	1.30842	YES	gi|285811791|tpg|DAA07819.1| TPA: Protein of unknown function, has similarity to Afr1p; potentially phosphorylated by Cdc28p [Saccharomyces cerevisiae S288c]
Seq3402	1.30432	YES	gi|285812334|tpg|DAA08234.1| TPA: Protein involved in sphingolipid biosynthesis; type II membrane protein with similarity to Kre6p [Saccharomyces cerevisiae S288c]
Seq5030	1.30184	YES	gi|285810702|tpg|DAA07486.1| TPA: Sat4p [Saccharomyces cerevisiae S288c]
Seq2566	1.30166	YES	gi|285813173|tpg|DAA09070.1| TPA: Cab3p [Saccharomyces cerevisiae S288c]
Seq5353	1.29829	YES	gi|285810378|tpg|DAA07163.1| TPA: Multidrug transporter of the major facilitator superfamily, required for resistance to quinidine, barban, cisplatin, and bleomycin [Saccharomyces cerevisiae S288c]
Seq4292	1.2965	YES	gi|285811441|tpg|DAA12265.1| TPA: Snx41p [Saccharomyces cerevisiae S288c]
Seq4505	1.29174	YES	gi|285811228|tpg|DAA12052.1| TPA: Retrotransposon TYA Gag gene co-transcribed with TYB Pol; translated as TYA or TYA-TYB polyprotein; Gag is a nucleocapsid protein that is the structural constituent of virus-like particles (VLPs); similar to retroviral Gag [Saccharomyces cerevisiae S288c]
Seq4506	1.29174	YES	gi|285811227|tpg|DAA12051.1| TPA: Retrotransposon TYA Gag and TYB Pol genes; transcribed/translated as one unit; polyprotein is processed to make a nucleocapsid-like protein (Gag), reverse transcriptase (RT), protease (PR), and integrase (IN); similar to retroviral genes [Saccharomyces cerevisiae S288c]
Seq3279	1.28861	YES	gi|285812457|tpg|DAA08357.1| TPA: Cytoplasmic protein containing a zinc finger domain with sequence similarity to that of Type I J-proteins; computational analysis of large-scale protein-protein interaction data suggests a possible role in actin patch assembly [Saccharomyces cerevisiae S288c]
Seq4546	1.28691	YES	gi|285811187|tpg|DAA12011.1| TPA: Guanine nucleotide exchange factor (GEF) for ADP ribosylation factors involved in proliferation of the Golgi, intra-Golgi transport and ER-to-Golgi transport; found in the cytoplasm and on Golgi-associated coated vesicles [Saccharomyces cerevisiae S288c]
Seq688	1.27864	YES	gi|285815057|tpg|DAA10950.1| TPA: Gac1p [Saccharomyces cerevisiae S288c]
Seq1748	1.27425	YES	gi|285813993|tpg|DAA09888.1| TPA: Protein involved in regulating Pol I and Pol II transcription and pre-mRNA processing; forms a complex with Spt4p; contains a C-terminal repeat domain that is a target for phosphorylation by Sgv1p [Saccharomyces cerevisiae S288c]
Seq5150	1.27065	YES	gi|285810581|tpg|DAA07366.1| TPA: Protein of unknown function; associates with meiosis-specific protein Spo1p [Saccharomyces cerevisiae S288c]
Seq1637	1.26884	YES	gi|285814104|tpg|DAA09999.1| TPA: Protein of unknown function; transcription is activated by paralogous transcription factors Yrm1p and Yrr1p along with genes involved in multidrug resistance; mutant shows increased resistance to azoles; YMR102C is not an essential gene [Saccharomyces cerevisiae S288c]
Seq3318	1.2682	YES	gi|285812418|tpg|DAA08318.1| TPA: Activator of meiotic anaphase promoting complex (APC/C); Cdc20p family member; required for initiation of spore wall assembly; required for Clb1p degradation during meiosis [Saccharomyces cerevisiae S288c]
Seq120	1.26484	YES	gi|285815626|tpg|DAA11518.1| TPA: Fhl1p [Saccharomyces cerevisiae S288c]
Seq788	1.26451	YES	gi|285814956|tpg|DAA10849.1| TPA: Cis-golgi GTPase-activating protein (GAP) for the Rab family members Ypt1p (in vivo) and for Ypt1p, Sec4p, Ypt7p, and Ypt51p (in vitro); involved in vesicle docking and fusion [Saccharomyces cerevisiae S288c]
Seq891	1.26335	YES	gi|285814853|tpg|DAA10746.1| TPA: Protein of unknown function; potential Cdc28p substrate [Saccharomyces cerevisiae S288c]
Seq4206	1.26079	YES	gi|285811527|tpg|DAA12351.1| TPA: Putative Zn(II)2Cys6 motif containing transcription factor; non-essential gene identified in a screen for mutants with increased levels of rDNA transcription; similar to S. kluyveri Urc2p involved in uracil catabolism [Saccharomyces cerevisiae S288c]
Seq4454	1.26054	YES	gi|285811279|tpg|DAA12103.1| TPA: Retrotransposon TYA Gag gene co-transcribed with TYB Pol; translated as TYA or TYA-TYB polyprotein; Gag is a nucleocapsid protein that is the structural constituent of virus-like particles (VLPs); similar to retroviral Gag [Saccharomyces cerevisiae S288c]
Seq4455	1.26054	YES	gi|285811278|tpg|DAA12102.1| TPA: Retrotransposon TYA Gag and TYB Pol genes; transcribed/translated as one unit; polyprotein is processed to make a nucleocapsid-like protein (Gag), reverse transcriptase (RT), protease (PR), and integrase (IN); similar to retroviral genes [Saccharomyces cerevisiae S288c]
Seq1473	1.26043	YES	gi|285814268|tpg|DAA10163.1| TPA: Sap30p [Saccharomyces cerevisiae S288c]
Seq1924	1.25784	YES	gi|285813816|tpg|DAA09712.1| TPA: Retrotransposon TYA Gag gene co-transcribed with TYB Pol; translated as TYA or TYA-TYB polyprotein; Gag is a nucleocapsid protein that is the structural constituent of virus-like particles (VLPs); similar to retroviral Gag [Saccharomyces cerevisiae S288c]
Seq1925	1.25784	YES	gi|285813815|tpg|DAA09711.1| TPA: Retrotransposon TYA Gag and TYB Pol genes; transcribed/translated as one unit; polyprotein is processed to make a nucleocapsid-like protein (Gag), reverse transcriptase (RT), protease (PR), and integrase (IN); similar to retroviral genes [Saccharomyces cerevisiae S288c]
Seq3382	1.25784	YES	gi|285812354|tpg|DAA08254.1| TPA: Retrotransposon TYA Gag gene co-transcribed with TYB Pol; translated as TYA or TYA-TYB polyprotein; Gag is a nucleocapsid protein that is the structural constituent of virus-like particles (VLPs); similar to retroviral Gag [Saccharomyces cerevisiae S288c]
Seq3383	1.25784	YES	gi|285812353|tpg|DAA08253.1| TPA: Retrotransposon TYA Gag and TYB Pol genes; transcribed/translated as one unit; polyprotein is processed to make a nucleocapsid-like protein (Gag), reverse transcriptase (RT), protease (PR), and integrase (IN); similar to retroviral genes [Saccharomyces cerevisiae S288c]
Seq3842	1.25784	YES	gi|285811893|tpg|DAA12438.1| TPA: Retrotransposon TYA Gag gene co-transcribed with TYB Pol; translated as TYA or TYA-TYB polyprotein; Gag is a nucleocapsid protein that is the structural constituent of virus-like particles (VLPs); similar to retroviral Gag [Saccharomyces cerevisiae S288c]
Seq3843	1.25784	YES	gi|285811892|tpg|DAA12437.1| TPA: Retrotransposon TYA Gag and TYB Pol genes; transcribed/translated as one unit; polyprotein is processed to make a nucleocapsid-like protein (Gag), reverse transcriptase (RT), protease (PR), and integrase (IN); similar to retroviral genes [Saccharomyces cerevisiae S288c]
Seq2094	1.24909	YES	gi|285813646|tpg|DAA09542.1| TPA: Bur2p [Saccharomyces cerevisiae S288c]
Seq4458	1.24725	YES	gi|285811275|tpg|DAA12099.1| TPA: Putative basic leucine zipper (bZIP) transcription factor; overexpression increases sodium and lithium tolerance; computational analysis suggests a role in regulation of expression of genes involved in carbohydrate metabolism [Saccharomyces cerevisiae S288c]
Seq946	1.24466	YES	gi|285814798|tpg|DAA10691.1| TPA: Trm10p [Saccharomyces cerevisiae S288c]
Seq803	1.24364	YES	gi|285814941|tpg|DAA10834.1| TPA: Negative regulatory subunit of protein phosphatase 1 Ppz1p and also a subunit of the phosphopantothenoylcysteine decarboxylase (PPCDC; Cab3p, Sis2p, Vhs3p) complex, which catalyzes the third step of coenzyme A biosynthesis [Saccharomyces cerevisiae S288c]
Seq4685	1.24166	YES	gi|285811048|tpg|DAA11872.1| TPA: Component of the GARP (Golgi-associated retrograde protein) complex, Vps51p-Vps52p-Vps53p-Vps54p, which is required for the recycling of proteins from endosomes to the late Golgi; potentially phosphorylated by Cdc28p [Saccharomyces cerevisiae S288c]
Seq2344	1.24086	YES	gi|285813396|tpg|DAA09292.1| TPA: Polyamine transporter that recognizes spermine, putrescine, and spermidine; catalyzes uptake of polyamines at alkaline pH and excretion at acidic pH; phosphorylation enhances activity and sorting to the plasma membrane [Saccharomyces cerevisiae S288c]
Seq5052	1.23716	YES	gi|285810680|tpg|DAA07464.1| TPA: Retrotransposon TYA Gag gene co-transcribed with TYB Pol; translated as TYA or TYA-TYB polyprotein; Gag is a nucleocapsid protein that is the structural constituent of virus-like particles (VLPs); similar to retroviral Gag [Saccharomyces cerevisiae S288c]
Seq5053	1.23716	YES	gi|285810679|tpg|DAA07463.1| TPA: Retrotransposon TYA Gag and TYB Pol genes; transcribed/translated as one unit; polyprotein is processed to make a nucleocapsid-like protein (Gag), reverse transcriptase (RT), protease (PR), and integrase (IN); similar to retroviral genes [Saccharomyces cerevisiae S288c]
Seq637	1.23528	YES	gi|285815108|tpg|DAA11001.1| TPA: Mitogen-activated kinase kinase involved in protein kinase C signaling pathway that controls cell integrity; upon activation by Bck1p phosphorylates downstream target, Slt2p; functionally redundant with Mkk2p [Saccharomyces cerevisiae S288c]
Seq2101	1.23437	YES	gi|285813639|tpg|DAA09535.1| TPA: Msc3p [Saccharomyces cerevisiae S288c]
Seq3844	1.23137	YES	gi|285811891|tpg|DAA12436.1| TPA: Msh4p [Saccharomyces cerevisiae S288c]
Seq4916	1.23025	YES	gi|285810817|tpg|DAA11641.1| TPA: Putative RNA binding protein and partially redundant Whi3p homolog that regulates the cell size requirement for passage through Start and commitment to cell division [Saccharomyces cerevisiae S288c]
Seq3134	1.22416	YES	gi|285812603|tpg|DAA08502.1| TPA: F-box protein containing five copies of the WD40 motif, controls cell cycle function, sulfur metabolism, and methionine biosynthesis as part of the ubiquitin ligase complex; interacts with and regulates Met4p, localizes within the nucleus [Saccharomyces cerevisiae S288c]
Seq4608	1.22128	YES	gi|285811125|tpg|DAA11949.1| TPA: Pheromone-response scaffold protein; binds Ste11p, Ste7p, and Fus3p kinases, forming a MAPK cascade complex that interacts with the plasma membrane and Ste4p-Ste18p; allosteric activator of Fus3p that facilitates Ste7p-mediated activation [Saccharomyces cerevisiae S288c]
Seq244	1.2195	YES	gi|285815502|tpg|DAA11394.1| TPA: Plasma membrane H+-ATPase, isoform of Pma1p, involved in pumping protons out of the cell; regulator of cytoplasmic pH and plasma membrane potential [Saccharomyces cerevisiae S288c]
Seq4076	1.21599	YES	gi|285811658|tpg|DAA07686.1| TPA: Protein of unknown function; authentic, non-tagged protein is detected in highly purified mitochondria in high-throughput studies; GFP-fusion protein is localized to the cytoplasm; transcription induced under conditions of zinc deficiency [Saccharomyces cerevisiae S288c]
Seq198	1.215	YES	gi|285815548|tpg|DAA11440.1| TPA: Putative zinc finger protein; YPR013C is not an essential gene [Saccharomyces cerevisiae S288c]
Seq5295	1.21284	YES	gi|285810436|tpg|DAA07221.1| TPA: Essential protein with dual roles in spliceosome assembly and exocytosis; the exocyst complex (Sec3p, Sec5p, Sec6p, Sec8p, Sec10p, Sec15p, Exo70p, and Exo84p) mediates polarized targeting of secretory vesicles to active sites of exocytosis [Saccharomyces cerevisiae S288c]
Seq2641	1.20976	YES	gi|285813098|tpg|DAA08995.1| TPA: Putative protein kinase; implicated in proteasome function; epitope-tagged protein localizes to the cytoplasm [Saccharomyces cerevisiae S288c]
Seq3325	1.2068	YES	gi|285812411|tpg|DAA08311.1| TPA: Cch1p [Saccharomyces cerevisiae S288c]
Seq2450	1.20569	YES	gi|285813289|tpg|DAA09186.1| TPA: Phospholipase D, catalyzes the hydrolysis of phosphatidylcholine, producing choline and phosphatidic acid; involved in Sec14p-independent secretion; required for meiosis and spore formation; differently regulated in secretion and meiosis [Saccharomyces cerevisiae S288c]
Seq2684	1.19901	YES	gi|285813055|tpg|DAA08952.1| TPA: Jen1p [Saccharomyces cerevisiae S288c]
Seq1455	1.19346	YES	gi|285814286|tpg|DAA10181.1| TPA: Cat8p [Saccharomyces cerevisiae S288c]
Seq3997	1.18814	YES	gi|285811737|tpg|DAA07765.1| TPA: Protein with a role in regulation of Ty1 transposition [Saccharomyces cerevisiae S288c]
Seq507	1.17769	YES	gi|285815238|tpg|DAA11131.1| TPA: Ndd1p [Saccharomyces cerevisiae S288c]
Seq944	1.17207	YES	gi|285814800|tpg|DAA10693.1| TPA: Component of the meiotic outer plaque of the spindle pole body, involved in modifying the meiotic outer plaque that is required prior to prospore membrane formation [Saccharomyces cerevisiae S288c]
Seq2943	1.17109	YES	gi|285812795|tpg|DAA08693.1| TPA: Putative protein of unknown function; expression is induced by activation of the HOG1 mitogen-activated signaling pathway and this induction is Hog1p/Pbs2p dependent; YJL107C and adjacent ORF, YJL108C are merged in related fungi [Saccharomyces cerevisiae S288c]
Seq1602	1.171	YES	gi|285814139|tpg|DAA10034.1| TPA: Nuclease required for a post-incision step in the repair of DNA single and double-strand breaks that result from interstrand crosslinks produced by a variety of mono- and bi-functional psoralen derivatives; induced by UV-irradiation [Saccharomyces cerevisiae S288c]
Seq4211	1.16221	YES	gi|285811522|tpg|DAA12346.1| TPA: RNA binding protein that associates with polysomes; proposed to be involved in regulating mRNA translation; involved in the copper-dependent mineralization of copper sulfide complexes on cell surface in cells cultured in copper salts [Saccharomyces cerevisiae S288c]
Seq3590	1.16195	YES	gi|285812146|tpg|DAA08046.1| TPA: One of two S. cerevisiae homologs (Sds23p and Sds24p) of the S. pombe Sds23 protein, which is implicated in APC/cyclosome regulation; involved in cell separation during budding [Saccharomyces cerevisiae S288c]
Seq1267	1.15897	YES	gi|285814475|tpg|DAA10369.1| TPA: Npr1p [Saccharomyces cerevisiae S288c]
Seq1985	1.15759	YES	gi|285813755|tpg|DAA09651.1| TPA: Putative protein of unknown function found in mitochondria; expression is regulated by transcription factors involved in pleiotropic drug resistance, Pdr1p and Yrr1p; YLR346C is not an essential gene [Saccharomyces cerevisiae S288c]
Seq1732	1.15681	YES	gi|285814009|tpg|DAA09904.1| TPA: Taf4p [Saccharomyces cerevisiae S288c]
Seq4509	1.15515	YES	gi|285811224|tpg|DAA12048.1| TPA: Key transcriptional regulator of early meiotic genes, binds URS1 upstream regulatory sequence, couples metabolic responses to nutritional cues with initiation and progression of meiosis, forms complex with Ime1p, and also with Sin3p-Rpd3p [Saccharomyces cerevisiae S288c]
Seq4203	1.15273	YES	gi|285811530|tpg|DAA12354.1| TPA: ADP-ribosylation factor (ARF) GTPase activating protein (GAP) effector, involved in the secretory and endocytic pathways; contains C2C2H2 cysteine/histidine motif [Saccharomyces cerevisiae S288c]
Seq4224	1.15133	YES	gi|285811509|tpg|DAA12333.1| TPA: Forkhead Associated domain containing protein and putative transcription factor found associated with chromatin; target of SBF transcription factor; induced in response to DNA damaging agents and deletion of telomerase; similar to TOS4 [Saccharomyces cerevisiae S288c]
Seq3080	1.15116	YES	gi|285812657|tpg|DAA08556.1| TPA: Dsn1p [Saccharomyces cerevisiae S288c]
Seq4382	1.14883	YES	gi|285811351|tpg|DAA12175.1| TPA: Putative protein of unknown function [Saccharomyces cerevisiae S288c]
Seq1907	1.14398	YES	gi|285813833|tpg|DAA09729.1| TPA: Cytoplasmic protein of unknown function; induced in response to mycotoxin patulin; ubiquitinated protein similar to the human ring finger motif protein RNF10; predicted to be involved in repair of alkylated DNA due to interaction with MAG1 [Saccharomyces cerevisiae S288c]
Seq5407	1.14374	YES	gi|285810324|tpg|DAA07109.1| TPA: Putative protein of unknown function; green fluorescent protein (GFP)-fusion protein colocalizes with clathrin-coated vesicles [Saccharomyces cerevisiae S288c]
Seq4924	1.14249	YES	gi|285810809|tpg|DAA11633.1| TPA: Putative protein of unknown function; green fluorescent protein (GFP)-fusion protein localizes to the cytoplasm and nucleus; YDL233W is not an essential gene [Saccharomyces cerevisiae S288c]
Seq4230	1.14243	YES	gi|285811503|tpg|DAA12327.1| TPA: Component of CORVET tethering complex; cytoplasmic protein required for the sorting and processing of soluble vacuolar proteins, acidification of the vacuolar lumen, and assembly of the vacuolar H+-ATPase [Saccharomyces cerevisiae S288c]
Seq3120	1.14225	YES	gi|285812617|tpg|DAA08516.1| TPA: Peptidase that deconjugates Smt3/SUMO-1 peptides from proteins, plays a role in chromosome cohesion at centromeric regions and recovery from checkpoint arrest induced by DNA damage or DNA replication defects; potential Cdc28p substrate [Saccharomyces cerevisiae S288c]
Seq2224	1.14051	YES	gi|285813516|tpg|DAA09412.1| TPA: Kin2p [Saccharomyces cerevisiae S288c]
Seq3235	1.13671	YES	gi|285812502|tpg|DAA08401.1| TPA: Putative protein of unknown function [Saccharomyces cerevisiae S288c]
Seq1244	1.13457	YES	gi|285814498|tpg|DAA10392.1| TPA: Putative protein of unknown function; green fluorescent protein (GFP)-fusion protein localizes to the cytoplasm and nucleus [Saccharomyces cerevisiae S288c]
Seq2295	1.13056	YES	gi|285813445|tpg|DAA09341.1| TPA: Izh3p [Saccharomyces cerevisiae S288c]
Seq990	1.1247	YES	gi|285814754|tpg|DAA10647.1| TPA: Protein of unknown function; may interact with ribosomes, based on co-purification experiments; null mutation suppresses cdc13-1 temperature sensitivity [Saccharomyces cerevisiae S288c]
Seq983	1.12325	YES	gi|285814761|tpg|DAA10654.1| TPA: Alr1p [Saccharomyces cerevisiae S288c]
Seq2977	1.12255	YES	gi|285812761|tpg|DAA08659.1| TPA: Serine-threonine protein kinase that is part of a glucose-sensing system involved in growth control in response to glucose availability; translocates from the cytoplasm to the nucleus and phosphorylates Pop2p in response to a glucose signal [Saccharomyces cerevisiae S288c]
Seq4769	1.11488	YES	gi|285810964|tpg|DAA11788.1| TPA: Bdf2p [Saccharomyces cerevisiae S288c]
Seq4409	1.11178	YES	gi|285811324|tpg|DAA12148.1| TPA: Gic2p [Saccharomyces cerevisiae S288c]
Seq1521	1.11069	YES	gi|285814220|tpg|DAA10115.1| TPA: SR protein kinase (SRPK) involved in regulating proteins involved in mRNA metabolism and cation homeostasis; similar to human SRPK1 [Saccharomyces cerevisiae S288c]
Seq4245	1.10837	YES	gi|285811488|tpg|DAA12312.1| TPA: Peroxisomal integral membrane peroxin, involved in the regulation of peroxisomal size, number and distribution; genetic interactions suggest that Pex28p and Pex29p act at steps upstream of those mediated by Pex30p, Pex31p, and Pex32p [Saccharomyces cerevisiae S288c]
Seq529	1.10417	YES	gi|285815216|tpg|DAA11109.1| TPA: Proline permease, required for high-affinity transport of proline; also transports the toxic proline analog azetidine-2-carboxylate (AzC); PUT4 transcription is repressed in ammonia-grown cells [Saccharomyces cerevisiae S288c]
Seq1170	1.10017	YES	gi|285814573|tpg|DAA10467.1| TPA: Nis1p [Saccharomyces cerevisiae S288c]
Seq3826	1.09925	YES	gi|285811909|tpg|DAA12454.1| TPA: Ioc3p [Saccharomyces cerevisiae S288c]
Seq777	1.09824	YES	gi|285814968|tpg|DAA10861.1| TPA: Repressor of G1 transcription that binds to SCB binding factor (SBF) at SCB target promoters in early G1; phosphorylation of Whi5p by the CDK, Cln3p/Cdc28p relieves repression and promoter binding by Whi5; periodically expressed in G1 [Saccharomyces cerevisiae S288c]
Seq5188	1.09635	YES	gi|285810543|tpg|DAA07328.1| TPA: Ngr1p [Saccharomyces cerevisiae S288c]
Seq2140	1.09543	YES	gi|285813600|tpg|DAA09496.1| TPA: Major transcriptional repressor of DNA-damage-regulated genes, recruits repressors Tup1p and Cyc8p to their promoters; involved in DNA damage and replication checkpoint pathway; similar to a family of mammalian DNA binding RFX1-4 proteins [Saccharomyces cerevisiae S288c]
Seq4472	1.09357	YES	gi|285811261|tpg|DAA12085.1| TPA: Mnn10p [Saccharomyces cerevisiae S288c]
Seq208	1.08312	YES	gi|285815538|tpg|DAA11430.1| TPA: Putative sulfate permease; physically interacts with Hsp82p; green fluorescent protein (GFP)-fusion protein localizes to the ER; YPR003C is not an essential gene [Saccharomyces cerevisiae S288c]
Seq532	1.08144	YES	gi|285815213|tpg|DAA11106.1| TPA: Serine-rich protein that contains a basic-helix-loop-helix (bHLH) DNA binding motif; binds E-boxes of glycolytic genes and contributes to their activation; may function as a transcriptional activator in Ty1-mediated gene expression [Saccharomyces cerevisiae S288c]
Seq2593	1.07871	YES	gi|285813146|tpg|DAA09043.1| TPA: Prr1p [Saccharomyces cerevisiae S288c]
Seq3614	1.07727	YES	gi|285812122|tpg|DAA08022.1| TPA: Putative kinase, suppressor of GTPase mutant, similar to bovine rhodopsin kinase [Saccharomyces cerevisiae S288c]
Seq1312	1.07676	YES	gi|285814430|tpg|DAA10324.1| TPA: Protein of unknown function with similarity to globins; has a functional heme-binding domain; transcription is induced by hypoxia and other stress conditions; proposed to be involved in glucose signaling or metabolism; regulated by Rgt1p [Saccharomyces cerevisiae S288c]
Seq4589	1.07378	YES	gi|285811144|tpg|DAA11968.1| TPA: Kin1p [Saccharomyces cerevisiae S288c]
Seq5691	1.07261	YES	gi|285810038|tpg|DAA06825.1| TPA: Putative protein of unknown function; green fluorescent protein (GFP)-fusion protein localizes to the cytoplasm and nucleus; protein abundance is decreased upon intracellular iron depletion [Saccharomyces cerevisiae S288c]
Seq5073	1.06466	YES	gi|285810659|tpg|DAA07443.1| TPA: Putative protein of unknown function; epitope-tagged protein localizes to the cytoplasm [Saccharomyces cerevisiae S288c]
Seq5185	1.06342	YES	gi|285810546|tpg|DAA07331.1| TPA: Hpc2p [Saccharomyces cerevisiae S288c]
Seq2639	1.06226	YES	gi|285813100|tpg|DAA08997.1| TPA: Kkq8p [Saccharomyces cerevisiae S288c]
Seq1837	1.0601	YES	gi|285813904|tpg|DAA09799.1| TPA: Large subunit of trehalose 6-phosphate synthase (Tps1p)/phosphatase (Tps2p) complex, which converts uridine-5'-diphosphoglucose and glucose 6-phosphate to trehalose, homologous to Tps3p and may share function [Saccharomyces cerevisiae S288c]
Seq2189	1.05942	YES	gi|285813551|tpg|DAA09447.1| TPA: Tis11p [Saccharomyces cerevisiae S288c]
Seq2130	1.05757	YES	gi|285813610|tpg|DAA09506.1| TPA: Protein of unknown function; green fluorescent protein (GFP)-fusion protein localizes to the cell periphery, cytoplasm, bud, and bud neck; potential Cdc28p substrate; similar to Caf120p and Skg4p [Saccharomyces cerevisiae S288c]
Seq546	1.05708	YES	gi|285815199|tpg|DAA11092.1| TPA: Protein required for normal actin organization and endocytosis; targeting subunit for protein phosphatase type 1; undergoes Crm1p-dependent nuclear-cytoplasmic shuttling; multicopy suppressor of clathrin deficiency [Saccharomyces cerevisiae S288c]
Seq3341	1.05353	YES	gi|285812395|tpg|DAA08295.1| TPA: Cholinephosphate cytidylyltransferase, also known as CTP:phosphocholine cytidylyltransferase, rate-determining enzyme of the CDP-choline pathway for phosphatidylcholine synthesis, inhibited by Sec14p, activated upon lipid-binding [Saccharomyces cerevisiae S288c]
Seq5735	1.0534	YES	gi|285809994|tpg|DAA06781.1| TPA: Nam8p [Saccharomyces cerevisiae S288c]
Seq4027	1.05268	YES	gi|285811707|tpg|DAA07735.1| TPA: Phosphotyrosine-specific protein phosphatase involved in the inactivation of mitogen-activated protein kinase (MAPK) during osmolarity sensing; dephosporylates Hog1p MAPK and regulates its localization; localized to the cytoplasm [Saccharomyces cerevisiae S288c]
Seq3927	1.05249	YES	gi|285811807|tpg|DAA07835.1| TPA: Checkpoint protein, involved in the activation of the DNA damage and meiotic pachytene checkpoints; subunit of a clamp loader that loads Rad17p-Mec3p-Ddc1p onto DNA; homolog of human and S. pombe Rad17 protein [Saccharomyces cerevisiae S288c]
Seq4284	1.05216	YES	gi|285811449|tpg|DAA12273.1| TPA: Ppz2p [Saccharomyces cerevisiae S288c]
Seq3139	1.0521	YES	gi|285812598|tpg|DAA08497.1| TPA: Pcl7p [Saccharomyces cerevisiae S288c]
Seq159	1.05097	YES	gi|285815587|tpg|DAA11479.1| TPA: Brr1p [Saccharomyces cerevisiae S288c]
Seq4153	1.04976	YES	gi|285811581|tpg|DAA07609.1| TPA: Ies6p [Saccharomyces cerevisiae S288c]
Seq1857	1.04815	YES	gi|285813884|tpg|DAA09779.1| TPA: Putative protein of unknown function; YML119W is not an essential gene; potential Cdc28p substrate [Saccharomyces cerevisiae S288c]
Seq858	1.04554	YES	gi|285814886|tpg|DAA10779.1| TPA: Component of the Sin3p-Rpd3p histone deacetylase complex, involved in transcriptional repression and activation of diverse processes, including mating-type switching and meiosis; involved in the maintenance of chromosomal integrity [Saccharomyces cerevisiae S288c]
Seq2357	1.04463	YES	gi|285813383|tpg|DAA09279.1| TPA: Fps1p [Saccharomyces cerevisiae S288c]
Seq1508	1.03286	YES	gi|285814233|tpg|DAA10128.1| TPA: RNA binding protein with preference for single stranded tracts of U's involved in synthesis of both 18S and 5.8S rRNAs; component of both the ribosomal small subunit (SSU) processosome and the 90S preribosome [Saccharomyces cerevisiae S288c]
Seq1354	1.03208	YES	gi|285814388|tpg|DAA10282.1| TPA: Caf120p [Saccharomyces cerevisiae S288c]
Seq3245	1.0294	YES	gi|285812492|tpg|DAA08391.1| TPA: Putative protein of unknown function; green fluorescent protein (GFP)-fusion protein localizes to the cytoplasm; mRNA is enriched in Scp160p-associated mRNPs; YIL161W is a non-essential gene [Saccharomyces cerevisiae S288c]
Seq1042	1.02607	YES	gi|285814701|tpg|DAA10595.1| TPA: Esf2p [Saccharomyces cerevisiae S288c]
Seq2850	1.02423	YES	gi|285812888|tpg|DAA08786.1| TPA: Adenylate cyclase, required for cAMP production and cAMP-dependent protein kinase signaling; the cAMP pathway controls a variety of cellular processes, including metabolism, cell cycle, stress response, stationary phase, and sporulation [Saccharomyces cerevisiae S288c]
Seq605	1.02215	YES	gi|285815140|tpg|DAA11033.1| TPA: Hrk1p [Saccharomyces cerevisiae S288c]
Seq3116	1.01812	YES	gi|285812621|tpg|DAA08520.1| TPA: Irr1p [Saccharomyces cerevisiae S288c]
Seq2613	1.01686	YES	gi|285813126|tpg|DAA09023.1| TPA: Catalytic (alpha) subunit of C-terminal domain kinase I (CTDK-I), which phosphorylates both RNA pol II subunit Rpo21p to affect transcription and pre-mRNA 3' end processing, and ribosomal protein Rps2p to increase translational fidelity [Saccharomyces cerevisiae S288c]
Seq2668	1.01455	YES	gi|285813071|tpg|DAA08968.1| TPA: Ptk1p [Saccharomyces cerevisiae S288c]
Seq5089	1.01299	YES	gi|285810643|tpg|DAA07427.1| TPA: Adf1p [Saccharomyces cerevisiae S288c]
Seq93	1.00844	YES	gi|285815653|tpg|DAA11545.1| TPA: Protein that interacts with Spt6p and copurifies with Spt5p and RNA polymerase II, probable transcriptional elongation factor; metazoan homologs contain an acidic N terminus; mutations in the gene confer an Spt- phenotype [Saccharomyces cerevisiae S288c]
Seq4013	1.00606	YES	gi|285811721|tpg|DAA07749.1| TPA: Dot6p [Saccharomyces cerevisiae S288c]
Seq5378	1.00333	YES	gi|285810353|tpg|DAA07138.1| TPA: Plasma membrane protein of unknown function, predicted to be palmitoylated; has similarity to hydrophilins, which are hydrophilic, glycine-rich proteins involved in the adaptive response to hyperosmotic conditions [Saccharomyces cerevisiae S288c]
Seq257	1.00071	YES	gi|285815489|tpg|DAA11381.1| TPA: Dig1p [Saccharomyces cerevisiae S288c]
Seq4904	0.999437	YES	gi|285810829|tpg|DAA11653.1| TPA: Putative protein of unknown function; green fluorescent protein (GFP)-fusion protein localizes to the vacuole [Saccharomyces cerevisiae S288c]
Seq1481	0.994866	YES	gi|285814260|tpg|DAA10155.1| TPA: Coiled-coiled protein of unknown function, identified as a high-copy suppressor of a dbp5 mutation [Saccharomyces cerevisiae S288c]
Seq1628	0.991367	YES	gi|285814113|tpg|DAA10008.1| TPA: Protein of unknown function; green fluorescent protein (GFP)-fusion protein localizes to the nucleus; YMR111C is not an essential gene [Saccharomyces cerevisiae S288c]
Seq4849	0.991158	YES	gi|285810884|tpg|DAA11708.1| TPA: C53 [Saccharomyces cerevisiae S288c]
Seq5719	0.989601	YES	gi|285810010|tpg|DAA06797.1| TPA: Protein involved in the transport of cell wall components from the Golgi to the cell surface; similar in structure and functionally redundant with Sbe2p; involved in bud growth [Saccharomyces cerevisiae S288c]
Seq4265	0.987666	YES	gi|285811468|tpg|DAA12292.1| TPA: Heh2p [Saccharomyces cerevisiae S288c]
Seq735	0.985312	YES	gi|285815010|tpg|DAA10903.1| TPA: Afi1p [Saccharomyces cerevisiae S288c]
Seq2413	0.984703	YES	gi|285813326|tpg|DAA09223.1| TPA: Negative regulatory subunit of protein phosphatase 1 Ppz1p and also a subunit of the phosphopantothenoylcysteine decarboxylase (PPCDC; Cab3p, Sis2p, Vhs3p) complex, which catalyzes the third step of coenzyme A biosynthesis [Saccharomyces cerevisiae S288c]
Seq108	0.98336	YES	gi|285815638|tpg|DAA11530.1| TPA: Pleckstrin homology domain containing protein proposed to function as a glycerol channel activator; green fluorescent protein (GFP)-fusion protein localizes to the cytoplasm [Saccharomyces cerevisiae S288c]
Seq4287	0.980189	YES	gi|285811446|tpg|DAA12270.1| TPA: Npl3p [Saccharomyces cerevisiae S288c]
Seq2524	0.978916	YES	gi|285813215|tpg|DAA09112.1| TPA: Pri2p [Saccharomyces cerevisiae S288c]
Seq630	0.978136	YES	gi|285815115|tpg|DAA11008.1| TPA: Abp140p [Saccharomyces cerevisiae S288c]
Seq454	0.977843	YES	gi|285815292|tpg|DAA11184.1| TPA: Protein that forms a complex with Kar3p at the spindle pole body, possible regulator of Kar3p function in microtubule-mediated processes; required for sister chromatid cohesion; has similarity to Cik1p [Saccharomyces cerevisiae S288c]
Seq5569	0.977584	YES	gi|285810161|tpg|DAA06947.1| TPA: Cyc3p [Saccharomyces cerevisiae S288c]
Seq4664	0.976981	YES	gi|285811069|tpg|DAA11893.1| TPA: C11 [Saccharomyces cerevisiae S288c]
Seq3584	0.974756	YES	gi|285812152|tpg|DAA08052.1| TPA: Tif4632p [Saccharomyces cerevisiae S288c]
Seq3651	0.974748	YES	gi|285812085|tpg|DAA07985.1| TPA: Mon1p [Saccharomyces cerevisiae S288c]
Seq1272	0.972566	YES	gi|285814470|tpg|DAA10364.1| TPA: Karyopherin alpha homolog, forms a dimer with karyopherin beta Kap95p to mediate import of nuclear proteins, binds the nuclear localization signal of the substrate during import; may also play a role in regulation of protein degradation [Saccharomyces cerevisiae S288c]
Seq1298	0.967783	YES	gi|285814444|tpg|DAA10338.1| TPA: Mgs1p [Saccharomyces cerevisiae S288c]
Seq2671	0.96581	YES	gi|285813068|tpg|DAA08965.1| TPA: Eap1p [Saccharomyces cerevisiae S288c]
Seq3768	0.961546	YES	gi|285811968|tpg|DAA07868.1| TPA: Hfm1p [Saccharomyces cerevisiae S288c]
Seq1321	0.959837	YES	gi|285814421|tpg|DAA10315.1| TPA: Sui1p [Saccharomyces cerevisiae S288c]
Seq3435	0.956431	YES	gi|285812301|tpg|DAA08201.1| TPA: B-type cyclin involved in DNA replication during S phase; activates Cdc28p to promote initiation of DNA synthesis; functions in formation of mitotic spindles along with Clb3p and Clb4p; most abundant during late G1 [Saccharomyces cerevisiae S288c]
Seq4565	0.953786	YES	gi|285811168|tpg|DAA11992.1| TPA: Num1p [Saccharomyces cerevisiae S288c]
Seq1066	0.953662	YES	gi|285814677|tpg|DAA10571.1| TPA: MAP kinase kinase kinase of the HOG1 mitogen-activated signaling pathway; interacts with Ssk1p, leading to autophosphorylation and activation of Ssk2p which phosphorylates Pbs2p; also mediates actin cytoskeleton recovery from osmotic stress [Saccharomyces cerevisiae S288c]
Seq1617	0.952955	YES	gi|285814124|tpg|DAA10019.1| TPA: Protein of unknown function; green fluorescent protein (GFP)-fusion protein localizes to the cytoplasm and endoplasmic reticulum [Saccharomyces cerevisiae S288c]
Seq99	0.950153	YES	gi|285815647|tpg|DAA11539.1| TPA: Mitochondrial inner membrane protein exposed to the mitochondrial matrix, associates with mitochondrial ribosomes, NOT required for respiratory growth; homolog of human Letm1, a protein implicated in Wolf-Hirschhorn syndrome [Saccharomyces cerevisiae S288c]
Seq169	0.943615	YES	gi|285815577|tpg|DAA11469.1| TPA: Protein of unknown function; involvement in splicing based on pre-mRNA accumulation defect for many intron-containing genes; contains a SAC3 domain; physically interacts with Csn12p; YRP045C is not an essential gene [Saccharomyces cerevisiae S288c]
Seq36	0.941494	YES	gi|285815710|tpg|DAA11602.1| TPA: Pzf1p [Saccharomyces cerevisiae S288c]
Seq3894	0.941432	YES	gi|285811841|tpg|DAA12386.1| TPA: Putative channel-like protein; similar to Fps1p; mediates passive diffusion of glycerol in the presence of ethanol [Saccharomyces cerevisiae S288c]
Seq2396	0.940383	YES	gi|285813343|tpg|DAA09240.1| TPA: LIM domain-containing protein that localizes to sites of polarized growth, required for selection and/or maintenance of polarized growth sites, may modulate signaling by the GTPases Cdc42p and Rho1p; has similarity to metazoan paxillin [Saccharomyces cerevisiae S288c]
Seq3200	0.940066	YES	gi|285812537|tpg|DAA08436.1| TPA: Pheromone-regulated protein, predicted to have 1 transmembrane segment; induced during cell integrity signaling [Saccharomyces cerevisiae S288c]
Seq2488	0.936844	YES	gi|285813251|tpg|DAA09148.1| TPA: Ceramide synthase component, involved in synthesis of ceramide from C26(acyl)-coenzyme A and dihydrosphingosine or phytosphingosine, functionally equivalent to Lag1p [Saccharomyces cerevisiae S288c]
Seq4852	0.933251	YES	gi|285810881|tpg|DAA11705.1| TPA: B-type cyclin involved in cell cycle progression; activates Cdc28p to promote the G2/M transition; may be involved in DNA replication and spindle assembly; accumulates during S phase and G2, then targeted for ubiquitin-mediated degradation [Saccharomyces cerevisiae S288c]
Seq3087	0.932326	YES	gi|285812650|tpg|DAA08549.1| TPA: Aim21p [Saccharomyces cerevisiae S288c]
Seq3275	0.927101	YES	gi|285812461|tpg|DAA08361.1| TPA: Putative protein of unknown function; expression downregulated by treatment with 8-methoxypsoralen plus UVA irradiation; YGR273C is not an essential gene [Saccharomyces cerevisiae S288c]
Seq675	0.926036	YES	gi|285815070|tpg|DAA10963.1| TPA: RING finger protein involved in proteolytic control of sumoylated substrates; interacts with SUMO (Smt3p); member of the SWI/SNF family of DNA-dependent ATPases; plays a role in antagonizing silencing during mating-type switching [Saccharomyces cerevisiae S288c]
Seq2097	0.919812	YES	gi|285813643|tpg|DAA09539.1| TPA: Coactivator that regulates transcription of ribosomal protein (RP) genes; recruited to RP gene promoters during optimal growth conditions via Fhl1p; subunit of CURI, a complex that coordinates RP production and pre-rRNA processing [Saccharomyces cerevisiae S288c]
Seq2074	0.916334	YES	gi|285813666|tpg|DAA09562.1| TPA: Protein kinase involved in the response to oxidative and osmotic stress; identified as suppressor of S. pombe cell cycle checkpoint mutations [Saccharomyces cerevisiae S288c]
Seq4733	0.916249	YES	gi|285811000|tpg|DAA11824.1| TPA: Dual-specificity kinase required for spindle pole body (SPB) duplication and spindle checkpoint function; substrates include SPB proteins Spc42p, Spc110p, and Spc98p, mitotic exit network protein Mob1p, and checkpoint protein Mad1p [Saccharomyces cerevisiae S288c]
Seq2470	0.914577	YES	gi|285813269|tpg|DAA09166.1| TPA: Protein required for rDNA silencing and mitotic rDNA condensation; stimulates Cdc14p phosphatase activity and biphasic release to promote rDNA repeat segregation; required for condensin recruitment to the replication fork barrier site [Saccharomyces cerevisiae S288c]
Seq3734	0.913596	YES	gi|285812002|tpg|DAA07902.1| TPA: Clg1p [Saccharomyces cerevisiae S288c]
Seq226	0.910861	YES	gi|285815520|tpg|DAA11412.1| TPA: Subunit of the SWI/SNF chromatin remodeling complex, which regulates transcription by remodeling chromosomes; required for transcription of many genes, including ADH1, ADH2, GAL1, HO, INO1 and SUC2; can form the prion (SWI+) [Saccharomyces cerevisiae S288c]
Seq1133	0.909003	YES	gi|285814610|tpg|DAA10504.1| TPA: Cog6p [Saccharomyces cerevisiae S288c]
Seq2175	0.908207	YES	gi|285813565|tpg|DAA09461.1| TPA: Protein required for optimal translation under nutrient stress; perturbs association of Yef3p with ribosomes; involved in TOR signaling; binds G4 quadruplex and purine motif triplex nucleic acid; helps maintain telomere structure [Saccharomyces cerevisiae S288c]
Seq2439	0.907527	YES	gi|285813300|tpg|DAA09197.1| TPA: Putative protein of unknown function; epitope-tagged protein localizes to the cytoplasm [Saccharomyces cerevisiae S288c]
Seq397	0.907171	YES	gi|285815349|tpg|DAA11241.1| TPA: Protein involved in the assembly of 60S ribosomal subunits; functionally interacts with Dbp6p; functions in a late nucleoplasmic step of the assembly [Saccharomyces cerevisiae S288c]
Seq2068	0.906105	YES	gi|285813672|tpg|DAA09568.1| TPA: Hap1p [Saccharomyces cerevisiae S288c]
Seq4721	0.903371	YES	gi|285811012|tpg|DAA11836.1| TPA: Slx5p [Saccharomyces cerevisiae S288c]
Seq2304	0.902971	YES	gi|285813436|tpg|DAA09332.1| TPA: Ppr1p [Saccharomyces cerevisiae S288c]
Seq2558	0.899344	YES	gi|285813181|tpg|DAA09078.1| TPA: Protein that interacts with Myo2p, proposed to be involved in exocytosis; N-terminal domain is related to the motor domain of kinesins [Saccharomyces cerevisiae S288c]
Seq780	0.897522	YES	gi|285814964|tpg|DAA10857.1| TPA: Bud21p [Saccharomyces cerevisiae S288c]
Seq1347	0.896868	YES	gi|285814395|tpg|DAA10289.1| TPA: Bni1p [Saccharomyces cerevisiae S288c]
Seq3553	0.895219	YES	gi|285812183|tpg|DAA08083.1| TPA: Ygl015cp [Saccharomyces cerevisiae S288c]
Seq750	0.893395	YES	gi|285814995|tpg|DAA10888.1| TPA: Azf1p [Saccharomyces cerevisiae S288c]
Seq2016	0.892256	YES	gi|285813724|tpg|DAA09620.1| TPA: Cdc25p [Saccharomyces cerevisiae S288c]
Seq4415	0.891702	YES	gi|285811318|tpg|DAA12142.1| TPA: Component of the RSC chromatin remodeling complex; essential gene required for maintenance of proper ploidy and regulation of ribosomal protein genes and the cell wall/stress response; highly similar to Rsc30p [Saccharomyces cerevisiae S288c]
Seq1610	0.890326	YES	gi|285814131|tpg|DAA10026.1| TPA: Nuclear pore membrane glycoprotein; may be involved in duplication of nuclear pores and nuclear pore complexes during S-phase [Saccharomyces cerevisiae S288c]
Seq3600	0.888401	YES	gi|285812136|tpg|DAA08036.1| TPA: Sgf73p [Saccharomyces cerevisiae S288c]
Seq2523	0.885808	YES	gi|285813216|tpg|DAA09113.1| TPA: Phd1p [Saccharomyces cerevisiae S288c]
Seq3193	0.883425	YES	gi|285812544|tpg|DAA08443.1| TPA: Mni1p [Saccharomyces cerevisiae S288c]
Seq4449	0.883013	YES	gi|285811284|tpg|DAA12108.1| TPA: Akr1p [Saccharomyces cerevisiae S288c]
Seq5175	0.882859	YES	gi|285810556|tpg|DAA07341.1| TPA: Putative protein of unknown function; non-essential gene identified in a screen for mutants affected in mannosylphophorylation of cell wall components [Saccharomyces cerevisiae S288c]
Seq2462	0.881997	YES	gi|285813277|tpg|DAA09174.1| TPA: EH domain-containing protein involved in regulating phosphatidylinositol 4,5-bisphosphate levels and autophagy; Irs4p and Tax4p bind and activate the PtdIns phosphatase Inp51p; Irs4p and Tax4p are involved in localizing Atg17p to the PAS [Saccharomyces cerevisiae S288c]
Seq2713	0.878993	YES	gi|285813025|tpg|DAA08923.1| TPA: Iml1p [Saccharomyces cerevisiae S288c]
Seq4412	0.878635	YES	gi|285811321|tpg|DAA12145.1| TPA: F-box protein of unknown function; interacts with Sgt1p via a Leucine-Rich Repeat (LRR) domain [Saccharomyces cerevisiae S288c]
Seq2790	0.878137	YES	gi|285812948|tpg|DAA08846.1| TPA: Ptk2p [Saccharomyces cerevisiae S288c]
Seq5328	0.874772	YES	gi|285810403|tpg|DAA07188.1| TPA: Amino acid transport protein for valine, leucine, isoleucine, and tyrosine, low-affinity tryptophan and histidine transporter; overexpression confers FK506 and FTY720 resistance [Saccharomyces cerevisiae S288c]
Seq4324	0.87381	YES	gi|285811409|tpg|DAA12233.1| TPA: GTPase activating protein (GAP) for Rho1p, involved in signaling to the actin cytoskeleton, null mutations suppress tor2 mutations and temperature sensitive mutations in actin; potential Cdc28p substrate [Saccharomyces cerevisiae S288c]
Seq4388	0.873558	YES	gi|285811345|tpg|DAA12169.1| TPA: Protein involved in programmed cell death; mutant shows resistance to cell death induced by amiodarone or intracellular acidification [Saccharomyces cerevisiae S288c]
Seq186	0.872256	YES	gi|285815560|tpg|DAA11452.1| TPA: Acid trehalase required for utilization of extracellular trehalose [Saccharomyces cerevisiae S288c]
Seq3875	0.870649	YES	gi|285811860|tpg|DAA12405.1| TPA: Component of the RAM signaling network, that activates the Cbk1p kinase, thereby facilitating the Ace2p-dependent daughter cell-specific transcription of genes involved in cell separation; similar to Mob1p [Saccharomyces cerevisiae S288c]
Seq1596	0.870523	YES	gi|285814145|tpg|DAA10040.1| TPA: Putative protein of unknown function; localized to the nucleus; YMR144W is not an essential gene [Saccharomyces cerevisiae S288c]
Seq5336	0.870231	YES	gi|285810395|tpg|DAA07180.1| TPA: Orc2p [Saccharomyces cerevisiae S288c]
Seq5707	0.867983	YES	gi|285810022|tpg|DAA06809.1| TPA: Dma1p [Saccharomyces cerevisiae S288c]
Seq5752	0.866401	YES	gi|285809977|tpg|DAA06764.1| TPA: Cyclin, interacts with and phosphorylated by Pho85p cyclin-dependent kinase (Cdk), induced by Gcn4p at level of transcription, specifically required for Gcn4p degradation, may be sensor of cellular protein biosynthetic capacity [Saccharomyces cerevisiae S288c]
Seq4254	0.862314	YES	gi|285811479|tpg|DAA12303.1| TPA: Sdc1p [Saccharomyces cerevisiae S288c]
Seq1864	0.860993	YES	gi|285813877|tpg|DAA09772.1| TPA: Component of the RSC chromatin remodeling complex; DNA-binding protein involved in the synthesis of rRNA and in transcriptional repression and activation of genes regulated by the Target of Rapamycin (TOR) pathway [Saccharomyces cerevisiae S288c]
Seq5640	0.860524	YES	gi|285810089|tpg|DAA06876.1| TPA: Protein involved in the control of meiotic nuclear division and coordination of meiosis with spore formation; transcription is induced midway through meiosis [Saccharomyces cerevisiae S288c]
Seq5618	0.858775	YES	gi|285810111|tpg|DAA06898.1| TPA: Protein kinase involved in transcriptional activation of osmostress-responsive genes; regulates G1 progression, cAPK activity, nitrogen activation of the FGM pathway; involved in life span regulation; homologous to mammalian Akt/PKB [Saccharomyces cerevisiae S288c]
Seq2941	0.855327	YES	gi|285812797|tpg|DAA08695.1| TPA: Protein of unknown function, contains a SET domain [Saccharomyces cerevisiae S288c]
Seq1255	0.853279	YES	gi|285814487|tpg|DAA10381.1| TPA: Basic leucine zipper (bZIP) transcription factor of the ATF/CREB family, forms a complex with Tup1p and Ssn6p to both activate and repress transcription; cytosolic and nuclear protein involved in osmotic and oxidative stress responses [Saccharomyces cerevisiae S288c]
Seq3025	0.852951	YES	gi|285812713|tpg|DAA08611.1| TPA: Ubiquitin carboxyl-terminal hydrolase, ubiquitin-specific protease present in the nucleus and cytoplasm that cleaves ubiquitin from ubiquitinated proteins [Saccharomyces cerevisiae S288c]
Seq1184	0.851368	YES	gi|285814558|tpg|DAA10452.1| TPA: App1p [Saccharomyces cerevisiae S288c]
Seq547	0.850941	YES	gi|285815198|tpg|DAA11091.1| TPA: ATP-binding cassette (ABC) transporter, multidrug transporter involved in the pleiotropic drug resistance network; regulated by Pdr1p and Pdr3p [Saccharomyces cerevisiae S288c]
Seq59	0.850772	YES	gi|285815687|tpg|DAA11579.1| TPA: Orc4p [Saccharomyces cerevisiae S288c]
Seq231	0.847774	YES	gi|285815515|tpg|DAA11407.1| TPA: Ecm23p [Saccharomyces cerevisiae S288c]
Seq3623	0.847006	YES	gi|285812113|tpg|DAA08013.1| TPA: Spc105p [Saccharomyces cerevisiae S288c]
Seq3918	0.845935	YES	gi|285811816|tpg|DAA07844.1| TPA: Protein interacting with Arl3p, which is a GTPase of the Ras superfamily involved in vesicle-tethering at the Golgi; putative ortholog of human SCOCO [Saccharomyces cerevisiae S288c]
Seq2335	0.843787	YES	gi|285813405|tpg|DAA09301.1| TPA: Cox19p [Saccharomyces cerevisiae S288c]
Seq5112	0.840759	YES	gi|285810619|tpg|DAA07404.1| TPA: Snf5p [Saccharomyces cerevisiae S288c]
Seq3890	0.838452	YES	gi|285811845|tpg|DAA12390.1| TPA: Alr2p [Saccharomyces cerevisiae S288c]
Seq831	0.837615	YES	gi|285814913|tpg|DAA10806.1| TPA: Ahc1p [Saccharomyces cerevisiae S288c]
Seq394	0.837377	YES	gi|285815352|tpg|DAA11244.1| TPA: Nab3p [Saccharomyces cerevisiae S288c]
Seq275	0.836925	YES	gi|285815471|tpg|DAA11363.1| TPA: Protein of unknown function; green fluorescent protein (GFP)-fusion protein localizes to the nucleus and is induced in response to the DNA-damaging agent MMS [Saccharomyces cerevisiae S288c]
Seq1252	0.832324	YES	gi|285814490|tpg|DAA10384.1| TPA: Component of the BUB2-dependent spindle checkpoint pathway, interacts with Bfa1p and functions upstream of Bub2p and Bfa1p [Saccharomyces cerevisiae S288c]
Seq2753	0.829973	YES	gi|285812985|tpg|DAA08883.1| TPA: Putative protein of unknown function; the authentic, non-tagged protein is detected in highly purified mitochondria in high-throughput studies [Saccharomyces cerevisiae S288c]
Seq5457	0.82978	YES	gi|285810274|tpg|DAA07059.1| TPA: Guanine nucleotide exchange factor specific for Arf3p; localized to the bud neck and tip; required for localization of Arf3p to the bud neck and tip [Saccharomyces cerevisiae S288c]
Seq3229	0.829662	YES	gi|285812508|tpg|DAA08407.1| TPA: Atg32p [Saccharomyces cerevisiae S288c]
Seq5545	0.829562	YES	gi|285810185|tpg|DAA06971.1| TPA: One of two (see also PSK2) PAS domain containing S/T protein kinases; coordinately regulates protein synthesis and carbohydrate metabolism and storage in response to a unknown metabolite that reflects nutritional status [Saccharomyces cerevisiae S288c]
Seq1395	0.827942	YES	gi|285814347|tpg|DAA10241.1| TPA: Low affinity vacuolar membrane localized monovalent cation/H+ antiporter; member of the calcium exchanger (CAX) family; potential Cdc28p substrate [Saccharomyces cerevisiae S288c]
Seq1979	0.826908	YES	gi|285813761|tpg|DAA09657.1| TPA: Bud8p [Saccharomyces cerevisiae S288c]
Seq443	0.826619	YES	gi|285815303|tpg|DAA11195.1| TPA: Essential protein required for determination of budding pattern, promotes localization of axial markers Bud4p and Cdc12p and functionally interacts with Sec3p, localizes to the contractile ring during anaphase, member of the IQGAP family [Saccharomyces cerevisiae S288c]
Seq5556	0.826444	YES	gi|285810174|tpg|DAA06960.1| TPA: Frt2p [Saccharomyces cerevisiae S288c]
Seq1856	0.824951	YES	gi|285813885|tpg|DAA09780.1| TPA: Ngl3p [Saccharomyces cerevisiae S288c]
Seq550	0.82277	YES	gi|285815195|tpg|DAA11088.1| TPA: Frt1p [Saccharomyces cerevisiae S288c]
Seq290	0.822427	YES	gi|285815456|tpg|DAA11348.1| TPA: COPII vesicle coat protein required for ER transport vesicle budding; Sec16p is bound to the periphery of ER membranes and may act to stabilize initial COPII complexes; interacts with Sec23p, Sec24p and Sec31p [Saccharomyces cerevisiae S288c]
Seq3213	0.821591	YES	gi|285812524|tpg|DAA08423.1| TPA: Asg1p [Saccharomyces cerevisiae S288c]
Seq5645	0.820808	YES	gi|285810084|tpg|DAA06871.1| TPA: Stb5p [Saccharomyces cerevisiae S288c]
Seq3307	0.81893	YES	gi|285812429|tpg|DAA08329.1| TPA: Kel2p [Saccharomyces cerevisiae S288c]
Seq763	0.817388	YES	gi|285814982|tpg|DAA10875.1| TPA: Nuclear pore complex (NPC) subunit, involved in protein import/export and in export of RNAs, possible karyopherin release factor that accelerates release of karyopherin-cargo complexes after transport across NPC; potential Cdc28p substrate [Saccharomyces cerevisiae S288c]
Seq725	0.817316	YES	gi|285815020|tpg|DAA10913.1| TPA: Arp8p [Saccharomyces cerevisiae S288c]
Seq4003	0.816786	YES	gi|285811731|tpg|DAA07759.1| TPA: Ubiquitin carboxyl-terminal hydrolase, ubiquitin-specific protease that cleaves ubiquitin-protein fusions [Saccharomyces cerevisiae S288c]
Seq3308	0.815642	YES	gi|285812428|tpg|DAA08328.1| TPA: Putative protein of unknown function; green fluorescent protein (GFP)-fusion protein localizes to the cytoplasm [Saccharomyces cerevisiae S288c]
Seq5671	0.815262	YES	gi|285810058|tpg|DAA06845.1| TPA: Nucleolar protein of unknown function, positive regulator of mitotic exit; involved in regulating release of Cdc14p from the nucleolus in early anaphase, may play similar role in meiosis [Saccharomyces cerevisiae S288c]
Seq5160	0.815249	YES	gi|285810571|tpg|DAA07356.1| TPA: Thi2p [Saccharomyces cerevisiae S288c]
Seq5044	0.813438	YES	gi|285810688|tpg|DAA07472.1| TPA: Ilv6p [Saccharomyces cerevisiae S288c]
Seq991	0.812651	YES	gi|285814753|tpg|DAA10646.1| TPA: Cdc33p [Saccharomyces cerevisiae S288c]
Seq5340	0.810211	YES	gi|285810391|tpg|DAA07176.1| TPA: Cytoplasmic protein essential for meiotic DNA replication and sporulation; interacts with Orc2p, which is a component of the origin recognition complex [Saccharomyces cerevisiae S288c]
Seq5262	0.80881	YES	gi|285810469|tpg|DAA07254.1| TPA: Cytoplasmic protein of unknown function, potentially phosphorylated by Cdc28p; YBR138C is not an essential gene [Saccharomyces cerevisiae S288c]
Seq4709	0.808441	YES	gi|285811024|tpg|DAA11848.1| TPA: Neutral trehalase, degrades trehalose; required for thermotolerance and may mediate resistance to other cellular stresses; may be phosphorylated by Cdc28p [Saccharomyces cerevisiae S288c]
Seq2206	0.806197	YES	gi|285813534|tpg|DAA09430.1| TPA: BBP [Saccharomyces cerevisiae S288c]
Seq3124	0.804791	YES	gi|285812613|tpg|DAA08512.1| TPA: Basic leucine zipper (bZIP) transcription factor of the ATF/CREB family, proposed to be a regulator of oleate responsive genes; involved in utilization of non-optimal carbon sources and chromosome stability [Saccharomyces cerevisiae S288c]
Seq1049	0.803232	YES	gi|285814694|tpg|DAA10588.1| TPA: Fpk1p [Saccharomyces cerevisiae S288c]
Seq5347	0.801174	YES	gi|285810384|tpg|DAA07169.1| TPA: RNA polymerase I enhancer binding protein; DNA binding protein which binds to genes transcribed by both RNA polymerase I and RNA polymerase II; required for termination of RNA polymerase I transcription [Saccharomyces cerevisiae S288c]
Seq2768	0.797659	YES	gi|285812970|tpg|DAA08868.1| TPA: Acf4p [Saccharomyces cerevisiae S288c]
Seq63	0.797056	YES	gi|285815683|tpg|DAA11575.1| TPA: Kre6p [Saccharomyces cerevisiae S288c]
Seq332	0.796982	YES	gi|285815414|tpg|DAA11306.1| TPA: Hho1p [Saccharomyces cerevisiae S288c]
Seq1811	0.796794	YES	gi|285813930|tpg|DAA09825.1| TPA: Lipid-binding protein, localized to the bud via specific mRNA transport; non-tagged protein detected in a phosphorylated state in mitochondria; GFP-fusion protein localizes to the cell periphery; C-termini of Tcb1p, Tcb2p and Tcb3p interact [Saccharomyces cerevisiae S288c]
Seq3694	0.796103	YES	gi|285812042|tpg|DAA07942.1| TPA: ATP-dependent RNA helicase of the DEAD box family; required for 18S rRNA synthesis [Saccharomyces cerevisiae S288c]
Seq1248	0.79583	YES	gi|285814494|tpg|DAA10388.1| TPA: Cbk1p [Saccharomyces cerevisiae S288c]
Seq5440	0.792233	YES	gi|285810291|tpg|DAA07076.1| TPA: Fui1p [Saccharomyces cerevisiae S288c]
Seq5253	0.79177	YES	gi|285810478|tpg|DAA07263.1| TPA: Protein required for normal prospore membrane formation; interacts with Gip1p, which is the meiosis-specific regulatory subunit of the Glc7p protein phosphatase; expressed specifically in spores and localizes to the prospore membrane [Saccharomyces cerevisiae S288c]
Seq4720	0.789373	YES	gi|285811013|tpg|DAA11837.1| TPA: Plasma membrane protein of unknown function; may contribute to Non-homologous end-joining (NHEJ) based on double deletion with htz1; YDL012C is not an essential gene [Saccharomyces cerevisiae S288c]
Seq543	0.787794	YES	gi|285815202|tpg|DAA11095.1| TPA: Mitochondrial inner membrane Mg(2+) channel, required for maintenance of intramitochondrial Mg(2+) concentrations at the correct level to support splicing of group II introns [Saccharomyces cerevisiae S288c]
Seq4548	0.785722	YES	gi|285811185|tpg|DAA12009.1| TPA: Ribosomal RNA processing element (RRPE)-binding protein involved in the induction of non-ribosomal protein growth genes by glucose; binds Sin3p in a two-hybrid assay [Saccharomyces cerevisiae S288c]
Seq5547	0.785697	YES	gi|285810183|tpg|DAA06969.1| TPA: Fun30p [Saccharomyces cerevisiae S288c]
Seq5595	0.782953	YES	gi|285810135|tpg|DAA06921.1| TPA: Putative protein of unknown function; has homology to FLO1; possible pseudogene [Saccharomyces cerevisiae S288c]
Seq4333	0.779996	YES	gi|285811400|tpg|DAA12224.1| TPA: RNA binding protein required for export of poly(A)+ mRNA from the nucleus; proposed to couple mRNA export with 3' end processing via its interactions with Mex67p and Pcf11p; functionally redundant with Yra2p, another REF family member [Saccharomyces cerevisiae S288c]
Seq82	0.779292	YES	gi|285815664|tpg|DAA11556.1| TPA: Nucleolar protein, constituent of pre-60S ribosomal particles; required for proper processing of the 27S pre-rRNA at the A3 and B1 sites to yield mature 5.8S and 25S rRNAs [Saccharomyces cerevisiae S288c]
Seq907	0.778076	YES	gi|285814837|tpg|DAA10730.1| TPA: Aim39p [Saccharomyces cerevisiae S288c]
Seq5069	0.774007	YES	gi|285810663|tpg|DAA07447.1| TPA: Cytoplasmic RNA-binding protein that associates with translating ribosomes; involved in heme regulation of Hap1p as a component of the HMC complex, also involved in the organization of actin filaments; contains a La motif [Saccharomyces cerevisiae S288c]
Seq3849	0.771685	YES	gi|285811886|tpg|DAA12431.1| TPA: Cdc4p [Saccharomyces cerevisiae S288c]
Seq4354	0.769402	YES	gi|285811379|tpg|DAA12203.1| TPA: Cdc40p [Saccharomyces cerevisiae S288c]
Seq4599	0.767805	YES	gi|285811134|tpg|DAA11958.1| TPA: Pds1p [Saccharomyces cerevisiae S288c]
Seq5394	0.765796	YES	gi|285810337|tpg|DAA07122.1| TPA: Nth2p [Saccharomyces cerevisiae S288c]
Seq3700	0.765474	YES	gi|285812036|tpg|DAA07936.1| TPA: Member of the Puf family of RNA-binding proteins; binds to mRNAs encoding chromatin modifiers and spindle pole body components; involved in longevity, maintenance of cell wall integrity, and sensitivity to and recovery from pheromone arrest [Saccharomyces cerevisiae S288c]
Seq648	0.763042	YES	gi|285815097|tpg|DAA10990.1| TPA: Dipeptidyl aminopeptidase, Golgi integral membrane protein that cleaves on the carboxyl side of repeating -X-Ala- sequences, required for maturation of alpha factor, transcription is induced by a-factor [Saccharomyces cerevisiae S288c]
Seq362	0.760199	YES	gi|285815384|tpg|DAA11276.1| TPA: Aim44p [Saccharomyces cerevisiae S288c]
Seq3174	0.76014	YES	gi|285812563|tpg|DAA08462.1| TPA: Nucleolar protein that cosediments with the 40S ribosomal subunit and is required for its biogenesis; proposed to function as an RNA helicase based on structure prediction and remote homology searches [Saccharomyces cerevisiae S288c]
Seq2421	0.759309	YES	gi|285813318|tpg|DAA09215.1| TPA: Oaf3p [Saccharomyces cerevisiae S288c]
Seq2299	0.756972	YES	gi|285813441|tpg|DAA09337.1| TPA: Functionally redundant Psr1p homolog, a plasma membrane phosphatase involved in the general stress response; required with Psr1p and Whi2p for full activation of STRE-mediated gene expression, possibly through dephosphorylation of Msn2p [Saccharomyces cerevisiae S288c]
Seq5284	0.756939	YES	gi|285810447|tpg|DAA07232.1| TPA: Cyc8p [Saccharomyces cerevisiae S288c]
Seq1636	0.755937	YES	gi|285814105|tpg|DAA10000.1| TPA: Protein kinase with similarity to serine/threonine protein kinase Ypk1p; functionally redundant with YPK1 at the genetic level; participates in a signaling pathway required for optimal cell wall integrity; homolog of mammalian kinase SGK [Saccharomyces cerevisiae S288c]
Seq560	0.753741	YES	gi|285815185|tpg|DAA11078.1| TPA: Protein whose expression is induced during sporulation; not required for sporulation; heterologous expression in E. coli induces the SOS response that senses DNA damage [Saccharomyces cerevisiae S288c]
Seq5292	0.753077	YES	gi|285810439|tpg|DAA07224.1| TPA: Peripheral membrane protein located at Vid (vacuole import and degradation) vesicles; regulates fructose-1,6-bisphosphatase (FBPase) targeting to the vacuole; promotes proteasome-dependent catabolite degradation of FBPase [Saccharomyces cerevisiae S288c]
Seq4882	0.752959	YES	gi|285810851|tpg|DAA11675.1| TPA: Catalytic subunit of protein phosphatase 2A (PP2A), functionally redundant with Pph21p; methylated at C terminus; forms alternate complexes with several regulatory subunits; involved in signal transduction and regulation of mitosis [Saccharomyces cerevisiae S288c]
Seq2643	0.751699	YES	gi|285813096|tpg|DAA08993.1| TPA: GTPase component of U5 snRNP involved in mRNA splicing via spliceosome; binds directly to U5 snRNA; proposed to be involved in conformational changes of the spliceosome; similarity to ribosomal translocation factor EF-2 [Saccharomyces cerevisiae S288c]
Seq3219	0.748518	YES	gi|285812518|tpg|DAA08417.1| TPA: Cytoplasmic protein of unknown function; identified as a high-copy suppressor of the synthetic lethality of a sis2 sit4 double mutant, suggesting a role in G1/S phase progression; similar to Mlf3p [Saccharomyces cerevisiae S288c]
Seq2547	0.746115	YES	gi|285813192|tpg|DAA09089.1| TPA: Nup100p [Saccharomyces cerevisiae S288c]
Seq988	0.744862	YES	gi|285814756|tpg|DAA10649.1| TPA: PFK-2 [Saccharomyces cerevisiae S288c]
Seq472	0.74345	YES	gi|285815274|tpg|DAA11166.1| TPA: Mdl2p [Saccharomyces cerevisiae S288c]
Seq1293	0.7402	YES	gi|285814449|tpg|DAA10343.1| TPA: Protein of unknown function; null mutant lacks mitochondrial DNA and cannot grow on glycerol; the authentic, non-tagged protein is detected in highly purified mitochondria in high-throughput studies [Saccharomyces cerevisiae S288c]
Seq1379	0.739021	YES	gi|285814363|tpg|DAA10257.1| TPA: Rab-type small GTPase that interacts with the C-terminal tail domain of Myo2p; mediates distribution of mitochondria and endoplasmic reticuli to daughter cells [Saccharomyces cerevisiae S288c]
Seq1604	0.738593	YES	gi|285814137|tpg|DAA10032.1| TPA: Gid8p [Saccharomyces cerevisiae S288c]
Seq1909	0.735118	YES	gi|285813831|tpg|DAA09727.1| TPA: Guanine nucleotide exchange factor (GEF) that functions to modulate Rho1p activity as part of the cell integrity signaling pathway; multicopy suppressor of tor2 mutation and ypk1 ypk2 double mutation; potential Cdc28p substrate [Saccharomyces cerevisiae S288c]
Seq1057	0.733261	YES	gi|285814686|tpg|DAA10580.1| TPA: Dbp6p [Saccharomyces cerevisiae S288c]
Seq4896	0.732579	YES	gi|285810837|tpg|DAA11661.1| TPA: Ack1p [Saccharomyces cerevisiae S288c]
Seq384	0.730329	YES	gi|285815362|tpg|DAA11254.1| TPA: Subunit of TORC1 (Tor1p or Tor2p-Kog1p-Lst8p-Tco89p), a complex that regulates growth in response to nutrient availability; cooperates with Ssd1p in the maintenance of cellular integrity; deletion strains are hypersensitive to rapamycin [Saccharomyces cerevisiae S288c]
Seq2983	0.7271	YES	gi|285812755|tpg|DAA08653.1| TPA: A34.5 [Saccharomyces cerevisiae S288c]
Seq539	0.726727	YES	gi|285815206|tpg|DAA11099.1| TPA: Putative protein of unknown function; YOR338W transcription is regulated by Azf1p and its transcript is a specific target of the G protein effector Scp160p; identified as being required for sporulation in a high-throughput mutant screen [Saccharomyces cerevisiae S288c]
Seq2623	0.725145	YES	gi|285813116|tpg|DAA09013.1| TPA: Mcr1p [Saccharomyces cerevisiae S288c]
Seq3847	0.723207	YES	gi|285811888|tpg|DAA12433.1| TPA: Blm10p [Saccharomyces cerevisiae S288c]
Seq4119	0.720489	YES	gi|285811615|tpg|DAA07643.1| TPA: Basic leucine zipper (bZIP) transcriptional activator of amino acid biosynthetic genes in response to amino acid starvation; expression is tightly regulated at both the transcriptional and translational levels [Saccharomyces cerevisiae S288c]
Seq861	0.720435	YES	gi|285814883|tpg|DAA10776.1| TPA: Csi2p [Saccharomyces cerevisiae S288c]
Seq5189	0.719737	YES	gi|285810542|tpg|DAA07327.1| TPA: Ame1p [Saccharomyces cerevisiae S288c]
Seq1502	0.717877	YES	gi|285814239|tpg|DAA10134.1| TPA: Ribonuclease H1; able to bind double-stranded RNAs and RNA-DNA hybrids; associates with RNAse polymerase I; the homolog of mammalian RNAse HII (the S. cerevisiae homolog of mammalian RNAse HI is RNH201) [Saccharomyces cerevisiae S288c]
Seq1995	0.716576	YES	gi|285813745|tpg|DAA09641.1| TPA: Nucleoporin involved in nucleocytoplasmic transport, binds to either the nucleoplasmic or cytoplasmic faces of the nuclear pore complex depending on Ran-GTP levels; also has a role in chromatin organization [Saccharomyces cerevisiae S288c]
Seq3526	0.715592	YES	gi|285812210|tpg|DAA08110.1| TPA: Component of U1 snRNP required for mRNA splicing via spliceosome; yeast specific, no metazoan counterpart [Saccharomyces cerevisiae S288c]
Seq2050	0.713441	YES	gi|285813690|tpg|DAA09586.1| TPA: Pig1p [Saccharomyces cerevisiae S288c]
Seq4810	0.708688	YES	gi|285810923|tpg|DAA11747.1| TPA: Atg20p [Saccharomyces cerevisiae S288c]
Seq2326	0.706773	YES	gi|285813414|tpg|DAA09310.1| TPA: Drs1p [Saccharomyces cerevisiae S288c]
Seq1938	0.705423	YES	gi|285813802|tpg|DAA09698.1| TPA: ATPase of the CDC48/PAS1/SEC18 (AAA) family, forms a hexameric complex; is essential for pre-60S maturation and release of several preribosome maturation factors; may be involved in degradation of aberrant mRNAs [Saccharomyces cerevisiae S288c]
Seq5560	0.705417	YES	gi|285810170|tpg|DAA06956.1| TPA: Protein required for pre-mRNA splicing; associates with the spliceosome and interacts with splicing factors Prp22p and Prp46p; orthologous to human transcriptional coactivator SKIP and can activate transcription of a reporter gene [Saccharomyces cerevisiae S288c]
Seq500	0.705136	YES	gi|285815245|tpg|DAA11138.1| TPA: Rdr1p [Saccharomyces cerevisiae S288c]
Seq3559	0.70434	YES	gi|285812177|tpg|DAA08077.1| TPA: Alk1p [Saccharomyces cerevisiae S288c]
Seq315	0.701102	YES	gi|285815431|tpg|DAA11323.1| TPA: Gde1p [Saccharomyces cerevisiae S288c]
Seq182	0.699286	YES	gi|285815564|tpg|DAA11456.1| TPA: Csr2p [Saccharomyces cerevisiae S288c]
Seq4309	0.698996	YES	gi|285811424|tpg|DAA12248.1| TPA: Pdr15p [Saccharomyces cerevisiae S288c]
Seq4280	0.697143	YES	gi|285811453|tpg|DAA12277.1| TPA: Dot1p [Saccharomyces cerevisiae S288c]
Seq5289	0.694466	YES	gi|285810442|tpg|DAA07227.1| TPA: Aim3p [Saccharomyces cerevisiae S288c]
Seq2896	0.694197	YES	gi|285812842|tpg|DAA08740.1| TPA: Bit61p [Saccharomyces cerevisiae S288c]
Seq5544	0.693935	YES	gi|285810186|tpg|DAA06972.1| TPA: Regulatory subunit A of the heterotrimeric protein phosphatase 2A (PP2A), which also contains regulatory subunit Cdc55p and either catalytic subunit Pph21p or Pph22p; required for cell morphogenesis and transcription by RNA polymerase III [Saccharomyces cerevisiae S288c]
Seq5125	0.691348	YES	gi|285810606|tpg|DAA07391.1| TPA: Protein that binds to the Rap1p C-terminus and acts synergistically with Rif2p to help control telomere length and establish telomeric silencing; deletion results in telomere elongation [Saccharomyces cerevisiae S288c]
Seq4385	0.690529	YES	gi|285811348|tpg|DAA12172.1| TPA: UBX (ubiquitin regulatory X) domain-containing protein that interacts with Cdc48p [Saccharomyces cerevisiae S288c]
Seq3007	0.689876	YES	gi|285812731|tpg|DAA08629.1| TPA: Subunit of the SWI/SNF chromatin remodeling complex, which regulates transcription by remodeling chromosomes; required for transcription of many genes, including ADH1, ADH2, GAL1, HO, INO1 and SUC2 [Saccharomyces cerevisiae S288c]
Seq1294	0.688294	YES	gi|285814448|tpg|DAA10342.1| TPA: Peroxisomal membrane peroxin and subunit of the docking complex that facilitates the import of peroxisomal matrix proteins; required for peroxisome biogenesis [Saccharomyces cerevisiae S288c]
Seq1331	0.684982	YES	gi|285814411|tpg|DAA10305.1| TPA: Protein of unknown function; null mutation suppresses cdc13-1 temperature sensitivity; (GFP)-fusion protein localizes to both the cytoplasm and the nucleus [Saccharomyces cerevisiae S288c]
Seq711	0.683916	YES	gi|285815034|tpg|DAA10927.1| TPA: Integral membrane protein of unknown function; member of the SUN-like family of proteins; genetic interactions suggest a role in folding of ER membrane proteins [Saccharomyces cerevisiae S288c]
Seq190	0.683197	YES	gi|285815556|tpg|DAA11448.1| TPA: Putative protein of unknown function; green fluorescent protein (GFP)-fusion protein localizes to both the cytoplasm and the nucleus and is induced in response to the DNA-damaging agent MMS [Saccharomyces cerevisiae S288c]
Seq452	0.682872	YES	gi|285815294|tpg|DAA11186.1| TPA: Icy2p [Saccharomyces cerevisiae S288c]
Seq136	0.681783	YES	gi|285815610|tpg|DAA11502.1| TPA: Putative protein of unknown function [Saccharomyces cerevisiae S288c]
Seq5168	0.680983	YES	gi|285810563|tpg|DAA07348.1| TPA: Pbp2p [Saccharomyces cerevisiae S288c]
Seq202	0.679549	YES	gi|285815544|tpg|DAA11436.1| TPA: Putative transcription factor; multicopy suppressor of mutations that cause low activity of the cAMP/protein kinase A pathway; highly similar to Sut1p [Saccharomyces cerevisiae S288c]
Seq4700	0.679322	YES	gi|285811033|tpg|DAA11857.1| TPA: Plasma membrane ATP-binding cassette (ABC) transporter, multidrug transporter involved in multidrug resistance and resistance to singlet oxygen species [Saccharomyces cerevisiae S288c]
Seq5195	0.676753	YES	gi|285810536|tpg|DAA07321.1| TPA: Cos111p [Saccharomyces cerevisiae S288c]
Seq3212	0.675236	YES	gi|285812525|tpg|DAA08424.1| TPA: Component of the RAM signaling network that is involved in regulation of Ace2p activity and cellular morphogenesis, interacts with protein kinase Cbk1p and also with Kic1p [Saccharomyces cerevisiae S288c]
Seq668	0.674828	YES	gi|285815077|tpg|DAA10970.1| TPA: Kinetochore-associated protein required for normal segregation of chromosomes in meiosis and mitosis; component of the FEAR regulatory network, which promotes Cdc14p release from the nucleolus during anaphase; potential Cdc28p substrate [Saccharomyces cerevisiae S288c]
Seq2234	0.674248	YES	gi|285813506|tpg|DAA09402.1| TPA: Smc4p [Saccharomyces cerevisiae S288c]
Seq4125	0.674218	YES	gi|285811609|tpg|DAA07637.1| TPA: Gtt3p [Saccharomyces cerevisiae S288c]
Seq2343	0.671799	YES	gi|285813397|tpg|DAA09293.1| TPA: Isa1p [Saccharomyces cerevisiae S288c]
Seq1305	0.671345	YES	gi|285814437|tpg|DAA10331.1| TPA: Cnm67p [Saccharomyces cerevisiae S288c]
Seq2655	0.66945	YES	gi|285813084|tpg|DAA08981.1| TPA: Ash1p [Saccharomyces cerevisiae S288c]
Seq815	0.668925	YES	gi|285814929|tpg|DAA10822.1| TPA: Beta' regulatory subunit of casein kinase 2, a Ser/Thr protein kinase with roles in cell growth and proliferation; the holoenzyme also contains CKA1, CKA2 and CKB1, the many substrates include transcription factors and all RNA polymerases [Saccharomyces cerevisiae S288c]
Seq2437	0.667852	YES	gi|285813302|tpg|DAA09199.1| TPA: Nap1p [Saccharomyces cerevisiae S288c]
Seq5246	0.666711	YES	gi|285810485|tpg|DAA07270.1| TPA: Cns1p [Saccharomyces cerevisiae S288c]
Seq5371	0.665633	YES	gi|285810360|tpg|DAA07145.1| TPA: Chitin synthase III, catalyzes the transfer of N-acetylglucosamine (GlcNAc) to chitin; required for synthesis of the majority of cell wall chitin, the chitin ring during bud emergence, and spore wall chitosan [Saccharomyces cerevisiae S288c]
Seq1211	0.664347	YES	gi|285814531|tpg|DAA10425.1| TPA: Naf1p [Saccharomyces cerevisiae S288c]
Seq1612	0.663087	YES	gi|285814129|tpg|DAA10024.1| TPA: KAT8 [Saccharomyces cerevisiae S288c]
Seq3854	0.66286	YES	gi|285811881|tpg|DAA12426.1| TPA: Ies1p [Saccharomyces cerevisiae S288c]
Seq4229	0.662141	YES	gi|285811504|tpg|DAA12328.1| TPA: Puf6p [Saccharomyces cerevisiae S288c]
Seq4276	0.660924	YES	gi|285811457|tpg|DAA12281.1| TPA: Ecm11p [Saccharomyces cerevisiae S288c]
Seq2409	0.660774	YES	gi|285813330|tpg|DAA09227.1| TPA: Msa2p [Saccharomyces cerevisiae S288c]
Seq824	0.659995	YES	gi|285814920|tpg|DAA10813.1| TPA: Basic helix-loop-helix (bHLH) protein with similarity to myc-family transcription factors; overexpression confers hyperfilamentous growth and suppresses the pseudohyphal filamentation defect of a diploid mep1 mep2 homozygous null mutant [Saccharomyces cerevisiae S288c]
Seq1722	0.657953	YES	gi|285814019|tpg|DAA09914.1| TPA: Nuclear protein that plays a regulatory role in the cyclic AMP (cAMP)-dependent protein kinase (PKA) signal transduction pathway; negatively regulates pseudohyphal differentiation; homologous to several transcription factors [Saccharomyces cerevisiae S288c]
Seq2898	0.656522	YES	gi|285812840|tpg|DAA08738.1| TPA: Bna3p [Saccharomyces cerevisiae S288c]
Seq3175	0.654314	YES	gi|285812562|tpg|DAA08461.1| TPA: Putative protein of unknown function; green fluorescent protein (GFP)-fusion protein localizes to the cytoplasm and to the nucleus [Saccharomyces cerevisiae S288c]
Seq4169	0.652748	YES	gi|285811565|tpg|DAA07593.1| TPA: Cin8p [Saccharomyces cerevisiae S288c]
Seq5854	0.652352	YES	gi|285809875|tpg|DAA06662.1| TPA: Component, with Npr2p, of an evolutionarily conserved complex that mediates downregulation of TOR Complex 1 activity in response to amino acid limitation; null mutant displays delayed meiotic DNA replication and double-strand break repair [Saccharomyces cerevisiae S288c]
Seq2601	0.652073	YES	gi|285813138|tpg|DAA09035.1| TPA: Serine/threonine protein kinase that phosphorylates and downregulates flippase activator Fpk1p; mutations affect receptor-mediated endocytosis and sphingolipid-mediated and cell integrity signaling pathways; homolog of mammalian kinase SGK [Saccharomyces cerevisiae S288c]
Seq3066	0.651219	YES	gi|285812671|tpg|DAA08570.1| TPA: Dal81p [Saccharomyces cerevisiae S288c]
Seq2397	0.651203	YES	gi|285813342|tpg|DAA09239.1| TPA: Multifunctional triacylglycerol lipase, steryl ester hydrolase, and Ca2+-independent phospholipase A2; catalyzes acyl-CoA dependent acylation of LPA to PA; required with Tgl3p for timely bud formation; phosphorylated and activated by Cdc28p [Saccharomyces cerevisiae S288c]
Seq2241	0.649602	YES	gi|285813499|tpg|DAA09395.1| TPA: Inhibitor of Cdc28-Clb kinase complexes that controls G1/S phase transition, preventing premature S phase and ensuring genomic integrity; phosphorylation targets Sic1p for SCF(CDC4)-dependent turnover; functional homolog of mammalian Kip1 [Saccharomyces cerevisiae S288c]
Seq741	0.648679	YES	gi|285815004|tpg|DAA10897.1| TPA: Component of the Paf1 complex, which associates with RNA polymerase II and is involved in histone methylation; plays a role in regulating Ty1 transposition [Saccharomyces cerevisiae S288c]
Seq956	0.648389	YES	gi|285814788|tpg|DAA10681.1| TPA: Itr2p [Saccharomyces cerevisiae S288c]
Seq1309	0.64785	YES	gi|285814433|tpg|DAA10327.1| TPA: Pdr16p [Saccharomyces cerevisiae S288c]
Seq3263	0.644052	YES	gi|285812473|tpg|DAA08373.1| TPA: Zuo1p [Saccharomyces cerevisiae S288c]
Seq5717	0.643918	YES	gi|285810012|tpg|DAA06799.1| TPA: Endosomal protein of unknown function that contains a phox (PX) homology domain and binds to both phosphatidylinositol-3-phosphate (PtdIns(3)P) and proteins involved in ER-Golgi or vesicular transport [Saccharomyces cerevisiae S288c]
Seq2100	0.643806	YES	gi|285813640|tpg|DAA09536.1| TPA: Ccc1p [Saccharomyces cerevisiae S288c]
Seq2681	0.643208	YES	gi|285813058|tpg|DAA08955.1| TPA: Member of the REF (RNA and export factor binding proteins) family; when overexpressed, can substitute for the function of Yra1p in export of poly(A)+ mRNA from the nucleus [Saccharomyces cerevisiae S288c]
Seq1082	0.641706	YES	gi|285814661|tpg|DAA10555.1| TPA: Putative protein of unknown function; expression is cell-cycle regulated, Azf1p-dependent, and heat-inducible [Saccharomyces cerevisiae S288c]
Seq3403	0.637351	YES	gi|285812333|tpg|DAA08233.1| TPA: Btn2p [Saccharomyces cerevisiae S288c]
Seq804	0.635121	YES	gi|285814940|tpg|DAA10833.1| TPA: Nuclear protein of unknown function; expression induced by nitrogen limitation in a GLN3, GAT1-independent manner and by weak acid [Saccharomyces cerevisiae S288c]
Seq5161	0.633813	YES	gi|285810570|tpg|DAA07355.1| TPA: Ert1p [Saccharomyces cerevisiae S288c]
Seq3825	0.630124	YES	gi|285811910|tpg|DAA12455.1| TPA: Calmodulin-dependent protein kinase; may play a role in stress response, many CA++/calmodulan dependent phosphorylation substrates demonstrated in vitro, amino acid sequence similar to Cmk2p and mammalian Cam Kinase II [Saccharomyces cerevisiae S288c]
Seq4362	0.629049	YES	gi|285811371|tpg|DAA12195.1| TPA: Inner plaque spindle pole body (SPB) component, ortholog of human kendrin; involved in connecting nuclear microtubules to SPB; interacts with Tub4p-complex and calmodulin; phosphorylated by Mps1p in cell cycle-dependent manner [Saccharomyces cerevisiae S288c]
Seq1698	0.628283	YES	gi|285814043|tpg|DAA09938.1| TPA: Sub1p [Saccharomyces cerevisiae S288c]
Seq4218	0.626733	YES	gi|285811515|tpg|DAA12339.1| TPA: Gin4p [Saccharomyces cerevisiae S288c]
Seq4089	0.62401	YES	gi|285811645|tpg|DAA07673.1| TPA: Gpa2p [Saccharomyces cerevisiae S288c]
Seq4860	0.623892	YES	gi|285810873|tpg|DAA11697.1| TPA: Cdc9p [Saccharomyces cerevisiae S288c]
Seq574	0.62293	YES	gi|285815171|tpg|DAA11064.1| TPA: Mbf1p [Saccharomyces cerevisiae S288c]
Seq3243	0.622339	YES	gi|285812494|tpg|DAA08393.1| TPA: Bnr1p [Saccharomyces cerevisiae S288c]
Seq4652	0.621531	YES	gi|285811081|tpg|DAA11905.1| TPA: Ubc5p [Saccharomyces cerevisiae S288c]
Seq2231	0.620275	YES	gi|285813509|tpg|DAA09405.1| TPA: Alanine transaminase (glutamic pyruvic transaminase); involved in alanine biosynthetic and catabolic processes; the authentic, non-tagged protein is detected in highly purified mitochondria in high-throughput studies [Saccharomyces cerevisiae S288c]
Seq1033	0.619657	YES	gi|285814710|tpg|DAA10604.1| TPA: Putative zinc-cluster protein of unknown function [Saccharomyces cerevisiae S288c]
Seq2464	0.6196	YES	gi|285813275|tpg|DAA09172.1| TPA: Putative protein of unknown function; contains a RING finger motif [Saccharomyces cerevisiae S288c]
Seq2250	0.617012	YES	gi|285813490|tpg|DAA09386.1| TPA: Mef1p [Saccharomyces cerevisiae S288c]
Seq329	0.61691	YES	gi|285815417|tpg|DAA11309.1| TPA: Inner plaque spindle pole body (SPB) component, links the central plaque component Spc42p to the inner plaque component Spc110p; required for SPB duplication [Saccharomyces cerevisiae S288c]
Seq2956	0.616114	YES	gi|285812782|tpg|DAA08680.1| TPA: Alb1p [Saccharomyces cerevisiae S288c]
Seq4093	0.615738	YES	gi|285811641|tpg|DAA07669.1| TPA: Afg3p [Saccharomyces cerevisiae S288c]
Seq2917	0.614344	YES	gi|285812821|tpg|DAA08719.1| TPA: Essential RNA-binding G protein effector of mating response pathway, mainly associated with nuclear envelope and ER, interacts in mRNA-dependent manner with translating ribosomes via multiple KH domains, similar to vertebrate vigilins [Saccharomyces cerevisiae S288c]
Seq1934	0.614276	YES	gi|285813806|tpg|DAA09702.1| TPA: Sfp1p [Saccharomyces cerevisiae S288c]
Seq2528	0.613623	YES	gi|285813211|tpg|DAA09108.1| TPA: Centromere protein that resembles histone H3, required for proper kinetochore function; homolog of human CENP-A [Saccharomyces cerevisiae S288c]
Seq2399	0.611942	YES	gi|285813340|tpg|DAA09237.1| TPA: Metalloendopeptidase of the mitochondrial inner membrane, involved in turnover of membrane-embedded proteins; member of a family of predicted membrane-bound metallopeptidases in prokaryotes and higher eukaryotes [Saccharomyces cerevisiae S288c]
Seq4081	0.611342	YES	gi|285811653|tpg|DAA07681.1| TPA: Mig3p [Saccharomyces cerevisiae S288c]
Seq2811	0.610784	YES	gi|285812927|tpg|DAA08825.1| TPA: Hul4p [Saccharomyces cerevisiae S288c]
Seq3037	0.607687	YES	gi|285812701|tpg|DAA08599.1| TPA: Opt1p [Saccharomyces cerevisiae S288c]
Seq757	0.607551	YES	gi|285814988|tpg|DAA10881.1| TPA: Syntaxin-related protein required for vacuolar assembly; functions with Vam7p in vacuolar protein trafficking; member of the syntaxin family of proteins [Saccharomyces cerevisiae S288c]
Seq4868	0.606255	YES	gi|285810865|tpg|DAA11689.1| TPA: Par32p [Saccharomyces cerevisiae S288c]
Seq4478	0.604939	YES	gi|285811255|tpg|DAA12079.1| TPA: Essential beta-coat protein of the COPI coatomer, involved in ER-to-Golgi protein trafficking and maintenance of normal ER morphology; shares 43% sequence identity with mammalian beta-coat protein (beta-COP) [Saccharomyces cerevisiae S288c]
Seq5417	0.603356	YES	gi|285810314|tpg|DAA07099.1| TPA: Hap3p [Saccharomyces cerevisiae S288c]
Seq1201	0.602808	YES	gi|285814541|tpg|DAA10435.1| TPA: Dbp2p [Saccharomyces cerevisiae S288c]
Seq4539	0.60126	YES	gi|285811194|tpg|DAA12018.1| TPA: Ngg1p [Saccharomyces cerevisiae S288c]
Seq5419	0.601256	YES	gi|285810312|tpg|DAA07097.1| TPA: Mcm2p [Saccharomyces cerevisiae S288c]
Seq5145	0.600906	YES	gi|285810586|tpg|DAA07371.1| TPA: Mtc4p [Saccharomyces cerevisiae S288c]
Seq5116	0.599203	YES	gi|285810615|tpg|DAA07400.1| TPA: Putative protein of unknown function; YBR285W is not an essential gene and deletion of YBR285W leads to poor growth on glucose-minimal medium at 15C [Saccharomyces cerevisiae S288c]
Seq1192	0.599188	YES	gi|285814550|tpg|DAA10444.1| TPA: Avt4p [Saccharomyces cerevisiae S288c]
Seq1817	0.598853	YES	gi|285813924|tpg|DAA09819.1| TPA: Cpr3p [Saccharomyces cerevisiae S288c]
Seq317	0.598692	YES	gi|285815429|tpg|DAA11321.1| TPA: Peripheral peroxisomal membrane peroxin required for the regulation of peroxisome size and maintenance, recruits GTPase Rho1p to peroxisomes, induced by oleate, interacts with homologous protein Pex27p [Saccharomyces cerevisiae S288c]
Seq883	0.598237	YES	gi|285814861|tpg|DAA10754.1| TPA: Mdm38p [Saccharomyces cerevisiae S288c]
Seq3591	0.596703	YES	gi|285812145|tpg|DAA08045.1| TPA: Gep7p [Saccharomyces cerevisiae S288c]
Seq1181	0.595142	YES	gi|285814561|tpg|DAA10455.1| TPA: Nst1p [Saccharomyces cerevisiae S288c]
Seq2193	0.594089	YES	gi|285813547|tpg|DAA09443.1| TPA: Essential protein of unknown function; fluorescent protein (GFP or YFP)-tagged protein localizes to mitochondria, cytoplasm and nucleus [Saccharomyces cerevisiae S288c]
Seq4515	0.593326	YES	gi|285811218|tpg|DAA12042.1| TPA: Protein required for cytoplasm to vacuole targeting of proteins; forms a complex with Far3p and Far7p to Far11p involved in recovery from pheromone-induced cell cycle arrest; localizes to the cytoplasm and endoplasmic reticulum membrane [Saccharomyces cerevisiae S288c]
Seq4103	0.592229	YES	gi|285811631|tpg|DAA07659.1| TPA: Sec3p [Saccharomyces cerevisiae S288c]
Seq4571	0.591284	YES	gi|285811162|tpg|DAA11986.1| TPA: San1p [Saccharomyces cerevisiae S288c]
Seq2588	0.589906	YES	gi|285813151|tpg|DAA09048.1| TPA: Hap4p [Saccharomyces cerevisiae S288c]
Seq5208	0.588897	YES	gi|285810523|tpg|DAA07308.1| TPA: Aim4p [Saccharomyces cerevisiae S288c]
Seq2351	0.586183	YES	gi|285813389|tpg|DAA09285.1| TPA: Prp19p [Saccharomyces cerevisiae S288c]
Seq678	0.585495	YES	gi|285815067|tpg|DAA10960.1| TPA: Msb1p [Saccharomyces cerevisiae S288c]
Seq4625	0.584713	YES	gi|285811108|tpg|DAA11932.1| TPA: Afr1p [Saccharomyces cerevisiae S288c]
Seq283	0.584222	YES	gi|285815463|tpg|DAA11355.1| TPA: Putative protein of unknown function; regulates PIS1 expression; mutant displays spore wall assembly defect in ether sensitivity screen; YPL077C is not an essential gene [Saccharomyces cerevisiae S288c]
Seq1199	0.583892	YES	gi|285814543|tpg|DAA10437.1| TPA: Constituent of 66S pre-ribosomal particles, involved in 60S ribosomal subunit biogenesis; localizes to both nucleolus and cytoplasm [Saccharomyces cerevisiae S288c]
Seq3394	0.583526	YES	gi|285812342|tpg|DAA08242.1| TPA: Ccm1p [Saccharomyces cerevisiae S288c]
Seq5461	0.581943	YES	gi|285810270|tpg|DAA07055.1| TPA: Putative transcription factor, has homolog in Kluyveromyces lactis [Saccharomyces cerevisiae S288c]
Seq559	0.580801	YES	gi|285815186|tpg|DAA11079.1| TPA: Nuclear protein, putative transcription factor required for growth of superficial pseudohyphae (which do not invade the agar substrate) but not for invasive pseudohyphal growth; may act together with Phd1p; potential Cdc28p substrate [Saccharomyces cerevisiae S288c]
Seq344	0.580268	YES	gi|285815402|tpg|DAA11294.1| TPA: Mitogen-activated kinase kinase involved in protein kinase C signaling pathway that controls cell integrity; upon activation by Bck1p phosphorylates downstream target, Slt2p; functionally redundant with Mkk1p [Saccharomyces cerevisiae S288c]
Seq2646	0.579733	YES	gi|285813093|tpg|DAA08990.1| TPA: Lst4p [Saccharomyces cerevisiae S288c]
Seq1576	0.579365	YES	gi|285814165|tpg|DAA10060.1| TPA: Mss11p [Saccharomyces cerevisiae S288c]
Seq1735	0.579217	YES	gi|285814006|tpg|DAA09901.1| TPA: Mic17p [Saccharomyces cerevisiae S288c]
Seq4834	0.579046	YES	gi|285810899|tpg|DAA11723.1| TPA: Rdi1p [Saccharomyces cerevisiae S288c]
Seq376	0.579028	YES	gi|285815370|tpg|DAA11262.1| TPA: Cox10p [Saccharomyces cerevisiae S288c]
Seq5425	0.578524	YES	gi|285810306|tpg|DAA07091.1| TPA: Non-essential protein of unknown function [Saccharomyces cerevisiae S288c]
Seq4025	0.576633	YES	gi|285811709|tpg|DAA07737.1| TPA: Putative protein of unknown function; green fluorescent protein (GFP)-fusion protein localizes to the mitochondrion; null mutation results in a decrease in plasma membrane electron transport [Saccharomyces cerevisiae S288c]
Seq96	0.574348	YES	gi|285815650|tpg|DAA11542.1| TPA: Protein containing an Lsm domain, may bind RNA and have a role in RNA processing; overproduction suppresses a null mutation in CHC1, which encodes the heavy chain of clathrin [Saccharomyces cerevisiae S288c]
Seq4726	0.57283	YES	gi|285811007|tpg|DAA11831.1| TPA: Member of an oxysterol-binding protein family with seven members in S. cerevisiae; family members have overlapping, redundant functions in sterol metabolism and collectively perform a function essential for viability [Saccharomyces cerevisiae S288c]
Seq4881	0.571441	YES	gi|285810852|tpg|DAA11676.1| TPA: Putative protein of unknown function; YDL186W is not an essential gene [Saccharomyces cerevisiae S288c]
Seq1044	0.571052	YES	gi|285814699|tpg|DAA10593.1| TPA: Pop2p [Saccharomyces cerevisiae S288c]
Seq5829	0.569371	YES	gi|285809900|tpg|DAA06687.1| TPA: Member of an oxysterol-binding protein family with seven members in S. cerevisiae; family members have overlapping, redundant functions in sterol metabolism and collectively perform a function essential for viability [Saccharomyces cerevisiae S288c]
Seq4558	0.569347	YES	gi|285811175|tpg|DAA11999.1| TPA: Nuclear pore-associated protein, required for biogenesis of the small ribosomal subunit; forms a complex with Thp1p that is involved in transcription and in mRNA export from the nucleus [Saccharomyces cerevisiae S288c]
Seq262	0.568462	YES	gi|285815484|tpg|DAA11376.1| TPA: Lee1p [Saccharomyces cerevisiae S288c]
Seq5812	0.568277	YES	gi|285809917|tpg|DAA06704.1| TPA: Mip6p [Saccharomyces cerevisiae S288c]
Seq2019	0.566303	YES	gi|285813721|tpg|DAA09617.1| TPA: Putative protein of unknown function [Saccharomyces cerevisiae S288c]
Seq3406	0.565892	YES	gi|285812330|tpg|DAA08230.1| TPA: Polyamine transport protein specific for spermine; localizes to the plasma membrane; transcription of TPO2 is regulated by Haa1p; member of the major facilitator superfamily [Saccharomyces cerevisiae S288c]
Seq623	0.564775	YES	gi|285815122|tpg|DAA11015.1| TPA: Mannoprotein that exhibits a tight association with the cell wall, required for cell wall stability in the absence of GPI-anchored mannoproteins; has a high serine-threonine content; expression is induced in cell wall mutants [Saccharomyces cerevisiae S288c]
Seq5771	0.564385	YES	gi|285809958|tpg|DAA06745.1| TPA: Cic1p [Saccharomyces cerevisiae S288c]
Seq3933	0.563559	YES	gi|285811801|tpg|DAA07829.1| TPA: Bck2p [Saccharomyces cerevisiae S288c]
Seq5753	0.562427	YES	gi|285809976|tpg|DAA06763.1| TPA: Trm5p [Saccharomyces cerevisiae S288c]
Seq214	0.559857	YES	gi|285815532|tpg|DAA11424.1| TPA: Lsp1p [Saccharomyces cerevisiae S288c]
Seq4826	0.559044	YES	gi|285810907|tpg|DAA11731.1| TPA: Putative protein of unknown function; green fluorescent protein (GFP)-fusion protein localizes to the cytoplasm and the nucleus; YDL129W is not an essential gene [Saccharomyces cerevisiae S288c]
Seq3644	0.557934	YES	gi|285812092|tpg|DAA07992.1| TPA: Cdc20p [Saccharomyces cerevisiae S288c]
Seq400	0.557854	YES	gi|285815346|tpg|DAA11238.1| TPA: Oxr1p [Saccharomyces cerevisiae S288c]
Seq1275	0.557768	YES	gi|285814467|tpg|DAA10361.1| TPA: Chitin synthase I, requires activation from zymogenic form in order to catalyze the transfer of N-acetylglucosamine (GlcNAc) to chitin; required for repairing the chitin septum during cytokinesis; transcription activated by mating factor [Saccharomyces cerevisiae S288c]
Seq849	0.556862	YES	gi|285814895|tpg|DAA10788.1| TPA: Protein required for correct processing of the 20S pre-rRNA at site D to generate mature 18S rRNA; green fluorescent protein (GFP)-fusion protein localizes to both the cytoplasm and the nucleus [Saccharomyces cerevisiae S288c]
Seq388	0.555924	YES	gi|285815358|tpg|DAA11250.1| TPA: Mrn1p [Saccharomyces cerevisiae S288c]
Seq3278	0.555764	YES	gi|285812458|tpg|DAA08358.1| TPA: Protein that localizes to chromatin and has a role in regulation of histone gene expression; has a bromodomain-like region that interacts with the N-terminal tail of histone H3, and an ATPase domain; potentially phosphorylated by Cdc28p [Saccharomyces cerevisiae S288c]
Seq25	0.552734	YES	gi|285815721|tpg|DAA11613.1| TPA: Arr1p [Saccharomyces cerevisiae S288c]
Seq5663	0.552536	YES	gi|285810066|tpg|DAA06853.1| TPA: Peroxin required for targeting of peroxisomal matrix proteins containing PTS2; interacts with Pex7p; partially redundant with Pex21p [Saccharomyces cerevisiae S288c]
Seq2997	0.55253	YES	gi|285812741|tpg|DAA08639.1| TPA: Tpk1p [Saccharomyces cerevisiae S288c]
Seq2266	0.552114	YES	gi|285813474|tpg|DAA09370.1| TPA: Ies3p [Saccharomyces cerevisiae S288c]
Seq641	0.551886	YES	gi|285815104|tpg|DAA10997.1| TPA: Her1p [Saccharomyces cerevisiae S288c]
Seq3003	0.550559	YES	gi|285812735|tpg|DAA08633.1| TPA: GPI-anchored cell wall protein of unknown function; induced in response to cell wall damaging agents and by mutations in genes involved in cell wall biogenesis; sequence similarity to YBR162C/TOS1, a covalently bound cell wall protein [Saccharomyces cerevisiae S288c]
Seq1364	0.549283	YES	gi|285814378|tpg|DAA10272.1| TPA: Gamma subunit of coatomer, a heptameric protein complex that together with Arf1p forms the COPI coat; involved in ER to Golgi transport of selective cargo [Saccharomyces cerevisiae S288c]
Seq3237	0.547959	YES	gi|285812500|tpg|DAA08399.1| TPA: Imp2'p [Saccharomyces cerevisiae S288c]
Seq2127	0.547388	YES	gi|285813613|tpg|DAA09509.1| TPA: Mmr1p [Saccharomyces cerevisiae S288c]
Seq3850	0.546939	YES	gi|285811885|tpg|DAA12430.1| TPA: WW domain containing protein of unknown function; binds to Mca1p, a caspase-related protease that regulates H2O2-induced apoptosis; overexpression causes G1 phase growth arrest and clonal death that is suppressed by overexpression of MCA1 [Saccharomyces cerevisiae S288c]
Seq450	0.546115	YES	gi|285815296|tpg|DAA11188.1| TPA: GTPase-activating protein (GAP) for yeast Rab family members, involved in ER to Golgi trafficking; exhibits GAP activity toward Ypt1p that is stimulated by Gyl1p, also acts on Sec4p; interacts with Gyl1p, Rvs161p and Rvs167p [Saccharomyces cerevisiae S288c]
Seq2459	0.545103	YES	gi|285813280|tpg|DAA09177.1| TPA: Essential protein that forms a dimer with Ntr1p; also forms a trimer, with Ntr2p and the DExD/H-box RNA helicase Prp43p, that is involved in spliceosome disassembly [Saccharomyces cerevisiae S288c]
Seq3481	0.54467	YES	gi|285812255|tpg|DAA08155.1| TPA: Sporulation-specific homolog of the yeast CDC3/10/11/12 family of bud neck microfilament genes; septin protein involved in sporulation; regulated by ABFI [Saccharomyces cerevisiae S288c]
Seq3580	0.544386	YES	gi|285812156|tpg|DAA08056.1| TPA: Cleavage and polyadenylation factor I (CF I) component involved in cleavage and polyadenylation of mRNA 3' ends; interacts with the A-rich polyadenylation signal in complex with Rna14p and Hrp1p [Saccharomyces cerevisiae S288c]
Seq1665	0.543963	YES	gi|285814076|tpg|DAA09971.1| TPA: Irc21p [Saccharomyces cerevisiae S288c]
Seq2186	0.543934	YES	gi|285813554|tpg|DAA09450.1| TPA: Mitochondrial membrane protein that coordinates expression of mitochondrially-encoded genes; may facilitate delivery of mRNA to membrane-bound translation machinery [Saccharomyces cerevisiae S288c]
Seq5107	0.542835	YES	gi|285810624|tpg|DAA07409.1| TPA: Cadmium transporting P-type ATPase; may also have a role in copper and iron homeostasis; stabilized by Cd binding, which prevents ubiquitination; S288C and other lab strains contain a G970R mutation which eliminates Cd transport function [Saccharomyces cerevisiae S288c]
Seq2408	0.542749	YES	gi|285813331|tpg|DAA09228.1| TPA: Cytoplasmic protein of unknown function, has similarity to Vps5p; potential Cdc28p substrate; contains a Phox homology (PX) domain and specifically binds phosphatidylinositol 3-phosphate (PtdIns-3-P) [Saccharomyces cerevisiae S288c]
Seq2911	0.542195	YES	gi|285812827|tpg|DAA08725.1| TPA: Smc3p [Saccharomyces cerevisiae S288c]
Seq969	0.539652	YES	gi|285814775|tpg|DAA10668.1| TPA: Non-canonical poly(A) polymerase, involved in nuclear RNA degradation as a component of the TRAMP complex; catalyzes polyadenylation of hypomodified tRNAs, and snoRNA and rRNA precursors; overlapping but non-redundant functions with Trf5p [Saccharomyces cerevisiae S288c]
Seq5259	0.537874	YES	gi|285810472|tpg|DAA07257.1| TPA: Putative S-adenosylmethionine-dependent methyltransferase; green fluorescent protein (GFP)-fusion protein localizes to the nucleolus; YBR141C is not an essential gene [Saccharomyces cerevisiae S288c]
Seq5794	0.537292	YES	gi|285809935|tpg|DAA06722.1| TPA: DNA helicase involved in rDNA replication and Ty1 transposition; relieves replication fork pauses at telomeric regions; structurally and functionally related to Pif1p [Saccharomyces cerevisiae S288c]
Seq2350	0.53714	YES	gi|285813390|tpg|DAA09286.1| TPA: Grc3p [Saccharomyces cerevisiae S288c]
Seq1426	0.536717	YES	gi|285814315|tpg|DAA10210.1| TPA: Nip1p [Saccharomyces cerevisiae S288c]
Seq3205	0.535766	YES	gi|285812532|tpg|DAA08431.1| TPA: Pog1p [Saccharomyces cerevisiae S288c]
Seq1150	0.533642	YES	gi|285814593|tpg|DAA10487.1| TPA: Putative protein of unknown function; green fluorescent protein (GFP)-fusion protein localizes to the vacuole; YNL058C is not an essential gene [Saccharomyces cerevisiae S288c]
Seq4743	0.532941	YES	gi|285810990|tpg|DAA11814.1| TPA: Conserved NAD+ dependent histone deacetylase of the Sirtuin family involved in regulation of lifespan; plays roles in silencing at HML, HMR, telomeres, and the rDNA locus; negatively regulates initiation of DNA replication [Saccharomyces cerevisiae S288c]
Seq1000	0.531915	YES	gi|285814744|tpg|DAA10637.1| TPA: Spt20p [Saccharomyces cerevisiae S288c]
Seq5726	0.531743	YES	gi|285810003|tpg|DAA06790.1| TPA: Hexose transporter with moderate affinity for glucose, induced in the presence of non-fermentable carbon sources, induced by a decrease in growth rate, contains an extended N-terminal domain relative to other HXTs [Saccharomyces cerevisiae S288c]
Seq1280	0.531106	YES	gi|285814462|tpg|DAA10356.1| TPA: RNA binding protein that sequesters CLN3 mRNA in cytoplasmic foci; cytoplasmic retention factor for Cdc28p and associated cyclins; regulates cell fate and dose-dependently regulates the critical cell size required for passage through Start [Saccharomyces cerevisiae S288c]
Seq827	0.529451	YES	gi|285814917|tpg|DAA10810.1| TPA: Basic leucine zipper (bZIP) transcription factor of the yAP-1 family, mediates pleiotropic drug resistance and salt tolerance; nuclearly localized under oxidative stress and sequestered in the cytoplasm by Lot6p under reducing conditions [Saccharomyces cerevisiae S288c]
Seq4870	0.528327	YES	gi|285810863|tpg|DAA11687.1| TPA: Air2p [Saccharomyces cerevisiae S288c]
Seq5743	0.527691	YES	gi|285809986|tpg|DAA06773.1| TPA: Ire1p [Saccharomyces cerevisiae S288c]
Seq800	0.524447	YES	gi|285814944|tpg|DAA10837.1| TPA: Ase1p [Saccharomyces cerevisiae S288c]
Seq4199	0.524094	YES	gi|285811534|tpg|DAA12358.1| TPA: Protein involved in transcription; interacts with RNA polymerase II subunits Rpb2p, Rpb3, and Rpb11p; has similarity to human RPAP1 [Saccharomyces cerevisiae S288c]
Seq1559	0.523869	YES	gi|285814182|tpg|DAA10077.1| TPA: Ctl1p [Saccharomyces cerevisiae S288c]
Seq1946	0.523666	YES	gi|285813794|tpg|DAA09690.1| TPA: Metalloprotease involved, with homolog Axl1p, in N-terminal processing of pro-a-factor to the mature form; member of the insulin-degrading enzyme family [Saccharomyces cerevisiae S288c]
Seq3551	0.522318	YES	gi|285812185|tpg|DAA08085.1| TPA: Pdr1p [Saccharomyces cerevisiae S288c]
Seq942	0.520895	YES	gi|285814802|tpg|DAA10695.1| TPA: Hal9p [Saccharomyces cerevisiae S288c]
Seq4084	0.520203	YES	gi|285811650|tpg|DAA07678.1| TPA: Gamma subunit of the translation initiation factor eIF2, involved in the identification of the start codon; binds GTP when forming the ternary complex with GTP and tRNAi-Met [Saccharomyces cerevisiae S288c]
Seq1131	0.52005	YES	gi|285814612|tpg|DAA10506.1| TPA: Bdp1p [Saccharomyces cerevisiae S288c]
Seq5406	0.518266	YES	gi|285810325|tpg|DAA07110.1| TPA: Alk2p [Saccharomyces cerevisiae S288c]
Seq2066	0.517786	YES	gi|285813674|tpg|DAA09570.1| TPA: Putative protein of unknown function [Saccharomyces cerevisiae S288c]
Seq4198	0.517748	YES	gi|285811535|tpg|DAA12359.1| TPA: Hlr1p [Saccharomyces cerevisiae S288c]
Seq3153	0.517731	YES	gi|285812584|tpg|DAA08483.1| TPA: Uncharacterized protein of unknown function [Saccharomyces cerevisiae S288c]
Seq4271	0.51493	YES	gi|285811462|tpg|DAA12286.1| TPA: One of two homeobox transcriptional repressors (see also Yox1p), that bind to Mcm1p and to early cell cycle box (ECB) elements of cell cycle regulated genes, thereby restricting ECB-mediated transcription to the M/G1 interval [Saccharomyces cerevisiae S288c]
Seq1088	0.514802	YES	gi|285814655|tpg|DAA10549.1| TPA: Acyltransferase that catalyzes diacylglycerol esterification; one of several acyltransferases that contribute to triglyceride synthesis; putative homolog of human lecithin cholesterol acyltransferase [Saccharomyces cerevisiae S288c]
Seq933	0.514302	YES	gi|285814811|tpg|DAA10704.1| TPA: Putative RNA exonuclease possibly involved in pre-rRNA processing and ribosome assembly [Saccharomyces cerevisiae S288c]
Seq2457	0.514264	YES	gi|285813282|tpg|DAA09179.1| TPA: Dbp7p [Saccharomyces cerevisiae S288c]
Seq3782	0.514216	YES	gi|285811953|tpg|DAA12498.1| TPA: Putative protein of unknown function [Saccharomyces cerevisiae S288c]
Seq4123	0.51393	YES	gi|285811611|tpg|DAA07639.1| TPA: Edc3p [Saccharomyces cerevisiae S288c]
Seq3689	0.512639	YES	gi|285812047|tpg|DAA07947.1| TPA: Copper-binding transcription factor; activates transcription of the metallothionein genes CUP1-1 and CUP1-2 in response to elevated copper concentrations [Saccharomyces cerevisiae S288c]
Seq266	0.510426	YES	gi|285815480|tpg|DAA11372.1| TPA: Pdr12p [Saccharomyces cerevisiae S288c]
Seq4987	0.509062	YES	gi|285810745|tpg|DAA07529.1| TPA: Component of the RSC chromatin remodeling complex; essential for mitotic growth; homolog of SWI/SNF subunit Swp73p [Saccharomyces cerevisiae S288c]
Seq2132	0.508982	YES	gi|285813608|tpg|DAA09504.1| TPA: Rpl37ap [Saccharomyces cerevisiae S288c]
Seq4659	0.508731	YES	gi|285811074|tpg|DAA11898.1| TPA: Acid phosphatase involved in the non-vesicular transport of sterols in both directions between the endoplasmic reticulum and plasma membrane; deletion confers sensitivity to nickel [Saccharomyces cerevisiae S288c]
Seq2004	0.508674	YES	gi|285813736|tpg|DAA09632.1| TPA: Peroxisomal integral membrane protein, involved in negative regulation of peroxisome number; partially functionally redundant with Pex31p; genetic interactions suggest action at a step downstream of steps mediated by Pex28p and Pex29p [Saccharomyces cerevisiae S288c]
Seq5315	0.506542	YES	gi|285810416|tpg|DAA07201.1| TPA: Ubc4p [Saccharomyces cerevisiae S288c]
Seq3234	0.505523	YES	gi|285812503|tpg|DAA08402.1| TPA: Putative protein of unknown function, predicted to contain a PINc domain [Saccharomyces cerevisiae S288c]
Seq1134	0.504643	YES	gi|285814609|tpg|DAA10503.1| TPA: Bop3p [Saccharomyces cerevisiae S288c]
Seq272	0.504117	YES	gi|285815474|tpg|DAA11366.1| TPA: Component of the ESCRT-I complex (Stp22p, Srn2p, Vps28p, and Mvb12p), which is involved in ubiquitin-dependent sorting of proteins into the endosome; conserved C-terminal domain interacts with ESCRT-III subunit Vps20p [Saccharomyces cerevisiae S288c]
Seq2946	0.503918	YES	gi|285812792|tpg|DAA08690.1| TPA: GATA zinc finger protein and Dal80p homolog that negatively regulates nitrogen catabolic gene expression by competing with Gat1p for GATA site binding; function requires a repressive carbon source; dimerizes with Dal80p and binds to Tor1p [Saccharomyces cerevisiae S288c]
Seq1993	0.503859	YES	gi|285813747|tpg|DAA09643.1| TPA: Vrp1p [Saccharomyces cerevisiae S288c]
Seq5323	0.503842	YES	gi|285810408|tpg|DAA07193.1| TPA: DNA-dependent ATPase, stimulates strand exchange by modifying the topology of double-stranded DNA; involved in recombinational repair of DNA double-strand breaks during mitosis and meiosis; proposed to be involved in crossover interference [Saccharomyces cerevisiae S288c]
Seq4972	0.501309	YES	gi|285810760|tpg|DAA07544.1| TPA: MAP kinase kinase kinase of the HOG1 mitogen-activated signaling pathway; functionally redundant with, and homologous to, Ssk2p; interacts with and is activated by Ssk1p; phosphorylates Pbs2p [Saccharomyces cerevisiae S288c]
