# Supplementary material for: Effective Identification of Bacterial Type III Secretion Signals Using Joint Element Features
Source: PLoS One. 2013 Apr 4;8(4):e59754. doi: 10.1371/journal.pone.0059754 (PMC3617162; doi:10.1371/journal.pone.0059754)
Supplement: Text S1 — Training peptide, secondary structure and solvent accessibility. (TXT) [file pone.0059754.s012.txt]

#The file contains 3 parts: the N-terminal 100 amino acid sequences (Part 1), secondary structure sequences (Part 2) and solvent accessibility state sequences (Part 3) of non-redundant T3S and Non-T3S proteins

1. N-terminal 100 amino acid sequences of non-redundant T3S and Non-T3S proteins
>PosSeq1
HNVNNTQATTFLYKATSPSSTEYSELKSKISDIHSSQTSLKTPSSVSEKESFATSFNQKCLDFLFSSSGKEDVLRSIYSNSMNAYAKSEIIEFSNVLYSL
>PosSeq2
HNVSTTNTGLPLAKILASTELGDNTIQAANDAANKLFSLTIADLTANNNINTTNAHSTSNILIPELKAPKSLNASSQLTLLIGNLIQILGEKSLTALTNK
>PosSeq3
EIQNTKPTQILYTDISTKQTQSSSETQKSQNYQQIAAHIPLNAGKNPVLTTTLNDDQLVKLSEQVQHDSEIIARLTDKKMKDLSEMSHTITPENTLDISS
>PosSeq4
NITTLTNSISTSSFSPNNTNGSSTETVNSDIKTTTSSHPVSSLTMLNDTLHNIRTTNQALKKDLSQKTLTKTSLEEIALHSSQISMDVNKSAQLLDILSK
>PosSeq5
IRILVIMIKSTNIQAIGSGIMHQINNIYSLTPFSSPMELTPSCNEFYLKAWSEWEKNGTPGEQRNIAFNRLKICLQNQEAELNLSELDLKTLPDLPPQIT
>PosSeq6
ISHQTDVRVNENRVNEQGCFLARKQMYDNSCGAASLLCAAKELGVDKIPQYKGSMSEMTRKSSLDLDNRCERDLYLITSGNYNPRTHKDNIADAGYSMPD
>PosSeq7
QILNKILPQVEFAIPRPSFNSLSHNKLVKKILSVFNLKQRFPHKNFGCPVNINKIRDSVIDKIKDSNSGDQLFCWMSQERTSYVSSMINRSIDEMAIHNG
>PosSeq8
IIMLGTSFNNFGISLSHKRYFSGKVDEIIRCTMGKRIVKISSTKINTSILSSVSEQIGENITDWKNDEKKVYVSRVVNQCIDKFCAEHSREIGDNLRKQI
>PosSeq9
HITNLGLHQVSFQSGDSYKGAEETGNQKSVSVISYQRVKNGERNKGVEALNRLYLQNQTSLTGKGLLFARDRAAVFYEAIKLAGGDTSKIKAMMEQLDTY
>PosSeq10
QTSNITNYERNDSSWMSTVKSTTEVSWNKLSFCDVLLKIITFGIYSPHETLAEKYSEKKLMDSFSPSLSQDKMDGEFAHANIDGISIRLCLNKGICSVFY
>PosSeq11
KISSFISTSLPLPASVSGSSSVGEMSGRSVSQQKSDQYANNLAGRTESPQGSSLASRIIERLSSMAHSVIGFIQRMFSEGSHKPVVTPALTPAQMPSPTS
>PosSeq12
NLSLSDLHRQVSRLVQQESGDCTGKLRGNVAANKETTFQGLTIASGARESEKVFAQTVLSHVANIVLTQEDTAKLLQSTVKHNLNNYELRSVGNGNSVLV
>PosSeq13
FIKDAYNMRALCTALEQSAPDTIINTSKEENNSYYCATAHLLRTDVCSLVNRVGIEPLKSGSILSTLEELWQAVGIIYRLYEWQHVSDIDTNFKKLPNNS
>PosSeq14
IGPISQINSPGGLSEKETSSLISNEELKNIITQLETDIADGSWFHKNYSRTDVKVMPALVTQANNKYPEMNLNFVTSPLDLSIEIKNVIENGVGSSRFII
>PosSeq15
DSIHGHYHIQLSNYSAGENLQSATLTEGVIGAHRVKVETALSHSNRQKKLSATIKHNQSSRSMLDRKLTSDGKANQRSSFTFSMIMYRMIHFVLSTRVPA
>PosSeq16
KIMGTMSPSISLAKAHERISKHWQNPVGELNIEGKRYRIIDNQVLRLNPHSGFSLFREGVGKIFSGKMFSFSIARNLTDTLHAAQKTTSQELRSDIPNAL
>PosSeq17
TVTLNRGSITSLMSSSQAVSTLQPAASELKTQLEHKLKSESAEKTREVLWQQYYASNPPDHAVLEVLATPVREALLARFGQHQGPVVPAIDLPELRSVLQ
>PosSeq18
AASGGTGGLGGTQGVNLAAVEAAAAKADAAEVVASQEGSEMNMIQQSQDLTNPAAATRTKKKEEKFQTLESRKKGEAGKAEKKSESTEEKPDTDLADKYA
>PosSeq19
TSPINNPSTTNVTTTTTSTPVVTTSTSFGGHVVSTTGTGALETTAQTVNTTAEQAVAQAESDSGAVIFTTQRDVSTTAPTTGGSASTATAASLLGTHILG
>PosSeq20
TVSTDNTSPVISRASSPTFGDHGKDFDNNKIIPISIEAPTSSAAAVGAKTAIEPEGRSPLLQRICYLVKIIAAIALFVVGIAALVCLYLGSVISTPSLIL
>PosSeq21
TTPTLIVTPPSPPAPSYSANRVPQPSLMDKIKKIAAIASLILIGTIGFLALLGHLVGFLIAPQITIVLLALFIISLAGNALYLQKTANLHLYQDLQREVG
>PosSeq22
VHSVYNSLAPEGFSQVSIQPSQIPTSKKVMIAIMTLFALTAIAAIVLSIVTVCGGFPFLLAALNTVTIGACVSLPVFTCIATTLLLLCLRNIELLARPQV
>PosSeq23
SAPIPTPQELSDQITCLNVQYQQVSELARENKGDIEGLKTLTAALTADAGIQPSADEIYSLQTAAALILSASEKPGSGPSGSTEGSVTVQSPCKFKKVLA
>PosSeq24
TSVRTDLTPGDTSLQSSLLNPSDLTTQLSNLQTVLAGIQQQHPLNGGWPQHHPTGAADQNYLMRLMQSHMASTVSAVSELRTEVTAIKTKLHGLSTPANV
>PosSeq25
TYSISDIAHKSDISNPTSPAPSRKRGSFPPQSPSAVGSLEGANFSTWGPGPFFTVPVYPQQLAAMQNNLFTLQTEVSALKKKLVQSSQTRGSLGLGPQFL
>PosSeq26
TSPIPFQSSGDASFLAEQPQQLPSTSESQLVTQLLTMMKHTQALSETVLQQQRDRLPTASIILQVGGAPTGGAGAPFQPGPADDHHHPIPPPVVPAQIET
>PosSeq27
TKVYANSIQQERVVDRIALLERCLDPSNSLPTAKRLVAVAVATILAVALLVVAGLLFSGVLCSPVSVLAASLFFGVGAFLLGGALVGGVLTTEAVTRERL
>PosSeq28
ECVKQLCRNHLCLDSLTGPVRSVLTQGTTAEKVQLVVSCLGVVCSIICLALGIAAAAVGVSCSGFAIGLGVIAILLGIVLFAISALDVLEDHGLVGCPFK
>PosSeq29
GDVMIQSVKTESGLVEGHRGICDSLGRVVGALAKVAKLVVALAALVLNGALCVLSLVALCVGATPVGPLAVLVATTLASFLCAACVLFIAAKDRGWIAST
>PosSeq30
SHLIPSLRNSVTSYFHKPQPIKQAAPSKSIRDICNIAYLIIICVLVVVVLVGAMLCMFIPSVGIPLCLSSLALLVLLSIFNPCLINWISTKKTKEIAPKD
>PosSeq31
ATPAQKSPTFQDPSFVRELGSNHPVFSPLTLEERGEMAIARVQQCGWNHTIVKVSLIILALLTILGGGLLVGLLPAVPMFIGTGLIALGAVIFALALILC
>PosSeq32
FNITNIQSTARHQSISNEASTEVPLKEEIWNKISAFFSSEHQVEAQNCIAYLCHPPETASPEEIKSKFECLRMLAFPAYADNIQYSRGGADQYCILSENS
>PosSeq33
QIQSFYHSASLKTQEAFKSLQKTLYNGMQILSGQGKAPAKAPDARPEIIVLREPGATWGNYLQHQKASNHSLHNLYNLQRDLLTVAATVLGKQDPVLTSM
>PosSeq34
SEEGFMLAVLKGIPLIQDIRAEGNSRSWIMTIDGHPARGEIFSEAFSISLFLNDLESLPKPCLAYVTLLLAAHPDVHDYAIQLTADGGWLNGYYTTSSSS
>PosSeq35
SSGNILWGSQNPIVFKNSFGVSNADTGSQDDLSQQNPFAEGYGVLLILLMVIQAIANNKFIEVQKNAERARNTQEKSNEMDEVIAKAAKGDAKTKEEVPE
>PosSeq36
NRIHSNSDSAAGVTALTHHHLSNVSCVSSGSLGKRQHRVNSTFGDGNAACLLSGKISLQEASNALKQLLDAVPGNHKRPSLPDFLQTNPAVLSMMMTSLI
>PosSeq37
EASNVALVLPAPSLLTPSSTPSPSGEGMGTESMLLLFDDIWMKLMELAKKLRDIMRSYNVEKQRLAWELQVNVLQTQMKTIDEAFRASMITAGGAMLSGV
>PosSeq38
VQEIEQWLRRHQVFTEPAYLGETAILLGQQFILSPYLVIYRIEAKEMIICEFRRLTPGQPRPQQLFHLLGLLRGIFVHHPQLTCLKMLIITDVLDEKKAM
>PosSeq39
KIHIPSAASNIVDGNSPPSDIQAKEVSFPPPEIPAPGTPAAPVLLTPEQIRQQRDYAIHFMQYTIRALGATVVFGLSVAAAVISGGAGLPIAILAGAALV
>PosSeq40
KPVSPNAQVGGQRPVNAPEESPPCPSLPHPETNMESGRIGPQQGKERVLAGLAKRVIECFPKEIFSWQTVILGGQILCCSAGIALTVLSGGGAPLVALAG
>PosSeq41
TNITLSTQHYRIHRSDVEPVKEKTTEKDIFAKSITAVRNSFISLSTSLSDRFSLHQQTDIPTTHFHRGNASEGRAVLTSKTVKDFMLQKLNSLDIKGNAS
>PosSeq42
KISSGAINFSTIPNQVKKLITSIREHTKNGLTSKITSVKNTHTSLNEKFKTGKDSPIEFALPQKIKDFFQPKDKNTLNKTLITVKNIKDTNNAGKKNISA
>PosSeq43
LKYEERKLNNLTLSSFSKVGVSNDARLYIAKENTDKAYVAPEKFSSKVLTWLGKMPLFKNTEVVQKHTENIRVQDQKILQTFLHALTEKYGETAVNDALL
>PosSeq44
LISNVGINPAAYLNNHSVENSSQTASQSVSAKDILNSIGISSSKVSDLGLSPTLSAPAPGVLTQTPGTITSFLKASIQNTDMNQDLNALANNVTTKANEV
>PosSeq45
PVTLSFGNHQNYTLNESRLAHLLSADKEKAIHMGGWDKVQDHFRAEKKDHALEVLHSIIHGQGRGEPGEMEVNVEDINKIYAFKRLQHLACPAHQDLFTI
>PosSeq46
PIGNLGHNPNVNNSIPPAPPLPSQTDGAGGRGQLINSTGPLGSRALFTPVRNSMADSGDNRASDVPGLPVNPMRLAASEITLNDGFEVLHDHGPLDTLNR
>PosSeq47
DTSTTASVASANASTSTSMAYDLGSMSKDDVIDLFNKLGVFQAAILMFAYMYQAQSDLSIAKFADMNEASKESTTAQKMANLVDAKIADVQSSSDKNAKA
>PosSeq48
NTIDNTQVTMVNSASESTTGASSAVAASALSIDSSLLTDGKVDICKLMLEIQKLLGKMVTLLQDYQQKQLAQSYQIQQAVFESQNKAIEEKKAAATAALV
>PosSeq49
LNVNNDTLSVTSGVNTASGTSGITQSETGLSLDLQLVKSMNSSAGWTESSPLPTPPAGHSLVTPSAAEDVLSKLFGGISGEVTSRTEEAEPQRTSYPYLS
>PosSeq50
LNGISNAASTLGRQLVGIASRVSSAGGTGFSVAPQAVRLTPVKVHSPFSPGSSNVNARTIFNVSSQVTSFTPSRPAPPPPTSGQASGASRPLPPIAQALK
>PosSeq51
INPVTNTQGVSPINTKYAEHVVKNIYPEIKHDYFNESPNIYDKKYISGITRGVAELKQEEFVNEKARRFSYMKTMYSVCPEAFEPISRNEASTPEGSWLT
>PosSeq52
LSSLNVLQSSFRGKTALSNSTLLQKVSFAGKEYPLEPIDEKTPILFQWFEARPERYEKGEVPILNTKEHPYLSNIINAAKIENERIIGVLVDGNFTYEQK
>PosSeq53
GCVSSKSTTVLSPQTSFNEASRTSFRALPGPSQRQLEVYDQCLIGAARWPDDSSKSNTPENRAYCQSMYNSIRSAGDEISRGGITSFEELWGRATEWRLS
>PosSeq54
ISSRIGGAGGVELSRVNQQHDTVPAQTAHPNAVTAGMNPPLTPDQSGSHATESSSAGAARLNVAARHTQLLQAFKAEHGTAPVSGAPMISSRAALLIGSL
>PosSeq55
HRPITAGHTTSRLILDQSKQISRTPSESSAQSALSQQASMSSPVLERSKSAPALLTAAQRTMLAQVGACNAHLTSDENMAINELRSHKPLLPKDTWFFTD
>PosSeq56
GCVSSTSRSTGYYSGYENHEEPRVASSPTNRHDRGYETDSEHSNVNLIPNARRVYKESVLWHGTSMQSKIDLRRQGFDVNRKTDGATEGSRTSNSAPTDT
>PosSeq57
GLCISKHSGSSYSYSDSDRWQVPACPPNARSVSSHQTASASDIASGDVDERPATFSHFQLARCGGEYTLSMVSAAAYQAERRHRGNLIKDRSQSILPWVQ
>PosSeq58
NITPLTSAAGKGSSAQGTDKISIPNSTRMINAASIKWLNKVRSAISDHIRTSIEKGKLFELASLGSNMFGVPALSARPSTLQPVLAFEADPNHDLNLVRV
>PosSeq59
RSRVITTSLVVIMLSCASAAPACFSADMTPSVSNESTSEADFQQWLATFRSNATTKGIDTATLDLAFQNITLDPTVHQLDMAQPEFTTAIWDYLSERLTP
>PosSeq60
LVRGGMRTVQSIGIPSAEMAAGLDADAIVIALKSRTTPSADAVAESLAALEWLRERGCEQIFFKYCSTFDSTAAGNIGQVSEALLEQLGSDFTLACPAFP
>PosSeq61
TMGVSPIRNSNSLPIDFSSLSAKSGGHNGLGSGDNSTIDPSTLLFGNQGQTQVNFAPPNSTDSSTSGVNAASGNTASGLVEQIMSLLKQLMQMLMQNNNA
>PosSeq62
YINRSISSQSSIGTESFHSAQSVASSSVRVLSEAEQTKLNDITHYLTDHVFAAHRLPVNDINVDQDVVHAHNVEIGKIISARALRLLDEGETALSIGETF
>PosSeq63
VKVTSSGFTANPLSHHADSVSPANSPPQLPEPVHLVDLSESSRKGGMRNRPHASLNSQVLELQAVPSQRGKHVRVRSHADGESVINAWLAKRPSVQSETS
>PosSeq64
INLTHIASSLARAALSDSTKPKMERAINVASHIAGKVALQVTSSLLEQKGLLNERQQKGLSMILKALSGKEPVNNVETHEGGGRFNLARAAFDVASVVWE
>PosSeq65
NPIHARFSSVEALRHSNVDIQAIKSEGQLEVNGKRYEIRAAADGSIAVLRPDQQSKADKFFKGAAHLIGGQSQRAQIAQVLNEKAAAVPRLDRMLGRRFD
>PosSeq66
IKTVSDNSIPGTYGIAFTRVDTAAQISRPVPSDIQRNSSIEKAVIEHIADHPAAKVVMSALVEALTGVFVKAQGEIKGWAEIVQAASRPHDSNRKGTGVL
>PosSeq67
NRVSGSSSATWQAVNDLVEQVSERTTLSTTGYQTAMGRLNKPEKSDADALMTMRRAQQYTDSAKRTYISETLMNLADLQQRKIYRTNSGNLRGAIEMTPT
>PosSeq68
QIKNSHLYSASRMVQNTFNASPKMEVTNAIAKNNEPAALSATQTAKTHEGDSKGQSSNNSKLPFRAMRYAAYLAGSAYLYDKTANNFFLSTTSLHDGKGG
>PosSeq69
ITPSRYPGIYIAPLSNEPTAAHTFKEQAEEALDHISAAPSGDKLLRKISTLASQKDRKVTLKEIEINNQCYTEAVLSRRQLEKYEPENFNENRHIASQLS
>PosSeq70
TTLTTRQIQLAHAWTSVHTGAGLALDWVADVAEKVEEIATKADALSRDLHRARNLSRSLGRVSTTPMGIGFFGLSQAGKSYLISALAADEKGQLLTRLGT
>PosSeq71
GNICNSGGVSRTYSPPTSPVYGSGVSSPSRFVGQYTLTSIHQLSSEERENFLDAHDPMRVYDLNSETSVYRTTQREYVRNGYATGNPNSGAIIALHEELQ
>PosSeq72
RFDAARGQKPKAPMDAPSSLRLRAIAGGMPSEEAGTTAPADVNQPPPADVRPEMGVGPVRLFVKLMVGTLALSTGVRFARYPGDFAKDPGGSVWAAINLQ
>PosSeq73
TLRINTRSATPVVPLETGSTSQPTPPPVTARATEPPPVANPAAPKSAPGVQQAHGLKTRIAGKLSERQTNFSLGIPGTGRTLNRPLRSGIPEEGEQVSNE
>PosSeq74
MPSQITRSSHSSLPEVAPASGDAAGVSEQTPQQARTVAFFASGELAVAFGRTSTAPAQDSVRLLSALQRELDKQQPSWPTVAQLCHSLAEVAKTEQGWHQ
>PosSeq75
TQTPPSLDFNLSTPSPVPMTPSDTWAGASAALKRLDELRTLLARELDALPQAGEALLSALDGADVSERELQIFGLLQQIDDYWTDPGETGESRRDRLLPA
>PosSeq76
QDLSFSTIENHLGPAKDRFFGDGFKHVEYSARHVNLTESEANRSISLSYPANWSKKNDSGELIPHLSSIDALTISINLSQDILLNRFKSIDHCWVRRISI
>PosSeq77
RPVGGPAPGYYPPTYEAERPTAQAAGNDRARSSQASSSPAASVAPETPMLGDLKRFPAGRYPDMKVENIRLKIEGQEPGGKDGVKHTRRRKPDAAGSSHV
>PosSeq78
TIVSGHIGKHPSLTTVQAGSSASVENQMPDPAQFSDGRWKKLPTQLSSITLARFDQNICTNNHGISQRAMCFGLSLSWINMIHAGKDHVTPYASAERMRF
>PosSeq79
RIHSAGHSLPAPGPSVETTEKAVQSSSAQNPASCSSQTERPEAGSTQVRPNYPYSSVKTRLPPVSSTGQAISDTPSSLPGYLLLRRLDRRPLDEDSIKAL
>PosSeq80
PGINGAGPSNFFWQWRTDGEPVTEREHDSSRSASSANSPELPPPASPAESGRQRLLRSSALSRQTREWLEATPARVQGATPPAEARQSPEAQQAERIVQE
>PosSeq81
LALKLNTSIAQAPLKKNAEAELRHMNHAEVRAHTPTRFTLNHRAPTYEVAQSALGENHGGWTAVNKFKVTESEVFIHMERSDSRSKGDFAGDKIHLSVAP
>PosSeq82
FIASPKTNVQECLMINPVKHNFSHLGFSNAQSTSALGPASNKVPNFVSRGRGKGVPVEQFNTAEECRLAGRQDSVLDSIDGKEFMRLLQKYTASETTEEE
>PosSeq83
WNVSKSSNNLGAYKLPLEAQTPPEKISPFDAMSAAQPEGKAPHDQLQNDQYPIQQAEDRGRHLVEQAEIQAHVQHCHSKAPEIGDATKTQSVSEKLGTAK
>PosSeq84
TRISTSSVNSSFSYSAPAEEAQNRVSSAPTNSSPPGTTTAVAQASEGQKKPGAVLSMHAQRLRQLCESSSHQYRQNALLAKSFDAQRLDINTQAGPSNSP
>PosSeq85
NPLRSIQHNITTPPISGGQPLDAVGPQAQQSHPKRISPSQLSQSAHQALERLSANAEHQRLASLVRNALQDGTFQFQSSNHTQVTYKASICLPADTDTVR
>PosSeq86
QSPSIHRNTGSIIQPTVTPDARAATDLQERAEQPRQRSSHSLSSVGKRALKSVGKLFQKSKAPEQKAATPPTAKNVKTPPPASNVATPRNKARESGFSNS
>PosSeq87
YIQQSGAQSGVAAKTQHDKPSSLSGLAPGSSDAFARFHPEKAGAFVPLEGHEEVFFDARSSFSSVDAADLPSPEQVQPQLHSLRTLLPDLMVSIASLRDG
>PosSeq88
LIGHSLHHMRPTAVDSSLPTSATSQTISNTKSRLDPHRVRELTFIGVGSSVAYLLNELNGRFADSGVTTPFLGKVSIVGKDDSWAENVRGKGYINHQTEI
>PosSeq89
RISSSPFVIVNQPTPGELALAVESPLAKALPTPVGGGGQAGVQFGQPAGNTQGAPTGAEQTASSILALLLQGSGGAAANANVNNQVQPQPCADSPAEAAP
>PosSeq90
GLCISKPAMSGSSVAASPEHPESPASEQVTAPTPLPEPSVPPSLQGLARLGAARARRRRSGKPTLQPHEVQQAAYQLGMRLSGRPIEDVRDRQRLADATA
>PosSeq91
PKIESTKQAPPDPAQLIQTAPTPSGSGSAASSSAASAAPSAQLGGLSIRPRRLGRASRANLPAASSTNAQDVMAALFAAAPVPQGPDPFEVLSKASSRLK
>PosSeq92
KTSSASKSHYTGQFPQGDLQPKTPIPVGRNSEIPKDAALSAQLKGLRPLDRKPSKMPTSSSDLQAVNKMIAENRSNDVGKGQFLLSTQSLGSAERVDSQN
>PosSeq93
KLSSDIGTAASRGAASHPPVQPTQAEDVAAPREERAPTGPLAGLASSSAALRGRRASLAGRASPHADEEGAMLGGSHRSDSSQSSQASDATFYTAQVVSP
>PosSeq94
KLQRQNSAPPSIPSGSSANPGAAHASEPFVPEPQTPRSTVLKGLAEPSPRLRARAGKTTTLPSGELSPAKTRQWRPEAGESSRAASERAERQHRAGRHPG
>PosSeq95
KSSASVDSASRSAGSHLPEIQETELATASTSAAVTHQSAPDPALSPLGRAPVRRSGANTLGALLARPEQDAQALVPQPVTSSNATKATLARLRQQLASDN
>PosSeq96
KAELTRSHSLSSLERIRHPESDMGNDCDLEVGAQPKHSGFCQSEDSRLPTTRPPRRRSTSSGATSPKSTVQGSGHTDNSGLETPLLISLTGLQKPRHMGL
>PosSeq97
EYIPRYEALEKVPVRVRFHAYLRGDGSFGPGLPGILRYMTPDQKKRLYLASERRKLALAAPKSKPTPKSKPLKGVFRTLHQKPNLLLEISSKFSNRAYSI
>PosSeq98
EIKKQQTAGPSSLAPLHDIHTDNAPVADATSPTQTPLHPSLAALTPRSRSRASSADSEHGASPVPSHDTEPQADSPERASGPSTAATLAARANAALASGV
>PosSeq99
QIKTAGLGPNAHPHGPVSGDGSSPADRSIEIEAGHGSDTLSRACPQPASETTMGLADLLSISSQRPSRPEVMPAITPAGDDEGVPDLRSQPARSGASQPC
>PosSeq100
SDMKVNFSSKIIDSTPSEEEVATQQDSYTKSGLVAPSLDSQALKKAPRKRVIKENIAALHTSSLERVHQKKVLVQNLAQLQRGLAKINGRVELEELIDGF
>PosSeq101
DPIRSRTPSPARELLPGPQPDGVQPTADRGVSPPAGGPLDGLPARRTMSRTRLPSPPAPSPAFSAGSFSDLLRQFDPSLFNTSLFDSLPPFGAHHTEAAT
>PosSeq102
RIGPLQPSIAHTAAPALPTHTSAISPTQVPHMPGNTPPLRERPRRRAGNMPPLVPLNDSAMTGKPALVALDSEFSEQRLAEVQARQITVQTLQGKLATHL
>PosSeq103
CDSIRVQFRSIQKMVVKMKKFFRSLGVGGSSSSRFQHHIPEADSAPSSKASTPPASPPPDSPPSNSAFSALPTRPRKKAEALSDAVESRGHLAPPSLVSY
>PosSeq104
RLNLHATEKKTTVQNVENPNNSTIPPLQQGSSSSAPQASGGTLASEGKNIASMPAIRQHLSADGENGAARQKNKSFSLKNFLGFKKTTKAPAQPTNPGSN
>PosSeq105
WHNINPYGAPPFSNRAPDGEPPAADPPPQGTAGGTPYPEDEVLTEWFSDCATIGGTDHGVIIDYGRALRRFSGFLSQNGLPALSAPGRLDDPDRLRRDAH
>PosSeq106
MLPVTSISNSLPRVASSSFGEQAQFERALAQAADSMKNDTASTPVRTAPISPPMDVHRAAPTSPLKDRVLQTISAICPDSIVAAAAPNHKAALISGAPPG
>PosSeq109
DINSTSPLNASPQPDSPPPANASAFAHQLSGFQYSPPHAADSLLPQVEADSPYLDTRHPYSQYLDSAYPYPSPCEWQHDLYTRTRERSPHPSEQRPHARV
>PosSeq110
YGRIDSSSDFHYTQSASKQTDAETQEFADTFARMHLDRSDSNGGSSRYTLDHEPPVVPIDLKRFRREIRKFRGKEITDIADNPQEYSDFVSAKARRTADV
>PosSeq111
SASNLLPMISSNPAQFAQASLAKAFAPRVAQGQQSVLSFEAMLSTNMLDRIGPLASREDLPPPDAESTLEDLQKDPLALLPPHMRAAIESMDQTPQSAVV
>PosSeq112
DSNRISGAGAQGSPTGYVRTQEDHDLFRQAANEARSLSSAGPVSAQTPIWRSSAPYGSFSRDGYSWNNDVWGPHPGPQTISVSAANRWSVWSNQPNTPGI
>PosSeq113
EILMNTGQAQWSAGSSSAASEEGEQESYLSGFSRAVADLLEAMTGYRTPASARAQLLDNWAAEEGQGEAENRRQGRARIRGADNTGSHSLDLSSLSLTAL
>PosSeq114
YNRVDGEYAHTEQAEESSWPADGSECAQTLTEIARLESLAPGELFDRMGLCFSKPHTSDAIDDSSNTSGLSTSSLSSSSELSVATSPVRPLFDYRTAELP
>PosSeq115
DFPLTKSVHEQSGSTGPQESSPAAPSAAAATFERQLREISSSGVGGGAMPAAAALQPAQSTEVLIGRQCNQILYSEDARLISGLEKALTKGGAAKGTTNN
>PosSeq116
TGVNRSGRSRTEKRVGRTGEASSSRSQSSLAPGAGSQSFDTVVEQMRSVEINRRTPAVPMERGADDALHDRPSGPSVGIHGTLDAARHAAAAPRAAGPRR
>PosSeq117
SSGVQGGPAAHANAYQTHPLRDAASALGTLSPQAYVDVVSAAQRNFLERMSQLASEQCDAQPAAHDARLDDKPALRAPQERDAPPLGASDTGSRASGAAK
>PosSeq118
SIGVQSSGMNISHAGLSRLVDAGKSEQGDKAVRDDGRALARADAALAAVVGERVAARRDAVAGSGAQRVELARPKPDAQTRATDRRTVSGLEREHKRLAA
>PosSeq119
NMHVDMGRALTVRDWPALEALAKTMPADAGAREMTDDDLRAAGVDRRVPEQKLGAAIDEFASLRLPDRIDGRFVDGRRANLTVFDDARVAVRGHARAQRN
>PosSeq120
TYNPRIGGFTHVKQASFDVHVKRGEAQPRTSFAQQIKRIFSKIGETLGQLFRHRAPDSAPGRVRLQGVRYVGSYRPTGDAKQAIRHFVDEAVKQVAHTRT
>PosSeq121
RMTVMSTTISTAPSGAALAPSRIDMRAPEPGSAGEGAGILAPVTTLALAAGRPALPASPSLRTAPVLDPPVRDLSPADLADLLRVLRSRAVDGQLATARE
>PosSeq122
SVSPTSPGSFGAGPVFDSELQAPAPSAQRRGGAAPVPPPVDRRGVEPGDPTLGMLPAPDLLAGGAVSRTRAALDDLDAARLGEDIYALMAVLQQASQQMR
>PosSeq123
NTHKHARLTFLRRLEMVQQLIAHQVCVPEAARAYGVTAPTVRKWLGRFLAQGQAGLADASSRPTVSPRAIAPAKALAIVELRRKRLTQARIAQALGVSAS
>PosSeq124
TRIDAAPNPFHAAMQGRHDASANTSSGWLQGQRIAPAPTGISLADAAEELSLHMAQAAEEKHHSERKVTAERPMLWLDAAQLAELFSHTHDPDAQAKLEA
>PosSeq125
TIDLGVSLTSQAGGLQGIDLKSMDIQTLMVYVQGRRAELLTAQMQTQAEVVQKANERMAQLNEVLSALSRAKAEFPPNPKPGDTIPGWDNQKVSRIEVPL
>PosSeq126
LEKVMPISSISGHTLLSQTQVPQHAAASPLLEQGNRLFEQSVRRGPLHFQSSDLKHLITELRQLQSAPNSAQAQRVQDAIQHWESHHPKEVAARSTRLAE
>PosSeq127
FKSTFKVQISQNTEQPNTQKTKSSSTFSISKVSSAIRESKLLGIPNLKNKCEPALRSVTKIQLPTALSGASNTKEKESAPPAPPAPPAPPAPQPEKEVKT
>PosSeq128
FKISVSQQANVMSTSDMAQRSSLKISIKSICNKSLSKKLHTLAEKCRRFSQELKEHTVSKKQIVEQATTTVRESSLTKSDSELGSSRSLLTSDVFSSSSS
>PosSeq129
LELKQIFRKTCNPSVFEDLDEKGLQLKSVRHLSTEEKAKMKRAPFPKGDVKQAKNGQLKALVVDSVVVNGSNQLATKAFASDPKFNRNNIQKSAVVNSKL
>PosSeq130
VNTTQKISQSPVPDLEQFRAIAAQKDDRVISKRGEVKEPSTFHKGHKFASVSEGVLRKKYTKFFQENIKTHLDLKQALLKEEKPETALLAYSLVSPSGYR
>PosSeq131
ISFGNVSALQAAMPQARNEILNEGKLSIGGKEYTINAATQEFTRANPTSGAVARFFEATGKLFREGSTQSVAKAITKAVFDNEQGQAQRLQTSSSVEHGQ
>PosSeq132
VRRQAAVPGDQGGNTASVHTGDRGDTAMNNITETRYTTPPLGGSGQNDSVQSQHDHPQIGAGALDPLRPPPQRQQDHDPKREFHRPPAPRQPVTLRLAEG
>PosSeq134
DYIGRCIMSSSLSGITFTTFLTNNHASWNRLTRNLYISNTDIVDEVQLKARTQQRHHRIFPEIDDCSIIHFRGKEYFVRFIKDDKSNDYIYKVQKMTQES
>PosSeq135
PIIRSCLSSVNNILKNEKTSYSLIKTEQTGKLLNRNISPANTPAKLLSFRNADLTKEKYITDKVLSIFNIKRNFVAVRVQDNQFTDLKNKTIQGHKGTVA
>PosSeq136
LPTTNIPVNSGIISFEGPVGSPSNEDIKVALEKWCAEGDFREHRHEVASKILDVISTHGETLSISEPITTLPDLLPGSLKELVLNGCTDLKSISYLPPGL
>PosSeq137
NIQPNIHSGITTQNNQQHHHAEQVPVSSSIPRSDLPPNCEAGFVVHIPEDIQQHVPECGETTALLSLIKDEGLLSGLDKYLAPHLEEGSLGKKALDTFGL
>PosSeq138
KIPSLQPSFNFFAPAGYSAAVAPNRSDNAYADYVLDIGKRIPLSAEDLGNLYENVIRAVRDSRSKLIDQHTVDMIGNTILDALSRSQTFRDAVSYGIHNK
>PosSeq139
RPTSLNLTLPSLPLPSSSNSISATDIQSLVKMSGVRWVKNNQQLCFHGTDLKIYQHLEAALDKIESTDTGRTLLNCIELTSRLKSEKLAIHLDSAELGVI
>PosSeq140
FGMLPASSSSANLYSWMYISGKENPSTPESVSELNHNHFLSPELQEKLDVMFAIYSCARNNDERENIYPELRDFVSSLMDKRNNVFEVINEDTDEVTGAL
>PosSeq141
LSPAPVNLGCSWNSLTRNLTSPDNAVLSSVRDAAACSDNGTQVKVGNRIYRVVVTDNKFCVARENHSGCFTNMLHRLGWPKGEITRKIEAMLNTSPVNLA
>PosSeq142
QIQANTVGTQAVAHHSDATTGVGRMGQMEARQVATGQDAILLGSRSEPQKGQGLLSRLGAQLARPFVAIKEWISNLLGTDKRAAAPKAQTAVSPEDLQRL
>PosSeq143
NRIHRTQGSLTDYNSTLEAIAKKIAKPDSATIVSQVAQYEQFKMEQEALKALLVSFDQKADQRYRNLIQRLEQLDVDRQTGRSTESQHIQEKPMASLQSE
>PosSeq144
SIRPTNGSGNGYSSINPSNDNQDGLVQSTSGPNYEGHTVSSRGGFQGICARIANLFRNCFSRNRGTTTTPSRPVITQANIHHPTISGQGAQPIVSTGDKK
>PosSeq145
SLSSSSSSDSSNLKNVLSQVIASTPQGVPNADKLTDNQVKQVQQTRQNRDDLSMESDVAVAGTAGKDRAASASQIEGQELIEQQGLAAGKETASADATSL
>PosSeq146
SSWFAQATDVALSQTLDLPDASLAIQTEKFPYSCSISKESAPSCIQKIFAHLASQKESAPLSFSRLQPTTPKERILFFGSSPSSQLSSTVRTTTSSPWNL
>PosSeq147
ATVAQTPQTTQPQPSVSHKATHRYCSWVFFKPILVSLGLLLASLTTLGLVIASGVTLSLGIGIVLAIQIVLAGIALVLAFNHIRQFKQARTAELNSMKMI
>PosSeq148
TNSDDGDETADAELDSGLANSKYIDSSDEMASALSSFINRRDLEKLKGTNSDSQERILDGEEDEINHKIFDLKRTLKDNLPLDRDFIDRLKRYFKDPSDQ
>PosSeq149
INQINASNALQQRLNSEELVNLNDRLSSSQSLDEDIIYEIMQYFSQSELNPIDNDELHNKIEQLFNSRFPYLTAAQKSSLLNKLIDANQYVDLHEGFYAS
>PosSeq150
GQQIPRVFKNKMLYDYVFKNEKSKNDFLKMAESWLPQSEPVVINNDDDALNAAAYFSVKKAKIKTVNDTDFKEYNKVYILGHGSPGSHQLGLGSELIDVQ
>PosSeq151
NISEILNSSNTQCNIDSMDNRLHTLFPKVTSVRNAAQQTMPDEKCLKDSANIIKDFFRKTIAAQSYSRMFSQGSNFKSLNIAIDAPSDAKASFKAIEHLD
>PosSeq152
KITSTIIQTPFPFENNNSHAGIVTEPILGKLIGQGSTAEIFEDVNDSSALYKKYDLIGNQYNEILEMAWQESELFNAFYGDEASVVIQYGGDVYLRMLRV
>PosSeq153
ALDNINLNFSSDKQIEKCEKLSSIDNIDSLVLKKKRKVEIPEYSLIASNYFTIDKHFEHKHDKGEIYSGIKNAFELRNERATYSDILESMVIKENILIPV
>PosSeq154
PLTKINPSASADTTLPASPVPEVEASQDHPPAARAKTAELSALAKARLRNAAGGTAFSLRAKLRRVAHQVGKDAVHYRNVQHRLNAQMKQLRPETGFQDQ
>PosSeq155
AMKAVTRSPAYPSGLRDLAATAKTDATTYPLRPHNSMPPGTAGEQKPPGKSSAGGPLAGLSKTGLGVVLPERALHLPAMESLAAPARLLPRTRPASADAV
>PosSeq156
DFPRRHSLSPLRFLTPSRSPQTERTPGASPAPGNTPRRASGPLSGLTKGFNALFKADPEKAALRQAFSMAEAGKAEPLAGLLQSHPHLVMAVNANGTTLL
>PosSeq157
LKTRITPATQPASTSTVAHPDGATESQTQPPQVSGPRARTADRNFTNLPTRHASARALKQPVKLTRAASKVDTRALAAAAIQPGLSARLESMRQYLAELK
>PosSeq158
RRIGNFFRTRSHASGSSRGRTHEREEGSSGRAARSPSPALSDLPSSPRSRHVSTVASPTRFDDDGRVTYPGHIQYQTSESERERYPDLAEAVGHSRYTGP
>PosSeq160
DHPLPGRTWYETGHTTASLADRTSTASAAQVASSSRSAGPATAARPQPTRTSAGQQATVGRLRTQVTGFLSGALGKLQALSAQNMDPELAQFRVLDVDRA
>PosSeq161
PTGRTARTPSVSAAGAHAGRPAWNVQGAIEAMAALSPEREKRLFKKSASPQYRYAKGLTAEQRGQLESALEQRFRNPAAPAEARDSALAMWLSVQQARLR
>PosSeq162
VSRIPTGNRGQGNGIEQSASSHATEATPWLGVNLPYGHWLPSSARSVVSRASSLLGGLANFRWGGRPASARPAPNIRSAAIAPAQQTLPPELWQQIATLA
>PosSeq163
MFKRIDSSVFSPYVRPEPSAPPLPEQGAPSGRAANSASHPYIRPEPSAPLLPEGGFPHVPDQAGEQRAYSPSRSSAGVSSSPLGGLAAMRLDSGSAGTAP
>PosSeq164
KIGGTQSGPVVPSSDSTVEGSPAPLTHGPTSTAPTTPEPRQVSGEHGGHLRRRVGAGAAMVSSMTRRAKLPEAVDTVRNASLTRALQTTVKGVVAPAVTL
>PosSeq165
PFFPPEIWTEIARGTKPADMQSLRAVSRAVKMGAEASIPQLTITHRDSGKRPPSVAGCLELNRLTLVGHFTDAYLQRLPASLTALDLSRCEGPITSAGIA
>PosSeq166
RIGKSSGWLNESVSLEYEHVSPPTRPRDTRRRPRAAGDGGLAHLHRRLAVGYAEDTPRTEARSPAPRRPLPVAPASAPPAPSLVPEPPMPVSLPAVSSPR
>PosSeq167
ESRVSEPVEREVPERATSEPRPEDASTSDPMRSAGRERSCISPPGSRRAGADAGPTPAQLAEYERWLDAAALRQLDAQREEQCWQLQALVQDAWNRKVDL
>PosSeq168
QIRNVPRSDLTPIRSGDNVSTPAPNSVPPRRARSASDLQAMGLCARGTPSSAPLALPAIGIATHHEAVQETHLSAAAALETELLLPHATDAGLAPRIAFR
>PosSeq169
DLARKRYPALPHYLERLEAAYGSDTVLHPIEDIDHMETIIKGLNLADPMLNLHLDKMQADDSPEQIRESVLAKTLEAELRLEPRQRASNGWREIIHDTGH
>PosSeq170
SIGRSKSVAGASASHAPASGENGSTQPQTVTPLAGATRRRRNSGLLCELQSMCKRTLRAASQTIIFPFYSKTGTTPTRAQPKPDVVPALKPAPRRMRPPA
>PosSeq171
RVLSRFSFTAQPRADSAEPKKAPVAGSRGAAARPAALEKLTAFSRSNAAKQANSFVRSPLPLRGDRYSSEPGVLPSAGQFDAHIWDELPTQMAQCAVART
>PosSeq172
PPVLPSILRCFRPAVSRPEAETAAPSSSQEHNRPGSPERSPRRAPAALQGLTPRAGSSRRQAAPEAPAGPARFLTDGERQFGGYLMARDVDQRPVHGEPL
>PosSeq173
KFDPNYRHRPPLHLVNAGRGHAPAPSKPQGHRAPRARALDLPRPARAPAGVAQQDRASPSAVEGALSKALNYPERDLDREAAMQLDIQREEQQYELWCKS
>PosSeq174
KFFSFRSSVHTASTAAPAARDAASSASAAPQQPASASAGSGRISHALHGLKRCLRPSAINVTAVPGFTKTTIDPLPIPKRPPPPNLPKAPKPAGQHKLDR
>PosSeq175
WRSNIGDQRVRHAPDAPDMQQQPASGQTSEPRPEGSRAVRASNEALAPLAANRWSVLGSASNAGFRRSTMPLPKRPEPADGGVDASSQVGDPRSNAAAIA
>PosSeq176
GNLQIKASSAPYALLSDVSPDSPGSQPPTPKLTRVASPPQALADLPTKGTGKRPQVSAQPSSPKATTGPSRTVSAELPLSSPAPLQLTSLLPPSESGETP
>PosSeq177
RLGPAATSPSSGPRILPPAAHGDPRTAALPRATHLQIHDRRALSGLRDHPHLESVHLKGDFTLADLKALPTTLRHLDLSECTGSAKSFRAIAYLAGLPLE
>PosSeq178
IPKTLPTHTAPISAPDGSPPEAGEQASPRRSSDVQAPRTASPDLRILADKGHGGRVGRSLSDIGAQSMLRRHATLPRSASQGGMAPMSVPDVPDVPDVAA
>PosSeq179
PRARKTSNLPGPLRGLLDSRTAKYEKTMAKLSDDTELHQALLGQRPGMNGRMTRAVHQEAKRRMDSGQWNPQPAATQAAHAPTSPPLPEAPKTSHLPGPL
>PosSeq180
PNLPRVWRVAPAPQSTPPSPEPMGGGGTAALVGRAPRQRGPLSGLKARVLPKSSETEFSTMFGGRKYAGKPVNALKAYPPPALSEASALQPATAREQARA
>PosSeq181
PRDTPQTVPGHSPFWPLFFFTHNNKREARHDLARLSLTLMPILPRLFHRTSRTSSADTQRDARTPPNASPLHGEPGRTPRSRGELGRNLRLRSNAQTSGT
>PosSeq182
SHSKIKAGGHGSSGIGNDFTPAKTPAPATPAPQSQQVNDLLGRGVGNALNKSNLGSDSQTWTPGSTMVSLKSRSSSSHKPDTGGDTKPDSTSGGKRKRDD
>PosSeq183
SVGNIQSPSNLPGLQNLNLNTNTNSQQSGQSVQDLIKQVEKDILNIIAALVQKAAQSAGGNTGNTGNAPAKDGNANAGANDPSKNDPSKSQGPQSANKTG
>PosSeq184
PANNRIGSQRLVAPQYRRTADQENIAPRKPQRSDKQPRTRQEPFKGLAPMARAPLQARNLNIGASQPQPRPQPKAAPAKPHLIRTPGHGVAASTAIQNQR
>PosSeq185
ACAGPREDGADPLERVSHSRQASRIPLKRKREAGDDTDVRPTSLPRRGEIAAFHTAACDADAPTTPPTTPRAESRREPTAEQLTDYGRWLGHTEFGRLAA
>PosSeq186
ERISTNAISKTVARSDLSNGSSAPPRKKNGSPPRRAHAPLLPLADRSLTAISKPNETLGSRLAPVPQRAVHASAVPSAAGNWNPLSRLKPEELAGIPETV
>PosSeq187
HAGDTAGGASPAEPAAPQKSSKSGLAKFTGKVKKLVGKAKTAADRNFVSSQTSVFGLHTETTVGKPVTMSATRPRPEVLQSRPVPAGTRPEDLPSVPATG
>PosSeq188
DAGRLPPSFVPPATLSPDATAGDHTIQTQNEPPRSPRKRASDVTSNLPRPARQPSAEPLEPASPGQAPSGFRTVPLPASTSSTVTQTEAIQPAPARIDPP
>PosSeq189
LRTSLDRASGVASVPTHPQEATGSTPAPAHTPSGRAPSAELSALRTLSSQSSRTESGRLSIGSQRQPASAQESAIEMASHHSPTSPASPRALLSGQSERS
>PosSeq190
LTGLISRSRKASEPDLAVRRKPLAEPGSPIKAAGTRESGNSLQQLFDADPNVASTAGAAQVSQPPAGHMSDLAPPAGSVAPSPFSGARTWATASAAAIHE
>PosSeq191
TRITHASSHDYPRSHDNQAPASSTHPRKRNRDPAHDASSSFDGLPRRTDSRRHPEHVPAPKRQRVSVADRQETASHASAPHPQHRARTTAEAPRRQRSDR
>PosSeq192
KVNPPASPGASVSSPSAVQEAAGTQPATEPSASRAHAAGSPLASLAELSQTRRAGVKRPAGDDGAGSSSEPPRKMPRRSVKFAMSFRDGAPRRPALARHS
>PosSeq193
PNKRLRLSASDGSLSAGPEVKAPALPTLIGTERAADLDVRFGSLQPVRTKDGDGIHDWEKDAEGRPLAHPRFIALQGGDAPPDWTDPAVRKAFDIDALKA
>NegSeq1
eebeebeebeeeebeebbbbbbbbbbbbbbbeebbeebeebbeeeebebbbbbbbbbbeebbeeeebbebbeebeebbeebeebebebbbbbebeeebee
>NegSeq2
ebbbbbbbbeebbbbbbbbbeeeeebbebbeebeebeeeeebebeeeebebbbeebbebbbebbeebbeebeeeeeebbbbbbbbbeebbbbbbeeeeee
>NegSeq3
eeeebeebbeebbeebeeeeeebbbeebbebbbbbeebbeebbeebeeeebbebebeebeeeebebebeeebeebbeebbeebbeeeebeebbebbeeee
>NegSeq4
eeebeeebeebbeeebebeebebebbbebbebbeebeeeeeebbbebbeeebbeebeebbebbbbbbbbbbeeeeebeebeeeebbebbeebebbbebee
>NegSeq5
eebbbbbbeebbebbeebebbeebebeeebeeebebbbbbbbbbbbbbbebebebbbbbbeeebeebbeeeebeeebeebbeeebbbbebbeebeeebee
>NegSeq6
eeeeebbbebbeebbeebeebbeeeeeeebbbbbbbbbbbbbbbbbbbebeeeeeeebebbbeeebebbbbbebbbbbeebbbbbeeeeeeeebebebee
>NegSeq7
eeebbebbbebbbbbbbbbbbbbbbbbbbbbbbbbbbbbbeeeebbebeebbebbbbbbbbbbbbbbbbbbbbbbbbbbbbbbbbbbbebbbbbbbbeee
>NegSeq8
ebbbebbebbebbbeebbbbbbbbbbbeeeebbbbbbbbebbbebbeebbebbbebebbbbbbbebeebeeebeeeeebeeeebeebbeeeebebeeeee
>NegSeq9
eeeeebbbbbebbbbbbbbbbbebbbbeeebbbbebbeeeebeebbeebbeebebbebbeebbbebeeeebebeeeebebbebbeeeebeeebbbbbbee
>NegSeq10
eebbbbbbbbbbbbbbbbbbbbbbbbebbeebebbbbbbbbbbbbbbbbbbbbbbbbbbbbbebbbbbbbbbbbbbbbbbbbbbbbbebbbbbbbbbbbe
>NegSeq11
eeebbbbbbbbbbbbbbbbbeeeeeeeebbebbeeebeebbebeeeeebebbbebbebbbbbbbbbebebbeebbeebeeebeebebebebebeebeeee
>NegSeq12
eeeebebeebeeebeeebbebeeeeebeebbeebbeeeeeebbebbbebbbebbeebbeebebbebbeebbeebbebbeeeeebbeebeebbeeeeeeee
>NegSeq13
eebeebbebbbbbbbbbeeeebbbbbbbbbbbbbbbbebebbbbbbbbbbebbeeeebebbbbbbbbbbbbbbbbbbbbbbbbbbbbbbebbbebbeebe
>NegSeq14
ebbebbbbbbbeeeeeebbebbeebbebbeebbbbbbbbbbbeebeeeeebebeebbebeeebbbbbbbbbbebeebbeebbeebbebeebeeeeeebee
>NegSeq15
eeeebeebbbeebbeebbbbeeebbbbbbbebbbebbbeebeebebebbbbbebebebbbbbbbbeeeeeeeeebeeebbbbbbbbbebebebebeeeee
>NegSeq16
eebbbbbebbbbebbeebbeebebebbbbbbebeeeebeeebbbbbbbbbebeeebbbebbeebeebbeeebbebbeeeeebeebbeebebeebebebbe
>NegSeq17
eeebebbbbbbbbbbbbbbbbbebbbbbbbbbbbbeeeeeebebebebeeeebebbbbbbbeeeeeeeebbbbbbbbbbbbeeeeebbbbbbbbeeebee
>NegSeq18
eeeebbbbbbbbbbbbbbbbbebebeebebeeebeeeeeeeeeebeebeebbbbebbebebbeebbebbbeebeebbbbbbebbebbbebbbeebeebee
>NegSeq19
eebbebbbbbbbbbbbbebebeeeeeeebeebeeebbebebebeebeeebeebbbebeebeebebebbbbebebeeeeebeebeeeeebebebeeeeeee
>NegSeq20
eebeeebbbbbbeeeeebebbbbbbbbbbebebebeebbebbbeeeeeebbbbbbbbbbbbbbbbbbbbbbbbbbbbbbbbbbebebbebebbbbeeeee
>NegSeq21
eebbebbebeebbbebbeebeeebeeebbebbebbeebbeebeebbbbbbbbebbeeeebebbbbbbbebbeebebbbebeeeeebeeeeeeebebeeee
>NegSeq22
eeeebebbbbbbeebbebbeebbeebeeebebbbbbeeeeebeebeebbeebbebbeebebeeeeeeeebebbbebeeeeeeeebebbbbbbbbbbbbbe
>NegSeq23
eeeebeebbbbbbbbbbbbeebbeeebeeeebbebbbebbbbbbbbbbeebeebbebbbebeeeeebeebbeebbebbbebbeeebeeeebbbbbbbbee
>NegSeq24
eeebebbbbbeebeeeeeebbebbbbbbbbbbbbbbbbbbbbbbbbbbbbbbbbbeeebbebbbbbbbbbbbbbbbbbbbbbbbbbbbebbbeebeebbe
>NegSeq25
eeeeebeeeeeeeebeeeeebebeebeeeeeeebeebebbebebeeeeeebeebbeebeeeebbbbbbbbebebbbebbeebbbbbbbbbeebbeebeee
>NegSeq26
eebbbbbbbbbbebeeeebeeebbeebbebbeebbebbbebbeeebebbebbbbbbebbbebeebbbbebbbbbeeeebbbbbbbbeeeebebbbbbbbe
>NegSeq27
eeeeebbebbeeebebbbebbebbeebebebbbbbbeeeebeeebeeebeebbbebbbbbbbbbbebbebbeebbebbebbbbbbbbeeeebeebbebee
>NegSeq28
eeebeebbbbbbbbbbbbbbbbbbebeeebbbbbbbbebbbeebbeebeeebebebbbbbbebbbbbbbbbeeeeebbbbbbbbeebbeebbeeebbeee
>NegSeq29
eeeebeeeebebbebeebbeeeebbbbbbbebebebbbbbbeebbbbbbbeebbbbbbbbbbbbbbbbeebebbebbeebbeeeebebebeebbeebbee
>NegSeq30
eebbebbebbeebbbbbbbbbbbbbbbbbbbbbbbbbbbbbbbbbbbbbbbbbbbbbbbbbbbbbbbbbbbbbbbbbbbbbbbbebbbebbbebbbebbe
>NegSeq31
eeebbbbbbbbbbbbbbbebbeeebbbbbbbebbbbbbbbebbbeeeeeeeeebbbbbbbbbbbbbbbbbbbbbbbbbbebebeeeeeeeebebebbebe
>NegSeq32
eebbbbbbbbbbbbbbbbbbbbebeeebbbbbbbbeebeeebbeeeebbebeeeebbbbbbbeeebebeeeeebbbebebbbbbbebeebeebebebeee
>NegSeq33
eeeebbbbbbbbbbbbbbbbbbbbbbbbbbeebbeebebeeebbbbbbbbbbbbbbbbbbbbbbbbbbbebebbbbbbbbbbbbbbbbbbbbeebeebee
>NegSeq34
ebbbbbbebbeebbebbbebbbebbeeebbbbbbbbebeeeebeebbeebbebbeeeebbbbbbbbeeebbbbbbbbbbeeeeeeebbbbbebbbbeeee
>NegSeq35
eeebeeebebebebebbbebbbbbbbbbeebeeebebbeebbebbeebeeeeeebebebeebbbbbeeebbbbbbbbbebeeeebeeebebbeeebeeee
>NegSeq36
ebeebbbbbbbbbbbbbbbbebeebbbebebebbbebeeeebeebeeebbeebbbbbbbbbbbebebeeebbbbbbbbeeeeeeeebeebbbbbeeeeee
>NegSeq37
eebbbbbbbbbbbbbbbbbbebeebeebbeeeeebbbbbbebbbbbbbebbeebeebbbbbbbbbbbbbbbebbebbeebbeebeeeebebbbbbbbeee
>NegSeq38
eebebeebeebbeebebeebbeeebeebebeeebbeebbebebbeebbebbebbbeebeeeebebbebbeebbebbeeebeeeeebbeebbebbeebeee
>NegSeq39
eeeeeeebeeeebebeeeebbbbbbbbbeeebebeeeebbebbbbbbbbbbebbbebbeebeebeeebbebbbebbeebbeeebeeebbbbbbbbeeeee
>NegSeq40
eeebeebbeebeeeeebbbbbbeeeebbebbbbbbbeebeeebbbbbbbbbeeeeeeebbbbbbbbbeeeebebbbebeeebbebbeeebbeebeebeee
>NegSeq41
eebbbbbbbbbbbbbbbebeeebebebbbbbeebbbbbbbbbbebbbebbbbbbbbbbbbbbbbbebeeeebeebbeeebeebebeeeeebeeebbeeee
>NegSeq42
eeebeebbebbbeeeebebeebbeebebeeeebbebbeebbeeebbebbbbebeeeebebebbbbbbbebeeeebeebeebbeebeebbebbbbbeeeee
>NegSeq43
eebebeeebbbeeebbebbeebeeeebbbbbbebbbebebbeebbebbeeebebebbeebeeebebebbeebbebbeebebebbbbbbbbbbbbbbebbe
>NegSeq44
eeeebbeebbebbeebeeebeeeeeebeeebebbeebbeeebeebeebbeebeebbeebeebbeeeebebbbbbbeebbebbebbeeebeeeebeeeeee
>NegSeq45
eebbbbbbbbbbbbbbbbbbeeebbebbbebbeebbeebebebbbbbbbeeeeeeebbeebbeebeeebeebbeebeebbeebbebbeebebebbeeeee
>NegSeq46
eeebeeeebeeeebbbbbeebbbbbbbbbeeeeeeeebbbbbbebeebebbbbebebbeebbebbeeeeeebebeebbebbeebbeebbeebeeebeeee
>NegSeq47
eeeeeeebeebeeeeeebeebbeeeeeeeeeebeeeebbeebbbbbbeebbbbbbbbbbbbbeeeebbebbeebbeeeeebbbbbbbeeeebebbebbbe
>NegSeq48
eeebeebbbebbebbbbbbbbbbbebbebbeeebbbbbbbbbbbbbbbbeeebbbbbbbbbbbbbbbbeebeebbbbbbbbbbbbbbbbbebbeebeeee
>NegSeq49
eeeeeeeebeebbeebeeebbeebeeebeebbeebeebbeebbeebeeebeebbeebeeebeeebeebeebbeebbeebbeebeebbeeebbeebbeeee
>NegSeq50
eeeebbeeebebeebbbeeebebbebeeeebbbebbbebeeeeeeeebbbebbebbbebbbebbbebeeebebeebebeeeeebbbbbbbeeeeeeeeee
>NegSeq51
eebeeeeebbeebeebbbbbbbbbbbeeeebeeebeebebebebbeeeeebbebbbebbbbbbbbbbbbbbbbbbbbeeeeeeeebeebbbbbbbbbbee
>NegSeq52
ebebbbbbbeeeeeeebbbbebbbbbebbbbbbbbbbbbebebbebbbebbbebbebbbebbbebbeeeebeebeeebebbbbeeeeeeeeebbbbbeee
>NegSeq53
eeeeeebebbbbbbbbbebebbebbbebbeeeeeeebbbbbbeeeebbebbbbbbeebbbbeebebeeeeeebbbbebebbbbbbbbbeebbeeeebebe
>NegSeq54
eebbbbbbbbbbbbbbbbbbebbeeeebebbbbbbebbeebbebbbebeebeebeeebebbbebebeeeebbbbbbbbbbebebbbbbbbbbebbbbbee
>NegSeq55
eeeeeeeeebebbbbbbbbbbbbbbbbebbbbbebbbbbbbbbbbbbbbbbbbbbbbbbbbbbeeeebbbbbbbebbbeebbbbbbbbbbbbbbbbbbee
>NegSeq56
eeeeebbbeebbeebebebeeeeebebebbbebeebeeebbbbbbbeebeebbeebebbbbbbeeeebeeeeebeeebbbbbebbbbbbbbbbebbbeee
>NegSeq57
eeeeebeeeeeeebbbbbbbbbbbbbbbebbeebeeebeeebbbbbbbbbeebbeeeeeebbeebeebbebbeebebebbbbbebeeebbebebeebbee
>NegSeq58
eeeeebeebeeeeeebebeeebbeebeebeeeebbeebbebbeebeebbebbbbbbbbbbbbbbbbbbbbbbbbbbbbbbbbbbbeeeeeeeeeeebeee
>NegSeq59
eeeeeeeeeeebbbbbbbbbbbbbeebebbbbbbbeeeeeebeebbebbbeebbeebbebeeebebbbbbbbbbbbbbbebebbeebbeebeeebeebee
>NegSeq60
eeeebeebbeebeebbeebeeeeeeeebebeebbeebeeebeebbeebbeebeebbbbbbbbbeebebbbebbeebbeebeebbeeeebeebebbbbbbe
>NegSeq61
eebebbbbbbbbbbbbbbbbbbbbbbbbbbbbbbbbbbeebebbbbbbbbbbbbbbbbbbbbbbbbbbbbbeebbebbbeebeebebebbbbbbbbbbbe
>NegSeq62
eeebbbbbbbbbbbbbbbbbbbbbbeebeeebeeeebbeeeeeebeeeeeeeeebbebbbebebbbebbeeeeebeebbbeebeeebbbebeebbbbbee
>NegSeq63
eeebeeeeebeebeeeeeeeeeeeeeeeeebeebebebeeeeeeeeeeeeeebbebeeebbeeeeeeeeeeeeeeeeebbeebeebbeebbeebeebbee
>NegSeq64
eebbbbbebebbebeebebbebbbbbbeebeeebebebbbebeeeebebbbbbeebeeebbbbbbebeeeebbebeebebeeeebbebbbbbbbebeeee
>NegSeq65
eebbebbbebbebbbebbebbebeeeeeeebeebeebeeebeeebeeeeeebeebeeebeeeeeebeebbeebeebeebeeebeebeebeebbeebeeee
>NegSeq66
eeebbbeeeeeebbebbebbbbbbbeebebeeebeebbeebbbbbbbeeeeeebebeeebeeebebebeebbbbbebbebbbbbbbbebbebbeebeeee
>NegSeq67
eebeebbeeeeeeeeeeeeeebbeebeeeeebbbeebeeeeeeeeebbbebbebebeeebbbbbbbeeeeebbeebbbbbbbbeebeebeebbbbbbbee
>NegSeq68
eeebbbbbbbbbbbeeeeeeebbbebebbbebeebbbbbbbeeeeeebbebebbeeeeebbbbbbbbbebeeebeebeebbbbbbeebebbbbeeebeee
>NegSeq69
ebbebbbbbbbbbeebeeeeeebbeebbebbbbbbbbbeeeebeebbebbebbbebbeebbeebbeeeeebbeebeeeeeebbeebeebbeebeeebeee
>NegSeq70
eebebeebebbeebbbbbbbbbeeeebeebbebbebbeeebbebbeebbebbbebbeebeebeeeebebbebbbeeeeebeebebebeeeeeebeeeeee
>NegSeq71
eeebeeeebeebebeebeeeeebebeebeeebbeebbebbeeeebbbbbbbbebeeeeebeebbbbbbbbbbbbbeebebeebbbbbeebeeeebbeebe
>NegSeq72
eeebbbbbbbbbbebeebeebbeebbebbeebebebbbbbbebbbbbbbbbeeebbeebbebbeebeebeebebeeeeeeeebbeebebebeeebbebee
>NegSeq73
eebeebbebbeeeeeeebbebbbebbbeeebebeebbebbeebeeeebbebbbebbebbbebbeebeeeeeeeebbebbbbbbeeebeebbebbbebbee
>NegSeq74
eebeebbbbebbeebebbbebbbbbbeebbbbbbbbbbbbbebbeebeeebeebeebbeebeeeebebebeeebebbbebbbbbeeebbebbeeeeeeee
>NegSeq75
eebeeebbbbbbbbbbbbbbbbbbbbbbbbbbbbbbbbbbbbeeeebeeebeeeeebbebbbbbbbbbbbbbbbbbbeeeebbbbbbbbbbbbebeeeee
>NegSeq76
ebbbbbeebebeeebeeeebbeebbbebbeebbeebebbbbbbbbbbeebbbbbbbbeeeeeeebebebebbbbbbbbbbbbbbbbbbebeeeeebebee
>NegSeq77
eeeeeeeeeeeeeeeeeeeeebeeebeebbbbbbbbbbbbbbbbbbbbbebbeebbbbbbbbbbbbbbbbbbbbbbbbbbbbebbbbbbbbebbeebbee
>NegSeq78
eebbebbbbbbbbbbbbbbbbeebebebbbbbbbbbbbbbbbbbeeeebeeeeebbbbebbbbbbbbbbbbbebbbbbbbbbbbbbbbbbbbbebeeeee
>NegSeq79
ebebbbebbebbbebeebbebbbbbbbbbbbbbbbbebbeebbebbeeeebbbbbbbbbebbeebbbeebebebeebbebbbbbbbbbbbbbeeeeeebe
>NegSeq80
eebbbbbbbbbbbbbbbbbbbbbbbbbbbbbbbbbbbbbbbbebbbbbbebbbbbbbbbbbbbbbbebbeebbbebbeebbbbbbbbbbbbbbbbebeee
>NegSeq81
eeeeeeeeeeeeebeebbbebeeebebbbbbbbbbbbbbebebeebebeebbbbbeebeebeeebbbbbbbbbbbbbbbbebebebeeeebebeeeeeee
>NegSeq82
eebeebbebbbbbbeeeeebeeeeeeebeeebebbbbbbbeeeeeeeeeebbebeeeeeeebbbbbbbbbbbbebebeebbebbeebeebeebbbebeee
>NegSeq83
eebbbbbbbbbbbbbbbeeeeebebebeebeeeeeeeebbebebeebeebbbbbbebeebeeebbbbbbbeeeebeeeeeeeeebebebbbbbbebeeee
>NegSeq84
eebbbbbbbbbeebbeebeeebeeeebeeebeebbbbbbbebbbbbeeeebebbeeeebebbbbbbbbbbeebeebeeeebbebbbbbbbbbbbbbeeee
>NegSeq85
eebbebebeeeeeeebeeeebbeeebbbebeebeeebbeebbebbeebbeebbebebeebbebbeebbebbeebbeebbebbeeeeeeeeeebeebbeee
>NegSeq86
ebeeebebbbbbbbbbebbbbbebbbebbeebebebbbbbbebeeeebeebbebbeebebebbbbbbbbbeebbebbeebbeebeebbbbbbbbbeeeee
>NegSeq87
eeeebebeeebeeeeeebebebbeeeebebeebeeeebbebebebbeebbeebbebbbbbbbeebbebbeebbeeeebeeebebbbbbbbebbebeeeee
>NegSeq88
eeeeeeeeeeeeebeebbeebeeebeebbeebebbeeeeebbbbbbbbebbbbbbbbbbebeeebebebebbbbbbbbebeebeeebbeebbeebebeee
>NegSeq89
eeeebebbebbbbbbbbbbbbbbebeeeeeebeeeeebeebbeebeebeebbeebebbbbbeebebebebebebeeeeebbbbbbbebeeeebebebeee
>NegSeq90
eeeebebbbebbbbebbebbbbbbbbbbbbbbbbbbbbbbbbbbbbbbbbbbbbbbbbbbbbbbbbbbbbbbbbbbebebeebbeebbeebbebbbbbbe
>NegSeq91
eeeeebbebbbbbbbbbbbbbbbbbbeebeeeeeeeeeebeebeeeeeebeeeebbbbbebbebebeeeebbbbbbbbbbeeebebeeeeeeebbbbbee
>NegSeq92
eeebbbbbbbbbbbbbbbbbeeeeeeebebeebeebeebebbeebeeebbbeebeebeeeeeeeeeeebbbbbbbebbeeeeeebebebebebeeeeeee
>NegSeq93
eebbbbbbbbbbbbbbebeebeebbeeebeeebebbbeeeeeeeebbeeebbbbbbbbeeeeebebeebbebbbbeeebeeebeebeebeeeeebbebee
>NegSeq94
eeeeeeeeeebbeeebbbbbbbbbbbbbbbbbbbbbbbbbbbebbbbbbebbbbbbbbbebbbbbbbbbbbbbbbbbebbebbbbbbbbbbbbbbbbeee
>NegSeq95
eeebeeeeeebbebbbeebeebebebbbbbbbbbbbbbbebeeeeeeeebbebbeebeebeeeebbbbeebebeebeeeeeeeebbeebbebbeeeeeee
>NegSeq96
eebeeeebeebebebbbebbebbbebbbbbbebbbeebeeebeeeebbbbbbbeeebbbbbbbbbeeeeeeeebbbbbbbbbeebeeeebbeebbeebbe
>NegSeq97
eeebbebbeebeeeeebbbbbbbbbbbbbbbbebbbbebeebeebbbbbbeeebbebbbbbebeebbebbbebbbebeebeebeeebebbebbeeebeee
>NegSeq98
eeeeeeeeebeebbeebeeeeeebbebbebbbebbbbbbeeeeeeeebeeeeebebebbbeeeeebbbbbbbbbebbbebbeeebebbbbbbbbbbebee
>NegSeq99
eebebbeebeeeeeeeeeeeeeebebbbbeeeebbbeeeebbbbbbbbeeeebbebebebebbbebbeebebbebbbbbbbbbbbebbebbebbeeeeee
>NegSeq100
ebbbbbbbbbbbbbbbbbbbeebeebebbbbbebeeebebbbeebbbbbbbbbbbeeebbbbebbeebeebbeebbeeeebebeebbebbbbbeeeebee
>NegSeq101
eebeebeeebbbeeeeebebbbbbbbbbbbebbebbebebebbbbbbbbeeebebeeebeebeebbbebbebbbbbbeebebeebbebbbbbbbbbeeee
>NegSeq102
eeeebeebbebbeeeeebebeebbeebebbeebbeebbeebeeeeebebebbbbebbeeeeeeeeeebeebbeebbeebeebbeebbebbeeebbbbbee
>NegSeq103
eeeebbebbebeeebeeeebeebbbebbeebbeeebeeeeebeeebeebeebbebbeeeebbebbbebbbbbbeeeeeeeeeeeebbebbebbeebbeee
>NegSeq104
eeebeeeeeebbeeeeeebeeebeebbebbbebbeeeeebbbbbbbbbebbbbbbbbbbbbbbeebebbbbbbbbbbbbbbbebbbebbeeeeeebbebe
>NegSeq105
eebeeeeeebeeeeeeeeeeeeebebeebbeebeeeebbbbbbbbbbbbbbbbbbbbbbbbbebeeeeebeeeeeebbbebbbbbbebbbbbbbbbbeee
>NegSeq106
eeeeebebbbbbbbbbbbbbbbbbbbbbbbbbbbbbbbbeeeeebbbbbbbbbbbbebbbbbbbbbbbbbbbbbbbbbbbbbbbbbbbbbbbbbbbbbee
>NegSeq107
eeeeebbbbbbbeebbbbbebbbbbebebbeeeebebbbbbbbebeeeeebbeebeebeebebbbebeeeeebebebeeebeebbebbbbeebbebeeee
>NegSeq108
eeeeeeeebbbbbbbbbeeeeeebbebeeeeeeeebebbbbbbbeeeebbbbbebbebbebbbeebbbeebebebeebbebbeebbebbebbbbbbbeee
>NegSeq109
ebeeebeebeebbebbebbbbbbbbbbbbeeeebbbbbbbeebebbbbbebbbbeeeeebebebbbbbbbebbbbbbbbbebeeeebeeeeeebeeeeee
>NegSeq110
eeebeeebeebbebbbebbeeebeeebbeebbeeeebbeebbebbbebbbbbbbbbeebbbbebbbbbbbbbbbbbbebbbbbbbbbbbbbbbbbeebee
>NegSeq111
eebbeebbeebebeebbeebebbebbbbebeeeeeeeeeebeeeeebeebeeebeebbeebbebbbbbebbebbeeeebebbebbbbbbbeebebeebee
>NegSeq112
eebbeeebbeebbbbbbeeeeebbebbeeebbbbbbebeebeebeeeebebbebeeeebeebbebbeeeebbeebeebebbeebbbeebeebbbeeeeee
>NegSeq113
eeeebbbbbbbbbbbbbbbbebbbbbbbbbbbbbeeeebbbebbeebbbbbbbbbbbbbbbbbbbbeeebbbbbbbbbbbbbbbbbeeeebbeebbeeee
>NegSeq114
eebbeebeeebeebebbebbebeebebbbbbbbbbbeebbbbbbbbbbbeebbeeeebeeebebbbbbbebbbbbbbbbbbbeebebbbbbbeebeeeee
>NegSeq115
eebbbbbbeebbbbebbbbbbeebeeeeeeeeeeeebbeebebeeeeebebbbbbbbbeebbbbebbeeebbeeeeebbbbeeeebbbbebbbbbbebee
>NegSeq116
eeeeeeeebeebbeebbeebeeebbeeeebeeebbbbbbbbbebbebbbbbbbeeebbbbbbbeeeeeebeebbbbbbbbbbeeeebbbbbbbbbbebee
>NegSeq117
ebbbbbbbbbbbbbbbbbbbbbbbbbbbbbbbbbbebbbbbbbbbbbbbbbbbbbbbbbbebebebeeebeeebbbbbbebbbbbbbbbbbebbeeeeee
>NegSeq118
eeeeebebebbbbeebebbbbbbbbeeeeebbbbbbbbbbbeeeeebebebbeebbebbeeeebebebbbbbbbbbbbbbbbebbeeebebebbbbeebe
>NegSeq119
eebeebebeebeebbeebbeebeebebeebbbbbbbbbbbbbbbbbbbbbbebeeeeebebebebbebebeeeeebbbbbebeeeebebbbbbbbbeeee
>NegSeq120
eebbbbbebbbebbeeebbebbeeeebbbbbbbbbebeeeebeeeebebebbebbbbbbeeebbbbbbbbbeeebeebeebbeeeebbeebbbbebebee
>NegSeq121
eebbebbbbbbbbbbbbbbbbbeeeeeeeeeeebbbbbebeeeeeeeeeebebebebebebebbbbbebebbebebeeeeebeeeebbbebbeeeeeeee
>NegSeq122
eebeebebeeebeebebeebbeebeebbeebeeeeeeeeeeeeeeebbbbebbbebbeebbbbbbbbebbbeebeeebeebbbbebbeebbeebbeebee
>NegSeq123
eebebbbbbbbbbbbbbbbeeeebeebeebbeebeeeeeeebeebbebeebeebebebeebbeebeeeeeeeeeeeeeeeeebebbeebeeeebeebeee
>NegSeq124
eebbbbbbbbbeeeebeebbeebeeeebbbbbbbbbbeeebbebbeebbeeeebbbbbbeebebebbbbbbbbebbbeeebebbbbbbbeebbebeebee
>NegSeq125
eebbeeebeeeeebebbebbeeeebeebbbbbbebebebeebeebbbbbbbbeebebebbbbbbbbbbbbbbbeebbbebbeebeebebeebbbbbbeee
>NegSeq126
eeeebbbebbbbbbbbbbbbbbbbbeeeeeeeeebebbbbbbbbbebbbbbbbbbbbbbbbbbbebebbbbbbebbbebbebeebbbbbbbbbbeebeee
>NegSeq127
eeeeebbbbbbbbbbbbbbebbbbbbbbbbbbbbbbbebeebebeeeeeebeeebebbbbbbbbeeeeebbebebbbbbbeebbbeeeebeebebebeee
>NegSeq128
eebbeebbebbeeeebebeebbbebbbbbbbbbeebeeeeebbebbeebbeebeeeebeeebeebebebeebbeebeeeebebbbbbbbbbbebbeeeee
>NegSeq129
eeeebeebbbbbbbbbbbbbbbbbbbbbbebbebeeebebbbbbbbbbbbbbbbbbbbbbbeeebbbbbbbbbbbbbbbbbbbbbbbebeeeeebeebee
>NegSeq130
eeeeeeebbbbebeebbebbbebeeebbbbbbbbbbbeebebbebbeebbebebeeeebebbeeeebebbeebbbbbbbbebbbeebbeebbeebebeee
>NegSeq131
eeebeeeebebeebbbbbbbbeebbebbbbbbbbbbbbbbbbbbbbbbbbbbbbebbbbbbbbbbbbbbbbbbbbbebeebbeebeeeeeebbeebeeee
>NegSeq132
eeebbbbbbeebbbebbebebebeeeeeebbbeebbbbbbbbbeebbbbbbbebbbeebebebebbbebbebbbeebeeebeeebbbbbbbbbbbbbeee
>NegSeq133
eeeeeeebeebeebeebeeeeeeebbeeebbebbeebbeebbeebbeebeebbebbeeebeeeeeeeebbeeeeebbbebeeeeebeebbeebeebbeee
>NegSeq134
eeeebebeeeeeeebeebebbbbeebebbbbbbbbbbbbebeeeeeeeeebebbbbeeeebbbebbeeeeebebebbbbbbbbbbbbbbebbbbeeeeee
>NegSeq135
eeeeeebebeeeeebeeeeebbbbbeebebeeeeebebbeebbeebbeeebeeebbeebbeeeeeeeeeeeeeebbbbebbbeeebbeeeebeeeeeeee
>NegSeq136
eeeebbbbbbbbebbbbebbeeeeeeebeebebbbbbbbbbbbbbbbbbeebeebbbbbbbbbbbbbbbbbbbbbeeeeeeebebbebbeebbeebbeee
>NegSeq137
eeebeebbbbbbbbbbbbbbbbbbeeeeeeebeeebebbebbebbbebbbbbbbebbebbbbbbbbbbbebeebbbebbbbbbbbbbebeeebbbbbeee
>NegSeq138
ebbbbbbbebbebeeebeeebebbbebeeebbbbbbbebbeebebebbbbbbbbbbebbbebbbebbbbbbbbbbebeeeebebbeeebeebebebbeee
>NegSeq139
ebeebbebbeeeebebbbbbbebbeebbeebeeeebbbbbbbbeebbbbebbeebbeeebbbbbbbbbeebeebebeeebbbbbbbbbeeeebbeebeee
>NegSeq140
eebeeeeebbbbbbbbbbbbbbbbbbbeeeeeebbbbbbeebeeeeeeeebebbbebbeeebebbbebeebeebebebbbebeebbeebeeebbebeeee
>NegSeq141
eebeebbbebbebbbbbbbbbbbbbbbbbebbeeebbebbbbbbbbbbbbbbbebbbbbbbbbbbbbbbbbbbbebeebeebbeebbbbbbbbbbbbeee
>NegSeq142
eeeeeeeeeeeeeeeeeeeeeeeeebbebbebeeebbbebbbeebeebeebbbebeeeebbbebeeeebbebbbebbbeebbebebbebeeebbbbebee
>NegSeq143
ebebbbbbbbbbbbbbbbbbbeeeeeeebbbbbbbbbbbbebbbbbbebbbbbbebebebebeeeebbbeeeebebbbeeebeebebeebebebbbebee
>NegSeq144
eeeeeeeebbbbbbebeeeeebbbbbbebebbbebeebbebeebeebbebbbebbebbbbbbbbbebbebeeeeeeeebbbbbbbbeeebbbbbbeebee
>NegSeq145
eeeebbbbbbbebbbeebbbebbebbeeeebebbbbbbbebeeebbeebbeebeeebbbeebbebbbbbbbbbbbbbbeebbeebbebbeeeeeeebeee
>NegSeq146
eeebbbbbbbbbbbbbbbbbbbbbbbeebbeebebebbebebbebebbbbebbbbbbbbbbbebebebeebebebebeebebbeeeeeeebebebebeee
>NegSeq147
eebbbbbbbbbbbbbbbbbbbbbbbbeebbeeebbebbeeebbbbbbbbbbbbbbbbbbbbbbbbbeeeebbbbbbbbbbbbbbbbbbbbebbbbbebee
>NegSeq148
eeeebebebbeeeeebeeeeebeeeeeeeeeeeeeebeeeeeeeeeebeeeeeeeeeebeeeeeeeeeebbebbeeebeeeeeeeeeeeeeeeeeebeee
>NegSeq149
eeeeebbbbbbbbbbbbbbbbbbbeebbbbbeeeebbebeebebbebbeebeebeebebbbbbeeeeeeeeeeeeebeebbbbbbbbeeeeeebebeeee
>NegSeq150
eeebebbbbbbbbbbbbbbbbebbbbbbebeeeeebbbebbebbeebebeeeeebbbbbebbbeeeebeebebbbbbeebeeeebebbbbbbbebeeeee
>NegSeq151
eebbbbbeebebbebbeebeeebbebbeeebebbeeeeeeeeeeebebbbbbbeebbbebeeeeebebebbbbbbbbbbbbbeebbeeeebbbbbbbeee
>NegSeq152
eebbebbeeeeeebeebeeeebebbbbbbbbbbbbbbbbbbbbbbbbbbbbbbebeebebebbbbbbbbbbebbebbeeeeeebeebbeebbebbeeeee
>NegSeq153
eeeeebebeebeeeebbebbbebbbbbbbbbebbbeeeeeeebebbeebbebbbebbeebeeeebbbbbebbeebbeeebeeeebeeebeeebeeeebee
>NegSeq154
eebbebbeebbeeeeebbbbbbbeeeebbbbeeebebbbbbeebebbbbbbbbbbebbebbbebbeeeeeeeebeebebbeebbbbbbbbbbbbbeebee
>NegSeq155
eeebebbbbbbbbbbeeeeebbbbbbbbbbbbbbbbbbbbbbbbbbbbbbeeebeebbbbbbbbbbbeeeeebeebeebbeebeebeebebbbbbbeeee
>NegSeq156
eeeeeeebbbebbbbbebbebbebbbeeeebeebbbbbbbbbbbbbbbbbbbbbbbbbbbbbbbbbbbbbbbbbeeebbbebbbbbbbbbbbeeeebebe
>NegSeq157
eeeeeebeeeeeeebebbbbbbebeeeeebebebbbbbbbebbebeeeebeeebbbbebbebbbeebbebbbeeeebbbbbbbbbbbebeeeebbeebbe
>NegSeq158
eeeeeeeebbbbbbbbbebebbbeebebbbebeeeebbebbbebbeebbeebbbbbbbbbebbeebebebbebebeebebbbbbbbbbbeebebebbbbe
>NegSeq159
eeebebbeebeeebebebeebeeeeeeeeebbeebeebeeeeebeebbbbbbebebbbeebebbeeeeebbebbbbbbbbbbbbbebeebbbbebeebee
>NegSeq160
eeeebbbbbbbbbbebebbebbbeebbebbeeebbebbeeebeebeebbbbbeebbebebbbebbebbbebbeebeebeeeeeeeeeebeebebebbeee
>NegSeq161
eeebebbbbbbbbbbbbbbbbbeeeeebbebbbebbbebbbeeeeeebbebeeebeeebeebbbbbbbbbbbbeebeebbebbbbbbeeebbebbeeeee
>NegSeq162
eebbbbbbbbbbbbeebebbbebbeebbebbbebebebbbebebebbbeeeeeebbebbbbbbbebbbbbbbbbbebbeebbbeeebbbbbbbbbbebee
>NegSeq163
eeebeeebebeeeeebbebebbbbbbbebbbebbbebbeeebbbbbbbbbbbbbbbbbbbbbbbbbbbbbbbbbbeeebebbebebebbeebeeebbeee
>NegSeq164
ebbbbbbbbbbbbbbbbbbebbeebbeeeeeebbeebebbbbbbbbbbbbbbbbbbbbbbbebebbbbbbbbbbbbbbbbbbbbbbbebebeeebbbeee
>NegSeq165
eeebbeebbebbeebbeebeeebbebbbbbbebbeebebbbbbbbbbbbbbbbbeebeeebbeebbeebeebbeeeebeeeebebbbbbbbbeeeeeeee
>NegSeq166
eeebbbbbbbbbbbbbbbbbbeebeeeeeebeeeeeeeeebebeeebeeebeeeeeebeebeeeebeeeeeebebbebeeebbbbbbbebebbebeeeee
>NegSeq167
eebbeebbeebeeeeeeeebbebbeebbebeeeebbbbbbbeeeeebebbebeeebbbbbbbbbbbbbbbbeeebeebbeebeeeeeeeebbbbbebeee
>NegSeq168
eeeebbbbbbbbbbbbbbebbeebebbebbebbbbbbbbbbbebbbbbbbbbebbeeeeeeeeebbbbbbeeeeebbbbbbbbbbebbebeeeebeeeee
>NegSeq169
eeeebebebbebebbebebebbbebebeeeebebbbbbbbbeeeeebbbbbbbbbbbbebbeebbeebbbbeeeeebeebbeebeebbeeebeebeeeee
>NegSeq170
eeeeeeeebeeeeeebbeeebeebebbbbbeeebbbbbbbbbbbbbbbbbbbbbbbbbbbbbbbbbbbbbbbbbebbeeebebbbeebeeebebeebeee
>NegSeq171
eeeeeeeebeebebeebbeebbbebebbbeebbeebeeebeeeebbebbbeeebebbbbbbeeeeebebeebebeeeebeebeeeebbbbbbbbeebeee
>NegSeq172
ebeeebbbbbbbbbbbbbbebeebeeeebeebbeeebbeebeebbeebbeebeebebbbbebeeeeebbbbbbbbbbeeebebebebebeebebbeeeee
>NegSeq173
eeebbbbbbbbbbbbbbbbbbbebebbbbbbebeeebbbbbbebbeeebeebeeeeebebebebbeebeeebbeebeebbeeebebbbbbbbbeebeeee
>NegSeq174
eeeeeeeeeeeeeebeeeeeebebeeeeeeeebbebbbbbbbbbbeeeeeeebeeebbbbebbeebbeebeeebbbbbbbbbbbbbbeeebbbbbebbee
>NegSeq175
eeebebbebeebeebbbbbbbbbebeebbbbbbbbbbeeeeeebbeeebeebbeebbebbeebbeebebebeebbbbbbbbebbeebeebbebbeebbee
>NegSeq176
eeeeeeebbbebeeeeeeeeebeebeebeeeebbbeebeebebeeebeebbebeebeeeeeeebeeebeebbbbbbbeebbebbbbbbbbbbbbeebeee
>NegSeq177
eebeeebeebbeebbebbeeeebeebbebbeebeeeeeeebbeebbebbeebbebbeebebbeebeebeebeebeebeebbebbbebbeebbeebbeeee
>NegSeq178
eebebbebebbebbbbbeebbebbbebebebbbeebeebeeeebebeebbeebbbbbbbbbbbbbbeeeebebbbbbbbbbbbbbbebbeebeebebeee
>NegSeq179
eeebebbbbbbebbbbbbbbbebbbebbbbbbbbbbbbbbbbbeebebbbbbbbbbeebbbbbbbbbbbbbbeebbbbeebebeeebbbbbbbbbeeeee
>NegSeq180
eebeebbbbbbbbbbbbbeeebeebbeebbeebeebbbebbbeebbbbbbbeebeeeeeeebbebbbbbbebbbebeebbeebbeebeebbeebbeebee
>NegSeq181
eeeeeeeeeebbebbbbbbbbbbebbeeeebbbbebbeebbebbeebbebbeebebebbbbbbbbbebbebbeebbebbbebbbebbeebbeebeeeebe
>NegSeq182
eebbbbbbbbbbbbbbbbbebeeeeebeebbeebbeebbeebeeeeeebeeebeebbeebeebbeeebbbeebbeebbebebbeebeeebbeebeeebee
>NegSeq183
eeebeeeebebbebbeebbeebbeebeebbeeeeebebebebeeeeeebebebebeeeebebeeeeeebbebbbbbbeebeebbeebeeebeeeeeeeee
>NegSeq184
eeeebbbeeeeeeeeebbebbbbbebbeeeeeeebeebeebebebebbbbebbebbeeeeeebbbbbebbeebbeeeeebbbbbbbbbbebbeebebbee
>NegSeq185
eeeeeeeebbeeebebbbebbeeeebeeebbbbbbbbbebebebbeebbbebbeebebeebeeebeeebeeeeeeebebbeeeeeeebeeebbeebbeee
>NegSeq186
ebeeeeeeebbebeeeeebbbbbbbeeeeeebbbbbbbbbbbbbbbbbbbbbbbbbbbbbeeeeeeeeeeeeeeeebeeeeebbebbbebbbebeeebee
>NegSeq187
eeeebbbbbbbbbbbbbbbebbbbbbbbebebbbeeebbbbbbbbbbbbbbbbbbbbbbbbbbbbbbbbbbbbeeeebebeeeebeebbebeeebeeeee
>NegSeq188
eebbbbbbbbbbbbbbbbbebbebbbbbbbbbbbbbbbbbbbbbbbbebeebeeebeebbeebebeebbbbbbbbbbbbbbbbbbebeebeebebebebe
>NegSeq189
eeebeebbeebbebeeeeeeebebbbbbbbbbbebeeeeebeeeeebbeebebbbebebeeebebeeebbbbbbbbebeebebebbbbbbbbeeeebbee
>NegSeq190
eebbbbebeebbbeeeebbeebbeebbebbeebbeebeebeeebbeebbeebbeeeeebebebbbbbbbbbbbbbeebebeeebbeebbeebbebbbeee
>NegSeq191
eeebebbbebbbbbbbbeeeeebebbebbebbeebebebbbbbbbebeebbeeebbeebeeebeeeebbbbbeeebbebbeebeeebbbbbeeeeeeeee
>NegSeq192
eeeebbbbbbbbbbbbbbbbbbbbeeeebeebeeeeeebeeeeeeeeeeebebeebbeebbebbeebeeeeebebebbeebbebbbeebebeeeebeeee
>NegSeq193
eeeeeeeeeebbbebbbbbbbbbbeebbbbbbbbbbbeebeebbbbbbbbbbbbbbbbbbbbbbbbbbbbeebbbbbbbbbbbbbbbbbbbbbebeeeee
>NegSeq194
eeebebbbbbbbbbbbbbbbbbbbbbbbbbbbbbbeebbbebbebebeeeebeeeebbeebbebbeebbeebeebbbebbeeeebbbbbbbeeeeeeeee
>NegSeq195
eebbbbbbeeeeebbbbbeebebbeebbbbbbbbbbbbbbbbbebeeebbbbbbbbbbbbebeebebeebbbbbbbbbbbbbbbbbbbbbbbbeebeeee
>NegSeq196
eeebeeeeeebbbbbbbbebbbbebebbbbbbbbbbeebbbbbbbbbbbbbbbbbbbbbbbbbebbbbbbbbbbbbbbebbeebbebbeebbeebeeeee
>NegSeq197
eebeeebeeebeebbeebeeeebbeeebbbebebebebebeeeeebbbbbbbbbbbbbebeebbebbeebbeebebbbbbbbbbbbbbebbeebbeebee
>NegSeq198
eeeeeeeeeeeeeebbeebbebebbbbbbeeeeeebebbebebeebbeebebbbbbbbbbbbebbeeebbeebeeebeebeebeeebeebbeebbeeeee
>NegSeq199
ebebbbbbbebbeebeeebbbeebeeeebbebbbbbbbbbbeeeeeebbbbbbbbbbbbbbbbebbbebbeebeeeeeeebebbbbbeeeeebebeebee
>NegSeq200
eeeeebeebeeebbbeeeebbbbbebbeebeeeeeeeeeebbebbeeeebeeebebbbbebbebeeeeeebeeeeebeebebbeeeeeebebeeeebeee
>NegSeq201
eeeebbbbbbbeebbbbbbbeebbeeebebbbbbbeeeebeebbeebeeeebebebbebbbeeeebbeebbeebeeebeebbbbbbbbbbbbeeeeeeee
>NegSeq202
eeeeeebbeebbebbeebbeebeeebbebbeeeeeeebbeebbbbbbbbebbbbbbebeebbebbeebbebbeebeeeeeebeeebbebbbebbeebeee
>NegSeq203
eeebeeeebeeebbebeebbbbbbbbebbbbbebbbbbbeebbeebeeebebbbbbbeebeeebeebbbbbbbbbbbbeeeeeeeeebebbeeeebeeee
>NegSeq204
eeebebbbbeeeeebebeebeebebeeebbbbbbebbbbbbbbbbbbebebeebebbbbbbbbbbbbbbbbeeebeeebeebeebbbebbeebbeebeee
>NegSeq205
eeeebbbeeebebeebbeebeeeeebbebbbebbbeebbebeebeeeeebebeeeeeebbebeebeebbbbebbbbbeebebbbbbbbbbbbbbbeeeee
>NegSeq206
eeeebebbebbbbebebeebbeebbbbbbbbbbbeeeeeeeeebbbbbbebebeebebbbbebeebebbebbbbbbbbbbeebbbbeeeeeeebeebbee
>NegSeq207
eeebbbbbbebbeebbebbbeebeebeebebeeeeeebbbbebbeebbebbbebbeebbeebbbbbbbeeeeeeeeeebbbbbbbbeeebbbbeebbebe
>NegSeq208
eeeebebbbbbbbbbbeebbbbeebeeeeeeeebebbbeebeebeeeebeebeebbeebebbbebbeebeeebbebbebeebeebeeebbebbebeeeee
>NegSeq209
eebbbbbbbbeebebbbbbbebbeebbeebeeebbbbbbbeeebeeebeeebbeebbbbbbbbebebeeeebeebeebeebbeebbeebeebbeebeeee
>NegSeq210
eebebbbbbbebbbbbbbebbbbbebbeeeeeebeeeebeeeeebbbbbebbbebbebbbebebeeeeeebebbbeeeebeeeebebbbbbeeebeeeee
>NegSeq211
eeeeeeeeebeebbbbbbbbbbbebeeebbbbbbbeebbeeeebebbbbbbbbbeebeeebebebeebbeebbeeeebbbbbbbbbbbbbeeeeebbeee
>NegSeq212
eeeeeeebbebbbbbbbbbbbbbbbbbbbbbbbbbbbbbbbebebbbbbbbbbbbbbbbbbbbbbbbbbebebebbbbbbbbbbbbbbbbbbbbbbbeee
>NegSeq213
eeeeeeebebbbbbbbbbbbbbbbbbbbbbbbbbeebbeeeebeebbeebbebbeebbbbbbeeeeebbbbbbeeeeebeeeeebeebbbbbbbeeeeee
>NegSeq214
eebebbeeebebebebeeeebbbbbeeeeeeeeebbbbbbbbbbbbbbeebbebbeebbebbeebbebbeebbebbeebbeeeeeeeeeebbbeeeebee
>NegSeq215
eeeeeeeeeebbeebeebbbebbeeebeeeebbbbbbeebebeebbebbbbbbbbbeeeeeeebbebbeebbeebbebbbeebebbebbebebeebeeee
>NegSeq216
eeebebbebebeebbbbbeeebeeebbbbbbbbebbeeebbeebeeebeeeebbbbbbbeeebbbbbbeebbbbbbbbbbbebbbebebbebeeeeeeee
>NegSeq217
eeebbebbbbbbbbbbbbbbbbbbbbbbebbeeebeeeebebebbebbeebebeebbbebbebeeeebeebbbeebebebebebeeeeeebeeeeebebe
>NegSeq218
eeeebbbbbbbbbbebbebbeebeeeeebebeeeebeeebeebbeeebbeeeeeeebbbbbebbbbbbebbebebbeeeebebebeebeeeeeeeeeeee
>NegSeq219
eebebbbbbbebbbbbbebebebebeebbbebeebbbbbbbbbbeebeeeebebbbbbbbbbbbbbeebbbebbebeeeebbeebbebbeebebbbbbee
>NegSeq220
ebeebbeeebebbeeebbbbbbbbbbbbbbbbbbbbbbbbebeebbbbbbbbbbbbbbebbbbbbbbbbbbbbbbbbbbbbbbbbbbbbebbbbbbbbbe
>NegSeq221
eeeeeebeebbebbeebbeebbebbeebeeeeeebeebbbebbbebbebeeebeebbbbbbebbbeebbebbeeeeeeeeeebeeeeeeeeeeeebeeee
>NegSeq222
eebbbbbbbbebbebbebbbbbbebbbbebbbbbbbbbbbbebeeebeebebeebeebebbbbbebebbbbbbebbebeeeeeeeebebbbbbbbbbbee
>NegSeq223
eebbbbbbbebbbbbbbbbbbbbbbbeeeeeeeeeebebebebbbebbbebbeebeeebeebebbbbbbbbbbbbbbeebbebbeeeebeebbbbbbeee
>NegSeq224
eeebebeebbeebeebebbebeeeeeeebeebbbbbbbbbeebbbbbbbbebbbbbbbbbeeebeebebebbbbbbbeeeeebeebeeeeeeeeeeeeee
>NegSeq225
eeeebebeebeeeeeeeeeeeeeebeeeeeebeebebbbebeeebbeebebbebbbebeebebbeebbbeeeeeebbebbbbbbebeeeeeeeebeeeee
>NegSeq226
eeebeeeeeeeebbbbbbbebeeeeebbeebebeeebeeebeebbebbeebbeeeebbbbeeeebeebeeeebbeebeebbebbbeebeebbeebeeeee
>NegSeq227
eeeeeeebbeebbeebbebebeebeeeeeeeeeeebbeeebebebbeeebbebbbbbbbbbbbbbbbbbbbbbbbeebbebbeebbebbebebbeebeee
>NegSeq228
ebbbbebbbbbbbbbbbbbbbbbbbbbbbeeeebeeeeeeebeeebeeebbeebeeeebeeebbbbbbbbeeeeebbbbebeeeeebeebeebebbeeee
>NegSeq229
eebbeebeeeeebebebbeebbeebbebeeeebebbbbbbbbbeebeebbebbeebbeeeeeebbbbbbbbbbbbbbbbbbbbbeeeebebebbebebbe
>NegSeq230
eeeebeebebbeebeeebbeebbebbeebebeeeebbbeeeeebebbbbbbbbbbbbbbbbeeeebbbbbbbbbbbbbbbbbbbbeeebbbbbbbbbeee
>NegSeq231
eeeebbeeeebeebbbbbbbbbbbebbbeeeeebeeebeeeebebebeebeebbbbbbbbbbbbbbebbebbeebbeebbeeeebeebeebebbbebeee
>NegSeq232
eebbbbbbbbbbbbeeebbbbbbbbbbbbbeeeeeebbeebeeebebeebebbbbbbbbbbbbbbbbbbebbbeeebebbbbebeeebbeebbeeebeee
>NegSeq233
eeeeeebbbeeeeeeeeebeeebebeebeebbebeebeebbebbbebbeebeebbbbbbbbbbeebbbebbbbbbbebbebebeeeebebbeeeeebeee
>NegSeq234
eeebeebbeeeebeebeebeeeebbbbbbbbebbebbbbbbbbbbbbbbbbeeeeeeeeeebbeeebeebeeebbeeebbbbebeeeebbbbbbbeeeee
>NegSeq235
eeebbeeebeeeebeebbebbbbebeeebeeeeeebbeebbeebbeebbeebebbebbebbeebeeebbbeeeeeeebbebebbebebbbbebebeeeee
>NegSeq236
eeeebbbbbbbeeeeeeeebbebbbbbbebbeebbbbbbbbbeeeebeebbbbbbbbbbebbeebebbbbbbbbbbbbbbbbebbebbeebeeeebebee
>NegSeq237
eeebebbbbbeeeeeeeeeeeeeeeeeeeeeebbebbeebbeeeeeebebbbebbbbbbeebeebbbebbeebbeebebebbbbbbbbbbbbbbebbeee
>NegSeq238
eeeeeeeebebbbbbbbbeeeebbbbbbeeeeeeeebbbbbbebeebbebbebbbbbbeebbebebebeebbbbbeebeeeeeeebbbbbbbbbebeeee
>NegSeq239
eebbbbbbbbbebbeeeebeebbebbbebbbbbbebebbbebbbbbbbbbbbbbbbbeeeebbbbbbbbbbeeebbeebbebbeebbeebeebbbbbeee
>NegSeq240
eeebbbebbebbbeeeebeeebbbbbbeeeebeebbeebeeeebeeebebbbbeebbbbbbbbbbbbbbbbeeeebeeebeebbebbbeebbbbbbbbee
>NegSeq241
eeeebeebeebbbbbbbbbbbbeeeeeeeeeeeebeeebeeeeeeebeeebeebbbbeeeeeebeeeeeeeeebeebeeeebeeebeeeebeeebeeeee
>NegSeq242
eeeeeeeeebeeebbbbbbbbbbbbbbbbeeeeeeebbbbbbbeeeeebeeeeebbbbbbbbbbbeebbebbeebebebbbbbbbbbbbbeeeeeebbee
>NegSeq243
eebebbbbbbbbbbbbbbbbbbbbbbeeeeeeeebebbebbebbbbebeeeeebeebeebebebebeeeeeebeebbbbbbbebbbeebebbbbbbeeee
>NegSeq244
eeeeebeebeebeeeeeeeeeeebeebbeebbbebbbbbbbbbbbbbbbbbbbbbbbbbbbebebbbebebebbebbeebbebebbbbbbebbbbbbbbe
>NegSeq245
eeeebebbebbbbbbbbbbbbbbbbbbbbbbbbbbbbbbbbbbbbbbbbbbbbbebeebeeeeebbbbbbbbbbbbbbbbbbbbebeeeebeebbebbee
>NegSeq246
eeeeeeeebeeebeebbeebbbebbeebeeebbbebbeeeeeeebebbbbbbbbbbbbbbbbebeebbbbbbbbeebeeeebbbbebbbebbeeeeebee
>NegSeq247
eebbbbeebbbbbbbbebeebbbbbbebbeebeeebeeeebebbbbebeebbbbbeebebeeebbbbbbbbebbbeeeeebeeeebbbbbbebbeebbee
>NegSeq248
eeeeeeebebeeeebbebbeebbbbbbbbebbbbbeebbeebbbbbbebeebebebbbebbbbbbeeeeeeeebebbbbebebebeebeebebebebeee
>NegSeq249
eeeebeebeebebeeeebeebebebeebebebebbbbbbeebeeeebbbbbbbbbbbbbeebbbbbbbbbbbbbebbbbbbbbbbbeeeeebeeeeeebe
>NegSeq250
eeebbebbeebbeeeebbbbeebeeeebeeeeeebbbbeeeeeeeebebebeeeebebeeebbbbebbeebebebbebbebeebeebbbbbbbbbbbeee
>NegSeq251
ebebbbbbbbbbbbbbbbbbbbbebeeeeeeeeebeeebbebbbbbbeebeeebbebbbebbeeeeebbebbbbbbebbbeeebbeebbebbeebbeeee
>NegSeq252
eeeeebbbbbbbbbbbbbbbbbbbbbebeeeeebeeeebeeeeebebebbbebbeebbebebebeeeeebeeeebeeeeeeeeebebebeebeeeebebe
>NegSeq253
eeeeeebbbbbbbbbbbbbbbeebbeeeeeebbbbbbbbebeeebbeebbebeebebbbbebbbebeebbeebbeebbbbbbbbbbbbbbbbeebeebbe
>NegSeq254
eeeeeeeeeeebeeeeebeeebeebbeeebeeebbeebbebbeebbeeeebbbeeebbbbbbeebeeebbbbbbbbbbbbbeebbbbbbbbbeeebeeee
>NegSeq255
eeeeeeeeebeebebbbbbbbbbbbbeeeeebeeebbbebbebbbebeeeeeebbbbbbbbbbbbbeebebeeebeebeebbbbbbbbbbbbbebbeeee
>NegSeq256
eeebeeebbbbbbbbbbbbbbbbbbbbbebeebeeeebbbbbbbbbebbbbbbbbbbbeebbeebebebbbebeeebeeebbbebbbebeeebbbbbbee
>NegSeq257
eebbbbbebeeeebbbbbbbebbebbbebbeebebebbbbbeebbeebeebbeeeebebeeeebeeebbeebbbbbbbbeeeebbeebbebbeeeebbbe
>NegSeq258
eeebeeebbebbeeeebeeebeeebbbbbbbbbebbbbbbbbeebbbbbbbbbbebeebbeebbebbeebbbbbebbbebeebbbbbeeeebbbbbbeee
>NegSeq259
eebeeeeeeeeeeeeeeeebeeeeeeeeeeeeeeeeeeebeeebbeebbebbbebbebeeebeeebeeeeeeeeebeebbeebeeeebeeeeebbeebee
>NegSeq260
eebeeeeeebebebeeeebeeeeebeeeeebeebbeebbeebeebeeeeeeeebbbebbeebeeebbeeeeeeeebebbbeebeeeebebbeebbeebee
>NegSeq261
eebebeeebbebbbbbebeebeebbebbeebeeebbbbbbbbbbbebebeeeebbbbbbbbbbbeebebebbbbbbbbbbeeeeebbbbbbbbbbbeeee
>NegSeq262
eebbbbbbbbbbbbbbbbbbbbbbeeeeeeeebbbbbbbbbbbbbbbbbeebeebbebbbebbbeebbbebeebebbbebeebebeebbebbeebbeeee
>NegSeq263
eeebbebbbeeeeeeeeebeeeeeeeeeebbbbbbbbbbbbbbebbeebbebbbebbeeebbeebbebbbeeebbeeebbbebbeebeebbeebeebeee
>NegSeq264
eebebbeebeebbeebbbeeeeebebbbbbbbbbbbbeeeeeeebeebbeebbeebbeebeeebebbeebbeebeebbeeebbebeeebbeeeeeeeeee
>NegSeq265
eeeeeebbebebeeeebebeebbbebbbbbbeebebbbebebbbbbbbbbbbbbbebeeeeebbbbbbbeebbeeebbeebbebbeebbeeebebbbeee
>NegSeq266
eeeeebbbbbbbbbbbbbbbbbbeeeeeebbbebbeebbebebeeeeeeeeeeeeeeebeebbeebbebbbeeebeebbeeeeeeebeebbeeeeeebee
>NegSeq267
ebbbbbbbbbbbbbbbbbbbbbeeeebeebeebeeebeebeeebeebeeebeebbeebbebbeebbebbeebbeebbeebeebbeebeeeeeebeeeeee
>NegSeq268
eeebbbbbbbbbbbbbbebbebebeeeeeebbeebbbebbbbbbbbeebbebbbebeebeeeeeeeeebbbbbbbbeebeeebeebbebebbbbebeeee
>NegSeq269
eebbbbbbbbbbbbbbbbeeeeeeeeeeeeeeeebebeebeebebeeeeeeeebbeebebeeeebebbeeeeebeeebbbbbbbeebeeeebbeebbbee
>NegSeq270
eeeeebeeebeebbbeebebeeeeebbeebbbbbbbbbbbbbbbbbbbbbbbbbbbebeebeebbebbeebbbeebbbbbbbbbbbbbbbbbbbbbbeee
>NegSeq271
eeeebeeeeeeeeebeebbebbeeeebbbbbbbbbbbbbbbbeebebebbbbbbbbbbbbebbbbebbbbbbeebbebbeebbebbebbbbbbbbbbbee
>NegSeq272
eeeeeeeeeeeeeeeeeeeeeeeeeeeeeeeeeeeeeeeeeebeebeeebbbbbbbbbbbbbbbbbbbbbbbbbeeebbbbbbbbbbbbbbbbbbbbbbe
>NegSeq273
eeeebeebbbbbbbbbebbbbbbbbbbbeeebebbbbbbeeeebeebbeebeeeeeebbbbebebeeeebbeebbeebeeebeebebbbbbbbeebebee
>NegSeq274
eeebeebbeeebeeebbbbbbbbbbbbbbbbbbbbbbbbbbbbbbbbbbbbebbbeebeebebebbbbbbbbbbbbbbbbbbbbbbbbbbbbebbbebee
>NegSeq275
ebeeebeeebbebbbeebeebebbbbbebeeebbbbbbbbbeeeebeebbeebebeebbbbbbbbbbbeebeebeeebbbbebbebbeeebeebbebeee
>NegSeq276
eeebbbbbbbbbbbbbbbbbbbbebeeeeeeebbbbbbbbbbbbbbbbbbbbbbbbbbbbbbbbbbbbbbbbbebebbebbbbbbbbbbbbbbbbbbbee
>NegSeq277
eebbbebbbbbbbbbeeeebeebbeebebbeeebbebbeebbeebeeebbeeeeeebebeebbebbbebbeebbebbeebbeebeeeeeeebbbebbbee
>NegSeq278
eebbbebbbbbbbbbbbebbeebeebebbbbbbbbbbeebeeeeeeebbbebebbbbbbebbebbbbbbbbeebeeeeebbeebebbbbbebeebeeeee
>NegSeq279
eeeebeeebebeeeebebbbbbbbbbebebbeeeebebbbbbeeebeebbebbebbeebeeeeeeeeeeeebbbbbeeebbbbbebeeeebbbbeebebe
>NegSeq280
eeeebbebbbebbebbbebbeebeeeebeebeeebbbbbeebbeebbeeeebebbbebbeebbeebbeebeebeeebeebbeebeebbebbbebbbeeee
>NegSeq281
eeeeeeeeeebbebbbebbebbbeebeebbbbbbbbbbbbbbbbbbbebbeeeebebbbbbbbbebbbebbbebbeebbeebeebeeebbbbbbbbeeee
>NegSeq282
eeebbbbbbbbbbbbbbbbebbbbbbbbbbeeeebeebbebbbbbbbbbbbeeebbebbbbbbbbbbbbbbbbbbbbbbbbbbeebbbbbeebeebeeee
>NegSeq283
eebbbbbbbbbbbbbbbbbbeeeeebebbbbbbbbbbebeeeeebebbbbebbebbbeebebebebeeeebebbbbbbebeebbbbbbbbebeeebeeee
>NegSeq284
eeeeebbbbbbbbbbbbbbbbbbebebebbbeebeeeebbbbbbbbbbbbbbbbbebeebbbbbbbbbbbbbbbbbbbbbbbbbbebbbebbbebbeeee
>NegSeq285
eebeeebbebbbbbbbbbbbbbbbbebbbebeeeeebebbbbbbbbebebebbbbeeeebbeebbeebbebbbbbbeeeeeebbeebbebbbebbeebee
>NegSeq286
eeebbbbebbeeebebebbbebeebbbbebbbeebebbbbbbbeeebeebeebeeebeebbbbbbbbbbebbeeeebeeebbbbbbbbeeeeebebbbbe
>NegSeq287
eeebeeeeebeeeebeebbeebbeebebebebeebbbbbbebeebbebbbeebbbbbbbbbbbbbbebeebbebbbebbeeebeeebeeebeebbebbee
>NegSeq288
eeeebebeebeebbeeeebbbbbbbbbbbbbbbbbbbbbbbbbbbbeebbeebebbbbbbbbbbbbeebeebebbbebeeebbbebbeebbebbbeeebe
>NegSeq289
eeebbbbbbbbbbbbebbebebbbeebbebbeeeebebbbbbbbbbbebbeebeeebeeeebebebbebbbbbbebeeeebbbbbbbbbeebeebbebbe
>NegSeq290
eebbbbbbbebeeebbbbbbbbbbeeebbeebebbbebeeebeeebbebbebbeebbeeeeebeebbeebeeeebbbbbbbebbbebbeebeeebbbbbe
>NegSeq291
eebeebbebbbebbebbeebeeebebeebeebbeeeeeeebebbeeeebebbbebbeebeeebeebbeebbeebeebeeeebeeeeeeeeebebbeeeee
>NegSeq292
eeeeeeeebbeeeebbbbbbbbbbeeeeebeebbeeeeebbebeebeebebeeebeeeeebeebebeeeeeeeeebeebebebbebbbebbeebeeeeee
>NegSeq293
eeebbbbbbbbbbbbbbbebeeeebeeebbebbeeeebeebeeebebebeeebbbbbeeeebeeebeebbeebbebbeebebeebebebbbbeeeeeebe
>NegSeq294
ebbbbebbbbebbeebeeebbbbbbbbbebebeebbbbeebebeebbbbbbbbbeeebbbbbbbbeebeebbebebbeebebbbbbeeeeeeeeeebeee
>NegSeq295
eebbbbbbbbbbbbbbbbbbbeebebeebeebeebbbbbbebbbbbbbbbbbbbeeeebebebebbbbbbbbbbbbbbbbbbbbbbbbbbbbbbbebeee
>NegSeq296
eeeeeeeebbeebeeebebbbbbbbbbbbbbbbbbbbbbbebbbbbbebeeebbbbbbeebeeeeebebebebebebebeebeebbeeeebbbbbbbbee
>NegSeq297
eeebbeebeeebbebbebbbeebeeeeebeebbebbbbbbbbbeeeebeeeeeeeebbeebbeebbebbbbbbbbbbbbbbebbebeeeeebebbeeeee
>NegSeq298
ebebebeeeeeeeebbebbbebbeeeebebbbbbbeeeeebbeebbebbbeeeeebeeebbbbbbbbbbbebbeebbeebbeeeebbbbbbbbbbbebbe
>NegSeq299
eebeeeebbbebeebbbbbbbbbbbbbbbbbbbbbbbbbbbeeeeeeeeeeeebeebbbbbbbbbbbbbbbbbbbbbbbbbebebbbebbeebbebbeee
>NegSeq300
eeebbbbbbbbbbbbbbeebbbbbeeeeeeebebbbbbbbbbbbbbbbbbbeeeeeebbbebbbbbbbbebbeebbbbbbebebbbbbbbbbeeeeeeee
>NegSeq301
ebeeeeeeeeeeeebbeebeebbeeeebeeebbeebbeeeeeebeebbbeebebbbbbbbbbbbbbbbbbbbbbbbebbebbbebbeeebeebeeebbee
>NegSeq302
eeebbbbbebeebeebbeebebebeebeeebeeeeeeeeeebeebbbebbeebbeebbeebeeebbbbbbbbbbbbeeebbeebeeeeebeebbeebeee
>NegSeq303
eebeebbbbbebebbbbbbbebbeebebbbbbbbebbbebbeeeeebbeebbeebeeebbeeeebebeebbebbbeeeebbeebeebbbebbbebbeeee
>NegSeq304
eebeeebbbbbbbbbbbbbbbbbbbbbbebebbbbbbbbbbbbbbbbbbbbbbbbbbbbbebbbbbbbbbbebbbebbbbbbbbbeeebebbeeeeeeee
>NegSeq305
eeeeebebeebeebbebbbbbbbbbbbbebeeeeebbebbbbbbbbbebbebbbbeebbbbbbbbbbbbbbbbbbbbbebeeeeeeeebbbbbbbeebee
>NegSeq306
eeeebeebbebbeebbebbebebeeebeeebeeeeebebebbbeebeeebeebeeebeebbeeeebeeebbebbbebeeebeeebbeebeebeeebeeee
>NegSeq307
eebeebbbbbbbbbbbbbbebbbebeeebeebbebbbebebebebeebbbeeeeeebbbbbbbbbbeeeeeeeeebebbebbbbbbeeebebeeeebeee
>NegSeq308
eeebbbbbbbbbbbbbbbbbbbbbbbbbbbbebebbbbbebebbbbbbbbebebbbbbbebbbbbbbbbebbbbbbbbbebeeeeeeeeeebbebbbbbe
>NegSeq309
eebbbbbbbbbbbbbbbebebebebbeebebeeeebebbbbebbbbbbbbeeebbebbbeebbebbbbbebbbbbbbbbbebeebebbbebeeeebbbbe
>NegSeq310
eeeebeebbbbbbbbbbbbbbbbeeeeeeebbbbbbbbbeebbeebbeebeeeeeebebebbbbbbebbbebbeeebebbbbbbbeeebbeebeeeeeee
>NegSeq311
eeebbbbbbbbbbbbbbbbbbebebeebbbeebeebeebebeebeebbbbbbbbbebbeeeebeebeeebeebeebbeebeeebeeebbeebeebbeeee
>NegSeq312
eeebbeebeeebeeebebbbebbbbbbbbbbbbeeeeeebeeeebeebbeebeebbeebeebbbbbbbbebebebbbbbbbbebeeebeebeeeeeeeee
>NegSeq313
eeeebbebbbbbbbbbbbbbbebbbbbbeebeeebbbbbbeeebeebbbebbeebeeebeebebebebebbeebebbbbbbbbbebeeeeeebebebeee
>NegSeq314
eeebbebbbbbbbbbbbbbbbbebeebbebbbbbbbbbbbbbbbbbbbbbbbbbbbbbbbeebebeeeeebebbeeeebebbbbbbbbbbbbebbbbbee
>NegSeq315
eebbbbbbbbbeeeeeeeeebeebbeeeebebeebbbbbeeeeeebeebeebbbbbeeeebeeebbeebeebbeebeebebeeebbbbeebebebeeeee
>NegSeq316
eeeebbbbbbbbbbbbbbbbbbbbebbebbebbbbbbbebbbbbbbbeeeeeeeebeebbbebbeebbebebbeeeeebeebbbeeebbebbeebeeeee
>NegSeq317
eeebbbbbbbbbbbbbbbbbbbbbbbbeeeebbbbbbbbbbbbbebbbbbbbeebebbbbbbbbbbebeeeebbeeebbebebbbbbbbbeebebbebbe
>NegSeq318
eeeebebbeebbbbbbbbbbbbbbbbbbbebeebebbbeeeeeeeebbbbbbbbbbbeebeebbeebeeebbbebebbbebbebbeeeebbebbbeebee
>NegSeq319
ebbbbbbbbbbbbbbbbbbbbbebeebebeebbeeeeebebbbbbbbbbebeebbebbbeebeeeebeeeeeeebebbbebbbebbeebbebbeeeeeee
>NegSeq320
eebbbbbbbbbbbbebeebbeeeeeeeebbeebbeebeeeeebebebebeeebeebeeebebebebbbbeebbbbbbbeeebebebbbeeeebeeeeeee
>NegSeq321
eebebbebeeebbebeeeebebebebebebeebbebbbebbeebebbbbbbeebbeeeebebbebebebeebbeebbeebebebeeeeeebbbbeebeee
>NegSeq322
ebbbbbbbbebebbebbbeebebebbbeeeebbbbbbbbbbbbbbbbbbbbbbbbbbbbbbbbbbbbbbbbbbbbbbbbbebbbbbbbbbbbbbbbbbee
>NegSeq323
eeeeeeeeeeebeebbebbbebbeeeebeebbbeebbeebebbeebbbebbeebeebbbebbeebbeebbeebeebeeeeeebeebbeebbebbbebbee
>NegSeq324
eeebbbbbeeeeeebbbbbbbbbbbbbbbbbeeeeeeeeebeebeeebeebeeeeeeeeeeeeebeeeeeebbebbeebbbbebeebbebbeebeeeeee
>NegSeq325
eeeeeeeeeeeeebbbbbbbbbbbbbbbbbbbbbbbebbeeeeebeeeebeebbebbbebbebbebeeeebbeeeebbebbbeebeeeeebeeebbeeee
>NegSeq326
eeeeebbbbbbbbbbbbbbbbbebbebeeebbeebeeeeeebebeeebeeeebebeebbbbbebbbbbeeeeebebeebbbeeeeeeeeebebeeeeeee
>NegSeq327
eeebbbbbbbbbbbbbbeebbbeeeeebebebebebbbbbbbbbeeebbeebbebbbbbbbbeeeebeebbeeeeebbebbbbebeebbbbebbeebeee
>NegSeq328
eeebbbbbbbbbbbbbbbbbbbbbbbbbbbbbbebbeebeebbeebbebbeebbebbbebbbbbbbbbbbbbeeebeebeebbeebeebbeebeebbeee
>NegSeq329
eeeeeeeeebebebebbbbbbbbbbbbbbbeeeeebeebbeebbeebbebbeebeeeebeebbebbeebbebbeebeebbbbbbbbbeeeeebeebeeee
>NegSeq330
eebbbbbbbbeebbebbebbebbeeeeebeeebbbbbbbbebbeebbebbebebebbbebbeeebebeebbbebbeebeebbeebebebbbbbbbbeeee
>NegSeq331
eeeebbbbbbbbbbbbbbbbbbbbbebbeeeeeeebeeeeeeeeeebebbbbbebebbbbebebbbbbbbeebeeeebeebeeeeeeebebbebeeeeee
>NegSeq332
eeeebeebeeebeeeeeeeebebbbbbbbbebbbbbbbeeeebebbebeebebbbbbbbbbbeeeeebbbeebeebbeebeebbbbbbbebbeeebeeee
>NegSeq333
eeeeebeeebebbebebbebbbbbbbbbbbbbeeebbeebeeebeebbeeebeeeeeeebeebbbeebbebbeeebeebbebeeebeebeeebeebeeee
>NegSeq334
eeeeeebbbbbbbbbbbbbbbebebbbbbeeebeebbeebeeeeeeebeeeeebeeeeebbebeebeeeeeeeeebeebeeeebbbbbebbbbebeeeee
>NegSeq335
eeeeebbbbbbbbbbeeebebbbbbbbbbeebbbbbbbebbbbbbeeeebbebbeebbeebeeeebebbbbebebeeeeeeeeeebebebebeeebeeee
>NegSeq336
eeeeeeeeeebeeeeebbbbbbbbbbbbbbbbbbbebeeeebeeeeebbebebeebeeeebebeebeeeebbbbbbbbbbebbeebbeebeebbeebeee
>NegSeq337
eebbbbbbeebbbbbbbbbbbbbbebeebeeeebbbbbbbbbbbbbbbbbbebbbbbbbeebeeebebbbbbbbbbbbbbbbbeeebbebbbbbbbeeee
>NegSeq338
eeebbbbebbbbbbbbbbbbbbbbbbbbeebebeebbbbbebeeeebebebbebbeebbbbbbbbeebbebeebebebeeeeeeeebeeebbeebbbbee
>NegSeq339
eeeeeeeeeeeebebbebbebbbebbbebbeeeeeebbbbbebbeebebeebbbbebbeebeebbeebbeebbeebbebbeebbeeeeeeeeebeebeee
>NegSeq340
eeebbbebbbbbbbbbbbbbbbeebeebbeeebeebeebbbbbeebbeebbbebbbbebebbeeeeeeeebbeebbbbbbbeebebebeebebebbeeee
>NegSeq341
eebbeebeeeeeeeeeeeeeeeeeeebeebeebbeeeeebeeeebbbeebbebbbebbbbbbbbebbbebeeeebbeebebbeebbbbbbebbeebeeee
>NegSeq343
eeeeeebbebbbebbbbbbbbbbbbbbbbbbbbebbbbbbbbbbbbbbbbbbbbbbebbeebeeeeeeeeeeeeebbbbbeeeebebbbbbbbeeebeee
>NegSeq344
eeebeebebeebeeebeebbebebebeeebeeebebeebbbbbbebebeeeeeeebbbbbbbbbbeeeeeeeeebbbbbeebeeeebbebbbeebeeeee
>NegSeq345
eeeeeeeeebebbbbbbeeeeeeebbbbbbbbbbbeeeebebebbebbbbbbbbbbbebbbeeebbbbbbbbbbeebbbebbbebbeebbbbbbbbbbee
>NegSeq346
eeebebbbbbbbbbeeebbbbebbebbeebebbbbbebeeeeebbbbebbeebbeeeeebbebbbebeeeeeebeebbeebbeebbeebeeeeebbbbbe
>NegSeq347
eebbebbbbbbbbbebbbebbbebbeebeeebebbbbbbbbebeeeeebbebbeeebbbbbbbbbbbbbebbbbbbbebbeebbeeeebbbbbbbbeeee
>NegSeq348
eeebbbbbbbbbbebbbeeeeeebeebeebeebeeebebbbbebbeebbebeeebebbbebbeebeeeeeeeebeebbebbbebbeeebbbbbebbeebe
>NegSeq349
eeeeeeeeeebeebbebbeebbeeebeebbbbbbeeeeeeebebbbeebbebbeebbebbbeeebeeebbbbbbbbeebbbbbbbbbbbbbbbbbbbbee
>NegSeq350
eeeebebbbbbbbbbbbbbebeeeeeeeeeeebebbbebeeeeeeeeebebeebeeeeebbebbeeebeeeebebeebeebebeebbeebbebbeeebee
>NegSeq351
eeebbbbbebbbbbbbbbbebbeeebebbbbbbbbbbeeebbeebeebeeeebebbebbbebeebbeebbeeeebebbbbbbbbebbeebbeebbebbee
>NegSeq352
eeeeeeeeeebbeeebeebeeebeebbbbbbebeebbebbbebbbbbbbbbbebbeeeeeebbebebeebbebbeebebeeebbebbbebbeebbeebee
>NegSeq353
eeeebebbbbeebeebeeeeeeeebeebebeebeebbebbbbbbbbbebeeeeeebeeebebeeeebbbbbbbbbbbbbbbbbbbbbbbbeeeeeeeeee
>NegSeq354
eeebebeebeebeebebbebebeeeebeebbbbbbbbbbbbebbbbbebebeebebeeebbbbbbbebbbebeeeeeebbbbbbbbbebebbeebbeebe
>NegSeq355
eeeebeeeeeeeeebbbbbbbbbbeebbebbbebbeebeebbbebebbeebbebbeebbeeebebbbbbbbbbbbbbbbbbbbeebbbbbbbeebbbeee
>NegSeq356
eeeebeebebbbebbeeebbeebbeebebeeebbbebbeebbeebebebbebbebebebbeebeebbebbeebbeebeebbeebeeeeeeeebebebeee
>NegSeq357
eeeeebeeeeeebebbeebebebeeebbbbbbbbbbebebbbbbbbbbbbbebeebebbbeeeebeeeeeebebebeebebbbbbbbbbbbebbbbeeee
>NegSeq358
eeeeeebeeebebbbebebbebbeeebebebeebbebeeebbbbbbbbeeeebebeeeebbbbbbbbeeeeebebeeeeeeebbbebbbbbbeebebebe
>NegSeq359
ebbbeeeeebbebbebbbeeeebebeebeebeebbeebeeeebbbbbbbbbbbeeebbebbeebbeeeebbbbbbbbeeeebeebbbbebbbeebbeeee
>NegSeq360
eeebeebbbbbbbbbbbbbbbbbbbbeebbbbbbebbebbebeebebebbbeeeeeeeeeeeeeebeebbebbeebbbbeebbeeeebbbbbbbeeeeee
>NegSeq361
eebbebbbeeeeebeeeeeeebeebbeeeeeeebeebebbbbbbbbbbbbbbbbbbbbbeebbbbebbbbbbbbbbbbbbbbbbbebbbbbbbbbbbeee
>NegSeq362
eeeebeeeeebebbeeeeebeeeeeebebeebeeeebebbbeebebbbbbbbbebbeebbebbbebbeebebebbbbbebeebbebbeebbeeebebbee
>NegSeq363
eebebbbeebebbbbeebeeeebebbbbbeeebbbbbbeeebeeeebeeebebebbbbbbbbbbbbbbbbbbbbeeeebeeebeebbbbbbbbebbbbee
>NegSeq364
eeeeebbbbbbbbebbbbbbbbbbebebbbbbbbbbbbbbbbbbbbbebeebbebbeebbbebbbbbbbbbbbbbbbbebbeebbbbeebbebbbeebee
>NegSeq365
eeeebbeebebbbbbbbeebeebbebbebbbeeebebbbbbbbbebbbebbebbbeebeeebbbbbbbbbeeebbeebeebebebbbbeebeeebbeeee
>NegSeq366
eeeeeebeeeeeeeeeebbbeebeebbebbeebebbbbbbbeebebbbbbbbbbbebbbebbbbbbebbbbbbbbebeeebbeebebebbbeebeeeeee
>NegSeq367
eeeebbbebbbbbbbbbbbbbbbbbbbbbebebeebeeebebebebebebeeeeeeebeebbbebbbeebeebeebeebebebeeeebebebebeeeeee
>NegSeq368
eeeebeebbbbbbbbbbbbbbbebbbbbbbebbbbbbbbbeeeebeebebbbbbbbbbbbbebbbbbbbbbbbbbbbbbbbeeeeeeebbbbbbbbbbbe
>NegSeq369
eeeebbeebbbbbbbbbbbbbbbbbbbbbbbeeebeebeeebbbbbbbbbbbbbbbbbbbbbbbbbeeeeeeebebeebeeeeebbbbbbbbbbbbbeee
>NegSeq370
ebbbbbbbbbebeebbebbbebbbbebbbeeeeeeeebbbbbbbbbeeeeebbbbbbbbbeeeebeeeebbbbbbbbbebbbebbeebeeeebebeeeee
>NegSeq371
eeeebeeeeebebbeebeeebeeeeeeeeebeeebeeebbebbeebbebbeebbeeebebeebbebbebbebbbbbbbebbbebbbbebbbbbbbeebee
>NegSeq372
eeebebbbbbbbbbbbbbbbbbbbbbbbebbbbbebbbbbbbbbebbbbbbbbbbbbbbbbbbbbbbbbbbbbbbbeeeebbbbbbbbbbbbbbbbbeee
>NegSeq373
eebeebbeeeeeeeebebebbbbeebbebbbebbbebbbbbbbbbeebeeeebbbbbebeeebbbbbbbeebbebbbbbbbbbbbbbbeeeeeeeebebe
>NegSeq374
eeeeeeeeebeeeeebebbbbbbbbeebbeebeeeeeeebebebeebbebbbbebeeebebbbbbbbebbbbbbbeeebebbebeebbbbbbbebebbee
>NegSeq375
eeeeebeebbeebbebbeeeebeeebebbbbbbbbeeebebbeebbeebeeeebebebbbbbbbbbebebeeeebbeebbeebbeebeeeeebbbbbbee
>NegSeq376
eebbebeebbebbeebbbbebbeebbebbeebbeebeebeeebbbbbbbeebbbbbbbbeeeebbbbbbbbbbeebeeeebbbbbbbbbbbeeebbbbee
>NegSeq377
eeebbbbbbbbbbbbbbbbbbeeeeeeebebbeeeebebbbbbbbebeeeebebebbbbbebbbbbbebbbbbbbbbbbeebbeeeebeebeebeeeeee
>NegSeq378
eebebbbbbeebebbbbbebbbbbbbbbbbbbbbebbbebbeeebbbbbbbbbbbbbbebeebbebebebbbebbebbbeebeeebebbbbbbbbbeeee
>NegSeq379
eeeeeeebbebbbebbebbbbbbbeebbebbeebbeeeebeebeebbbbbbebbebbeeeebbbbbbbbbbbbbbebbbebebeebebebeebbeeebee
>NegSeq380
eeeebeeeebebeebbeebebeeebbeebbeeeeeeeeeeeeeeeebeebeebbeebbeebeeeebebebbbebbeeeebeebbebbbebbeebeeeeee
>NegSeq381
eebbbbbbbbbbbbeeebbbbbbbebbeeeebebbbbbbeeebebeeeebbbbebbebbbbeebbbbbbbbbbbbebbeeebeeeeebeebebbeebbee
>NegSeq382
eeeeeebeebbeebebbbbbbbbeebeebbbbeebbebbeebebeeebbbbbbeeeebbeebeebbebbbbbbbbbebbbbbbbbbbbbbbeeeebeebe
>NegSeq383
eeeeeeeeeeeeeeeeebbbbbbbbbbbbbbbbeeeeebbbbbebbebbeebbeebeebeeeeebebebbeebebebbbbbeeeeeeebbeebeebbeee
>NegSeq384
eebeebeeebbeebbebbbebbeebbeeebeeebbebbbeeeeeeeebeebbeebbbbbbbeeeebbbbbbbeeeebbbbbbbbeebeeebbbeebbeee
>NegSeq385
eeeebebbeeebbeeebbbbbbbbbbbbbbbbebbbebbbeeebeeebeeeeeeeeeeeebbbbbbbbbebbebbbeeeeeeeeeeeeeeebebbbebee
>NegSeq386
eeeeeeeebeebbeeebbbbbbbbbbbbbbbbbbbbbbbbbbbbeeeeeeeeebeebbebbebbbebbbebbeebbbbeeeeeebbbebbebeeeeebee

2. Secondary structure for N-terminal 100 amino acid sequences of non-redundant T3S and Non-T3S proteins
>PosSeq1
CCCCCCCCEEEEEECCCCCCCHHHHHHHHHHHHCCCCCCCCCCCCCCCHHHHHHHHHHHHHHHHHCCCCHHHHHHHHHHCCHHHHHHHHHHHHHHHHHCC
>PosSeq2
CCCCCCCCCCHHHHHHHHHCCCCHHHHHHHHHHHHHHHHHHHHHHHHCCCCCCCCCCCCCEECHHCCCCCCCCHHHHHHHHHHHHHHHHHHHHHHHHCCC
>PosSeq3
CCCCCCCCEEEEEECCCCCCCCCCHCCCCHCHHHHHHHCCCCCCCCCEEEECCCCCHHEEECHCCCCCHHHHHHHCHHHHHCHHHCCCCCCCCCCCCCCC
>PosSeq4
CCCECCCCCCCCCCCCCCCCCCCCCCCCCCCCCCCCCCCCCHHHHHHHHHHCCCHHHHHHHHHHCHHHHCHCCHHHHHHCCCCCEECCCHHHHHHHHHCC
>PosSeq5
CCEEEEEEECCCHEEECCCCCCCCCCCCCCCCCCCCCCCCCCCHHHHHHHHHHHHHCCCCCHHHHHHHHHHHHHHHCCCCCCCHHHCCCCCCCCCCCCCC
>PosSeq6
CCCCCCEEECCCCCCHHHHHHHHHHHHCCCHHHHHHHHHHHHHCCCCCCCECCCCCHCCCCCCCCCCCCCHHHHHHHCCCCCCCCCCCCCHHHCCCCCCC
>PosSeq7
CCHHHHCCCEEEECCCCCCCCCCHHHHHHHHHHHHHHHHCCCCCCCCCCCCHHHHHHHHHHHCCCCCCCCCEEEEECCCCCCHHHHHHHCCHHHHHHHCC
>PosSeq8
CCCCCCCCCHEEEEEECCCCCCCCCCEEEEECCCCEEEEEECCHHCHHHHHHHHHHCCCCHHHHHHCCCEEEEHHEECCHHHHHHHHHCCCCCHHHCCCC
>PosSeq9
CCCCCHHHEEEECCCCCCCCCCCCCCCCEEEEEECCCCCCCCCCCCCCCCCCCCCCCCCCCCCCCEEEEEHHHCCCHHHHHHHCCCHHHHHHHHHHCCCC
>PosSeq10
CCCCCCCCCCCCCCCCCCECCCCEECHCCCCHHHHHHHHHHCCCCCCHHHHHHHHHHHHHHCCCCCCCCCCCCCCCEEEECCCCEEEEEEECCCCEEEEC
>PosSeq11
CCCCEEECCCCCCCCECCCCCCCCCCCCCCCCCCHHHHHHHCCCCCCCCCCCHHHHHHHHHHHHHHHHHHHHHHHHHCCCCCCCEECCCCCCCCCCCCCC
>PosSeq12
CCCHHHHHHHHHHHHHHCCCCCCCCCCCCCEECCCCCCCCEEECCCCCHHHHHHHHHHHHHHHHHHCCHHHHHHHHHHHHHHCCCCCEEEECCCCCCECC
>PosSeq13
CCHHHHHHHHHHHHHHHCCCCEEEECCCCCCCCHHHHHHHHHHHCHHHHHHCCCCCCCCCCHHHHHHHHHHHHHHHHHHHHHHHCCCCCCCCCCCCCCCC
>PosSeq14
CCCCCEECCCCCCCCCCHHHHCCHHHHHHHHHHHHHHHCCCCCHECCHHHCCHHHHHHHHHHHHCCCCCCCEEEECCCCHHHHHHHHHHHCCCCCEEEEC
>PosSeq15
CCCCCCEEEEEECCCCCCCCCCCCCCCCEECCCEEEEECCCCCCCHHHHHHHHHHHCCCCCCHHHHHCCCCCCCCCCCCCCHHHHHHHEEEEEEEECCCC
>PosSeq16
CCCCCCCCHHHHHHHHHHHHHCCCCCCCEEEECCEEEEEEECEEEEECCCCHHHHHHCCCCEEECCCCCCHHHHHHHHHHHHHHHHHCCCCCCCCCCCCC
>PosSeq17
CCEECCCCHHHCCCCCHHHHCCCCCHHHHCCCHHHHEHHHHHHHHCCCCEEEEEECCCCCHHHHHHHHHHHHHHHHHHHCCCCCCCCCCCCCHHHHHHHC
>PosSeq18
CCCCCCCCCCCCHHHHHHHHHHHHHHHHHHHHHHCHHHHHHHHHCCCCCCCCHHHHHHHHCHHHHHHHHHHCCCCCCCCCCCCCCCCCCCCCCCHHHHCC
>PosSeq19
CCCCCCCCCCCCCCCCCCCCEEEECCCCCCEEEECCCCCCHHHHHHHHHHHHHHHHHHHHCCCCEEEEEECCCCCCCCCCCCCHHHHHHHHHHHHHHHCC
>PosSeq20
CCCCCCCCCEEECCCCCCCCCCCCCCCCCCEEEEECCCCCCCHHHHHCCCCCCCCCCHHHHHHHHHHHHHHHHHHHHHHHHHHHHHHHHCCEECCCCHCC
>PosSeq21
CCCEEEECCCCCCCCCCCCCCCCCCCHHHHHHHHHHHHHHHHHHHHHHHHHHHHHHHHHHHHHHHHHHHHHHHHHHHHHHHHHHHHCCHHHHHHHHHHHC
>PosSeq22
CCCCECCCCCCCCCEEEECCCCCCCHHHHHHHHHHHHHHHHHHHHHHHHHHHHCCHHHHHHHHHHHHHHHHCCHHHHHHHHHHHHHHHHHHHHHHCCCCC
>PosSeq23
CCCCCCCHHHHHHHHHHHHHHHHHHHHHHHCCCCHHHHHHHHHHHHHHCCCCCCHHHHHHHHHHHHHHHHCCCCCCCCCCCCCCCEEEEECCCCCEEECC
>PosSeq24
CCCCCCCCCCCCCCCCCCCCHHHHHHHHHHHHHHHHHHHHCCCCCCCCCCCCCCCHHHHHHHHHHHHHHHHHHHHHHHHHHHHHHHHHHHHCCCCCCCCC
>PosSeq25
CCCCCCCCCCCCCCCCCCCCCCCCCCCCCCCCCCCCEECCCCCCCCCCCCCCCCCCCCHHHHHHHHHHHHHHHHHHHHHHHHHHHCCCCCCCCCCCCCCC
>PosSeq26
CCCCCCCCCCCHHHHHCCCCCCCCCCHHHHHHHHHHHHHHHHHHHHHHHHHHHCCCCCCEEEEECCCCCCCCCCCCCCCCCCCCCCCCCCCCCCCCEECC
>PosSeq27
CEEEECHHHHHHHHHHHHHHHHHCCCCCCCHHHHHHHHHHHHHHHHHHHHHHHHHHHHCCCCCHHHHHHHHHHHHHHHHHHHCHHHHHHHHHHHHHHHCC
>PosSeq28
CHHHHHHHCCCCCCCCCCCCEEHECCCCHHHHHHHHHHHHHHHHHHHHHHHHHHHHHHCCCHHHHHHHHHHHHHHHHHHHHHHHHHHHHHHCCCCCCCCC
>PosSeq29
CCEEEEEEECCCCCCCCCCCCCCCHHHHHHHHHHHHHHHHHHHHHHHHHHHHHHHHHHHHHCCCCHHHHHHHHHHHHHHHHHHHHHHHHHHHCCCEEECC
>PosSeq30
CCCCCCCCCCCCCCCCCCCCHHCCCCCHCHHHHHHHHHHHHHHHHHHHHHHHHHHHHHCCCCCCHHHHHHHHHHHHHHHHCHCEEEHHCCCCCCCCCCCC
>PosSeq31
CCCCCCCCCCCCHHHHHHHCCCCCCCCCCCHHHHHHHHHHHHHHHCCCHHHHHHHHHHHHHHHHHHHHHHHHHCHHHHHHHHHHHHHHHHHHHHHHHHHC
>PosSeq32
CCCCCCCCCHCHHHHHHHCCCCCCCHHHHHHHHHHHCCCHHHHHHHHHHHHHCCCCCCCCHHHHHHHHHHHHHHHHHHHHHHHHCCCCCCCEEEEECCCC
>PosSeq33
CCEEEECCCCHHHHHHHHHHHHHHHHHHHEECCCCCCCCCCCCCCCEEEEEECCCCCHHHHHHHHHCCCCCHHHHHHHHHHHHHHHHHHHCCCCCCCCCC
>PosSeq34
CCCHHHHHHHCCCCCHHHCECCCCCCEEEEEECCCCCEEEEEEHHHHHHEEHCCCCCCCCCHHHHHHHHHHCCCCHHHHHHHEHHCCCCCCCEEECCCCC
>PosSeq35
CCCCEEECCCCCEEEECCCCCCCCCCCCCCCHCCCCHHHHHHHHHHHHHHHHHHHHHHHHHHHHHHHHHHHCCHCCCCHHHHHHHHHHCCCCCCCCCCCC
>PosSeq36
CCECCCCCCCCHHHHHHCCCCCCCEEEECCCCCCCCCEECCCCCCCCHHHHCCCCCCHHHHHHHHHHHHHHCCCCCCCCCCCCHHCCCHHHHHHHHHHCC
>PosSeq37
CCCCEEEECCCCCECCCCCCCCCCCCCCCHHHHHHHHHHHHHHHHHHHHHHHHHHHHHHHHHHHHHHHHHHHHHHHHHHHHHHHHHHHHHHHHHHHHCCC
>PosSeq38
CHHHHHHHHHCCCEEECCHCCHCEEHHCCEEEECCCEEEEEECHHHEEEHHHHHCCCCCCCHHHHHHHHHHHHHHHHHHHHHHHHHHHHHHHHHHHHHCC
>PosSeq39
CCCCCCCCHCCCCCCCCCCCCCEEECCCCCCCCCCCCCCCCCEECCHHHHHHHHHHHHHHHHHHHHHHCCEEEHHHHHHHHHHCCCCCCHHHHHHHHHCC
>PosSeq40
CCCCCCCCCCCCCCCCCCCCCCCCCCCCCCCCCCCCCCCCCCCCHHHHHHHHHHHHHHHCCHHHHHHHHHHHCCCHHECCHHHEEEEECCCCCCEEEECC
>PosSeq41
CCEEECCCCEEEECCCCCCCCCCCCHHHHHHHHHHHHHHHHHHHCCCCCHHHHHCCCCCCCCCCCCCCCCCCCCEEECCHHHHHHHHHHHCCCCCCCCCC
>PosSeq42
CCCCCCEECCCCHHHHHHHHHHHHHHHCCCCCCCEEEECCCCCCHHHHCCCCCCCCHEEECCHCHHHCCCCCCCCCCCCEEEEEECCCCCCCCCCCCCCC
>PosSeq43
CCCHHHHHCCCCHHHHHHHCECCCCEEEEEECCCCEEEECCCCCHHHHHHHHCCCCCCCCCHHHHHHCCCCECCCHHHHHHHHHHHHHHHCHHHHHHHHC
>PosSeq44
CCCCCCCCCHHHHCCCCCCCCCCCCCCCCCHHHHHHHCCCCCCCCCCCCCCCCCCCCCCCCCCCCCCHHHHHHHHHCCCCCCHHHHHHHHHCCCCCCCCC
>PosSeq45
CEEEEECCCCCEEECHHHHHHHHCCCHHHHHHCCCHHHHHHHHHHHHHHHHHHHHHHHHHCCCCCCCCEEEEECCCHHHHHHHHHHHHHCCHHHCCCCCC
>PosSeq46
CCCCCCCCCCCCCCCCCCCCCCCCCCCCCCCCCEECCCCCCCCHHCCCCCCCCHHCCCCCCCCCCCCCCCCHHHHHHHHHHHCCCHEEECCCCCCCCCCC
>PosSeq47
CCCCHHHHHHHHHCCCCHHHHCCCCCCHHHHHHHHHHHCHHHHHHHHHHHHHHHCCCCEEEECCCCCHHHHHHHHHHHHHCCCCCEEEEECCCCCCCCCC
>PosSeq48
CCHHHHHHHHHHHHHHCCCCCHHHHCCCHHHHHHHHHCCCCEEHHHHHHHHHHHHHHHHHHHCHHHHHHHHHHHHHHHHHHHHHHHHHHHHHHHHHHHHC
>PosSeq49
CCCCCCCCCCCCCCCCCCCCCCCCCCCCCCCCCHHEEEECCCCCCCCCCCCCCCCCCCCCCCCHHHHHHHHHHHHCCCCEEEECCCCCCCCCCCCCCCCC
>PosSeq50
CCCCCCHHHHHHHHHHHHHHHHHCCCCCCCCCCHHHEECCCEEEECCCCCCCEEEEEEEEEEEEEEEECCCCCCCCCCCCCCCCCCCCCCCCCHHHHHCC
>PosSeq51
CCCHHHHHCHCHHCHHHHHHHHHCCCCEEECCCCCCCCCCCCEEEEECCCHHHHHCCCCCCCCHHEEEEHCCCCCCCCCCCCCCCCCCCCCCCCCCCCCC
>PosSeq52
CCCCCHEECCCCCCEHHHHCCCCCCCCCCCCCCCCCCCCCCCHHHHHHHCCCCCCCCCCCECECCCCCCCHHHHHHHHHHHCCCCEEEEEECCCCCCCCC
>PosSeq53
CCECCCCCCCECCCCCCCCCCHHHHHHCCCCCCCCCCHHHHHEEEECCCCCCCCCCCCHHHHHHHHHHHHHHHHHHHHHHCCCCCCHHHHHHHHHHHCCC
>PosSeq54
CCCCEECCCCCEEEEECCCCCHHHHHHHCCCCCCCCCCCCCCCCCCCCCCCCCHHHHHHCCCCCCCCCCCCEEEEEECCCCCCCCCCCCCHHHHHHHHCC
>PosSeq55
CCCCCCCCCCCCEECCHHHHHCCCCCHHHHHHHCCCCCCCCCCCCCCCCCCCHHCCHHHHHHHHHHCCCCCCCCCHHHHHHHHHHCCCCCCCCCEEEECC
>PosSeq56
CCCCCCCCCCCCCCCCCCCCCCCECCCCCCCCCCCCCCCCCCCCCCCCCCCHHHHHHEEEECCCCCHCHHHHHHCCCCCCCCCCCCCCCCCCCCCCCCCC
>PosSeq57
CEEEECCCCCCCECCCCCCCECCCCCCCCCEECCCCCCCHCHCCCCCCCCCCCCECHHEEHCCCCCHHHHHHHHHHHHHHHHHCCCHHHCCCCCCCCCCC
>PosSeq58
CCCCCCCCCCCCCCCCCCCCCECCCCCHHHHHHHHHHHHHHHHHHHHHHHHHHHCCCEEEEEHCCCCCCCCCCCCCCCCCCCCEEEEECCCCCCCEEEEC
>PosSeq59
CCCHHHHHHHHHHHHHHHHHHHHHCCCCCCCCCCCCCCCCHHHHHHHHHHHHHHHCCCCHHHHHHHHCCCCCCCHHHHHHCCCCCCCCCHHHHHHCCCCC
>PosSeq60
CCCCCCCEEEEECCCCCHCCCCCCCCEEEEEECCCCCCHHHHHHHHHHHHHHHHHCCCCEEEEEEECCCCCCCCCCCHHHHHHHHHHCCCCEEEECCCCC
>PosSeq61
CCCCCCCCCCCCCCCEECHCCCCCCCCCCCCCCCCCCCCHHHHEECCCCCCEECCCCCCCCCCCCCCCCCCCCCCHHHHHHHHHHHHHHHHHHHHHCCCC
>PosSeq62
CCCCCCCCCCCCCHHHHHHHHHHHHHCCHHCCHHHHHHHHHHHHHHCCCCCCCCCCCCCCCCCCHHHHHHHHHHHHHHHHHHHHHHHHCCCCCCHHHHCC
>PosSeq63
CCCCCCCCCCCCCCCCCCCCCCCCCCCCCCCCCEEEECCCCCCCCCCCCCCCCCCCHHHEEEEECCCCCCCEEEEEECCCCHHHHHHHHHCCCCCCCCCC
>PosSeq64
CCHHHHHHHHHHHHCCCCCCCHHHHCCCHHHHHHHEEEEEECCCCCCCCCCCCCCCCCCCEEHHHHHCCCCCCCCCCCCCCCCHHHHHHHHHHHHEEECC
>PosSeq65
CCCCCCCCCHHEEEEECCCHHHHHHCCCEECCCCCEEEEEECCCCEEEECCCCCCHHHHHHHHHHHHCCCCCHHHHHHHHHHHHHHHHHHHHHHHHHCCC
>PosSeq66
CCCCCCCCCCCCEEEEEECCCCCCCCCCCCCCHHHHCCHHHHHHHHHHCCCHHHHHHHHHHHHHHHCHEHHHCCCECCHHHHHHCCCCCCCCCCCCCCCC
>PosSeq67
CCCCCCCHHHHHHHHHHHHHHHCHHCCCCCCHHCCCCCCCCCCCCHHHHHHHHHHHHHHHHHHHHHHHHHHHHHHHHHHHHHHHECCCCCCCCCEECCCC
>PosSeq68
CCCCCHHHHHHHHHHHHCCCCCHHHHHHHHCCCCCHHHHHHHCCCEECCCCCCCCCCCCCCCCHHHHHHHHHHHHHHHHHHHHCCCCCECCCECCCCCCC
>PosSeq69
CCCCCCCCEEEECCCCCHHHHHHHHHHHHHHHHHHHCCCCHHHHHHHHHHHHHHCCCEEEEEEECCCCCCCCCEEECHHHHHHCCCCCHHHHHHHHHHCC
>PosSeq70
CCCCCHHHHHHHHHHHHHHHHHHHHHHHHHHHHHHHHHHHHHHHHHHHHHHHHHHHHHHHHHCCCCCEEEEECCCHHCHHHHHHHHHCCCCCCEEEECCC
>PosSeq71
CCCCCCCCCCCCCCCCCCCCCCCCCCCCCCCCCCCEEEEHCCCCHHHHHHHHHCCCCCEEEECCCCCCEEECCCCEEEECCCCCCCCCCHHHHHHHHHCC
>PosSeq72
CCCHHCCCCCCCCCCCCCHHHHHHHHCCCCCCCCCCCCCCCCCCCCCCCCCCCCCCCCEEEEEEEHHHHHHHHCCCEEECCCCCCCCCCCCCHHHEEECC
>PosSeq73
CCEEECCCCCCCCECCCCCCCCCCCCCCECCCCCCCCCCCCCCCCCCCCHHHHCCCCEEECCCCCCCCCCCCCCCCCCCCCCCCCCCCCCCCCCCCCCCC
>PosSeq74
CCCEEEECCCCCCCCCCCCCCCCCCCCCCCHHCEEEEEHHHCCHHHHHCCCCCCCCHHHHHHHHHHHHHHHHHCCCCCHHHHHHHHHHHHHHCCCCCCCC
>PosSeq75
CCCCCCCCCCCCCCCCCCCCCCCCHHHHHHHHHHHHHHHHHHHHHHHHCCCCHHHHHHHCCCCCCCHHHHHHHHHHHHHHHCCCCCCCCCCCHHCCCCCC
>PosSeq76
CCCCECCCCCCCCCCCCCCCCCCCEEECCEEEEEEECCCCCCCEEEEECCCCCCCCCCCCCCCCCCCHHHHHHHHHHHHHHHHHHCCCCCCCCEEEEECC
>PosSeq77
CCCCCCCCCCCCCCCCCCCCCHHHCCCCCCCCCCCCCCCCCCCCCCCCCCCCCCCCCCCCCCCCEEEEEEEEEECCCCCCCCCCCCCCCCCCCCCCCCCC
>PosSeq78
CEEECCCCCCCCCEEEECCCCCCCCCCCCCCCCCCCCCCCCCCCCCCEEEEEECCCCHCCCCCCHCHHHHHHCHCHHHHHHHHCCCCCCCCCCCHHHCCC
>PosSeq79
CCCCCCCCCCCCCCCCCCHHHHHHHCCCCCCCCCCCCCCCCCCCCCECCCCCCCCCCCCCCCCCCCCCCCCCCCCCCCCCHHHHHHHCCCCCCHHHHHCC
>PosSeq80
CCCCCCCCCCCEEEEECCCCCCCCCCCCCCCCCCCCCCCCCCCCCCCCHHHHHHHHHCCHHHHHHHHHHHCCCCCCCCCCCCCCCCCCHHHHHHHHHHHC
>PosSeq81
CCCHHHHHHHHHHHHHHHHHHHHHHHHHHHHCCCCCEEEECCCCCCHHHHHHHHHHHCCCEEEEEEEEECCCEEEEEEECCCCCCCCCCCCCEEEEEECC
>PosSeq82
CCCCCCCCHHHEEEECCCCCCCCCCCCCCCCCCCCCCCCCCCCCCCEECCCCCCCCEECCCCHHHHHHCCCCCCHHCCCCHHHHHHHHHHHHHCCCCCCC
>PosSeq83
CCCCCCCCCCCCHHCCHCCCCCCCCCCCCCCCCCCCCCCCCCCCCCCCCCCEEECCCCCCCHHHHHHHHHHHHHHHCCCCCCCCCCCEECCCCHHCCCCC
>PosSeq84
CCEEECCCCCCCCCCCCHHHHHHHHCCCCCCCCCCCCHHHHHHHHCCCCCCCHHHHHHHHHHHHHHCCCCHHHHHHHHHHHHCCCCECCCCCCCCCCCCC
>PosSeq85
CCCCCCECCCCCCCCCCCCCCCCCCCCHCCCCCCCCCHHHHHHHHHHHHHHHHHCHHHHHHHHHHHHHHHCCCEEEEECCCCEEEEEEEECCCCCCCCCC
>PosSeq86
CCHHHHCCCCCEEECCCCHHHHHHHHHHHHHCCCCCCCCEEEHHHCHHHHCCHHHHHHHCCCCCCECCCCCCCCCCCCCCCCCCCCCCCCCCCCCCCCCC
>PosSeq87
CCCCCCCCCCCEEECCCCCCCCCCCCCCCCCHHHHHCCCHHCCCECCCCCCCEEEEECCCCCCCCCCCCCCCHHHHHHHHHHHHHHCHHHHEEHHHCCCC
>PosSeq88
CCCCCCCCCCCCCCCCCCCCCCCCCEECCCCCCCCCCCEEEEEEECCCHHHHHHHHHHHCCCCCCCCCCCCCCEEEEEECCCCCCCCCCCCEEECCCCCC
>PosSeq89
CCCCCCCEEECCCCCCHHHHHHHCHHHHHCCCCCCCCCCCEEECCCCCCCCCCCCCCHHHHHHHHHHHHHCCCCCCCCCCCCCCCCCCCCCCCCHHCCCC
>PosSeq90
CCCECCCCCCCCCCCCCCCCCCCCCCCCCCCCCCCCCCCCCCCCCCHHHCCCHHHHHHCCCCCCCCCHHHHHHHHHHHHHCCCCCCCCHHHHHHHHHHCC
>PosSeq91
CCEECCCCCCCCCCHCCCCCCCCCCCCCCCCCCCCCCCCCHCCCCCCECHCHHCCCCCCCCCCCCCHHHHHHHHHHHCCCCCCCCCCHHHHHHHHHHCCC
>PosSeq92
CCCCCCCCCCCCCCCCCCCCCCCCCCCCCCCCCCHHHHHHHHHCCCCCCCCCCCCCCCCCHHHHHHHHHHHHCCCCCCCCCEEEEECCCCCCCCEECCCC
>PosSeq93
CCCCCHHHHHCCCCCCCCCCCCCCHHHCCCCCHCCCCCCCCCCCCCHHHHHHCHHHHHCCCCCCCCCHCCCCCCCCCCCCCCCCCCCCCCEEEEEEEECC
>PosSeq94
CCHHCCCCCCCCCCCCCCCCCCCCCCCCCCCCCCCCCCHHHCCCCCCCCCHHHCCCCCCCCCCCCCCCCCCCCCCCCCCCCCHHHHHHHHHHHHCCCCCC
>PosSeq95
CCCCCCCCCCCCCCCCCHHHHHHHCCCCCCCCCEECCCCCCCCCCCCCCCCCCCCCCCCCCCCCCCCHHHHHHCCCCCCCCCHHHHHHHHHHHHHHHCCC
>PosSeq96
CCCCCCCCCCHHHHHCCCCCCCCCCCCCCEECCCCCCCCCCCCCCCCCCCCCCCCCCCCCCCCCCCCCCECCCCCCCCCCCCCCEEEEHCCCCCCCCCCC
>PosSeq97
CCCCHHHHHCCCCEEEEEEEEECCCCCCCCCCCCHHHCCCCCHHHHHHHHHHHHHHHHHCCCCCCCCCCCCCCCHHHHHCCCCCEEEEEECCCCCCEECC
>PosSeq98
CCHHHHCCCCCCCCCHHCCCCCCCCCEECCCCCCCCCCHHHHHCCCCCCCCCCCCCCCCCCCCCCCCCCCCCCCCHCCCCCHHHHHHHHHHHHHHHHCCC
>PosSeq99
CCHHHCCCCCCCCCCCEECCCCCCCCCCEEECCCCCCCCEEECCCCCCCHCCCCCCCCCCCCCCCCCCCCEEEEEECCCCCCCCCCCCCCCCCCCCCCCC
>PosSeq100
CCCEEECCCEEECCCCCHHHHHHCCCCCCCCCCCCCCCCHHHHHHCCCHHHHHHHHHHHHHCHHHHHHHHHHHHHHHHHHHHCHHHHCCCEEHHHHHCCC
>PosSeq101
CCCCCCCCCCHHHHCCCCCCCCCCCCCCCCCCCCCCCCCCCCHHHHHHCCCCCCCCCCCCCCCHCCCCCCCEEEECCCCCCCCCCCCCCCCCCCCCCCCC
>PosSeq102
CCCCCCCCCCCCCCCCCCCCCCCCCCCCCCCCCCCCCCCCCCCCHHCCCCCCCCCCCCCCCCCCCHEECCCCHHCCCCHHHHHCCHHHHHHHHHHHHHHC
>PosSeq103
CCCHEHEHHHHHHHHHHHHHHHHHCCCCCCCCCCCCCCCCCCCCCCCCCCCCCCCCCCCCCCCCCCHCCCCCCCCHHHHHHHHHHHHCCCCCCCCCCCCC
>PosSeq104
CCCECCCCCCCEEEECCCCCCCCCCCCCCCCCCCCCHHHHHHHHHHCCCCCCCCCCCCCCHHCCCCHHHHHHHHHHHHHHHCCCEECCCCCCCCCCCCCC
>PosSeq105
CCCCCCCCCCCCCCCCCCCCCCCCCCCCCCCCCCCCCCCCHHHHHHHHHCCCCCCCCCCEEECHHHHHHHHHHHHHCCCCCCCCCCCCCCCCCHHHHCCC
>PosSeq106
CCCEEECCCCCCCCCCCCHHHHHHHHHHHHHHHHHHHCCCCCCCCCCCCCCCCHHHHCCCCCCCCCCHEHHEHHHCCCHHHHHHCCCCCCEEEECCCCCC
>PosSeq109
CCCCCCCCCCCCCCCCCCCCCHHHHHHHHCCCCCCCCCHCCCCCCCCCCCCCCCCCCCCCCCCHCCCCCCCCCCCCCCCCCCCCCCCCCCCCCCCCCCCC
>PosSeq110
CCCEECCCCCEEEECCCCCCCCCCHHHHHHHHHCCCCCCCCCCCCCCCECCCCCCEEECCHHHHHHHHHHHHCCCHHHHHCCCCCCCHHHHHHHHHHCCC
>PosSeq111
CCCCCCHCCCCCHHHHHHHHHHHHHHHHHHHHHHHHHHHHHHHHHHHHHCCCCCCCHHCCCCCCHHHHHHHHHCCHHHCCCHCHHHHHHHCCCCCCCCCC
>PosSeq112
CCCCCCCCCCCCCCCCCEEEECCCCCCCCCCCCCEEECCCCCECEEEEEECCCCCCCCCCCCCCCCCCCCCCCCCCCEEEEEECCCCCCCCCCCCCCCCC
>PosSeq113
CEEECCCCEEEECCCCCCCCCCCCCCCCCCHHHHHHHHHHHHHCCCCCHHHHHHHHHHHHHHHCCCCCCCCCCCCEEEEECCCCCCCCCCCCCCCHHCCC
>PosSeq114
CCCCCCCCCCCCCCCCCCCCCCCHHHHHHHHHHHHHHCCCCCCCCCCCCCCCCCCCCCCCCCCCCCCCCCCCCCCCCCCCCCCCCCCCCCCCCCCCCCCC
>PosSeq115
CCCCCCCEECCCCCCCCCCCCCCCCHHHHHHHHHHHHHHCCCCCCCCCCCCCCCCCCCCCCEEEEECCCCCCCCCCCHHHHHHHHHHHHCCCCCHHCCCC
>PosSeq116
CCCCCCCCCCCCEECCCCCCCCCCCCCCCCCCCCCCCCCCHHHHECCCCCCCCCCCCCCCCCCCCHHCCCCCCCCCCCCCCHHHHHHHHHCCCCCCCCCC
>PosSeq117
CCCCCCCCHHHHHHHCCCCHHHHHHHHCCCCHHHHHHHHHHHHHHHHHHHHHHHHHHCCCCCCHHHCCCCCCCCCCCCCCCCCCCCCCCCCCCCCCCCCC
>PosSeq118
CCEEECCCCCCCCCCCCHEECCCCCCCCCCCECCCCHHHHHHHHHHHHHHHHHHHHHHHHHHCCCCCEEEECCCCCCCCCCCCCCCCCCHHHHHHHHHCC
>PosSeq119
CCHHHHHHHCCCCCHHHHHHHHHHCHHHCCCCCCCCCCHHHHCCCCCCHHHHHHHHHHHHHHCCCCCCCCCCCCCCCCCCCCEECCHHHHHHHHHHHHCC
>PosSeq120
CCCCCCCCCEEEEECCEEEEEECCCCCCCHHHHHHHHHHHHHHHHHHHHHHHCCCCCCCCCEEEEEEEEEECCCCCCCHHHHHHHHHHHHHHHHHHHCCC
>PosSeq121
CCEEEEEEECCCCCCCCCCCCCCCCCCCCCCCCCCCCCHHCHHHHHHHHCCCCCCCCCCCCCCCCCCCCCCCCCCHHHHHHHHHHHHHHCCCCCHCCCCC
>PosSeq122
CCCCCCCCCCCCCCCCCCCCCCCCCCHHHCCCCCCCCCCCCCCCCCCCCCCCCCCCCCHHHCCCCCHHHHHHHHHHHHHHHHHHHHHHHHHHHHHHHHCC
>PosSeq123
CCCCCCCCCHHHHHHHHHHHHHCCCCHHHHHHHHCCCHHHHHHHHHHHHHCCCCCCCCCCCCCCCCCCCCCHHHHHHHHHHHHHHCCHHHHHHHHCCCCC
>PosSeq124
CCCCCCCCCCHHHHCCCCCCCCCCCCCCCCCCCCCCCCCCCCHHHHHHHHHHHHHHHHHHHCCCCCCCCCCCCHHHHHHHHHHHHHHCCCCHHHHHHHCC
>PosSeq125
CCCCEEEEECCCCCCCCCCCCCCCHHHHHHHHHHHHHHHHHHHHHHHHHHHHHHHHHHHHHHHHHHHHHHHHHCCCCCCCCCCCCCCCCCCCEEEEEECC
>PosSeq126
CCEECECCCCCCCCCCCCCCCCHHHCCCHHHHHCCCCEECECCCCCCCCCCCHHHHHHHHHHHHHCCCCHHHHHHHHHHHHHHHHCCCCEHHHHHCCCCC
>PosSeq127
CCCEEEEEEECCCCCCCCCCCCCCCCEEEEHHHHHHHHHHHCCCCCCCCCCCHHHHHHHHCCCCCHCCCCCCCCCCCCCCCCCCCCCCCCCCCCCCCCCC
>PosSeq128
CCEEECCCCCCCCCCHHHHCCCCEEEEHHHHCHHHHHHHHHHHHHHHHHHHHHHHCCCCHHHHHHHCCCCEEHCCCCCCCCCCCCCCCCCCCCCCCCCCC
>PosSeq129
CHHHHHHHHCCCCCHHHCHHHCCCEECEECCCCHHHHHHHCCCCCCCCCHHHHHCCCEEEEEEEEEEECCCCHHHHHHHHCCCCCCCCCCCHCEEEECCC
>PosSeq130
CCCCCEEECCCCCCHHHCEECCCCCCCCEEEECCCCCCCCCCCCCCCCCCCCCCCCCCCCCCCCCCCCCCCCCCCCCCCCCCCCCHHHHHHHCCCCCCCC
>PosSeq131
CCCCCCCHHHCCCCHHHHHHCCCCCCCCCCCCCCCCCCCCCCCCCCCCCCCCHHHCCCCCCCCCCCCCCCHHHHCCHHHECCCCCCCEEEECCCCCCCCC
>PosSeq132
CCHHCCCCCCCCCCCCECCCCCCCCHHCCCCCCCCCCCCCCCCCCCCCCCCCCCCCCHHHHHHCCCCCCCCCCCCCCCCCCCCCCCCCCCCCEEEEECCC
>PosSeq134
CCCHHHHHHHHHHHHHHHHHHHHCCCCHHHCCCCCCCCCCCHHHHHHHHHHHHHHHHHHCCCCCCEEEHHHCCCCCCEEEEECCCCCCEEEEEECCCCCC
>PosSeq135
CHHHHHHHHHHHHHHCCCCCEEEEEECHCCCHCCCCCCCCCCHHHHHCCCCCCCCHCHCCHHHHHEHHEECCCEEEEEEECCCCCCCCCCCECCCCCCCC
>PosSeq136
CCCCCCCCCCEEEEEECCCCCCCCHHHHHHHHHHHHCCCCCCCHHHHHHHHHHHHHCCCCEEEECCCCCCCCCCCCCCCEEEEEECCCCCCCCCCCCCCC
>PosSeq137
CCCCCCCCCCCCCCCCCCCCCCCCCCCCCCCCCCCCCCCCCCEEECCHHHHHHHCHHHCHHHHHHHHHHCCCCCHHHHHHHHHHHHHHHHHHHHHHHCCC
>PosSeq138
CCCCHCHHHHCCCHHCCCCCCCCCCCHHHHHCHEEHHHHCCCCCHHHHHHHHHHHHHHHHHCHHHHHHHHHHHHHHHHHHHHHHCCCCHHHHHHCCCCCC
>PosSeq139
CCCCHHCCCCCCCCCCCCCCCCHHHHHHHHHHHHHHHHHHCHHHHHCCCCCCCCHCHHHHHHHHCCCCHHHHHHHHHHHHHHCCCCEEEEEECCCCCCCC
>PosSeq140
CCCCCCCCCCCCEEEEEEECCCCCCCCCCCHHHHCCCCCCCHHHHHHHHHHHHHHHHHCCCCHHHHHHHHHHHHHHHHHHCCCCEEEEECCCCCCHCCCC
>PosSeq141
CCCCCCCCCCCHHHHHHCCCCCCCCHHHHHHHHHHHCCCCCEEECCCCEEEEEEECCCHEEEEECCCCHHHHHHHCCCCCCHHHHHHHHHHHCCCCCCCC
>PosSeq142
CCCCCCCCCCHHHHHHHHHHHHCCCCCCCHEECCCCHHHHHHHHCCCCCCCCHHHHHCCCHHCCCHHHHHHHHHHHHCCCCCCCCCCCCCCCCHHHHHCC
>PosSeq143
CCEECCCCCCCCHHHHHHHHHHHHCCCCCCEEEHHHHHHHHHHHHHHHHHHHHHHHCHHHHHHHHHHHHHHHHCCCCCCCCCCCCCCCCCCCCCHCCCCC
>PosSeq144
CCCCCCCCCCCCCCCCCCCCCCCCCEECCCCCCCCCCEECCCCCCCHHHHHHHHHHHHHCCCCCCCCCCCCCCEEEECCCCCCCCCCCCCCEEEECCCCC
>PosSeq145
CCCCCCCCCCCHHHHHHHHHHHCCCCCCCCCCHCCCCCCEEEEECCCCCCCCCCCCHHHEECCCCCCCHHHHHHHHCHHHHHHCCCCCCCCCCCCCCCCC
>PosSeq146
CCHHHHHHHHHHCCCCCCCCCCCCCCCCCCCEEEEECCCCCCCHHHHHHHHHHCCCCCCCCCCCCCCCCCCHHHEEECCCCCCHCCCCCCEECCCCCCCC
>PosSeq147
CCCCCCCCCCCCCCCCCCCCCCCCCHHHHHHHHHHHHHHHHHHHHHHHHHHHCHHHHHHHHHHHHHHHHHHHHHHHHHHHHHHHHHHHHHHHHHHCHCCC
>PosSeq148
CCCCCCCCCCCHHHCCCCCCCCECCCCHHHHHHHHHHHHHHHHHHHCCCCCCCHHHHCCCCCCHHHHHHHHHHHHHCCCCCCCHHHHHHHHHHCCCCCCC
>PosSeq149
CCCCCHHHHHHHHHCCHHHHHHHHHCCCCCCCCHHHHHHHHHHHCHCCCCCCCCHHHHHHHHHHHHCCCHHHHHHHHHHHHHHHHHHHHHCHHCCCCCCC
>PosSeq150
CCCCCHECCCCCCCCEEEECCCCHHHHHHHHHHHHCCCCCCEECCCHHHHHHHHHHHHHHHHHCHHCCCCCCHECEEEEEECCCCCCEEECCCCEEEECC
>PosSeq151
CCHHHHHHHCCCCCCCCCCCHHHHCCCCCEEEECCCCCCCCCHHHHHHHHHHHHHHHHHHHHHHHHHHHCCCCCCCCEEEEEECCCCCCHHHHHHHHCCC
>PosSeq152
CCCEEEEECCCCCCCCCCCCCCCCCCHHCCECCCCCEEEEEECCCCCCHHHHHHCCCCCCHHHHHHHHHHHHHHHHHHHCCCCEEEEECCCCEEEEEEEC
>PosSeq153
CCCCCCCCCCCCHHHHHHHHHCCCCCCCHHHHHCCCEEECCHHEEEECCEEEECCCCCCCCCCCCEHCHHHHHHHHHHCHHCHHHHHHHHHHHHCEECCC
>PosSeq154
CCCCCCCCCCCCCCCCCCCCCCEECCCCCCHHHHHHHHHHHHHHHHHHHHHCCCCCCCHHHHHHHHHHHHCCHHHHHHHHHHHHHHHHHHCCCCCCCCCC
>PosSeq155
CCHHHHCCCHHHHHHHHHHHHHHHHHHCCCCCCCCCCCCCCCCCCCCCCCCCCCCCCCCCCCCCCEEEECHHHCCCCHHHHCCCCCCCCCCCCCCCCCCC
>PosSeq156
CCCCCCCCCCCCECCCCCCCCCCCCCCCCCCCCCCCCCCCCCCCCCCHCHHHHHCCCHHHHHHHHHHHHHHHCCCCHHHHHHHCCCCEEEEEECCCCCCC
>PosSeq157
CCCEECCCCCCCCCCCCCCCCCCCCCCCCCCCCCCCCCHHHHHHCCCCCHHHHHHHHCCCCCEEEECCCCCCHHHHHHHHHCCCHHHHHHHHHHHHHHCC
>PosSeq158
CCCCCCCCCEEEEECCCCCCCCEEEECCCCCCCCCCCCHHHCCCCCCCCEEEEEECCCCCCCCCCCECCCCCEEECCCCCHHHHCHHHHHHHCCCCCCCC
>PosSeq160
CCCCCCCEEEECCCCCCCCCCCCCHHHHHHHHCCCCCCCCCCCCCCCCCCCCCCCCCCHCCHHHHHHHHHHHHHHHHHHHHHCCCCHHHHEEEEEECCCC
>PosSeq161
CCCCCCCCCCCCCCCHHCCCCCCCHHHHHHHHHHCCHHHHHHHHHHHCCHHHHHHHHHHHHHHHHHHHHHHHHHCCCCCCHHHHHHHHHHHHHHHHHCCC
>PosSeq162
CCCCCCCCCCCCCCCCCCCCCHHHCCCCCCCCCCCCCCCCCCHHHHHHHHHHHHHHCCCCCCCCCCCCCCCCCCCHHHHHHCCHHCCCCHHHHHHHHHCC
>PosSeq163
CCCECCCCCCCCCCCCCCCCCCCCCCCCCCCCCCCCCCCCCCCCCCCCCCCCCCCCCCCCCCCCCCCCCCCCCCCCCCCCCCCCHHHHEECCCCCCCCCC
>PosSeq164
CCCCCCCCCCCCCCCCCCCCCCCCCCCCCCCCCCCCCCCCCCCCCCCCCHHHHHCHHHHHHHHHHHHHCCHHHHHHHHHHHHHHHHHHHCCCCCCCEECC
>PosSeq165
CCCCHHHHHHHHHCCCCHHHHHHHHHCHHHHHHHHCCCCEEEECCHHHHHCCCCCCCCCCHCEEEEECCCCHHHHHCCCCCHHEECCCCCCCCCCHCCCC
>PosSeq166
CCCCCCCCCCCCEEEEEECCCCCCCCCCCCCCCCCCCCCHHHHHHHHHHHCCCCCCCCCCCCCCCCCCCCCCCCCCCCCCCCCCCCCCCCCCCCCCCCCC
>PosSeq167
CCCCCCCCCCCCCHHCCCCCCCCCCCCCCHHHHHHHHHHCCCCCHHHHHHHCCCCCHHHHHHHHHHHHHHHHHHHHHHHHHHHHHHHHHHHHHHHCCCCC
>PosSeq168
CCCCCCCCCCCCCCCCCCCCCCCCCCCCCCCCCCHHHHHHHCCCCCCCCCCCCCCCCHEEECCCHHHHHHHHHHHHHHHHHHHCCCCCCCCCCCCEEECC
>PosSeq169
CCCCCCCCHHHHHHHHHHHHCCCCCCCCCCCHHHHHHHHHCCCCCCCCCCCCCCCCCCCCCCHHHHHHHHHHHHHHHHHCCCCCCCCCCCCCHHEHCCCC
>PosSeq170
CCCCCCCCCCCCCCCCCCCCCCCCCCCCCCCCCCCHHHHHCCCCHHHHHHHHHHHHHHHHCCEEEECCCCCCCCCCCCCCCCCCCCCCCCCCCCCCCCCC
>PosSeq171
CCEEEEEECCCCCCCCCCCCCCCCCCCCCHCHHHHHHHHHHHHHHHHHHHHHHHCCCCCCCCCCCCCCCCCCCCCCCCCCCCHHHCCCCCHHHHHHHHCC
>PosSeq172
CCCCCHHHHHCCCCCCCCCCCCCCCCCCCCCCCCCCCCCCCCCCHHHHCCCCCCCCCCHHCCCCCCCCCCCEECCCCCCCCCCEEECCCCCCCCCCCCCC
>PosSeq173
CCCCCCCCCCCCEEECCCCCCCCCCCCCCCCCCCCCCHHHCCCCCCCCCCCCCCCCCCCCCCHHHHHHHHCCCHHHHHHHHHHHHCHHHHHHHHHHHCCC
>PosSeq174
CCCCCCCCCCCHHHHHHHHHHHHHHCCCCCCCCCCCCCCCCHHHHHHHHHHHHCCCCEEEEECCCCCCCCCCCCCCCCCCCCCCCCCCCCCCCCCCCCCC
>PosSeq175
CCCCCCCCCCCCCCCCCCCCCCCCCCCCCCCCCCCCCEEECCHHHHHHHHHHHHHHHCCCCCCCCCCCCCCCCCCCCCCCCCCCCCCCCCCCCCHHHHHC
>PosSeq176
CCCEECCCCCCCCCCCCCCCCCCCCCCCCCCCEEECCCCCHHCCCCCCCCCCCCEEEECCCCCCCCCCCCCEEEECCCCCCCCCCHHHCCCCCCCCCCCC
>PosSeq177
CCCCCCCCCCCCCCCCCHHHCCCHHHHHHHHCCEEEECCHHHHHHHHCCCCCCEEEECCCCCHHHHHCCCCCHHHECCCCCCCCHHHHHHHHHHHCCCCC
>PosSeq178
CCCCCCCCCCCCCCCCCCCCCCCCCCCCCCCCCCCCCCCCCCCHHEEECCCCCCCCCCCHHHHHHHHHHHHHCCCCCCCCCCCCCCCCCCCCCCCCCCCC
>PosSeq179
CCCCCCCCCCCCHHCHCCCCCHHHHHHHHHHCCHHHHHHHHHCCCCCCCCHHHHHHHHHHHHHHHCCCCCCCCHHHHCCCCCCCCCCCCCCCCCCCCCCC
>PosSeq180
CCCCCEEEECCCCCCCCCCCCCCCCCCHHHHHCCCCCCCCCCCCCCCEECCCCCCCEHHHHCCCCCCCCCCHHHHHCCCCCCCCCCCCCCCCCHHHHHCC
>PosSeq181
CCCCCCCCCCCCCCCCEEEECCCCHHHHHHCCCCEEEEECCCCCCCCCCCCCCCCCCCCCCCCCCCCCCCCCCCCCCCCCCHHHHHHHCCCCCCCCCCCC
>PosSeq182
CCCCEECCCCCCCCCCCCCCCCCCCCCCCCCCCCHHHHHHHCCCCCHHHHCCCCCCCCCCCCCCCCEEEEECCCCCCCCCCCCCCCCCCCCCCCCCCCCC
>PosSeq183
CCCCCCCCCCCCCCCCCCCCCCCCCCCCCHCHHHHHHHHHHHHHHHHHHHHHHHHHHCCCCCCCCCCCCCCCCCCCCCCCCCCCCCCCCCCCCCCCCCCC
>PosSeq184
CCCCCCCCEEEECCCCCCCCCCCCCCCCCCCCCCCCCEEEECCCCCHHHHHHHHHHHHHHHCCCCCCCCCCCCCCCCCCCCEEECCCCCHHHHHHHHCCC
>PosSeq185
CCCCCCCCCCCCCCCCCCCCHCEHEHHHHHHHCCCCCCCCCCCHHHCCCHEEEEECCCCCCCCCCCCCCCCCCCCCCCCCCCCCCCCCECCCHHCCCCCC
>PosSeq186
CCECCCCCCCCCCCCCCCCCCCCCCCCCCCCCCCCCCCCCCCCCCCCCCCCCCCCCCCCCCCCCCCCCCCCCCCCCCCCCCCCCCHCCCHHHHCCCCCCC
>PosSeq187
CCCCCCCCCCCCCCCCCCCCCCCHHHHHHHHHHHHHHHHHHHHHCCCCCCCEEEEEECCCCCCCCCEEECCCCCCCCCCCCCCCCCCCCCCCCCCCCCCC
>PosSeq188
CCCCCCCCCCCCCCCCCCCCCCCCEEECCCCCCCCCCCCCCCCCCCCCCCCCCCCCCCCCCCCCCCCCCCCCCCCCCCCCCCCCCCCCCCCCCCCCCCCC
>PosSeq189
CCCCCCCCCCCCCCCCCCCCCCCCCCCCCCCCCCCCCCHHHHHHHHHCCCCCCCCCCCEEECCCCCCCCHHHHHHHHHHCCCCCCCCCHHHHHCCCCCCC
>PosSeq190
CCCHHHHCHHHCCCCCCCCCCCCCCCCCHHHHCCCCCCCCHHHHHCCCCHHHHHHHHHHHHCCCCCCCCHCCCCCCCCCCCCCCCCCCCEHHHHHHHHCC
>PosSeq191
CCEECCCCCCCCCCCCCCCCCCCCCCCCCCCCCCCCCCCCCCCCCCCCCCCCCCCCCCCCCCCEEEEECCHHCCCCCCCCCCCCCCCCCCCCCCCCCCCC
>PosSeq192
CCCCCCCCCCCCCCHHHHHHHCCCCCCCCCCCHHHHHCCCHHHHHHHHHHHHHHHCCCCCCCCCCCCCCCCCCCCCCCEEEEEEECCCCCCCCCCHHCCC
>PosSeq193
CCCCEEEECCCCCCCCCCCCCCCCCCCCCCCCCCCCCCEEECCCCCEECCCCCCCCCHHHCCCCCCCCCCEEEEECCCCCCCCCCCHHHHHHCCHHHHCC
>NegSeq1
CCECCCCCCCCCCCCCEEEEEECCCCCCHHHHHHHHHHHHHHHHCCCCEEEEEECCCCCHHCCCCCCCCHCCHHHHHHHHHHHCCCCEEEEEECCHHHCC
>NegSeq2
CEEEEECCCCCCEEEEEEECCCCCEEEEEEEECCCCCCCCCCCCCCCCHCCCCHHHHHHHHHHHHHHHHHCCCCCCCEEEEEEECCCCCCCCCCCCCCCC
>NegSeq3
CCHHHHHHHHHHHHHCCCCCCCCCHHHHHHHHCCCHHHHHHHHHHHHHCCCEEECCCCCCCCCCCEEEECCHHHHHHHHHHHHHHCCCHHHHHHHHCCCC
>NegSeq4
CHHHHHHHHHHHHCCCCCCCCCHHHHHHHHHHHCCCCCCHHHHHHHHHHCCCCCCCCHHHHHHHHHHHHHHCCCCCCCCCCHHHHHHHHCCCCCCCCCCC
>NegSeq5
CCCCHHHHHHHHHHHHCCCCHHCCCCCHHCCCCCCEEEEEECHHHHHHHHCCCCEEEEECCCCCCEEECCCCCCCCCCECCCCCCCCHHHHHHCCCCCCC
>NegSeq6
CCCCCCCCCCCHHHHHHHHHHHHHCCCCCCEEEEEEECCCCCCCEECEECCCCCCCCCCEEECCCEEEEECCCCCHECCCCEEEEECCCCCCEEEECCCC
>NegSeq7
CHHHHHHHHHHHHHHHHHHHHHHHHHHHHCCCCEEEEEECCCCCCCCCHHHHHHHHHHHHHHCHCHHHHHHHHHCCCCHHEECCCCCCEEEEECEEECCC
>NegSeq8
CCCCHHCHHHHHHHHHHHHHHHHHHHCCCCCCEEEECCCCCCHHHHHHHHHHCCCCEEEEEECCCCCCCHHHCCCCCEEEEEECCCHHHHCCCCHHHHCC
>NegSeq9
CCCCCCHHHCHHHEEECCCCCCCCCCCCCCCHHHHHHCCCHHHHHHHHHHCCCCCCHEEECCCCCCCCEEEEECCCEEEEEECCCCCCCCCCCEEEEECC
>NegSeq10
CCHHHHHHHHHHCCCCHHHHHHCHHHHHHHCCCCCCCHHHHHHHHHHHHHHHHHHHHHHHHCCCHHHHHHHHHHHHHHHHHHHHHHCCCHHHHHHHEEEC
>NegSeq11
CCHHHHHHHHHHHHHHHHHHCCCCCCCCHHHHHHHHHHCCCCCCCCCCHHHHHHHHHHHHHHHHCCCHHHHHHHHHHHCCCCCCCEEEEECCHHHHHCCC
>NegSeq12
CCCCEECCCCCCHHCCCCEECCCCHHHHHHHHHHHHHHCCCHHHHHHHHHHHHHHHHHHHHHHHHCCHHHHHHHHHHHHCCCCCCHHHHHHHHHCCCCCC
>NegSeq13
CCHHHHHHHHHHHHHCCCCCCCHHHHHHHHHHHHHHHHCCCCHHHHHHHHHHCCCCCCCHHHHHHHHHHHHHHHHHHHHHHHHHHHHHHHHHHHHHHHHC
>NegSeq14
CEECEEEEECCHHHHHHHHHHHHHHHHHHHHHCCCEEEEECCCCCCCCCCCCCHHHHECCCCCEEEEEEEECCCHHHHHHHHHHHHCCCCCCCCCCCCCC
>NegSeq15
CCCCCCCCCHHHHHCCCEEEECCCEEEECCCCCECCCCCCCCCCCEEECCCCCCCCHHHHHHEEECCCCCCCCCCCCCCCEEEEEEECCCEEEEECCCCC
>NegSeq16
CEEEEECCCHHHHHHHHHCCCCCEEEEECCCCCCHHCCCCCCCEEEEECCCCCHHHHHHHHHCCCCCCCHHHHHHHHHHHHHHHHHHHCCCCCCCCEECC
>NegSeq17
CCCHHHHHHHHHHHHHHHHHHHCCCCEECCEEEEECCCCCCEEEEEECCCCCCCEEEEEEECCCCCCCCCCEEECCCCEEECCCCCCEEEEEECCCCCCC
>NegSeq18
CCCHHHHHHHHHHHCCCCCCCCCCCCCCCCCHHCCCCCHHHHHCCHHHHHCCHHHHCCCHHHHHHHHHHHHCCHHHHHHHHHHHHHHHHHHHHHHHCCCC
>NegSeq19
CCHHHHHHHHHHHHHCCHHHHCCCCCCCCCCCCCCEEEECEEEEEECCCCCEEEECCCCCHHCCCCCCEEEECCCCHHHHHCCCCCCEEEEEEEECCCCC
>NegSeq20
CCCCHHHHHHHHHHHHHHHHHHHHHHHCCCCCCCHHHHHHHHHCCCCCCCEEEEEECCHHHHHHHHHHHHHHHHHHHHHHHHHCCCCCCCCEEEEECCCC
>NegSeq21
CCCCHHCCCCCCHHHHHHHCCCCCCHHHHHHHHHHHHHHHCCCCCCCHHHHHHHHHHCCCCCHHHHHHHHHHHHCCCCCCCCCCCECCCCCCCCCCCCCC
>NegSeq22
CHHHHHHHHHHHHHHHHHHHHHHHHCCCCEEEEEECCCCHHHHHHHHHHHHHHHCCCCEEEEECCCCCCCCCEEEECCCCCCCCEEEECCCCCCCECCCC
>NegSeq23
CCHHHHHHHHHHHHHHHHHHHHHHCCCCHHHHHHHHHHCHEEHHCCCHHHHHHHCCHHHCCCCCCCHHHHHHHHHHHHHHHHHCCCCCCCCCCHHHHHCC
>NegSeq24
CCCCCCCEECCCCCCCCHHHHHHHHHHHHHHHHHHHHHHHHHHHHHHHHHHHHHCCHHHHHHHHHHHHHHHHCCHHHHHHHHHHHHHHHHCCHHHHHHCC
>NegSeq25
CCCCCCCCCCCCCCCCHHCCCCCEECCCCCCHHCCCCCCEEEECCCCCHHHHHHHHHHHHCCCCEEEEECCCCCHHHHHCCCCEEEEECCCCCCCCCCCC
>NegSeq26
CCEEEEEECCCCCCCHCCCCHHHHHHHHHHHHHHHHHHHHHHHCCCCHHHHHHHHHHHHHCCCCCCCCCCEEEECCCCEEEEEECCCCCCCCCCEEECCC
>NegSeq27
CCHHHHHHHHHCCCCCCHHHHHHHHHHHHCCEEEEECCCCHCHCCHHCCCCCCHHHHHHHHHHHHHHHHHHHHHHHHHHHHHHHHHCCCCCCCEEEEECC
>NegSeq28
CCHHHHHHHHHHHHHHHHHHHHHHHHCCCEEEEEECCCCCCHHHHHHHHHHCCCEEEEECCCCCHHHHHHHHCCCCCCCEEECCHHHHHHHHHCCCCCCC
>NegSeq29
CCCCCCCCCCCCCCHHHHHCCCCCCEECCCCCCHHHHHHHHHCCCCCCCCCCCCEEECCCCCCEEECCHHCCCCHHHHHHHCCCCCEEEECHHHHHHHCC
>NegSeq30
CCCHHHHHHHHHHHHHHHHHHHHHHHHHHHHHHHHHHHHHHHHHHHHHHHHHHHHHHHHHHHHHHHHHHHHHHHHHHHHHHHCHHHHHHHHHHHHHHHCC
>NegSeq31
CHHHHHHHHHHHHHHHHHHHCCCCCCCHHCCCCCCCHHCCCCCCCCCCCCCCCCCCCCCCCCCCCCHHHHHHCCCCCCCCCCCCCCCCCCCEEECCEECC
>NegSeq32
CCHHHHHHHHHHHHHHHHHHHHCCCCCCEEEEEECCCCCHHHCCCCCCEECCCCCCEEEEEEEEEEECCCCCCEEEECCCEEEEEECCCCCCEEEECCCC
>NegSeq33
CCCHHHHHHHHHHHHHHHHHHHHHCHHCCHHHHHHHCCCCHHHHHHHHHHHHHHHHHHHHHCCCCCCCCCCCCHHHHHHHHHHHHHHHHHHHHCHHHHCC
>NegSeq34
CEEEEECCCHHHHHHHHHHHHHHHHCCCCEECCCCCCCCHHHHHHHHHHHHHHHHCCCEEEEEEEECCCEEEEEEEEECCCCCCCCHHHHHHHHCCCCCC
>NegSeq35
CCEEEECCCCEEEEEECCCCEEHHHHHHHHHCCCHHHHHHHHHHHHHHHCCCCHEEECCCEEEEEECCCEEEEEECCCCCCHHHHHCCCCCCCHHHHHCC
>NegSeq36
CCHHHHHHHHHHHHHHHCCCCCCCCEEECCCCCCCCCCHHHHHHHCCCCCHHHHHHHHCCCCCCCCCCCCCEEEEEEEECCCCCEEEEEEEEEECCCCCC
>NegSeq37
CCHHHHHHHHHHHCHHHCCCCHHHCCCCCCCCCCCCCCCCCCCEECCCCCCCCCCCCEEEECCCCCCCCCHHHHHHHHHHHHHHHHCCCCCEEEECCCCC
>NegSeq38
CEEEECCCHHHHHHCCCHCCCCCCHHHHCCCHHHHHHHHHCCHHHHHHHHHCCCCCHCCCCHCCCHHHHHHHHHHHHHCCCCCHHHHHHHHHHHHHHHCC
>NegSeq39
CCCEEEECCCCCEECCCCCCCCCCCCCCCCCCCCCCCCCCHHHHHHHHHHHHHHHHHHHHHCCCCHHHHHHHHHHHHHHHCCCCCCCCCEEEEECCCCCC
>NegSeq40
CCHHHHHHHHHHCCCEEEECCCCCCCHHHHHHHHHHCCCCCCCEEEEEEECCCCCCCCECCHHHHHCCCCCEEEEECCCCCCCCCCCHHHHHHHHHHHHC
>NegSeq41
CCCCCCCHEECEEEEEEECCCCCCCCCCCCHHHHHHHHHHHHCCCCCHHHHHHHHHHHHHCCCCCCCCCCCCCCCCCCCCCCEEECCCCCCCCCCCCCCC
>NegSeq42
CCHHHHHHHHHHHCCCCCHHHHHHHCCCCCCHHHHHHHHHHHCCCEEEEEEECCHHHCCCCEEEEEEEECCCCCHHHHHHHHHHCCCHHHHHEECCCCCC
>NegSeq43
CCCECCCCEEECCCHHHHHHHCCCCEEEEEECHHHHHCCHHHHHHHHHCCCCEEEEEECCCCCCCHHHHHHHHHHHHHCCCCEEEEECCCCHHHHHHHHC
>NegSeq44
CHHHHHHHHHHHHHHHHHHCCCCCCCCCCCCHHCHHHHHHCCHHHHHHHHHHHHHHHHHHHHHHHHCHHHHHHHHHHHHHHHHHHHHHHHHHHHHHCCCC
>NegSeq45
CCCEEHHHHHHHHHHHHHHCCCCCHHHHHHHHHHHHHHCCCCEEEEEECCCCCCCCHHHHHHHHHHCCCCCCCHHHHHHHHHHHHHHHHCCCCEEECCCC
>NegSeq46
CCCCCCCCCHHCEEEEEECCCEEEEEEEECCCCCCCCEEEEEECCCCHHHHHHHHHHHHHHHHHHHCCCCCCCHHHHHHHHHHHHHHHHHCCCCCCCCCC
>NegSeq47
CCCCCCCCCCCCCCHHHHHHHCCCCHHCHHHCCCCCCCCCEEEEEECCCCCCCCCCEEEEEECCCCHHHHHHHHHCCCCCEEEEEEECCCCCCEEEECCC
>NegSeq48
CCCCEEECCHHHHHHHHHHHHHHHHHHHHHHHHCHHHHHHHHHHHHHHCCCCCHHHHHHHHHHCCCCCCCHHHHHHHHHHHHHHHHCCCCCCCCCCCCCC
>NegSeq49
CCCCCCHHHHHHHHHHHHHHCCCHHHHHHHHHHHHHHHHHHHHHHHHHHHHHHHHHHHHHHHHHHHHHHHHHHHHHHHHHHHHHHHHHHHHHHHHHHHHC
>NegSeq50
CCCCCCCCCCCCCCCEECCCCCCCCCCCCHEHHHHHHHHCCCCCCCEEEHHHHHHHHHHHHHHHHHCCCCCCCCCCCCCCCCCEEEEEECCCCCCCCECC
>NegSeq51
CCCCCCHHHHHHHCCCCHHHHHCEEECCCCCCCCCCCCCCCEEHCCCCHHHHHHHHHHCCHHHHHHHHHHHEEEEECCCCCCCHHHHHHHHHHHHHHHCC
>NegSeq52
CCCCCEEECCCCCCCHHHHHHHHHHHHHHHHHHHHHHHHHHHHHHHHHHHHHHHHHHHHHHHHHHHCCCCCCCCHHHHHHCCCCCCCCCCCCCCCEEEEC
>NegSeq53
CCCCCCCEEEEECCCCCCHHHHHHHHHHHHHCCCCCEEEECCCCCCCCCCCCCECCCCEEEEECCCCCCCCCEEEECCCCHHHHHHHHHHHHCCCCCCCC
>NegSeq54
CCEEEEECCCHHHHHHHHHHHHHHHCCCEEEEEECHHHHHHHHHHCCCCCHHHHHHHHHHHHCCCCCHHHHCCCCCCCCCCCCCEEEEECCHHHHHHHCC
>NegSeq55
CCCCCCCCCCCHHHHHHEEEHHHHHHCCCHHHHHCCHHHHHHHHHHHHHHHHHHHHHHHHHHCCCCCCHHHHHHHHCCHHHHHHHHHHHHHHHCCCCCCC
>NegSeq56
CCCCCECHHHHHHHCCCEEECCCCEEEEECCCHHHCCCCCEEECCCHHHHHHHHHCCCCEEEECHHHHHHHHCCCCCEEEECCCHHHHHHHHHHHHCCCC
>NegSeq57
CCCCCCCCCCCCCEEEEECCCCCCHHHHHHHHHHHHHCCCCEEEEECCCCHHHCCCCCCCCCCCHHHHHHHHHHCCCCEEEEEECCHHHHHCCHHHHCCC
>NegSeq58
CCCCCCCCCCCCCCCCCCCHHHCCCCCCCCHHHHHHHHHHHHHHHHHHHHHHHHHHHHHHHHHHHHHHHHHHHHHHHHHHHHHHHHCCCCCCCCHHHCCC
>NegSeq59
CCCCCCCCCCCCCEEEEEECCHHHCCCCCCCCCCCCCCCCCHHHHHHHHHHHHHHHCCCHHCCCEEEEEEECCCCCCCCCHHHHHHHHHHHHHCCCECCC
>NegSeq60
CCCCCHHHHHHHHHHHHHHHHHCCCCCCCCHHHHHHHHHHHHHHHHHHHHCCCHHHHHHHHCCCCCCCCHHHHHHHHHHHHHHHCCCCCCCCCEEECCCC
>NegSeq61
CCCHHHHHHHHHHHHHHHHHHHHHHHHHHCCCCHHCCCCCHHHHCCHHHHEEEEEHEHHHHHHHHHHHHCCCCHHHHHCCCCCCCCHHHHHHEEEEEEEC
>NegSeq62
CCCHHHHHHHHHHHHHHHHHHHHHHHHHHHCCCCCCCCCCCCCCCCCCECCCCCCEEEEEECEEEEEECCCCCCCCCHHHHCCCCCEEEECCCCEEEECC
>NegSeq63
CCCCCCCCCCCCCCCCCCCCCCCCCCCCCCCCCCEECCCCCCCCCCCCCCCCCCCCCCCCCCCCCCCCCCCCCCCCCCCCHCCCCHHHHHHHHCCCCCCC
>NegSeq64
CCEEEEECHCHHCCCCEEEEEEEECCCCCCCCCCEEEEECCCCCCCCCCECCCCCCCCCCCEEEEECCCCCEEEEEEEECCCCCCCEEEEECCEEEECCC
>NegSeq65
CHHHHHHHHHHHHHHHHHHHHHHHHHHHHHHHHHHHHHHHHHHHHHHHHHHHHHHHHHHHHCHHHHHHHHHHHHHHHHHHHHHHHHHHHHHHHHHHHCCC
>NegSeq66
CCCHHCCCCCCCHHCCCCEEEECCCCCCCCCCCCHHHHHHHCCEECCCCCCCCCCCCCCCCCCCEEEECCEEEECCCCCCCCEEECCHHHHHHHHHHHCC
>NegSeq67
CCHHHHHHHHHHHHHHCCCCHHHHHCCCCCCEEEEEEEECCCCCCCHHHHHEEEECCCCEEEEEECCCCCCCCCCCEEEEEECCCCCCCCCCEEEEEECC
>NegSeq68
CCEEEEEEEEEECCCCCCCCCEEEECCEEECCCCCEEEEECCCCCCCCCCCCCCCCCCCEEEEEEEEECCCCCCEECCCCEEEECCCCCCCCCHHHEECC
>NegSeq69
CHHHHHHHHHHCCCCCCCCCCCHHHHHHHHHHHHHHHHHCHHHHHHHHHHHHHHHHHHHHHHHHHHHHHHHHHHHCHHHHHHHHHHHHHHHHHHHHHHCC
>NegSeq70
CCEEEEEEECCHHHHHHHHHHHCCCCHHHHHHHHHCCCHHCHHHHHHHHHHHHHHHHHCCCCCHHHEEEEEEEECCCCCCEEECCCCCCCCCCCCCCCCC
>NegSeq71
CCCCCHHHHEECCHHHCCCCCCCCCCCCCHHHHHHHHHHHHHCCCCEEEEEEECCCCCCCCCEEEEECHHHHHHHHHCCCCCECEEEEECCHHHHHHHHC
>NegSeq72
CCCEEEEEEEEEEECCCHHHHHHHHHHHHHHCCCCEEEEEECCCCCCCCCCCHHHHHHHHHHHHCCCCCCCCEEEECCCCCCCCCCCEEECCCEEEECCC
>NegSeq73
CHHHHHHHHHHCCCCHHHHHHHHHHHCCCCCCHHHHHHHHHHHCCCCHHHHHHHHHHHHHHHHHHCCCCCCHCHEEEEEEECCCCCCHHHHHHHHHHHCC
>NegSeq74
CCCCCCHHHHHHHHHHHHHHHHHHHHHHHHHHHHHHHHHHHHHHHHHHHHHHHHHHHHHHHCCCCCCCCCCCCCCHHHHHHHHHHHCHHHHHHHHHCCCC
>NegSeq75
CCHHHHHHHHHHHHHHHHHHHCHHHHHCCCCCCCCCCCCEECCCCCCCCCCCCCCCEEEECCEEEECCCCCCCCEEECCCCECEEEEEEEEECCCCCCCC
>NegSeq76
CHHHHHHHHHHCCCCCCCHHHHHHHHHHHHHHHHCCCCCEEEEEEEECCEEEEEECCCCCCCCCCCCCCCCEEEEEEHHHHHHHHHHHHHHHCCCEECCC
>NegSeq77
CCCCCCCCCHHHHHHHCCCCHHCCCCCCCHEEEEHHCCCCCCHHHHCCHHHHHHCCHHHHHHHHHHHHHHHHHHHHHCHHHHCCCCCCCHHHHHHHCCCC
>NegSeq78
CCHHHHHHHHHHHHHHHHHHHCCCCHHHHHHHHHHHHHHHHHHHCCCCCCCCCCCCCCCCCCHHHHHHHHHHHCCCCHHHHHHHHHHHHHHHHHCCCCCC
>NegSeq79
CCCCCCCCCCCCCCHHHHHHHHHHHHHHCCCCCCCHHHHHHHHHHHHHCCCEECCCCCCCCCCCCCCCCCCCCHHHHHHHHHHHHHHHHHHHHHCCCECC
>NegSeq80
CHHHHHHHHHHHHHHHHHHHHHHHHHHHHHHHHHHHHHHHCCCCEEECCHHHHHHHHHHHHHHHHHHCCHHHHHHHHHCCHHHHHHHHHHHHHHHHHCCC
>NegSeq81
CCCCCCCCCCCCCEEEEEEECCCCEEEEEEECCCEEEEEECCCCCCCEEEEEECCCCHHHHHHCCCCCCCEECHHHHHHCCCEEEECCEEEEEECCCCCC
>NegSeq82
CCCCCCCCCCCEEECCCCCCCCCCCCCCCCCCCHHHHHCCCCCCCCCCCCEEECCCCCCCCCEEEEECCCCCCCCCHHHHHHHHHHCCCCCCEEEEECCC
>NegSeq83
CHHHHHHHHHHHHHCHHHHHCCCEEEEEECCCCCCCCEEEEEEEEECCCCEEEECCCCCCCCCCCCEEEECCCCCCCCCCCCCCCCCHCCCCCCCCCCCC
>NegSeq84
CCEEEEHECCCHHHHHHHHHHHCCCCCCCCCCCCEEEECCCCCCCCCCCCEECCCCCCCCCCEEEEEEEECCCCCCCHHHHHHHHCEEEEECCCCCCCCC
>NegSeq85
CEEECCEEECCCCCCEEECCCCCCCEEEECCCCCHHHHHHHHHHHHHHHHHHHHCCHHHHHHHHHHHHHHHHHHHHHHHHHHHHHCCCCCHHHHHHHHCC
>NegSeq86
CCCCCEEEEEEEECCCCCCCCHHHHHHHHHHHCCCEEEEEEECCHHHHHHHHHHHHHCCCCEEEECCCCHHHHHHHHHHCCHHHHHHCCEEEEEECCCCC
>NegSeq87
CCCCCCCCCCCCCCCCCCCEEEECCCCEEEEEECCCEEEECCHHHHHHHHHHHHHHHHHHCCHHHHHHHHHHHCCCCCCCCCHHHHHHHHHHHHHHCCCC
>NegSeq88
CCCCCCCHHHHHHHHHHHHHHHHHHHHHHHHCCCCCCCCEEEEEECCCCCCHHHHHHHHHHHHCCCCCEEEEEEECCCCCCCCCHHHHHHHHHHCCCCCC
>NegSeq89
CCCCCEEECCHHHHHHHHHHCCCCCCCCCCCCCCCHHHHHHHHHHHHHHHHHHCCCEEEECCCCEEECEEEEEECCCCCEEEEEECCCCCEEEEEEECCC
>NegSeq90
CCCHHHHHHHHHCCCCHHHHHHHHHHHHHHCCCHHCCCHHHHHHHHHHHHHHHHHHHHHCCCCCCCHHHHHHHHHHCCCCHHHHHHHHHHHHHHHHHHHC
>NegSeq91
CCCHHHHHHHHHHHHHHHHHHCCCCCHHHCCCCCCCCCCEEEEECCCCCEECCEEEECEEEEEEECCCCCEEEEEEEEECCCCCCCCCCCCCCCEEEEEC
>NegSeq92
CCHHHHHHHHHHHCCCCEEECCCCCCEEECCCCCCCCHHHHHHHHHHHHHHCCHHHHHHCCCECCCCCCEEEEEEEEECCCCCCEEECEEEEECCCCCCC
>NegSeq93
CCEHHHHHHHHHHCCCCCCCHCCEEECCCCCCCCEEEECCCCHHHCCCHHHHHEEEEECCCCCCCHHHHHHHEECCCCCCECCCCCCCECEECEEEEECC
>NegSeq94
CCCCCCCHHHHHHHHCHHHHHHHHHHHHHHHHHHHHHHHHCCCHCEEEEECCCCHHHHHCCCCCCCHHHHHHHHHHCCCHHHHHHHHHHHHHHHHHHHCC
>NegSeq95
CCCCECCCCHHHHHHHHCCCCCCCEEEEEEEECCEEECCCCCCCCCCHHHCEECCCHHHHHHCCCCCCCCCCCCCCCHHHHHHHHHHHHHHHHHCCCCCC
>NegSeq96
CCCEECCHHHCCHHHHHHHHHHHHCEEEEECCCCCCCCCCCCCCCCHHHHCCCCCCCEEEEEEECCCCCCCCCEEEEEEEECHHHCCCCHHHHHHHHHHC
>NegSeq97
CCHHHHHHHHCCHHHHHHHHHHHHHHHHHHHHHCCHCCHHHHHHHHHHHHCCCCHHHHHHHHHHHHHHHHHHHHHHHHCCCCCHHHHHHHHHHHHHHCCC
>NegSeq98
CCCCHCHHHHHHHHHHHCCCCCCHHHHHHHHHHCEEEECCCCCCCCEEECCCCCEEEEEECCCCCCEECHHHHHHHHHHHHHCCCCEEEEEHHHHHHHCC
>NegSeq99
CCCHHHHCCCCCCCCHHCCCCCCEEEEECCCCCCCCCHHHHHHHEEECCCCCCCCCCCCHHHHHHHHHHCCCCCCCHHHHHHHHHHCCCCCCCCCHHHCC
>NegSeq100
CCEEEECCCHHHHHHHHHHHHHCCCCEEEEEEECCCCCECCCCCCCCEEECCCCCCCCCHHHHHHHHHHHHHHHHHHHCCCCHHHCCEEEEECCHHHCCC
>NegSeq101
CCHHHHCCCEEECCCCCCCHHHHHHHHHHHHHHHHCCCCHHHHHHHHCCCCCCCCCCCCCCCCCCCHHHHHHHHHHHHHCCCCCCCECCCEEEEEEECCC
>NegSeq102
CHHHHHHHHHHHHHCCCCCHHHHHHHHCCCHHHHHHHHHHHHHCCCEEECCCCEEEECCCCCCCCCCHHHHHHHHHHHHHHHHHHHHHHHHCCCEEEECC
>NegSeq103
CCCCCEEECCCCCCCCHHHHHHHHHHHHHHHCCCCCCCCHHHHHHHHHHHHHHHHHCCHHHHHHHHHHCCCCCCCCCCCCCCCCCCCCHHHHHHHHCCCC
>NegSeq104
CCCCCCCCHHCCCCCCCHCCCCHHHHHHHHHHHHHCCCCEEEEEEEEECCCCCCCCCCEEEECCCCCEEEECCCCCHHHHHHHHHHHHHHCCCCEEEEEC
>NegSeq105
CCCCHCHHHHHCCCCCCCCCCCCCHHHHHHHHHHHHHHHHHHHHHHHHHHHHHHHHHHCCCCCHHHCCCHHHHCCCCCHHHHCCCCHCCHHHHHHHHHCC
>NegSeq106
CCHHHHHHHHHHHHHHHHHHHHHHCCCCCCCEEEEEEECCCCCCCEEEEEEECCCCCCCEEEEEECCHHHHHCHHHHHHHHHHHHHHHHHHHHHHHHCCC
>NegSeq107
CCHHHHHHHHCCCCCCCCCCEEEEEEEECCCCCCCEEEHECCCCCCCCCCCCCCCCCHHHCCCCCEECCCCCCCCCCCHHHHHHHHHHCCCCCCCCCCCC
>NegSeq108
CCCCCCCCCEEEECCCCCCCCCCCCCCCCCCCCCCCCCHCCCCCCHHHCCHHHHHHHHHHHHHHHHCCCCEECCCCCCCCHHHHHHHHHHHHHHCCCCCC
>NegSeq109
CCHHHHHHHHHHHHHHHHHHHHHCCCCCCCCCEEEEEECCCCCCEEEECCCCEEECCCCCCEEEECCCCCCCCCEEEEEECCCCCCCCCCEEECCCCCCC
>NegSeq110
CCCCCHHHHHHHHHHHHHHHHHCCHHHHHHHCHCCCCCHHHHHHHHHCCCCCCCCCHHCCCCCCCHHHHHHHHHHHHHCCCCCEEECCCHHHHHHHHCCC
>NegSeq111
CCHHHHHHHHCCCCCEEEECCCCCCCHHHHHHHHCCCCCHHHHHHHHHHHHHHHHHHHHHHHCCCCHHHHHHHHHHCCCCHHHHHHHHHHHHHCCCCCCC
>NegSeq112
CCCECCCCCCCCEEEEECCCCHHHHHHCCCEEEECCCCCCCCCCCCCCCCCCCCCCCCCCCHHHHCCCHHHHHHHCCCHHHHHHHHHHCCCCCCCCCCCC
>NegSeq113
CCCCCHHHHHHHHHHHHHHHCCCCHCCCCCCCECCCCCCHHHHCCCEEEEEECCCHHHHHHHECCCCCCCHHHHHHHHHHHHHHHHCHHHHHHHHHHCCC
>NegSeq114
CCCCCCHHHHCCCCCEEEEECCCCCCEEEEEECCCCCCCHHHHHHHHHHHHHHHCCCCCCCCEEEECCCCCCHHHHHHHHHHCCCEEEEECCCCCCHCCC
>NegSeq115
CCEEEECCHHCCCCCHEEEEEEHHCCCCCCCCCCCCCCCCEEEECCCEEEECCECCCCCCCCCCCCCCCCCEEEECCEEEECCCHEECCCEEEEECCCCC
>NegSeq116
CCCCCHHHHHHHHHHHHHHCCCCHECHHHCCCCCEEEEEEECCCCCHEEEEEECCCCCEEEECCCCCCCCCCCEEEEEEECCCCCCEEEEEEEEEEECCC
>NegSeq117
CHHHHHHHHHHHHHHHHHHHHHHHHHHHHCCCCCHHHHHHHHHHHHHHHHHHHHHHHHCCEEEEECCCCCCCCCEEEECCCCCHHHHHHHHHHCCCCCCC
>NegSeq118
CCCCCCEEEEEECCCCCCEEEEEECCCCCCEEEECCCCCCCHCCCCCCHHHHHHHHHHHHHCCCCEEEEECCCCCCCHHHHHHHHHHHCCCCEEECCCCC
>NegSeq119
CCCCCCCHHHCCCCCHHHHHHHHHCCCCCHHHHHHCCCCCCCCCCEEEEHHHCCCCCEEEEEEEEEEEEEECCCCEEEEEEEECCCEEEEEEEEECCCCC
>NegSeq120
CCEECCCHHHHHHHHCCCHHHHHHCCCCEEEEEEEECCCCCCCHHHCCCCCCCCEECCCCCCCCCEEEEEEECCCCCEEECCCCCCCCCCCCEEEEECCC
>NegSeq121
CCCHHHHHHHHHHHHHHHHHCCCCCCCCCCCCCCEEEEEEECCCCCCCCCCCCEEECCEECCCCCECCCEEEEEEECCCCEECCCCEEEEECCHHHHCCC
>NegSeq122
CCCCCCCCCCCCCCCCHHHHHHHHHHHHHHHHHHCCCCCCCCCCCCCCHHHHHHHHHHHHHHHHCCCCCCCCCCCHCCCCEEHHHHHHHHHHHHHHHHCC
>NegSeq123
CHHHHHHHHHHHHHHHCCCCCCCHHHHHHHHHHHHCCCCCCCCCCCCCCCCCCEEECCHCCCCCCCCCCCCCHCHHHCCCCCCCCCCCCCCCHHHCCCCC
>NegSeq124
CCEEEEEECCCHHHHHHHHHHHHHHCCCCEEEEECCCCCCHHHHHHHHHHCCCCEEEECCCCCCCCHHHHHHHHHHHHCCCCEEEEEECCCCCCHHHCCC
>NegSeq125
CEEEEECCCCCCCCEEEEECCCEEECCEEEEECCCCCCCCCCCCCCEEEECCCCCCCCCEEEEECCCEEECCCCCCHHHCCCCHHHCCCCCCCEEEECCC
>NegSeq126
CCHHHHHHHHHHHHHHHHHHHHHHCCCCCCCCCHHHHHHHHHHHHHHHHHHHHHHHHHHHHHHHCHHHHHHHHHHHHCCCCCCCCCCCCCCHHHHCCCCC
>NegSeq127
CCCCCCCCHHHHHHHHHHHCCCCCCCCEEEEECCCHHHCCCCCCCCCCCCCCEEEECCCCCCCCCCCCCECCCCCCHHHCCCCCCCCCCCCCCCCCCCCC
>NegSeq128
CCCHHHHHHHHHHCCCCCHHHHHHHHHHHHHHHHCCCCHHHHHHHHHHHHHHCCCHHHHHHHHHCCCCHHHHHHHHHHCCCCHHHHHHHHHHHHHHCCCC
>NegSeq129
CCCHHHHHHHHHHHHHHHHHHHHHHHHHHHHCCCCCCCCCCCCCCCEEEECCCCHHHHHHHCCCHHHHHHHHHHHHHHHHHHHHHHHHCCCHHHHHHHCC
>NegSeq130
CCHHHHHHHHHHHHHHHHHHHHCCCCCEEEEEECCCCCHHHHHHHHHHHHHHHEEECCCCEECCCCCHHHHHHHHHHEHHHECCCCCCCCCCCCCCCCCC
>NegSeq131
CCCCCCCCCEECCHHHHHHHHHCCCHHHHHHHHHHHHHHHHHHHHHHHHHHCCCCHHHHHHHHHHHHHHHHHHHHCCCCHHHHHCCCCCCHHHHHHHHHC
>NegSeq132
CCCCCCCCCHHHHHHHHCCCEEEEECCCCCCHHHHHHHHHHCCCHHHHHHHHHHHCCCCCCCHHHHHHHHHHHHHCCCCCCCCCEEEEEHHHHHHHHCCC
>NegSeq133
CCHHHHHHHHHCCCCCCCCCCCCCCCCHHHHHHHHHHHHHHHHHHHHHHHHHHHHHHHHHCCCCCHHHHHCHHHHCCHHHHCHHHHHHHHHHHHHHHHCC
>NegSeq134
CCCEEEECCCCCEEECCCEEEEECCCCECCCCCCEEEEEECCCCCCCCCCEEEEECCCCCEEEEECCCCCCCCEEEEEEECCEEEEEEEEEECCCCCCCC
>NegSeq135
CCCCCCCCCCCCCCCCCCCCCCCCCCCCCCCCCCCCCCCCCCCHHHHHHHCCHHHHHHHCCCCCCCCCCCCCCCCCCCCHCCCCCCCCCCCCCCCCCCCC
>NegSeq136
CCCCCCCCCHHHHHHHCCCCCCCCCCCCCCCHHHHHHHHHHHHHHHCCCCCCCCCCEEEEEEEHHHHHHHHHHHHHHHCCCCCCHHHHHHHHHHHHCCCC
>NegSeq137
CCCCCCCHHHHHHHHHHHHHHHHCCCCCCCCCCCCCCCCCCCCCCHHHCCCCCHHHHHHHHHHHHHHHHHHCCCCCCCCHHHHHHHHCCCCHHHHHHHCC
>NegSeq138
CEEEEECCCCCCCCHHHCCCCCCCEECCCCHHHHHHHHHHHHCCCCCEEEEECCCCHHHHHHHHHHHHCCCCEEEECCCCCEEEECCCCCCCEEEEECCC
>NegSeq139
CHHHHHHHHHCCCCCCHHHHHHHHHHHHHHHCCCCCEEEEEECCCCCHHHHHHHHCCCCCEEEEEECCCHHHHCCCCCCCEEEEEECCCCHHHHHHHHCC
>NegSeq140
CCCCCCCCCCCCHHHHHHHHHHHHHHCCCCCCCCCCCCHEECCCCCCCCCCCCCCCCCCCCEEEEECCCCCCCCHHHHHHHHHHHHHHCCCCCCCCCCCC
>NegSeq141
CCCCCCCCCCCCHHHHHHHHHHHHHCCCCHHCCCCCCCCCHHHHHHEECCCCCCCCHHHHEEEEEEEECCCHHHHHHHHCCCCCCCHEEEEEEHEEECCC
>NegSeq142
CCCCCCCCCCCCCCCCHHHHHCCCCCCCCCCCCCCCCHHHHHHHCCCHHHHEECCCCCCEEECCCCHHHHHHHHHHHHHHHCCCCCCCCCCCCCCCCCCC
>NegSeq143
CCEEEECCCCHHHHHHHHHHHHCCCCCCCEEEEECCCCCHHHHHHHHHCCCCCCCCCEEEEEECCEEEECCCEEEEEEECCCCCCCCCCCCCEEEEECCC
>NegSeq144
CCCCCCCEEEEEEEEECCCEEEEEEEEEEEEECCCCCCCCCCCCCCCEEEEEEECCCEEEEECHHHHCCCCCCCCCCCCEEEEEECCCEEEEEEECCCCC
>NegSeq145
CCCCEEEEECCCCHHCCHHHHHHHHHHHCCCEEEEEEEECCCHHHHHHHHHHHCCCCCCHHHHHHHCCCCEEEEEECCCHHHHHHHHHCCCCCCCCCCCC
>NegSeq146
CCHHHHHHHHHHHHHHHHCCCCCCCCCCCCCCCCEEEEEEEEEEHHHHHHEEEEEEEECCCCCCCCCECCEEEEEEECCEECCCCCCCCCEEECCCCCCC
>NegSeq147
CHHHHHHHHHHHHHHHHHHHHHHHHHHHHHHHHHHHHHCCCCCHHHHHHHHHHHHHHEEEEECCCCCHCCCHHHHHHHHHHHHHHHHHHHHHHHHHHHCC
>NegSeq148
CCCCCCCHHCCCCCCCCHHHHHHCCCCCCCCCCCCCCCCCCCCCCCCCCCCCCCCCCCCCCHHHCCCCCHHHHHHCCCCCCCCCCCCCCCCCCCCCCCCC
>NegSeq149
CCCCCCCHHHHHHHCCCCCEEEECCCCCECCCCHHHHHHHCCCCCCCCCCCCCCEECCCCCCCCCCCCCCCCECCCCCCCCCCCCHCCCCCCCEEEECCC
>NegSeq150
CCHHHHHHHHHHHHHHHHHHHCCCHEEEEHCCCCCEEEECCCCEEEEEECCCCCEEEEEEEEECCCCCCCCCCCCECCCCCCCCHHHHEECEEECCCCCC
>NegSeq151
CCEEECCCCCCCCCHHHHHHHHHHHHHHHHCCHCCHCCCCCCCHHHHHHHHCCHHHHHHHHHCCCCHHHHHHHHHHHHHCCCHHHHHCCCEEEEEEECCC
>NegSeq152
CCEECCCCCCCCCCCCCCCCCEEEEECCCEEECCCCCCCCCCHHHHHHHHHHHHHCCCCEEEEEECCCCCHHHHHHHHHCCCCHHHHHHHHHHHHHHHCC
>NegSeq153
CCCCCCCCCCCCHHHHHHHHCCHHCCCHHHHHHHHHCCCCCCHHHHHHHHHHHHHHHHHCCHHHHHHHHHHCCHHHHHHHHCCCCCHHHHHHHHHCCCCC
>NegSeq154
CCHHHHHHHHHHCCCCEEEEEEEEECCCCCCCCCCEEEEECCCCCCCCCCCHHHHHHHHHHHHHHHCCCCCCCHHCCCCCHHHCCCCCCEEEEEEEECCC
>NegSeq155
CCCCHHHHHHHHHHHHHHCHHHHHHHHHHHHHHHHHHHHHHHHHHHHHCHHHHHHHHHHCCCCCCEECCCCCCCCHHHHHHHHHHCCCCEEEECEECCCC
>NegSeq156
CCCCCCEEEECCHHHHHHHHHHHHHCCCCHHHHHHHHHHHHHHHHHHHHHHHHHHHHHHCCCCCEEEEEEEECCCCCCHHHHHHHHHHHHEECCCCCCCC
>NegSeq157
CCCCEEECCCCCCHHHHHHHHHHHCCCCCCHHHHHHHHHHCCCCCCCCCCCCCEECCCCHHCCHHHHHHHHCCCCCCCEEEEEEECCCCCCCCCCEEEEC
>NegSeq158
CCCCCCCCCEEEEEECCCCCCCCCCCCCCHHCCCCHHHHHHHHHHCCCCCCEEEECCCCHHHHHHCCCCCCCCCCCCCCCCHHHHHHHHHHCCCCEEEEC
>NegSeq159
CCCCHHHHHHCCCCCEHHHECCCCCCEEECCCEEHHHCCCCCCCCCCEECCCCCCCHHHHCCCCCCCCHHHHHHHHHHHHHHHCCCCCCCEECCCCCCCC
>NegSeq160
CHHHHHHHHHHHHHHHHHHHHHHHHHHHHHHHHCCCCCCCCCHCCCCCCHHHHHCCCCEECHHHHHHHHHHHHHHHHHHHHHHHHHHHHHHHHHHHHHCC
>NegSeq161
CCHHHHHHHHHHHHHHHHHHCCCCCHHHHHHHHHHHHHHCCCCCCCCCCCCCHHHHHHCCCCCCCHEEEECHHHHHCHCCCCHHHHCCCCCCCCCCCCCC
>NegSeq162
CCHHHHHHHHHHHHHHHCCHHHHHHHHHHHHEEEEEEHCHHHCCCCCCCCCCCHHHHHHHEHHHHCCHEEEEEECCCCCCEEECCCCCEEEECCCCCCCC
>NegSeq163
CCCCCCCCCCCCCCCCCHCCHHHHCCCHHHHHHHHHHHHCCCCHHHHHHHHHHHHCCCCCCCCCCCCCEEEEEECCCEEEEECCCCCCCCCCCHHHHCCC
>NegSeq164
CHHHHHHHHHHHHHHHHHHHHHHHHCCCCCHHHHHHHHHHHHHHHHHHHHHHHHHHHHHHHCCCCCCHHHHHHHHHHHHHHHHHHHHCCCCCCCCCCCCC
>NegSeq165
CCHHHHHHHHHHHHHHCCCCHHHHECECCCCCCCCCCCEEEEECCCCEEEEEEECCCCHHHHHHHHHHHHHHCCCCCCCCCCCCEEEEEEEECCCCCCCC
>NegSeq166
CCHHHHHHHHHHHHHHHCCCCCCCCCCCCCCCCCCCCCEEEECCCCCCHHHCCCHHHHHHHHHCCCCCCCCCCEEEEECCCEEEEEEECCEEEEEEECCC
>NegSeq167
CHHHHHHHHHHHHHCCCCCHHHHHHHHHCCCHHCCEEEEEECCCEEEEECCCCCCCCHHHHHHHHHHHHHHHHCCCHHHHHCCCCCCCCCCCHHHHHHCC
>NegSeq168
CCCCEEEEEEHHHHHHHHCCCCCCCCCCCCHHHHHEEEECCCCEEEEEEEHHHECCCCCCCCCCCEEEEEECCCCEEEEEEECCCHHEECCHHHCCCCCC
>NegSeq169
CCCEEEEEEEECCCCCCCCCCCCCCCCCCCCCEEEEEEEEECCCCCCCCCCCHHHHCHHHHHHHHHHEHCCCCCCCHHHHHHHHHHHHHCCHHHHCHHCC
>NegSeq170
CCCCCCCCCCCCCCCCCCCCCCCCCCCCCCCCCCCCCEEEEEECHHHHHHCCCCCCCHHHHHHHHHHHHHHHHHHHCCCCCCCEECCCCCCEEEECCCCC
>NegSeq171
CCCCCCCCCCCCCHHHHHHHHHHHCCHHHHHCCCCCCCCCCHHHHHHHHHHCCCCEEEEEECCCCCCEEECCCCCHHHCCCCCCCCCEEEEEECCCCCCC
>NegSeq172
CHHHHHHHHHHHHHHHCHHHCCCCCHHHHHHHHHCCCCCCHHHHHHHHHHHCCCCEEEECHHHHHCCCEEEEEEEECCCCEEEEEEEECCCCCEECCCCC
>NegSeq173
CCHHHHHHHHHHHHHHHHHHHCCCEEEEEEECCCCHHHHHHHHHHHHHHHHCCCCCCCEEEEECCCCCHHHHHHHHHHHHHCCCCEEEEECCCCCCCCCC
>NegSeq174
CCCCCCCCCCCCCCCCCCCCCCCCCCCCCCCCHHHHHHHHHHHHHHCCCCCCCCCCCCCCCCCHHHHHHCCCCEEEECCCCEEEEEECCCEEECCCCCCC
>NegSeq175
CCEEEEEECCCCCCCCCCCCCEEEECCEEEECCCCCCCCCCCCECCCCHHHHHHHHHHHHHHHHHHHCCCHHHHEEEEEEHHCHHHHHHHHHHHHHHCCC
>NegSeq176
CCCCCCCHEEEHHHHCCCCCCCHHHCCCCCCHHHHHHCCCCCCCCCCCCCCCCCCCCCCCCCCCCHHHHHCCEEEECCCCEEEECCCEEEEEECCCCCCC
>NegSeq177
CCHHHHHHHHHHHHHHHHHCCCHHHHHHHHHHHHCCCCCHHHHHHHHHHHHHHHHHHHCCCCCCCHHHHHHCCCCCHHHHHHHHHHHHHHHHHHHHHHCC
>NegSeq178
CCCCCCCCCCCCCCCCCHHHHHHHHHCCCCCEHCCHCEECCCCCCCCCCCCCCHHHHHHHHHHHHHCCCCCCCCEHECHCHHHHHHHHHHCCCCCEECCC
>NegSeq179
CHHHHHHHHHHHHHHHHHHHHHCCCCHHHHHHHHHHHHHHCCCCCCCHHHHHHHHHHHHHHHHHHHHHHHHHHHHCCCCCCCHHHHHHHHHHHHHHHHCC
>NegSeq180
CCCHHHHHHHHHHCHHHHHHCCCCCCCCCCCCCCCCCCCCCCCCCCCCCCCCCCCCCHHHHHHHHHHHHHHHHHHHCCHHHHHHHHHHHHHHHHHHHHCC
>NegSeq181
CCCCCCCCCCCCCCEEEEECCCCHHHHHCCCCCCCCCHHHHHHHHHHHHHHHHCCCCEEEEEEECCCCCCCCHHHHHHHHHHHHHHHHHHHHHHHHCCCC
>NegSeq182
CHHHHHHHHHHHHHHHHHHHCCCCCCHHHHHHHHHHHHHHHHHHHHHHHHHCHHHHHHHHHHHCCCCCCHHHHHHHHCCCCECCCCCHHHHHHHHHHHCC
>NegSeq183
CEEECCCEEECCHHHHHHHHHHHHHHHHHHCCCCCEEEEEEEEECCEEEEEEEECCCCEEEECCCCHHHHHHHHHHHHHHHHHHHHHHHHHHHHHCCCCC
>NegSeq184
CCCEEEEECCCCCCCCHHHHHHHHHHHHHCCCCCHHHHHHCCCCCCCCHHHHHHHHHCCCCCCCCHHHHHHHHHHCCCHHCHHHHHHHHHHHHHCCCCCC
>NegSeq185
CCCCCCCHHHHHHCHHHHHHHCCCCCCHHHHHHHHHHHHCCCCCCHHHHHHHHHHHCCHHEHHHCCCCCCCCCCCCCCCCCCCHHCCCCHHCCCCCCCCC
>NegSeq186
CCCCCCCCCCCEECCCCCCCCCCCCCCCCCCCCHHHHHHHHHHHHHHCCCHHHHHHHHHCCCCCCCCCCCCCCCCCCCCCCHHHHHHHHHHCCCCCCCCC
>NegSeq187
CCCHHHHHHHHHHHHHHHHHHHCCCCCCCCCCCCCCCCCHHHHHHHHHHHHHHHHHCCEEEEEECCCCEEECCCCCCEECCHHHHHHHCCCCCCCCCCCC
>NegSeq188
CHHHHHHHHHHHHHHHHCHHHCCCCCHHHHHHHHHHHHHHHHHHHHCCCCCCHHHHHHHHHHCCCHHHHHHHHHHHHHHHHHCCCCHHHHHHCCCCCCCC
>NegSeq189
CCCCCHHHHHHHHHHHHHCCCCCCCEEEEEECCCCCCCCCCCCCCCCCCHHEEEEEEEECCCCEECCCEEEEEEEECCCCCCCCECEEEEEECCCCEEEC
>NegSeq190
CCEEEECCCCCCCCCCHHHHHHHHHHHHHHHHHCCCCCCCCHHHHHHHHHHHHHHCCCHCCCCHHHHHHHHHHHHHHCCCCHHHHHHHHHHHHHHHHHCC
>NegSeq191
CCCCCCCHHHHHHHHHHCCCCCCCHHHHHHHHHHHCCCCCEECCCCCCCCCCHHHHHHHHHHHCCCCCCECCCCHHHHHHHHCCCCCEEECCCCCCCCCC
>NegSeq192
CCCHHHEHHHHHHHHHHHHHHCCCCCCCCCCCCCCCCCCCCCCCCCCCCCCCHHHHHHHHHHHHCCCCCCCCCCHHHHHHHHCEEEEEECCCCCCCCCCC
>NegSeq193
CCCCCCCCHHHHHHHHHHHHHHHHCCCCHHHHHHHHCCCCCHHHHHHHHHHHHHHHHHHCCCCCCHHCCCHHHHHHHHHHHHHHHHHHHHHHCCCCCCCC
>NegSeq194
CCCHHHHHHHHHHHHHHHHHHHHHHHHHHCHHHHHHHHHHHHHCCCCCCCCCCCHHHHHHHHHHHHHHCCCCCCEEECCCCCCCCEEEEEECCCCCCCCC
>NegSeq195
CHHHHHHHHHHHHHHHHCHHHHHHHHHHHHHHHHHHHHHHHHHHCCCCCCCHHHHHHHHHCCCCCCCCCCHHHHHHHHHHHHHHCCCHHEHEHHHCCCCC
>NegSeq196
CCCCCCCCCCCCEEEEECCCCCCCCCCHHHHHHHHHHHCHHHHHHHHHHCHCCHHHHHCHHHHHHCCHHHHHHHHHCHHHHHHHHHHHHHHHHHHHHHCC
>NegSeq197
CCHHHHHHHHHHHHHHHHHHCCCCCCEEEEECCCCCEEEECCCCEEEEHHHHHHCCCCCCHHHHHHHHHHHHHCCCCCCCEEEECCCHHHHHHHHHHHHC
>NegSeq198
CCCCCCCCCCCCCCCCCCCCCCCCEEEEECCCCCEEEECCCCHHHHHHCCCHHHHHHHHHHCCCCCHHHHHHHHHHHHHHCCCCHHHHHHHHHCCCCCCC
>NegSeq199
CCCEEECCHHHHHCCCCCCCHHHHHHCCCEEEEEECCCCCCCCCCCCCCCCCCCCCCCCCCCCCHHHHHHHHHHHHCCCCCEEEEECCCCCCCCHHHHCC
>NegSeq200
CCCCCCCCCCCCCECCCCCCEECCCCCCCCCCCHHHHHCCEEECCCCCCCCCCCEEEEEEECEEECCCCEEECCCEEEEEEEECCCCCCCCCCCCCCCCC
>NegSeq201
CCCCEEEEECCCCCHHHHHHHHHHHCCCEEEEECCCHHHHHHHHHHHHHCCCCEEEEEECCCCHHHHHHHHHHHHHHCCCCCEEEECCCEEEECCCCCCC
>NegSeq202
CCCCHHHHHHHHHHHHHHHHHHHHHHHHHCCCCCCHHHHHHHHHHHCCCCCCCCHCCHHHHHHHHHHHHHHHHHHHCCCCCCCHHHHHHHHHHHHHHHCC
>NegSeq203
CCECCCCCHHHHHHCCCCCEEEECCCCCCCCHHHHHHHHHHHHHHHCCCEEEEEEECCCCCCCHHHCCCCCCCEEEEEECCEEEEEEECCCCHHHHHHHC
>NegSeq204
CCCEEEEEECCCCCCEEEEECCCCCCCCCEEEEEEEECCCCCCHHCCCCCCCCCCCCCCCCCCCCEEEEECCCCCCCCCECCCECCCCCCCCCCCCCCCC
>NegSeq205
CCCEEECCCCCCHHHHHHHCCCHHHHHHHHHHHCCCCCCECCCCCCCCCCCCCCCCCEEEEECCCCCEEEECCCCCCCCCCCCHHHHHHHHHHHHCCCCC
>NegSeq206
CCEEEECHHHHCCCCCCCCCCCHHCCHHHHHHHHCCCCCCCCCCCEEECCCCCEEEEEECCCCCCCCCHHHHHCEEEECCCCCCCCCCCCCCCCCEEEEC
>NegSeq207
CCHHHHHHHHHHHHHHHHHHHHHCCCCCEEEECCCCCCCCCHHCHHHHHHHHHHHHHHCCCCCEEEECCCCCCCCCCCEEEEEECCCCCCCCCCCCCCCC
>NegSeq208
CCECCHHHHHHHHHHHHCCCEEECCCCCCCCCCCCCCCCCCCCCCCCCCCCHHHHHHHHHHHHHHHCCCCCCEEECCCCCCHHCCCCHEEEEECCCCCCC
>NegSeq209
CCEEEEEECCCCCHHHHHHHHHHHHHHHHCCCEEEEEEECCCCCCCCCCHHHHHCCCEEEEEECCCCCCCCCCCCCEEEECHHHHHCCHHHHHHHHHHCC
>NegSeq210
CCCEEEHHHHHHHHHHHHHHHHHHCCCCCCCCCCCCCCCCCCCHHHHEHHHHHHHCCCCECEEEECCCCEEEEEECCCCCCCCCCCEEEECCCCCCCCCC
>NegSeq211
CCCHCHHCCCCCCCEEEEECCCCCCCCCCCEEEEHHHHHHCCCCCEEEEEHHHHHHHCCCCCCCCCHHHCHHEECCCCEEEEEEEEECCCCCCCCCHCCC
>NegSeq212
CCCCCCCHHHHHHHHHHHHHHHHHHHHHHHHHCHHHHHCCCCCCCCCHHHHCCCCCCCEEECCECCCCCCCCCCCCCCHHHHHHHHHHHHHHHHHCCCCC
>NegSeq213
CCCCCCCCCCCHHHHHHHHHHHHHHHHHHHCCCHHHHHHHHHHHHHHHHHHHHHHHHHHHHHHCCCCEEEEECCCCCCCCCCCCCCCCEEEEEECCCCCC
>NegSeq214
CCCHHHHHHHHEEEECCCHHHHHHHHHHHHHHHHHHHHHHHHHHHHHHHHHHHHHHHHHHHHHHHHHHHHCCHHHHHHHHCCCCCCCCCCEEEECCCCCC
>NegSeq215
CCCCCCHHHHHHHHHHHHHHHHHHHHCCCCCCEEEEEEEEEECCCHCHCEEEEEECCCCCHHHHHHHHHHHHHHHHHHHHHHCCCCECCEEEEEECCCCC
>NegSeq216
CCEEEEECCCCCCCCEEECCCCCCCCEEEEHCCHCCCHHHHHHHHHHHCCCCCEEEEEECCCEEEECCCCCCCEEEECCCCCCCCEEEEEEECCCCCCCC
>NegSeq217
CCCHHHHHHHHHHHHHHHHHHHHHHHHHHHCCCCCCCCCCCCCCCCCCCCCCCCCCCHHHHCCCCCCCHHHHHHHCCCEEEEEECCCCCEECCEEEEEEC
>NegSeq218
CCCHEEEHHHHHHHHHHHHHHHHCCCCCEEECHCHHHHHHHHHHHHHHHCCCCCCCCCCCCCCCCEEEECCCCCCCCCCCCCCCCCCCCCCCCCCCCCCC
>NegSeq219
CCEEEEEECCCCCCCHHCCCCCCCCCCEECCCCCCEEEEEEECCCCCCCCCCCCCEEEEEEEEEECCCCCCCCCCCCCCCHHHHHHHHHHHCCEEEEECC
>NegSeq220
CCCHCHHCCCCCHHHHHHHHHHHHHHHHHHHHHHHHHHHHCCCCCCCHEEEEEEECCCCCCHHHHHHHHHHHHHHHHHHHHHHHHHHHCCCCHHHHHHHC
>NegSeq221
CCCHHHHHHHHHHHHHHHHHHHHHHHHHCCCCCCHHHHHHHHHHHHCCCCCCHHHHHHHHHHHHHHHHHHHHHHHCCCCCHCCCCCCCCCCCCHHHHHHC
>NegSeq222
CCHHHHHHHHCCCCCHHHHHHHHCCCCCCCCHHHHHHHHHCCCCCCCCCCCCCCCCCCCCECCCCCCCCCCHHHHHCCCCCCCCCCCCEEEEECCCCCCC
>NegSeq223
CCCCCCHHHHHHHHHHHHHHHHHHCCCCCCCCCCCCCCCEEEECHHHHHHHHHHHHHHCCCCCEEEEEECCCCCCCHHHHHHHHHHCCCCCEEEEEECCC
>NegSeq224
CCCECCCCCCCCCHHCCHHHHEHHCCCCCCCCCEEEEEECCCCEEEEEECCCCCEEEEEECCCCCCCCCCCCEEEEECCCCCHHHHHCCCCCCCCCCCCC
>NegSeq225
CCCCCCHHHHHHHHCCCCCCCCCCCCCCCEEECCEEECCHHHHHHHHHHHHHHHCCCEECHCCCCEEEEECCCCCEEEEHHHHHHHHCCCCCEEEEECCC
>NegSeq226
CCEEEEECCCCCEEEEEEECCCCCCCCCCCCCCCCCHHHHHHHHHHHHHHHHHHCCCCCCCCCCCCCCCCCCCCHHHHHHHHHHHHHCCCCHHHHHHHCC
>NegSeq227
CCCCCCHHHHHHHHHHHHCCCCCCCCCCCCCCCCCCCCCHCHHHHCCHCHHHHHHHHHHHHHCCCCCCECCCCCHHHHHHHCHHHHHHCCCCCCCCCCCC
>NegSeq228
CCEEEHHHHHHHHHHHHHHHHHHHHHHCCCCCCCCHHHHHHCCCCCCHHHHHHHHHCCCCCCCCEEEEEEECCCCEEHEEHCCCCCCCECCCCCEECCCC
>NegSeq229
CEEEEECCCCCCCCHHHHHHHHHHHHHHHHCCCCEEEEEECCCCCCHHHHHHHHHCCCCCCHHHHHHHHHCHHHHHHHHHHHHHHHCCCCEEEECCCCCC
>NegSeq230
CCCCCCHHHHHHHCCHHHHHHHCCCCCCCECCCCCEEECCCCCEEEEECCCCCEEEEEEECCCCCCEEEEEECCCCCEEEEEECCCCCCCCEEEEEECCC
>NegSeq231
CCCCCCCCCCCCCHHHHHHHHHHHHHHHHHCCCHHHHHCCCCCCCCHHCCCHHHHHHHHHHHHHHHHHHCHHHHHHHHHHCCCCCCCCCHHHHHHEHCCC
>NegSeq232
CCCCCCHHHHHHHHCCCCCCHHHHHHHHHHHCCCCCHHCCCCHHHCCCCHHHHCCEEEECCCCCCHHHHHHHHHCCCEEEEECCCHHHHHHHHHCCCCCC
>NegSeq233
CCCCHHHCCCCCCCCHHHHHHCCCCHHHHHHHCCHHHHHHHHHHHHHHHHCCCCCCCEEEECCCCCCHHHHHHHHHHHCCCCCCCCCCCCECCCCCCCCC
>NegSeq234
CCCHHHHHHHCCHHHHHCCCCCCCCCEEEECCCCCCCEEEEEEEEEEECCCCCCCCCCCCCCCCCCCCCCCCCCCCCCCHEEEHCCHEEEEEEEEECCCC
>NegSeq235
CCCCCCCCCCCCCCCCEEEECHEEEEHCCCCCCCCCHHHHHHHHHHHHHHCCCCCCCCCCCCCCCCCCCCCCCCCCCCCCCCCCCEEEECCCCCCCCCCC
>NegSeq236
CCCCEEECCCCCCCCCCCHHHHHHHHHHHHHHHCCCEEEEECCCCCCCCCHHHHHHHHHHHHHCCCEEEEECCCCCCHHHHHHHHHHHHHHCCCEEEEEC
>NegSeq237
CCCCEEEECCCCCCCCCCCCCCCCCCCCCCHHHHHHHHHHHCCCCHHHHHHHHHHHHHHHHHCCCCHHHHHHHHHHHCCCHHHHHHHHHHHHHHHHCCCC
>NegSeq238
CCCCCCCCCEEEEEEEEEECCEEEEEEECCCCCCCCCCCCCCCCCCCCCHHHHHHHHHHHHCCCCEEEHHEECEECCCCCCCCCCCEEEEEEEEEECCCC
>NegSeq239
CCCCCCCCCCECCCCCCCHHHHHHHHHHCCCEECCCCCCCCCCHEHECHHHHHHHCCCCCCCCHEEHHHHCCHCCHHHHHHHHHHHHHCCCCCEEEEEEC
>NegSeq240
CCCEEEECCEEECCCCCCCCECEEEEECCCEEEEECCCCCHCCCCCCCEEEECCCCEECCCCEEEEEECCCCCCCCCCCHCHHHHHHHCCCCEEEEECCC
>NegSeq241
CCCCCCCCCCCHEEEEEEHCCCCCCCCCCCCCCCCCCCCCCCCCCCCCCCHHCCCCCCCCCCCCCCCCCCCCCCCCCCCCCHHHHHHHCCCCCCCCCCCC
>NegSeq242
CCCHHHHCCCCCCCEEEECCCHHHHCCCCCCCCCCCCHHHHHCCCCCCECCCCCCCCCCCCHCCHHHHHHHHHHCCCCEEEEEECCCCECCCCCCCCCCC
>NegSeq243
CCCHHHHHHHHHHHHHHHCCCCCHHHHCCCCCCCCCCCCCCCCCCCCCCCCCCCCCCCCEEEEEEECCCCCCCCCCCEEEEECCCCCCCCCCEEEECCCC
>NegSeq244
CCCCCCCEECCCCCCCCCCCCCCHHHHHHHHCHHHHHHHHHHHHHHHHHHHHHHHEEEECCCCCCCCCCCCCCHHHHHHHHCCCHHHHHHHHHHHHHHCC
>NegSeq245
CCCHHHHCCHHHHHHHHHCCHCHHCCCCCCCCCHHHHHHHHHHHHHHHHHHHHHHCCCCCCCCCCHHEEECHHCCCHHHHHHHHHCCCCCCCHHHHHCCC
>NegSeq246
CCCCCCCCCCHHHHHHHHHHHHHHHHHHCCCCHHCCCCCCCCCCEEEEECCCCCCCHHCCCCCCCCCCEEEEECCCCCCCCHHHHHHHHHHHHCCCCCCC
>NegSeq247
CCCEECCCHHHHHHCCCCHHHHCCHCCCHHHHHHHCCCCCCCCHHHHHHHHHHHHHHCCCCCCEEEEEEECCCCCCCCCCCCCCHHHHHHHHHHHHHHCC
>NegSeq248
CCCCCCCCCCCCCHHHHHHHHHHHHHHCCCCCCCCCCHHCCHHHHEEECCCCCCCCCECCEEEEECCCCCCCCCCEEEEEECCCCCCCCCCCCEEEEEEC
>NegSeq249
CCCCHHHHHHCCCCCCCEEEEECCCHHCCCCCEEEEECCCCCCCCCCCEEEEECCCCCCCCCHHHHHHHHHHHHHCCCEEECCCCCCCCCCCCCCCCCCC
>NegSeq250
CCCECCCCCCCCCCCCCCCCHHHHHCCCCCCCCCCCCCCCCCCCCCEEEEECCEEEECCCCCHHHHHHHHCCCCCCCCCCCCCCCCCCCCEEEEEEECCC
>NegSeq251
CCHHHHHHHHHHHHHHHHHHCCCCHHHHHHHHHCCCHHHHHHHHHHHCCCCHHHHHHHHHHHHCCCCHHHHHHHHHHHHHHCCCHHHHHHHHHHHHHCCC
>NegSeq252
CCCHHHHHHHHHHHHHHHHHHHHHHHCCCCCCCCCCCCCCCCCCEEEEECCCCCCCCCEEEEECCCCCCCCCCCCEECCCCCCEEEEECCCCCCCCEEEC
>NegSeq253
CCCCCEEEEECCCCHHHHHHHHHHHHCCCCEEEEECCCCCCCHHHHHHHCCCCCEEEEEEECCCCCHHHHHHHHHCHCHHHHHHHHHHHHCCCCCHHHCC
>NegSeq254
CCCCCCCCHHHHHHHHCCCCCHHHHHHHHHCCHHHHHHHHHHHHHHCCCCCCCCHHHHHHHHCCCCCCEEEEEECCCCCCCCCCCCCCEEECCCCCCCCC
>NegSeq255
CCCCCCCCHCCCCCEEEEEECCCECCCCCCCCCHHHHHHHHHHHHHHHHCCCEEEEECCHHHHHHHHHCCCCCCCCCHHHHHHHHHHHHHHHHHHHHHHC
>NegSeq256
CCCHHHHHHHHHHHHHHHHHHHHHCHHHHHCCCCCCCEEEEECCCCCCHHHHHHHHHHHHHHHHCCCCEEEECCCCCCCCCCHHHHHCCCCCCCEEEECC
>NegSeq257
CCCCEEEECCCCCEEEECCHHHHHHHHHHHHHCCCEEEEECCCHCHHHHHHHHCCCEEEEECCCCHHHCCCCEEEEEECCCHHHHHHHHHHHHHCCCCCC
>NegSeq258
CCCCCHHHHHHHHHCCCCCCCCCCCCEEEEECCCEEEEEEECCCHHHHHHHHHHHCCCCHHHHHHHHHHHHHHHHCCCCCCCCCCCCCCCHHHHHHHCCC
>NegSeq259
CCCCCCCCCHHHCCCCCCCCCCHHCCCCCCCCCCCCCCCCCHHHHHHHHHHHHHHHHHHHHHHHHHHHCCCCHHHHHHHHHHHHHCCCCCHHHHHHHHHC
>NegSeq260
CCEEECCCCCEEEEECCCCCCCCCCCCHHHHHHHHHHHHHHHHHHCCCCCCCCHHHHHHHHHHHHCCCCCCCCCHHHHHHHHHHHCCHHHHHHHHHHCCC
>NegSeq261
CCCCCCCCCCCEEEECCCCHHHHHHHHHHHHCHHHHHHHHHHHCCCCCCCCHHHHHHHHHHHHHCCHHHHHHHHHHHHHHHCCCCEEEECEEEEEHHHCC
>NegSeq262
CCHHHHHHHHHHHHHHHHHHHHHCHHCCCCCCEEEEECCCCCCHHHHHCHHHHHHHHHHHHHHHHCCCCCCCEEEEEECCCCCCHHHHHHHHHHHHHCCC
>NegSeq263
CHHHHHHHHCCCCCCCCCCCCCCCCCHHHHHHHHHCHHHHHHHHHHHHHCHHHHHHHCHHHHHHHHHHHHHHCCCCCCCHHHHHCCCHHHHHCCCCCCCC
>NegSeq264
CCHHHHHHHHHHHHHHHCCCCCCCCHHHHHHHHHHHHHCCCCHHHHHHHHHHHHHHHHHHCCCCEEEHHHHHCCCCCCCHCHHHHHHHHHCCCCCCCCCC
>NegSeq265
CCCCCCCHEECCCCCCCCCCCCCHHHHHHHHHHCCCCCCCCCCCCCCCCCCEEEEECCCCCCEEEEEECCCCCCHHHHHHHHHHHHHHHHHCCCCCCCCC
>NegSeq266
CCCHHHHHHHHHHHHHCHHHHCCCCCCHHHHHHHCCCCCEEEECCCCHHHCCCCCCCCHHHHHHHHHHHHHHCCCCCCCCCCCHHHHHHHHHCCCCCCCC
>NegSeq267
CHHHHHHHHHHHHHHHHHHHHCCCCCHHHHHHHHHHHHHHHHHHHHHHHHHHHHHHHHHHHHHHHHHHHHHHHHHHCCCCHHHCCCCCCCCCCHHHHHCC
>NegSeq268
CCCEEHHHHHHHHHCCCCCCCCCCCCCHHHHHHHCCHHHHHEEECCCCCCHHEEECHHHCCCCCCCCCCEEEECCHHHHHHHHHHHHHHCCEEEEECCCC
>NegSeq269
CHHHHHHHHHHHHHCCCCCCCCCCCCCCCCCCCCCCCCCCCCCCCCCCCCCCCCCCCEEECCCEEEECCCCCCCEEEEEEEECCCCCCCCCCCCCCECCC
>NegSeq270
CCCCCCCCCCCCEEECCCCCCCCCCCCCCCCCCCCCHHHHHHHHHHHHHHHHHHCCCCHHHHHHHHHHHHHHHCCCCHHHHHHHCHEEEEEEEEEECCCC
>NegSeq271
CCCCCCCCCCCCCHHHHHHHHHHCCCCCCCCCCCCHHHHHHHHHCCCCEEEECCHHHHHHCCCCCCCCCCCHHHHHHHHHHHHHCCCCCEEEECCCCCCC
>NegSeq272
CCCCCCCCCHHCEECCCCCCCCCCCCCCCCCCCCCCCCCCCCCCCCCCCCCEEEEECCCCCCCCCCCCCCCEECCCCCCCCHHHHHHHHHHCCCCEEECC
>NegSeq273
CCCCCCCCEEEEECCCCCHHHHHHHHHHHCCCEEEEECCCHHHHHHHHHHHHHCCCCEEEEECCCCCHHHHHHHHHHHHHHHCCCCCEEEECCCCCCCCC
>NegSeq274
CCHHHHHHHHHCCCHHHHHHHHHHHHHHHHHHHHHHHHHHHHHHHHHHHHHHCCHHHHHHCCCCHHHHHHHHHHHHHHHHHHHHHHHHHHHHHHHHCCCC
>NegSeq275
CCCCCCHHHHHHHHHHHHHHCCCCCCEEECCCCEEEEEEECCCCCHHHHHHCCCCCHHHHHHHHHHHHHHHHCCCHHHCHHHHHHHHHHHCCCCCCEEEC
>NegSeq276
CHHHHHHHHHHHHHHHHHCCCEEECCCCCCCCCCHHHHHHHHHHHHHHHHHHHCCCCCCCCCHHHHHHHHHHHHCCCHHHHHHHHHHHHHHHHCCEEEEC
>NegSeq277
CCCCHHHHHHHHHHHHCCCHHHHHHHHCCCHHHHHHHHHHHHHHHCCCHHCCCCCCCCCCHHHHHHHHHHHHHHHHHHHHHHHHHCCCCCCCEEEEEECC
>NegSeq278
CEEEECCHHHHHHHHHHHHHHHHHHCCCEEEEEECCCHHHHHCCCCCCCCCHHHHHHHHHHHHHCCEEECCCCCCCCHHHHHHCCCCEEEECCCCCCCCC
>NegSeq279
CCHHHHCCHHHHHCCHHHHHCCHHCCCCCCCCCCCHHHHHHHHCCCCCCEEEECEEEECCCCCCECCCCCCCCEEEECCCEEEEECCCCCEEEECCCCCC
>NegSeq280
CCHHHHHHHHHHHHHHHHHHHHHHHCCCHHHHHHHHHHHHHHHHHHHHHHCHHHHHHHHHHHHHHHHHHHHHHHHHHHHHHHHHHHHHHHHHHHHHHHHC
>NegSeq281
CCEECCCCCCHHHHHHHHHHHHHHHCCCCEEEECCCCCHHHHHHHHHHHHCCCCCCCEEEEECCCCCHHHHHHHHHHHHHHCCCCEEEEEEEECCCCCCC
>NegSeq282
CCHHHHHHHHHHHHHHHHCHHHHHHHHHHHCCCCCCCCCCHHHHHHHHCCCCHHHCCHHHHHHHHHHHHHHHHHHHHHHHHHCCCCCCCCCCCCCCCCCC
>NegSeq283
CCHHHHHHHHHHHHHHHHHHHCCCEEEEEECCCCCCCCECCCCCEEEECHHHHHHHHHHCCCCEEECCCCCCCHHHHHHHHHHHHEEECCCCCHHHHCCC
>NegSeq284
CCCCCCHEHHHHHHHHHHHHHHHHHHHHHHHHHCCCCCCCHHHEECCHHHHHHHHHHHHHHHHHHHHHHHHHHHHHHHHHHCCHHHHHHHHHHHHHHHHC
>NegSeq285
CCCCHHHHHHHHHHHHHHHHHHCCCCHHCCCCCCCCEEEEEECCCCCCEEEEEEECCCCCCHHHHHHHHHHHHHHHCCCCCCCCHHHHHHHHHHHHHCCC
>NegSeq286
CCCHHHHHHHCCCCCCCEEECCCHEEEHCCCCCCCCCEEEEECCCCCCCHCCCCHHHHHHHHHHHHHHHHHHHHCCCCCCCCEEEEECCCCCCEEEEECC
>NegSeq287
CCCCCCCCCCCCCHHHHHHHHHHHHCCCEECCCCCCCEEECCCHHHHHHHCCCCCCCCHHHCCCCCCCHHHHHHHHHHHHHCHHHHCHHHHHHHHHHHCC
>NegSeq288
CHHHCCHHHHHHHHCCCCEEEEECCCCCCCCCCCCCCHHHHHHHHHHHHHHHCCCEECCCCCCCCCCCCCCCCCEEECCHHHHHHHHHHHHHHHHHCCCC
>NegSeq289
CCCCCEEEECCCCCCCCCCCCCCHHHHHHHHHHCCCEEEEEECCCCHCCHHHHHHHHHHCCCCCEEECCEEEEEEECCCEEEEEEECCCCCCHHHHHHHC
>NegSeq290
CCEEECCCCCCCCCEEEEEEEEEECCCECCCCEEEECCCCCCCHHHHHHCCCCHHHHCCCCCHHHHHHHHCCCCEEEEECCCCHHHHCCCCCCCEEEECC
>NegSeq291
CEEECCHHHHHHHHHHHHHHCCCCCHHHHHHHHHECCCCCCCHHHHHHHHHHHHHHHHHHCHHHHHHHCCCCCCCCCCCCCCCCCCCCCCCHHHHCCCCC
>NegSeq292
CCCHEHCCHHHHHHHHHHHEEECCCCCCCHCHCCCCCCHHCCCCCCHHCCCCCCCCCCCCCCCCCCCCCCCCCCCCCCCCCCCCCCCCCCCCCCCHCCCC
>NegSeq293
CCCHHHHHHHHHHHHHCCCCCCCCCCHHHHHHHHHCCCEECCCCCEECCCCCEECCCCCCCCCHHHHHHHHHHHHHHHCCCCCEEEEECCCCCCCCCCCC
>NegSeq294
CEEEECCCHHHHHCCCCCCCECEEECCCCCCCCCCCCCCCCCHHHHHHHHHHHHCCCCCEECCCCCCHHHHHHHHHHHHHHCHEEEECCCCCCCCCCCCC
>NegSeq295
CHHHHHHHHHHHHHHHHHHCCCCCCCCCCCCCCHHHHCCHHHHHHHHHCCEEEECCCCCCCCCCCHHHHHHHHHHHHHHHHHHHHHHHHHHHHHHHHCCC
>NegSeq296
CCCHHHHHHHHHHHHHHHCHHHHHHHHHHHHHHHHHHHHHCCCCEEEEECCCEEEEEEECCCCCCCCCCCCCCCCCCCCHHHHHHHHCCCCEEEECCCCC
>NegSeq297
CCHHHHHCCCCHHHHHHHHHHHHHCCCCCCCCHHHHHCCCEECCCCCCCCCCCCHHHHHHHHHHHHHHHHHHHHHHHHCCCCCCCCCCCCCCCHEEECCC
>NegSeq298
CEEEECCCCCCHHHHHHHHHHHHHHCCCEEEEECCCCCCHHHHHHHHHHHCCCCCCCHHHHHHHHHHHHHHHHHHHHHHHHHCCCEEEEECCCCCCECCC
>NegSeq299
CCCCCCCHHCCCCCCCHHHHHHHHHHHHHHHHHHHHHHHHHHHHCCCCCCCHHHHHHHHHHHHHHHHHHHHHHHHEEEEEECCHHHHCCHHHHHHHHCCC
>NegSeq300
CCCHHHEHHHHHHHHHHCCCEECCCCCCCCCCCHHHHHHHHHHHHHHCCCCCCCHHHHHHHHHHHHHHHHHHHHHHHHCCCCCHHHHHHECCCCCCCCCC
>NegSeq301
CCCEECCCCCCCHHHHHHHHHHHCCCCCCHHHHHHHHHCCHHHHHHHHHCCCCCCCCCCCCCCCCCCCCHCHHHHHHHHHHHHHHHHHHCHHHCCCEECC
>NegSeq302
CCCEEEECCCHHHHHHHHHCCCCEEEECCCCCCCCCCCCCCHHHHHHHHHHHHHHHHHHHCCCCCEEEECCEEEEECCEECCCCCCHHHHHHHHHHHCCC
>NegSeq303
CCCEEEEECCCCCCCHHHHHHHHHHCCCCEECHHHHHHHHCCCCCCHHHHHHHHHCCHHHCCCCCCHHHHHHHHHCCHHHHHHHHHHHHHHHHHHHHHCC
>NegSeq304
CCCCCCCEEEEECCCCCCHHHHHHHHHCCCCHHHHHECHHHHCCCCCCCCCCCCCCCCEEEEHHHCCHHHHHHHHHCCCEHHHCCCCCCCCCCCCHCCCC
>NegSeq305
CCCCCCCHHHHHHHCCCCCCEEEEEEEEEECCCCCEEEEEEEEECCCCCCCCCCCCCCCCCHHHHHHHHHHHHHHHEEECCCCCCCCEEEEEEEECCCCC
>NegSeq306
CCCHHHHHHHHHHHHHHHHCCCCCCCCCCCCCCCCCHHHHHHHHHHHHHHHHHHHHHHHHHHHHCCCHHHHHHHHCCCCCCCHHHHHHHHHHHCCCCCCC
>NegSeq307
CCEEHEEHEEEEEHCCCCCHHHCCCHHHHHHHHHHHHHCCCECCCCHCCCCCCCCCHHHHHHHHHHHCCCCCCCCCCCCCCEEEEECCCECCCHCEEEEC
>NegSeq308
CCHHHHHHHHHHHHHHHHHCCCEEEEEEEECCEEEEECCCCCCEEEECCCCCCCCCCCCCCCCCCCCCCCEEEEEECCCCCCCCCCCCCCCCCCCEEEEC
>NegSeq309
CCCEEEEEEHHHHCCCCCECEECCCCCCCCCCCCCEEEECHHHHHHHHCCCCCCCCCCCCCCCCCCHHHCCEEEEEECCCCCCCCEEEEECCCCCCCCCC
>NegSeq310
CCCCHHHHHHHHHHHHHHHHHCCHHHHCCCCEEEEHHCHHHHHHHHHHHHHHHCCCCEEEEECCCCHHHHHHHHCCCCCCEEEECCHHHHHHHHHCCCCC
>NegSeq311
CCCCHHHHHHHHHHHHHHHCCCCCCCCCCHHHHHHHHHCCCCCCHHHHHHHHHHHHHHCCCCCHHHHHHHHHHHHHHHHCHCCCCCCCHHHHHHHHHHCC
>NegSeq312
CCHHHHHHHHHHHHCHHHHHHHHHHHHHHHHHCCCCCCCCCCCCCCCCCCCCCCHHCCCCEEEECEEEEECCCEEEEEECCCCCCEEEEECCCCCCCCCC
>NegSeq313
CCHHHHHHHHHHCCCCCCCCHCCHEECCCCCCHHHHHHHHHHHHHHHHHHHHHCCCHCCCCCEEEEEEECCHHHCCEEECCCCCEEECCCCEECCCCCCC
>NegSeq314
CHHHHHHHHHHHHHHHHHCCCCCHCCCCCCCCCCCCCCCCCCCCCCCCHHHHHHHHHHCHHHHHHCCCCCCCCCCCCCEEEEEECCEEEECCCCCCCCCC
>NegSeq315
CCHHHHCCCHCCCCCCCCCCCHHHHHHCCCCCCCEEEEEECCCCCCCCCCCEEEEECHHHHHHHHHHHHHHHHHCCCCEEECCCCCCCCCCHCCCCCCCC
>NegSeq316
CCCCCCCCCCCCCCEEEEECCCHCCCHHHHHHHHHHHCCCCCCCCCCCCCCCCCCHHHHHHHHHHHHHHCCCCCCCCCCCCCCCCCCHHHHHHHHHHCCC
>NegSeq317
CCCCHCCCHHHHHHHHHHHHHHHHHHHCCCCCCCCCCCCCCCCCCEEEEEEEECCCCCCCCEEECCCCCCCCECCCCCCCCCCCCCCEECCCCCEEEECC
>NegSeq318
CCCCCHHHHHHHHHHHHHHHHHHHCCCHHHHHHCCCCCCCCCCCCCEEEEEEECCHHHHHHHHHHCCCCCCEECCHHHHHHHHHHHHCCCCCEEHHHCCC
>NegSeq319
CHHHHHHHHHHHHHHHHHHHHCCCCCCCCCHHHHHCCCCCCCCEEECCCCCCCHEEECCCCCCCCCCCCCCCCCHHHHHHHHHHHHHHHHHHHHHCCCCC
>NegSeq320
CCCCCHHHHHCCCCCCCCCCCCCCCCHHHHHHHHHHHCCCCCCCCCCCCCCCHHHCCCCCCCCCEEEEECCCCEEEEECCCCCCEEEEECCCEEEECCCC
>NegSeq321
CCEEEEEHHCCCCCHHHHHCCCCCCCCCCCCCHHHHHHHHHHHCCCEEEECHHHHCCCCCCCCCCCCCHHHHHHHHHCCCCEEEEECCCCEEEEEECCCC
>NegSeq322
CHHHHHHHHCHHHHHHHHHHHHHCCCCCCCCCHHHHHHHHHHHHHHHHHHHHHHHHHHHHHHHHHHHHHHHHHHHHHCCCCCHHHHHHHHHHHHHHCCCC
>NegSeq323
CCCCCCCCHHHHHHHHHHHHHHHHHCCCCCCCHHHHHHHHCCCHHHHHHHCCCHHHHHHHHHHHHHHHHHHHHHHHCCCCCCHHHHHHHHHHHHHHHHHC
>NegSeq324
CCCEEEEECCCCHHHHHHHHHHHHHHHHHHHCCCCHHHHHHHHHHHHHCHCCCCCCCCCCCCCHHHHHHHHHHHHHHHHHHHHHHHHHHHHHHHCCCCCC
>NegSeq325
CCCCHCCHCCCCCCCHHHHHHHHHHHHHHHHHHHCHHHCCCCCHHHHHHHHHHHHHHHHHHHHHHHCCCCCCCHHHHHHHHHCCCCCCCCCCCCEEECCC
>NegSeq326
CCCHHCHHHHHHHHHHHHHCCHHHHCHCHHHCCCCCCCCCCCCCCCCCCCCCCCCCCCCCHHHHEEEECCCCCCCCCCCCCCCCCCCCCCCCCCCCCCCC
>NegSeq327
CCCHHHHHHHHHHHHHHHHHHHHCCCCCCCCCCCCCEEEEEECCCHHHHHHHHHCCCEEECCCHHHHHHHHHHCCCEEEEEEECCCCCCCHHHHHHCCCC
>NegSeq328
CCCCHHHHHHHHHHHHHHHHHHHHHHHHHHHHHHCHHHHHHHHHHHHHHHHHHHHHHHHHHHHHHHHHHHHHCCCCCCHHHHHHHHHHHHHHHHHHHHCC
>NegSeq329
CCCHCCCCCCCHHCHHHHHHHHHHHHHHHHHCCHHCCCCCHHHHHHHHHHHHHHHCCCCHHHHHHHHHHHCCCCCCHHHHHHHHHHHHCCCCHHHHHHCC
>NegSeq330
CEEEEEECCCHHHHHHHHHHHHHHHCCCCCEEEEEEHHHHHHHHHHHHHHCCCCCCCHHHCCCCCCHHHHHHHHHHHHHHHHHHCCCCEEEEECCCCCCC
>NegSeq331
CCCHHHHHHHHHHHHHHCCCCCCCCEECCCCCCCCCCCCCCCCCCCCCCCCCCCCCCCCCCCCCEEEECCCCCCCCCCHHHHCCCCCCCCCCCEECCCCC
>NegSeq332
CCCCCHHHHHCCCCCCCCCCCCEEEEECCCCCCCEEEECCCCEEEEECCCCCCCCCCEEEECCCCCCCCCCHHHHCCCCCCCCCHHHHHHHHCCCEEEEC
>NegSeq333
CCHHHCCCCCCEEEEECCHHHHHHHHHHHHHCCCCCCCCCCCCHHHHHHHHCCCCCCCCCCCCCHHHHHHHHHCCCHHHHHHHHHHHHHHHHHHHHHCCC
>NegSeq334
CCCCCCHHHHHHHHHHHCCCCCCCCEECCCCCCCHHHHHCCCHHHHHHHHHHHHHCCCHHCCCCCCHCCCCCCCCCCCCCCCCCCEEECCEEEECCCCCC
>NegSeq335
CCCCCCEEEEEEECCCCCHHHHHHHHHHHHHCCCCEECCCEEECCCCHHHHHHHHHHHHHHHHCCCCEEEEEECCCCCCHHHHHHHHHHHCCHHHHHHHC
>NegSeq336
CCCCCCCCCHCCCCCHHHHHHHHHHHHHHHHHHHHHHHHCCCCCCCCCCCCEEECCCCCEEEHHHCCCCEEEEEEECCCCCHHHHHCHHHHHHHHHHCCC
>NegSeq337
CCCCHHHHHHHHHHHHHHHHHHCCCCCCCCCCCHHHHHHHHHHHCCCCCCCCCCCECCCCCCCCCCCCCCCHHHHHHHHHCCCCCCCCHHHHHHHHHCCC
>NegSeq338
CCCEEECCCHHHHHHHHHHHHHHHHHHHHCCCCCHHHCCHECCCCCEEEEHHCCCCHHEEEEECCCCEEECCCCEEEECCCCCCCCHCCCCCCEEEEECC
>NegSeq339
CCCCCCCCCCCCCCCCCHHHHHHHHHHHHHHHCCCCCCCHHHHHHHCCCCCCCCCCCCCCHHHHHHHHHHHHHHHHHHHHHHHHHCCCCCCHHHHHHHCC
>NegSeq340
CHHHHHHHHHHHHHHHHHHHHCCCCCHHHHCCCCCCCCCEEEECHEEEECCCEEEEEEEEECCCCCCCCCECCCCEEEEEEHHCCCEEEEEEEEEEECCC
>NegSeq341
CCCCCCCCCCCCCCCCCCCCHHCHHHHHHHHHHHHCCCCCCCCCCCCHHHHHHHHHHHHHCCCHHHHCCCCCCCCCCCCCCHHHHHHHHHHHHHHCCCCC
>NegSeq343
CCCCHHHHHHHHHHHHHHHHHHHHCHHHCCCCCHHHHHHHHHHHHHHHHHHHHHHHHHHHHHCCCCCCCCCCHHHHHCCCCHHHHCCEEEEECCCCCCCC
>NegSeq344
CCCCCCCEEEEECCCCCCCEEEEECCCHHHHHHCCCCCCCEEEEEEECCCCCCEEEEEEEEEECCCCCCCCCCEEEEEEEECCCCCCCHHHHHHCCCCCC
>NegSeq345
CCCCCHHCCCCEEEEECCCCCCCCCHHHHHHHHHHHHCCCEEEEECCCCCCCCHHHHHHHCCCCCCCCCHHHCCHHHHHHHHHHHCCCCCEEEEEECCCC
>NegSeq346
CCCCEEEEEECCCCCHCHHHHHHHHHHHCCCEEEECCCCCCCHHHHHHHHHHHCCCCCEEEEEECCCCCCHHHHHHHHHHHHHHHHHHHHCCCCEEEEEC
>NegSeq347
CCCCCCCHEEEECCCCCHHHHHHHHHHCCCCCHHHHHHHHHCCCCHHHHHHHHHCCHHHHHHHHHHHCCCHCCHHHHHHHHHHHHHCCCEEEEECCCCCC
>NegSeq348
CCCHHHHHHHHHCCCCCHHCCCCCCCCCCHHHHHHCCCEEEECCCCCCCCCCHHHHHHHHHHHHHHCCCCCCCHHHHHHHHHHHHHHCCHHHHHHHHHHC
>NegSeq349
CCCCCCCCCCCHHHHHHHHHHHHCCCCCCEEEEECCCCCCEEEEEHHHHHHHHHHHHHHHHHCCCCCCCEEEEECCCCHHHHHHHHHHHHCCCEEECCCC
>NegSeq350
CCCCHHHHEHHEEEECCCCCCCCCCCCCCCCCHCCCCCCCCCCCCCCCEEEEECCCCHHHHHHHHHCCCCCCEEEEEEEECCHHHHHHHHCCCCCCCCCC
>NegSeq351
CCEEEECCCCCCCCCHHHHHHHCCCCEEEEEECCCCCCHHHHHHHHHHCCCCCEEEECCCCCHHHHHHHHHHCCCCEEEEEHHHHHCCCCCCCCCHHCCC
>NegSeq352
CCCCCCCCHHHCCCCHHHHHCCHHHHHHHHHHCCCHCHCHHHHHHHHHHHHHHHHHHHCCCCCCCCHHHHHHHHHHCCCCHHHHHHHHHHHHHHHHHHCC
>NegSeq353
CCCCCCEEEECCCCHHHCCCCCCCCCCCCCCCCCCCCCCCCHEEEHCCCCCCCCCCCCCHECCCCCCEECCHHHHHCCCCCEEEEEEECCCCCCCCCCCC
>NegSeq354
CCCCEEECCCCCCCCEEEEEEECCCCCCCCCCCCCEEEEEECCCEEEEECCCEEECCCCCEEEECCCCCCCCCCCCCCCCEEEEEECCHHHHHHHHHHHC
>NegSeq355
CCCCCCCCCCCCCCCCCCCCCCCCHHHHHHHHHHHCCCCCCCCCCHHHHHHHHHHHHHCCCCCEEEEECCCHHHHHHHHHHHCCCCCEEEEECCCCCCCC
>NegSeq356
CHHHHHHHHHHHHHHHCCCHHHHHHHHCCCHHHHHHHHHHHHHHHCCCEECCCCCEECCCHHHHHHHHHHHHHHHHHHHHHHHHHHHCCCCCEEEEEECC
>NegSeq357
CCEEEEEECCCCEEEEECEEEEECCCCEEEEEECCCCCCHHHHHHHHHCCCCCCCCEEEECCEEECCCCCCCCCCCCCCCCCHEEHCCCCCCCCCHHCCC
>NegSeq358
CCCCCCCCCCCCCCHCHHHHHHCCCCCCCCHHHHCCCCCCCEEEEECCCCCCEEECCCCCCEEEEEECCCCCEEECCCCCCCCCCCCEEECCCCCCCCCC
>NegSeq359
CCEECCHHHHHHHHHHHHHHCCCEEEEECCHHHHHHHHHHCCCCEEEEECCCCCCCCHHHHHHHHCCCCCCEEEEEECCCHHCEEEEEECCCCCCCCCCC
>NegSeq360
CCCHHHHHHHHHHHHHHHHHHHHHCCCCHHHHHCCCCCCCCCCHHCCCCHHHCCCCCCCCCCCCCCHHHHHHHHHHCCCCCCCCCCCEECCCCCCCCCCC
>NegSeq361
CCHHHHCCCCCCCCHHHHHHHHHHHHCCCCCCCCCCCCHHHHHHHHHHHHHHHHHHHHHHHHHHCCCCHEEHCCHHHHHHHHCCCCHHHHHEHHHHHHHC
>NegSeq362
CCCEECCCCCCCCCCCCCCCCCCCCCCCHHHHHCCCCCCCHCCCCCCEEEECHHHHHHHHHHHHHHHHHCCCCCCCCCCCCCHHHHHHHHHHCCCEEEEC
>NegSeq363
CCCCEEEECEEEECCCCCCCCCCCCCEEEECCEEEEECCCCCCCCCCCEEECCCCCEECCCCEECCCCCCHHHHCCCCCCCCCCCCEEEEEECCCCCCCC
>NegSeq364
CCCCCHHHHHHHHHHHHHHHHHHHHHCHHHHHHHHHHHHHHHHHCCCCHHHHHHHHHHCCCCHHHHHHHHHHHHHHHHHHHHHCCHHHHHHHHHHHHHCC
>NegSeq365
CHHHHHHHCCCEEEEEECCHHHHHHHHHHHHHCCCCEEEEEECCHHHHHHHHHHHHHCCCCEEEECCCCCCHHHHHHHHHCCCCEEECCCCCHHHHHHHC
>NegSeq366
CCCCCCCCCCCCCCCCHHCHCHHHHHHHHHHCCCEEEEECCCCCCCCCCHHHHHHCCCHHHHHHHHHCCCCEEEECCCHHHHHHCCCCCCCCCCCCCCCC
>NegSeq367
CCCHHCCCCHHHHHHHHHHHHHHHHHHHHCCCCCCCCCCCCCEEEEEECCCCCCHHHHHHHHHHHHHHHHCCCCCCEEEECCCCCCCEEEEEEECCCCCC
>NegSeq368
CCCCCCCCHHHHHHHHHHHHHHHHCHHCCCHHHEEEECCCCCCCCCECCEEEEECCCCCCCCCCCEEEEEEEEEEEEEEECCCCCCCCCCHHCCCCCCCC
>NegSeq369
CCCHHHHHHCCCCHHHHHHHHHHHHHHHHHHHHCCCCCCCHHHHHHHHHHHHHHHHHHHHHEEHCCCCCCCCCCCHCHCCCCHHHHHHHHHHHHHHCCCC
>NegSeq370
CCHHHHHECCCHHHHHHHHHHHHCHHHHHCCCCCCCCEEEEEEEECCCCCCEEEEEEECCCCCCCCCCCCEEEEEECCHHHHHHHHHHHHCCCCEECCCC
>NegSeq371
CHHHHCCCEEECCCCCCCCCCCCCHCCCCCCCCCHHHHHHHHHHHHHHHHHHCCCCCCCHHHHHHHHCCCCCHHHHHHHHHHCCHHHHHHHHHHHHHHCC
>NegSeq372
CCCCCCCCHHHHHHHHHHHHHHHHHHHCCCCCCCCCCEEEEECCCCEEECCCCCCCCCCHHHHHHHHHHHHHHHHHCCCCHHHHHHHHHHHHHHHHHHHC
>NegSeq373
CCHHHHHCCCCCCCCCCCCCCCCHHHHHHHHHHHHHCCCEEEECCCCCCCCCCEEEEECCCCCEEEEECCCHHEEEEECCCCCCEEEECCCCCCCCCCCC
>NegSeq374
CCCCCCCHHHHHCCCCEECCCCCCHHHHHHHHCCCCCCCEEEEEECCCCEEEEECCCCCHHHHHHHHHHECCCCCCCCCEEEECCCCEEEEECCCCHHCC
>NegSeq375
CCHHHHHHHHHHHHHHHCCCHHHCCHHHHHHHCCCCCCCCCCCCHHHHCCCCCHHHHHHHHHHHHCCCCCCHHHHHHHHHHHHCCHCCCCCCEEEEEECC
>NegSeq376
CCEECHHHHHHHHHHHCHHHHHHHHHHHHHHHHHHHHHHCCCCCCCCCCCCCEEEECCCCCCCEEEEEEECCCCCCCCCCCCEEEEEEECCCCCCCCCCC
>NegSeq377
CCHHHHHHHHHHHHHHHHHHCCCCCCCCCHHHCCCCCCEEEEECCCCCCCCCCCCCCHHCCCCHHHHHCCCEEEEHHHHHHHHHHCCCCCHHHHCCCCCC
>NegSeq378
CCCEEEEECCCCCHHHHHHHCCCCHHHHHHHHHCCCEEECCCCCCCEECCCCCHEECCCHHHHCCCCCCCHHHHHHHHHCCCCCCCCEEEEEECCCCCCC
>NegSeq379
CCCCHHHHHHHHHHHHHHHHCCCCHHHHHHHHHHHHHCCCHHHHHHHHHHHHHHHHHHHCCCCCCCCCCEEEEEEEECCCCCCCCCCCCHHHHHHCCCCC
>NegSeq380
CHHHHHHCCCCHHHHHHHHCCCHHHHHHHHHCCCCCCCCCCCCCCCCCHHHHHHHHHHHHCCCCCCCHHHHHHHHHHCCCCCCHHHHHHHHHHCCCCCCC
>NegSeq381
CCEEEECCCEECCCCCCHHHHHHHHHHHHCCCCEEEEECCCCCCCCCCCCCCCCCCEEEECCCCCCCCCCCCCCCEEECCCCCCCCCCCCCHHHHHHHCC
>NegSeq382
CCHHHHHHHHHHCCCEEEEECCCCCCCCCCCHHHHHHHHHHHCCCCEEEEECCCCHHHHHHHHHHCCCCCCCEEEEECEECCHHHHHHHHHHCCCHHHCC
>NegSeq383
CCCCCCCCCCCCCCCCCHEEEECCCHHHHHHHCCCCCEEEEECCCCCCCHHHHHHCCCCCCCCCCCHHHHHHCCCCEEEEECCCCCHHHHHHHHHHCCCC
>NegSeq384
CCCECCCCCCHHHHHHHHHHHHHHHCCCCCCHHHHHHHCCCCCCHHHHHHHHHCCCEEEEEECCEEEEEEEECCCCCEEEEEECCHHHCCCHHHHHHHCC
>NegSeq385
CCCEEECCCCCCHHHHHHHHHHHHHHHHHHHHHHHHHHHHHHHHHHHHCCCCCCCCCCCCEEEEEEEECCCECECCCCCCCCCCCCCCCCCCCEEHEHCC
>NegSeq386
CCCHHHHCCCHHHHHHCHHHHHHHHHHHHHHHHHHHHHHHHHHCCCCCCCHHHHHHHHHHHHHHHHHHHHHHHHCCCCCCCCCCCCCCCCCCCCCCCCCC

2.Solvent accessibility for N-terminal 100 amino acid sequences of non-redundant T3S and Non-T3S proteins
>PosSeq1
eeeeeeebebbbbebeeeeeeebeebeeebeebeeeeeeeeeeeeeeeeeebbeebeeebbebbbeeeeeeebbebbbeebbeebbeebbbebbebbeee
>PosSeq2
eeeeeeeeebebbebbbbeebeeebbebbeebbeebbebbbbebebeeebeeeeeeeebebbbeebeeeeebeeeeebbbbbbbbbebbeeebbeebeee
>PosSeq3
eeeeeeeeebbbbebeeeeeeeeeeeeeeeebeebbeebebeeeeebebebebeeeebbebbeebeeebebbbebbeeebeebeebbeebeeeeebebee
>PosSeq4
eeeebeeebeeeebeeeeeeeeeeeebeeebeeeeeeeebbbbebbeebbeebeeeeeebeeebeeeebeeebbeebbeebeebebebeebeebbebbee
>PosSeq5
eebbbbbbbbbbbbbbbbbbbbebbbbbbbbbbbbbbebeeebbeebbebbeebeeebeeeeebeebbebbeebbeeeeeebebeebebeebeebeeebe
>PosSeq6
eeeeeebebeeeebeeebbbbbeeebbeebbbbbbbbbbbeebebeebeebeeebbebbeebebebeeebbebbbbbbbeeeeeeeeeebbeebebebee
>PosSeq7
eebeebbeebebbbeeeebeeeeeeebbeebbebbebeeebeeeebebebebeebeeebbeebeeeeeeebbbbbbbeebbebbbebbeebbeebbeeee
>PosSeq8
eebeeeebebbbbbbbeeebbeeeeeebbebebeebbbebbbeebbeebbebbbebeeeebeebeeeeeebbbbbbbbbbbbebbeeebeebeeeeeeee
>PosSeq9
eeeebeebbbbbbeeeeeeeeeeeeeeebebebbbeebeeeeebebeebebebbbbebbbbbeebbbbbbbbeeebeeebeeeeeebbbbbbbbeebeee
>PosSeq10
eeeebeebeeeeeebbeebeeeeebebeebbbbebbbebbbbbbbbeeeebbeebeeeebbeebeeebeeeebeeebbebebebbbbbbbbeebbbbbee
>PosSeq11
eeeebbeeebebeeebeeeeeeeebeeeebeeeeeeebbeebeeeeeeeebeebbeebbeebbebbebbbbbbeebbeeeeeebebbeebeeeebeeeee
>PosSeq12
eeebeebeebbeebbeeeeeebeeebeeebbbeeeeebebbbbbeebeeebeebbeebbebbbebbbebeebbebbebbbeebbeebebeebeeeebeee
>PosSeq13
eeeebbebeebbebbeeebeeebbebeeeeeebbbbbbbebbebebbebbeebbbeebeeeebbebbeebbebbbbbbbbbbbeebeebeeebeebeeee
>PosSeq14
eeebebbebeeebeeeebeeebeeeebeebbeebbeebeebebbbebbeebbbebbebbbebbbeebeebbbebbbbbeebbeebeebbeeeeeebebee
>PosSeq15
eeeebbbbbbbbebeeeeebeebebeeeebebeebebeeeeeeeebeeebbebbeeebeeebbbbeebeeeeeeebebebbbbbbbbbbbbbbbbbebee
>PosSeq16
eeeeeeebebebeebbeebbeebeeebbebebeeeebbbbbebbbbbbbebbbbbbbebbbebbbeebbebebbeebbebbeebbeebeeeeeeebeeee
>PosSeq17
eeebeeeebebbbebbbbbbbbbeeeeebeeebbeebeeebeeebeeebbbbbbbeeeeeeebbebbbbbbbbbbbebbeeeeeeebbbbebeebeeeee
>PosSeq18
eeeeeeebbeeeeebebbebeeebbeeebeebbeeeeeeebebbeebeebeeeebbeeeeeeeeebeebeeeeeeeeeeeeeeeeeeeeeeeeebeeeee
>PosSeq19
eeeeeeeeeeebeeeeeeeeebebbeebbbbbbbbeeeeebeebbeebeeebeebbeebeeeebbbbbbbeeebeeeeeeeeeebeebebbebbbeeeee
>PosSeq20
eeeeeeebebebebeebeeeeeeeeeeeeebbbbbbebeeeebeebbeeeebeeeeebebbbbbbebbebbbeebeeeeeeebbbbbbbbbbbbeeeeee
>PosSeq21
eeeebbebeeebeeeeeeeeebeeeebbeebeebbebbbbbbebeeeeeeeeeeebbbbbbeebbeeeeeeebbbbebebbbbbeebebebbeebeeeee
>PosSeq22
eeebbbebbeeeeeebebeeeeebebeebbbbeeeeeeeeeeeeeeebbbbbbbbbbbbbbbbbbbbbbbbbbbbbbbbbbbbbbbbbbebbeebbeeee
>PosSeq23
eeeeeeeeebeeebebbebebeebeebbeeeeeebebbeebbebbeeeeebeeebeebbbbbbbbbbbbebeeeeeeeeeeeeeeebebebebebeeeee
>PosSeq24
eeeeeebeeeeeebeeebbeeeebeebbeebbebbebbbeebebeebbeeebbeeeebbebbbebbbebbeebeebbeebbebbebbeeebeebeeeeee
>PosSeq25
eeebeeeeeebeeeeeeeeeeeeeeeebeeebeebbeeeeeeebeebbebbbbbbbbbbebbeebbebbbebeeebeebeeebeeeeeeeeeeeebeeee
>PosSeq26
eeebebeeeeebebbeeeeeebeeeeeeebbebbbebbeebeebbeebbeebeeebeebbbbbbbbebbeeeeebebeebeeeeeebebebeebeeebee
>PosSeq27
eeebbeebeeeebbebbebbeebbeeeeeeeebeebbebbeeeeeeeeeeeeebeebbbbbbbebbbbbbbbbebbbbbbbbbbbbbbbbbbebbeeeee
>PosSeq28
ebbeebbeebbbbeebeeebbebbeeeeebeebebbbbbbbbbbbbbbeeebebbeebbbbbbbbbebeeeeeeeeeeebbbbbbbbbbeeeebbbbeee
>PosSeq29
eeebbebbeeeebbbebbeeebebbeebbebbbebbebbbbbbbbbbebbbbbbbbbbbbbbbeeebbbbbbbbbbbbbbbbbbbbbbbbbeeebbbeee
>PosSeq30
eeebeebeeebeebbeeeeebeeebeeeebeebbebbeeeeebeeeeeeeebbbbbbbbbebbbbbbbbbbbbbbbbbbbbbbbbbbbbeeeeeebbeee
>PosSeq31
eeeeeeeeebeeeebbeebeeebebbbebeeeeebebbebbeeebeeeebbbebbbebebeeeebebeebbbbbeebbbbbbeeeeeeeeeeeeeeeeee
>PosSeq32
eebeebeeebeeeebeeebeeeeeeeeebbeebeebbbeebbeebbebbbebbbbeeebeeeebeebbebbbebbbebbeebbeebeeeeebbbbbbeee
>PosSeq33
eeeebbeebeeeeeebbeebbebbbebbebbeeeeebeeebeebebbbbbbbeeebebbebbeebeeeeebbeebbebbeebbebbbebbeeeeeebeee
>PosSeq34
eeeebbbebbeebbbbeebebeeebebbbbbbeebebebbbbbbbbbbbbbbebbeebeebbbbbbbbbbbbbeebbbbbbbbbbebbbbbbbbbbeeee
>PosSeq35
eeeebbbbbeebbbbeebbebeeeeeeeeeebeeebebbebbbbbbbbbbbbeebbeeebeebeeebeebeeeeeebeebeebbeebbeeeeeeeeeeee
>PosSeq36
eeeeeeeeeebebbbbbeebbeebbbbeeeebeeeeeebebebeeeebbbbbbbebbbeebbebbeebbeebeeeeeeeebeebbeebebbbbbbbeeee
>PosSeq37
eeeebbbbbebbbbbbbeeeebeeeeebebebbbbbbbebbbbbbebbeebbebbeebbeeebeebbebbbebbeeebebbeebbebbbbbbbbbbbeee
>PosSeq38
eeebbebbeeeebbebbebbeebbbbbbbebebbebbbbbbbbeebbbbbbbeeeeeeeeebebbbebbebbeebbeebeebbbbbbbbbbebbeeeeee
>PosSeq39
eeebeebbeebbeeebeeeebeeeebebeeeebeeeeeeebbbbbeeeebeebbebbbebbbbbbebbebbbbbbbbbbbbbbbbeeebbbbbbbbeeee
>PosSeq40
eeeeeebeeeeeeeeebeeeeeebeebeeeeeebeebebbeeeeeeebbbbbbeebbebbeeebbebbbbbbbbebbbbbbbbbbbbbbeeebbbbeeee
>PosSeq41
eebebeeeebebeeeeeeeeeeeeeeeeebbebbebbeebbeebeeebbebbeebeeeeeeeebbbebebeeebbbbbeeebeebbbeebeebebeeeee
>PosSeq42
eeeeebbebeebeeebeebbebbeeeeeeebeeebeebeeeeeebeeebeeeeebebebbbeeebeebbeeeeeeebeebbbbbeebeeeeeeeeeeeee
>PosSeq43
eeeeeeebeebebebbbebbbeeebbbbbbeeebeebbbbeeebeeebbebbeebebbeebebbeebbeebebeeeebbebbbebbbeebeeebbeeeee
>PosSeq44
eeeebbbebbbbbeeeebeeeeeeeeeeeebeebbeebebeeeebeebebeeebeeebeeebeeeeeebbebbebbbeeeebeeebeebbeebeeeeeee
>PosSeq45
eeebebeeebebebeeebbeebbeeeeeebeebbbbeebeebbeeeebeebbebbbbbbebbeeeeebebebebeebebbebbeebeebbbeeeeeebee
>PosSeq46
eeeebeebeebeeebeebeebeeeeeeeeeeebbbebebebbbbbbbbbbbbbbbebbeeebeebeebbebbbbbbbbbbbbbebbbbbbeeeebeebee
>PosSeq47
eeeebbeebbeebbeebbebbbbeebeeeebbebbeebbbbbbbbbbbbbbbbbebebbbbebbbeeeeeeebeebbeebeeeebebbebebeeeeeeee
>PosSeq48
eebeebbeebbeebeeebeeeeebbebeeebbebebbeeeebebbebbbebbebbeebbeebeeebeeeeeeeeebbeebeebbeebeeeeeeebeeeee
>PosSeq49
eeeeeeeeeeeeebebeebebebeeeeebebbbbbbbbbebeeeeeeeeeebeebeeebbbbbbebbbebbeebbebbbbebeeeeeeeeeeeeeeeeee
>PosSeq50
eeebeebbeebbebbbbbbbbbbbbbbbbebbbebbeebeeeeeeeebeeeebebebeeebebbbbbbebeeeeeeeeebeebbbeeeeeebeebeeeee
>PosSeq51
eebbebbeebbbbbeeebbbbbebbbbebeeebbebbbeeeeeebbbbbbebbbebeeeebbbbbbbebeeeeebbbebeeebeeebeeebeeeebeeee
>PosSeq52
eeebebbebbbeeeeebbebbebbeeebebeebebebbbeebbbbbbbbbeeeeebeeeebbbbebeebebbbbbbebbebeeebbbbbbbbeebeeeee
>PosSeq53
eeeeeeeeeeeeeeeebeebeebbeeebebeeeeebeeebbbbbbbbbbbeeeeeeebeebeebbeebbeebeebeeebbeeebeebeebbeebeebeee
>PosSeq54
eeeeeeeeeeeebbebeeebeeeebeebbebbeebebebebbbeeeeeebeeeeebebbeebebbeebeebbbbebebeeeeeeeebebbbebbbbbeee
>PosSeq55
eeebebeeeebebebebbeebeeeeeeebbbeebeeeeeeebeebeebeebebebbeebbebbeebbbeebebeeebebbbebbeebeeebeebbbbbee
>PosSeq56
eeeeeeeeeebbbbbbeeeeeeebbeeeeeeeeebbeeeeeeeeeebbeebeebbeebbbbbbeebebebebeeeebebeeeeeeeeeeeeeeeeeeeee
>PosSeq57
eebbbeeeeeebebeeeeebebeebeeebeebeeeeebebeeeeeeebeeeebebbbbbbbebeeebbbbbbbbbbbbbeeeeeeebbeeeeeebbeeee
>PosSeq58
eeeebeeeeeeeeeeeeeeebebeebeebbebbbbebbeebeebbeebbeebbeeeebbebbebbbebbbbebbeeeeeebebbbbbebeeeeebebbee
>PosSeq59
ebebbbbbbbbbbbbbbbbbbbbbbbebeeeeeeeeeeeebbeebbeebbeebeeeebeeebbeebbeebebeeebbeebeebeebeeebbebbeeebee
>PosSeq60
eeeeebebbbbbebeeeebeeebebebbbbbbbbbbbebeebbeebbebbebbeeeebebbbbbbbbbbbbbeebbbbebbebbbebbeeebbbbbbebe
>PosSeq61
eeebeeeeeeeeeebebebbbeebeeeeebeeeeeeebbbebbbbeeeebeebebbebeeeeeeeeeeeeeeeeebbebbebbbebbebbbebbeeeeee
>PosSeq62
eeeeebeeeeebebeebebbeebeebbbebebeeebeebeebbebbebbbbbbbebebbeeebebbbbbbbbeebeebbebbbebbbeeeebebbbeeee
>PosSeq63
eeeeeeebebeebeeebeebeeeeeeeebeeebebbebbeeeeeeebeeeeeeebeeebbebeebeeeeeeebebbbeeebeebbbebbeeeeeeeeeee
>PosSeq64
eebbbbbbbbbebbbbeeeeeebeebbbbbbbebbbbbbebebebbbeeeeeeeeeeeebbbbbebbeeeeebeebeeeeeeeeeebbebbbebbbbbee
>PosSeq65
eeeeeeeeebebbbebebbbebbeeeeebebeeeebbbbbbbebbbbbbeeeeeeebeebbbbbbbebeeeeeebbbbbbeeeebebbeebbebbbeebe
>PosSeq66
eeebeeebbebbbbbbbbebebebeeeeeebeebeeeeebbebbbebbeebebbebbbebbbebbbebbbebeeebebbbebbebeeeeeeeeeeeeeee
>PosSeq67
eeeeeeeeeebebbeebbeebeeebebeeebbeebbeebeeeeeeebebbbbbeebeebbeeeeeebbbebbbebbebeeeebbebeeeebebbbebeee
>PosSeq68
eeeeebbbbbbbbbbbebeebeebeebeeeeeeeebeebbeeeebeeeeeeeebeeeeeeebebebbbbbbbbbbbbbbbbebbeebbbbbbbbeeeeee
>PosSeq69
eeeeebeebbbbebeeeeebbeebeeebeebbeebeeeeebeebbeebbebbeeeeeebbbeebeeeeebebebbbeeeebeebeeeebeebeebbeeee
>PosSeq70
eebeeebeebeebbeebbebbeebbebbeebbeebeebeeebeebbeebbebbeebeebbebbeeebbbbbbbbbebbbebbbbbbbeeeebebeeebee
>PosSeq71
eebbeeeeeeeebbbeebeeebbeeeeebeeeeeeebbbbbbbeeeebeebbeebbebbebebeeebebbbbbeeebbeeeebebbbebebbbebbeeee
>PosSeq72
eeeeeeeeeeeeeeebbbbbbbbbbbeebeeeeeeeebeeebeeeeeeebeeebebbbbbbbbbbbbbbbbbbbbbbbbbbeeebeebeebbbbbbbeee
>PosSeq73
eeebeeeeeeeebebeeeeeeeeeeeebebeeeeeeeeeeeeeeeeeeebeebeebeeebbeebeeebeebebbbeeeeeebeeebeeebeeeeeebeee
>PosSeq74
eeeebebbeeeeebebeeeeeebeeeeeeeeebbebbbbbbbbebbbbbeeebebeeeebeebbebbbebbeeeeeebeebbebbeebbebbeeeeeeee
>PosSeq75
eeeeeebebebeeeeeeebeeeeebebbeebbeebeebbebbbebbeebeebbebbbebbeeeebeeebbebbbbbbbbeebbeeeeeeeeeeeeebeee
>PosSeq76
eebebeebeeebbeeeebbbbebbeebeeebebbebbeeeeebebebebeeebbeeeeeeeebbbbbbbbbbbbbbebbeebbbeebeebeebbbeebee
>PosSeq77
eeeeeebeebbbbebeeeeeeeeeeeeeeeeeeeeeeeeeeeebeebebbeebeebeeeebeebebebbebebeeeeeeeeeebeeeeeeeeeeeeeeee
>PosSeq78
eeeebebeeeeebeebebeeeeeeeeebeeeeebeeeebeebeeebbebbbbebeeeebeeebbbbebbbbbbbbbbbbbbbebbeeebbbbbbbeebee
>PosSeq79
eeeeeeeebebebeeeeebeebbeebeeeeeeeeeeeeeeeeeeeeebeeebebeebeeebeebeeeeeebeeeeeebbbbbbbbbbeeeeeeeeeeeee
>PosSeq80
eebeebbbbbbbbbbbbeeeebeeeeeeeeeebeeeebeebeeeeeeeeebeeebbebeebeeebeebbeeeeeebeebeeeeeeeeeeeeeebeebeee
>PosSeq81
eeeebebeeeebeeeeebeeebeebbeeebeebebebbebeeebeebeebbebbeeeeebbebbeebebeeeebbbbbbbeeeeeeeebeeeebbbbbee
>PosSeq82
eeeeeeeebeebbbbbbbebebeebbbeebeeeeebbeeeeebeebbeeeeeeebebebbeebeebeebeeeeebbeebebeebbebbeebbeeeeeeee
>PosSeq83
eebeeebeebebbebbeeeeeeeeebeebebbbebbeeeebeeeeeeeeebebeeeeeebeebbebbebbebbeebbeeeeeeeebeeeeebeeebeeee
>PosSeq84
eeeeeeeeeeebebebeeeebeeebeebeeeeeeeeeeebbbebeeeeeeeebbbebbbebbeebbeeeeeebeeeebbbebbeeeebebeeeeeeeeee
>PosSeq85
eeeeebeeebeeeebeeeeebeeeeeebeeeeeeebeeeebeeebeebbeebeeeeebeebbebbeebbeeeebebebeeeeebebebbbbbeeeeeeee
>PosSeq86
eeeeeeeeeeeebbbebeeebebbbbbbeebeeeeeebebbbbeebeeeeeebeebbeebeeeeeebeeeeebeebeeeeeeebeeeeebebeeeebeee
>PosSeq87
eeeeeeeeeeebbeeeeeeeeebeebbeeeeebbbebbeeebebbbbbeebeebbbebeeebeebeeeebeeeeebeeebeebeebbeebbbbbbbbeee
>PosSeq88
eeebebeebeeeeeeeeeeeeeeeeebeeeeeebeeebbbbbbbbbbbbbbbbbbbbbeeebeeeebeeebbbebbbbbeeeebbeebeeebbbebeeee
>PosSeq89
eeeeeeeebbebbeebebbbbbbbebbebbeeeeeebebbbbbbbbeeeeeeeebeeeebbbbbbbbbbbebeeeeebebebeeeeeeeebeeeeeeeee
>PosSeq90
eebebeeeeeeeeebebeebeeeeeeeebeeeeeeeeeeeebbbeebeebbbeebeeeeeeebebeeeebbebbbbbbbebeeeebeebeebeebeeeee
>PosSeq91
eebeeeeeeeeeeeeeeeebeeeeeeeeebeeeeeeeebbeebbbbbbbbeeebebeeeeeeeeeeeebeebbbbbbeeeebeeeeebbebbeebbeeee
>PosSeq92
eeeeeeeeebeeebeeeebeeeeebeeeeeeebeeeebbeeebeebeebeeeeeeeeeeeeebebbbebbeebeeeeeeebbbbbbbeebeebeebeeee
>PosSeq93
eeeeebeebeeeeeeeeeeeeeeeeeebeeeeeeebeeeebbbbbbbbebbeebbeebeeebeeebeeebbebbbbeeeeeeeeeeeeebebbbbebeee
>PosSeq94
eeeeeeeeeeebeeeeeeeeeeeeeeeebeeeeeeeebebbebbbeebeebeeebeeeeebeeeebeeeeeeebeeeeeeeeeebeeebeeeeeeeeeee
>PosSeq95
eeeeeeeeeeeeeeeeeeebeeeebeeeeebbebebeeeeeeebeebeebebeebebebbebbbbeeeeebeebbebebeeeeeeebebeebbeebeeee
>PosSeq96
eeebeeeeebeebeebeeeeeeeeeebebebebeeeeebbbeeeeeebeeeeeeeeeeeeeeeeeeebebeeeeeeeeeebebbbbbbbbbbeeeeeeee
>PosSeq97
eebeebebbeebebebbbbbbbbbeeebbebbbbbbbbbbeeeeebbbbbeebeebbeebeeeeeeeeeeebebbbebbeeeeebbbebbeebeeebeee
>PosSeq98
eeeeeeeeeeeeebebeebeeeeeebeebeeeeeeebeebbeebbeebeeeeeeeeeeeeeeeeeeeeeeeeeeeeeebeeeebbeebeeebeebbeeee
>PosSeq99
eeebbbebeebbeebbbbbbeebeebebbebeebebbbbbbbbbbbebbbbbbbbbbbbbbbbbbbbbbbbbbbbbebeeeeebeebeeeeeeeeeeeee
>PosSeq100
eeeebebeeebbeeeeeeeebeeeeeebeeeebebeebeeebbeebeeeebbeebbeebeeeebeebeeeeebbebbeebeebbeebeeebebeebbeee
>PosSeq101
eeeeeeeeeeeeeebeeebeeebbbeeeeebbbeeebebebbebbbbbbbeebbbeebeeebbbbbbbbebbbbbbbbbbebebbeeeeeeebeebeebe
>PosSeq102
eeeebeeeebebebebebebbbbbbbbebbebeeeeeeeeeebeeebeebeebbebeeeebeebebbbebeeebeebeeeebebeeebbeebbeebeeee
>PosSeq103
eeebebbbebbeebbeebeebbeebebeeeeeeebeeebeebeeeeeeeeeeeeeeeeeeeeeeeebbeebeeeeeeebeebeebbeeeeeebeeebeee
>PosSeq104
ebebebbeeebbbbebeeeeeeebeeeeeeeeeebbeebbeebbeebeebbeeeebbbbeebeeeeebbebeeebbbbeebbebeeeeeeeeeeeeeeee
>PosSeq105
eeebbebeebebeeebeeeeeeeeeeeeeeeeeeeebeeeebbbbbbbbbbebeeeebbbbbbbbebbbbbbbbbbeeebeebebeeebeeeeebeeeee
>PosSeq106
eeebebbeebbeebebeebeebeebbebbeebbeebeeeeeeeeeeeeebebebebeebeeebebeeebbbbbbebbeeebbeebbeebebbbbeeeeee
>PosSeq109
eeeeeeeeeeeeeeeeeeeeebeebeebbeeeebbbeebeeebbeebebebbbbeeebebbebbeebbebbeebebebebbeebeeebeeeeeeeeeeee
>PosSeq110
eeebeeeeebebeeeeeeeeeeebeebbebbbebbbeebeeeeeeeebbbeeeebbbebeeeebeeebeebeeeebeebbeeeeebbebbbeebeeeeee
>PosSeq111
eeeebbebbeeeeeebbebbbbeebbeebbebbbebebbbbbbbbbbbeebbebeeeeebeeeebeebbeebeeeebebbbeebeebbeebeeeeeeeee
>PosSeq112
eeeebeeeebeebeeeebebeeebebbbbbebeebbbeebeebbbbbbbbbbbbebeeebbebbbbebeeebeeebbbbbbbbbbbebbbbbebeeeeee
>PosSeq113
eeebebeebeebbeeeeeeeeeeeeebebbbbbebbbbbbebbbbbebebebbbebbeebbeeeeeeeeeebebbebbbebbeeeeebebebeeeebeee
>PosSeq114
eeebeeeeeeeeeeeeeeeeeeeeebbebbeebbeebeeeeeebbeebbbbbbeeeeeebbeeeeeeeeeeeeeeeeeeeebebebebebbbebeeeeee
>PosSeq115
eeeeeeebeeeeeeeeeeeeeeebeeebbebbeebbeebbeeeeeeeebeeeeeebeeebebbbbbeebeebbbeeebebbebbbebbeeeebeeeeeee
>PosSeq116
eeeeeeeeeeeeeebeeeeebeeeeeeeeebeeeebebbebbbbbbebbeeeeebbbbebebbbeeebeeeeeeebbbbbbbbbbbeebeebeeeeeeee
>PosSeq117
eeeeeebeeeebebbeeeebeebbeebeebeeebbbebbeebbeebbebbeebbeeebeeeeeeeeeebeeeeebebeeeeebeebebeeeeeeeeeeee
>PosSeq118
eeebeeeebebeeebbbebbebeeeeeeeebbeeebebbbebeebbbbbbbeebbeeeebbeeeebeebebbeeeeeeeeebeeeeebeebeeebeeeee
>PosSeq119
eeebbbbeeeeeeeeebbeebbeebeeebeebebbeebbebbbbbeebbebbbbbbbbbbbebebeeeeeeebeeeeebebbebeebbbbbbbbbeeeee
>PosSeq120
eeeeebbebeebeebebebebeeeeeeeeeebbebbeebbeebeebbbebbeeebeeeeeeebebebbebbbbbebeeebeebbeebbeebbeebeeeee
>PosSeq121
eeebbbbebeebeebeebbbbebebebeeeeeeeebbbbbbbbbbbbbbbeeeebeebeebeebeebeeebeebeeeebbebbebbeeebeeeebeeeee
>PosSeq122
eeeeeeeeebeebebbeeebeeebeeeeeeeeeeeeebeeeeeebeeeebebbbbbbeebbebbbbbebeebbeebeeeebbebbbbbbbbbeebbeeee
>PosSeq123
eeeeebebbeebbbebbbbbbeeebebeebbeebebebebbeebbebbeeeeeebbeebeebeeebeeebbeebbebbbebbeeebeeeebbeebeeeee
>PosSeq124
eebeebeebbbebbebeeebeeebebbbbebeebbebeebbbbbebbeebbeebbebbeeeeeeeeebebebbbbbbbbebbbebbeeeeeeebeeeeee
>PosSeq125
eeebebebeeebeebebbebeebebbbbbbbbbeebbebbeebbeebbebbeebeeebeebeebbebbeebeeebeeeeeeeeebeebeeeebeebebee
>PosSeq126
eeebbebbebeeebbbeeeebeeeeebbebbeebeebbeebbeebebebebeebeebbebbeebeeeeeeeebeebeebbeebeeeeeeebeeebeeeee
>PosSeq127
eeeebebebeeeeeeeeeeeeeeeeebebeebeebbeebeeeebeebeeebeebbeebeebebeeebeeeeeeeeeeeeeeeeeeeeeeeeeeeeeeeee
>PosSeq128
eebebeeeeeebeeeeeeeeeebebbbeebbeeebbeebeebbeebeebbeebeeeeeeeeebbeebeeebeeeebeeeeeebeeeeebbeeebbeeeee
>PosSeq129
eebeebbeeebeeebbeebeeeebebeebeebeeeeeeeeeeeebeeeebeebeeeebebbbbebbbbeeeeebbeebbeeeeebeeeebeeebebeeee
>PosSeq130
eeeeeeeeeeeeeebeebebbbbeeeebbbbbbeeeeeeeebeeeeeebeeeeeebeeeebeebeeeeeeebebeebebeeeeeebbbbbbbbbbbeeee
>PosSeq131
eeeeeeeeeeebbeebbbbbbeeeebbebeeebebbbbebebeeebbeebbbbbbbbbeeeebeeeeebebbeebbebbebeeeeebeebeeeeeeeeee
>PosSeq132
eeeeeebeeeeebebbbeeeebebbbbbbebeebebeeeeeebbeeeebbbbbbbbbbbbbbbbbeeeebeeeeeeeeeebebbebeeeeeebbbbeeee
>PosSeq134
eebbbbbbbbbbbbbbbbbbbbbeebebbbbbbbbbbbbeebbebbbbbbebbbbbbebbeebebbbbbbbeeeebbbbbbeeeeeeebbbebeebeeee
>PosSeq135
eebeebbeebeebbeeeeeebebbeeeeeeebbeeebeeeeeeeebbebeeeebeeeeebeeebbebbebeeebbbbbbeeeebeebeeeebeeeeeeee
>PosSeq136
eeeeebebebbbbbbebeeebeeeeebeebbeebbeebebeeebeebbeebbebbeeebeebebeeebeebeebbeebbeebbbebbeebeebebbeeee
>PosSeq137
eeeeeeebbbeeeeeeeeeeeeebebeeebbeeebeeebebbbbbebeeebeebbeebbebbbbbbbbebeebbebbeebbbebbeebeebeebbeebee
>PosSeq138
eeeebeeebbbbbbbbbebbebeeebbebbbbbbbbbbeebbbbbebbbebbebbbebbeebbeebbeebbbebbeebbbbbbeebeebeebbbbbbeee
>PosSeq139
eeeeeeeeeeebebebbeeeeebebbebbbebbbeebeeebebbbbbebebebbbbbeebbeeeebeebbebbbbbbbbbbeeeeeebbbbbebeebeee
>PosSeq140
eeebeeeeebbbbbbbbbbbbeeeeeeeeebeebeeebbbbeebeeebebbbbbbbbbeeeeeeeebbeebeebbeebbeeeeebbebbeeeeeebeeee
>PosSeq141
eeeeeeebbbeebbbbeeeeebeeebbbbbbbbbbbeeebeebeeeebbbbbbbbbbebbbbbbbbbbbbbbbbeeeebeeeebbeebbebbeebeeeee
>PosSeq142
eeeeeeeeeebbeebbbbbeebbbbbbbebbbbbbeeebbebeeeeeeeebebbbbbbbbbbbbebbebbebbbebbebeeeeeeeeeeeebeeebbeee
>PosSeq143
eebeeeeeebeebeebbeebbeebeeeeeeebbeebeebeebeeeeebbeebbbebeeebeeebeebbeebeebeeeeeeeeeeeeeebeeeeeeeeeee
>PosSeq144
eeebeeeeeebbebbebeeeeeeeebeeeebeeeebbebbbeeebebbbbbbbebbbbbbeeeeeeeeeeeeeebebbebebbebeeeeebbbbbeeeee
>PosSeq145
eeeeeeeeeeeebeebbbbbbebbeeebeeeeebeeeeeeebeebeeeeeeeebebebebbbeeeeeebeebeeeeeeebbeebebebeeeeeeeeeeee
>PosSeq146
eebbeebbebbbebeeebeeeeeeeeeeebebbbebbeeeeeebbeebbeebbeeeeeeeeebeeeeeeeeeeebbebbbeeeeebeeeeeeeeeeeeee
>PosSeq147
eeeeeeeeeeeeeeeeeeebeeebbbbbbbebbbbbbbbbbbbbeebbbbbbbebebbeeeeeeeeeeeeeeeebbbbbbebbeebeebeeeebeeeeee
>PosSeq148
eeeeeeeeebeeebeeeeeeeebbebeeebbebbeebeeeeebeeeeeeeeebbeebbeeeeeeebeebbebbeebeeebebbeebbeebeebbeeeeee
>PosSeq149
eeebebeeebeeebeeeebeebeeebeeeeebeeebbbbbbebbbeeebeebeeeebbeebeebbeeebebbeebeeeebbeebbebeebbebeebbeee
>PosSeq150
eeebeebbeeeeebebbbebeebeeebbebbeebbeebeeeebeeebebbbebbbebbeebeeeebeeeebeebebbbbbbbbbeeeeebeeeeebbebe
>PosSeq151
eeeebbeebebebbbeebeeebeebbeebeebeeeeeeebeeeeebeebbebbeebbeebbebebbeebbeeeeebeebebbbebeeebeebbebbeeee
>PosSeq152
eeeeebbebebebeeeeebeebeeebebbeebeeebbbbbbebbeeeebbbeebebbbeebeebbebbbebbebbbebbeeebbebbeeeeebbbbbbee
>PosSeq153
eeeebebebeeeeebeebeebeebeebeebbbeeeeeeebeebbbbbbbbbbbeeebeeeeeeeebbebbeebbebeeeebebbebbebbbbeeebbbee
>PosSeq154
eeeebeeeeeeeeebeeeebeebeeeeeebeebeeeeeebeebbebeeeeeeeeebbebbeebeebbeebeeebeebeebbeebeebbeebeeeeebeee
>PosSeq155
ebebbbebbbbbbbbbbbbbbbbbbbbbbebebeebbbbbebeeeeeebeeeebbbbeebeeebbbbbbbbbbbbbbbbbebbeebebbeeeeeeeeeee
>PosSeq156
eeeeeeebeebbbbbbeeeeeeeeeeeeeeeeeeeeeebebebeebeebbebbbebeeeeebbeebbebbeeeebeebbbbbeebebbbbbbbbeeeeee
>PosSeq157
eeeebeeeeeeeeeeebbbeeeeeeeeeeeeeeeeeeeeebeeebeebeeeebebebeeeebebeeebeeeebeebbbbbeeeebeebbeebeebbeeee
>PosSeq158
eeeeebbeeeeeeeebeeeeeeeebeeeeeebbeeebebbbebbebeebbbbbbbbbebebeeeeebeeebebebbeeeebeebbeebeebbeebebeee
>PosSeq160
eeebeeebbbeeeeeebebbeeeeeeebbebbeeeeeeeeeeeeeeeeeeeeeeeebebeebeeebbbbbbebbeebeebbeeebeeebbebbbbebeee
>PosSeq161
eeeeeeeebebebeeeebeeebbebebbbebbbebbeebbeebbeebbbebbebbbebbbebbeebbebbbebbeeeebebebbbbbbbbbbbbbebeee
>PosSeq162
eeebeeeeeeeeeeeebebeeebbbbbbebbbbbbbbebbbebbebbbbbbbebbebbbbbbbbbeeeeeeebeebeebbebebeeebeeebbeebeeee
>PosSeq163
eeeebeeeebbebbeeeeeeeebeeeebeeeebbeebebebbebebbbebbeeeebeeeeeeeeeeebbbbebbbbbbbebebbbbbbbebeeeeeeeee
>PosSeq164
eeeeeeeeeeeebeeeebeebebebeebeeeebeeeeeeeebeeeebbebbebbbebbbbbbbbeeebebeebbeebeebebbebbeebbeebbbeeeee
>PosSeq165
eeeeeebbeebbeebeeeeeeebeebbeebeebbebebebbbbebeebbeebeebeebeebeebebebebebebbeebeeebeebebeebebebeeeeee
>PosSeq166
eeeeeeebbeebbebebeebeeeeeeeeeeeeeeeeeebbbbbbbbbbbbbbbeeeeeeeeeeeeeeeebeeeeeeeeeeeeebeeeebebebeeeeeee
>PosSeq167
eeeeeeeeeeeeeeeeeeeeebeebeebebbebbbebeebeeeeeeeeeebeeeeebebbeebbebbeebbbeebeeeeeebbeebeebbeebbeeeeee
>PosSeq168
eeeebeeeeeeebeeeeebeeeeeeebeeeebeeeeebeebbbbbebeeeebbebbbbbbbbbbbebbeebbbbbbbbbbbbbebeeeeeeebbbbbeee
>PosSeq169
eeeeeebebbbebbebbbebbeeebbbbbbebbbbbbbbbbbbbbebebbbbebbebebeebeebbbebbbbeebeeebeeeeeeebeeebeebbeeeee
>PosSeq170
eeeeeeeeeebeeeebeeeeeeeeeeeeebeebeebeeeeeeeebbbebbebbeebbeebbebbbbbbbbeeeeeeeeeeeeeebbeebeebeeebeeee
>PosSeq171
eeeeebebebeeeeeeeeeeebeeeeeebeebeeebbeebeebbeeebeeebeebbebebebeeeebeeeeeebeebeebebebbeebeeebbebbbeee
>PosSeq172
eeebeebbebbeeebeeeeeeeebeeeeeeeeeeeeeeebeeebeebbeebbeeeeeeeeeeeeeeeeeebbbbeeeeebbbbbbbbeebeeeeeeeeee
>PosSeq173
eeeeebeebebbbbbeeeeeebeeeeeeeeeebbebbeeebeeeeebeeeebeeeebeeebeeebbbebbebbeebbeeebeeeeeeeeeebbeebebee
>PosSeq174
eebebebeeeebeebbeebeebeeeeeeeeeeeeeeeeeebebbebbebbeebbeebbbebebbeebeeeebeebebeeeeeeeebeeeeeeeeeeeeee
>PosSeq175
eeeebeeeebeebeebeebeeeeeeeeeeeeeeeebebbebbeebbbebbeebbbbbbebeebbbeebebebeeeeeeeeeebebeeeeeeeeeeeeeee
>PosSeq176
eeeebeeeebbbbbbeeeeeebeeeeeeeeebeebbeeeebbeebeeeeeeeeeebeeeeeeeebeeeeeeebeeebebeeeeeeebeebeeeeeeeeee
>PosSeq177
eeeeeeeeeebebeebeeebeeebeebbeeebebbbbebeebbeebeebeebeebebebebbbebbeebeeebeebebeebeeebebebbbbbbbebeee
>PosSeq178
eeeeeeebebebebeeeeeeeeeeebeeeeeeebebeeebbeebbbbbeeeeebebbebbeebbbbbbbbbbbebeeebeeeebeebebeebeebeeeee
>PosSeq179
eeeeeeeebeeebeebbeeebbebeebbbeebebeebbebbeeeeeeeeeebbbbbbebbeebbeeeebeeeeeeeeeeeeeeeeebeeeeeeeebeeee
>PosSeq180
eebeebbebbebeeeeeeeeeebebbbbbbbbbebeeeebebeebebebbbeeeeeebbbbbbbeeeeeebbebbeebeeeeeeeeeeeeeeeeeeeeee
>PosSeq181
eeeeeeebeeebbbbbbbbbbbeeeeebbbbbbebbbbbbbbbbbbbbbbeeeeeeeeeeebeebeebeeeeeeeebebeeeeebbeebebeeebeeeee
>PosSeq182
eeeebeeeeeeebbbbeebeeeeeebeeeeeeeeeebeebbeebbbebbeeeebeeeebebeeebebbbbebeeeeeeeeeeeeeeeeeeeeeeeeeeee
>PosSeq183
eeeebeeeeebeebeebeeeeeeeeeeeeeebeebbeebbeebbebbbebbeebbeeeeeeeeeeeebeeeeeeeeeeeebeeeeeeeeeeeeeeeeeee
>PosSeq184
eeeeeeebeebbbeeeeeebeeeebbeeeeeeeeeeeebbbbbbebbbebbeeebeeebeeeebeeeeeebeeebeeeeeeebebeeebbbbebbbeeee
>PosSeq185
eeeeeeeeebeeeeebeeeebbbbbbbebeeeeeeeeeeebeebeebbbbbbbbbbbbebebeeeeeeebebeeeeebebebbeebbbbbbeeebeebee
>PosSeq186
eebeeebbeeeebeeeeeeeeebeeeeeeeeeeeebebebbebeeeebeebeeeeeebeeebbebeeeebeeeeeeeeeeebebbeebeeeebeebeeee
>PosSeq187
eeeeeeeeeeeeeeeeeeeeeeeebeebbeebeebbeebeebbeeebbeebbbbbbbbbeeeeeeebebeeeeeeeebeeeeebeeeeeeeebeeeeeee
>PosSeq188
eeeebeeebbeeeeeeeebeeeebebeeeeeeeeeeeeebeebeeebeeeeeeeeeeeeeeeeeeebeeebeebebeeeeeeebeeeebbeebeeebeee
>PosSeq189
eeeebeeeeeebebeeeeeebeeeeeeeeeeeeeebeeeebebbeebeeeeeeeeeeebebeeeeeeeebeebbbebbeeebeeeeeeeebbbeeeeeee
>PosSeq190
eeeebbeebeeeeeebbeeeeeeeeeeebbebbeeeeeeeebbebbebeeebbeebbbbbbbeebeebbbebbeeeeeebbbeeeeeeebbbbbebbeee
>PosSeq191
eebeebeeeebeeeeeeeeeeeeeeeeeeeeeeeeebeeebeebeeeeeeeebeeebeeeeeeebebeeeeeeeeeeeeeeeeeebeeeeebeeeeeeee
>PosSeq192
eeeeeeeeebeeeeeebbeebeeeeeeeeeeeeeeeeeebebebbeebbeebeebbeeeeeeeeeeeeeeeeeeeeeebbebbbebeeeeeeeeebeeee
>PosSeq193
eeeebebbbeeeebeeeeebebeebeebbbeeebbebebbbbbbbebebeeeebbbebeeebeebebbbbbbbbbbbeebeeebeeebbeebbebeeeee
>NegSeq1
eebeebeebeeeebeebbbbbbbbbbbbbbbeebbeebeebbeeeebebbbbbbbbbbeebbeeeebbebbeebeebbeebeebebebbbbbebeeebee
>NegSeq2
ebbbbbbbbeebbbbbbbbbeeeeebbebbeebeebeeeeebebeeeebebbbeebbebbbebbeebbeebeeeeeebbbbbbbbbeebbbbbbeeeeee
>NegSeq3
eeeebeebbeebbeebeeeeeebbbeebbebbbbbeebbeebbeebeeeebbebebeebeeeebebebeeebeebbeebbeebbeeeebeebbebbeeee
>NegSeq4
eeebeeebeebbeeebebeebebebbbebbebbeebeeeeeebbbebbeeebbeebeebbebbbbbbbbbbeeeeebeebeeeebbebbeebebbbebee
>NegSeq5
eebbbbbbeebbebbeebebbeebebeeebeeebebbbbbbbbbbbbbbebebebbbbbbeeebeebbeeeebeeebeebbeeebbbbebbeebeeebee
>NegSeq6
eeeeebbbebbeebbeebeebbeeeeeeebbbbbbbbbbbbbbbbbbbebeeeeeeebebbbeeebebbbbbebbbbbeebbbbbeeeeeeeebebebee
>NegSeq7
eeebbebbbebbbbbbbbbbbbbbbbbbbbbbbbbbbbbbeeeebbebeebbebbbbbbbbbbbbbbbbbbbbbbbbbbbbbbbbbbbebbbbbbbbeee
>NegSeq8
ebbbebbebbebbbeebbbbbbbbbbbeeeebbbbbbbbebbbebbeebbebbbebebbbbbbbebeebeeebeeeeebeeeebeebbeeeebebeeeee
>NegSeq9
eeeeebbbbbebbbbbbbbbbbebbbbeeebbbbebbeeeebeebbeebbeebebbebbeebbbebeeeebebeeeebebbebbeeeebeeebbbbbbee
>NegSeq10
eebbbbbbbbbbbbbbbbbbbbbbbbebbeebebbbbbbbbbbbbbbbbbbbbbbbbbbbbbebbbbbbbbbbbbbbbbbbbbbbbbebbbbbbbbbbbe
>NegSeq11
eeebbbbbbbbbbbbbbbbbeeeeeeeebbebbeeebeebbebeeeeebebbbebbebbbbbbbbbebebbeebbeebeeebeebebebebebeebeeee
>NegSeq12
eeeebebeebeeebeeebbebeeeeebeebbeebbeeeeeebbebbbebbbebbeebbeebebbebbeebbeebbebbeeeeebbeebeebbeeeeeeee
>NegSeq13
eebeebbebbbbbbbbbeeeebbbbbbbbbbbbbbbbebebbbbbbbbbbebbeeeebebbbbbbbbbbbbbbbbbbbbbbbbbbbbbbebbbebbeebe
>NegSeq14
ebbebbbbbbbeeeeeebbebbeebbebbeebbbbbbbbbbbeebeeeeebebeebbebeeebbbbbbbbbbebeebbeebbeebbebeebeeeeeebee
>NegSeq15
eeeebeebbbeebbeebbbbeeebbbbbbbebbbebbbeebeebebebbbbbebebebbbbbbbbeeeeeeeeebeeebbbbbbbbbebebebebeeeee
>NegSeq16
eebbbbbebbbbebbeebbeebebebbbbbbebeeeebeeebbbbbbbbbebeeebbbebbeebeebbeeebbebbeeeeebeebbeebebeebebebbe
>NegSeq17
eeebebbbbbbbbbbbbbbbbbebbbbbbbbbbbbeeeeeebebebebeeeebebbbbbbbeeeeeeeebbbbbbbbbbbbeeeeebbbbbbbbeeebee
>NegSeq18
eeeebbbbbbbbbbbbbbbbbebebeebebeeebeeeeeeeeeebeebeebbbbebbebebbeebbebbbeebeebbbbbbebbebbbebbbeebeebee
>NegSeq19
eebbebbbbbbbbbbbbebebeeeeeeebeebeeebbebebebeebeeebeebbbebeebeebebebbbbebebeeeeebeebeeeeebebebeeeeeee
>NegSeq20
eebeeebbbbbbeeeeebebbbbbbbbbbebebebeebbebbbeeeeeebbbbbbbbbbbbbbbbbbbbbbbbbbbbbbbbbbebebbebebbbbeeeee
>NegSeq21
eebbebbebeebbbebbeebeeebeeebbebbebbeebbeebeebbbbbbbbebbeeeebebbbbbbbebbeebebbbebeeeeebeeeeeeebebeeee
>NegSeq22
eeeebebbbbbbeebbebbeebbeebeeebebbbbbeeeeebeebeebbeebbebbeebebeeeeeeeebebbbebeeeeeeeebebbbbbbbbbbbbbe
>NegSeq23
eeeebeebbbbbbbbbbbbeebbeeebeeeebbebbbebbbbbbbbbbeebeebbebbbebeeeeebeebbeebbebbbebbeeebeeeebbbbbbbbee
>NegSeq24
eeebebbbbbeebeeeeeebbebbbbbbbbbbbbbbbbbbbbbbbbbbbbbbbbbeeebbebbbbbbbbbbbbbbbbbbbbbbbbbbbebbbeebeebbe
>NegSeq25
eeeeebeeeeeeeebeeeeebebeebeeeeeeebeebebbebebeeeeeebeebbeebeeeebbbbbbbbebebbbebbeebbbbbbbbbeebbeebeee
>NegSeq26
eebbbbbbbbbbebeeeebeeebbeebbebbeebbebbbebbeeebebbebbbbbbebbbebeebbbbebbbbbeeeebbbbbbbbeeeebebbbbbbbe
>NegSeq27
eeeeebbebbeeebebbbebbebbeebebebbbbbbeeeebeeebeeebeebbbebbbbbbbbbbebbebbeebbebbebbbbbbbbeeeebeebbebee
>NegSeq28
eeebeebbbbbbbbbbbbbbbbbbebeeebbbbbbbbebbbeebbeebeeebebebbbbbbebbbbbbbbbeeeeebbbbbbbbeebbeebbeeebbeee
>NegSeq29
eeeebeeeebebbebeebbeeeebbbbbbbebebebbbbbbeebbbbbbbeebbbbbbbbbbbbbbbbeebebbebbeebbeeeebebebeebbeebbee
>NegSeq30
eebbebbebbeebbbbbbbbbbbbbbbbbbbbbbbbbbbbbbbbbbbbbbbbbbbbbbbbbbbbbbbbbbbbbbbbbbbbbbbbebbbebbbebbbebbe
>NegSeq31
eeebbbbbbbbbbbbbbbebbeeebbbbbbbebbbbbbbbebbbeeeeeeeeebbbbbbbbbbbbbbbbbbbbbbbbbbebebeeeeeeeebebebbebe
>NegSeq32
eebbbbbbbbbbbbbbbbbbbbebeeebbbbbbbbeebeeebbeeeebbebeeeebbbbbbbeeebebeeeeebbbebebbbbbbebeebeebebebeee
>NegSeq33
eeeebbbbbbbbbbbbbbbbbbbbbbbbbbeebbeebebeeebbbbbbbbbbbbbbbbbbbbbbbbbbbebebbbbbbbbbbbbbbbbbbbbeebeebee
>NegSeq34
ebbbbbbebbeebbebbbebbbebbeeebbbbbbbbebeeeebeebbeebbebbeeeebbbbbbbbeeebbbbbbbbbbeeeeeeebbbbbebbbbeeee
>NegSeq35
eeebeeebebebebebbbebbbbbbbbbeebeeebebbeebbebbeebeeeeeebebebeebbbbbeeebbbbbbbbbebeeeebeeebebbeeebeeee
>NegSeq36
ebeebbbbbbbbbbbbbbbbebeebbbebebebbbebeeeebeebeeebbeebbbbbbbbbbbebebeeebbbbbbbbeeeeeeeebeebbbbbeeeeee
>NegSeq37
eebbbbbbbbbbbbbbbbbbebeebeebbeeeeebbbbbbebbbbbbbebbeebeebbbbbbbbbbbbbbbebbebbeebbeebeeeebebbbbbbbeee
>NegSeq38
eebebeebeebbeebebeebbeeebeebebeeebbeebbebebbeebbebbebbbeebeeeebebbebbeebbebbeeebeeeeebbeebbebbeebeee
>NegSeq39
eeeeeeebeeeebebeeeebbbbbbbbbeeebebeeeebbebbbbbbbbbbebbbebbeebeebeeebbebbbebbeebbeeebeeebbbbbbbbeeeee
>NegSeq40
eeebeebbeebeeeeebbbbbbeeeebbebbbbbbbeebeeebbbbbbbbbeeeeeeebbbbbbbbbeeeebebbbebeeebbebbeeebbeebeebeee
>NegSeq41
eebbbbbbbbbbbbbbbebeeebebebbbbbeebbbbbbbbbbebbbebbbbbbbbbbbbbbbbbebeeeebeebbeeebeebebeeeeebeeebbeeee
>NegSeq42
eeebeebbebbbeeeebebeebbeebebeeeebbebbeebbeeebbebbbbebeeeebebebbbbbbbebeeeebeebeebbeebeebbebbbbbeeeee
>NegSeq43
eebebeeebbbeeebbebbeebeeeebbbbbbebbbebebbeebbebbeeebebebbeebeeebebebbeebbebbeebebebbbbbbbbbbbbbbebbe
>NegSeq44
eeeebbeebbebbeebeeebeeeeeebeeebebbeebbeeebeebeebbeebeebbeebeebbeeeebebbbbbbeebbebbebbeeebeeeebeeeeee
>NegSeq45
eebbbbbbbbbbbbbbbbbbeeebbebbbebbeebbeebebebbbbbbbeeeeeeebbeebbeebeeebeebbeebeebbeebbebbeebebebbeeeee
>NegSeq46
eeebeeeebeeeebbbbbeebbbbbbbbbeeeeeeeebbbbbbebeebebbbbebebbeebbebbeeeeeebebeebbebbeebbeebbeebeeebeeee
>NegSeq47
eeeeeeebeebeeeeeebeebbeeeeeeeeeebeeeebbeebbbbbbeebbbbbbbbbbbbbeeeebbebbeebbeeeeebbbbbbbeeeebebbebbbe
>NegSeq48
eeebeebbbebbebbbbbbbbbbbebbebbeeebbbbbbbbbbbbbbbbeeebbbbbbbbbbbbbbbbeebeebbbbbbbbbbbbbbbbbebbeebeeee
>NegSeq49
eeeeeeeebeebbeebeeebbeebeeebeebbeebeebbeebbeebeeebeebbeebeeebeeebeebeebbeebbeebbeebeebbeeebbeebbeeee
>NegSeq50
eeeebbeeebebeebbbeeebebbebeeeebbbebbbebeeeeeeeebbbebbebbbebbbebbbebeeebebeebebeeeeebbbbbbbeeeeeeeeee
>NegSeq51
eebeeeeebbeebeebbbbbbbbbbbeeeebeeebeebebebebbeeeeebbebbbebbbbbbbbbbbbbbbbbbbbeeeeeeeebeebbbbbbbbbbee
>NegSeq52
ebebbbbbbeeeeeeebbbbebbbbbebbbbbbbbbbbbebebbebbbebbbebbebbbebbbebbeeeebeebeeebebbbbeeeeeeeeebbbbbeee
>NegSeq53
eeeeeebebbbbbbbbbebebbebbbebbeeeeeeebbbbbbeeeebbebbbbbbeebbbbeebebeeeeeebbbbebebbbbbbbbbeebbeeeebebe
>NegSeq54
eebbbbbbbbbbbbbbbbbbebbeeeebebbbbbbebbeebbebbbebeebeebeeebebbbebebeeeebbbbbbbbbbebebbbbbbbbbebbbbbee
>NegSeq55
eeeeeeeeebebbbbbbbbbbbbbbbbebbbbbebbbbbbbbbbbbbbbbbbbbbbbbbbbbbeeeebbbbbbbebbbeebbbbbbbbbbbbbbbbbbee
>NegSeq56
eeeeebbbeebbeebebebeeeeebebebbbebeebeeebbbbbbbeebeebbeebebbbbbbeeeebeeeeebeeebbbbbebbbbbbbbbbebbbeee
>NegSeq57
eeeeebeeeeeeebbbbbbbbbbbbbbbebbeebeeebeeebbbbbbbbbeebbeeeeeebbeebeebbebbeebebebbbbbebeeebbebebeebbee
>NegSeq58
eeeeebeebeeeeeebebeeebbeebeebeeeebbeebbebbeebeebbebbbbbbbbbbbbbbbbbbbbbbbbbbbbbbbbbbbeeeeeeeeeeebeee
>NegSeq59
eeeeeeeeeeebbbbbbbbbbbbbeebebbbbbbbeeeeeebeebbebbbeebbeebbebeeebebbbbbbbbbbbbbbebebbeebbeebeeebeebee
>NegSeq60
eeeebeebbeebeebbeebeeeeeeeebebeebbeebeeebeebbeebbeebeebbbbbbbbbeebebbbebbeebbeebeebbeeeebeebebbbbbbe
>NegSeq61
eebebbbbbbbbbbbbbbbbbbbbbbbbbbbbbbbbbbeebebbbbbbbbbbbbbbbbbbbbbbbbbbbbbeebbebbbeebeebebebbbbbbbbbbbe
>NegSeq62
eeebbbbbbbbbbbbbbbbbbbbbbeebeeebeeeebbeeeeeebeeeeeeeeebbebbbebebbbebbeeeeebeebbbeebeeebbbebeebbbbbee
>NegSeq63
eeebeeeeebeebeeeeeeeeeeeeeeeeebeebebebeeeeeeeeeeeeeebbebeeebbeeeeeeeeeeeeeeeeebbeebeebbeebbeebeebbee
>NegSeq64
eebbbbbebebbebeebebbebbbbbbeebeeebebebbbebeeeebebbbbbeebeeebbbbbbebeeeebbebeebebeeeebbebbbbbbbebeeee
>NegSeq65
eebbebbbebbebbbebbebbebeeeeeeebeebeebeeebeeebeeeeeebeebeeebeeeeeebeebbeebeebeebeeebeebeebeebbeebeeee
>NegSeq66
eeebbbeeeeeebbebbebbbbbbbeebebeeebeebbeebbbbbbbeeeeeebebeeebeeebebebeebbbbbebbebbbbbbbbebbebbeebeeee
>NegSeq67
eebeebbeeeeeeeeeeeeeebbeebeeeeebbbeebeeeeeeeeebbbebbebebeeebbbbbbbeeeeebbeebbbbbbbbeebeebeebbbbbbbee
>NegSeq68
eeebbbbbbbbbbbeeeeeeebbbebebbbebeebbbbbbbeeeeeebbebebbeeeeebbbbbbbbbebeeebeebeebbbbbbeebebbbbeeebeee
>NegSeq69
ebbebbbbbbbbbeebeeeeeebbeebbebbbbbbbbbeeeebeebbebbebbbebbeebbeebbeeeeebbeebeeeeeebbeebeebbeebeeebeee
>NegSeq70
eebebeebebbeebbbbbbbbbeeeebeebbebbebbeeebbebbeebbebbbebbeebeebeeeebebbebbbeeeeebeebebebeeeeeebeeeeee
>NegSeq71
eeebeeeebeebebeebeeeeebebeebeeebbeebbebbeeeebbbbbbbbebeeeeebeebbbbbbbbbbbbbeebebeebbbbbeebeeeebbeebe
>NegSeq72
eeebbbbbbbbbbebeebeebbeebbebbeebebebbbbbbebbbbbbbbbeeebbeebbebbeebeebeebebeeeeeeeebbeebebebeeebbebee
>NegSeq73
eebeebbebbeeeeeeebbebbbebbbeeebebeebbebbeebeeeebbebbbebbebbbebbeebeeeeeeeebbebbbbbbeeebeebbebbbebbee
>NegSeq74
eebeebbbbebbeebebbbebbbbbbeebbbbbbbbbbbbbebbeebeeebeebeebbeebeeeebebebeeebebbbebbbbbeeebbebbeeeeeeee
>NegSeq75
eebeeebbbbbbbbbbbbbbbbbbbbbbbbbbbbbbbbbbbbeeeebeeebeeeeebbebbbbbbbbbbbbbbbbbbeeeebbbbbbbbbbbbebeeeee
>NegSeq76
ebbbbbeebebeeebeeeebbeebbbebbeebbeebebbbbbbbbbbeebbbbbbbbeeeeeeebebebebbbbbbbbbbbbbbbbbbebeeeeebebee
>NegSeq77
eeeeeeeeeeeeeeeeeeeeebeeebeebbbbbbbbbbbbbbbbbbbbbebbeebbbbbbbbbbbbbbbbbbbbbbbbbbbbebbbbbbbbebbeebbee
>NegSeq78
eebbebbbbbbbbbbbbbbbbeebebebbbbbbbbbbbbbbbbbeeeebeeeeebbbbebbbbbbbbbbbbbebbbbbbbbbbbbbbbbbbbbebeeeee
>NegSeq79
ebebbbebbebbbebeebbebbbbbbbbbbbbbbbbebbeebbebbeeeebbbbbbbbbebbeebbbeebebebeebbebbbbbbbbbbbbbeeeeeebe
>NegSeq80
eebbbbbbbbbbbbbbbbbbbbbbbbbbbbbbbbbbbbbbbbebbbbbbebbbbbbbbbbbbbbbbebbeebbbebbeebbbbbbbbbbbbbbbbebeee
>NegSeq81
eeeeeeeeeeeeebeebbbebeeebebbbbbbbbbbbbbebebeebebeebbbbbeebeebeeebbbbbbbbbbbbbbbbebebebeeeebebeeeeeee
>NegSeq82
eebeebbebbbbbbeeeeebeeeeeeebeeebebbbbbbbeeeeeeeeeebbebeeeeeeebbbbbbbbbbbbebebeebbebbeebeebeebbbebeee
>NegSeq83
eebbbbbbbbbbbbbbbeeeeebebebeebeeeeeeeebbebebeebeebbbbbbebeebeeebbbbbbbeeeebeeeeeeeeebebebbbbbbebeeee
>NegSeq84
eebbbbbbbbbeebbeebeeebeeeebeeebeebbbbbbbebbbbbeeeebebbeeeebebbbbbbbbbbeebeebeeeebbebbbbbbbbbbbbbeeee
>NegSeq85
eebbebebeeeeeeebeeeebbeeebbbebeebeeebbeebbebbeebbeebbebebeebbebbeebbebbeebbeebbebbeeeeeeeeeebeebbeee
>NegSeq86
ebeeebebbbbbbbbbebbbbbebbbebbeebebebbbbbbebeeeebeebbebbeebebebbbbbbbbbeebbebbeebbeebeebbbbbbbbbeeeee
>NegSeq87
eeeebebeeebeeeeeebebebbeeeebebeebeeeebbebebebbeebbeebbebbbbbbbeebbebbeebbeeeebeeebebbbbbbbebbebeeeee
>NegSeq88
eeeeeeeeeeeeebeebbeebeeebeebbeebebbeeeeebbbbbbbbebbbbbbbbbbebeeebebebebbbbbbbbebeebeeebbeebbeebebeee
>NegSeq89
eeeebebbebbbbbbbbbbbbbbebeeeeeebeeeeebeebbeebeebeebbeebebbbbbeebebebebebebeeeeebbbbbbbebeeeebebebeee
>NegSeq90
eeeebebbbebbbbebbebbbbbbbbbbbbbbbbbbbbbbbbbbbbbbbbbbbbbbbbbbbbbbbbbbbbbbbbbbebebeebbeebbeebbebbbbbbe
>NegSeq91
eeeeebbebbbbbbbbbbbbbbbbbbeebeeeeeeeeeebeebeeeeeebeeeebbbbbebbebebeeeebbbbbbbbbbeeebebeeeeeeebbbbbee
>NegSeq92
eeebbbbbbbbbbbbbbbbbeeeeeeebebeebeebeebebbeebeeebbbeebeebeeeeeeeeeeebbbbbbbebbeeeeeebebebebebeeeeeee
>NegSeq93
eebbbbbbbbbbbbbbebeebeebbeeebeeebebbbeeeeeeeebbeeebbbbbbbbeeeeebebeebbebbbbeeebeeebeebeebeeeeebbebee
>NegSeq94
eeeeeeeeeebbeeebbbbbbbbbbbbbbbbbbbbbbbbbbbebbbbbbebbbbbbbbbebbbbbbbbbbbbbbbbbebbebbbbbbbbbbbbbbbbeee
>NegSeq95
eeebeeeeeebbebbbeebeebebebbbbbbbbbbbbbbebeeeeeeeebbebbeebeebeeeebbbbeebebeebeeeeeeeebbeebbebbeeeeeee
>NegSeq96
eebeeeebeebebebbbebbebbbebbbbbbebbbeebeeebeeeebbbbbbbeeebbbbbbbbbeeeeeeeebbbbbbbbbeebeeeebbeebbeebbe
>NegSeq97
eeebbebbeebeeeeebbbbbbbbbbbbbbbbebbbbebeebeebbbbbbeeebbebbbbbebeebbebbbebbbebeebeebeeebebbebbeeebeee
>NegSeq98
eeeeeeeeebeebbeebeeeeeebbebbebbbebbbbbbeeeeeeeebeeeeebebebbbeeeeebbbbbbbbbebbbebbeeebebbbbbbbbbbebee
>NegSeq99
eebebbeebeeeeeeeeeeeeeebebbbbeeeebbbeeeebbbbbbbbeeeebbebebebebbbebbeebebbebbbbbbbbbbbebbebbebbeeeeee
>NegSeq100
ebbbbbbbbbbbbbbbbbbbeebeebebbbbbebeeebebbbeebbbbbbbbbbbeeebbbbebbeebeebbeebbeeeebebeebbebbbbbeeeebee
>NegSeq101
eebeebeeebbbeeeeebebbbbbbbbbbbebbebbebebebbbbbbbbeeebebeeebeebeebbbebbebbbbbbeebebeebbebbbbbbbbbeeee
>NegSeq102
eeeebeebbebbeeeeebebeebbeebebbeebbeebbeebeeeeebebebbbbebbeeeeeeeeeebeebbeebbeebeebbeebbebbeeebbbbbee
>NegSeq103
eeeebbebbebeeebeeeebeebbbebbeebbeeebeeeeebeeebeebeebbebbeeeebbebbbebbbbbbeeeeeeeeeeeebbebbebbeebbeee
>NegSeq104
eeebeeeeeebbeeeeeebeeebeebbebbbebbeeeeebbbbbbbbbebbbbbbbbbbbbbbeebebbbbbbbbbbbbbbbebbbebbeeeeeebbebe
>NegSeq105
eebeeeeeebeeeeeeeeeeeeebebeebbeebeeeebbbbbbbbbbbbbbbbbbbbbbbbbebeeeeebeeeeeebbbebbbbbbebbbbbbbbbbeee
>NegSeq106
eeeeebebbbbbbbbbbbbbbbbbbbbbbbbbbbbbbbbeeeeebbbbbbbbbbbbebbbbbbbbbbbbbbbbbbbbbbbbbbbbbbbbbbbbbbbbbee
>NegSeq107
eeeeebbbbbbbeebbbbbebbbbbebebbeeeebebbbbbbbebeeeeebbeebeebeebebbbebeeeeebebebeeebeebbebbbbeebbebeeee
>NegSeq108
eeeeeeeebbbbbbbbbeeeeeebbebeeeeeeeebebbbbbbbeeeebbbbbebbebbebbbeebbbeebebebeebbebbeebbebbebbbbbbbeee
>NegSeq109
ebeeebeebeebbebbebbbbbbbbbbbbeeeebbbbbbbeebebbbbbebbbbeeeeebebebbbbbbbebbbbbbbbbebeeeebeeeeeebeeeeee
>NegSeq110
eeebeeebeebbebbbebbeeebeeebbeebbeeeebbeebbebbbebbbbbbbbbeebbbbebbbbbbbbbbbbbbebbbbbbbbbbbbbbbbbeebee
>NegSeq111
eebbeebbeebebeebbeebebbebbbbebeeeeeeeeeebeeeeebeebeeebeebbeebbebbbbbebbebbeeeebebbebbbbbbbeebebeebee
>NegSeq112
eebbeeebbeebbbbbbeeeeebbebbeeebbbbbbebeebeebeeeebebbebeeeebeebbebbeeeebbeebeebebbeebbbeebeebbbeeeeee
>NegSeq113
eeeebbbbbbbbbbbbbbbbebbbbbbbbbbbbbeeeebbbebbeebbbbbbbbbbbbbbbbbbbbeeebbbbbbbbbbbbbbbbbeeeebbeebbeeee
>NegSeq114
eebbeebeeebeebebbebbebeebebbbbbbbbbbeebbbbbbbbbbbeebbeeeebeeebebbbbbbebbbbbbbbbbbbeebebbbbbbeebeeeee
>NegSeq115
eebbbbbbeebbbbebbbbbbeebeeeeeeeeeeeebbeebebeeeeebebbbbbbbbeebbbbebbeeebbeeeeebbbbeeeebbbbebbbbbbebee
>NegSeq116
eeeeeeeebeebbeebbeebeeebbeeeebeeebbbbbbbbbebbebbbbbbbeeebbbbbbbeeeeeebeebbbbbbbbbbeeeebbbbbbbbbbebee
>NegSeq117
ebbbbbbbbbbbbbbbbbbbbbbbbbbbbbbbbbbebbbbbbbbbbbbbbbbbbbbbbbbebebebeeebeeebbbbbbebbbbbbbbbbbebbeeeeee
>NegSeq118
eeeeebebebbbbeebebbbbbbbbeeeeebbbbbbbbbbbeeeeebebebbeebbebbeeeebebebbbbbbbbbbbbbbbebbeeebebebbbbeebe
>NegSeq119
eebeebebeebeebbeebbeebeebebeebbbbbbbbbbbbbbbbbbbbbbebeeeeebebebebbebebeeeeebbbbbebeeeebebbbbbbbbeeee
>NegSeq120
eebbbbbebbbebbeeebbebbeeeebbbbbbbbbebeeeebeeeebebebbebbbbbbeeebbbbbbbbbeeebeebeebbeeeebbeebbbbebebee
>NegSeq121
eebbebbbbbbbbbbbbbbbbbeeeeeeeeeeebbbbbebeeeeeeeeeebebebebebebebbbbbebebbebebeeeeebeeeebbbebbeeeeeeee
>NegSeq122
eebeebebeeebeebebeebbeebeebbeebeeeeeeeeeeeeeeebbbbebbbebbeebbbbbbbbebbbeebeeebeebbbbebbeebbeebbeebee
>NegSeq123
eebebbbbbbbbbbbbbbbeeeebeebeebbeebeeeeeeebeebbebeebeebebebeebbeebeeeeeeeeeeeeeeeeebebbeebeeeebeebeee
>NegSeq124
eebbbbbbbbbeeeebeebbeebeeeebbbbbbbbbbeeebbebbeebbeeeebbbbbbeebebebbbbbbbbebbbeeebebbbbbbbeebbebeebee
>NegSeq125
eebbeeebeeeeebebbebbeeeebeebbbbbbebebebeebeebbbbbbbbeebebebbbbbbbbbbbbbbbeebbbebbeebeebebeebbbbbbeee
>NegSeq126
eeeebbbebbbbbbbbbbbbbbbbbeeeeeeeeebebbbbbbbbbebbbbbbbbbbbbbbbbbbebebbbbbbebbbebbebeebbbbbbbbbbeebeee
>NegSeq127
eeeeebbbbbbbbbbbbbbebbbbbbbbbbbbbbbbbebeebebeeeeeebeeebebbbbbbbbeeeeebbebebbbbbbeebbbeeeebeebebebeee
>NegSeq128
eebbeebbebbeeeebebeebbbebbbbbbbbbeebeeeeebbebbeebbeebeeeebeeebeebebebeebbeebeeeebebbbbbbbbbbebbeeeee
>NegSeq129
eeeebeebbbbbbbbbbbbbbbbbbbbbbebbebeeebebbbbbbbbbbbbbbbbbbbbbbeeebbbbbbbbbbbbbbbbbbbbbbbebeeeeebeebee
>NegSeq130
eeeeeeebbbbebeebbebbbebeeebbbbbbbbbbbeebebbebbeebbebebeeeebebbeeeebebbeebbbbbbbbebbbeebbeebbeebebeee
>NegSeq131
eeebeeeebebeebbbbbbbbeebbebbbbbbbbbbbbbbbbbbbbbbbbbbbbebbbbbbbbbbbbbbbbbbbbbebeebbeebeeeeeebbeebeeee
>NegSeq132
eeebbbbbbeebbbebbebebebeeeeeebbbeebbbbbbbbbeebbbbbbbebbbeebebebebbbebbebbbeebeeebeeebbbbbbbbbbbbbeee
>NegSeq133
eeeeeeebeebeebeebeeeeeeebbeeebbebbeebbeebbeebbeebeebbebbeeebeeeeeeeebbeeeeebbbebeeeeebeebbeebeebbeee
>NegSeq134
eeeebebeeeeeeebeebebbbbeebebbbbbbbbbbbbebeeeeeeeeebebbbbeeeebbbebbeeeeebebebbbbbbbbbbbbbbebbbbeeeeee
>NegSeq135
eeeeeebebeeeeebeeeeebbbbbeebebeeeeebebbeebbeebbeeebeeebbeebbeeeeeeeeeeeeeebbbbebbbeeebbeeeebeeeeeeee
>NegSeq136
eeeebbbbbbbbebbbbebbeeeeeeebeebebbbbbbbbbbbbbbbbbeebeebbbbbbbbbbbbbbbbbbbbbeeeeeeebebbebbeebbeebbeee
>NegSeq137
eeebeebbbbbbbbbbbbbbbbbbeeeeeeebeeebebbebbebbbebbbbbbbebbebbbbbbbbbbbebeebbbebbbbbbbbbbebeeebbbbbeee
>NegSeq138
ebbbbbbbebbebeeebeeebebbbebeeebbbbbbbebbeebebebbbbbbbbbbebbbebbbebbbbbbbbbbebeeeebebbeeebeebebebbeee
>NegSeq139
ebeebbebbeeeebebbbbbbebbeebbeebeeeebbbbbbbbeebbbbebbeebbeeebbbbbbbbbeebeebebeeebbbbbbbbbeeeebbeebeee
>NegSeq140
eebeeeeebbbbbbbbbbbbbbbbbbbeeeeeebbbbbbeebeeeeeeeebebbbebbeeebebbbebeebeebebebbbebeebbeebeeebbebeeee
>NegSeq141
eebeebbbebbebbbbbbbbbbbbbbbbbebbeeebbebbbbbbbbbbbbbbbebbbbbbbbbbbbbbbbbbbbebeebeebbeebbbbbbbbbbbbeee
>NegSeq142
eeeeeeeeeeeeeeeeeeeeeeeeebbebbebeeebbbebbbeebeebeebbbebeeeebbbebeeeebbebbbebbbeebbebebbebeeebbbbebee
>NegSeq143
ebebbbbbbbbbbbbbbbbbbeeeeeeebbbbbbbbbbbbebbbbbbebbbbbbebebebebeeeebbbeeeebebbbeeebeebebeebebebbbebee
>NegSeq144
eeeeeeeebbbbbbebeeeeebbbbbbebebbbebeebbebeebeebbebbbebbebbbbbbbbbebbebeeeeeeeebbbbbbbbeeebbbbbbeebee
>NegSeq145
eeeebbbbbbbebbbeebbbebbebbeeeebebbbbbbbebeeebbeebbeebeeebbbeebbebbbbbbbbbbbbbbeebbeebbebbeeeeeeebeee
>NegSeq146
eeebbbbbbbbbbbbbbbbbbbbbbbeebbeebebebbebebbebebbbbebbbbbbbbbbbebebebeebebebebeebebbeeeeeeebebebebeee
>NegSeq147
eebbbbbbbbbbbbbbbbbbbbbbbbeebbeeebbebbeeebbbbbbbbbbbbbbbbbbbbbbbbbeeeebbbbbbbbbbbbbbbbbbbbebbbbbebee
>NegSeq148
eeeebebebbeeeeebeeeeebeeeeeeeeeeeeeebeeeeeeeeeebeeeeeeeeeebeeeeeeeeeebbebbeeebeeeeeeeeeeeeeeeeeebeee
>NegSeq149
eeeeebbbbbbbbbbbbbbbbbbbeebbbbbeeeebbebeebebbebbeebeebeebebbbbbeeeeeeeeeeeeebeebbbbbbbbeeeeeebebeeee
>NegSeq150
eeebebbbbbbbbbbbbbbbbebbbbbbebeeeeebbbebbebbeebebeeeeebbbbbebbbeeeebeebebbbbbeebeeeebebbbbbbbebeeeee
>NegSeq151
eebbbbbeebebbebbeebeeebbebbeeebebbeeeeeeeeeeebebbbbbbeebbbebeeeeebebebbbbbbbbbbbbbeebbeeeebbbbbbbeee
>NegSeq152
eebbebbeeeeeebeebeeeebebbbbbbbbbbbbbbbbbbbbbbbbbbbbbbebeebebebbbbbbbbbbebbebbeeeeeebeebbeebbebbeeeee
>NegSeq153
eeeeebebeebeeeebbebbbebbbbbbbbbebbbeeeeeeebebbeebbebbbebbeebeeeebbbbbebbeebbeeebeeeebeeebeeebeeeebee
>NegSeq154
eebbebbeebbeeeeebbbbbbbeeeebbbbeeebebbbbbeebebbbbbbbbbbebbebbbebbeeeeeeeebeebebbeebbbbbbbbbbbbbeebee
>NegSeq155
eeebebbbbbbbbbbeeeeebbbbbbbbbbbbbbbbbbbbbbbbbbbbbbeeebeebbbbbbbbbbbeeeeebeebeebbeebeebeebebbbbbbeeee
>NegSeq156
eeeeeeebbbebbbbbebbebbebbbeeeebeebbbbbbbbbbbbbbbbbbbbbbbbbbbbbbbbbbbbbbbbbeeebbbebbbbbbbbbbbeeeebebe
>NegSeq157
eeeeeebeeeeeeebebbbbbbebeeeeebebebbbbbbbebbebeeeebeeebbbbebbebbbeebbebbbeeeebbbbbbbbbbbebeeeebbeebbe
>NegSeq158
eeeeeeeebbbbbbbbbebebbbeebebbbebeeeebbebbbebbeebbeebbbbbbbbbebbeebebebbebebeebebbbbbbbbbbeebebebbbbe
>NegSeq159
eeebebbeebeeebebebeebeeeeeeeeebbeebeebeeeeebeebbbbbbebebbbeebebbeeeeebbebbbbbbbbbbbbbebeebbbbebeebee
>NegSeq160
eeeebbbbbbbbbbebebbebbbeebbebbeeebbebbeeebeebeebbbbbeebbebebbbebbebbbebbeebeebeeeeeeeeeebeebebebbeee
>NegSeq161
eeebebbbbbbbbbbbbbbbbbeeeeebbebbbebbbebbbeeeeeebbebeeebeeebeebbbbbbbbbbbbeebeebbebbbbbbeeebbebbeeeee
>NegSeq162
eebbbbbbbbbbbbeebebbbebbeebbebbbebebebbbebebebbbeeeeeebbebbbbbbbebbbbbbbbbbebbeebbbeeebbbbbbbbbbebee
>NegSeq163
eeebeeebebeeeeebbebebbbbbbbebbbebbbebbeeebbbbbbbbbbbbbbbbbbbbbbbbbbbbbbbbbbeeebebbebebebbeebeeebbeee
>NegSeq164
ebbbbbbbbbbbbbbbbbbebbeebbeeeeeebbeebebbbbbbbbbbbbbbbbbbbbbbbebebbbbbbbbbbbbbbbbbbbbbbbebebeeebbbeee
>NegSeq165
eeebbeebbebbeebbeebeeebbebbbbbbebbeebebbbbbbbbbbbbbbbbeebeeebbeebbeebeebbeeeebeeeebebbbbbbbbeeeeeeee
>NegSeq166
eeebbbbbbbbbbbbbbbbbbeebeeeeeebeeeeeeeeebebeeebeeebeeeeeebeebeeeebeeeeeebebbebeeebbbbbbbebebbebeeeee
>NegSeq167
eebbeebbeebeeeeeeeebbebbeebbebeeeebbbbbbbeeeeebebbebeeebbbbbbbbbbbbbbbbeeebeebbeebeeeeeeeebbbbbebeee
>NegSeq168
eeeebbbbbbbbbbbbbbebbeebebbebbebbbbbbbbbbbebbbbbbbbbebbeeeeeeeeebbbbbbeeeeebbbbbbbbbbebbebeeeebeeeee
>NegSeq169
eeeebebebbebebbebebebbbebebeeeebebbbbbbbbeeeeebbbbbbbbbbbbebbeebbeebbbbeeeeebeebbeebeebbeeebeebeeeee
>NegSeq170
eeeeeeeebeeeeeebbeeebeebebbbbbeeebbbbbbbbbbbbbbbbbbbbbbbbbbbbbbbbbbbbbbbbbebbeeebebbbeebeeebebeebeee
>NegSeq171
eeeeeeeebeebebeebbeebbbebebbbeebbeebeeebeeeebbebbbeeebebbbbbbeeeeebebeebebeeeebeebeeeebbbbbbbbeebeee
>NegSeq172
ebeeebbbbbbbbbbbbbbebeebeeeebeebbeeebbeebeebbeebbeebeebebbbbebeeeeebbbbbbbbbbeeebebebebebeebebbeeeee
>NegSeq173
eeebbbbbbbbbbbbbbbbbbbebebbbbbbebeeebbbbbbebbeeebeebeeeeebebebebbeebeeebbeebeebbeeebebbbbbbbbeebeeee
>NegSeq174
eeeeeeeeeeeeeebeeeeeebebeeeeeeeebbebbbbbbbbbbeeeeeeebeeebbbbebbeebbeebeeebbbbbbbbbbbbbbeeebbbbbebbee
>NegSeq175
eeebebbebeebeebbbbbbbbbebeebbbbbbbbbbeeeeeebbeeebeebbeebbebbeebbeebebebeebbbbbbbbebbeebeebbebbeebbee
>NegSeq176
eeeeeeebbbebeeeeeeeeebeebeebeeeebbbeebeebebeeebeebbebeebeeeeeeebeeebeebbbbbbbeebbebbbbbbbbbbbbeebeee
>NegSeq177
eebeeebeebbeebbebbeeeebeebbebbeebeeeeeeebbeebbebbeebbebbeebebbeebeebeebeebeebeebbebbbebbeebbeebbeeee
>NegSeq178
eebebbebebbebbbbbeebbebbbebebebbbeebeebeeeebebeebbeebbbbbbbbbbbbbbeeeebebbbbbbbbbbbbbbebbeebeebebeee
>NegSeq179
eeebebbbbbbebbbbbbbbbebbbebbbbbbbbbbbbbbbbbeebebbbbbbbbbeebbbbbbbbbbbbbbeebbbbeebebeeebbbbbbbbbeeeee
>NegSeq180
eebeebbbbbbbbbbbbbeeebeebbeebbeebeebbbebbbeebbbbbbbeebeeeeeeebbebbbbbbebbbebeebbeebbeebeebbeebbeebee
>NegSeq181
eeeeeeeeeebbebbbbbbbbbbebbeeeebbbbebbeebbebbeebbebbeebebebbbbbbbbbebbebbeebbebbbebbbebbeebbeebeeeebe
>NegSeq182
eebbbbbbbbbbbbbbbbbebeeeeebeebbeebbeebbeebeeeeeebeeebeebbeebeebbeeebbbeebbeebbebebbeebeeebbeebeeebee
>NegSeq183
eeebeeeebebbebbeebbeebbeebeebbeeeeebebebebeeeeeebebebebeeeebebeeeeeebbebbbbbbeebeebbeebeeebeeeeeeeee
>NegSeq184
eeeebbbeeeeeeeeebbebbbbbebbeeeeeeebeebeebebebebbbbebbebbeeeeeebbbbbebbeebbeeeeebbbbbbbbbbebbeebebbee
>NegSeq185
eeeeeeeebbeeebebbbebbeeeebeeebbbbbbbbbebebebbeebbbebbeebebeebeeebeeebeeeeeeebebbeeeeeeebeeebbeebbeee
>NegSeq186
ebeeeeeeebbebeeeeebbbbbbbeeeeeebbbbbbbbbbbbbbbbbbbbbbbbbbbbbeeeeeeeeeeeeeeeebeeeeebbebbbebbbebeeebee
>NegSeq187
eeeebbbbbbbbbbbbbbbebbbbbbbbebebbbeeebbbbbbbbbbbbbbbbbbbbbbbbbbbbbbbbbbbbeeeebebeeeebeebbebeeebeeeee
>NegSeq188
eebbbbbbbbbbbbbbbbbebbebbbbbbbbbbbbbbbbbbbbbbbbebeebeeebeebbeebebeebbbbbbbbbbbbbbbbbbebeebeebebebebe
>NegSeq189
eeebeebbeebbebeeeeeeebebbbbbbbbbbebeeeeebeeeeebbeebebbbebebeeebebeeebbbbbbbbebeebebebbbbbbbbeeeebbee
>NegSeq190
eebbbbebeebbbeeeebbeebbeebbebbeebbeebeebeeebbeebbeebbeeeeebebebbbbbbbbbbbbbeebebeeebbeebbeebbebbbeee
>NegSeq191
eeebebbbebbbbbbbbeeeeebebbebbebbeebebebbbbbbbebeebbeeebbeebeeebeeeebbbbbeeebbebbeebeeebbbbbeeeeeeeee
>NegSeq192
eeeebbbbbbbbbbbbbbbbbbbbeeeebeebeeeeeebeeeeeeeeeeebebeebbeebbebbeebeeeeebebebbeebbebbbeebebeeeebeeee
>NegSeq193
eeeeeeeeeebbbebbbbbbbbbbeebbbbbbbbbbbeebeebbbbbbbbbbbbbbbbbbbbbbbbbbbbeebbbbbbbbbbbbbbbbbbbbbebeeeee
>NegSeq194
eeebebbbbbbbbbbbbbbbbbbbbbbbbbbbbbbeebbbebbebebeeeebeeeebbeebbebbeebbeebeebbbebbeeeebbbbbbbeeeeeeeee
>NegSeq195
eebbbbbbeeeeebbbbbeebebbeebbbbbbbbbbbbbbbbbebeeebbbbbbbbbbbbebeebebeebbbbbbbbbbbbbbbbbbbbbbbbeebeeee
>NegSeq196
eeebeeeeeebbbbbbbbebbbbebebbbbbbbbbbeebbbbbbbbbbbbbbbbbbbbbbbbbebbbbbbbbbbbbbbebbeebbebbeebbeebeeeee
>NegSeq197
eebeeebeeebeebbeebeeeebbeeebbbebebebebebeeeeebbbbbbbbbbbbbebeebbebbeebbeebebbbbbbbbbbbbbebbeebbeebee
>NegSeq198
eeeeeeeeeeeeeebbeebbebebbbbbbeeeeeebebbebebeebbeebebbbbbbbbbbbebbeeebbeebeeebeebeebeeebeebbeebbeeeee
>NegSeq199
ebebbbbbbebbeebeeebbbeebeeeebbebbbbbbbbbbeeeeeebbbbbbbbbbbbbbbbebbbebbeebeeeeeeebebbbbbeeeeebebeebee
>NegSeq200
eeeeebeebeeebbbeeeebbbbbebbeebeeeeeeeeeebbebbeeeebeeebebbbbebbebeeeeeebeeeeebeebebbeeeeeebebeeeebeee
>NegSeq201
eeeebbbbbbbeebbbbbbbeebbeeebebbbbbbeeeebeebbeebeeeebebebbebbbeeeebbeebbeebeeebeebbbbbbbbbbbbeeeeeeee
>NegSeq202
eeeeeebbeebbebbeebbeebeeebbebbeeeeeeebbeebbbbbbbbebbbbbbebeebbebbeebbebbeebeeeeeebeeebbebbbebbeebeee
>NegSeq203
eeebeeeebeeebbebeebbbbbbbbebbbbbebbbbbbeebbeebeeebebbbbbbeebeeebeebbbbbbbbbbbbeeeeeeeeebebbeeeebeeee
>NegSeq204
eeebebbbbeeeeebebeebeebebeeebbbbbbebbbbbbbbbbbbebebeebebbbbbbbbbbbbbbbbeeebeeebeebeebbbebbeebbeebeee
>NegSeq205
eeeebbbeeebebeebbeebeeeeebbebbbebbbeebbebeebeeeeebebeeeeeebbebeebeebbbbebbbbbeebebbbbbbbbbbbbbbeeeee
>NegSeq206
eeeebebbebbbbebebeebbeebbbbbbbbbbbeeeeeeeeebbbbbbebebeebebbbbebeebebbebbbbbbbbbbeebbbbeeeeeeebeebbee
>NegSeq207
eeebbbbbbebbeebbebbbeebeebeebebeeeeeebbbbebbeebbebbbebbeebbeebbbbbbbeeeeeeeeeebbbbbbbbeeebbbbeebbebe
>NegSeq208
eeeebebbbbbbbbbbeebbbbeebeeeeeeeebebbbeebeebeeeebeebeebbeebebbbebbeebeeebbebbebeebeebeeebbebbebeeeee
>NegSeq209
eebbbbbbbbeebebbbbbbebbeebbeebeeebbbbbbbeeebeeebeeebbeebbbbbbbbebebeeeebeebeebeebbeebbeebeebbeebeeee
>NegSeq210
eebebbbbbbebbbbbbbebbbbbebbeeeeeebeeeebeeeeebbbbbebbbebbebbbebebeeeeeebebbbeeeebeeeebebbbbbeeebeeeee
>NegSeq211
eeeeeeeeebeebbbbbbbbbbbebeeebbbbbbbeebbeeeebebbbbbbbbbeebeeebebebeebbeebbeeeebbbbbbbbbbbbbeeeeebbeee
>NegSeq212
eeeeeeebbebbbbbbbbbbbbbbbbbbbbbbbbbbbbbbbebebbbbbbbbbbbbbbbbbbbbbbbbbebebebbbbbbbbbbbbbbbbbbbbbbbeee
>NegSeq213
eeeeeeebebbbbbbbbbbbbbbbbbbbbbbbbbeebbeeeebeebbeebbebbeebbbbbbeeeeebbbbbbeeeeebeeeeebeebbbbbbbeeeeee
>NegSeq214
eebebbeeebebebebeeeebbbbbeeeeeeeeebbbbbbbbbbbbbbeebbebbeebbebbeebbebbeebbebbeebbeeeeeeeeeebbbeeeebee
>NegSeq215
eeeeeeeeeebbeebeebbbebbeeebeeeebbbbbbeebebeebbebbbbbbbbbeeeeeeebbebbeebbeebbebbbeebebbebbebebeebeeee
>NegSeq216
eeebebbebebeebbbbbeeebeeebbbbbbbbebbeeebbeebeeebeeeebbbbbbbeeebbbbbbeebbbbbbbbbbbebbbebebbebeeeeeeee
>NegSeq217
eeebbebbbbbbbbbbbbbbbbbbbbbbebbeeebeeeebebebbebbeebebeebbbebbebeeeebeebbbeebebebebebeeeeeebeeeeebebe
>NegSeq218
eeeebbbbbbbbbbebbebbeebeeeeebebeeeebeeebeebbeeebbeeeeeeebbbbbebbbbbbebbebebbeeeebebebeebeeeeeeeeeeee
>NegSeq219
eebebbbbbbebbbbbbebebebebeebbbebeebbbbbbbbbbeebeeeebebbbbbbbbbbbbbeebbbebbebeeeebbeebbebbeebebbbbbee
>NegSeq220
ebeebbeeebebbeeebbbbbbbbbbbbbbbbbbbbbbbbebeebbbbbbbbbbbbbbebbbbbbbbbbbbbbbbbbbbbbbbbbbbbbebbbbbbbbbe
>NegSeq221
eeeeeebeebbebbeebbeebbebbeebeeeeeebeebbbebbbebbebeeebeebbbbbbebbbeebbebbeeeeeeeeeebeeeeeeeeeeeebeeee
>NegSeq222
eebbbbbbbbebbebbebbbbbbebbbbebbbbbbbbbbbbebeeebeebebeebeebebbbbbebebbbbbbebbebeeeeeeeebebbbbbbbbbbee
>NegSeq223
eebbbbbbbebbbbbbbbbbbbbbbbeeeeeeeeeebebebebbbebbbebbeebeeebeebebbbbbbbbbbbbbbeebbebbeeeebeebbbbbbeee
>NegSeq224
eeebebeebbeebeebebbebeeeeeeebeebbbbbbbbbeebbbbbbbbebbbbbbbbbeeebeebebebbbbbbbeeeeebeebeeeeeeeeeeeeee
>NegSeq225
eeeebebeebeeeeeeeeeeeeeebeeeeeebeebebbbebeeebbeebebbebbbebeebebbeebbbeeeeeebbebbbbbbebeeeeeeeebeeeee
>NegSeq226
eeebeeeeeeeebbbbbbbebeeeeebbeebebeeebeeebeebbebbeebbeeeebbbbeeeebeebeeeebbeebeebbebbbeebeebbeebeeeee
>NegSeq227
eeeeeeebbeebbeebbebebeebeeeeeeeeeeebbeeebebebbeeebbebbbbbbbbbbbbbbbbbbbbbbbeebbebbeebbebbebebbeebeee
>NegSeq228
ebbbbebbbbbbbbbbbbbbbbbbbbbbbeeeebeeeeeeebeeebeeebbeebeeeebeeebbbbbbbbeeeeebbbbebeeeeebeebeebebbeeee
>NegSeq229
eebbeebeeeeebebebbeebbeebbebeeeebebbbbbbbbbeebeebbebbeebbeeeeeebbbbbbbbbbbbbbbbbbbbbeeeebebebbebebbe
>NegSeq230
eeeebeebebbeebeeebbeebbebbeebebeeeebbbeeeeebebbbbbbbbbbbbbbbbeeeebbbbbbbbbbbbbbbbbbbbeeebbbbbbbbbeee
>NegSeq231
eeeebbeeeebeebbbbbbbbbbbebbbeeeeebeeebeeeebebebeebeebbbbbbbbbbbbbbebbebbeebbeebbeeeebeebeebebbbebeee
>NegSeq232
eebbbbbbbbbbbbeeebbbbbbbbbbbbbeeeeeebbeebeeebebeebebbbbbbbbbbbbbbbbbbebbbeeebebbbbebeeebbeebbeeebeee
>NegSeq233
eeeeeebbbeeeeeeeeebeeebebeebeebbebeebeebbebbbebbeebeebbbbbbbbbbeebbbebbbbbbbebbebebeeeebebbeeeeebeee
>NegSeq234
eeebeebbeeeebeebeebeeeebbbbbbbbebbebbbbbbbbbbbbbbbbeeeeeeeeeebbeeebeebeeebbeeebbbbebeeeebbbbbbbeeeee
>NegSeq235
eeebbeeebeeeebeebbebbbbebeeebeeeeeebbeebbeebbeebbeebebbebbebbeebeeebbbeeeeeeebbebebbebebbbbebebeeeee
>NegSeq236
eeeebbbbbbbeeeeeeeebbebbbbbbebbeebbbbbbbbbeeeebeebbbbbbbbbbebbeebebbbbbbbbbbbbbbbbebbebbeebeeeebebee
>NegSeq237
eeebebbbbbeeeeeeeeeeeeeeeeeeeeeebbebbeebbeeeeeebebbbebbbbbbeebeebbbebbeebbeebebebbbbbbbbbbbbbbebbeee
>NegSeq238
eeeeeeeebebbbbbbbbeeeebbbbbbeeeeeeeebbbbbbebeebbebbebbbbbbeebbebebebeebbbbbeebeeeeeeebbbbbbbbbebeeee
>NegSeq239
eebbbbbbbbbebbeeeebeebbebbbebbbbbbebebbbebbbbbbbbbbbbbbbbeeeebbbbbbbbbbeeebbeebbebbeebbeebeebbbbbeee
>NegSeq240
eeebbbebbebbbeeeebeeebbbbbbeeeebeebbeebeeeebeeebebbbbeebbbbbbbbbbbbbbbbeeeebeeebeebbebbbeebbbbbbbbee
>NegSeq241
eeeebeebeebbbbbbbbbbbbeeeeeeeeeeeebeeebeeeeeeebeeebeebbbbeeeeeebeeeeeeeeebeebeeeebeeebeeeebeeebeeeee
>NegSeq242
eeeeeeeeebeeebbbbbbbbbbbbbbbbeeeeeeebbbbbbbeeeeebeeeeebbbbbbbbbbbeebbebbeebebebbbbbbbbbbbbeeeeeebbee
>NegSeq243
eebebbbbbbbbbbbbbbbbbbbbbbeeeeeeeebebbebbebbbbebeeeeebeebeebebebebeeeeeebeebbbbbbbebbbeebebbbbbbeeee
>NegSeq244
eeeeebeebeebeeeeeeeeeeebeebbeebbbebbbbbbbbbbbbbbbbbbbbbbbbbbbebebbbebebebbebbeebbebebbbbbbebbbbbbbbe
>NegSeq245
eeeebebbebbbbbbbbbbbbbbbbbbbbbbbbbbbbbbbbbbbbbbbbbbbbbebeebeeeeebbbbbbbbbbbbbbbbbbbbebeeeebeebbebbee
>NegSeq246
eeeeeeeebeeebeebbeebbbebbeebeeebbbebbeeeeeeebebbbbbbbbbbbbbbbbebeebbbbbbbbeebeeeebbbbebbbebbeeeeebee
>NegSeq247
eebbbbeebbbbbbbbebeebbbbbbebbeebeeebeeeebebbbbebeebbbbbeebebeeebbbbbbbbebbbeeeeebeeeebbbbbbebbeebbee
>NegSeq248
eeeeeeebebeeeebbebbeebbbbbbbbebbbbbeebbeebbbbbbebeebebebbbebbbbbbeeeeeeeebebbbbebebebeebeebebebebeee
>NegSeq249
eeeebeebeebebeeeebeebebebeebebebebbbbbbeebeeeebbbbbbbbbbbbbeebbbbbbbbbbbbbebbbbbbbbbbbeeeeebeeeeeebe
>NegSeq250
eeebbebbeebbeeeebbbbeebeeeebeeeeeebbbbeeeeeeeebebebeeeebebeeebbbbebbeebebebbebbebeebeebbbbbbbbbbbeee
>NegSeq251
ebebbbbbbbbbbbbbbbbbbbbebeeeeeeeeebeeebbebbbbbbeebeeebbebbbebbeeeeebbebbbbbbebbbeeebbeebbebbeebbeeee
>NegSeq252
eeeeebbbbbbbbbbbbbbbbbbbbbebeeeeebeeeebeeeeebebebbbebbeebbebebebeeeeebeeeebeeeeeeeeebebebeebeeeebebe
>NegSeq253
eeeeeebbbbbbbbbbbbbbbeebbeeeeeebbbbbbbbebeeebbeebbebeebebbbbebbbebeebbeebbeebbbbbbbbbbbbbbbbeebeebbe
>NegSeq254
eeeeeeeeeeebeeeeebeeebeebbeeebeeebbeebbebbeebbeeeebbbeeebbbbbbeebeeebbbbbbbbbbbbbeebbbbbbbbbeeebeeee
>NegSeq255
eeeeeeeeebeebebbbbbbbbbbbbeeeeebeeebbbebbebbbebeeeeeebbbbbbbbbbbbbeebebeeebeebeebbbbbbbbbbbbbebbeeee
>NegSeq256
eeebeeebbbbbbbbbbbbbbbbbbbbbebeebeeeebbbbbbbbbebbbbbbbbbbbeebbeebebebbbebeeebeeebbbebbbebeeebbbbbbee
>NegSeq257
eebbbbbebeeeebbbbbbbebbebbbebbeebebebbbbbeebbeebeebbeeeebebeeeebeeebbeebbbbbbbbeeeebbeebbebbeeeebbbe
>NegSeq258
eeebeeebbebbeeeebeeebeeebbbbbbbbbebbbbbbbbeebbbbbbbbbbebeebbeebbebbeebbbbbebbbebeebbbbbeeeebbbbbbeee
>NegSeq259
eebeeeeeeeeeeeeeeeebeeeeeeeeeeeeeeeeeeebeeebbeebbebbbebbebeeebeeebeeeeeeeeebeebbeebeeeebeeeeebbeebee
>NegSeq260
eebeeeeeebebebeeeebeeeeebeeeeebeebbeebbeebeebeeeeeeeebbbebbeebeeebbeeeeeeeebebbbeebeeeebebbeebbeebee
>NegSeq261
eebebeeebbebbbbbebeebeebbebbeebeeebbbbbbbbbbbebebeeeebbbbbbbbbbbeebebebbbbbbbbbbeeeeebbbbbbbbbbbeeee
>NegSeq262
eebbbbbbbbbbbbbbbbbbbbbbeeeeeeeebbbbbbbbbbbbbbbbbeebeebbebbbebbbeebbbebeebebbbebeebebeebbebbeebbeeee
>NegSeq263
eeebbebbbeeeeeeeeebeeeeeeeeeebbbbbbbbbbbbbbebbeebbebbbebbeeebbeebbebbbeeebbeeebbbebbeebeebbeebeebeee
>NegSeq264
eebebbeebeebbeebbbeeeeebebbbbbbbbbbbbeeeeeeebeebbeebbeebbeebeeebebbeebbeebeebbeeebbebeeebbeeeeeeeeee
>NegSeq265
eeeeeebbebebeeeebebeebbbebbbbbbeebebbbebebbbbbbbbbbbbbbebeeeeebbbbbbbeebbeeebbeebbebbeebbeeebebbbeee
>NegSeq266
eeeeebbbbbbbbbbbbbbbbbbeeeeeebbbebbeebbebebeeeeeeeeeeeeeeebeebbeebbebbbeeebeebbeeeeeeebeebbeeeeeebee
>NegSeq267
ebbbbbbbbbbbbbbbbbbbbbeeeebeebeebeeebeebeeebeebeeebeebbeebbebbeebbebbeebbeebbeebeebbeebeeeeeebeeeeee
>NegSeq268
eeebbbbbbbbbbbbbbebbebebeeeeeebbeebbbebbbbbbbbeebbebbbebeebeeeeeeeeebbbbbbbbeebeeebeebbebebbbbebeeee
>NegSeq269
eebbbbbbbbbbbbbbbbeeeeeeeeeeeeeeeebebeebeebebeeeeeeeebbeebebeeeebebbeeeeebeeebbbbbbbeebeeeebbeebbbee
>NegSeq270
eeeeebeeebeebbbeebebeeeeebbeebbbbbbbbbbbbbbbbbbbbbbbbbbbebeebeebbebbeebbbeebbbbbbbbbbbbbbbbbbbbbbeee
>NegSeq271
eeeebeeeeeeeeebeebbebbeeeebbbbbbbbbbbbbbbbeebebebbbbbbbbbbbbebbbbebbbbbbeebbebbeebbebbebbbbbbbbbbbee
>NegSeq272
eeeeeeeeeeeeeeeeeeeeeeeeeeeeeeeeeeeeeeeeeebeebeeebbbbbbbbbbbbbbbbbbbbbbbbbeeebbbbbbbbbbbbbbbbbbbbbbe
>NegSeq273
eeeebeebbbbbbbbbebbbbbbbbbbbeeebebbbbbbeeeebeebbeebeeeeeebbbbebebeeeebbeebbeebeeebeebebbbbbbbeebebee
>NegSeq274
eeebeebbeeebeeebbbbbbbbbbbbbbbbbbbbbbbbbbbbbbbbbbbbebbbeebeebebebbbbbbbbbbbbbbbbbbbbbbbbbbbbebbbebee
>NegSeq275
ebeeebeeebbebbbeebeebebbbbbebeeebbbbbbbbbeeeebeebbeebebeebbbbbbbbbbbeebeebeeebbbbebbebbeeebeebbebeee
>NegSeq276
eeebbbbbbbbbbbbbbbbbbbbebeeeeeeebbbbbbbbbbbbbbbbbbbbbbbbbbbbbbbbbbbbbbbbbebebbebbbbbbbbbbbbbbbbbbbee
>NegSeq277
eebbbebbbbbbbbbeeeebeebbeebebbeeebbebbeebbeebeeebbeeeeeebebeebbebbbebbeebbebbeebbeebeeeeeeebbbebbbee
>NegSeq278
eebbbebbbbbbbbbbbebbeebeebebbbbbbbbbbeebeeeeeeebbbebebbbbbbebbebbbbbbbbeebeeeeebbeebebbbbbebeebeeeee
>NegSeq279
eeeebeeebebeeeebebbbbbbbbbebebbeeeebebbbbbeeebeebbebbebbeebeeeeeeeeeeeebbbbbeeebbbbbebeeeebbbbeebebe
>NegSeq280
eeeebbebbbebbebbbebbeebeeeebeebeeebbbbbeebbeebbeeeebebbbebbeebbeebbeebeebeeebeebbeebeebbebbbebbbeeee
>NegSeq281
eeeeeeeeeebbebbbebbebbbeebeebbbbbbbbbbbbbbbbbbbebbeeeebebbbbbbbbebbbebbbebbeebbeebeebeeebbbbbbbbeeee
>NegSeq282
eeebbbbbbbbbbbbbbbbebbbbbbbbbbeeeebeebbebbbbbbbbbbbeeebbebbbbbbbbbbbbbbbbbbbbbbbbbbeebbbbbeebeebeeee
>NegSeq283
eebbbbbbbbbbbbbbbbbbeeeeebebbbbbbbbbbebeeeeebebbbbebbebbbeebebebebeeeebebbbbbbebeebbbbbbbbebeeebeeee
>NegSeq284
eeeeebbbbbbbbbbbbbbbbbbebebebbbeebeeeebbbbbbbbbbbbbbbbbebeebbbbbbbbbbbbbbbbbbbbbbbbbbebbbebbbebbeeee
>NegSeq285
eebeeebbebbbbbbbbbbbbbbbbebbbebeeeeebebbbbbbbbebebebbbbeeeebbeebbeebbebbbbbbeeeeeebbeebbebbbebbeebee
>NegSeq286
eeebbbbebbeeebebebbbebeebbbbebbbeebebbbbbbbeeebeebeebeeebeebbbbbbbbbbebbeeeebeeebbbbbbbbeeeeebebbbbe
>NegSeq287
eeebeeeeebeeeebeebbeebbeebebebebeebbbbbbebeebbebbbeebbbbbbbbbbbbbbebeebbebbbebbeeebeeebeeebeebbebbee
>NegSeq288
eeeebebeebeebbeeeebbbbbbbbbbbbbbbbbbbbbbbbbbbbeebbeebebbbbbbbbbbbbeebeebebbbebeeebbbebbeebbebbbeeebe
>NegSeq289
eeebbbbbbbbbbbbebbebebbbeebbebbeeeebebbbbbbbbbbebbeebeeebeeeebebebbebbbbbbebeeeebbbbbbbbbeebeebbebbe
>NegSeq290
eebbbbbbbebeeebbbbbbbbbbeeebbeebebbbebeeebeeebbebbebbeebbeeeeebeebbeebeeeebbbbbbbebbbebbeebeeebbbbbe
>NegSeq291
eebeebbebbbebbebbeebeeebebeebeebbeeeeeeebebbeeeebebbbebbeebeeebeebbeebbeebeebeeeebeeeeeeeeebebbeeeee
>NegSeq292
eeeeeeeebbeeeebbbbbbbbbbeeeeebeebbeeeeebbebeebeebebeeebeeeeebeebebeeeeeeeeebeebebebbebbbebbeebeeeeee
>NegSeq293
eeebbbbbbbbbbbbbbbebeeeebeeebbebbeeeebeebeeebebebeeebbbbbeeeebeeebeebbeebbebbeebebeebebebbbbeeeeeebe
>NegSeq294
ebbbbebbbbebbeebeeebbbbbbbbbebebeebbbbeebebeebbbbbbbbbeeebbbbbbbbeebeebbebebbeebebbbbbeeeeeeeeeebeee
>NegSeq295
eebbbbbbbbbbbbbbbbbbbeebebeebeebeebbbbbbebbbbbbbbbbbbbeeeebebebebbbbbbbbbbbbbbbbbbbbbbbbbbbbbbbebeee
>NegSeq296
eeeeeeeebbeebeeebebbbbbbbbbbbbbbbbbbbbbbebbbbbbebeeebbbbbbeebeeeeebebebebebebebeebeebbeeeebbbbbbbbee
>NegSeq297
eeebbeebeeebbebbebbbeebeeeeebeebbebbbbbbbbbeeeebeeeeeeeebbeebbeebbebbbbbbbbbbbbbbebbebeeeeebebbeeeee
>NegSeq298
ebebebeeeeeeeebbebbbebbeeeebebbbbbbeeeeebbeebbebbbeeeeebeeebbbbbbbbbbbebbeebbeebbeeeebbbbbbbbbbbebbe
>NegSeq299
eebeeeebbbebeebbbbbbbbbbbbbbbbbbbbbbbbbbbeeeeeeeeeeeebeebbbbbbbbbbbbbbbbbbbbbbbbbebebbbebbeebbebbeee
>NegSeq300
eeebbbbbbbbbbbbbbeebbbbbeeeeeeebebbbbbbbbbbbbbbbbbbeeeeeebbbebbbbbbbbebbeebbbbbbebebbbbbbbbbeeeeeeee
>NegSeq301
ebeeeeeeeeeeeebbeebeebbeeeebeeebbeebbeeeeeebeebbbeebebbbbbbbbbbbbbbbbbbbbbbbebbebbbebbeeebeebeeebbee
>NegSeq302
eeebbbbbebeebeebbeebebebeebeeebeeeeeeeeeebeebbbebbeebbeebbeebeeebbbbbbbbbbbbeeebbeebeeeeebeebbeebeee
>NegSeq303
eebeebbbbbebebbbbbbbebbeebebbbbbbbebbbebbeeeeebbeebbeebeeebbeeeebebeebbebbbeeeebbeebeebbbebbbebbeeee
>NegSeq304
eebeeebbbbbbbbbbbbbbbbbbbbbbebebbbbbbbbbbbbbbbbbbbbbbbbbbbbbebbbbbbbbbbebbbebbbbbbbbbeeebebbeeeeeeee
>NegSeq305
eeeeebebeebeebbebbbbbbbbbbbbebeeeeebbebbbbbbbbbebbebbbbeebbbbbbbbbbbbbbbbbbbbbebeeeeeeeebbbbbbbeebee
>NegSeq306
eeeebeebbebbeebbebbebebeeebeeebeeeeebebebbbeebeeebeebeeebeebbeeeebeeebbebbbebeeebeeebbeebeebeeebeeee
>NegSeq307
eebeebbbbbbbbbbbbbbebbbebeeebeebbebbbebebebebeebbbeeeeeebbbbbbbbbbeeeeeeeeebebbebbbbbbeeebebeeeebeee
>NegSeq308
eeebbbbbbbbbbbbbbbbbbbbbbbbbbbbebebbbbbebebbbbbbbbebebbbbbbebbbbbbbbbebbbbbbbbbebeeeeeeeeeebbebbbbbe
>NegSeq309
eebbbbbbbbbbbbbbbebebebebbeebebeeeebebbbbebbbbbbbbeeebbebbbeebbebbbbbebbbbbbbbbbebeebebbbebeeeebbbbe
>NegSeq310
eeeebeebbbbbbbbbbbbbbbbeeeeeeebbbbbbbbbeebbeebbeebeeeeeebebebbbbbbebbbebbeeebebbbbbbbeeebbeebeeeeeee
>NegSeq311
eeebbbbbbbbbbbbbbbbbbebebeebbbeebeebeebebeebeebbbbbbbbbebbeeeebeebeeebeebeebbeebeeebeeebbeebeebbeeee
>NegSeq312
eeebbeebeeebeeebebbbebbbbbbbbbbbbeeeeeebeeeebeebbeebeebbeebeebbbbbbbbebebebbbbbbbbebeeebeebeeeeeeeee
>NegSeq313
eeeebbebbbbbbbbbbbbbbebbbbbbeebeeebbbbbbeeebeebbbebbeebeeebeebebebebebbeebebbbbbbbbbebeeeeeebebebeee
>NegSeq314
eeebbebbbbbbbbbbbbbbbbebeebbebbbbbbbbbbbbbbbbbbbbbbbbbbbbbbbeebebeeeeebebbeeeebebbbbbbbbbbbbebbbbbee
>NegSeq315
eebbbbbbbbbeeeeeeeeebeebbeeeebebeebbbbbeeeeeebeebeebbbbbeeeebeeebbeebeebbeebeebebeeebbbbeebebebeeeee
>NegSeq316
eeeebbbbbbbbbbbbbbbbbbbbebbebbebbbbbbbebbbbbbbbeeeeeeeebeebbbebbeebbebebbeeeeebeebbbeeebbebbeebeeeee
>NegSeq317
eeebbbbbbbbbbbbbbbbbbbbbbbbeeeebbbbbbbbbbbbbebbbbbbbeebebbbbbbbbbbebeeeebbeeebbebebbbbbbbbeebebbebbe
>NegSeq318
eeeebebbeebbbbbbbbbbbbbbbbbbbebeebebbbeeeeeeeebbbbbbbbbbbeebeebbeebeeebbbebebbbebbebbeeeebbebbbeebee
>NegSeq319
ebbbbbbbbbbbbbbbbbbbbbebeebebeebbeeeeebebbbbbbbbbebeebbebbbeebeeeebeeeeeeebebbbebbbebbeebbebbeeeeeee
>NegSeq320
eebbbbbbbbbbbbebeebbeeeeeeeebbeebbeebeeeeebebebebeeebeebeeebebebebbbbeebbbbbbbeeebebebbbeeeebeeeeeee
>NegSeq321
eebebbebeeebbebeeeebebebebebebeebbebbbebbeebebbbbbbeebbeeeebebbebebebeebbeebbeebebebeeeeeebbbbeebeee
>NegSeq322
ebbbbbbbbebebbebbbeebebebbbeeeebbbbbbbbbbbbbbbbbbbbbbbbbbbbbbbbbbbbbbbbbbbbbbbbbebbbbbbbbbbbbbbbbbee
>NegSeq323
eeeeeeeeeeebeebbebbbebbeeeebeebbbeebbeebebbeebbbebbeebeebbbebbeebbeebbeebeebeeeeeebeebbeebbebbbebbee
>NegSeq324
eeebbbbbeeeeeebbbbbbbbbbbbbbbbbeeeeeeeeebeebeeebeebeeeeeeeeeeeeebeeeeeebbebbeebbbbebeebbebbeebeeeeee
>NegSeq325
eeeeeeeeeeeeebbbbbbbbbbbbbbbbbbbbbbbebbeeeeebeeeebeebbebbbebbebbebeeeebbeeeebbebbbeebeeeeebeeebbeeee
>NegSeq326
eeeeebbbbbbbbbbbbbbbbbebbebeeebbeebeeeeeebebeeebeeeebebeebbbbbebbbbbeeeeebebeebbbeeeeeeeeebebeeeeeee
>NegSeq327
eeebbbbbbbbbbbbbbeebbbeeeeebebebebebbbbbbbbbeeebbeebbebbbbbbbbeeeebeebbeeeeebbebbbbebeebbbbebbeebeee
>NegSeq328
eeebbbbbbbbbbbbbbbbbbbbbbbbbbbbbbebbeebeebbeebbebbeebbebbbebbbbbbbbbbbbbeeebeebeebbeebeebbeebeebbeee
>NegSeq329
eeeeeeeeebebebebbbbbbbbbbbbbbbeeeeebeebbeebbeebbebbeebeeeebeebbebbeebbebbeebeebbbbbbbbbeeeeebeebeeee
>NegSeq330
eebbbbbbbbeebbebbebbebbeeeeebeeebbbbbbbbebbeebbebbebebebbbebbeeebebeebbbebbeebeebbeebebebbbbbbbbeeee
>NegSeq331
eeeebbbbbbbbbbbbbbbbbbbbbebbeeeeeeebeeeeeeeeeebebbbbbebebbbbebebbbbbbbeebeeeebeebeeeeeeebebbebeeeeee
>NegSeq332
eeeebeebeeebeeeeeeeebebbbbbbbbebbbbbbbeeeebebbebeebebbbbbbbbbbeeeeebbbeebeebbeebeebbbbbbbebbeeebeeee
>NegSeq333
eeeeebeeebebbebebbebbbbbbbbbbbbbeeebbeebeeebeebbeeebeeeeeeebeebbbeebbebbeeebeebbebeeebeebeeebeebeeee
>NegSeq334
eeeeeebbbbbbbbbbbbbbbebebbbbbeeebeebbeebeeeeeeebeeeeebeeeeebbebeebeeeeeeeeebeebeeeebbbbbebbbbebeeeee
>NegSeq335
eeeeebbbbbbbbbbeeebebbbbbbbbbeebbbbbbbebbbbbbeeeebbebbeebbeebeeeebebbbbebebeeeeeeeeeebebebebeeebeeee
>NegSeq336
eeeeeeeeeebeeeeebbbbbbbbbbbbbbbbbbbebeeeebeeeeebbebebeebeeeebebeebeeeebbbbbbbbbbebbeebbeebeebbeebeee
>NegSeq337
eebbbbbbeebbbbbbbbbbbbbbebeebeeeebbbbbbbbbbbbbbbbbbebbbbbbbeebeeebebbbbbbbbbbbbbbbbeeebbebbbbbbbeeee
>NegSeq338
eeebbbbebbbbbbbbbbbbbbbbbbbbeebebeebbbbbebeeeebebebbebbeebbbbbbbbeebbebeebebebeeeeeeeebeeebbeebbbbee
>NegSeq339
eeeeeeeeeeeebebbebbebbbebbbebbeeeeeebbbbbebbeebebeebbbbebbeebeebbeebbeebbeebbebbeebbeeeeeeeeebeebeee
>NegSeq340
eeebbbebbbbbbbbbbbbbbbeebeebbeeebeebeebbbbbeebbeebbbebbbbebebbeeeeeeeebbeebbbbbbbeebebebeebebebbeeee
>NegSeq341
eebbeebeeeeeeeeeeeeeeeeeeebeebeebbeeeeebeeeebbbeebbebbbebbbbbbbbebbbebeeeebbeebebbeebbbbbbebbeebeeee
>NegSeq343
eeeeeebbebbbebbbbbbbbbbbbbbbbbbbbebbbbbbbbbbbbbbbbbbbbbbebbeebeeeeeeeeeeeeebbbbbeeeebebbbbbbbeeebeee
>NegSeq344
eeebeebebeebeeebeebbebebebeeebeeebebeebbbbbbebebeeeeeeebbbbbbbbbbeeeeeeeeebbbbbeebeeeebbebbbeebeeeee
>NegSeq345
eeeeeeeeebebbbbbbeeeeeeebbbbbbbbbbbeeeebebebbebbbbbbbbbbbebbbeeebbbbbbbbbbeebbbebbbebbeebbbbbbbbbbee
>NegSeq346
eeebebbbbbbbbbeeebbbbebbebbeebebbbbbebeeeeebbbbebbeebbeeeeebbebbbebeeeeeebeebbeebbeebbeebeeeeebbbbbe
>NegSeq347
eebbebbbbbbbbbebbbebbbebbeebeeebebbbbbbbbebeeeeebbebbeeebbbbbbbbbbbbbebbbbbbbebbeebbeeeebbbbbbbbeeee
>NegSeq348
eeebbbbbbbbbbebbbeeeeeebeebeebeebeeebebbbbebbeebbebeeebebbbebbeebeeeeeeeebeebbebbbebbeeebbbbbebbeebe
>NegSeq349
eeeeeeeeeebeebbebbeebbeeebeebbbbbbeeeeeeebebbbeebbebbeebbebbbeeebeeebbbbbbbbeebbbbbbbbbbbbbbbbbbbbee
>NegSeq350
eeeebebbbbbbbbbbbbbebeeeeeeeeeeebebbbebeeeeeeeeebebeebeeeeebbebbeeebeeeebebeebeebebeebbeebbebbeeebee
>NegSeq351
eeebbbbbebbbbbbbbbbebbeeebebbbbbbbbbbeeebbeebeebeeeebebbebbbebeebbeebbeeeebebbbbbbbbebbeebbeebbebbee
>NegSeq352
eeeeeeeeeebbeeebeebeeebeebbbbbbebeebbebbbebbbbbbbbbbebbeeeeeebbebebeebbebbeebebeeebbebbbebbeebbeebee
>NegSeq353
eeeebebbbbeebeebeeeeeeeebeebebeebeebbebbbbbbbbbebeeeeeebeeebebeeeebbbbbbbbbbbbbbbbbbbbbbbbeeeeeeeeee
>NegSeq354
eeebebeebeebeebebbebebeeeebeebbbbbbbbbbbbebbbbbebebeebebeeebbbbbbbebbbebeeeeeebbbbbbbbbebebbeebbeebe
>NegSeq355
eeeebeeeeeeeeebbbbbbbbbbeebbebbbebbeebeebbbebebbeebbebbeebbeeebebbbbbbbbbbbbbbbbbbbeebbbbbbbeebbbeee
>NegSeq356
eeeebeebebbbebbeeebbeebbeebebeeebbbebbeebbeebebebbebbebebebbeebeebbebbeebbeebeebbeebeeeeeeeebebebeee
>NegSeq357
eeeeebeeeeeebebbeebebebeeebbbbbbbbbbebebbbbbbbbbbbbebeebebbbeeeebeeeeeebebebeebebbbbbbbbbbbebbbbeeee
>NegSeq358
eeeeeebeeebebbbebebbebbeeebebebeebbebeeebbbbbbbbeeeebebeeeebbbbbbbbeeeeebebeeeeeeebbbebbbbbbeebebebe
>NegSeq359
ebbbeeeeebbebbebbbeeeebebeebeebeebbeebeeeebbbbbbbbbbbeeebbebbeebbeeeebbbbbbbbeeeebeebbbbebbbeebbeeee
>NegSeq360
eeebeebbbbbbbbbbbbbbbbbbbbeebbbbbbebbebbebeebebebbbeeeeeeeeeeeeeebeebbebbeebbbbeebbeeeebbbbbbbeeeeee
>NegSeq361
eebbebbbeeeeebeeeeeeebeebbeeeeeeebeebebbbbbbbbbbbbbbbbbbbbbeebbbbebbbbbbbbbbbbbbbbbbbebbbbbbbbbbbeee
>NegSeq362
eeeebeeeeebebbeeeeebeeeeeebebeebeeeebebbbeebebbbbbbbbebbeebbebbbebbeebebebbbbbebeebbebbeebbeeebebbee
>NegSeq363
eebebbbeebebbbbeebeeeebebbbbbeeebbbbbbeeebeeeebeeebebebbbbbbbbbbbbbbbbbbbbeeeebeeebeebbbbbbbbebbbbee
>NegSeq364
eeeeebbbbbbbbebbbbbbbbbbebebbbbbbbbbbbbbbbbbbbbebeebbebbeebbbebbbbbbbbbbbbbbbbebbeebbbbeebbebbbeebee
>NegSeq365
eeeebbeebebbbbbbbeebeebbebbebbbeeebebbbbbbbbebbbebbebbbeebeeebbbbbbbbbeeebbeebeebebebbbbeebeeebbeeee
>NegSeq366
eeeeeebeeeeeeeeeebbbeebeebbebbeebebbbbbbbeebebbbbbbbbbbebbbebbbbbbebbbbbbbbebeeebbeebebebbbeebeeeeee
>NegSeq367
eeeebbbebbbbbbbbbbbbbbbbbbbbbebebeebeeebebebebebebeeeeeeebeebbbebbbeebeebeebeebebebeeeebebebebeeeeee
>NegSeq368
eeeebeebbbbbbbbbbbbbbbebbbbbbbebbbbbbbbbeeeebeebebbbbbbbbbbbbebbbbbbbbbbbbbbbbbbbeeeeeeebbbbbbbbbbbe
>NegSeq369
eeeebbeebbbbbbbbbbbbbbbbbbbbbbbeeebeebeeebbbbbbbbbbbbbbbbbbbbbbbbbeeeeeeebebeebeeeeebbbbbbbbbbbbbeee
>NegSeq370
ebbbbbbbbbebeebbebbbebbbbebbbeeeeeeeebbbbbbbbbeeeeebbbbbbbbbeeeebeeeebbbbbbbbbebbbebbeebeeeebebeeeee
>NegSeq371
eeeebeeeeebebbeebeeebeeeeeeeeebeeebeeebbebbeebbebbeebbeeebebeebbebbebbebbbbbbbebbbebbbbebbbbbbbeebee
>NegSeq372
eeebebbbbbbbbbbbbbbbbbbbbbbbebbbbbebbbbbbbbbebbbbbbbbbbbbbbbbbbbbbbbbbbbbbbbeeeebbbbbbbbbbbbbbbbbeee
>NegSeq373
eebeebbeeeeeeeebebebbbbeebbebbbebbbebbbbbbbbbeebeeeebbbbbebeeebbbbbbbeebbebbbbbbbbbbbbbbeeeeeeeebebe
>NegSeq374
eeeeeeeeebeeeeebebbbbbbbbeebbeebeeeeeeebebebeebbebbbbebeeebebbbbbbbebbbbbbbeeebebbebeebbbbbbbebebbee
>NegSeq375
eeeeebeebbeebbebbeeeebeeebebbbbbbbbeeebebbeebbeebeeeebebebbbbbbbbbebebeeeebbeebbeebbeebeeeeebbbbbbee
>NegSeq376
eebbebeebbebbeebbbbebbeebbebbeebbeebeebeeebbbbbbbeebbbbbbbbeeeebbbbbbbbbbeebeeeebbbbbbbbbbbeeebbbbee
>NegSeq377
eeebbbbbbbbbbbbbbbbbbeeeeeeebebbeeeebebbbbbbbebeeeebebebbbbbebbbbbbebbbbbbbbbbbeebbeeeebeebeebeeeeee
>NegSeq378
eebebbbbbeebebbbbbebbbbbbbbbbbbbbbebbbebbeeebbbbbbbbbbbbbbebeebbebebebbbebbebbbeebeeebebbbbbbbbbeeee
>NegSeq379
eeeeeeebbebbbebbebbbbbbbeebbebbeebbeeeebeebeebbbbbbebbebbeeeebbbbbbbbbbbbbbebbbebebeebebebeebbeeebee
>NegSeq380
eeeebeeeebebeebbeebebeeebbeebbeeeeeeeeeeeeeeeebeebeebbeebbeebeeeebebebbbebbeeeebeebbebbbebbeebeeeeee
>NegSeq381
eebbbbbbbbbbbbeeebbbbbbbebbeeeebebbbbbbeeebebeeeebbbbebbebbbbeebbbbbbbbbbbbebbeeebeeeeebeebebbeebbee
>NegSeq382
eeeeeebeebbeebebbbbbbbbeebeebbbbeebbebbeebebeeebbbbbbeeeebbeebeebbebbbbbbbbbebbbbbbbbbbbbbbeeeebeebe
>NegSeq383
eeeeeeeeeeeeeeeeebbbbbbbbbbbbbbbbeeeeebbbbbebbebbeebbeebeebeeeeebebebbeebebebbbbbeeeeeeebbeebeebbeee
>NegSeq384
eebeebeeebbeebbebbbebbeebbeeebeeebbebbbeeeeeeeebeebbeebbbbbbbeeeebbbbbbbeeeebbbbbbbbeebeeebbbeebbeee
>NegSeq385
eeeebebbeeebbeeebbbbbbbbbbbbbbbbebbbebbbeeebeeebeeeeeeeeeeeebbbbbbbbbebbebbbeeeeeeeeeeeeeeebebbbebee
>NegSeq386
eeeeeeeebeebbeeebbbbbbbbbbbbbbbbbbbbbbbbbbbbeeeeeeeeebeebbebbebbbebbbebbeebbbbeeeeeebbbebbebeeeeebee
