# Supplementary material for: Effective Identification of Bacterial Type III Secretion Signals Using Joint Element Features
Source: PLoS One. 2013 Apr 4;8(4):e59754. doi: 10.1371/journal.pone.0059754 (PMC3617162; doi:10.1371/journal.pone.0059754)
Supplement: Text S2 — Arnold 2009 training sequences. (TXT) [file pone.0059754.s013.txt]

>PosSeq1
HNVNNTQATTFLYKATSPSSTEYSELKSKISDIHSSQTSLKTPSSVSEKESFATSFNQKCLDFLFSSSGKEDVLRSIYSNSMNAYAKSEIIEFSNVLYSL
>PosSeq2
HNVSTTNTGLPLAKILASTELGDNTIQAANDAANKLFSLTIADLTANNNINTTNAHSTSNILIPELKAPKSLNASSQLTLLIGNLIQILGEKSLTALTNK
>PosSeq3
EIQNTKPTQILYTDISTKQTQSSSETQKSQNYQQIAAHIPLNAGKNPVLTTTLNDDQLVKLSEQVQHDSEIIARLTDKKMKDLSEMSHTITPENTLDISS
>PosSeq4
NITTLTNSISTSSFSPNNTNGSSTETVNSDIKTTTSSHPVSSLTMLNDTLHNIRTTNQALKKDLSQKTLTKTSLEEIALHSSQISMDVNKSAQLLDILSK
>PosSeq5
IRILVIMIKSTNIQAIGSGIMHQINNIYSLTPFSSPMELTPSCNEFYLKAWSEWEKNGTPGEQRNIAFNRLKICLQNQEAELNLSELDLKTLPDLPPQIT
>PosSeq6
KPINNHSFFRSLCGLSCISRLSVEEQCTRDYHRIWDDWAREGTTTENRIQAVRLLKICLDTREPVLNLSLLKLRSLPPLPLHIRELNISNNELISLPENS
>PosSeq7
FSVNNTHSSVSCSPSINSNLTSNEHYLRILTEWEKNSSPGEERGIAFNRLSQCFQNQEAVLNLSDLNLTSLPELPKHISALIVENNKLTSLPKLPAFLKE
>PosSeq8
STGFNWMPIMLPINNNFSLPQNSFYNTISGTYADYFSAWDKWEKQALPGEERDEAVSRLKECLINNSDELRLDRLNLSSLPDNLPAQITLLNVSYNQLTN
>PosSeq9
ISHQTDVRVNENRVNEQGCFLARKQMYDNSCGAASLLCAAKELGVDKIPQYKGSMSEMTRKSSLDLDNRCERDLYLITSGNYNPRTHKDNIADAGYSMPD
>PosSeq10
QILNKILPQVEFAIPRPSFNSLSHNKLVKKILSVFNLKQRFPHKNFGCPVNINKIRDSVIDKIKDSNSGDQLFCWMSQERTSYVSSMINRSIDEMAIHNG
>PosSeq11
IIMLGTSFNNFGISLSHKRYFSGKVDEIIRCTMGKRIVKISSTKINTSILSSVSEQIGENITDWKNDEKKVYVSRVVNQCIDKFCAEHSREIGDNLRKQI
>PosSeq12
HITNLGLHQVSFQSGDSYKGAEETGNQKSVSVISYQRVKNGERNKGVEALNRLYLQNQTSLTGKGLLFARDRAAVFYEAIKLAGGDTSKIKAMMEQLDTY
>PosSeq13
QTSNITNYERNDSSWMSTVKSTTEVSWNKLSFCDVLLKIITFGIYSPHETLAEKYSEKKLMDSFSPSLSQDKMDGEFAHANIDGISIRLCLNKGICSVFY
>PosSeq14
KISSFISTSLPLPASVSGSSSVGEMSGRSVSQQKSDQYANNLAGRTESPQGSSLASRIIERLSSMAHSVIGFIQRMFSEGSHKPVVTPALTPAQMPSPTS
>PosSeq15
NLSLSDLHRQVSRLVQQESGDCTGKLRGNVAANKETTFQGLTIASGARESEKVFAQTVLSHVANIVLTQEDTAKLLQSTVKHNLNNYELRSVGNGNSVLV
>PosSeq16
FIKDAYNMRALCTALEQSAPDTIINTSKEENNSYYCATAHLLRTDVCSLVNRVGIEPLKSGSILSTLEELWQAVGIIYRLYEWQHVSDIDTNFKKLPNNS
>PosSeq17
IGPISQINSPGGLSEKETSSLISNEELKNIITQLETDIADGSWFHKNYSRTDVKVMPALVTQANNKYPEMNLNFVTSPLDLSIEIKNVIENGVGSSRFII
>PosSeq18
FITPRNVSNTFLQEPLRHSSDLTEMPVEAENVKSKTEYYNAWAVWERNAPPGNGEQREMAVSRLRDCLDRQAHELELNNLGLSSLPELPPHLESLVASCN
>PosSeq19
DSIHGHYHIQLSNYSAGENLQSATLTEGVIGAHRVKVETALSHSNRQKKLSATIKHNQSSRSMLDRKLTSDGKANQRSSFTFSMIMYRMIHFVLSTRVPA
>PosSeq20
KIMGTMSPSISLAKAHERISKHWQNPVGELNIEGKRYRIIDNQVLRLNPHSGFSLFREGVGKIFSGKMFSFSIARNLTDTLHAAQKTTSQELRSDIPNAL
>PosSeq21
TVTLNRGSITSLMSSSQAVSTLQPAASELKTQLEHKLKSESAEKTREVLWQQYYASNPPDHAVLEVLATPVREALLARFGQHQGPVVPAIDLPELRSVLQ
>PosSeq22
AASGGTGGLGGTQGVNLAAVEAAAAKADAAEVVASQEGSEMNMIQQSQDLTNPAAATRTKKKEEKFQTLESRKKGEAGKAEKKSESTEEKPDTDLADKYA
>PosSeq23
TSPINNPSTTNVTTTTTSTPVVTTSTSFGGHVVSTTGTGALETTAQTVNTTAEQAVAQAESDSGAVIFTTQRDVSTTAPTTGGSASTATAASLLGTHILG
>PosSeq24
TNSISGYQPTVTTSTSSTTSASGASGSLGASSVSTTANATVTQTANATNSAATSSIQTTGETVVNYTNSASAPNVTVSTSSSSTQATATSNKTSQAVAGK
>PosSeq25
AAPINQPSTTTQITQTGQTTTTTTVGSLGEHSVTTTGSGAAAQTSQTVTLIADHEMQEIASQDGSAVSFSAEHSFSTLPPETGSVGATAQSAQSAGLFSL
>PosSeq26
TVSTDNTSPVISRASSPTFGDHGKDFDNNKIIPISIEAPTSSAAAVGAKTAIEPEGRSPLLQRICYLVKIIAAIALFVVGIAALVCLYLGSVISTPSLIL
>PosSeq27
TTPTLIVTPPSPPAPSYSANRVPQPSLMDKIKKIAAIASLILIGTIGFLALLGHLVGFLIAPQITIVLLALFIISLAGNALYLQKTANLHLYQDLQREVG
>PosSeq28
SSPVNNTPSAPNIPIPAPTTPGIPTTKPRSSFIEKVIIVAKYILFAIAATSGALGTILGLSGALTPGIGIALLVIFFVSMVLLGLILKDSISGGEERRLR
>PosSeq29
VHSVYNSLAPEGFSQVSIQPSQIPTSKKVMIAIMTLFALTAIAAIVLSIVTVCGGFPFLLAALNTVTIGACVSLPVFTCIATTLLLLCLRNIELLARPQV
>PosSeq30
SAPIPTPQELSDQITCLNVQYQQVSELARENKGDIEGLKTLTAALTADAGIQPSADEIYSLQTAAALILSASEKPGSGPSGSTEGSVTVQSPCKFKKVLA
>PosSeq31
TSVRTDLTPGDTSLQSSLLNPSDLTTQLSNLQTVLAGIQQQHPLNGGWPQHHPTGAADQNYLMRLMQSHMASTVSAVSELRTEVTAIKTKLHGLSTPANV
>PosSeq32
TYSISDIAHKSDISNPTSPAPSRKRGSFPPQSPSAVGSLEGANFSTWGPGPFFTVPVYPQQLAAMQNNLFTLQTEVSALKKKLVQSSQTRGSLGLGPQFL
>PosSeq33
TSPIPFQSSGDASFLAEQPQQLPSTSESQLVTQLLTMMKHTQALSETVLQQQRDRLPTASIILQVGGAPTGGAGAPFQPGPADDHHHPIPPPVVPAQIET
>PosSeq34
TKVYANSIQQERVVDRIALLERCLDPSNSLPTAKRLVAVAVATILAVALLVVAGLLFSGVLCSPVSVLAASLFFGVGAFLLGGALVGGVLTTEAVTRERL
>PosSeq35
ECVKQLCRNHLCLDSLTGPVRSVLTQGTTAEKVQLVVSCLGVVCSIICLALGIAAAAVGVSCSGFAIGLGVIAILLGIVLFAISALDVLEDHGLVGCPFK
>PosSeq36
GDVMIQSVKTESGLVEGHRGICDSLGRVVGALAKVAKLVVALAALVLNGALCVLSLVALCVGATPVGPLAVLVATTLASFLCAACVLFIAAKDRGWIAST
>PosSeq37
ICCDKVLSSVQSMPVIDKCSVTKCLQTAKQAAVLALSLFAVFASGSLSILSAAVLFSGTAAVLPYLLILTTALLGFVCAVIVLLRNLSAVVQSCKKRSPE
>PosSeq38
SHLIPSLRNSVTSYFHKPQPIKQAAPSKSIRDICNIAYLIIICVLVVVVLVGAMLCMFIPSVGIPLCLSSLALLVLLSIFNPCLINWISTKKTKEIAPKD
>PosSeq39
ATPAQKSPTFQDPSFVRELGSNHPVFSPLTLEERGEMAIARVQQCGWNHTIVKVSLIILALLTILGGGLLVGLLPAVPMFIGTGLIALGAVIFALALILC
>PosSeq40
FNITNIQSTARHQSISNEASTEVPLKEEIWNKISAFFSSEHQVEAQNCIAYLCHPPETASPEEIKSKFECLRMLAFPAYADNIQYSRGGADQYCILSENS
>PosSeq41
PFHIGSGCLPAIISNRRIYRIAWSDTPPEMSSWEKMKEFFCSTHQAEALECIWTICHPPAGTTREDVVSRFELLRTLAYDGWEENIHSGLHGENYFCILD
>PosSeq42
QIQSFYHSASLKTQEAFKSLQKTLYNGMQILSGQGKAPAKAPDARPEIIVLREPGATWGNYLQHQKASNHSLHNLYNLQRDLLTVAATVLGKQDPVLTSM
>PosSeq43
PITIGNGFLKSEILTNSPRNTKEAWWKVLWEKIKDFFFSTGKAKADRCLHEMLFAERAPTRERLTEIFFELKELACASQRDRFQVHNPHENDATIILRIM
>PosSeq44
SEEGFMLAVLKGIPLIQDIRAEGNSRSWIMTIDGHPARGEIFSEAFSISLFLNDLESLPKPCLAYVTLLLAAHPDVHDYAIQLTADGGWLNGYYTTSSSS
>PosSeq45
MIKKKAAFSEYRDLEQSYMQLNHCLKKFHQIRAKVSQQLAERAESPKNSRETESILHNLFPQGVAGVNQEAEKDLKKIVSLFKQLEVRLKQLNAQAPVEI
>PosSeq46
SSGNILWGSQNPIVFKNSFGVSNADTGSQDDLSQQNPFAEGYGVLLILLMVIQAIANNKFIEVQKNAERARNTQEKSNEMDEVIAKAAKGDAKTKEEVPE
>PosSeq47
NRIHSNSDSAAGVTALTHHHLSNVSCVSSGSLGKRQHRVNSTFGDGNAACLLSGKISLQEASNALKQLLDAVPGNHKRPSLPDFLQTNPAVLSMMMTSLI
>PosSeq48
EASNVALVLPAPSLLTPSSTPSPSGEGMGTESMLLLFDDIWMKLMELAKKLRDIMRSYNVEKQRLAWELQVNVLQTQMKTIDEAFRASMITAGGAMLSGV
>PosSeq49
VQEIEQWLRRHQVFTEPAYLGETAILLGQQFILSPYLVIYRIEAKEMIICEFRRLTPGQPRPQQLFHLLGLLRGIFVHHPQLTCLKMLIITDVLDEKKAM
>PosSeq50
KIHIPSAASNIVDGNSPPSDIQAKEVSFPPPEIPAPGTPAAPVLLTPEQIRQQRDYAIHFMQYTIRALGATVVFGLSVAAAVISGGAGLPIAILAGAALV
>PosSeq51
KPVSPNAQVGGQRPVNAPEESPPCPSLPHPETNMESGRIGPQQGKERVLAGLAKRVIECFPKEIFSWQTVILGGQILCCSAGIALTVLSGGGAPLVALAG
>PosSeq52
PITIGRGFLKSEMFSQSAISQRSFFTLLWEKIKDFFCDTQRSTADQYIKELCDVASPPDAQRLFDLFCKLYELSSPSCRGNFHFQHYKDAECQYTNLCIK
>PosSeq53
PLSVGQGYFTSSISSEKFNAIKESARLPELSLWEKIKAYFFTTHHAEALECIFNLYHHQELNLTPVQVRGAYIKLRALASQGCKEQFIIESQEHADKLII
>PosSeq54
TNITLSTQHYRIHRSDVEPVKEKTTEKDIFAKSITAVRNSFISLSTSLSDRFSLHQQTDIPTTHFHRGNASEGRAVLTSKTVKDFMLQKLNSLDIKGNAS
>PosSeq55
KISSGAINFSTIPNQVKKLITSIREHTKNGLTSKITSVKNTHTSLNEKFKTGKDSPIEFALPQKIKDFFQPKDKNTLNKTLITVKNIKDTNNAGKKNISA
>PosSeq56
IFSVQELSCGGKSMLSPTTRNMGASLSPQPDVSGELNTEALTCIVERLESEIIDGSWIHISYEETDLEMMPFLVAQANKKYPELNLKFVMSVHELVSSIK
>PosSeq57
LKYEERKLNNLTLSSFSKVGVSNDARLYIAKENTDKAYVAPEKFSSKVLTWLGKMPLFKNTEVVQKHTENIRVQDQKILQTFLHALTEKYGETAVNDALL
>PosSeq58
VTSVRTQPPVIMPGMQTEIKTQATNLAANLSAVRESATATLSGEIKGPQLEDFPALIKQASLDALFKCGKDAEALKEVFTNSNNVAGKKAIMEFAGLFRS
>PosSeq59
LISNVGINPAAYLNNHSVENSSQTASQSVSAKDILNSIGISSSKVSDLGLSPTLSAPAPGVLTQTPGTITSFLKASIQNTDMNQDLNALANNVTTKANEV
>PosSeq60
VNDASSISRSGYTQNPRLAEAAFEGVRKNTDFLKAADKAFKDVVATKAGDLKAGTKSGESAINTVGLKPPTDAAREKLSSEGQLTLLLGKLMTLLGDVSL
>PosSeq61
PVTLSFGNHQNYTLNESRLAHLLSADKEKAIHMGGWDKVQDHFRAEKKDHALEVLHSIIHGQGRGEPGEMEVNVEDINKIYAFKRLQHLACPAHQDLFTI
>PosSeq62
TKITLSPQNFRIQKQETTLLKEKSTEKNSLAKSILAVKNHFIELRSKLSERFISHKNTESSATHFHRGSASEGRAVLTNKVVKDFMLQTLNDIDIRGSAS
>PosSeq63
PIGNLGHNPNVNNSIPPAPPLPSQTDGAGGRGQLINSTGPLGSRALFTPVRNSMADSGDNRASDVPGLPVNPMRLAASEITLNDGFEVLHDHGPLDTLNR
>PosSeq64
DTSTTASVASANASTSTSMAYDLGSMSKDDVIDLFNKLGVFQAAILMFAYMYQAQSDLSIAKFADMNEASKESTTAQKMANLVDAKIADVQSSSDKNAKA
>PosSeq66
LNVNNDTLSVTSGVNTASGTSGITQSETGLSLDLQLVKSMNSSAGWTESSPLPTPPAGHSLVTPSAAEDVLSKLFGGISGEVTSRTEEAEPQRTSYPYLS
>PosSeq67
LNGISNAASTLGRQLVGIASRVSSAGGTGFSVAPQAVRLTPVKVHSPFSPGSSNVNARTIFNVSSQVTSFTPSRPAPPPPTSGQASGASRPLPPIAQALK
>PosSeq68
ILVAKLFITNQIGESLMINGLNNDSASLVLDAAMKVNSGFKKSWDEMSCAEKLFKVLSFGLWNPTYSRSERQSFQELLTVLEPVYPLPNELGRVSARFSD
>PosSeq69
INNVSSLFPTVNRNITAVYKKSSFSVSPQKITLNPVKISSPFSPSSSSISATTLFRAPNAHSASFHRQSTAESSLHQQLPNVRQRLIQHLAEHGIKPARS
>PosSeq70
INPVTNTQGVSPINTKYAEHVVKNIYPEIKHDYFNESPNIYDKKYISGITRGVAELKQEEFVNEKARRFSYMKTMYSVCPEAFEPISRNEASTPEGSWLT
>PosSeq71
INSINSFFSGLPRSISSAIRSSTFTVSQHKSTPNTVKTSSPFSPSNSPASATTIFKVKNSYTESGLQRPTSYTQSSIEKNALHRPLPDVAQRLMQHLAEH
>PosSeq72
LSSLNVLQSSFRGKTALSNSTLLQKVSFAGKEYPLEPIDEKTPILFQWFEARPERYEKGEVPILNTKEHPYLSNIINAAKIENERIIGVLVDGNFTYEQK
>PosSeq73
GCVSSKSTTVLSPQTSFNEASRTSFRALPGPSQRQLEVYDQCLIGAARWPDDSSKSNTPENRAYCQSMYNSIRSAGDEISRGGITSFEELWGRATEWRLS
>PosSeq74
ISSRIGGAGGVELSRVNQQHDTVPAQTAHPNAVTAGMNPPLTPDQSGSHATESSSAGAARLNVAARHTQLLQAFKAEHGTAPVSGAPMISSRAALLIGSL
>PosSeq75
HRPITAGHTTSRLILDQSKQISRTPSESSAQSALSQQASMSSPVLERSKSAPALLTAAQRTMLAQVGACNAHLTSDENMAINELRSHKPLLPKDTWFFTD
>PosSeq76
GCVSSTSRSTGYYSGYENHEEPRVASSPTNRHDRGYETDSEHSNVNLIPNARRVYKESVLWHGTSMQSKIDLRRQGFDVNRKTDGATEGSRTSNSAPTDT
>PosSeq77
GLCISKHSGSSYSYSDSDRWQVPACPPNARSVSSHQTASASDIASGDVDERPATFSHFQLARCGGEYTLSMVSAAAYQAERRHRGNLIKDRSQSILPWVQ
>PosSeq78
NITPLTSAAGKGSSAQGTDKISIPNSTRMINAASIKWLNKVRSAISDHIRTSIEKGKLFELASLGSNMFGVPALSARPSTLQPVLAFEADPNHDLNLVRV
>PosSeq79
RSRVITTSLVVIMLSCASAAPACFSADMTPSVSNESTSEADFQQWLATFRSNATTKGIDTATLDLAFQNITLDPTVHQLDMAQPEFTTAIWDYLSERLTP
>PosSeq80
LVRGGMRTVQSIGIPSAEMAAGLDADAIVIALKSRTTPSADAVAESLAALEWLRERGCEQIFFKYCSTFDSTAAGNIGQVSEALLEQLGSDFTLACPAFP
>PosSeq81
TMGVSPIRNSNSLPIDFSSLSAKSGGHNGLGSGDNSTIDPSTLLFGNQGQTQVNFAPPNSTDSSTSGVNAASGNTASGLVEQIMSLLKQLMQMLMQNNNA
>PosSeq82
YINRSISSQSSIGTESFHSAQSVASSSVRVLSEAEQTKLNDITHYLTDHVFAAHRLPVNDINVDQDVVHAHNVEIGKIISARALRLLDEGETALSIGETF
>PosSeq83
VKVTSSGFTANPLSHHADSVSPANSPPQLPEPVHLVDLSESSRKGGMRNRPHASLNSQVLELQAVPSQRGKHVRVRSHADGESVINAWLAKRPSVQSETS
>PosSeq84
INLTHIASSLARAALSDSTKPKMERAINVASHIAGKVALQVTSSLLEQKGLLNERQQKGLSMILKALSGKEPVNNVETHEGGGRFNLARAAFDVASVVWE
>PosSeq85
NPIHARFSSVEALRHSNVDIQAIKSEGQLEVNGKRYEIRAAADGSIAVLRPDQQSKADKFFKGAAHLIGGQSQRAQIAQVLNEKAAAVPRLDRMLGRRFD
>PosSeq86
IKTVSDNSIPGTYGIAFTRVDTAAQISRPVPSDIQRNSSIEKAVIEHIADHPAAKVVMSALVEALTGVFVKAQGEIKGWAEIVQAASRPHDSNRKGTGVL
>PosSeq87
NRVSGSSSATWQAVNDLVEQVSERTTLSTTGYQTAMGRLNKPEKSDADALMTMRRAQQYTDSAKRTYISETLMNLADLQQRKIYRTNSGNLRGAIEMTPT
>PosSeq88
QIKNSHLYSASRMVQNTFNASPKMEVTNAIAKNNEPAALSATQTAKTHEGDSKGQSSNNSKLPFRAMRYAAYLAGSAYLYDKTANNFFLSTTSLHDGKGG
>PosSeq89
ITPSRYPGIYIAPLSNEPTAAHTFKEQAEEALDHISAAPSGDKLLRKISTLASQKDRKVTLKEIEINNQCYTEAVLSRRQLEKYEPENFNENRHIASQLS
>PosSeq90
TTLTTRQIQLAHAWTSVHTGAGLALDWVADVAEKVEEIATKADALSRDLHRARNLSRSLGRVSTTPMGIGFFGLSQAGKSYLISALAADEKGQLLTRLGT
>PosSeq91
GNICNSGGVSRTYSPPTSPVYGSGVSSPSRFVGQYTLTSIHQLSSEERENFLDAHDPMRVYDLNSETSVYRTTQREYVRNGYATGNPNSGAIIALHEELQ
>PosSeq92
RFDAARGQKPKAPMDAPSSLRLRAIAGGMPSEEAGTTAPADVNQPPPADVRPEMGVGPVRLFVKLMVGTLALSTGVRFARYPGDFAKDPGGSVWAAINLQ
>PosSeq93
TLRINTRSATPVVPLETGSTSQPTPPPVTARATEPPPVANPAAPKSAPGVQQAHGLKTRIAGKLSERQTNFSLGIPGTGRTLNRPLRSGIPEEGEQVSNE
>PosSeq94
MPSQITRSSHSSLPEVAPASGDAAGVSEQTPQQARTVAFFASGELAVAFGRTSTAPAQDSVRLLSALQRELDKQQPSWPTVAQLCHSLAEVAKTEQGWHQ
>PosSeq95
TQTPPSLDFNLSTPSPVPMTPSDTWAGASAALKRLDELRTLLARELDALPQAGEALLSALDGADVSERELQIFGLLQQIDDYWTDPGETGESRRDRLLPA
>PosSeq96
QDLSFSTIENHLGPAKDRFFGDGFKHVEYSARHVNLTESEANRSISLSYPANWSKKNDSGELIPHLSSIDALTISINLSQDILLNRFKSIDHCWVRRISI
>PosSeq97
RPVGGPAPGYYPPTYEAERPTAQAAGNDRARSSQASSSPAASVAPETPMLGDLKRFPAGRYPDMKVENIRLKIEGQEPGGKDGVKHTRRRKPDAAGSSHV
>PosSeq98
TIVSGHIGKHPSLTTVQAGSSASVENQMPDPAQFSDGRWKKLPTQLSSITLARFDQNICTNNHGISQRAMCFGLSLSWINMIHAGKDHVTPYASAERMRF
>PosSeq99
RIHSAGHSLPAPGPSVETTEKAVQSSSAQNPASCSSQTERPEAGSTQVRPNYPYSSVKTRLPPVSSTGQAISDTPSSLPGYLLLRRLDRRPLDEDSIKAL
>PosSeq100
PGINGAGPSNFFWQWRTDGEPVTEREHDSSRSASSANSPELPPPASPAESGRQRLLRSSALSRQTREWLEATPARVQGATPPAEARQSPEAQQAERIVQE
>PosSeq101
LALKLNTSIAQAPLKKNAEAELRHMNHAEVRAHTPTRFTLNHRAPTYEVAQSALGENHGGWTAVNKFKVTESEVFIHMERSDSRSKGDFAGDKIHLSVAP
>PosSeq102
FIASPKTNVQECLMINPVKHNFSHLGFSNAQSTSALGPASNKVPNFVSRGRGKGVPVEQFNTAEECRLAGRQDSVLDSIDGKEFMRLLQKYTASETTEEE
>PosSeq103
WNVSKSSNNLGAYKLPLEAQTPPEKISPFDAMSAAQPEGKAPHDQLQNDQYPIQQAEDRGRHLVEQAEIQAHVQHCHSKAPEIGDATKTQSVSEKLGTAK
>PosSeq104
TRISTSSVNSSFSYSAPAEEAQNRVSSAPTNSSPPGTTTAVAQASEGQKKPGAVLSMHAQRLRQLCESSSHQYRQNALLAKSFDAQRLDINTQAGPSNSP
>PosSeq105
NPLRSIQHNITTPPISGGQPLDAVGPQAQQSHPKRISPSQLSQSAHQALERLSANAEHQRLASLVRNALQDGTFQFQSSNHTQVTYKASICLPADTDTVR
>PosSeq106
QSPSIHRNTGSIIQPTVTPDARAATDLQERAEQPRQRSSHSLSSVGKRALKSVGKLFQKSKAPEQKAATPPTAKNVKTPPPASNVATPRNKARESGFSNS
>PosSeq107
YIQQSGAQSGVAAKTQHDKPSSLSGLAPGSSDAFARFHPEKAGAFVPLEGHEEVFFDARSSFSSVDAADLPSPEQVQPQLHSLRTLLPDLMVSIASLRDG
>PosSeq108
LIGHSLHHMRPTAVDSSLPTSATSQTISNTKSRLDPHRVRELTFIGVGSSVAYLLNELNGRFADSGVTTPFLGKVSIVGKDDSWAENVRGKGYINHQTEI
>PosSeq109
NTINRNIYPVSGISAQDAPVQTDQLQPQGQGIRPGHNSNLIDFGLIQQANGPHSSLNTSSSRIQPTDTSTSSNRLGGNGDQLLNKLVEAIRNILNNLLSL
>PosSeq110
RISSSPFVIVNQPTPGELALAVESPLAKALPTPVGGGGQAGVQFGQPAGNTQGAPTGAEQTASSILALLLQGSGGAAANANVNNQVQPQPCADSPAEAAP
>NegSeq1
KLYNLKDHNEQVSFAQAVTQGLGKNQGLFFPHDLPEFSLTEIDEMLKLDFVTRNAKILSAFIGDEIPQEILEERVRAAFAFPAPVANVESDVGCLELFHG
>NegSeq2
AKQDYYEILGVSKTAEEREIRKAYKRLAMKYHPDRNQGDKEAEAKFKEIKEAYEVLTDSQKRAAYDQYGHAAFEQGGMGGGGFGGGADFSDIFGDVFGDI
>NegSeq3
SHINYNHLYYFWHVYKEGSVVGAAEALYLTPQTITGQIRALEERLQGKLFKRKGRGLEPSELGELVYRYADKMFTLSQEMLDIVNYRKESNLLFDVGVAD
>NegSeq4
SEPRFVHLRVHSDYSMIDGLAKTAPLVKKAAALGMPALAITDFTNLCGLVKFYGAGHGAGIKPIVGADFNVQCDLLGDELTHLTVLAANNTGYQNLALLI
>NegSeq5
KATSEELAIFVSVVESGSFSRAAEQLGQANSAVSRAVKKLEMKLGVSLLNRTTRQLSLTEEGERYFRRVQSILQEMAAAESEIMETRNTPRGLLRIDAAT
>NegSeq6
GCGAGHASFVAAQNVSAVVAYDLSAQMLDVVAQAAEARQLKNITTRQGYAESLPFADNAFDIVISRYSAHHWHDVGAALREVNRILKPGGRMIVMDVMSP
>NegSeq7
KAKAILLASVLLVGCQSTGNVQQHAQSLSAAGQGEAAKFTSQARWMDDGTSIAPDGDLWAFIGDELKMGIPENDRIREQKQKYLRNKSYLHDVTLRAEPY
>NegSeq8
STAITRQIVLDTETTGMNQIGAHYEGHKIIEIGAVEVVNRRLTGNNFHVYLKPDRLVDPEAFGVHGIADEFLLDKPTFAEVADEFMDYIRGAELVIHNAA
>NegSeq9
EIFLSDPISAECPCGPDLEYDPEYLLLFTRAAPREEAQYGDFVSTPENINWAELERDAHRLLMRSKDIRILVVLLRCRIQQAGARGLSEALTLLETLCST
>NegSeq10
TNNNELPITLSALLRDYSVVEGIQMAEQQVRMHPAQASRRHSLFQLLCVAGDWSRALQQIQLCARMDANYTREAQVFGELIRCEIYRHACFQGEQRPGVI
>NegSeq11
LSPEQDLNRHADPFPFNEEPSSQDLDSLRDLVTEAETLQDMVTGGLSIDAILNVLDATGEDETIWPVEKTPPDILHLLSPEYAPETAHNTVLPDLTRKEH
>NegSeq12
LSRSDLLTLLTINFIVVTKEAERISEVSARFTLDAMPGKQMAIDADLNAGLINQAQAQTRRKDVASEADFYGAMDGASKFVRGDAIAGMMILAINLSGGV
>NegSeq13
PAPAGLSELAWVLFGIYLAAIVGLVIKPFPEPVVLLIAVAASMVVVGNLSDGAFKTTAVLSGYSSGTTWLVFSAFTLSAAFVTTGLGKLIAYLLIGKIGN
>NegSeq14
RRRFSILIWFTSEGVMLKRIIWILFLLGLTGGCELFAHDGTVNISGSFRRNTCVLAQDSKQINVQLGDVSLTRFFHGNYGPEKSFIINLQDCGTDVSTVD
>NegSeq15
PARHLYFIMTNTWNRLALLIFAVLSLLVAGELQAGVVVGGTRFIFPADRESISILLTNTSQESWLINSKINRPTRWAGGEASTVPALLLAAPPLILLKPG
>NegSeq16
QIIFGEKCVLLLRLFFAAVLMLWCAQTAAYIGQCHTTQGNPYIGVNFGVKTLDEEENTAGVVKDKFYQWNESNDYYVSCDCDKDNVRSGRWAFAADSPLV
>NegSeq17
LTIKRSVAIIAILFSPLSTASNLTSQLHNFFSAQLAGVSDEVRVSIRTAPNLLPPCEQPLLSMSNNSRLWGNVNVLARCGNDKRYLQVNVQATGNYVVAA
>NegSeq18
AFSQAVSGLNAAATNLDVIGNNIANSATYGFKSGTASFADMFAGSKVGLGVKVAGITQDFTDGTTTNTGRGLDVAISQNGFFRLVDSNGSVFYSRNGQFK
>NegSeq19
ISDSKLLASAAWDAQSLNELKAKASEDPAANIRPVARQVEGMFVQMMLKSMRDALPKDGLFSSEHTRLYTSMYDQQIAQQMTAGKGLGLAEMMVKQMTPE
>NegSeq20
NTFSQVWVFSDTPSRLPELMNGAQALANQINAFVLNDADGAQAIQLGANHVWKLNGKPDDRMIEDYAGVMADTIRQHGADGLVLLPNTRRGKLLAAKLGY
>NegSeq21
SEDIFDAIIVGAGLAGSVAALVLAREGAQVLVIERGNSAGAKNVTGGRLYAHSLEHIIPGFADSAPVERLITHEKLAFMTEKSAMTMDYCNGDETSPSQR
>NegSeq22
TDLQQTYYRQVKNPNPVFTPREGARTLPFCGKLMEKAVGFTSRFDFAIHVAHARSLGLRRRMPPVLRRRAIDALLQGLCFHYDPLANRVQCSITTLAIEC
>NegSeq23
QERHTEQDYRALLIADTPIIDVRAPIEFEQGAMPAAINLPLMDNDERASVGTCYKQQGSDAALALGHKLVAGEIRQQRMYAWRAACLQNPQGILCCARGG
>NegSeq24
TEVRRRGRPGQAEPVAQKGAQALERGIAILQYLEKSGGSSSVSDISLNLDLPLSTTFRLLKVLQAADFVYQDSQLGWWHIGLGVFNVGAAYIHNRDVLSV
>NegSeq25
ATLFIADLHLCVEEPAITAGFLRFLAGEARKADALYILGDLFEAWIGDDDPNPLHRQMAAAIKAVSDSGVPCYFIHGNRDFLLGKRFARESGMTLLPEEK
>NegSeq26
VTFHTNHGDIVIKTFDDKAPETVKNFLDYCREGFYNNTIFHRVINGFMIQGGGFEPGMKQKATKEPIKNEANNGLKNTRGTLAMARTQAPHSATAQFFIN
>NegSeq27
ASYYSNDFRPGLKIMFEGEPYAVESSEFVKPGKGQAFARVKMRRLLTGGRVEKTFKSTDSLEGADVNDLNLTYLYNDGEFWHFMNNETYEQLQADAKAIG
>NegSeq28
AAKDVKFGNDARIKMLRGVNILADAVKVTLGPKGRNVVLDKSFGSPTITKDGVSVAREIELEDKFENMGAQMVKEVASKANDAAGDGTTTATVLAQSIIT
>NegSeq29
TQHSVTRTNPKHGLIPHWQPENITFWKSNGQYIARRNLWISIFCLLLAYCVWMLFSALAINLNHIGFTFSSDQLFLLAALPSVSGTLLRIPYSFMVPLFG
>NegSeq30
ANMFALILAIATLVTGIIWCFERFKWGPARQAKIAAVNAQTAAIKAQTGSAVDNKTLAPAAKQPGWIETCASVFPVLALVFIVRSFIYEPFQIPSGSMMP
>NegSeq31
NPIVINRLQRKLGYTFQQQELLLQALTHRSASSKHNERLEFLGDSILSFVIANELYRRFPRVDEGDMSRMRATLVRGNTLAEMAREFDLGECLRLGPGEL
>NegSeq32
TTPKKKIVIIGGGAGGLELATSLGHKLGRSKKAEIVLVDRNHSHLWKPLLHEVATGSLDDGVDALSYLAHARNHYFNFQLGSLTDINRETKTVCLAEICD
>NegSeq33
RVLVVEDNALLRHHLTVQMREMGHQVDAAEDAKEADYFLQEHAPDIAIIDLGLPGEDGLSLIRRWRSHQTNLPILVLTARESWQDKVAVLEAGADDYVTK
>NegSeq34
KNATIFQFFHWYYPDGGKLWQEVAERAEHISHLGINYVWLPPAYKGASGGYSVGYDTYDLFDLGEFDQKGTRATKYGDKEELLNAINRLKEMDIKVLFDV
>NegSeq35
NPRQQTILQQVNDNKRVSVSELSQVTHVSEVTIRQDLNLLEKRGLLKRVHGFAVALESDDIDVRMMRHFSVKQKLANHAASLVSDGETIFIESGSSNALL
>NegSeq36
YNRSGSQAYATVGLESGVMSASPHQLIVMLFDGAQSALVRARILMNQGDIPAKGAALSKAINIINNGLSAGLNMEKGGELAENLSALYDYMSRRLLHANL
>NegSeq37
ASISSLGVGSGMELSSLLTSLSNAEQARLTPLTTQQTSYKSKLTAYGILQSALAKVETASAALKKADTLTSTAVSSTNTAFSAVTDSAASAGSYTIEVTN
>NegSeq38
ERHQHLLSEYQQILTLSEQMLVLATEGNWDALVDLEMTYLKAVESTANITISSCSSLMLQDLLREKLRAILDNEIEIKRLLQLRLDRLSDLVGQSTKQQA
>NegSeq39
NASITGGENRENTFTTTLARLRANPKIPLLIAAAAAVAILVALMLWAKSPDYRVLYSNLNDRDGGDIVTQLTQLNIPYRFADNGGALLIPADKVHETRLR
>NegSeq40
KNQSPLVTLRDLAQKAVEQASTQLGQARLSYQNAEQQLSMLLSYQDEYRVRLNDTLSNGMASSSWQNYQQFIQTLEQAIDQHRHQLAQWNTKVEQAVKHW
>NegSeq41
SKNWPYPTIVAHRGGGSLAPENTLAAIDVGARHGHKMIEFDAKLSQDGQIFLLHDDTLDRTSNGWGVAGELPWEKLIQLDAGDWYSTAFRGERLPLLSEV
>NegSeq42
ANMISCMIVDNDKYQTLGMVAIVKKIFTSLGFKKEIKFYRKAFYSADIIFIGVDEFSFFDALKRLDKAPSEADVFLICDARLNSFLQGIPRFSNVTMIFR
>NegSeq43
YRKSALELRDAVVNRELSVTAITEYFYHRIESHDEQIGAFLSLCKERALLRASRIDDKLAKGDPIGLLAGIPIGVKDNIHITGVKTTCASKMLENFVAPF
>NegSeq44
SEHVHKELLHLGEVFRSQREERALSLKDVEAATSIRLSALEAIEAGHLGKLISPVYAQGFMKKYAAFLDMDGDRLLKEHPYVLKIFQEFSDQNMDMLLDL
>NegSeq45
LFKRLRTGGKILVDHLVYGLGLGVLTILRLLPRSSLRLFSKGLGTALFYFISDVRKTALTNLALAFPEKSFAERYQIARQSVQQMIITFVELATVDKFAK
>NegSeq46
SAEILARVQFALFIGFHYLFVPISLGLSMMIVLMEGLYLFTKKSIYKQLTWFWIKIFTLTFVVGVVTGLMQIFSFGANWSRFVEYTGNVFGMFLGSEGMF
>NegSeq47
TSSYMSRLYSLNKSRRILHSSFRLLKSTKMLSHPETQKELQEVLKQLEEAILDQNREDASLFAKQAQAIQKRFPKSKLRATFDLIYALTFAAILAFLIRQ
>NegSeq48
ALKIRLRQQGCKNHVVYRLVLADVESPRDGKYIELLGWYDPHSEQNYQLKSERIFYWLNQGAELTEKAGALVKQGAPGVYAELMAKKVARRAVVRQKRRA
>NegSeq49
THKISVLHQDKKFDFSLRPKKLTEFCGQKQLKERLDLFLRAAVQRNEVPGHCLFYGPPGLGKTSLAHIMANTIGKGLVIASGPQLLKPSDLIGLLTGLQE
>NegSeq50
NKDLVAIFDYMEREKGIQRSTIVGAIESALKIAAKKTLRDDANVSVSINPRTGDIEVFCEKQIVEKCQNPSKEIPLDKAREYDPDCQIGQYMDVPFISDQ
>NegSeq51
WLGDYSLLNLLGIFLQATFIQNILLSTFLGMCSYLACSSRLSTANGLGMSVALVLTITGSINWLVHYFITKPGALAWLSPALANIDLSFLELIMFIVVIA
>NegSeq52
QHTVDIQAIESKLNFTFSHPRLLITALTHPSYRNEFPSAEEDSERLEFLGDAVLGLVVTEHLFLLFPALNEGLLSTTRAALVNAEACFEYTQKLSLGEHL
>NegSeq53
TTKIKTQWTCTECGTHSPKWLGQCSGCLQWNTLVEERTAPKLNTSSYSSSSSIPIPLNNVEFQEEIRIHTQAQGWNRLLGGGTVRGSLALLGGEPGIGKS
>NegSeq54
ARSSIEQLTSFLRSVNGRAKKALSQNFLVDGNILRKILTTAEVQPGDWVLEIGPGFGALSEVLLSQGANVIALEKDPMFEESLSQLPMDIEITDACKYPL
>NegSeq55
SVLGACITPFKADLSIDFAALESVVRSQEHAGNGIILFGSTGEGLSLTYEEKLSILSFVSTLNLNVPIFVGVTATSVQETMSWIDFAQQWPIDGFLVPTP
>NegSeq56
LRQETAPLVCKFGGTSVGTAQSIRRVCEIIQEERPSFVVVSAVAGVTDWLEEFCRLPKGKRAALTEKIRERHESIAKELGIEVSLAIFWEILEHFEDIEE
>NegSeq57
PTFDTTKQIFLCGLPSVGKTSFGQHLSQFLSLPFFDTDHLLSDRFHGDSPKTIYQRYGEEGFCREEFLALTSVPVIPSIVALGGCTPIIEPSYAHILGRN
>NegSeq58
HNQYGSIFSITTWGESHGPAIGVVIDGCPAGLSLSPEDFLPAMARRRPGQLHTSPRQEPDLVTILSGVYQNKTTGTPISLLIENKDVSSSSYEQLQHCYR
>NegSeq59
SEKRKSNKIIGIDLGTTNSCVSVMEGGQPKVIASSEGTRTTPSIVAFKGGETLVGIPAKRQAVTNPEKTLASTKRFIGRKFSEVESEIKTVPYKVAPNSK
>NegSeq60
GKAKNKKKFLKNRKQVLVPGTLFVHSRKGFGFVSPDQPELYPFDIFISASDLKGALDGDHVLVALPFSLRGGEKRKGVIHKVLSRGKTVLVGTIVSLINP
>NegSeq61
LCPFCNHGELKVIDSRNAPESNAIKRRRECLRCSQRFTTFETVELTVQVLKRDGRYENFQESKLVNGLKAASSHTRIGQEQVQAIASNIKQDLLGKQNRE
>NegSeq62
HENFDKRLELLLEGLALTRRSLFDPEGKENELKELEQQAVQDGFWDDVVRAGKISERIARLKQQLSEFNELKNKVSAIQFFLEDEESSKDLEMQKELEKE
>NegSeq63
KEESPAEVLQKVKEHKRREGPLSLEKEVSEDSAVATEEKETSQPVAVTKIAKLQRMGINELNVLARQYGVKNVGSLTKSQVVFEIVKAKSERPDEFLIGE
>NegSeq64
FILPPPQEALLGAHTSAAGGLHNALYEGRDIGATTVQLFTANQRQWKRRTLTQEMVDQFRIALNETSLSYIMSHAGYLNNPGAPNPEILEKTRVCMHQEI
>NegSeq65
DYFSVYRSKVEKKLRDSLGDFGNTQGGLRDPIEYALLGGGKRVRPLLVGLFAEGVHKERDVLDTAIAIEYIHTSTLIADDLPCMDDDDMRRGKPSVHKAF
>NegSeq66
VLSSSLFSPEEFLYPEIVSQAEFVWSILTLLEEKLASHTFSGIHGHLEEGVYLKNKETIEIQEGAYVESGAYICGPCIIGPYTQVRHGAYIRGGVITSSH
>NegSeq67
SLFEQLPSFSPDSILGLAQAFQEDPREDKINLLLGTYEREKKRYGGFSSVRKAQSVFFDDEKDKNYLPIKGSSTFLEEMAALCFGEVDASRWVGVQAIGG
>NegSeq68
PPSKIQCLETFKRTYGHLYLQHASLMRHLAYLLDKIARSYHHMCPLPDNMEAYFENYIPNKDIPLDTYQKIFKLSSEDLEQVYKEGYNAYLQGDYEESST
>NegSeq69
MKKRVKRVLFKISGEALSDGDSSNRISEERLSRLIAELKVVRNADVEVALVIGGGNILRGLSQSQSLQINRVSADQMGMLATLINGMALADALNTEDVPN
>NegSeq70
WLLLVCVVVGGFYTAWNIGANDVANAVGPSVGAGALTLKQAVLIAAVFEFLGAVLLGDRVIGTIESGLVAPSGHVLSSQDYVFGMTAALLATGVWLQIAS
>NegSeq71
DKLSIRDLSLEGKKVLVRVDFNVPIKDGKILDDVRIRSAMPTIHYLLKQDAAVILVSHLGRPKGGVFEEAYSLAPIVPVLEGYLGHHVPLSPDCIGEVAR
>NegSeq72
TQSTLEVAKKIVRKLRNAGYQAYFVGGSVRDMLLGRPIEEVDIATNASPTIITTIFPDTLSIGAAFGIIAVKENGQLFEVATFRSDEDYEDGRHPNRVVF
>NegSeq73
TKKNLAVCSFCGRSEKDVEKLIAGPSVYICDYCIKLCSGILDKTPAPATQEIATSSTSSPTSLRVLTPKEIKRHIDSYVIGQERAKKTISVAVYNHYKRI
>NegSeq74
KTRSEIENRMQDIEYALLGKALIFEDSTEYILRQLANYEFKCSHHKNIFIVFKYLKDNGLPITVDSAWEELLRRRIKDMDKSYLGLMLHDALSNDKLRSV
>NegSeq75
GKGILSLQQEMSLEYSEKSYQEVLKIRQESYWKRMKSFSLFEVIMHWTASLNKHTCRSYRGSFLSLEKIGLLSLDMNLQEFSLLNHNLILDAIKKVSSAK
>NegSeq76
TWLSGLYSIFVASAAFCSLGLILVAVILLSRKFLIKVHPCKLKINNDDSLTKTVDSGKTLLSSLLDSGIAIPSPCGGKAACKQCKVRITKNADEPLETDR
>NegSeq77
TTNSTQDTLYLSLHGGIDSAIPYPVRRVEQLLQFSFLPELQFQNAAVKQRIQRLCYREEKRLAVSSLAKWLGQLHKQHLRAPKNPPVAICWINSYVGYGV
>NegSeq78
EGFFPIASGSKGNCAYLGTRSCKLLIDLGISKQAVTEALHSMGIHPEDIQGIFVTHEHSDHIAGLRSFIKTYRTPIICNIETARSLRQLLDLCPTFKIFT
>NegSeq79
ELDKYLLFFLAGGSTFNQGKAFSFRCAQDSIVLTKVHQTEMHFYRWYHHVVITRETLCRFARQLDVDVLKFYIPKDIPRYLVQPCPEDSVFRPLMVRLCA
>NegSeq80
TDTRTLFTHYRQVKNPNPEFTPREGKKTLPFCRKLMAKAEGFTSRFDFSVHVAFVRSLGKRHRMPPLLRRRAIDALLQGLCFHYDPLANRVQRSITNLAI
>NegSeq81
MWSPVSPVTENITFTTTMFRYLCNQKAALLTAILLMAAGVLTLCFPESWYPQETEWHLTAEKEITGIHGGLSGLTWNPDSRTLFAVTDHPSSVVELDTEG
>NegSeq82
TMNYARDLFSLKGILFSFLLAGCVCPVVAQEWESITPPVVDAPAVVEFFSFYCPPCYAFSQTMGVDQAIRHVLPQGSRMVKYHVSLLGPLGHELTRAWAL
>NegSeq83
ASALTAFPEDGDFSRIWYDRLCIEFNSDGGLSPAELRVIRLLLRGYNSGQIAALCFRSVKTISAQKGQAFRRLGVRNDATLLPTLMLLGMVTLYTDLNRV
>NegSeq84
NKMMKWGLVSLLSLAVSGQAMAAFVLNGTRFIYEEGRKNTSFEVTNQADETFGGQVWIDNTTQGSSTVYMVPAPPFFKVRPKEKQIIRIMKTDSTLPSDR
>NegSeq85
KKSIIASIIALGVLGGTAHAANEVTFLGSVSATTCDLTTSVNGAAQPNQVVQLGTVQANQPGNFVDFAMKPVDPNAQGCANLAQKTATVSWASAALDGEG
>NegSeq86
SFHHRVFKLSALSLALFSHLSFASTDSELNLDFLQGMSAIPSVLKSGSDFPAGQYYVDVIVNQENVGKARLSITPQEESANALCLSPEWLKAAGVPVRLE
>NegSeq87
FVEVDKSSGEIVNLTPNASNTVQPVALMRLGVFVPTLKSLKNRKKNTLSRTDASEELTRLSLARAEGFDKVEITGPRLDMDNDFKTWVGVIHSFARHKVI
>NegSeq88
AIPPTCKEIFMNTALLAPFISIALSGVGVYTHYYFKKYQASMDQCQKVHKMMVDTLLGTKRLFSRSAPAQALKSELRIMQQQLSQEAQKLDKMTIRLPLK
>NegSeq89
TRSRICPDTESTGLSPASDALPVRETTEQFAQVFFGKSVSLLTPEERFTTVYAGSRDIPADLHPASWFPADTWFRNELRACAAYVGRRQGWPLYHASEAE
>NegSeq90
SQPPLPAVCTQAASALLPVAIDYPAALALRQMAMQHDDYPKYLLAPEVSALLHYVPDLHRRMLLATLWNTGARINEALALTRGDFSLAPPYPFVQLATLK
>NegSeq91
HFSAFRLQQAIRNREFTPFYQPIVCATGGEVVGCEMLARWLHPQKGLLSAGNFIPAIEATGLGGALLRGLADEVCGDGQDLARSAGRRLMMTLNLSLSLV
>NegSeq92
LIIVSDCQFTRLALTRLLAHLDPVNMSVARWLQTAPPAGSHVLLAASPGMLASLVPACHHARTSLSLKLALLGSGGQAVFLNTLGLRPDCLLPRTASATQ
>NegSeq93
NMNQTTSPALSQVETAIRVPAGNFAKYNYYSVFDIVRQTRKQFINANMSWPGSRGGKTWDLAMGQAQYIRCMFRENQLTRRVRGTLQQTPDNGTNLSSSA
>NegSeq94
DFLINKKLKIFITLMETGSFSIATSVLYITRTPLSRVISDLERELKQRLFIRKNGTLIPTEFAQTIYRKVKSHYIFLHALEQEIGPTGKTKQLEIIFDEI
>NegSeq95
KYSPASETIFVADNQERTMRVEVMEHYGLTQSIEQAGYYETAHHKQLMKDIKGAIREGRLIAVCGVVGSGKTVTLRRLQQQLLDENKIIVARSLSVDKQS
>NegSeq96
PQDESVVKRAREYFFRHHRYTEEDLESDYQAELCNYRDDTWEAPQRAARLSAAVKRYKTYEMLYFFFQIADEAGLDYTPLVVKRLCAHLFDRQGSQNIIV
>NegSeq97
RPATYEPEQIIEAGLALQAEGRNITGFALRNQVGGGNPTRLRQIWDEYQASQSTVVTEPVAELPVEVAEEVKAVSAALSERITQLATELNDKAVRAAERR
>NegSeq98
KKKNTTPTPHDATFRQFLTQPDIARDFMELHLPAELRAICDLSTLKLESGSFVEDDLRQYFSDVLYSLKTTAGDGYIHVLVEHQSTPDKHMAFRLIRYAV
>NegSeq99
FALADVNSFYASCEKVFRPDLRDRSVVVLSNNDGCVIARSAEAKKLGIKMGVPWFQLRSAKFPEPVIAFSSNYALYASMSNRVMVHLEELAPRVEQYSID
>NegSeq100
LLLVAPEQEPVQSTAPLFTERCPAGFPSPAADYTEEELDLNAYCIRRPAATFFVRAIGDSMKEMGLHSGDLMVVDKAEKPMQGDIVIAETDGEFTVKRLQ
>NegSeq101
FRVTCIDLENGEFALYINGHYLSSEDGSGEKLYLGDILERLSRLPGVTTETVERPVPDSDEWSWNDVADSVFPACITLSRNMTVAAFKQRLSRFPDDALC
>NegSeq102
DNNSNINDTWLVGLSVDVNGTEMMVHYLVSATDLEHAEAGVLQMGRTWWPSLKREDDRHRWEYETGVVWFNSIILLDDVENSILRGLKFLDAWTVTGSTD
>NegSeq103
SRLILGNCVDIMSGFPERAVDFILTDPPYLVGFRDRSGRSIAGDRTDEWLQPACNQMYRVLKKDALLVSFYGWNRVDRFMAAWKSAGFSVVGHLVFTKNY
>NegSeq104
RNTLSTLIVRHGDNLLRRSGWPETVGVTQVAPGVVPGWLAVCGVLSAAEILALTTHLCQPLNYGRAQLLTASAQRLAGTPVRLHLYPVQAYPHPATVREC
>NegSeq105
QYSNQQRARVINVEESDRLSFLPYMFGNDFMLAELQLYALAKKWMPEYNGGFWHFIRLPEGGGYMMPDCDRVHMINGENWFDRTVSADAAGIILTSLAIN
>NegSeq106
YGTVSTICCDLLKVYENHEKIAVIIWCEGDVREMGAEFNPTADDIQAVLRAIGESDSDALWRDGIGQNFVEGVLRELVALRPPRQIAVPEDVLRTLLPLM
>NegSeq107
AARGVNKVILVGHIGQDPEVRYMPNGGAVANLTLATSETWRVRQDGEMREHTEWHRVVVFGKLAEIASEYLRKGAQVYIEGQLRTRKWTDQSGQDKYTTE
>NegSeq108
YKWLLSVLLVLMSTVVHAADCFDLAGRDYKIDPDLLRAISWKESRNRANAVGINPVTGYGSGLMQVDSQHFNELARYGIKPEQLVSDPCLNIYTGAYYLA
>NegSeq109
CPTDRRERTLASQSVNKYILSIQDIYKNSPVPVCVRNQSRKIIYANGAFIELFSKEDQPLSGDSYNRYGVEVFLSSLELECQSLGHGAAFCRRFNFHGEI
>NegSeq110
LIKARHFWRVFFCRFPCNHKFISRVSRGEFVRRRNAREGISRTVSVYLDEDTNNRLIRAKDRSGRSKTIEVQIRLRDHLKRYPDFYNEEIFREVIEETES
>NegSeq111
GMKNLAQIVLVTVVQFIACYLAEWGVAETGIILLFVLLWQGLFIWLFIQIRKKNNISDEFKFSKGIWYVIMPVCSLLSPLLSLMIFIGGTLYELRRVSGC
>NegSeq112
NEVYVIAGGEWLSNNLNAIAAFMSTRTWDSIEKIALTLSVLAVSVMWVQRHNVMDLLGWVAVFVLISLLVTIRTSVQIIDNSDLVRVYRVDNVPVGLALP
>NegSeq113
SLNKALLFLLLLMGTGVNASTREEIERLYNPHGMAAPSGQKQPADTQGVQKVTPAPRWFRLSNGKTVNLADWKVVLFMQRSCPWCHQFDPVLKQVAQQYG
>NegSeq114
QGKTRIKPLFILCTALMTVAPAVSADVNSDMNQFFNKLGFASNTTQPSVWQGQAAGYASGGSLYARTQVKNVQLVSMTLPDINAGCGGIDAYLGSFSFIN
>NegSeq115
RKIQTVWVAALLCGSLTAYGKDAGWQWYNDPVKLPDPKTTDKSAQVRQEPDIMQKLSALQTATKRALYEAILYPGVDNFVKYFRLQNYWTQQAGLFSMSA
>NegSeq116
KRMLPLFLLLAAGQAQADSNSDYRAGSDFAHQIKGQGTGSIRNFNPQESIPGYNANPDETKYYGGVTAGGDSGLKNDGTTQWATGETGKTITESFMNKPK
>NegSeq117
HRKIKYLAGLIMVISGTVSAGGVANTPENRQFLKQQEELSRQLRDRPDAELKAWADRQIQANPLVQSDRHFLDDLARKQQTSQADKPEQGAVYFISFSIP
>NegSeq118
STKQKQTDGTGARKRDGLWMIPGCLGMVVLNAAISYGIVRLNTPVTVAFNMKQTVDAFFDSAGQKKLTEAQSKALSGRFNAALEASLQAWQREHHAVILV
>NegSeq119
KWRGLTALLIWGQSVAAADLGTWGDLWPVQEPDMLAVIMHRLEALQQSGEMGRRMEAFKERVIHNSLRPPAVPGIGRAEKYRSRLFDPSVRLAADIRDNE
>NegSeq120
KRYLWLCVLILLAGHVPTVSADAACESRFVNPITDICWSCIFPLSLGSTKVSQGKLPDTANPSMPLQFCPAPPPIFKRPGLAIGYWEPMALTDVTRSPGC
>NegSeq121
KNLLDTVTQAANSLLTALKLPDESAQANQILGEMSFPQFSRLLPYRDYNQESGLFMNDATMGFMLEATPVNGANETIALSLDHLLRTKLPRGIPLCVHLM
>NegSeq122
IHSSHALVTLKPARQAALQAILTVEESRRRGARLPALPHARTFLRVLSGSSRINTTVAQRIPGLNWEPKNRLTSLKQVEEALDRLISSHGEYCPLPLSVD
>NegSeq123
FIPAGLPASYCGTVRSGRFFTGGQRKQLVLKTIEAAQHNIRLMEYSFTSPEVAGALISAKRRGVDVRGGGLDWKANTGKNNNASRVTMNLLTSAGIPVRT
>NegSeq124
KKIVLSSLLLSAAGLAAVPVAQADTHSVSVGYAQSRIEHFKDIRGVNLKYRYEAQTPLGLMASFSWQSGKRGESGGIPGGMSWRDDVKATYWSLMAGPAV
>NegSeq125
YAAKGTQAYAQIGVESAVMSASQQQLVTMLFDGVLSALVRARLFMQDNNQQGKGVSLSKAINIIENGLRVSLDEESKDELTQNLIALYSYMVRRLLQANL
>NegSeq126
NHAPHLYFAWQQLVEKSQLMLRLATEEQWDELIASEMAYVNAVQEIAHLTEEVDPSTTMQEQLRPMLRLILDNESKVKQLLQIRMDELAKLVGQSSVQKS
>NegSeq127
RNPTLLQCFHWYYPEGGKLWPELAERADGFNDIGINMVWLPPAYKGASGGYSVGYDSYDLFDLGEFDQKGSIPTKYGDKVQLLAAIDALKRNDIAVLLDV
>NegSeq128
LNQKIQNPNPDELMIEVDLCYELDPYELKLDEMIEAEPEPEMIEGLPASDALTPADRYLELFEHVQSAKIFPDSKTFPDCAPKMDPLDILIRYRKVRRHR
>NegSeq129
QIVMFDRQSIFIHGMKISLQQRIPGVSIQGASQADELWQKLESYPEALVMLDGDQDGEFCYWLLQKTVVQFPEVKVLITATDCNKRWLQEVIHFNVLAIV
>NegSeq130
KKGTVLNSDISSVISRLGHTDTLVVCDAGLPIPKSTTRIDMALTQGVPSFMQVLGVVTNEMQVEAAIIAEEIKHHNPQLHETLLTHLEQLQKHQGNTIEI
>NegSeq131
KKWHYIFCIILFHLGLPCGYAANDGTCATRGGTHTLSLNFPLTTVSAANNVPGNTLIDIANATSSENYSVLCNCDSKHSNGAYHEIYYTADPAPGMVYST
>NegSeq132
TVKISGVLKDGTGKPVQNCTIVLKARRTSSTVVVNTVASENPDEAGRYSMDVEYGQYSVILLVEGFPPSHAGTITVYEDSQPGTLNDFLGAMSEDDVRPE
>NegSeq133
LNTVKISSCELINADCLEFMRSLPENSVDLIVTDPPYFKVKPEGWDNQWAGDEDYLKWLDQCLAQFWRVLKPAGSLYLFCGHRLASDTEIMMRERFNVLN
>NegSeq134
TLDLPRRFPWPTLLSVCIHGAVVAGLLYTSVHQVIELPAPAQPISVTMVAPADLEPPQAVQPPPEPVVEPEPEPEPIPEPPKEAPVVIEKPKPKPKPKPK
>NegSeq135
TLRHDILALAVFLNGLLIFKTIYGMSVNLLDIFHIKAFSELDLSLLANAPLFMLGVFLVLNSIGLLFRAKLAWAISIILLLIALIYTLHFYPWLKFSIGF
>NegSeq136
IQTLFDFPVYFKFFIGLFALVNPVGIIPVFISMTSYQTAAARNKTNLTANLSVAIILWISLFLGDTILQLFGISIDSFRIAGGILVVTIAMSMISGKLGE
>NegSeq137
RNIIKLALVGLLSVSTIVVAAESSPEALRIGYQKGSIGMVLAKSHQLLEKRYPQSKISWVEFPAGPQMLEALNVGSIDLGSTGDIPPIFAQAAGADLLYV
>NegSeq138
RVITLAGSPRFPSRSSSLLEYAREKLNGLDVEVYHWNLQNFAAEDLLYARFDSPALHTFTEQLQQADGLIVATPVYKAAYSGALKTLLDLLPERALQGKV
>NegSeq139
KKSVLTAFITVVCATSSVMAADDNAITDGSVTFNGKVIAPACTLVAATKDSVVTLPDVSATKLQTNGQVSGVQTDVPIELKDCDTTVTKNATFTFNGTAD
>NegSeq140
TVSLTAILLSCSSTWAAGKGGVGLAATRLVYSEGEEQISLGVRNTSPDVPYLIQSWVMTPDNKKSADFIITPPLFVLNPANENLLRIMYIGAPLAKDRET
>NegSeq141
LSREDFYMIKQMRQQGAYIVDIATQIGCSERTVRRYLKYPEPPARKTRHKMAEMDYIDMRLAENVWNGEVILAEIKAMGYTGGRSMLLRQFRKTPEQRFT
>NegSeq142
MSKCSSHNSLYALILLAQYHNITVNAETIRHQYNTHTQDFGVTEWLLAAKSIGLKAKYVEKHFSRLSIISLPALIWRDDGKHYILSRITKDSSRYLVYDP
>NegSeq143
SVELWQQCVELLRDELPAQQFNTWIRPLQVEAEGDELRVYAPNRFVLDWVNEKYLGRLLELLGEHGQGMAPALSLLIGSKRSSAPRAAPNAPLAAAASQA
>NegSeq144
HFTIQREALLKPLQLVAGVVERRQTLPVLSNVLLVVEGQQLSLTGTDLEVELVGRVQLEEPAEPGEITVPARKLMDICKSLSNDALIDIKLDDSKLIVKA
>NegSeq145
SLSRVSVTGVRNLHPVTLSPSPRINILYGANGSGKTSVLEAIHLLGIARSFRSSRLLPVIQYVQPSCTVFGQVDLAQGGHSNLGVSRDRQGEFQIRIDGQ
>NegSeq146
KIIILGAGQVGGTLAEHLAGEANDITVVDTDGDRLRDLGDRLDIRTVQGKGSYPAVLRQAGADDADMLVAVTSSDEANMIACQVAHTLFHTPTKIARIRE
>NegSeq147
AILNILEFPDSRLRTIAKPVAMVDEGIRQLVDDMFETMYEAPGIGLAATQVNVHKRVVVMDLSEDRSEPMVFINPEIEKLTDEMDQYQEGCLSVPGFYEN
>NegSeq148
STRTEAVKAYLLDLQDRICTALEQEDGNAHFVEDAWTRPAGGGGRTRVIENGAVIEKGGVNFSHVFGSNLPPSASAHRPELAGRGFEALGVSLVIHPHNP
>NegSeq149
DRYVVFGNPIGHSKSPLIHRLFAEQTGQALDYQTSLAPLDDFTAFAQAFFQTGRGANVTVPFKEEAYRLAHSLTERGQRAGAVNTLSKLDDGKLLGDNTD
>NegSeq150
TQTNFRSGPDVNGLFGSFGGRYVAETLMPLVLDLNREYEAAKADPEFAKEMAYFQRDYVGRPNPLYFAERLTEFCDGAKIYFKREELNHTGAHKINNCIG
>NegSeq151
SRDLPPLNALRAFESTARLGSVSQAAEQLNVTHGAVSRQLKVLEEHLGVSLFSKDGRGLKLTDAGIRLRDVSGEAFDRLRGVCVELSKGSADAPFVLGCS
>NegSeq152
PNRLLILITALTLATLAGCAGPLPTVNPDMAWVEMRTVTGQLIMGDKLDGENTYDGRYFQVTPGSHELQVRYDYEYRSGGMGMIGDEYTEITCYVSVRYD
>NegSeq153
AALAPSSQDRWLDLNDVLRDLVAEGYLGQDDAETALTQRRSAVNIQLHPLEFLASLQFDDLKRPGKKLDLETLTAWLAKACGQPYMRIDPLKINVAAVTP
>NegSeq154
AAVMKTPLWFPQSFFSRTLWLVLIVVLFSKALTLVYLLMNEDVLVDRQYSHGVALTLRAYWAADENDREAIAEAAGLIRVVGGGVPEGEQHWPYSEIYQR
>NegSeq155
RRWGKGSTRIVGLHDPQVNEHHLTQNGLPEDGRLRLLSFNIQVGISTQRYHHYLTRSWQHLLPHGGRAGNLQKIGDLINDFDLVALQEVDGGSMRSGFVN
>NegSeq156
TQPLLSKRLALRLICLLVIMFICGFALPSLYALLTGHDRNGDQDASRQNEVQFTATNSAGMVWAFYPRASQMQINPGAVNEMIFVAQNPTDKPMKAQAVP
>NegSeq157
SFLVLLLAVLVEKFSALRQRVQRDGPWLKELARLEASPRTATRPWVMLALLVLVPVLLLQLALTIIGSVAYGWLVLPIHLLVLIYSLGRVDLVAVLGPFR
>NegSeq158
QADNANVKQRILVIGAGELGLSVLRGLVEKAGAYDLSIAVLLRQSSLSTQAPAKRVEIEEIRALNIAIETADLADATVDELATVMKRYDTVISCAGFAAG
>NegSeq159
PVDIQKVGTSVIPGGLDAQEVVRRSEAACAALSDYEDGLKRDILGHAGNRWSLGVVHALGVSSPLRHAQLRRKLHGVTQRMLTHTLRQLEQDGLITRHDY
>NegSeq160
PIRHCIVHLIDKKPDGTPAVLHARDSELAESAAIENLLADLNDSYNAKQGKAWGFFHAESGAYPFSGWLKEYFDGSQDFTSFSRVAIKHLQTLMEASNLS
>NegSeq161
FPVFFRYTMLVALVCCASSVQAGIVLNTTRVIYQGNEKEVSLGVHNSGGGEILLQSWLESPTVATNKTDNNDTPAYLPFIVTPALTRMAGGGKQLLRIIH
>NegSeq162
KKLSLTLAVLGVMGVGMAGTASAANNGKMVFNGTLTNISCDVGPGTGVSAGTNPGEINVDLGNVSFSDIGVSSESRFETATPIQLLVNCSAGADQYSMVK
>NegSeq163
MNLKYSAFTALLLGMTGMAQAQESTSHLDKVLQAGQLAVCTTGDYKPYTLLREDGEYEGIDITMARSLAKSLGVNVRWVPTTWKNLMPDMVAGKCDIGMG
>NegSeq164
SCIPMAARAGLRPPSATSNLPPAVGRSNAMSERHIASAPYPWPWNGQLHAHNTALIVIDMQTDFCGVGGYVDSMGYDLSLTRAPIEPIKALLAVMRPLGF
>NegSeq165
LSTAHRDIIKATVPILETGGEALTTHFYRIMLNDYPQVRPLFNQANQANGAQPRALANAVLMYARNVDRLENLGSLAAQIVNKHVALQILPEHYPIVGAC
>NegSeq166
ITVHHLNNSRSQRILWLLEELDLPYEIKRYQRDPKSNLAPPELKAVHPLGKSPVIEDGPHVVIESGAIVDYLIRRHGDGRLQPDPASATYDEYVQWLHFA
>NegSeq167
WTGWQTARVCSGSTIRRANAWRSIKTRDQTIMITTMTLDAVSTTRANAYRKTAWRLMPFLMLCYLCAYLDRVNVGFAKLQMMNDLSFSETVYGLGAGMFF
>NegSeq168
QPDDDAPLSLPPLKALQAFEQTARFGNLARAAEVLDLTPSAVSHQLARLEALIGRQLFVRAARGVTLTPVGEQYLKDVSGVLHSLAVATERAASDVSLDC
>NegSeq169
AIDIHWIRDDDSLARHCAEWQLLPFVALDTEFMRVDTFYPIAALLQIGDGQSAWLIDPLLINDWQPLSALLENPDVIKVVHACSEDLEVLLRLTGSLPVP
>NegSeq170
SFSNATSSAPIARKADGSDPYAWLQNRDTDEVLDYLKAENAWQEQQLAEQTGLRENLFQEIKGRILETDLSLPSPWGPYLYYTRTTQGDEYARHYRCPRP
>NegSeq171
TDRRTFLKQAGVLAAALPLGSGLASTALASAPAPTSTDKWARLKQLFNQDPDYVHLSNFLVTSHPTPVREAIEQHRARIDRNPGLAMDWDLRETERCEHE
>NegSeq172
SLFSAVEMAPRDPILGINEAFNADTCTTKVNLGVGVYCDEEGRIPLLRAVAEAEKIRVAQHAPRGYLPIDGIAAYDQAVQKLLLGADSPLIASGRLLTTQ
>NegSeq173
KSTKRLALTGLSCLPLAAALVSLPAQAETTLYLGMNGGTMERLYADQVLPAFEKANNVKVVIVPGTSADILAKVQASKDNPQMHVIFLDDGIMYRAISMG
>NegSeq174
GMLGVLLMLLALTSSYLRWMPVTTSAVCLGFGFGIGPMGLDIVNLDFEKSYEWLERLTEVAVLFSLFGTGIKLRLPLRGKAWHSAYWLAGPVMLATIAGV
>NegSeq175
SEPVLMDRFARKVDYLRMSVTDRCDFRCVYCMAEEMTFLPRQQILSLEEILQVAERFVALGTRKIRLTGGEPLVRSGVVGLCEKIAALPGLRELCMTTNG
>NegSeq176
LRKWMLMLFAGLVLSGCGGVPVTRYSQEEPKLDLRHYFTGRVEAWGMFQKRSGEVTKRFTVVIDGHSEGEVLVMHEAFSYSDGTKQVREWRLRPDGPGRW
>NegSeq177
SKTIADHLAQTLAAADVSHIWGVSGDSLNGLTDSLERTDSIRWMHTRHEEVAAFAAGAQAASSGKLAVCAGSCGPGNLHLINGLYDCHRNRVPVLAIAAH
>NegSeq178
SRLPSFSGLQTCLQAAQAQVSAHHPWILASFSTPSLQVEPLGLFTANREQVQPACLWCVQAQGRYRIGLGLAHEFNAGPADSWQTLEKRWRNMAVTAVVH
>NegSeq179
KTYPMELPAADDKFLKALAVALVDHSNGTLKDIAQAAGVSKATLNRFCGTRANLVELLLNHASDLMNQMVADADLQHAPPLEALQRLVDNHLMHREMLVF
>NegSeq180
SGLSDWRVMPAVALLAVLGLAGCEQKQQQDHAASTAPKEVEAIAVKAESFTVVDELPGRIEPVRVAQVRARVAGIVLTRNFEEGADVKAGAVLFQIDPAP
>NegSeq181
RACLRMLNPDQPIDRCTWHYDATLWHASLMPGLQVRPNACRQWQLIAKGLSMAPEQSGPVFRKTRCTGSHLLWRQVLKRDLRLASWLIFVVCACVVMLMA
>NegSeq182
SQSSIKFAYWVPNVSGGLVVSKIEQRTSWTIDYNRKLAQIAEQSGFEYALTQIRFTAGYGAEFQHESVAFSHALLAATEKLKVIAAILPGPWTPSVAAKQ
>NegSeq183
KTVDLSSATVRDLNQALHDQVKALQEREWLVTHPDGAHNLAVGVNEAISIDIQGHAGYYCAGMNQKASITVHGNVGVGCAENMMSGAVRVKGSASQAAGA
>NegSeq184
KLEQYLGIQIKRQRQAQELKLADVARIAGISQGMLSKIENAQVSTSLDNLSRLCDVLGMPMSKLFSQYDQQGSSALLVKADEGLEVVRRGTEKGHTYHLL
>NegSeq185
LSIEKLSDDLHSLPSIPKVAQDLMLQFDNPSSNLESIARNIEKDPVIAAKVLRLANSARFRGSRESSSIEDAAMRLGFNTLRTLVMASAVTGAFKAGPSF
>NegSeq186
SIKLRLLLLIGTSVLTVLIISLVNYVGNTRTETAMIDSEVSMTALSNHLEADMMHDALRADVLSAMLVGLGKSNSTREEVQKSLDEHAAHFRAVLNDNLK
>NegSeq187
SDKKPAIDLTYRPRLADLKPLLPSAELLAPQPLASPRTTPASELRKRKGYVENFLGDFVVPWPSTDAELAPDVYPLDNAGNRLDYTHFSITMSRSRRLAL
>NegSeq188
KQWLSISLSASLLVAGLAQAATPLIGVGMAKYNDNFQTILRHGVEKQVALLDADIFMENGQDDVELQMRQFRNLVNSKVDAIVVAMVNGKSAAEMMRLAN
>NegSeq189
SRQRHLKLGAMVHGVGHGWGEWRHPHALANASVNFGFYQQQTQLAEAARFDFVFIADSLHIHEKSSPHYLNRFEPLTILSALAATTRHIGLVATVTVSYT
>NegSeq190
LCPNTKFLTVSLPGIANKEWWVLAALVMMAIPIIIFFGFLFSRPLSSQFSSIAKGARQVAQGDFKTRLPMSDKDPDELQALVSDFNTMTTQLGRYELEVS
>NegSeq191
TLKSDWYEADSRFIPGHYQPATLIDLALSRGIDSHRLLKGTGLFYEDIVAGKTRLSAQQFFVLIGNAQRQMEADDTSFLFGQRLFPGHYGAASHALRHAQ
>NegSeq192
PSVEMTSGTVWAQPYRRGRHRVMDNNNHTFSSWLRSPAHHQWLALEGNRLLTFAKASRLDNGFGSLDDYGRLMVGATAETMNTARMTHCFAMAHAQGIPG
>NegSeq193
FKYIGDIVKGTGTQLRSLVMVFGHGFRKRDTLQYPEEQVYLPPRYRGRIVLTRDPDGEERCVACNLCAVACPVGCISLQKAETEDGRWYPDFFRINFSRC
>NegSeq194
EFAFYFASGIAVVSTLRVITNTNPVHALLYLIISLIAVAMTFFSLGAPFAGVLEVIAYAGAIMVLFVFVVMMLNLGPASVQQERAWLKPGIWIGPVILGT
>NegSeq195
IPELGHLAMILALGFALVQAIIPLIGAWRGDRLWMSLARPAAWGQFSFLIFAFGCLTYAFMTDDFSVAYVAQNSNTALPWYYKFSAVWGAHEGSLLLWAL
>NegSeq196
SFNTAISGIHAANKRLEVAGNNIANSGTIGFKSSRAQFSALYSASQLGSGRNAVGDGVRLASMQQNFNQGESMTTSGNPLDMRIQGNGFFVVSDGGSLAY
>NegSeq197
ADNTTASSVSSTFLNTLQNPTPTATNSTGTLGKDAFLQLLVTQMKNQNPLDPQDNTQFVAQLAQFSSLESMQNLTSTVDTIATSYKSSQALQASSLVGRS
>NegSeq198
PHSNISRAPRQNLTERVLQAKTAKNLTWAGLAEGTGLSVVYVTAALLGQHPLPEAVAEVVAERLGLDRDAVAELQTIPLRGNVEDVSSDPTIYRFHEMVQ
>NegSeq199
QDTTLLQMITDDMVSARQLLELLQAESLILHGRDMGEMEQVLAQKQALVILLDQHGRKRSQVLAGMGLPANRSGLQQLASQSDVGEQLLMAGDELNALIN
>NegSeq200
NAKRLMMGAIGYELGEHVEELEDNMRLHEDRKSQLFLRSMGFGNYHRTERSLGELSAVAIKKTLSKYGHRPDEIDLLIFSSSTFGDRHGDVIDKDLAACL
>NegSeq201
DAHQLALLARQPSAAVAERTRFLGIPKRLLALLLANVMFWQPIWAQADGIAVSGTTNTSVGQAGNGVPVINIAAPNAAGLSHNQYQQYNVDSKGVILNNA
>NegSeq202
RHRKSGRHLSRTSSHRKAMFQNMAVSLFEHELIKTTLPKAKELRRVAEPLITLAKEDSVANRRLAFDRTRSKEIVGKLFNDLGKRYATRQGGYLRILKCG
>NegSeq203
ARTTPIGRYRNIGIVAHVDAGKTTTTERVLFYTGKSHKMGEVHDGAATTDWMVQEQERGITITSAAITAFWQGSEKQHKDQYRFNVIDTPGHVDFTIEVE
>NegSeq204
MATRTKTRERIVQTSLELFNQQGERSVTTNHIAAHMEISPGNLYYHFANKQVIIAELFTEYETLVGSFLTLPADRPPTIEDKRDYFLAIMDAMWRYRFLY
>NegSeq205
TGLFSNSLYAADAKADSAQPVRVLASLPITYGLGEILLKDSGVMLERAAAANLPGSRQTAYFTGRGADALRGLANNADAVIGLRSIWADDPLYPNARRSN
>NegSeq206
KTHFDRWVDALIARYKLPTPPGKQFEDEVYRFMVNDDIPVKIYGERDGCIYLHSTLGAYQDKYEGFSRELLQANDFSLKKPCLILGLDNQYNLILHARLL
>NegSeq207
IVGIDLGTTNSLVAVWRDGSSELVTNALGETLTPSVVGLDDEGQILVGKAARERLQTHPEKTTALFKRYMGSAQEIRLGSATYRPEELSSLVLKSLKADV
>NegSeq208
DRIIGIDLGTTNSCVSILENGNVKVIENAEGTRTTPSIIAYANDGEILVGQSAKRQAVTNPHNTLYAVKRLIGRKFEEDVVQKDIQMVPYKIVKADNGDA
>NegSeq209
KISKQICCLLFLVLFSGMASANVMVYPMSLTMNDVNLSKNQFKVYSKSDRVQYLNIYVKEVLNPATAQEKEVPVSILSGSGIIASPQKIILPPGGEHTVR
>NegSeq210
PLLDLLASSPLAFVITCCILGLIIGSFLNVVVYRLPKMMERDWKAQSREMLGLPAEPDQPAFNLNRPRSSCPRCAHKIRPWENLPVISYLLLRGKCSQCK
>NegSeq211
ASKAVKVSVYTWEGVDKKGGKLSGEVSGHNLALVKAQLRKQGINFTKVRKKPVSIFGKGKKIKPLDIAFFSRQMATMMKAGVPLLQSFDIIAEGAENPNM
>NegSeq212
TDAVLTGLAKQLVHAELLTESVAQQAYQQARRNKISLVSYLVQSKLVKSLTLAEMASDQFGVPFMDLASLDKESQPKGLVSEKLVRQHHALPLWRRGNKL
>NegSeq213
NAQKGFTLIELMIVVAIVGILAAVAIPQYQNYVARANGASAVATLDAAKTQVGINAQEGLSTALCTNVTLPTNGTCNATTGVLVSPSVGNGTSATTATLA
>NegSeq214
NKMLSVLGLALATTLTGTVASANSGTIRFEGKITSTTCPIEVVNPGDGSTGNLVNMGSIEASRFTGIDQELSGKSFALRVNDNGGNCGLASGNPNAAKVT
>NegSeq215
LFMCAAYIPASQAALTVNATRIVFDGDKRSTSVVISNPSDRPFAVQTWVNTEADDTVTVVPFAPSPPLFRLNPGKEQHVQINGLPQDLPSDRESLFYFNV
>NegSeq216
NASLVLGLISLLLLTASIRMFYLALNQGASERVRQRLTAGQVQPVVEKAGWTYLDRAFLRAGLGRPTERMGLALSLYALLILIGYGLGGGIGAVSALLAV
>NegSeq217
ELLLAAVMLAAAAFLLLSGMARQRRNERLVARRLRGQVIRESRIGSLLRLLGDTRIGQRSISLDSETQMLLNRIGWRRASKRSLFAACQVGVPVGLMVVV
>NegSeq218
SNAESSGLLQRYRRVWRQSWRQRREMDAPKRLAHEVQFLPAALELQDKPSHPAPRIFMWAIMAFAALALLWACLGKIYVVATASGKIIPSGKTKTIQSSE
