# Supplementary material for: Effective Identification of Bacterial Type III Secretion Signals Using Joint Element Features
Source: PLoS One. 2013 Apr 4;8(4):e59754. doi: 10.1371/journal.pone.0059754 (PMC3617162; doi:10.1371/journal.pone.0059754)
Supplement: Text S4 — Mukaihara 2010 Ralstonia T3S proteins. (TXT) [file pone.0059754.s015.txt]

N-teminal amino aicd sequences of Ralstonia type III effectors (the starting 'M' was removed; the detailed annotation information for each sequence was referred to Wang et al., 2011, Bioinformatics, 27:777-784.)
>Seq1
RRIGNFFRTRSHASGSSRGRTHEREEGSSGRAARSPSPALSDLPSSPRSRHVSTVASPTRFDDDGRVTYPGHIQYQTSESERERYPDLAEAVGHSRYTGP
>Seq2
DHPLPGRTWYETGHTTASLADRTSTASAAQVASSSRSAGPATAARPQPTRTSAGQQATVGRLRTQVTGFLSGALGKLQALSAQNMDPELAQFRVLDVDRA
>Seq3
PTGRTARTPSVSAAGAHAGRPAWNVQGAIEAMAALSPEREKRLFKKSASPQYRYAKGLTAEQRGQLESALEQRFRNPAAPAEARDSALAMWLSVQQARLR
>Seq4
VSRIPTGNRGQGNGIEQSASSHATEATPWLGVNLPYGHWLPSSARSVVSRASSLLGGLANFRWGGRPASARPAPNIRSAAIAPAQQTLPPELWQQIATLA
>Seq5
MFKRIDSSVFSPYVRPEPSAPPLPEQGAPSGRAANSASHPYIRPEPSAPLLPEGGFPHVPDQAGEQRAYSPSRSSAGVSSSPLGGLAAMRLDSGSAGTAP
>Seq6
KIGGTQSGPVVPSSDSTVEGSPAPLTHGPTSTAPTTPEPRQVSGEHGGHLRRRVGAGAAMVSSMTRRAKLPEAVDTVRNASLTRALQTTVKGVVAPAVTL
>Seq7
PFFPPEIWTEIARGTKPADMQSLRAVSRAVKMGAEASIPQLTITHRDSGKRPPSVAGCLELNRLTLVGHFTDAYLQRLPASLTALDLSRCEGPITSAGIA
>Seq8
RIGKSSGWLNESVSLEYEHVSPPTRPRDTRRRPRAAGDGGLAHLHRRLAVGYAEDTPRTEARSPAPRRPLPVAPASAPPAPSLVPEPPMPVSLPAVSSPR
>Seq9
ESRVSEPVEREVPERATSEPRPEDASTSDPMRSAGRERSCISPPGSRRAGADAGPTPAQLAEYERWLDAAALRQLDAQREEQCWQLQALVQDAWNRKVDL
>Seq10
QIRNVPRSDLTPIRSGDNVSTPAPNSVPPRRARSASDLQAMGLCARGTPSSAPLALPAIGIATHHEAVQETHLSAAAALETELLLPHATDAGLAPRIAFR
>Seq11
DLARKRYPALPHYLERLEAAYGSDTVLHPIEDIDHMETIIKGLNLADPMLNLHLDKMQADDSPEQIRESVLAKTLEAELRLEPRQRASNGWREIIHDTGH
>Seq12
SIGRSKSVAGASASHAPASGENGSTQPQTVTPLAGATRRRRNSGLLCELQSMCKRTLRAASQTIIFPFYSKTGTTPTRAQPKPDVVPALKPAPRRMRPPA
>Seq13
RVLSRFSFTAQPRADSAEPKKAPVAGSRGAAARPAALEKLTAFSRSNAAKQANSFVRSPLPLRGDRYSSEPGVLPSAGQFDAHIWDELPTQMAQCAVART
>Seq14
PPVLPSILRCFRPAVSRPEAETAAPSSSQEHNRPGSPERSPRRAPAALQGLTPRAGSSRRQAAPEAPAGPARFLTDGERQFGGYLMARDVDQRPVHGEPL
>Seq15
KFDPNYRHRPPLHLVNAGRGHAPAPSKPQGHRAPRARALDLPRPARAPAGVAQQDRASPSAVEGALSKALNYPERDLDREAAMQLDIQREEQQYELWCKS
>Seq16
KFFSFRSSVHTASTAAPAARDAASSASAAPQQPASASAGSGRISHALHGLKRCLRPSAINVTAVPGFTKTTIDPLPIPKRPPPPNLPKAPKPAGQHKLDR
>Seq17
WRSNIGDQRVRHAPDAPDMQQQPASGQTSEPRPEGSRAVRASNEALAPLAANRWSVLGSASNAGFRRSTMPLPKRPEPADGGVDASSQVGDPRSNAAAIA
>Seq18
GNLQIKASSAPYALLSDVSPDSPGSQPPTPKLTRVASPPQALADLPTKGTGKRPQVSAQPSSPKATTGPSRTVSAELPLSSPAPLQLTSLLPPSESGETP
>Seq19
RLGPAATSPSSGPRILPPAAHGDPRTAALPRATHLQIHDRRALSGLRDHPHLESVHLKGDFTLADLKALPTTLRHLDLSECTGSAKSFRAIAYLAGLPLE
>Seq20
IPKTLPTHTAPISAPDGSPPEAGEQASPRRSSDVQAPRTASPDLRILADKGHGGRVGRSLSDIGAQSMLRRHATLPRSASQGGMAPMSVPDVPDVPDVAA
>Seq21
PRARKTSNLPGPLRGLLDSRTAKYEKTMAKLSDDTELHQALLGQRPGMNGRMTRAVHQEAKRRMDSGQWNPQPAATQAAHAPTSPPLPEAPKTSHLPGPL
>Seq22
PNLPRVWRVAPAPQSTPPSPEPMGGGGTAALVGRAPRQRGPLSGLKARVLPKSSETEFSTMFGGRKYAGKPVNALKAYPPPALSEASALQPATAREQARA
>Seq23
PRDTPQTVPGHSPFWPLFFFTHNNKREARHDLARLSLTLMPILPRLFHRTSRTSSADTQRDARTPPNASPLHGEPGRTPRSRGELGRNLRLRSNAQTSGT
>Seq24
SHSKIKAGGHGSSGIGNDFTPAKTPAPATPAPQSQQVNDLLGRGVGNALNKSNLGSDSQTWTPGSTMVSLKSRSSSSHKPDTGGDTKPDSTSGGKRKRDD
>Seq25
SVGNIQSPSNLPGLQNLNLNTNTNSQQSGQSVQDLIKQVEKDILNIIAALVQKAAQSAGGNTGNTGNAPAKDGNANAGANDPSKNDPSKSQGPQSANKTG
>Seq26
PANNRIGSQRLVAPQYRRTADQENIAPRKPQRSDKQPRTRQEPFKGLAPMARAPLQARNLNIGASQPQPRPQPKAAPAKPHLIRTPGHGVAASTAIQNQR
>Seq27
ACAGPREDGADPLERVSHSRQASRIPLKRKREAGDDTDVRPTSLPRRGEIAAFHTAACDADAPTTPPTTPRAESRREPTAEQLTDYGRWLGHTEFGRLAA
>Seq28
ERISTNAISKTVARSDLSNGSSAPPRKKNGSPPRRAHAPLLPLADRSLTAISKPNETLGSRLAPVPQRAVHASAVPSAAGNWNPLSRLKPEELAGIPETV
>Seq29
HAGDTAGGASPAEPAAPQKSSKSGLAKFTGKVKKLVGKAKTAADRNFVSSQTSVFGLHTETTVGKPVTMSATRPRPEVLQSRPVPAGTRPEDLPSVPATG
>Seq30
DAGRLPPSFVPPATLSPDATAGDHTIQTQNEPPRSPRKRASDVTSNLPRPARQPSAEPLEPASPGQAPSGFRTVPLPASTSSTVTQTEAIQPAPARIDPP
>Seq31
LRTSLDRASGVASVPTHPQEATGSTPAPAHTPSGRAPSAELSALRTLSSQSSRTESGRLSIGSQRQPASAQESAIEMASHHSPTSPASPRALLSGQSERS
>Seq32
LTGLISRSRKASEPDLAVRRKPLAEPGSPIKAAGTRESGNSLQQLFDADPNVASTAGAAQVSQPPAGHMSDLAPPAGSVAPSPFSGARTWATASAAAIHE
>Seq33
TRITHASSHDYPRSHDNQAPASSTHPRKRNRDPAHDASSSFDGLPRRTDSRRHPEHVPAPKRQRVSVADRQETASHASAPHPQHRARTTAEAPRRQRSDR
>Seq34
KVNPPASPGASVSSPSAVQEAAGTQPATEPSASRAHAAGSPLASLAELSQTRRAGVKRPAGDDGAGSSSEPPRKMPRRSVKFAMSFRDGAPRRPALARHS
>Seq35
PNKRLRLSASDGSLSAGPEVKAPALPTLIGTERAADLDVRFGSLQPVRTKDGDGIHDWEKDAEGRPLAHPRFIALQGGDAPPDWTDPAVRKAFDIDALKA
