# Supplementary material for: Effective Identification of Bacterial Type III Secretion Signals Using Joint Element Features
Source: PLoS One. 2013 Apr 4;8(4):e59754. doi: 10.1371/journal.pone.0059754 (PMC3617162; doi:10.1371/journal.pone.0059754)
Supplement: Zip file S1 — Predicted 3D structure of T3S and non-T3S signal sequences. (ZIP) [file pone.0059754.s017.zip]

Archive with 85 entries (82 files):
- Supplemental_Zip_FileS1.Predicted_structure/
- Supplemental_Zip_FileS1.Predicted_structure/neg/
- Supplemental_Zip_FileS1.Predicted_structure/neg/neg71.pdb
- Supplemental_Zip_FileS1.Predicted_structure/neg/neg73.pdb
- Supplemental_Zip_FileS1.Predicted_structure/neg/neg75.pdb
- Supplemental_Zip_FileS1.Predicted_structure/neg/neg77.pdb
- Supplemental_Zip_FileS1.Predicted_structure/neg/neg201.pdb
- Supplemental_Zip_FileS1.Predicted_structure/neg/neg203.pdb
- Supplemental_Zip_FileS1.Predicted_structure/neg/neg207.pdb
- Supplemental_Zip_FileS1.Predicted_structure/neg/neg211.pdb
- Supplemental_Zip_FileS1.Predicted_structure/neg/neg213.pdb
- Supplemental_Zip_FileS1.Predicted_structure/neg/neg215.pdb
- Supplemental_Zip_FileS1.Predicted_structure/neg/neg217.pdb
- Supplemental_Zip_FileS1.Predicted_structure/neg/neg221.pdb
- Supplemental_Zip_FileS1.Predicted_structure/neg/neg223.pdb
- Supplemental_Zip_FileS1.Predicted_structure/neg/neg229.pdb
- Supplemental_Zip_FileS1.Predicted_structure/neg/neg231.pdb
- Supplemental_Zip_FileS1.Predicted_structure/neg/neg233.pdb
- Supplemental_Zip_FileS1.Predicted_structure/neg/neg237.pdb
- Supplemental_Zip_FileS1.Predicted_structure/neg/neg239.pdb
- Supplemental_Zip_FileS1.Predicted_structure/neg/neg301.pdb
- Supplemental_Zip_FileS1.Predicted_structure/neg/neg303.pdb
- Supplemental_Zip_FileS1.Predicted_structure/neg/neg307.pdb
- Supplemental_Zip_FileS1.Predicted_structure/neg/neg1.pdb
- Supplemental_Zip_FileS1.Predicted_structure/neg/neg3.pdb
- Supplemental_Zip_FileS1.Predicted_structure/neg/neg5.pdb
- Supplemental_Zip_FileS1.Predicted_structure/neg/neg7.pdb
- Supplemental_Zip_FileS1.Predicted_structure/neg/neg9.pdb
- Supplemental_Zip_FileS1.Predicted_structure/neg/neg13.pdb
- Supplemental_Zip_FileS1.Predicted_structure/neg/neg17.pdb
- Supplemental_Zip_FileS1.Predicted_structure/neg/neg19.pdb
- Supplemental_Zip_FileS1.Predicted_structure/neg/neg21.pdb
- Supplemental_Zip_FileS1.Predicted_structure/neg/neg23.pdb
- Supplemental_Zip_FileS1.Predicted_structure/neg/neg25.pdb
- Supplemental_Zip_FileS1.Predicted_structure/neg/neg31.pdb
- Supplemental_Zip_FileS1.Predicted_structure/neg/neg37.pdb
- Supplemental_Zip_FileS1.Predicted_structure/neg/neg41.pdb
- Supplemental_Zip_FileS1.Predicted_structure/neg/neg45.pdb
- Supplemental_Zip_FileS1.Predicted_structure/neg/neg47.pdb
- Supplemental_Zip_FileS1.Predicted_structure/neg/neg49.pdb
- Supplemental_Zip_FileS1.Predicted_structure/neg/neg55.pdb
- Supplemental_Zip_FileS1.Predicted_structure/neg/neg61.pdb
- Supplemental_Zip_FileS1.Predicted_structure/neg/neg65.pdb
- Supplemental_Zip_FileS1.Predicted_structure/Pos/
- Supplemental_Zip_FileS1.Predicted_structure/Pos/model173.pdb
- Supplemental_Zip_FileS1.Predicted_structure/Pos/model1.pdb
- Supplemental_Zip_FileS1.Predicted_structure/Pos/model4.pdb
- Supplemental_Zip_FileS1.Predicted_structure/Pos/model5.pdb
- Supplemental_Zip_FileS1.Predicted_structure/Pos/model7.pdb
- Supplemental_Zip_FileS1.Predicted_structure/Pos/model8.pdb
- Supplemental_Zip_FileS1.Predicted_structure/Pos/model10.pdb
- Supplemental_Zip_FileS1.Predicted_structure/Pos/model11.pdb
- Supplemental_Zip_FileS1.Predicted_structure/Pos/model12.pdb
- Supplemental_Zip_FileS1.Predicted_structure/Pos/model14.pdb
- Supplemental_Zip_FileS1.Predicted_structure/Pos/model16.pdb
- Supplemental_Zip_FileS1.Predicted_structure/Pos/model17.pdb
- Supplemental_Zip_FileS1.Predicted_structure/Pos/model18.pdb
- Supplemental_Zip_FileS1.Predicted_structure/Pos/model21.pdb
- Supplemental_Zip_FileS1.Predicted_structure/Pos/model23.pdb
- Supplemental_Zip_FileS1.Predicted_structure/Pos/model32.pdb
- Supplemental_Zip_FileS1.Predicted_structure/Pos/model34.pdb
- Supplemental_Zip_FileS1.Predicted_structure/Pos/model39.pdb
- Supplemental_Zip_FileS1.Predicted_structure/Pos/model43.pdb
- Supplemental_Zip_FileS1.Predicted_structure/Pos/model45.pdb
- Supplemental_Zip_FileS1.Predicted_structure/Pos/model48.pdb
- Supplemental_Zip_FileS1.Predicted_structure/Pos/model53.pdb
- Supplemental_Zip_FileS1.Predicted_structure/Pos/model54.pdb
- Supplemental_Zip_FileS1.Predicted_structure/Pos/model59.pdb
- Supplemental_Zip_FileS1.Predicted_structure/Pos/model60.pdb
- Supplemental_Zip_FileS1.Predicted_structure/Pos/model62.pdb
- Supplemental_Zip_FileS1.Predicted_structure/Pos/model71.pdb
- Supplemental_Zip_FileS1.Predicted_structure/Pos/model81.pdb
- Supplemental_Zip_FileS1.Predicted_structure/Pos/model97.pdb
- Supplemental_Zip_FileS1.Predicted_structure/Pos/model109.pdb
- Supplemental_Zip_FileS1.Predicted_structure/Pos/model117.pdb
- Supplemental_Zip_FileS1.Predicted_structure/Pos/model121.pdb
- Supplemental_Zip_FileS1.Predicted_structure/Pos/model128.pdb
- Supplemental_Zip_FileS1.Predicted_structure/Pos/model129.pdb
- Supplemental_Zip_FileS1.Predicted_structure/Pos/model131.pdb
- Supplemental_Zip_FileS1.Predicted_structure/Pos/model132.pdb
- Supplemental_Zip_FileS1.Predicted_structure/Pos/model133.pdb
- Supplemental_Zip_FileS1.Predicted_structure/Pos/model142.pdb
- Supplemental_Zip_FileS1.Predicted_structure/Pos/model143.pdb
- Supplemental_Zip_FileS1.Predicted_structure/Pos/model149.pdb
- Supplemental_Zip_FileS1.Predicted_structure/Pos/model161.pdb
