# Supplementary material for: Effective Identification of Bacterial Type III Secretion Signals Using Joint Element Features
Source: PLoS One. 2013 Apr 4;8(4):e59754. doi: 10.1371/journal.pone.0059754 (PMC3617162; doi:10.1371/journal.pone.0059754)
Supplement: Zip file S1 — Predicted 3D structure of T3S and non-T3S signal sequences. (ZIP) [file pone.0059754.s017.zip › Supplemental_Zip_FileS1.Predicted_structure/neg/neg71.pdb]

HEADER protein
METHOD
METHOD    The models are generated by I-TASSER which combines the
METHOD    methods of threading, ab initio modeling and structural
METHOD    refinement. The procedure is fully automated.
METHOD
METHOD    Please cite following articles when you use the I-TASSER server:
METHOD 1. Ambrish Roy, Alper Kucukural, Yang Zhang. I-TASSER: a unified
METHOD    platform for automated protein structure and function prediction.
METHOD    Nature Protocols, vol 5, 725-738 (2010). 
METHOD 2. Yang Zhang. I-TASSER server for protein 3D structure prediction.
METHOD    BMC Bioinformatics, vol 9, 40 (2008).
METHOD
MODEL  1
REMARK PARENT N/A
ATOM      1  N   THR A   1      49.317  31.625  60.018  1.00 28.18           N
ATOM      2  CA  THR A   1      48.457  30.421  59.963  1.00 28.18           C
ATOM      3  CB  THR A   1      48.065  30.043  61.370  1.00 28.18           C
ATOM      4  OG1 THR A   1      49.235  29.944  62.168  1.00 28.18           O
ATOM      5  CG2 THR A   1      47.364  28.671  61.374  1.00 28.18           C
ATOM      6  C   THR A   1      47.262  30.817  59.148  1.00 28.18           C
ATOM      7  O   THR A   1      47.366  31.666  58.264  1.00 28.18           O
ATOM      8  N   GLU A   2      46.090  30.215  59.405  1.00 85.58           N
ATOM      9  CA  GLU A   2      44.943  30.573  58.634  1.00 85.58           C
ATOM     10  CB  GLU A   2      43.703  29.761  59.025  1.00 85.58           C
ATOM     11  CG  GLU A   2      43.825  28.288  58.645  1.00 85.58           C
ATOM     12  CD  GLU A   2      43.826  28.226  57.128  1.00 85.58           C
ATOM     13  OE1 GLU A   2      43.176  29.111  56.509  1.00 85.58           O
ATOM     14  OE2 GLU A   2      44.473  27.302  56.568  1.00 85.58           O
ATOM     15  C   GLU A   2      44.669  32.008  58.910  1.00 85.58           C
ATOM     16  O   GLU A   2      44.462  32.792  57.984  1.00 85.58           O
ATOM     17  N   GLU A   3      44.706  32.373  60.208  1.00206.95           N
ATOM     18  CA  GLU A   3      44.485  33.713  60.669  1.00206.95           C
ATOM     19  CB  GLU A   3      45.683  34.657  60.502  1.00206.95           C
ATOM     20  CG  GLU A   3      46.115  34.856  59.052  1.00206.95           C
ATOM     21  CD  GLU A   3      46.869  36.174  58.986  1.00206.95           C
ATOM     22  OE1 GLU A   3      47.863  36.337  59.741  1.00206.95           O
ATOM     23  OE2 GLU A   3      46.445  37.041  58.177  1.00206.95           O
ATOM     24  C   GLU A   3      43.327  34.307  59.943  1.00206.95           C
ATOM     25  O   GLU A   3      42.487  33.589  59.405  1.00206.95           O
ATOM     26  N   ILE A   4      43.239  35.652  59.955  1.00154.76           N
ATOM     27  CA  ILE A   4      42.172  36.302  59.262  1.00154.76           C
ATOM     28  CB  ILE A   4      41.526  37.406  60.055  1.00154.76           C
ATOM     29  CG2 ILE A   4      42.599  38.422  60.476  1.00154.76           C
ATOM     30  CG1 ILE A   4      40.342  38.004  59.281  1.00154.76           C
ATOM     31  CD1 ILE A   4      39.478  38.931  60.132  1.00154.76           C
ATOM     32  C   ILE A   4      42.721  36.857  57.988  1.00154.76           C
ATOM     33  O   ILE A   4      43.482  37.825  57.959  1.00154.76           O
ATOM     34  N   SER A   5      42.333  36.226  56.869  1.00108.89           N
ATOM     35  CA  SER A   5      42.828  36.692  55.618  1.00108.89           C
ATOM     36  CB  SER A   5      42.923  35.583  54.560  1.00108.89           C
ATOM     37  OG  SER A   5      43.427  36.118  53.348  1.00108.89           O
ATOM     38  C   SER A   5      41.850  37.692  55.122  1.00108.89           C
ATOM     39  O   SER A   5      40.802  37.340  54.584  1.00108.89           O
ATOM     40  N   LYS A   6      42.187  38.980  55.309  1.00159.54           N
ATOM     41  CA  LYS A   6      41.382  40.061  54.827  1.00159.54           C
ATOM     42  CB  LYS A   6      41.082  41.135  55.885  1.00159.54           C
ATOM     43  CG  LYS A   6      40.177  40.611  57.003  1.00159.54           C
ATOM     44  CD  LYS A   6      38.840  40.064  56.491  1.00159.54           C
ATOM     45  CE  LYS A   6      38.879  38.573  56.153  1.00159.54           C
ATOM     46  NZ  LYS A   6      37.598  38.129  55.564  1.00159.54           N
ATOM     47  C   LYS A   6      42.190  40.679  53.727  1.00159.54           C
ATOM     48  O   LYS A   6      43.338  41.071  53.921  1.00159.54           O
ATOM     49  N   ASP A   7      41.580  40.665  52.533  1.00188.92           N
ATOM     50  CA  ASP A   7      42.005  40.992  51.202  1.00188.92           C
ATOM     51  CB  ASP A   7      41.137  40.269  50.165  1.00188.92           C
ATOM     52  CG  ASP A   7      41.329  38.783  50.389  1.00188.92           C
ATOM     53  OD1 ASP A   7      42.488  38.379  50.669  1.00188.92           O
ATOM     54  OD2 ASP A   7      40.323  38.032  50.290  1.00188.92           O
ATOM     55  C   ASP A   7      41.994  42.434  50.802  1.00188.92           C
ATOM     56  O   ASP A   7      42.523  42.739  49.735  1.00188.92           O
ATOM     57  N   THR A   8      41.331  43.327  51.560  1.00132.19           N
ATOM     58  CA  THR A   8      41.079  44.682  51.131  1.00132.19           C
ATOM     59  CB  THR A   8      40.600  45.559  52.251  1.00132.19           C
ATOM     60  OG1 THR A   8      39.453  44.983  52.859  1.00132.19           O
ATOM     61  CG2 THR A   8      40.243  46.939  51.671  1.00132.19           C
ATOM     62  C   THR A   8      42.283  45.336  50.523  1.00132.19           C
ATOM     63  O   THR A   8      43.145  45.877  51.212  1.00132.19           O
ATOM     64  N   ILE A   9      42.341  45.331  49.175  1.00140.55           N
ATOM     65  CA  ILE A   9      43.427  45.971  48.508  1.00140.55           C
ATOM     66  CB  ILE A   9      43.899  45.259  47.270  1.00140.55           C
ATOM     67  CG2 ILE A   9      42.720  45.142  46.297  1.00140.55           C
ATOM     68  CG1 ILE A   9      45.144  45.961  46.698  1.00140.55           C
ATOM     69  CD1 ILE A   9      45.855  45.182  45.593  1.00140.55           C
ATOM     70  C   ILE A   9      42.970  47.339  48.142  1.00140.55           C
ATOM     71  O   ILE A   9      41.954  47.521  47.469  1.00140.55           O
ATOM     72  N   ILE A  10      43.719  48.344  48.632  1.00131.73           N
ATOM     73  CA  ILE A  10      43.444  49.710  48.337  1.00131.73           C
ATOM     74  CB  ILE A  10      43.405  50.632  49.524  1.00131.73           C
ATOM     75  CG2 ILE A  10      42.218  50.262  50.410  1.00131.73           C
ATOM     76  CG1 ILE A  10      44.758  50.641  50.251  1.00131.73           C
ATOM     77  CD1 ILE A  10      44.947  51.857  51.156  1.00131.73           C
ATOM     78  C   ILE A  10      44.594  50.201  47.539  1.00131.73           C
ATOM     79  O   ILE A  10      45.754  49.897  47.815  1.00131.73           O
ATOM     80  N   GLU A  11      44.278  50.927  46.463  1.00158.08           N
ATOM     81  CA  GLU A  11      45.321  51.579  45.747  1.00158.08           C
ATOM     82  CB  GLU A  11      44.795  52.063  44.387  1.00158.08           C
ATOM     83  CG  GLU A  11      45.847  52.561  43.407  1.00158.08           C
ATOM     84  CD  GLU A  11      45.896  54.074  43.513  1.00158.08           C
ATOM     85  OE1 GLU A  11      46.133  54.582  44.641  1.00158.08           O
ATOM     86  OE2 GLU A  11      45.737  54.740  42.455  1.00158.08           O
ATOM     87  C   GLU A  11      45.639  52.748  46.629  1.00158.08           C
ATOM     88  O   GLU A  11      44.760  53.553  46.931  1.00158.08           O
ATOM     89  N   VAL A  12      46.904  52.891  47.071  1.00119.15           N
ATOM     90  CA  VAL A  12      47.175  53.940  48.013  1.00119.15           C
ATOM     91  CB  VAL A  12      47.633  53.417  49.346  1.00119.15           C
ATOM     92  CG1 VAL A  12      48.843  52.496  49.122  1.00119.15           C
ATOM     93  CG2 VAL A  12      47.916  54.611  50.277  1.00119.15           C
ATOM     94  C   VAL A  12      48.215  54.880  47.483  1.00119.15           C
ATOM     95  O   VAL A  12      49.182  54.477  46.837  1.00119.15           O
ATOM     96  N   ALA A  13      48.034  56.188  47.763  1.00 44.59           N
ATOM     97  CA  ALA A  13      48.964  57.151  47.255  1.00 44.59           C
ATOM     98  CB  ALA A  13      48.592  58.602  47.599  1.00 44.59           C
ATOM     99  C   ALA A  13      50.303  56.847  47.845  1.00 44.59           C
ATOM    100  O   ALA A  13      50.479  56.802  49.061  1.00 44.59           O
ATOM    101  N   ILE A  14      51.301  56.668  46.964  1.00 96.80           N
ATOM    102  CA  ILE A  14      52.623  56.301  47.375  1.00 96.80           C
ATOM    103  CB  ILE A  14      53.560  56.021  46.227  1.00 96.80           C
ATOM    104  CG2 ILE A  14      54.016  57.353  45.600  1.00 96.80           C
ATOM    105  CG1 ILE A  14      54.741  55.177  46.728  1.00 96.80           C
ATOM    106  CD1 ILE A  14      54.329  53.771  47.158  1.00 96.80           C
ATOM    107  C   ILE A  14      53.193  57.419  48.185  1.00 96.80           C
ATOM    108  O   ILE A  14      53.926  57.195  49.146  1.00 96.80           O
ATOM    109  N   ASP A  15      52.858  58.666  47.808  1.00142.41           N
ATOM    110  CA  ASP A  15      53.456  59.811  48.417  1.00142.41           C
ATOM    111  CB  ASP A  15      52.976  61.135  47.812  1.00142.41           C
ATOM    112  CG  ASP A  15      51.480  61.209  48.038  1.00142.41           C
ATOM    113  OD1 ASP A  15      50.770  60.269  47.597  1.00142.41           O
ATOM    114  OD2 ASP A  15      51.022  62.209  48.647  1.00142.41           O
ATOM    115  C   ASP A  15      53.171  59.837  49.879  1.00142.41           C
ATOM    116  O   ASP A  15      54.021  60.294  50.636  1.00142.41           O
ATOM    117  N   ASP A  16      51.953  59.445  50.305  1.00170.59           N
ATOM    118  CA  ASP A  16      51.650  59.413  51.705  1.00170.59           C
ATOM    119  CB  ASP A  16      50.173  59.575  52.060  1.00170.59           C
ATOM    120  CG  ASP A  16      50.196  60.069  53.500  1.00170.59           C
ATOM    121  OD1 ASP A  16      51.024  60.973  53.789  1.00170.59           O
ATOM    122  OD2 ASP A  16      49.388  59.567  54.324  1.00170.59           O
ATOM    123  C   ASP A  16      52.155  58.168  52.379  1.00170.59           C
ATOM    124  O   ASP A  16      52.270  58.130  53.602  1.00170.59           O
ATOM    125  N   ILE A  17      52.422  57.079  51.633  1.00108.53           N
ATOM    126  CA  ILE A  17      52.806  55.901  52.355  1.00108.53           C
ATOM    127  CB  ILE A  17      52.423  54.627  51.644  1.00108.53           C
ATOM    128  CG2 ILE A  17      53.202  54.487  50.324  1.00108.53           C
ATOM    129  CG1 ILE A  17      52.527  53.440  52.613  1.00108.53           C
ATOM    130  CD1 ILE A  17      51.793  52.187  52.135  1.00108.53           C
ATOM    131  C   ILE A  17      54.274  55.993  52.670  1.00108.53           C
ATOM    132  O   ILE A  17      55.146  55.548  51.925  1.00108.53           O
ATOM    133  N   ARG A  18      54.577  56.573  53.853  1.00184.10           N
ATOM    134  CA  ARG A  18      55.941  56.842  54.201  1.00184.10           C
ATOM    135  CB  ARG A  18      56.081  57.865  55.345  1.00184.10           C
ATOM    136  CG  ARG A  18      55.671  59.270  54.893  1.00184.10           C
ATOM    137  CD  ARG A  18      56.072  59.533  53.439  1.00184.10           C
ATOM    138  NE  ARG A  18      55.951  60.988  53.153  1.00184.10           N
ATOM    139  CZ  ARG A  18      54.718  61.538  52.974  1.00184.10           C
ATOM    140  NH1 ARG A  18      53.618  60.788  53.247  1.00184.10           N
ATOM    141  NH2 ARG A  18      54.574  62.818  52.525  1.00184.10           N
ATOM    142  C   ARG A  18      56.641  55.570  54.556  1.00184.10           C
ATOM    143  O   ARG A  18      56.352  54.927  55.561  1.00184.10           O
ATOM    144  N   VAL A  19      57.659  55.230  53.749  1.00151.62           N
ATOM    145  CA  VAL A  19      58.355  53.990  53.850  1.00151.62           C
ATOM    146  CB  VAL A  19      59.155  53.676  52.617  1.00151.62           C
ATOM    147  CG1 VAL A  19      60.340  54.646  52.519  1.00151.62           C
ATOM    148  CG2 VAL A  19      59.533  52.189  52.622  1.00151.62           C
ATOM    149  C   VAL A  19      59.238  53.945  55.045  1.00151.62           C
ATOM    150  O   VAL A  19      59.804  54.953  55.465  1.00151.62           O
ATOM    151  N   SER A  20      59.334  52.746  55.657  1.00105.99           N
ATOM    152  CA  SER A  20      60.230  52.599  56.759  1.00105.99           C
ATOM    153  CB  SER A  20      60.108  51.266  57.518  1.00105.99           C
ATOM    154  OG  SER A  20      60.742  50.225  56.789  1.00105.99           O
ATOM    155  C   SER A  20      61.591  52.616  56.158  1.00105.99           C
ATOM    156  O   SER A  20      61.817  52.041  55.096  1.00105.99           O
ATOM    157  N   PRO A  21      62.480  53.332  56.774  1.00178.36           N
ATOM    158  CA  PRO A  21      63.837  53.329  56.308  1.00178.36           C
ATOM    159  CD  PRO A  21      62.106  54.623  57.330  1.00178.36           C
ATOM    160  CB  PRO A  21      64.482  54.600  56.857  1.00178.36           C
ATOM    161  CG  PRO A  21      63.297  55.556  57.053  1.00178.36           C
ATOM    162  C   PRO A  21      64.569  52.092  56.742  1.00178.36           C
ATOM    163  O   PRO A  21      65.687  51.896  56.268  1.00178.36           O
ATOM    164  N   PHE A  22      63.990  51.258  57.638  1.00115.46           N
ATOM    165  CA  PHE A  22      64.784  50.200  58.212  1.00115.46           C
ATOM    166  CB  PHE A  22      64.558  50.077  59.729  1.00115.46           C
ATOM    167  CG  PHE A  22      64.944  51.361  60.378  1.00115.46           C
ATOM    168  CD1 PHE A  22      64.060  52.413  60.434  1.00115.46           C
ATOM    169  CD2 PHE A  22      66.187  51.501  60.946  1.00115.46           C
ATOM    170  CE1 PHE A  22      64.417  53.597  61.037  1.00115.46           C
ATOM    171  CE2 PHE A  22      66.548  52.680  61.551  1.00115.46           C
ATOM    172  CZ  PHE A  22      65.664  53.730  61.601  1.00115.46           C
ATOM    173  C   PHE A  22      64.470  48.835  57.658  1.00115.46           C
ATOM    174  O   PHE A  22      63.678  48.094  58.241  1.00115.46           O
ATOM    175  N   GLN A  23      64.992  48.520  56.455  1.00177.61           N
ATOM    176  CA  GLN A  23      64.986  47.212  55.841  1.00177.61           C
ATOM    177  CB  GLN A  23      64.438  47.212  54.408  1.00177.61           C
ATOM    178  CG  GLN A  23      64.031  45.802  53.979  1.00177.61           C
ATOM    179  CD  GLN A  23      63.151  45.231  55.088  1.00177.61           C
ATOM    180  OE1 GLN A  23      63.205  44.039  55.387  1.00177.61           O
ATOM    181  NE2 GLN A  23      62.320  46.105  55.718  1.00177.61           N
ATOM    182  C   GLN A  23      66.271  46.391  55.876  1.00177.61           C
ATOM    183  O   GLN A  23      66.195  45.208  55.545  1.00177.61           O
ATOM    184  N   PRO A  24      67.447  46.898  56.198  1.00101.92           N
ATOM    185  CA  PRO A  24      68.699  46.246  55.855  1.00101.92           C
ATOM    186  CD  PRO A  24      67.607  47.731  57.382  1.00101.92           C
ATOM    187  CB  PRO A  24      69.778  47.007  56.621  1.00101.92           C
ATOM    188  CG  PRO A  24      69.040  47.486  57.878  1.00101.92           C
ATOM    189  C   PRO A  24      68.843  44.774  56.102  1.00101.92           C
ATOM    190  O   PRO A  24      69.665  44.164  55.417  1.00101.92           O
ATOM    191  N   ARG A  25      68.083  44.182  57.038  1.00175.62           N
ATOM    192  CA  ARG A  25      68.220  42.789  57.346  1.00175.62           C
ATOM    193  CB  ARG A  25      67.072  42.311  58.243  1.00175.62           C
ATOM    194  CG  ARG A  25      66.918  40.796  58.243  1.00175.62           C
ATOM    195  CD  ARG A  25      65.566  40.322  58.776  1.00175.62           C
ATOM    196  NE  ARG A  25      64.496  41.002  57.990  1.00175.62           N
ATOM    197  CZ  ARG A  25      64.003  42.193  58.436  1.00175.62           C
ATOM    198  NH1 ARG A  25      64.541  42.772  59.548  1.00175.62           N
ATOM    199  NH2 ARG A  25      62.981  42.806  57.770  1.00175.62           N
ATOM    200  C   ARG A  25      68.116  42.003  56.076  1.00175.62           C
ATOM    201  O   ARG A  25      68.921  41.102  55.843  1.00175.62           O
ATOM    202  N   ARG A  26      67.107  42.299  55.233  1.00145.38           N
ATOM    203  CA  ARG A  26      66.996  41.639  53.964  1.00145.38           C
ATOM    204  CB  ARG A  26      65.625  40.960  53.786  1.00145.38           C
ATOM    205  CG  ARG A  26      65.431  40.233  52.455  1.00145.38           C
ATOM    206  CD  ARG A  26      66.357  39.027  52.267  1.00145.38           C
ATOM    207  NE  ARG A  26      65.939  38.336  51.014  1.00145.38           N
ATOM    208  CZ  ARG A  26      66.853  38.025  50.048  1.00145.38           C
ATOM    209  NH1 ARG A  26      68.166  38.365  50.204  1.00145.38           N
ATOM    210  NH2 ARG A  26      66.446  37.386  48.911  1.00145.38           N
ATOM    211  C   ARG A  26      67.106  42.729  52.950  1.00145.38           C
ATOM    212  O   ARG A  26      66.124  43.126  52.324  1.00145.38           O
ATOM    213  N   VAL A  27      68.343  43.200  52.725  1.00122.70           N
ATOM    214  CA  VAL A  27      68.568  44.323  51.873  1.00122.70           C
ATOM    215  CB  VAL A  27      69.962  44.869  51.979  1.00122.70           C
ATOM    216  CG1 VAL A  27      70.962  43.781  51.555  1.00122.70           C
ATOM    217  CG2 VAL A  27      70.048  46.159  51.153  1.00122.70           C
ATOM    218  C   VAL A  27      68.316  43.951  50.465  1.00122.70           C
ATOM    219  O   VAL A  27      68.437  42.796  50.060  1.00122.70           O
ATOM    220  N   PHE A  28      67.881  44.945  49.681  1.00109.34           N
ATOM    221  CA  PHE A  28      67.754  44.642  48.307  1.00109.34           C
ATOM    222  CB  PHE A  28      67.038  45.752  47.522  1.00109.34           C
ATOM    223  CG  PHE A  28      67.551  47.033  48.073  1.00109.34           C
ATOM    224  CD1 PHE A  28      66.894  47.591  49.147  1.00109.34           C
ATOM    225  CD2 PHE A  28      68.658  47.662  47.555  1.00109.34           C
ATOM    226  CE1 PHE A  28      67.319  48.770  49.703  1.00109.34           C
ATOM    227  CE2 PHE A  28      69.089  48.845  48.110  1.00109.34           C
ATOM    228  CZ  PHE A  28      68.423  49.399  49.180  1.00109.34           C
ATOM    229  C   PHE A  28      69.108  44.383  47.779  1.00109.34           C
ATOM    230  O   PHE A  28      69.980  45.253  47.726  1.00109.34           O
ATOM    231  N   SER A  29      69.320  43.112  47.418  1.00 81.86           N
ATOM    232  CA  SER A  29      70.505  42.837  46.701  1.00 81.86           C
ATOM    233  CB  SER A  29      70.611  41.351  46.350  1.00 81.86           C
ATOM    234  OG  SER A  29      70.554  40.580  47.543  1.00 81.86           O
ATOM    235  C   SER A  29      70.217  43.657  45.494  1.00 81.86           C
ATOM    236  O   SER A  29      69.083  43.693  45.020  1.00 81.86           O
ATOM    237  N   ASN A  30      71.224  44.367  44.982  1.00118.18           N
ATOM    238  CA  ASN A  30      70.948  45.339  43.975  1.00118.18           C
ATOM    239  CB  ASN A  30      72.204  46.113  43.575  1.00118.18           C
ATOM    240  CG  ASN A  30      71.731  47.353  42.850  1.00118.18           C
ATOM    241  OD1 ASN A  30      70.536  47.538  42.624  1.00118.18           O
ATOM    242  ND2 ASN A  30      72.697  48.229  42.476  1.00118.18           N
ATOM    243  C   ASN A  30      70.404  44.693  42.747  1.00118.18           C
ATOM    244  O   ASN A  30      69.521  45.247  42.094  1.00118.18           O
ATOM    245  N   GLU A  31      70.933  43.514  42.383  1.00 91.72           N
ATOM    246  CA  GLU A  31      70.501  42.863  41.184  1.00 91.72           C
ATOM    247  CB  GLU A  31      71.339  41.618  40.837  1.00 91.72           C
ATOM    248  CG  GLU A  31      71.090  40.399  41.727  1.00 91.72           C
ATOM    249  CD  GLU A  31      71.544  40.670  43.151  1.00 91.72           C
ATOM    250  OE1 GLU A  31      72.406  41.562  43.376  1.00 91.72           O
ATOM    251  OE2 GLU A  31      71.026  39.948  44.042  1.00 91.72           O
ATOM    252  C   GLU A  31      69.065  42.449  41.326  1.00 91.72           C
ATOM    253  O   GLU A  31      68.277  42.594  40.392  1.00 91.72           O
ATOM    254  N   GLU A  32      68.678  41.938  42.513  1.00 44.39           N
ATOM    255  CA  GLU A  32      67.333  41.469  42.701  1.00 44.39           C
ATOM    256  CB  GLU A  32      67.090  40.881  44.108  1.00 44.39           C
ATOM    257  CG  GLU A  32      67.914  39.620  44.402  1.00 44.39           C
ATOM    258  CD  GLU A  32      67.599  39.121  45.812  1.00 44.39           C
ATOM    259  OE1 GLU A  32      66.551  38.440  45.976  1.00 44.39           O
ATOM    260  OE2 GLU A  32      68.405  39.397  46.739  1.00 44.39           O
ATOM    261  C   GLU A  32      66.410  42.637  42.522  1.00 44.39           C
ATOM    262  O   GLU A  32      65.365  42.524  41.884  1.00 44.39           O
ATOM    263  N   LEU A  33      66.801  43.802  43.069  1.00112.35           N
ATOM    264  CA  LEU A  33      66.035  45.013  43.001  1.00112.35           C
ATOM    265  CB  LEU A  33      66.741  46.147  43.777  1.00112.35           C
ATOM    266  CG  LEU A  33      66.139  47.561  43.633  1.00112.35           C
ATOM    267  CD1 LEU A  33      66.492  48.201  42.278  1.00112.35           C
ATOM    268  CD2 LEU A  33      64.627  47.561  43.911  1.00112.35           C
ATOM    269  C   LEU A  33      65.865  45.422  41.569  1.00112.35           C
ATOM    270  O   LEU A  33      64.787  45.860  41.168  1.00112.35           O
ATOM    271  N   GLN A  34      66.935  45.307  40.765  1.00 44.27           N
ATOM    272  CA  GLN A  34      66.913  45.710  39.387  1.00 44.27           C
ATOM    273  CB  GLN A  34      68.309  45.628  38.745  1.00 44.27           C
ATOM    274  CG  GLN A  34      69.302  46.599  39.396  1.00 44.27           C
ATOM    275  CD  GLN A  34      70.687  46.346  38.823  1.00 44.27           C
ATOM    276  OE1 GLN A  34      70.881  46.299  37.609  1.00 44.27           O
ATOM    277  NE2 GLN A  34      71.683  46.166  39.731  1.00 44.27           N
ATOM    278  C   GLN A  34      65.971  44.835  38.617  1.00 44.27           C
ATOM    279  O   GLN A  34      65.275  45.307  37.720  1.00 44.27           O
ATOM    280  N   GLU A  35      65.935  43.526  38.928  1.00119.80           N
ATOM    281  CA  GLU A  35      65.027  42.661  38.233  1.00119.80           C
ATOM    282  CB  GLU A  35      65.099  41.192  38.697  1.00119.80           C
ATOM    283  CG  GLU A  35      64.107  40.262  37.982  1.00119.80           C
ATOM    284  CD  GLU A  35      62.743  40.335  38.667  1.00119.80           C
ATOM    285  OE1 GLU A  35      62.674  40.860  39.811  1.00119.80           O
ATOM    286  OE2 GLU A  35      61.751  39.870  38.046  1.00119.80           O
ATOM    287  C   GLU A  35      63.642  43.128  38.534  1.00119.80           C
ATOM    288  O   GLU A  35      62.804  43.241  37.641  1.00119.80           O
ATOM    289  N   LEU A  36      63.382  43.452  39.811  1.00 62.18           N
ATOM    290  CA  LEU A  36      62.060  43.807  40.230  1.00 62.18           C
ATOM    291  CB  LEU A  36      61.957  44.136  41.732  1.00 62.18           C
ATOM    292  CG  LEU A  36      62.235  42.942  42.665  1.00 62.18           C
ATOM    293  CD1 LEU A  36      62.096  43.354  44.138  1.00 62.18           C
ATOM    294  CD2 LEU A  36      61.347  41.737  42.321  1.00 62.18           C
ATOM    295  C   LEU A  36      61.620  45.024  39.485  1.00 62.18           C
ATOM    296  O   LEU A  36      60.458  45.120  39.094  1.00 62.18           O
ATOM    297  N   ILE A  37      62.531  45.994  39.281  1.00 38.99           N
ATOM    298  CA  ILE A  37      62.184  47.208  38.601  1.00 38.99           C
ATOM    299  CB  ILE A  37      63.323  48.179  38.528  1.00 38.99           C
ATOM    300  CG2 ILE A  37      62.881  49.357  37.643  1.00 38.99           C
ATOM    301  CG1 ILE A  37      63.769  48.602  39.934  1.00 38.99           C
ATOM    302  CD1 ILE A  37      65.102  49.345  39.938  1.00 38.99           C
ATOM    303  C   ILE A  37      61.799  46.913  37.183  1.00 38.99           C
ATOM    304  O   ILE A  37      60.789  47.415  36.693  1.00 38.99           O
ATOM    305  N   ALA A  38      62.602  46.092  36.481  1.00 33.32           N
ATOM    306  CA  ALA A  38      62.347  45.832  35.091  1.00 33.32           C
ATOM    307  CB  ALA A  38      63.442  44.973  34.435  1.00 33.32           C
ATOM    308  C   ALA A  38      61.048  45.107  34.918  1.00 33.32           C
ATOM    309  O   ALA A  38      60.246  45.457  34.053  1.00 33.32           O
ATOM    310  N   SER A  39      60.807  44.079  35.750  1.00 46.95           N
ATOM    311  CA  SER A  39      59.637  43.261  35.618  1.00 46.95           C
ATOM    312  CB  SER A  39      59.650  42.050  36.573  1.00 46.95           C
ATOM    313  OG  SER A  39      59.673  42.478  37.927  1.00 46.95           O
ATOM    314  C   SER A  39      58.406  44.070  35.894  1.00 46.95           C
ATOM    315  O   SER A  39      57.441  44.015  35.135  1.00 46.95           O
ATOM    316  N   ILE A  40      58.406  44.857  36.985  1.00 50.41           N
ATOM    317  CA  ILE A  40      57.247  45.630  37.328  1.00 50.41           C
ATOM    318  CB  ILE A  40      57.353  46.316  38.665  1.00 50.41           C
ATOM    319  CG2 ILE A  40      57.484  45.225  39.743  1.00 50.41           C
ATOM    320  CG1 ILE A  40      58.492  47.346  38.676  1.00 50.41           C
ATOM    321  CD1 ILE A  40      58.461  48.273  39.889  1.00 50.41           C
ATOM    322  C   ILE A  40      57.008  46.655  36.262  1.00 50.41           C
ATOM    323  O   ILE A  40      55.867  46.958  35.923  1.00 50.41           O
ATOM    324  N   LYS A  41      58.080  47.240  35.703  1.00 54.84           N
ATOM    325  CA  LYS A  41      57.896  48.257  34.711  1.00 54.84           C
ATOM    326  CB  LYS A  41      59.231  48.826  34.210  1.00 54.84           C
ATOM    327  CG  LYS A  41      59.084  50.151  33.465  1.00 54.84           C
ATOM    328  CD  LYS A  41      60.407  50.902  33.320  1.00 54.84           C
ATOM    329  CE  LYS A  41      60.283  52.243  32.598  1.00 54.84           C
ATOM    330  NZ  LYS A  41      61.583  52.949  32.639  1.00 54.84           N
ATOM    331  C   LYS A  41      57.151  47.683  33.545  1.00 54.84           C
ATOM    332  O   LYS A  41      56.298  48.355  32.967  1.00 54.84           O
ATOM    333  N   ALA A  42      57.497  46.455  33.111  1.00 59.42           N
ATOM    334  CA  ALA A  42      56.765  45.878  32.017  1.00 59.42           C
ATOM    335  CB  ALA A  42      57.454  44.631  31.437  1.00 59.42           C
ATOM    336  C   ALA A  42      55.364  45.463  32.406  1.00 59.42           C
ATOM    337  O   ALA A  42      54.395  45.842  31.750  1.00 59.42           O
ATOM    338  N   VAL A  43      55.258  44.654  33.487  1.00 78.30           N
ATOM    339  CA  VAL A  43      54.090  43.976  34.011  1.00 78.30           C
ATOM    340  CB  VAL A  43      54.481  42.824  34.894  1.00 78.30           C
ATOM    341  CG1 VAL A  43      53.221  42.249  35.559  1.00 78.30           C
ATOM    342  CG2 VAL A  43      55.263  41.803  34.052  1.00 78.30           C
ATOM    343  C   VAL A  43      53.105  44.794  34.804  1.00 78.30           C
ATOM    344  O   VAL A  43      51.902  44.555  34.732  1.00 78.30           O
ATOM    345  N   GLY A  44      53.563  45.775  35.596  1.00 52.30           N
ATOM    346  CA  GLY A  44      52.697  46.371  36.574  1.00 52.30           C
ATOM    347  C   GLY A  44      53.162  45.729  37.850  1.00 52.30           C
ATOM    348  O   GLY A  44      54.117  44.954  37.830  1.00 52.30           O
ATOM    349  N   LEU A  45      52.512  46.012  38.994  1.00153.96           N
ATOM    350  CA  LEU A  45      53.010  45.503  40.241  1.00153.96           C
ATOM    351  CB  LEU A  45      52.609  46.444  41.397  1.00153.96           C
ATOM    352  CG  LEU A  45      52.955  45.985  42.821  1.00153.96           C
ATOM    353  CD1 LEU A  45      51.902  45.008  43.352  1.00153.96           C
ATOM    354  CD2 LEU A  45      54.380  45.417  42.901  1.00153.96           C
ATOM    355  C   LEU A  45      52.513  44.102  40.454  1.00153.96           C
ATOM    356  O   LEU A  45      51.335  43.867  40.720  1.00153.96           O
ATOM    357  N   ILE A  46      53.459  43.139  40.380  1.00185.12           N
ATOM    358  CA  ILE A  46      53.228  41.719  40.409  1.00185.12           C
ATOM    359  CB  ILE A  46      54.495  40.953  40.171  1.00185.12           C
ATOM    360  CG2 ILE A  46      55.534  41.437  41.189  1.00185.12           C
ATOM    361  CG1 ILE A  46      54.227  39.444  40.203  1.00185.12           C
ATOM    362  CD1 ILE A  46      53.297  38.981  39.082  1.00185.12           C
ATOM    363  C   ILE A  46      52.618  41.250  41.699  1.00185.12           C
ATOM    364  O   ILE A  46      51.699  40.431  41.673  1.00185.12           O
ATOM    365  N   HIS A  47      53.106  41.718  42.865  1.00 75.08           N
ATOM    366  CA  HIS A  47      52.516  41.229  44.084  1.00 75.08           C
ATOM    367  ND1 HIS A  47      55.356  39.440  43.440  1.00 75.08           N
ATOM    368  CG  HIS A  47      54.119  39.261  44.020  1.00 75.08           C
ATOM    369  CB  HIS A  47      53.452  40.298  44.872  1.00 75.08           C
ATOM    370  NE2 HIS A  47      54.666  37.407  42.858  1.00 75.08           N
ATOM    371  CD2 HIS A  47      53.712  38.016  43.654  1.00 75.08           C
ATOM    372  CE1 HIS A  47      55.634  38.301  42.757  1.00 75.08           C
ATOM    373  C   HIS A  47      52.318  42.423  44.967  1.00 75.08           C
ATOM    374  O   HIS A  47      53.273  43.153  45.225  1.00 75.08           O
ATOM    375  N   PRO A  48      51.127  42.666  45.446  1.00171.44           N
ATOM    376  CA  PRO A  48      50.945  43.812  46.297  1.00171.44           C
ATOM    377  CD  PRO A  48      49.937  42.392  44.654  1.00171.44           C
ATOM    378  CB  PRO A  48      49.446  44.100  46.315  1.00171.44           C
ATOM    379  CG  PRO A  48      48.957  43.537  44.971  1.00171.44           C
ATOM    380  C   PRO A  48      51.522  43.606  47.664  1.00171.44           C
ATOM    381  O   PRO A  48      51.381  42.510  48.206  1.00171.44           O
ATOM    382  N   PRO A  49      52.136  44.612  48.231  1.00 82.37           N
ATOM    383  CA  PRO A  49      52.624  44.482  49.574  1.00 82.37           C
ATOM    384  CD  PRO A  49      52.960  45.513  47.440  1.00 82.37           C
ATOM    385  CB  PRO A  49      53.598  45.640  49.782  1.00 82.37           C
ATOM    386  CG  PRO A  49      54.116  45.937  48.364  1.00 82.37           C
ATOM    387  C   PRO A  49      51.453  44.528  50.500  1.00 82.37           C
ATOM    388  O   PRO A  49      50.388  44.990  50.089  1.00 82.37           O
ATOM    389  N   VAL A  50      51.609  44.012  51.735  1.00123.89           N
ATOM    390  CA  VAL A  50      50.538  44.127  52.679  1.00123.89           C
ATOM    391  CB  VAL A  50      50.143  42.826  53.323  1.00123.89           C
ATOM    392  CG1 VAL A  50      51.384  42.144  53.909  1.00123.89           C
ATOM    393  CG2 VAL A  50      49.049  43.116  54.365  1.00123.89           C
ATOM    394  C   VAL A  50      51.018  45.106  53.696  1.00123.89           C
ATOM    395  O   VAL A  50      52.092  44.949  54.277  1.00123.89           O
ATOM    396  N   VAL A  51      50.221  46.169  53.918  1.00 79.20           N
ATOM    397  CA  VAL A  51      50.681  47.231  54.749  1.00 79.20           C
ATOM    398  CB  VAL A  51      50.934  48.473  53.943  1.00 79.20           C
ATOM    399  CG1 VAL A  51      51.663  49.494  54.822  1.00 79.20           C
ATOM    400  CG2 VAL A  51      51.704  48.082  52.668  1.00 79.20           C
ATOM    401  C   VAL A  51      49.615  47.444  55.779  1.00 79.20           C
ATOM    402  O   VAL A  51      48.435  47.202  55.526  1.00 79.20           O
ATOM    403  N   ARG A  52      49.999  47.885  56.993  1.00131.43           N
ATOM    404  CA  ARG A  52      49.011  47.927  58.031  1.00131.43           C
ATOM    405  CB  ARG A  52      49.319  46.950  59.177  1.00131.43           C
ATOM    406  CG  ARG A  52      49.445  45.517  58.660  1.00131.43           C
ATOM    407  CD  ARG A  52      50.739  45.294  57.875  1.00131.43           C
ATOM    408  NE  ARG A  52      50.640  43.988  57.165  1.00131.43           N
ATOM    409  CZ  ARG A  52      50.839  42.813  57.828  1.00131.43           C
ATOM    410  NH1 ARG A  52      51.019  42.808  59.180  1.00131.43           N
ATOM    411  NH2 ARG A  52      50.833  41.635  57.139  1.00131.43           N
ATOM    412  C   ARG A  52      48.898  49.309  58.587  1.00131.43           C
ATOM    413  O   ARG A  52      49.834  50.105  58.533  1.00131.43           O
ATOM    414  N   GLU A  53      47.718  49.604  59.166  1.00 97.55           N
ATOM    415  CA  GLU A  53      47.408  50.911  59.690  1.00 97.55           C
ATOM    416  CB  GLU A  53      46.109  50.931  60.516  1.00 97.55           C
ATOM    417  CG  GLU A  53      44.848  50.660  59.692  1.00 97.55           C
ATOM    418  CD  GLU A  53      44.445  51.951  58.997  1.00 97.55           C
ATOM    419  OE1 GLU A  53      45.096  52.998  59.259  1.00 97.55           O
ATOM    420  OE2 GLU A  53      43.475  51.905  58.197  1.00 97.55           O
ATOM    421  C   GLU A  53      48.515  51.366  60.600  1.00 97.55           C
ATOM    422  O   GLU A  53      49.019  50.611  61.428  1.00 97.55           O
ATOM    423  N   ILE A  54      48.897  52.654  60.470  1.00 97.08           N
ATOM    424  CA  ILE A  54      49.985  53.261  61.191  1.00 97.08           C
ATOM    425  CB  ILE A  54      50.369  54.632  60.738  1.00 97.08           C
ATOM    426  CG2 ILE A  54      49.219  55.581  61.093  1.00 97.08           C
ATOM    427  CG1 ILE A  54      51.712  55.030  61.372  1.00 97.08           C
ATOM    428  CD1 ILE A  54      52.338  56.287  60.771  1.00 97.08           C
ATOM    429  C   ILE A  54      49.674  53.365  62.643  1.00 97.08           C
ATOM    430  O   ILE A  54      48.511  53.428  63.042  1.00 97.08           O
ATOM    431  N   CYS A  55      50.748  53.396  63.466  1.00148.48           N
ATOM    432  CA  CYS A  55      50.616  53.377  64.887  1.00148.48           C
ATOM    433  CB  CYS A  55      51.962  53.618  65.597  1.00148.48           C
ATOM    434  SG  CYS A  55      52.809  55.109  64.989  1.00148.48           S
ATOM    435  C   CYS A  55      49.641  54.400  65.335  1.00148.48           C
ATOM    436  O   CYS A  55      48.543  54.014  65.715  1.00148.48           O
ATOM    437  N   THR A  56      49.931  55.710  65.244  1.00291.19           N
ATOM    438  CA  THR A  56      48.918  56.586  65.757  1.00291.19           C
ATOM    439  CB  THR A  56      49.307  58.022  65.787  1.00291.19           C
ATOM    440  OG1 THR A  56      50.502  58.180  66.538  1.00291.19           O
ATOM    441  CG2 THR A  56      48.160  58.775  66.481  1.00291.19           C
ATOM    442  C   THR A  56      47.682  56.448  64.926  1.00291.19           C
ATOM    443  O   THR A  56      46.628  56.123  65.443  1.00291.19           O
ATOM    444  N   GLY A  57      47.747  56.633  63.606  1.00212.52           N
ATOM    445  CA  GLY A  57      46.549  56.450  62.829  1.00212.52           C
ATOM    446  C   GLY A  57      45.711  57.692  62.973  1.00212.52           C
ATOM    447  O   GLY A  57      45.215  58.254  61.999  1.00212.52           O
ATOM    448  N   ASP A  58      45.521  58.125  64.236  1.00162.09           N
ATOM    449  CA  ASP A  58      44.778  59.271  64.646  1.00162.09           C
ATOM    450  CB  ASP A  58      44.633  59.348  66.176  1.00162.09           C
ATOM    451  CG  ASP A  58      43.967  58.076  66.685  1.00162.09           C
ATOM    452  OD1 ASP A  58      43.728  57.150  65.865  1.00162.09           O
ATOM    453  OD2 ASP A  58      43.701  58.008  67.914  1.00162.09           O
ATOM    454  C   ASP A  58      45.589  60.452  64.251  1.00162.09           C
ATOM    455  O   ASP A  58      45.054  61.477  63.826  1.00162.09           O
ATOM    456  N   ARG A  59      46.917  60.348  64.487  1.00201.99           N
ATOM    457  CA  ARG A  59      47.803  61.417  64.119  1.00201.99           C
ATOM    458  CB  ARG A  59      49.246  61.271  64.641  1.00201.99           C
ATOM    459  CG  ARG A  59      49.433  61.403  66.154  1.00201.99           C
ATOM    460  CD  ARG A  59      48.654  62.547  66.793  1.00201.99           C
ATOM    461  NE  ARG A  59      47.342  61.981  67.210  1.00201.99           N
ATOM    462  CZ  ARG A  59      46.216  62.738  67.083  1.00201.99           C
ATOM    463  NH1 ARG A  59      46.306  64.003  66.582  1.00201.99           N
ATOM    464  NH2 ARG A  59      45.003  62.224  67.439  1.00201.99           N
ATOM    465  C   ARG A  59      47.932  61.450  62.639  1.00201.99           C
ATOM    466  O   ARG A  59      47.744  62.496  62.013  1.00201.99           O
ATOM    467  N   VAL A  60      48.240  60.270  62.049  1.00136.14           N
ATOM    468  CA  VAL A  60      48.450  60.248  60.631  1.00136.14           C
ATOM    469  CB  VAL A  60      49.886  60.448  60.245  1.00136.14           C
ATOM    470  CG1 VAL A  60      50.685  59.201  60.660  1.00136.14           C
ATOM    471  CG2 VAL A  60      49.951  60.788  58.747  1.00136.14           C
ATOM    472  C   VAL A  60      47.984  58.916  60.111  1.00136.14           C
ATOM    473  O   VAL A  60      47.856  57.943  60.844  1.00136.14           O
ATOM    474  N   LEU A  61      47.670  58.903  58.809  1.00202.83           N
ATOM    475  CA  LEU A  61      47.143  57.899  57.921  1.00202.83           C
ATOM    476  CB  LEU A  61      46.507  58.493  56.653  1.00202.83           C
ATOM    477  CG  LEU A  61      45.253  59.342  56.923  1.00202.83           C
ATOM    478  CD1 LEU A  61      44.668  59.901  55.616  1.00202.83           C
ATOM    479  CD2 LEU A  61      44.221  58.563  57.752  1.00202.83           C
ATOM    480  C   LEU A  61      48.142  56.880  57.440  1.00202.83           C
ATOM    481  O   LEU A  61      47.806  56.109  56.546  1.00202.83           O
ATOM    482  N   TYR A  62      49.422  56.958  57.852  1.00147.65           N
ATOM    483  CA  TYR A  62      50.472  56.125  57.307  1.00147.65           C
ATOM    484  CB  TYR A  62      51.871  56.433  57.865  1.00147.65           C
ATOM    485  CG  TYR A  62      52.116  57.866  57.553  1.00147.65           C
ATOM    486  CD1 TYR A  62      51.849  58.330  56.293  1.00147.65           C
ATOM    487  CD2 TYR A  62      52.639  58.734  58.482  1.00147.65           C
ATOM    488  CE1 TYR A  62      52.064  59.641  55.955  1.00147.65           C
ATOM    489  CE2 TYR A  62      52.859  60.053  58.153  1.00147.65           C
ATOM    490  CZ  TYR A  62      52.570  60.509  56.889  1.00147.65           C
ATOM    491  OH  TYR A  62      52.794  61.860  56.550  1.00147.65           O
ATOM    492  C   TYR A  62      50.219  54.651  57.471  1.00147.65           C
ATOM    493  O   TYR A  62      49.349  54.220  58.222  1.00147.65           O
ATOM    494  N   TYR A  63      50.921  53.829  56.659  1.00 92.11           N
ATOM    495  CA  TYR A  63      50.816  52.400  56.755  1.00 92.11           C
ATOM    496  CB  TYR A  63      50.007  51.779  55.604  1.00 92.11           C
ATOM    497  CG  TYR A  63      48.609  52.285  55.687  1.00 92.11           C
ATOM    498  CD1 TYR A  63      48.256  53.450  55.047  1.00 92.11           C
ATOM    499  CD2 TYR A  63      47.655  51.601  56.405  1.00 92.11           C
ATOM    500  CE1 TYR A  63      46.968  53.922  55.116  1.00 92.11           C
ATOM    501  CE2 TYR A  63      46.363  52.071  56.477  1.00 92.11           C
ATOM    502  CZ  TYR A  63      46.021  53.238  55.837  1.00 92.11           C
ATOM    503  OH  TYR A  63      44.700  53.728  55.909  1.00 92.11           O
ATOM    504  C   TYR A  63      52.203  51.805  56.751  1.00 92.11           C
ATOM    505  O   TYR A  63      53.055  52.183  55.943  1.00 92.11           O
ATOM    506  N   GLU A  64      52.455  50.834  57.660  1.00 73.74           N
ATOM    507  CA  GLU A  64      53.746  50.212  57.786  1.00 73.74           C
ATOM    508  CB  GLU A  64      54.064  49.809  59.233  1.00 73.74           C
ATOM    509  CG  GLU A  64      54.218  51.054  60.114  1.00 73.74           C
ATOM    510  CD  GLU A  64      54.491  50.633  61.546  1.00 73.74           C
ATOM    511  OE1 GLU A  64      54.367  49.415  61.842  1.00 73.74           O
ATOM    512  OE2 GLU A  64      54.826  51.530  62.365  1.00 73.74           O
ATOM    513  C   GLU A  64      53.775  49.026  56.872  1.00 73.74           C
ATOM    514  O   GLU A  64      52.879  48.183  56.902  1.00 73.74           O
ATOM    515  N   LEU A  65      54.837  48.924  56.043  1.00208.93           N
ATOM    516  CA  LEU A  65      54.843  47.950  54.990  1.00208.93           C
ATOM    517  CB  LEU A  65      55.633  48.395  53.737  1.00208.93           C
ATOM    518  CG  LEU A  65      56.885  49.269  53.992  1.00208.93           C
ATOM    519  CD1 LEU A  65      56.493  50.690  54.417  1.00208.93           C
ATOM    520  CD2 LEU A  65      57.873  48.629  54.976  1.00208.93           C
ATOM    521  C   LEU A  65      55.358  46.615  55.412  1.00208.93           C
ATOM    522  O   LEU A  65      56.512  46.267  55.176  1.00208.93           O
ATOM    523  N   ILE A  66      54.465  45.770  55.952  1.00 89.59           N
ATOM    524  CA  ILE A  66      54.908  44.478  56.365  1.00 89.59           C
ATOM    525  CB  ILE A  66      54.083  43.955  57.494  1.00 89.59           C
ATOM    526  CG2 ILE A  66      54.532  42.517  57.811  1.00 89.59           C
ATOM    527  CG1 ILE A  66      54.196  44.919  58.681  1.00 89.59           C
ATOM    528  CD1 ILE A  66      53.035  44.787  59.654  1.00 89.59           C
ATOM    529  C   ILE A  66      54.713  43.565  55.205  1.00 89.59           C
ATOM    530  O   ILE A  66      53.719  42.842  55.155  1.00 89.59           O
ATOM    531  N   ALA A  67      55.664  43.627  54.241  1.00 74.56           N
ATOM    532  CA  ALA A  67      55.776  42.763  53.094  1.00 74.56           C
ATOM    533  CB  ALA A  67      54.482  42.047  52.665  1.00 74.56           C
ATOM    534  C   ALA A  67      56.209  43.575  51.906  1.00 74.56           C
ATOM    535  O   ALA A  67      56.047  44.794  51.868  1.00 74.56           O
ATOM    536  N   GLY A  68      56.821  42.890  50.917  1.00 54.23           N
ATOM    537  CA  GLY A  68      57.143  43.426  49.620  1.00 54.23           C
ATOM    538  C   GLY A  68      58.109  44.578  49.667  1.00 54.23           C
ATOM    539  O   GLY A  68      58.083  45.416  48.766  1.00 54.23           O
ATOM    540  N   GLU A  69      59.033  44.636  50.649  1.00148.61           N
ATOM    541  CA  GLU A  69      59.850  45.818  50.756  1.00148.61           C
ATOM    542  CB  GLU A  69      60.815  45.799  51.958  1.00148.61           C
ATOM    543  CG  GLU A  69      62.010  44.858  51.811  1.00148.61           C
ATOM    544  CD  GLU A  69      63.116  45.636  51.103  1.00148.61           C
ATOM    545  OE1 GLU A  69      63.229  46.864  51.360  1.00148.61           O
ATOM    546  OE2 GLU A  69      63.870  45.016  50.306  1.00148.61           O
ATOM    547  C   GLU A  69      60.647  46.033  49.501  1.00148.61           C
ATOM    548  O   GLU A  69      60.701  47.150  48.990  1.00148.61           O
ATOM    549  N   ARG A  70      61.245  44.970  48.934  1.00116.08           N
ATOM    550  CA  ARG A  70      62.063  45.135  47.764  1.00116.08           C
ATOM    551  CB  ARG A  70      62.781  43.841  47.348  1.00116.08           C
ATOM    552  CG  ARG A  70      63.912  44.081  46.347  1.00116.08           C
ATOM    553  CD  ARG A  70      64.705  42.819  46.009  1.00116.08           C
ATOM    554  NE  ARG A  70      65.517  42.462  47.205  1.00116.08           N
ATOM    555  CZ  ARG A  70      65.598  41.161  47.606  1.00116.08           C
ATOM    556  NH1 ARG A  70      64.840  40.214  46.979  1.00116.08           N
ATOM    557  NH2 ARG A  70      66.431  40.811  48.630  1.00116.08           N
ATOM    558  C   ARG A  70      61.229  45.620  46.612  1.00116.08           C
ATOM    559  O   ARG A  70      61.729  46.348  45.755  1.00116.08           O
ATOM    560  N   ARG A  71      59.959  45.170  46.522  1.00204.07           N
ATOM    561  CA  ARG A  71      59.051  45.573  45.475  1.00204.07           C
ATOM    562  CB  ARG A  71      57.811  44.663  45.385  1.00204.07           C
ATOM    563  CG  ARG A  71      57.086  44.736  44.038  1.00204.07           C
ATOM    564  CD  ARG A  71      57.895  44.228  42.833  1.00204.07           C
ATOM    565  NE  ARG A  71      58.092  42.753  42.954  1.00204.07           N
ATOM    566  CZ  ARG A  71      58.385  42.011  41.843  1.00204.07           C
ATOM    567  NH1 ARG A  71      58.390  42.593  40.609  1.00204.07           N
ATOM    568  NH2 ARG A  71      58.696  40.687  41.957  1.00204.07           N
ATOM    569  C   ARG A  71      58.626  47.005  45.684  1.00204.07           C
ATOM    570  O   ARG A  71      58.281  47.702  44.731  1.00204.07           O
ATOM    571  N   TRP A  72      58.555  47.453  46.953  1.00 98.86           N
ATOM    572  CA  TRP A  72      58.247  48.813  47.322  1.00 98.86           C
ATOM    573  CB  TRP A  72      58.235  48.940  48.855  1.00 98.86           C
ATOM    574  CG  TRP A  72      57.938  50.301  49.433  1.00 98.86           C
ATOM    575  CD2 TRP A  72      56.693  50.631  50.059  1.00 98.86           C
ATOM    576  CD1 TRP A  72      58.746  51.391  49.576  1.00 98.86           C
ATOM    577  NE1 TRP A  72      58.077  52.384  50.252  1.00 98.86           N
ATOM    578  CE2 TRP A  72      56.813  51.927  50.560  1.00 98.86           C
ATOM    579  CE3 TRP A  72      55.549  49.903  50.219  1.00 98.86           C
ATOM    580  CZ2 TRP A  72      55.782  52.518  51.231  1.00 98.86           C
ATOM    581  CZ3 TRP A  72      54.505  50.504  50.883  1.00 98.86           C
ATOM    582  CH2 TRP A  72      54.625  51.785  51.378  1.00 98.86           C
ATOM    583  C   TRP A  72      59.367  49.691  46.836  1.00 98.86           C
ATOM    584  O   TRP A  72      59.134  50.723  46.206  1.00 98.86           O
ATOM    585  N   ARG A  73      60.623  49.283  47.132  1.00176.83           N
ATOM    586  CA  ARG A  73      61.812  50.005  46.754  1.00176.83           C
ATOM    587  CB  ARG A  73      63.130  49.331  47.184  1.00176.83           C
ATOM    588  CG  ARG A  73      63.552  49.623  48.617  1.00176.83           C
ATOM    589  CD  ARG A  73      62.670  48.948  49.657  1.00176.83           C
ATOM    590  NE  ARG A  73      62.999  49.580  50.958  1.00176.83           N
ATOM    591  CZ  ARG A  73      62.012  49.734  51.883  1.00176.83           C
ATOM    592  NH1 ARG A  73      60.785  49.178  51.670  1.00176.83           N
ATOM    593  NH2 ARG A  73      62.256  50.458  53.010  1.00176.83           N
ATOM    594  C   ARG A  73      61.892  50.058  45.266  1.00176.83           C
ATOM    595  O   ARG A  73      62.271  51.081  44.699  1.00176.83           O
ATOM    596  N   ALA A  74      61.564  48.937  44.600  1.00 35.44           N
ATOM    597  CA  ALA A  74      61.637  48.869  43.170  1.00 35.44           C
ATOM    598  CB  ALA A  74      61.261  47.482  42.623  1.00 35.44           C
ATOM    599  C   ALA A  74      60.672  49.853  42.588  1.00 35.44           C
ATOM    600  O   ALA A  74      60.987  50.551  41.627  1.00 35.44           O
ATOM    601  N   MET A  75      59.462  49.941  43.167  1.00126.77           N
ATOM    602  CA  MET A  75      58.463  50.830  42.653  1.00126.77           C
ATOM    603  CB  MET A  75      57.083  50.587  43.276  1.00126.77           C
ATOM    604  CG  MET A  75      56.578  49.201  42.863  1.00126.77           C
ATOM    605  SD  MET A  75      54.860  48.832  43.283  1.00126.77           S
ATOM    606  CE  MET A  75      54.151  49.899  41.998  1.00126.77           C
ATOM    607  C   MET A  75      58.917  52.251  42.811  1.00126.77           C
ATOM    608  O   MET A  75      58.622  53.093  41.964  1.00126.77           O
ATOM    609  N   GLN A  76      59.638  52.563  43.906  1.00 57.93           N
ATOM    610  CA  GLN A  76      60.138  53.894  44.134  1.00 57.93           C
ATOM    611  CB  GLN A  76      60.870  54.008  45.485  1.00 57.93           C
ATOM    612  CG  GLN A  76      59.957  53.777  46.692  1.00 57.93           C
ATOM    613  CD  GLN A  76      60.783  53.890  47.969  1.00 57.93           C
ATOM    614  OE1 GLN A  76      61.661  53.073  48.243  1.00 57.93           O
ATOM    615  NE2 GLN A  76      60.487  54.938  48.785  1.00 57.93           N
ATOM    616  C   GLN A  76      61.139  54.241  43.064  1.00 57.93           C
ATOM    617  O   GLN A  76      61.097  55.323  42.481  1.00 57.93           O
ATOM    618  N   LEU A  77      62.057  53.305  42.770  1.00 64.37           N
ATOM    619  CA  LEU A  77      63.131  53.463  41.826  1.00 64.37           C
ATOM    620  CB  LEU A  77      64.061  52.241  41.867  1.00 64.37           C
ATOM    621  CG  LEU A  77      64.701  52.054  43.259  1.00 64.37           C
ATOM    622  CD1 LEU A  77      65.536  50.776  43.335  1.00 64.37           C
ATOM    623  CD2 LEU A  77      65.514  53.290  43.673  1.00 64.37           C
ATOM    624  C   LEU A  77      62.557  53.605  40.446  1.00 64.37           C
ATOM    625  O   LEU A  77      63.124  54.287  39.595  1.00 64.37           O
ATOM    626  N   ALA A  78      61.440  52.903  40.185  1.00 55.49           N
ATOM    627  CA  ALA A  78      60.732  52.908  38.935  1.00 55.49           C
ATOM    628  CB  ALA A  78      59.604  51.863  38.873  1.00 55.49           C
ATOM    629  C   ALA A  78      60.117  54.248  38.676  1.00 55.49           C
ATOM    630  O   ALA A  78      59.961  54.633  37.520  1.00 55.49           O
ATOM    631  N   GLY A  79      59.705  54.976  39.736  1.00 35.65           N
ATOM    632  CA  GLY A  79      59.098  56.263  39.539  1.00 35.65           C
ATOM    633  C   GLY A  79      57.601  56.153  39.559  1.00 35.65           C
ATOM    634  O   GLY A  79      56.921  57.019  39.011  1.00 35.65           O
ATOM    635  N   ALA A  80      57.046  55.074  40.153  1.00 57.56           N
ATOM    636  CA  ALA A  80      55.614  54.952  40.256  1.00 57.56           C
ATOM    637  CB  ALA A  80      55.144  53.504  40.500  1.00 57.56           C
ATOM    638  C   ALA A  80      55.123  55.789  41.407  1.00 57.56           C
ATOM    639  O   ALA A  80      55.831  55.973  42.395  1.00 57.56           O
ATOM    640  N   THR A  81      53.943  56.429  41.241  1.00156.03           N
ATOM    641  CA  THR A  81      53.230  57.149  42.269  1.00156.03           C
ATOM    642  CB  THR A  81      52.456  58.334  41.757  1.00156.03           C
ATOM    643  OG1 THR A  81      51.957  59.111  42.839  1.00156.03           O
ATOM    644  CG2 THR A  81      51.303  57.834  40.875  1.00156.03           C
ATOM    645  C   THR A  81      52.275  56.261  43.020  1.00156.03           C
ATOM    646  O   THR A  81      51.843  56.597  44.121  1.00156.03           O
ATOM    647  N   THR A  82      51.859  55.130  42.417  1.00135.28           N
ATOM    648  CA  THR A  82      50.807  54.346  43.003  1.00135.28           C
ATOM    649  CB  THR A  82      49.672  54.188  42.041  1.00135.28           C
ATOM    650  OG1 THR A  82      49.135  55.454  41.696  1.00135.28           O
ATOM    651  CG2 THR A  82      48.599  53.312  42.671  1.00135.28           C
ATOM    652  C   THR A  82      51.292  52.969  43.345  1.00135.28           C
ATOM    653  O   THR A  82      52.285  52.493  42.799  1.00135.28           O
ATOM    654  N   ILE A  83      50.631  52.328  44.338  1.00134.93           N
ATOM    655  CA  ILE A  83      50.884  50.960  44.677  1.00134.93           C
ATOM    656  CB  ILE A  83      51.878  50.792  45.790  1.00134.93           C
ATOM    657  CG2 ILE A  83      51.450  51.693  46.961  1.00134.93           C
ATOM    658  CG1 ILE A  83      51.994  49.305  46.177  1.00134.93           C
ATOM    659  CD1 ILE A  83      52.400  48.368  45.044  1.00134.93           C
ATOM    660  C   ILE A  83      49.608  50.305  45.108  1.00134.93           C
ATOM    661  O   ILE A  83      48.937  50.784  46.021  1.00134.93           O
ATOM    662  N   PRO A  84      49.234  49.227  44.466  1.00193.68           N
ATOM    663  CA  PRO A  84      48.108  48.495  44.969  1.00193.68           C
ATOM    664  CD  PRO A  84      49.306  49.178  43.015  1.00193.68           C
ATOM    665  CB  PRO A  84      47.638  47.601  43.827  1.00193.68           C
ATOM    666  CG  PRO A  84      48.062  48.388  42.572  1.00193.68           C
ATOM    667  C   PRO A  84      48.572  47.801  46.213  1.00193.68           C
ATOM    668  O   PRO A  84      49.594  47.116  46.160  1.00193.68           O
ATOM    669  N   VAL A  85      47.838  47.944  47.334  1.00 72.46           N
ATOM    670  CA  VAL A  85      48.303  47.365  48.562  1.00 72.46           C
ATOM    671  CB  VAL A  85      49.039  48.350  49.430  1.00 72.46           C
ATOM    672  CG1 VAL A  85      49.279  47.726  50.813  1.00 72.46           C
ATOM    673  CG2 VAL A  85      50.341  48.749  48.719  1.00 72.46           C
ATOM    674  C   VAL A  85      47.144  46.864  49.358  1.00 72.46           C
ATOM    675  O   VAL A  85      46.086  47.489  49.422  1.00 72.46           O
ATOM    676  N   ILE A  86      47.339  45.719  50.038  1.00 70.49           N
ATOM    677  CA  ILE A  86      46.279  45.167  50.831  1.00 70.49           C
ATOM    678  CB  ILE A  86      46.247  43.661  50.784  1.00 70.49           C
ATOM    679  CG2 ILE A  86      47.642  43.125  51.139  1.00 70.49           C
ATOM    680  CG1 ILE A  86      45.095  43.091  51.628  1.00 70.49           C
ATOM    681  CD1 ILE A  86      44.917  41.581  51.453  1.00 70.49           C
ATOM    682  C   ILE A  86      46.512  45.618  52.238  1.00 70.49           C
ATOM    683  O   ILE A  86      47.504  45.253  52.868  1.00 70.49           O
ATOM    684  N   LEU A  87      45.581  46.442  52.765  1.00 73.90           N
ATOM    685  CA  LEU A  87      45.747  46.999  54.074  1.00 73.90           C
ATOM    686  CB  LEU A  87      44.966  48.297  54.309  1.00 73.90           C
ATOM    687  CG  LEU A  87      45.433  49.486  53.462  1.00 73.90           C
ATOM    688  CD1 LEU A  87      44.660  50.749  53.868  1.00 73.90           C
ATOM    689  CD2 LEU A  87      46.956  49.670  53.531  1.00 73.90           C
ATOM    690  C   LEU A  87      45.243  46.029  55.078  1.00 73.90           C
ATOM    691  O   LEU A  87      44.061  45.695  55.130  1.00 73.90           O
ATOM    692  N   LYS A  88      46.161  45.557  55.930  1.00140.27           N
ATOM    693  CA  LYS A  88      45.780  44.633  56.942  1.00140.27           C
ATOM    694  CB  LYS A  88      46.849  43.541  57.133  1.00140.27           C
ATOM    695  CG  LYS A  88      46.389  42.250  57.813  1.00140.27           C
ATOM    696  CD  LYS A  88      47.366  41.099  57.555  1.00140.27           C
ATOM    697  CE  LYS A  88      46.945  39.747  58.136  1.00140.27           C
ATOM    698  NZ  LYS A  88      47.467  39.593  59.511  1.00140.27           N
ATOM    699  C   LYS A  88      45.686  45.406  58.208  1.00140.27           C
ATOM    700  O   LYS A  88      46.488  46.303  58.471  1.00140.27           O
ATOM    701  N   HIS A  89      44.629  45.136  58.985  1.00 74.01           N
ATOM    702  CA  HIS A  89      44.637  45.622  60.320  1.00 74.01           C
ATOM    703  ND1 HIS A  89      42.345  43.376  59.967  1.00 74.01           N
ATOM    704  CG  HIS A  89      42.787  44.089  61.060  1.00 74.01           C
ATOM    705  CB  HIS A  89      43.264  45.508  61.001  1.00 74.01           C
ATOM    706  NE2 HIS A  89      42.214  42.008  61.715  1.00 74.01           N
ATOM    707  CD2 HIS A  89      42.700  43.239  62.118  1.00 74.01           C
ATOM    708  CE1 HIS A  89      42.015  42.139  60.415  1.00 74.01           C
ATOM    709  C   HIS A  89      45.548  44.616  60.928  1.00 74.01           C
ATOM    710  O   HIS A  89      45.518  43.452  60.528  1.00 74.01           O
ATOM    711  N   VAL A  90      46.430  45.014  61.855  1.00114.75           N
ATOM    712  CA  VAL A  90      47.287  43.984  62.346  1.00114.75           C
ATOM    713  CB  VAL A  90      48.654  44.016  61.723  1.00114.75           C
ATOM    714  CG1 VAL A  90      49.355  45.317  62.146  1.00114.75           C
ATOM    715  CG2 VAL A  90      49.411  42.731  62.095  1.00114.75           C
ATOM    716  C   VAL A  90      47.433  44.144  63.819  1.00114.75           C
ATOM    717  O   VAL A  90      47.530  45.259  64.334  1.00114.75           O
ATOM    718  N   ILE A  91      47.418  43.003  64.534  1.00 80.37           N
ATOM    719  CA  ILE A  91      47.683  43.004  65.938  1.00 80.37           C
ATOM    720  CB  ILE A  91      47.229  41.762  66.655  1.00 80.37           C
ATOM    721  CG2 ILE A  91      48.001  40.553  66.106  1.00 80.37           C
ATOM    722  CG1 ILE A  91      47.341  41.960  68.175  1.00 80.37           C
ATOM    723  CD1 ILE A  91      46.699  40.835  68.987  1.00 80.37           C
ATOM    724  C   ILE A  91      49.172  43.107  66.005  1.00 80.37           C
ATOM    725  O   ILE A  91      49.871  42.512  65.188  1.00 80.37           O
ATOM    726  N   ALA A  92      49.705  43.866  66.978  1.00 41.63           N
ATOM    727  CA  ALA A  92      51.106  44.175  66.985  1.00 41.63           C
ATOM    728  CB  ALA A  92      51.526  45.001  68.212  1.00 41.63           C
ATOM    729  C   ALA A  92      51.920  42.923  66.983  1.00 41.63           C
ATOM    730  O   ALA A  92      52.915  42.836  66.264  1.00 41.63           O
ATOM    731  N   ASP A  93      51.520  41.915  67.774  1.00 55.26           N
ATOM    732  CA  ASP A  93      52.270  40.696  67.816  1.00 55.26           C
ATOM    733  CB  ASP A  93      51.740  39.703  68.864  1.00 55.26           C
ATOM    734  CG  ASP A  93      50.294  39.380  68.541  1.00 55.26           C
ATOM    735  OD1 ASP A  93      49.443  40.293  68.682  1.00 55.26           O
ATOM    736  OD2 ASP A  93      50.014  38.214  68.164  1.00 55.26           O
ATOM    737  C   ASP A  93      52.231  40.053  66.464  1.00 55.26           C
ATOM    738  O   ASP A  93      53.227  39.482  66.022  1.00 55.26           O
ATOM    739  N   GLY A  94      51.080  40.142  65.765  1.00 20.66           N
ATOM    740  CA  GLY A  94      50.927  39.542  64.465  1.00 20.66           C
ATOM    741  C   GLY A  94      51.909  40.169  63.526  1.00 20.66           C
ATOM    742  O   GLY A  94      52.509  39.492  62.692  1.00 20.66           O
ATOM    743  N   THR A  95      52.087  41.497  63.647  1.00 52.29           N
ATOM    744  CA  THR A  95      52.975  42.255  62.816  1.00 52.29           C
ATOM    745  CB  THR A  95      53.015  43.690  63.255  1.00 52.29           C
ATOM    746  OG1 THR A  95      51.721  44.266  63.173  1.00 52.29           O
ATOM    747  CG2 THR A  95      54.018  44.469  62.395  1.00 52.29           C
ATOM    748  C   THR A  95      54.357  41.719  63.003  1.00 52.29           C
ATOM    749  O   THR A  95      55.107  41.556  62.041  1.00 52.29           O
ATOM    750  N   ALA A  96      54.725  41.445  64.269  1.00 30.38           N
ATOM    751  CA  ALA A  96      56.039  40.971  64.594  1.00 30.38           C
ATOM    752  CB  ALA A  96      56.265  40.830  66.109  1.00 30.38           C
ATOM    753  C   ALA A  96      56.271  39.624  63.985  1.00 30.38           C
ATOM    754  O   ALA A  96      57.337  39.367  63.427  1.00 30.38           O
ATOM    755  N   ALA A  97      55.276  38.722  64.066  1.00 22.39           N
ATOM    756  CA  ALA A  97      55.487  37.398  63.557  1.00 22.39           C
ATOM    757  CB  ALA A  97      54.264  36.485  63.749  1.00 22.39           C
ATOM    758  C   ALA A  97      55.745  37.486  62.090  1.00 22.39           C
ATOM    759  O   ALA A  97      56.678  36.872  61.574  1.00 22.39           O
ATOM    760  N   GLU A  98      54.923  38.282  61.386  1.00 51.89           N
ATOM    761  CA  GLU A  98      55.040  38.424  59.965  1.00 51.89           C
ATOM    762  CB  GLU A  98      53.868  39.213  59.359  1.00 51.89           C
ATOM    763  CG  GLU A  98      52.572  38.401  59.411  1.00 51.89           C
ATOM    764  CD  GLU A  98      51.400  39.293  59.034  1.00 51.89           C
ATOM    765  OE1 GLU A  98      51.093  40.225  59.824  1.00 51.89           O
ATOM    766  OE2 GLU A  98      50.789  39.050  57.960  1.00 51.89           O
ATOM    767  C   GLU A  98      56.331  39.111  59.641  1.00 51.89           C
ATOM    768  O   GLU A  98      56.954  38.832  58.617  1.00 51.89           O
ATOM    769  N   ALA A  99      56.740  40.066  60.494  1.00 32.75           N
ATOM    770  CA  ALA A  99      57.958  40.793  60.287  1.00 32.75           C
ATOM    771  CB  ALA A  99      58.138  41.930  61.305  1.00 32.75           C
ATOM    772  C   ALA A  99      59.132  39.870  60.412  1.00 32.75           C
ATOM    773  O   ALA A  99      60.066  39.925  59.613  1.00 32.75           O
ATOM    774  N   THR A 100      59.123  38.984  61.427  1.00 92.39           N
ATOM    775  CA  THR A 100      60.245  38.109  61.608  1.00 92.39           C
ATOM    776  CB  THR A 100      60.805  38.143  63.006  1.00 92.39           C
ATOM    777  OG1 THR A 100      61.977  37.345  63.084  1.00 92.39           O
ATOM    778  CG2 THR A 100      59.742  37.665  64.010  1.00 92.39           C
ATOM    779  C   THR A 100      59.821  36.685  61.276  1.00 92.39           C
ATOM    780  O   THR A 100      60.128  35.761  62.076  1.00 92.39           O
ATOM    781  OXT THR A 100      59.188  36.498  60.204  1.00 92.39           O
TER
END
