# Supplementary material for: Effective Identification of Bacterial Type III Secretion Signals Using Joint Element Features
Source: PLoS One. 2013 Apr 4;8(4):e59754. doi: 10.1371/journal.pone.0059754 (PMC3617162; doi:10.1371/journal.pone.0059754)
Supplement: Zip file S1 — Predicted 3D structure of T3S and non-T3S signal sequences. (ZIP) [file pone.0059754.s017.zip › Supplemental_Zip_FileS1.Predicted_structure/neg/neg73.pdb]

HEADER protein
METHOD
METHOD    The models are generated by I-TASSER which combines the
METHOD    methods of threading, ab initio modeling and structural
METHOD    refinement. The procedure is fully automated.
METHOD
METHOD    Please cite following articles when you use the I-TASSER server:
METHOD 1. Ambrish Roy, Alper Kucukural, Yang Zhang. I-TASSER: a unified
METHOD    platform for automated protein structure and function prediction.
METHOD    Nature Protocols, vol 5, 725-738 (2010). 
METHOD 2. Yang Zhang. I-TASSER server for protein 3D structure prediction.
METHOD    BMC Bioinformatics, vol 9, 40 (2008).
METHOD
MODEL  1
REMARK PARENT N/A (Threading alignments from the templates are below the Z-score cut-off)
ATOM      1  N   ASP A   1      67.316  46.369  45.431  1.00 69.20           N
ATOM      2  CA  ASP A   1      67.736  46.701  46.814  1.00 69.20           C
ATOM      3  CB  ASP A   1      69.086  47.433  46.823  1.00 69.20           C
ATOM      4  CG  ASP A   1      70.164  46.381  46.629  1.00 69.20           C
ATOM      5  OD1 ASP A   1      69.810  45.172  46.629  1.00 69.20           O
ATOM      6  OD2 ASP A   1      71.355  46.768  46.489  1.00 69.20           O
ATOM      7  C   ASP A   1      66.726  47.560  47.488  1.00 69.20           C
ATOM      8  O   ASP A   1      66.615  47.560  48.712  1.00 69.20           O
ATOM      9  N   TYR A   2      65.942  48.304  46.692  1.00 70.84           N
ATOM     10  CA  TYR A   2      64.898  49.097  47.258  1.00 70.84           C
ATOM     11  CB  TYR A   2      64.122  49.984  46.268  1.00 70.84           C
ATOM     12  CG  TYR A   2      64.855  51.275  46.164  1.00 70.84           C
ATOM     13  CD1 TYR A   2      64.714  52.198  47.175  1.00 70.84           C
ATOM     14  CD2 TYR A   2      65.651  51.580  45.084  1.00 70.84           C
ATOM     15  CE1 TYR A   2      65.365  53.406  47.124  1.00 70.84           C
ATOM     16  CE2 TYR A   2      66.305  52.791  45.027  1.00 70.84           C
ATOM     17  CZ  TYR A   2      66.164  53.702  46.046  1.00 70.84           C
ATOM     18  OH  TYR A   2      66.834  54.943  45.989  1.00 70.84           O
ATOM     19  C   TYR A   2      63.937  48.171  47.919  1.00 70.84           C
ATOM     20  O   TYR A   2      63.278  48.540  48.889  1.00 70.84           O
ATOM     21  N   LEU A   3      63.795  46.948  47.382  1.00 99.04           N
ATOM     22  CA  LEU A   3      62.889  46.021  47.986  1.00 99.04           C
ATOM     23  CB  LEU A   3      62.920  44.631  47.327  1.00 99.04           C
ATOM     24  CG  LEU A   3      62.583  44.625  45.827  1.00 99.04           C
ATOM     25  CD1 LEU A   3      63.663  45.363  45.026  1.00 99.04           C
ATOM     26  CD2 LEU A   3      62.347  43.198  45.307  1.00 99.04           C
ATOM     27  C   LEU A   3      63.332  45.802  49.399  1.00 99.04           C
ATOM     28  O   LEU A   3      62.524  45.844  50.324  1.00 99.04           O
ATOM     29  N   GLU A   4      64.642  45.568  49.601  1.00130.92           N
ATOM     30  CA  GLU A   4      65.137  45.284  50.916  1.00130.92           C
ATOM     31  CB  GLU A   4      66.584  44.776  50.939  1.00130.92           C
ATOM     32  CG  GLU A   4      66.994  44.344  52.345  1.00130.92           C
ATOM     33  CD  GLU A   4      65.972  43.322  52.834  1.00130.92           C
ATOM     34  OE1 GLU A   4      65.225  42.763  51.986  1.00130.92           O
ATOM     35  OE2 GLU A   4      65.924  43.094  54.073  1.00130.92           O
ATOM     36  C   GLU A   4      65.037  46.495  51.780  1.00130.92           C
ATOM     37  O   GLU A   4      64.774  46.394  52.977  1.00130.92           O
ATOM     38  N   LYS A   5      65.271  47.680  51.196  1.00 48.09           N
ATOM     39  CA  LYS A   5      65.183  48.892  51.948  1.00 48.09           C
ATOM     40  CB  LYS A   5      65.587  50.106  51.103  1.00 48.09           C
ATOM     41  CG  LYS A   5      67.061  50.016  50.710  1.00 48.09           C
ATOM     42  CD  LYS A   5      67.467  50.910  49.542  1.00 48.09           C
ATOM     43  CE  LYS A   5      68.931  50.724  49.137  1.00 48.09           C
ATOM     44  NZ  LYS A   5      69.223  51.500  47.913  1.00 48.09           N
ATOM     45  C   LYS A   5      63.761  49.027  52.392  1.00 48.09           C
ATOM     46  O   LYS A   5      63.489  49.444  53.515  1.00 48.09           O
ATOM     47  N   LEU A   6      62.802  48.660  51.520  1.00118.10           N
ATOM     48  CA  LEU A   6      61.427  48.754  51.911  1.00118.10           C
ATOM     49  CB  LEU A   6      60.434  48.299  50.826  1.00118.10           C
ATOM     50  CG  LEU A   6      59.908  49.396  49.888  1.00118.10           C
ATOM     51  CD1 LEU A   6      61.028  50.085  49.113  1.00118.10           C
ATOM     52  CD2 LEU A   6      58.796  48.852  48.975  1.00118.10           C
ATOM     53  C   LEU A   6      61.158  47.873  53.090  1.00118.10           C
ATOM     54  O   LEU A   6      60.589  48.319  54.084  1.00118.10           O
ATOM     55  N   GLN A   7      61.599  46.604  53.045  1.00 64.96           N
ATOM     56  CA  GLN A   7      61.250  45.705  54.106  1.00 64.96           C
ATOM     57  CB  GLN A   7      61.729  44.268  53.856  1.00 64.96           C
ATOM     58  CG  GLN A   7      61.139  43.674  52.573  1.00 64.96           C
ATOM     59  CD  GLN A   7      59.624  43.857  52.605  1.00 64.96           C
ATOM     60  OE1 GLN A   7      58.930  43.341  53.479  1.00 64.96           O
ATOM     61  NE2 GLN A   7      59.090  44.626  51.618  1.00 64.96           N
ATOM     62  C   GLN A   7      61.816  46.197  55.405  1.00 64.96           C
ATOM     63  O   GLN A   7      61.139  46.163  56.431  1.00 64.96           O
ATOM     64  N   VAL A   8      63.062  46.702  55.405  1.00 96.48           N
ATOM     65  CA  VAL A   8      63.645  47.145  56.641  1.00 96.48           C
ATOM     66  CB  VAL A   8      65.059  47.645  56.509  1.00 96.48           C
ATOM     67  CG1 VAL A   8      65.070  48.951  55.700  1.00 96.48           C
ATOM     68  CG2 VAL A   8      65.647  47.803  57.922  1.00 96.48           C
ATOM     69  C   VAL A   8      62.799  48.255  57.193  1.00 96.48           C
ATOM     70  O   VAL A   8      62.633  48.365  58.406  1.00 96.48           O
ATOM     71  N   LEU A   9      62.261  49.123  56.313  1.00136.20           N
ATOM     72  CA  LEU A   9      61.432  50.229  56.719  1.00136.20           C
ATOM     73  CB  LEU A   9      61.209  51.304  55.643  1.00136.20           C
ATOM     74  CG  LEU A   9      62.390  52.292  55.551  1.00136.20           C
ATOM     75  CD1 LEU A   9      63.709  51.584  55.210  1.00136.20           C
ATOM     76  CD2 LEU A   9      62.071  53.457  54.602  1.00136.20           C
ATOM     77  C   LEU A   9      60.109  49.794  57.289  1.00136.20           C
ATOM     78  O   LEU A   9      59.523  50.543  58.067  1.00136.20           O
ATOM     79  N   ILE A  10      59.524  48.652  56.861  1.00163.64           N
ATOM     80  CA  ILE A  10      58.328  48.236  57.555  1.00163.64           C
ATOM     81  CB  ILE A  10      57.572  47.063  56.952  1.00163.64           C
ATOM     82  CG2 ILE A  10      56.946  47.490  55.634  1.00163.64           C
ATOM     83  CG1 ILE A  10      58.394  45.769  56.843  1.00163.64           C
ATOM     84  CD1 ILE A  10      58.408  44.897  58.099  1.00163.64           C
ATOM     85  C   ILE A  10      58.705  47.841  58.946  1.00163.64           C
ATOM     86  O   ILE A  10      58.045  48.204  59.918  1.00163.64           O
ATOM     87  N   GLU A  11      59.823  47.108  59.065  1.00 71.84           N
ATOM     88  CA  GLU A  11      60.265  46.530  60.296  1.00 71.84           C
ATOM     89  CB  GLU A  11      61.478  45.611  60.075  1.00 71.84           C
ATOM     90  CG  GLU A  11      61.055  44.355  59.304  1.00 71.84           C
ATOM     91  CD  GLU A  11      62.274  43.661  58.721  1.00 71.84           C
ATOM     92  OE1 GLU A  11      63.303  43.554  59.439  1.00 71.84           O
ATOM     93  OE2 GLU A  11      62.186  43.226  57.542  1.00 71.84           O
ATOM     94  C   GLU A  11      60.568  47.620  61.276  1.00 71.84           C
ATOM     95  O   GLU A  11      60.388  47.441  62.479  1.00 71.84           O
ATOM     96  N   GLU A  12      61.051  48.774  60.782  1.00 42.84           N
ATOM     97  CA  GLU A  12      61.365  49.907  61.609  1.00 42.84           C
ATOM     98  CB  GLU A  12      62.014  51.053  60.818  1.00 42.84           C
ATOM     99  CG  GLU A  12      62.609  52.143  61.709  1.00 42.84           C
ATOM    100  CD  GLU A  12      63.213  53.203  60.803  1.00 42.84           C
ATOM    101  OE1 GLU A  12      63.956  52.824  59.858  1.00 42.84           O
ATOM    102  OE2 GLU A  12      62.932  54.407  61.042  1.00 42.84           O
ATOM    103  C   GLU A  12      60.106  50.434  62.242  1.00 42.84           C
ATOM    104  O   GLU A  12      60.122  50.846  63.401  1.00 42.84           O
ATOM    105  N   GLY A  13      58.974  50.425  61.509  1.00 39.20           N
ATOM    106  CA  GLY A  13      57.742  50.894  62.082  1.00 39.20           C
ATOM    107  C   GLY A  13      57.273  52.169  61.435  1.00 39.20           C
ATOM    108  O   GLY A  13      56.162  52.616  61.716  1.00 39.20           O
ATOM    109  N   GLN A  14      58.085  52.797  60.560  1.00156.16           N
ATOM    110  CA  GLN A  14      57.648  54.002  59.898  1.00156.16           C
ATOM    111  CB  GLN A  14      58.754  54.637  59.039  1.00156.16           C
ATOM    112  CG  GLN A  14      60.049  54.973  59.777  1.00156.16           C
ATOM    113  CD  GLN A  14      61.079  55.344  58.717  1.00156.16           C
ATOM    114  OE1 GLN A  14      60.944  54.981  57.550  1.00156.16           O
ATOM    115  NE2 GLN A  14      62.141  56.085  59.133  1.00156.16           N
ATOM    116  C   GLN A  14      56.611  53.575  58.897  1.00156.16           C
ATOM    117  O   GLN A  14      56.921  53.383  57.723  1.00156.16           O
ATOM    118  N   SER A  15      55.334  53.494  59.314  1.00 86.49           N
ATOM    119  CA  SER A  15      54.298  52.957  58.473  1.00 86.49           C
ATOM    120  CB  SER A  15      52.922  52.955  59.157  1.00 86.49           C
ATOM    121  OG  SER A  15      52.947  52.127  60.309  1.00 86.49           O
ATOM    122  C   SER A  15      54.141  53.759  57.221  1.00 86.49           C
ATOM    123  O   SER A  15      54.012  53.197  56.134  1.00 86.49           O
ATOM    124  N   ALA A  16      54.126  55.096  57.350  1.00 34.20           N
ATOM    125  CA  ALA A  16      53.914  55.964  56.226  1.00 34.20           C
ATOM    126  CB  ALA A  16      53.819  57.445  56.631  1.00 34.20           C
ATOM    127  C   ALA A  16      55.043  55.841  55.253  1.00 34.20           C
ATOM    128  O   ALA A  16      54.824  55.844  54.042  1.00 34.20           O
ATOM    129  N   ASN A  17      56.288  55.753  55.760  1.00 39.30           N
ATOM    130  CA  ASN A  17      57.436  55.726  54.900  1.00 39.30           C
ATOM    131  CB  ASN A  17      58.760  55.807  55.677  1.00 39.30           C
ATOM    132  CG  ASN A  17      58.856  57.221  56.234  1.00 39.30           C
ATOM    133  OD1 ASN A  17      58.198  58.136  55.740  1.00 39.30           O
ATOM    134  ND2 ASN A  17      59.700  57.412  57.283  1.00 39.30           N
ATOM    135  C   ASN A  17      57.437  54.476  54.079  1.00 39.30           C
ATOM    136  O   ASN A  17      57.682  54.524  52.874  1.00 39.30           O
ATOM    137  N   PHE A  18      57.153  53.312  54.696  1.00134.59           N
ATOM    138  CA  PHE A  18      57.156  52.116  53.908  1.00134.59           C
ATOM    139  CB  PHE A  18      56.891  50.816  54.678  1.00134.59           C
ATOM    140  CG  PHE A  18      56.886  49.695  53.684  1.00134.59           C
ATOM    141  CD1 PHE A  18      55.730  49.311  53.041  1.00134.59           C
ATOM    142  CD2 PHE A  18      58.040  49.016  53.381  1.00134.59           C
ATOM    143  CE1 PHE A  18      55.712  48.277  52.136  1.00134.59           C
ATOM    144  CE2 PHE A  18      58.030  47.978  52.481  1.00134.59           C
ATOM    145  CZ  PHE A  18      56.870  47.601  51.852  1.00134.59           C
ATOM    146  C   PHE A  18      56.077  52.224  52.888  1.00134.59           C
ATOM    147  O   PHE A  18      56.273  51.838  51.738  1.00134.59           O
ATOM    148  N   LEU A  19      54.906  52.758  53.277  1.00 51.30           N
ATOM    149  CA  LEU A  19      53.807  52.811  52.358  1.00 51.30           C
ATOM    150  CB  LEU A  19      52.580  53.537  52.936  1.00 51.30           C
ATOM    151  CG  LEU A  19      51.413  53.670  51.937  1.00 51.30           C
ATOM    152  CD1 LEU A  19      50.878  52.295  51.506  1.00 51.30           C
ATOM    153  CD2 LEU A  19      50.315  54.597  52.482  1.00 51.30           C
ATOM    154  C   LEU A  19      54.226  53.566  51.139  1.00 51.30           C
ATOM    155  O   LEU A  19      53.986  53.120  50.019  1.00 51.30           O
ATOM    156  N   SER A  20      54.892  54.717  51.321  1.00 34.28           N
ATOM    157  CA  SER A  20      55.266  55.523  50.191  1.00 34.28           C
ATOM    158  CB  SER A  20      55.942  56.844  50.604  1.00 34.28           C
ATOM    159  OG  SER A  20      56.290  57.599  49.452  1.00 34.28           O
ATOM    160  C   SER A  20      56.247  54.779  49.327  1.00 34.28           C
ATOM    161  O   SER A  20      56.112  54.768  48.105  1.00 34.28           O
ATOM    162  N   LEU A  21      57.259  54.137  49.947  1.00 55.31           N
ATOM    163  CA  LEU A  21      58.305  53.466  49.224  1.00 55.31           C
ATOM    164  CB  LEU A  21      59.450  52.975  50.126  1.00 55.31           C
ATOM    165  CG  LEU A  21      60.313  54.118  50.691  1.00 55.31           C
ATOM    166  CD1 LEU A  21      61.443  53.581  51.586  1.00 55.31           C
ATOM    167  CD2 LEU A  21      60.837  55.021  49.562  1.00 55.31           C
ATOM    168  C   LEU A  21      57.775  52.289  48.465  1.00 55.31           C
ATOM    169  O   LEU A  21      58.248  51.989  47.370  1.00 55.31           O
ATOM    170  N   TRP A  22      56.826  51.548  49.062  1.00 92.87           N
ATOM    171  CA  TRP A  22      56.234  50.393  48.451  1.00 92.87           C
ATOM    172  CB  TRP A  22      55.420  49.597  49.478  1.00 92.87           C
ATOM    173  CG  TRP A  22      54.696  48.422  48.899  1.00 92.87           C
ATOM    174  CD2 TRP A  22      53.345  48.524  48.446  1.00 92.87           C
ATOM    175  CD1 TRP A  22      55.090  47.134  48.682  1.00 92.87           C
ATOM    176  NE1 TRP A  22      54.059  46.424  48.116  1.00 92.87           N
ATOM    177  CE2 TRP A  22      52.980  47.270  47.966  1.00 92.87           C
ATOM    178  CE3 TRP A  22      52.488  49.586  48.432  1.00 92.87           C
ATOM    179  CZ2 TRP A  22      51.738  47.058  47.452  1.00 92.87           C
ATOM    180  CZ3 TRP A  22      51.233  49.371  47.921  1.00 92.87           C
ATOM    181  CH2 TRP A  22      50.877  48.130  47.444  1.00 92.87           C
ATOM    182  C   TRP A  22      55.372  50.788  47.284  1.00 92.87           C
ATOM    183  O   TRP A  22      55.377  50.123  46.249  1.00 92.87           O
ATOM    184  N   GLU A  23      54.592  51.879  47.422  1.00 77.37           N
ATOM    185  CA  GLU A  23      53.747  52.325  46.348  1.00 77.37           C
ATOM    186  CB  GLU A  23      52.937  53.580  46.714  1.00 77.37           C
ATOM    187  CG  GLU A  23      51.847  53.329  47.758  1.00 77.37           C
ATOM    188  CD  GLU A  23      50.630  52.756  47.045  1.00 77.37           C
ATOM    189  OE1 GLU A  23      50.808  51.857  46.181  1.00 77.37           O
ATOM    190  OE2 GLU A  23      49.501  53.221  47.358  1.00 77.37           O
ATOM    191  C   GLU A  23      54.620  52.684  45.185  1.00 77.37           C
ATOM    192  O   GLU A  23      54.325  52.336  44.043  1.00 77.37           O
ATOM    193  N   GLU A  24      55.740  53.381  45.451  1.00 71.11           N
ATOM    194  CA  GLU A  24      56.625  53.793  44.399  1.00 71.11           C
ATOM    195  CB  GLU A  24      57.846  54.567  44.927  1.00 71.11           C
ATOM    196  CG  GLU A  24      57.568  56.023  45.294  1.00 71.11           C
ATOM    197  CD  GLU A  24      57.932  56.856  44.074  1.00 71.11           C
ATOM    198  OE1 GLU A  24      58.364  56.248  43.059  1.00 71.11           O
ATOM    199  OE2 GLU A  24      57.791  58.106  44.143  1.00 71.11           O
ATOM    200  C   GLU A  24      57.169  52.581  43.716  1.00 71.11           C
ATOM    201  O   GLU A  24      57.214  52.511  42.490  1.00 71.11           O
ATOM    202  N   TYR A  25      57.581  51.578  44.506  1.00 97.46           N
ATOM    203  CA  TYR A  25      58.242  50.427  43.972  1.00 97.46           C
ATOM    204  CB  TYR A  25      58.817  49.558  45.098  1.00 97.46           C
ATOM    205  CG  TYR A  25      59.991  48.873  44.509  1.00 97.46           C
ATOM    206  CD1 TYR A  25      61.078  49.627  44.134  1.00 97.46           C
ATOM    207  CD2 TYR A  25      60.034  47.511  44.364  1.00 97.46           C
ATOM    208  CE1 TYR A  25      62.191  49.044  43.587  1.00 97.46           C
ATOM    209  CE2 TYR A  25      61.149  46.921  43.819  1.00 97.46           C
ATOM    210  CZ  TYR A  25      62.225  47.684  43.427  1.00 97.46           C
ATOM    211  OH  TYR A  25      63.369  47.082  42.862  1.00 97.46           O
ATOM    212  C   TYR A  25      57.280  49.640  43.123  1.00 97.46           C
ATOM    213  O   TYR A  25      57.673  49.040  42.122  1.00 97.46           O
ATOM    214  N   CYS A  26      55.998  49.574  43.539  1.00105.58           N
ATOM    215  CA  CYS A  26      54.976  48.858  42.817  1.00105.58           C
ATOM    216  CB  CYS A  26      53.630  48.827  43.547  1.00105.58           C
ATOM    217  SG  CYS A  26      53.700  47.822  45.042  1.00105.58           S
ATOM    218  C   CYS A  26      54.689  49.499  41.496  1.00105.58           C
ATOM    219  O   CYS A  26      54.466  48.803  40.507  1.00105.58           O
ATOM    220  N   PHE A  27      54.609  50.843  41.457  1.00 80.73           N
ATOM    221  CA  PHE A  27      54.341  51.500  40.212  1.00 80.73           C
ATOM    222  CB  PHE A  27      53.933  52.977  40.355  1.00 80.73           C
ATOM    223  CG  PHE A  27      52.521  52.939  40.839  1.00 80.73           C
ATOM    224  CD1 PHE A  27      51.498  52.653  39.962  1.00 80.73           C
ATOM    225  CD2 PHE A  27      52.213  53.183  42.158  1.00 80.73           C
ATOM    226  CE1 PHE A  27      50.191  52.608  40.390  1.00 80.73           C
ATOM    227  CE2 PHE A  27      50.907  53.140  42.591  1.00 80.73           C
ATOM    228  CZ  PHE A  27      49.894  52.853  41.709  1.00 80.73           C
ATOM    229  C   PHE A  27      55.508  51.355  39.281  1.00 80.73           C
ATOM    230  O   PHE A  27      55.315  51.120  38.090  1.00 80.73           O
ATOM    231  N   ASN A  28      56.753  51.500  39.784  1.00207.91           N
ATOM    232  CA  ASN A  28      57.897  51.305  38.931  1.00207.91           C
ATOM    233  CB  ASN A  28      59.096  52.193  39.323  1.00207.91           C
ATOM    234  CG  ASN A  28      59.351  52.078  40.819  1.00207.91           C
ATOM    235  OD1 ASN A  28      59.097  51.057  41.452  1.00207.91           O
ATOM    236  ND2 ASN A  28      59.846  53.192  41.421  1.00207.91           N
ATOM    237  C   ASN A  28      58.265  49.846  38.972  1.00207.91           C
ATOM    238  O   ASN A  28      59.285  49.435  39.522  1.00207.91           O
ATOM    239  N   ASP A  29      57.446  49.054  38.257  1.00162.99           N
ATOM    240  CA  ASP A  29      57.375  47.620  38.185  1.00162.99           C
ATOM    241  CB  ASP A  29      56.052  47.099  37.600  1.00162.99           C
ATOM    242  CG  ASP A  29      55.859  45.663  38.087  1.00162.99           C
ATOM    243  OD1 ASP A  29      56.777  45.131  38.768  1.00162.99           O
ATOM    244  OD2 ASP A  29      54.774  45.090  37.805  1.00162.99           O
ATOM    245  C   ASP A  29      58.510  47.002  37.421  1.00162.99           C
ATOM    246  O   ASP A  29      58.409  45.864  36.970  1.00162.99           O
ATOM    247  N   VAL A  30      59.581  47.754  37.148  1.00130.80           N
ATOM    248  CA  VAL A  30      60.684  47.237  36.389  1.00130.80           C
ATOM    249  CB  VAL A  30      61.814  48.215  36.311  1.00130.80           C
ATOM    250  CG1 VAL A  30      62.383  48.452  37.722  1.00130.80           C
ATOM    251  CG2 VAL A  30      62.839  47.676  35.310  1.00130.80           C
ATOM    252  C   VAL A  30      61.220  45.960  37.003  1.00130.80           C
ATOM    253  O   VAL A  30      61.817  45.149  36.297  1.00130.80           O
ATOM    254  N   VAL A  31      61.034  45.746  38.324  1.00 91.58           N
ATOM    255  CA  VAL A  31      61.613  44.648  39.061  1.00 91.58           C
ATOM    256  CB  VAL A  31      61.152  44.666  40.484  1.00 91.58           C
ATOM    257  CG1 VAL A  31      61.761  43.480  41.247  1.00 91.58           C
ATOM    258  CG2 VAL A  31      61.510  46.046  41.043  1.00 91.58           C
ATOM    259  C   VAL A  31      61.274  43.295  38.490  1.00 91.58           C
ATOM    260  O   VAL A  31      62.176  42.495  38.246  1.00 91.58           O
ATOM    261  N   ARG A  32      59.967  42.997  38.303  1.00172.15           N
ATOM    262  CA  ARG A  32      59.402  41.780  37.760  1.00172.15           C
ATOM    263  CB  ARG A  32      60.341  40.566  37.651  1.00172.15           C
ATOM    264  CG  ARG A  32      60.847  40.056  38.997  1.00172.15           C
ATOM    265  CD  ARG A  32      62.061  39.144  38.874  1.00172.15           C
ATOM    266  NE  ARG A  32      63.239  40.045  38.762  1.00172.15           N
ATOM    267  CZ  ARG A  32      64.467  39.613  39.164  1.00172.15           C
ATOM    268  NH1 ARG A  32      64.635  38.326  39.586  1.00172.15           N
ATOM    269  NH2 ARG A  32      65.521  40.478  39.157  1.00172.15           N
ATOM    270  C   ARG A  32      58.321  41.432  38.731  1.00172.15           C
ATOM    271  O   ARG A  32      58.524  41.509  39.941  1.00172.15           O
ATOM    272  N   GLY A  33      57.160  40.974  38.235  1.00 45.55           N
ATOM    273  CA  GLY A  33      56.012  40.825  39.085  1.00 45.55           C
ATOM    274  C   GLY A  33      56.250  39.858  40.202  1.00 45.55           C
ATOM    275  O   GLY A  33      55.783  40.089  41.315  1.00 45.55           O
ATOM    276  N   ARG A  34      56.934  38.730  39.933  1.00208.83           N
ATOM    277  CA  ARG A  34      57.181  37.763  40.967  1.00208.83           C
ATOM    278  CB  ARG A  34      57.874  36.497  40.433  1.00208.83           C
ATOM    279  CG  ARG A  34      56.895  35.381  40.055  1.00208.83           C
ATOM    280  CD  ARG A  34      55.700  35.827  39.208  1.00208.83           C
ATOM    281  NE  ARG A  34      56.151  36.116  37.817  1.00208.83           N
ATOM    282  CZ  ARG A  34      55.738  35.316  36.791  1.00208.83           C
ATOM    283  NH1 ARG A  34      55.033  34.176  37.053  1.00208.83           N
ATOM    284  NH2 ARG A  34      56.010  35.664  35.500  1.00208.83           N
ATOM    285  C   ARG A  34      58.015  38.344  42.072  1.00208.83           C
ATOM    286  O   ARG A  34      57.662  38.224  43.243  1.00208.83           O
ATOM    287  N   GLU A  35      59.123  39.024  41.737  1.00 87.24           N
ATOM    288  CA  GLU A  35      60.012  39.532  42.746  1.00 87.24           C
ATOM    289  CB  GLU A  35      61.282  40.136  42.125  1.00 87.24           C
ATOM    290  CG  GLU A  35      62.437  40.327  43.106  1.00 87.24           C
ATOM    291  CD  GLU A  35      63.687  40.558  42.270  1.00 87.24           C
ATOM    292  OE1 GLU A  35      63.633  41.424  41.356  1.00 87.24           O
ATOM    293  OE2 GLU A  35      64.707  39.862  42.522  1.00 87.24           O
ATOM    294  C   GLU A  35      59.313  40.586  43.549  1.00 87.24           C
ATOM    295  O   GLU A  35      59.469  40.665  44.767  1.00 87.24           O
ATOM    296  N   LEU A  36      58.514  41.429  42.874  1.00118.36           N
ATOM    297  CA  LEU A  36      57.833  42.506  43.529  1.00118.36           C
ATOM    298  CB  LEU A  36      57.075  43.380  42.512  1.00118.36           C
ATOM    299  CG  LEU A  36      56.638  44.757  43.041  1.00118.36           C
ATOM    300  CD1 LEU A  36      55.623  44.651  44.185  1.00118.36           C
ATOM    301  CD2 LEU A  36      57.864  45.610  43.403  1.00118.36           C
ATOM    302  C   LEU A  36      56.860  41.889  44.498  1.00118.36           C
ATOM    303  O   LEU A  36      56.727  42.339  45.632  1.00118.36           O
ATOM    304  N   VAL A  37      56.166  40.814  44.079  1.00 59.84           N
ATOM    305  CA  VAL A  37      55.208  40.137  44.909  1.00 59.84           C
ATOM    306  CB  VAL A  37      54.458  39.057  44.181  1.00 59.84           C
ATOM    307  CG1 VAL A  37      53.568  38.310  45.190  1.00 59.84           C
ATOM    308  CG2 VAL A  37      53.669  39.702  43.031  1.00 59.84           C
ATOM    309  C   VAL A  37      55.902  39.505  46.074  1.00 59.84           C
ATOM    310  O   VAL A  37      55.317  39.380  47.148  1.00 59.84           O
ATOM    311  N   GLU A  38      57.157  39.056  45.890  1.00107.36           N
ATOM    312  CA  GLU A  38      57.845  38.402  46.965  1.00107.36           C
ATOM    313  CB  GLU A  38      59.216  37.850  46.546  1.00107.36           C
ATOM    314  CG  GLU A  38      59.108  36.869  45.371  1.00107.36           C
ATOM    315  CD  GLU A  38      57.926  35.927  45.598  1.00107.36           C
ATOM    316  OE1 GLU A  38      57.564  35.682  46.780  1.00107.36           O
ATOM    317  OE2 GLU A  38      57.368  35.440  44.578  1.00107.36           O
ATOM    318  C   GLU A  38      58.010  39.387  48.080  1.00107.36           C
ATOM    319  O   GLU A  38      57.877  39.029  49.249  1.00107.36           O
ATOM    320  N   ILE A  39      58.315  40.660  47.758  1.00114.99           N
ATOM    321  CA  ILE A  39      58.355  41.631  48.814  1.00114.99           C
ATOM    322  CB  ILE A  39      58.970  42.981  48.498  1.00114.99           C
ATOM    323  CG2 ILE A  39      60.460  42.741  48.194  1.00114.99           C
ATOM    324  CG1 ILE A  39      58.221  43.769  47.412  1.00114.99           C
ATOM    325  CD1 ILE A  39      56.857  44.307  47.848  1.00114.99           C
ATOM    326  C   ILE A  39      56.958  41.773  49.346  1.00114.99           C
ATOM    327  O   ILE A  39      56.773  42.076  50.523  1.00114.99           O
ATOM    328  N   LEU A  40      55.926  41.592  48.490  1.00113.11           N
ATOM    329  CA  LEU A  40      54.577  41.666  48.991  1.00113.11           C
ATOM    330  CB  LEU A  40      53.458  41.381  47.964  1.00113.11           C
ATOM    331  CG  LEU A  40      53.027  42.562  47.071  1.00113.11           C
ATOM    332  CD1 LEU A  40      52.347  43.661  47.895  1.00113.11           C
ATOM    333  CD2 LEU A  40      54.174  43.102  46.226  1.00113.11           C
ATOM    334  C   LEU A  40      54.393  40.641  50.071  1.00113.11           C
ATOM    335  O   LEU A  40      53.737  40.916  51.074  1.00113.11           O
ATOM    336  N   GLU A  41      54.944  39.425  49.895  1.00 94.15           N
ATOM    337  CA  GLU A  41      54.773  38.384  50.870  1.00 94.15           C
ATOM    338  CB  GLU A  41      55.316  37.023  50.399  1.00 94.15           C
ATOM    339  CG  GLU A  41      54.554  36.440  49.203  1.00 94.15           C
ATOM    340  CD  GLU A  41      53.106  36.174  49.611  1.00 94.15           C
ATOM    341  OE1 GLU A  41      52.719  36.563  50.745  1.00 94.15           O
ATOM    342  OE2 GLU A  41      52.366  35.576  48.785  1.00 94.15           O
ATOM    343  C   GLU A  41      55.461  38.756  52.150  1.00 94.15           C
ATOM    344  O   GLU A  41      54.930  38.517  53.233  1.00 94.15           O
ATOM    345  N   LYS A  42      56.665  39.352  52.065  1.00101.49           N
ATOM    346  CA  LYS A  42      57.406  39.696  53.245  1.00101.49           C
ATOM    347  CB  LYS A  42      58.803  40.259  52.924  1.00101.49           C
ATOM    348  CG  LYS A  42      59.806  40.153  54.078  1.00101.49           C
ATOM    349  CD  LYS A  42      59.389  40.860  55.369  1.00101.49           C
ATOM    350  CE  LYS A  42      60.424  40.721  56.490  1.00101.49           C
ATOM    351  NZ  LYS A  42      60.021  41.527  57.663  1.00101.49           N
ATOM    352  C   LYS A  42      56.648  40.744  54.011  1.00101.49           C
ATOM    353  O   LYS A  42      56.621  40.721  55.241  1.00101.49           O
ATOM    354  N   VAL A  43      56.032  41.713  53.305  1.00109.83           N
ATOM    355  CA  VAL A  43      55.319  42.771  53.965  1.00109.83           C
ATOM    356  CB  VAL A  43      54.962  43.918  53.053  1.00109.83           C
ATOM    357  CG1 VAL A  43      53.887  43.476  52.051  1.00109.83           C
ATOM    358  CG2 VAL A  43      54.566  45.127  53.920  1.00109.83           C
ATOM    359  C   VAL A  43      54.087  42.223  54.629  1.00109.83           C
ATOM    360  O   VAL A  43      53.720  42.632  55.729  1.00109.83           O
ATOM    361  N   LYS A  44      53.422  41.263  53.965  1.00 72.16           N
ATOM    362  CA  LYS A  44      52.242  40.595  54.435  1.00 72.16           C
ATOM    363  CB  LYS A  44      51.881  39.487  53.441  1.00 72.16           C
ATOM    364  CG  LYS A  44      50.651  38.641  53.737  1.00 72.16           C
ATOM    365  CD  LYS A  44      50.338  37.758  52.531  1.00 72.16           C
ATOM    366  CE  LYS A  44      49.145  36.827  52.697  1.00 72.16           C
ATOM    367  NZ  LYS A  44      48.960  36.057  51.445  1.00 72.16           N
ATOM    368  C   LYS A  44      52.597  39.947  55.739  1.00 72.16           C
ATOM    369  O   LYS A  44      51.840  40.010  56.707  1.00 72.16           O
ATOM    370  N   SER A  45      53.779  39.306  55.799  1.00103.18           N
ATOM    371  CA  SER A  45      54.208  38.636  56.995  1.00103.18           C
ATOM    372  CB  SER A  45      55.434  37.721  56.795  1.00103.18           C
ATOM    373  OG  SER A  45      56.598  38.479  56.504  1.00103.18           O
ATOM    374  C   SER A  45      54.527  39.638  58.072  1.00103.18           C
ATOM    375  O   SER A  45      54.458  39.310  59.254  1.00103.18           O
ATOM    376  N   SER A  46      54.937  40.865  57.690  1.00 82.10           N
ATOM    377  CA  SER A  46      55.294  41.930  58.599  1.00 82.10           C
ATOM    378  CB  SER A  46      56.175  42.985  57.921  1.00 82.10           C
ATOM    379  OG  SER A  46      57.387  42.382  57.489  1.00 82.10           O
ATOM    380  C   SER A  46      54.063  42.607  59.153  1.00 82.10           C
ATOM    381  O   SER A  46      54.135  43.278  60.183  1.00 82.10           O
ATOM    382  N   SER A  47      52.930  42.481  58.427  1.00143.37           N
ATOM    383  CA  SER A  47      51.573  42.830  58.788  1.00143.37           C
ATOM    384  CB  SER A  47      50.969  41.816  59.774  1.00143.37           C
ATOM    385  OG  SER A  47      51.794  41.710  60.924  1.00143.37           O
ATOM    386  C   SER A  47      51.268  44.227  59.281  1.00143.37           C
ATOM    387  O   SER A  47      50.630  44.392  60.318  1.00143.37           O
ATOM    388  N   LEU A  48      51.608  45.263  58.492  1.00176.42           N
ATOM    389  CA  LEU A  48      51.441  46.662  58.810  1.00176.42           C
ATOM    390  CB  LEU A  48      52.328  47.599  57.970  1.00176.42           C
ATOM    391  CG  LEU A  48      52.349  49.037  58.526  1.00176.42           C
ATOM    392  CD1 LEU A  48      52.710  49.033  60.019  1.00176.42           C
ATOM    393  CD2 LEU A  48      53.306  49.941  57.734  1.00176.42           C
ATOM    394  C   LEU A  48      50.001  47.137  58.823  1.00176.42           C
ATOM    395  O   LEU A  48      49.750  48.319  59.026  1.00176.42           O
ATOM    396  N   ALA A  49      49.039  46.318  58.373  1.00216.01           N
ATOM    397  CA  ALA A  49      47.624  46.556  58.559  1.00216.01           C
ATOM    398  CB  ALA A  49      47.247  46.796  60.032  1.00216.01           C
ATOM    399  C   ALA A  49      47.060  47.691  57.754  1.00216.01           C
ATOM    400  O   ALA A  49      46.343  47.454  56.783  1.00216.01           O
ATOM    401  N   SER A  50      47.364  48.957  58.112  1.00 65.00           N
ATOM    402  CA  SER A  50      46.837  50.047  57.335  1.00 65.00           C
ATOM    403  CB  SER A  50      47.075  51.424  57.983  1.00 65.00           C
ATOM    404  OG  SER A  50      46.341  51.526  59.193  1.00 65.00           O
ATOM    405  C   SER A  50      47.589  50.017  56.056  1.00 65.00           C
ATOM    406  O   SER A  50      47.027  50.056  54.962  1.00 65.00           O
ATOM    407  N   LEU A  51      48.919  49.912  56.206  1.00 68.63           N
ATOM    408  CA  LEU A  51      49.829  49.820  55.112  1.00 68.63           C
ATOM    409  CB  LEU A  51      51.283  49.694  55.579  1.00 68.63           C
ATOM    410  CG  LEU A  51      52.259  49.327  54.449  1.00 68.63           C
ATOM    411  CD1 LEU A  51      52.390  50.455  53.420  1.00 68.63           C
ATOM    412  CD2 LEU A  51      53.601  48.844  55.019  1.00 68.63           C
ATOM    413  C   LEU A  51      49.524  48.549  54.395  1.00 68.63           C
ATOM    414  O   LEU A  51      49.558  48.501  53.167  1.00 68.63           O
ATOM    415  N   PHE A  52      49.203  47.486  55.158  1.00 70.01           N
ATOM    416  CA  PHE A  52      48.969  46.195  54.574  1.00 70.01           C
ATOM    417  CB  PHE A  52      48.676  45.102  55.619  1.00 70.01           C
ATOM    418  CG  PHE A  52      48.467  43.820  54.885  1.00 70.01           C
ATOM    419  CD1 PHE A  52      49.539  43.130  54.366  1.00 70.01           C
ATOM    420  CD2 PHE A  52      47.204  43.301  54.724  1.00 70.01           C
ATOM    421  CE1 PHE A  52      49.354  41.945  53.691  1.00 70.01           C
ATOM    422  CE2 PHE A  52      47.014  42.118  54.052  1.00 70.01           C
ATOM    423  CZ  PHE A  52      48.088  41.437  53.532  1.00 70.01           C
ATOM    424  C   PHE A  52      47.804  46.263  53.630  1.00 70.01           C
ATOM    425  O   PHE A  52      47.823  45.631  52.574  1.00 70.01           O
ATOM    426  N   GLY A  53      46.736  46.998  53.996  1.00 31.12           N
ATOM    427  CA  GLY A  53      45.596  47.093  53.122  1.00 31.12           C
ATOM    428  C   GLY A  53      45.986  47.785  51.848  1.00 31.12           C
ATOM    429  O   GLY A  53      45.582  47.375  50.760  1.00 31.12           O
ATOM    430  N   LYS A  54      46.773  48.873  51.950  1.00128.85           N
ATOM    431  CA  LYS A  54      47.156  49.609  50.775  1.00128.85           C
ATOM    432  CB  LYS A  54      47.901  50.918  51.072  1.00128.85           C
ATOM    433  CG  LYS A  54      48.083  51.733  49.794  1.00128.85           C
ATOM    434  CD  LYS A  54      46.743  52.125  49.169  1.00128.85           C
ATOM    435  CE  LYS A  54      46.852  52.577  47.714  1.00128.85           C
ATOM    436  NZ  LYS A  54      47.461  51.501  46.899  1.00128.85           N
ATOM    437  C   LYS A  54      48.040  48.749  49.927  1.00128.85           C
ATOM    438  O   LYS A  54      48.001  48.817  48.698  1.00128.85           O
ATOM    439  N   ILE A  55      48.875  47.923  50.583  1.00 63.13           N
ATOM    440  CA  ILE A  55      49.788  47.028  49.932  1.00 63.13           C
ATOM    441  CB  ILE A  55      50.577  46.245  50.943  1.00 63.13           C
ATOM    442  CG2 ILE A  55      51.267  45.068  50.244  1.00 63.13           C
ATOM    443  CG1 ILE A  55      51.533  47.178  51.706  1.00 63.13           C
ATOM    444  CD1 ILE A  55      52.150  46.538  52.949  1.00 63.13           C
ATOM    445  C   ILE A  55      49.005  46.063  49.095  1.00 63.13           C
ATOM    446  O   ILE A  55      49.336  45.819  47.934  1.00 63.13           O
ATOM    447  N   VAL A  56      47.927  45.494  49.663  1.00109.00           N
ATOM    448  CA  VAL A  56      47.145  44.534  48.942  1.00109.00           C
ATOM    449  CB  VAL A  56      46.093  43.888  49.809  1.00109.00           C
ATOM    450  CG1 VAL A  56      44.894  44.834  49.979  1.00109.00           C
ATOM    451  CG2 VAL A  56      45.752  42.508  49.232  1.00109.00           C
ATOM    452  C   VAL A  56      46.493  45.234  47.783  1.00109.00           C
ATOM    453  O   VAL A  56      46.409  44.698  46.680  1.00109.00           O
ATOM    454  N   ASP A  57      46.054  46.486  48.003  1.00 87.07           N
ATOM    455  CA  ASP A  57      45.354  47.261  47.022  1.00 87.07           C
ATOM    456  CB  ASP A  57      44.970  48.659  47.546  1.00 87.07           C
ATOM    457  CG  ASP A  57      44.178  49.395  46.473  1.00 87.07           C
ATOM    458  OD1 ASP A  57      43.377  48.733  45.761  1.00 87.07           O
ATOM    459  OD2 ASP A  57      44.355  50.637  46.365  1.00 87.07           O
ATOM    460  C   ASP A  57      46.203  47.464  45.807  1.00 87.07           C
ATOM    461  O   ASP A  57      45.654  47.548  44.718  1.00 87.07           O
ATOM    462  N   THR A  58      47.531  47.666  45.932  1.00 86.81           N
ATOM    463  CA  THR A  58      48.330  47.796  44.737  1.00 86.81           C
ATOM    464  CB  THR A  58      49.574  48.614  44.871  1.00 86.81           C
ATOM    465  OG1 THR A  58      49.253  49.910  45.353  1.00 86.81           O
ATOM    466  CG2 THR A  58      50.208  48.738  43.475  1.00 86.81           C
ATOM    467  C   THR A  58      48.677  46.462  44.134  1.00 86.81           C
ATOM    468  O   THR A  58      48.898  46.377  42.928  1.00 86.81           O
ATOM    469  N   VAL A  59      48.783  45.387  44.946  1.00111.31           N
ATOM    470  CA  VAL A  59      49.153  44.111  44.395  1.00111.31           C
ATOM    471  CB  VAL A  59      49.310  43.008  45.411  1.00111.31           C
ATOM    472  CG1 VAL A  59      47.930  42.558  45.910  1.00111.31           C
ATOM    473  CG2 VAL A  59      50.127  41.873  44.769  1.00111.31           C
ATOM    474  C   VAL A  59      48.101  43.695  43.408  1.00111.31           C
ATOM    475  O   VAL A  59      48.421  43.140  42.358  1.00111.31           O
ATOM    476  N   VAL A  60      46.812  43.953  43.710  1.00119.72           N
ATOM    477  CA  VAL A  60      45.775  43.511  42.819  1.00119.72           C
ATOM    478  CB  VAL A  60      44.392  43.718  43.370  1.00119.72           C
ATOM    479  CG1 VAL A  60      43.372  43.208  42.340  1.00119.72           C
ATOM    480  CG2 VAL A  60      44.306  43.034  44.745  1.00119.72           C
ATOM    481  C   VAL A  60      45.904  44.174  41.468  1.00119.72           C
ATOM    482  O   VAL A  60      45.938  43.461  40.465  1.00119.72           O
ATOM    483  N   PRO A  61      46.006  45.482  41.350  1.00 83.46           N
ATOM    484  CA  PRO A  61      46.146  46.064  40.048  1.00 83.46           C
ATOM    485  CD  PRO A  61      45.252  46.363  42.220  1.00 83.46           C
ATOM    486  CB  PRO A  61      45.959  47.569  40.234  1.00 83.46           C
ATOM    487  CG  PRO A  61      44.977  47.644  41.413  1.00 83.46           C
ATOM    488  C   PRO A  61      47.411  45.682  39.358  1.00 83.46           C
ATOM    489  O   PRO A  61      47.442  45.684  38.128  1.00 83.46           O
ATOM    490  N   LEU A  62      48.477  45.379  40.114  1.00 73.31           N
ATOM    491  CA  LEU A  62      49.709  45.009  39.485  1.00 73.31           C
ATOM    492  CB  LEU A  62      50.866  44.870  40.484  1.00 73.31           C
ATOM    493  CG  LEU A  62      51.237  46.189  41.184  1.00 73.31           C
ATOM    494  CD1 LEU A  62      52.402  45.984  42.166  1.00 73.31           C
ATOM    495  CD2 LEU A  62      51.503  47.310  40.164  1.00 73.31           C
ATOM    496  C   LEU A  62      49.528  43.691  38.802  1.00 73.31           C
ATOM    497  O   LEU A  62      50.139  43.428  37.768  1.00 73.31           O
ATOM    498  N   TRP A  63      48.773  42.781  39.441  1.00197.46           N
ATOM    499  CA  TRP A  63      48.521  41.486  38.890  1.00197.46           C
ATOM    500  CB  TRP A  63      48.802  40.337  39.856  1.00197.46           C
ATOM    501  CG  TRP A  63      50.316  40.333  39.860  1.00197.46           C
ATOM    502  CD2 TRP A  63      51.153  41.185  40.662  1.00197.46           C
ATOM    503  CD1 TRP A  63      51.151  39.676  39.008  1.00197.46           C
ATOM    504  NE1 TRP A  63      52.446  40.090  39.196  1.00197.46           N
ATOM    505  CE2 TRP A  63      52.465  41.015  40.214  1.00197.46           C
ATOM    506  CE3 TRP A  63      50.855  42.063  41.665  1.00197.46           C
ATOM    507  CZ2 TRP A  63      53.497  41.723  40.759  1.00197.46           C
ATOM    508  CZ3 TRP A  63      51.906  42.747  42.238  1.00197.46           C
ATOM    509  CH2 TRP A  63      53.201  42.585  41.790  1.00197.46           C
ATOM    510  C   TRP A  63      47.370  41.375  37.949  1.00197.46           C
ATOM    511  O   TRP A  63      47.155  40.304  37.386  1.00197.46           O
ATOM    512  N   GLU A  64      46.484  42.388  37.907  1.00114.36           N
ATOM    513  CA  GLU A  64      45.533  42.431  36.832  1.00114.36           C
ATOM    514  CB  GLU A  64      44.375  43.402  37.106  1.00114.36           C
ATOM    515  CG  GLU A  64      43.575  43.027  38.356  1.00114.36           C
ATOM    516  CD  GLU A  64      43.200  41.555  38.254  1.00114.36           C
ATOM    517  OE1 GLU A  64      42.907  41.094  37.118  1.00114.36           O
ATOM    518  OE2 GLU A  64      43.214  40.870  39.312  1.00114.36           O
ATOM    519  C   GLU A  64      46.269  42.914  35.608  1.00114.36           C
ATOM    520  O   GLU A  64      46.131  42.358  34.519  1.00114.36           O
ATOM    521  N   LYS A  65      47.095  43.972  35.793  1.00123.24           N
ATOM    522  CA  LYS A  65      47.840  44.648  34.761  1.00123.24           C
ATOM    523  CB  LYS A  65      48.557  45.909  35.269  1.00123.24           C
ATOM    524  CG  LYS A  65      49.801  45.591  36.096  1.00123.24           C
ATOM    525  CD  LYS A  65      50.697  46.802  36.347  1.00123.24           C
ATOM    526  CE  LYS A  65      52.121  46.420  36.748  1.00123.24           C
ATOM    527  NZ  LYS A  65      52.092  45.450  37.867  1.00123.24           N
ATOM    528  C   LYS A  65      48.892  43.754  34.196  1.00123.24           C
ATOM    529  O   LYS A  65      49.146  43.790  32.994  1.00123.24           O
ATOM    530  N   ILE A  66      49.564  42.958  35.053  1.00 84.17           N
ATOM    531  CA  ILE A  66      50.557  42.050  34.561  1.00 84.17           C
ATOM    532  CB  ILE A  66      51.648  41.771  35.552  1.00 84.17           C
ATOM    533  CG2 ILE A  66      52.551  40.670  34.972  1.00 84.17           C
ATOM    534  CG1 ILE A  66      52.399  43.056  35.920  1.00 84.17           C
ATOM    535  CD1 ILE A  66      53.287  42.881  37.150  1.00 84.17           C
ATOM    536  C   ILE A  66      49.847  40.760  34.376  1.00 84.17           C
ATOM    537  O   ILE A  66      49.761  39.931  35.284  1.00 84.17           O
ATOM    538  N   PRO A  67      49.319  40.598  33.199  1.00191.96           N
ATOM    539  CA  PRO A  67      48.605  39.411  32.880  1.00191.96           C
ATOM    540  CD  PRO A  67      49.850  41.241  32.008  1.00191.96           C
ATOM    541  CB  PRO A  67      48.170  39.583  31.431  1.00191.96           C
ATOM    542  CG  PRO A  67      49.348  40.379  30.834  1.00191.96           C
ATOM    543  C   PRO A  67      49.628  38.339  32.964  1.00191.96           C
ATOM    544  O   PRO A  67      50.788  38.540  32.623  1.00191.96           O
ATOM    545  N   GLU A  68      49.226  37.181  33.443  1.00209.03           N
ATOM    546  CA  GLU A  68      50.105  36.075  33.552  1.00209.03           C
ATOM    547  CB  GLU A  68      51.362  36.375  34.389  1.00209.03           C
ATOM    548  CG  GLU A  68      52.057  35.144  34.978  1.00209.03           C
ATOM    549  CD  GLU A  68      52.487  34.208  33.864  1.00209.03           C
ATOM    550  OE1 GLU A  68      51.591  33.570  33.251  1.00209.03           O
ATOM    551  OE2 GLU A  68      53.719  34.104  33.627  1.00209.03           O
ATOM    552  C   GLU A  68      49.244  35.164  34.315  1.00209.03           C
ATOM    553  O   GLU A  68      48.779  35.521  35.394  1.00209.03           O
ATOM    554  N   GLY A  69      48.993  33.972  33.771  1.00 44.42           N
ATOM    555  CA  GLY A  69      48.075  33.113  34.444  1.00 44.42           C
ATOM    556  C   GLY A  69      48.634  32.814  35.791  1.00 44.42           C
ATOM    557  O   GLY A  69      47.902  32.731  36.774  1.00 44.42           O
ATOM    558  N   LYS A  70      49.960  32.624  35.854  1.00174.63           N
ATOM    559  CA  LYS A  70      50.623  32.302  37.081  1.00174.63           C
ATOM    560  CB  LYS A  70      52.094  31.927  36.850  1.00174.63           C
ATOM    561  CG  LYS A  70      52.257  30.696  35.951  1.00174.63           C
ATOM    562  CD  LYS A  70      51.706  29.387  36.527  1.00174.63           C
ATOM    563  CE  LYS A  70      50.217  29.399  36.885  1.00174.63           C
ATOM    564  NZ  LYS A  70      49.406  29.837  35.729  1.00174.63           N
ATOM    565  C   LYS A  70      50.556  33.465  38.022  1.00174.63           C
ATOM    566  O   LYS A  70      50.431  33.276  39.230  1.00174.63           O
ATOM    567  N   ASP A  71      50.685  34.700  37.500  1.00 57.98           N
ATOM    568  CA  ASP A  71      50.638  35.887  38.311  1.00 57.98           C
ATOM    569  CB  ASP A  71      51.025  37.144  37.518  1.00 57.98           C
ATOM    570  CG  ASP A  71      52.538  37.143  37.347  1.00 57.98           C
ATOM    571  OD1 ASP A  71      53.216  36.422  38.125  1.00 57.98           O
ATOM    572  OD2 ASP A  71      53.036  37.868  36.446  1.00 57.98           O
ATOM    573  C   ASP A  71      49.260  36.084  38.872  1.00 57.98           C
ATOM    574  O   ASP A  71      49.102  36.435  40.042  1.00 57.98           O
ATOM    575  N   LYS A  72      48.219  35.859  38.048  1.00179.10           N
ATOM    576  CA  LYS A  72      46.872  36.010  38.519  1.00179.10           C
ATOM    577  CB  LYS A  72      45.804  35.712  37.454  1.00179.10           C
ATOM    578  CG  LYS A  72      45.581  36.874  36.491  1.00179.10           C
ATOM    579  CD  LYS A  72      45.219  38.162  37.230  1.00179.10           C
ATOM    580  CE  LYS A  72      44.144  37.973  38.302  1.00179.10           C
ATOM    581  NZ  LYS A  72      42.805  37.942  37.675  1.00179.10           N
ATOM    582  C   LYS A  72      46.674  35.032  39.628  1.00179.10           C
ATOM    583  O   LYS A  72      46.015  35.332  40.623  1.00179.10           O
ATOM    584  N   ASP A  73      47.253  33.827  39.479  1.00 48.86           N
ATOM    585  CA  ASP A  73      47.118  32.803  40.475  1.00 48.86           C
ATOM    586  CB  ASP A  73      47.903  31.523  40.121  1.00 48.86           C
ATOM    587  CG  ASP A  73      47.303  30.869  38.885  1.00 48.86           C
ATOM    588  OD1 ASP A  73      46.216  31.317  38.435  1.00 48.86           O
ATOM    589  OD2 ASP A  73      47.931  29.902  38.376  1.00 48.86           O
ATOM    590  C   ASP A  73      47.725  33.307  41.753  1.00 48.86           C
ATOM    591  O   ASP A  73      47.145  33.153  42.827  1.00 48.86           O
ATOM    592  N   ARG A  74      48.909  33.946  41.664  1.00114.59           N
ATOM    593  CA  ARG A  74      49.607  34.368  42.848  1.00114.59           C
ATOM    594  CB  ARG A  74      50.966  35.037  42.553  1.00114.59           C
ATOM    595  CG  ARG A  74      52.065  34.070  42.103  1.00114.59           C
ATOM    596  CD  ARG A  74      52.826  33.435  43.272  1.00114.59           C
ATOM    597  NE  ARG A  74      53.588  34.514  43.966  1.00114.59           N
ATOM    598  CZ  ARG A  74      53.571  34.599  45.330  1.00114.59           C
ATOM    599  NH1 ARG A  74      52.811  33.732  46.060  1.00114.59           N
ATOM    600  NH2 ARG A  74      54.314  35.551  45.967  1.00114.59           N
ATOM    601  C   ARG A  74      48.792  35.364  43.618  1.00114.59           C
ATOM    602  O   ARG A  74      48.671  35.251  44.837  1.00114.59           O
ATOM    603  N   VAL A  75      48.211  36.370  42.933  1.00100.71           N
ATOM    604  CA  VAL A  75      47.460  37.399  43.601  1.00100.71           C
ATOM    605  CB  VAL A  75      47.030  38.516  42.686  1.00100.71           C
ATOM    606  CG1 VAL A  75      46.031  37.974  41.649  1.00100.71           C
ATOM    607  CG2 VAL A  75      46.468  39.662  43.547  1.00100.71           C
ATOM    608  C   VAL A  75      46.232  36.821  44.229  1.00100.71           C
ATOM    609  O   VAL A  75      45.858  37.202  45.337  1.00100.71           O
ATOM    610  N   LEU A  76      45.567  35.886  43.527  1.00 44.68           N
ATOM    611  CA  LEU A  76      44.360  35.283  44.014  1.00 44.68           C
ATOM    612  CB  LEU A  76      43.786  34.257  43.022  1.00 44.68           C
ATOM    613  CG  LEU A  76      43.381  34.874  41.668  1.00 44.68           C
ATOM    614  CD1 LEU A  76      42.812  33.813  40.715  1.00 44.68           C
ATOM    615  CD2 LEU A  76      42.431  36.066  41.860  1.00 44.68           C
ATOM    616  C   LEU A  76      44.675  34.559  45.284  1.00 44.68           C
ATOM    617  O   LEU A  76      43.906  34.604  46.244  1.00 44.68           O
ATOM    618  N   GLN A  77      45.832  33.874  45.318  1.00 36.61           N
ATOM    619  CA  GLN A  77      46.215  33.109  46.469  1.00 36.61           C
ATOM    620  CB  GLN A  77      47.562  32.388  46.279  1.00 36.61           C
ATOM    621  CG  GLN A  77      47.549  31.315  45.189  1.00 36.61           C
ATOM    622  CD  GLN A  77      48.941  30.702  45.120  1.00 36.61           C
ATOM    623  OE1 GLN A  77      49.914  31.370  44.769  1.00 36.61           O
ATOM    624  NE2 GLN A  77      49.045  29.393  45.472  1.00 36.61           N
ATOM    625  C   GLN A  77      46.389  34.037  47.631  1.00 36.61           C
ATOM    626  O   GLN A  77      45.940  33.743  48.738  1.00 36.61           O
ATOM    627  N   LEU A  78      47.037  35.195  47.407  1.00120.36           N
ATOM    628  CA  LEU A  78      47.335  36.081  48.496  1.00120.36           C
ATOM    629  CB  LEU A  78      48.275  37.232  48.077  1.00120.36           C
ATOM    630  CG  LEU A  78      48.943  38.020  49.229  1.00120.36           C
ATOM    631  CD1 LEU A  78      49.853  39.127  48.669  1.00120.36           C
ATOM    632  CD2 LEU A  78      47.938  38.563  50.254  1.00120.36           C
ATOM    633  C   LEU A  78      46.053  36.631  49.067  1.00120.36           C
ATOM    634  O   LEU A  78      45.905  36.734  50.283  1.00120.36           O
ATOM    635  N   ILE A  79      45.081  36.990  48.208  1.00 46.50           N
ATOM    636  CA  ILE A  79      43.844  37.554  48.679  1.00 46.50           C
ATOM    637  CB  ILE A  79      42.938  38.004  47.567  1.00 46.50           C
ATOM    638  CG2 ILE A  79      41.591  38.410  48.188  1.00 46.50           C
ATOM    639  CG1 ILE A  79      43.603  39.132  46.757  1.00 46.50           C
ATOM    640  CD1 ILE A  79      42.869  39.464  45.458  1.00 46.50           C
ATOM    641  C   ILE A  79      43.093  36.553  49.506  1.00 46.50           C
ATOM    642  O   ILE A  79      42.533  36.906  50.542  1.00 46.50           O
ATOM    643  N   LEU A  80      43.049  35.277  49.070  1.00 45.01           N
ATOM    644  CA  LEU A  80      42.318  34.264  49.786  1.00 45.01           C
ATOM    645  CB  LEU A  80      42.245  32.917  49.047  1.00 45.01           C
ATOM    646  CG  LEU A  80      41.369  32.981  47.779  1.00 45.01           C
ATOM    647  CD1 LEU A  80      41.225  31.599  47.122  1.00 45.01           C
ATOM    648  CD2 LEU A  80      40.012  33.643  48.071  1.00 45.01           C
ATOM    649  C   LEU A  80      42.937  34.057  51.133  1.00 45.01           C
ATOM    650  O   LEU A  80      42.238  33.832  52.119  1.00 45.01           O
ATOM    651  N   ASP A  81      44.275  34.118  51.197  1.00118.70           N
ATOM    652  CA  ASP A  81      45.018  33.970  52.414  1.00118.70           C
ATOM    653  CB  ASP A  81      46.519  34.103  52.125  1.00118.70           C
ATOM    654  CG  ASP A  81      47.296  33.973  53.416  1.00118.70           C
ATOM    655  OD1 ASP A  81      46.677  33.616  54.450  1.00118.70           O
ATOM    656  OD2 ASP A  81      48.525  34.243  53.393  1.00118.70           O
ATOM    657  C   ASP A  81      44.631  35.086  53.338  1.00118.70           C
ATOM    658  O   ASP A  81      44.471  34.892  54.542  1.00118.70           O
ATOM    659  N   LEU A  82      44.456  36.300  52.788  1.00 48.86           N
ATOM    660  CA  LEU A  82      44.117  37.438  53.591  1.00 48.86           C
ATOM    661  CB  LEU A  82      43.976  38.714  52.741  1.00 48.86           C
ATOM    662  CG  LEU A  82      43.612  39.978  53.539  1.00 48.86           C
ATOM    663  CD1 LEU A  82      44.709  40.328  54.553  1.00 48.86           C
ATOM    664  CD2 LEU A  82      43.279  41.151  52.600  1.00 48.86           C
ATOM    665  C   LEU A  82      42.802  37.168  54.251  1.00 48.86           C
ATOM    666  O   LEU A  82      42.637  37.405  55.447  1.00 48.86           O
ATOM    667  N   GLN A  83      41.839  36.624  53.487  1.00 50.75           N
ATOM    668  CA  GLN A  83      40.533  36.343  54.010  1.00 50.75           C
ATOM    669  CB  GLN A  83      39.586  35.735  52.962  1.00 50.75           C
ATOM    670  CG  GLN A  83      38.270  35.222  53.548  1.00 50.75           C
ATOM    671  CD  GLN A  83      37.559  36.376  54.236  1.00 50.75           C
ATOM    672  OE1 GLN A  83      37.956  36.808  55.317  1.00 50.75           O
ATOM    673  NE2 GLN A  83      36.477  36.892  53.595  1.00 50.75           N
ATOM    674  C   GLN A  83      40.645  35.358  55.134  1.00 50.75           C
ATOM    675  O   GLN A  83      39.967  35.499  56.151  1.00 50.75           O
ATOM    676  N   THR A  84      41.511  34.337  54.991  1.00108.16           N
ATOM    677  CA  THR A  84      41.616  33.337  56.019  1.00108.16           C
ATOM    678  CB  THR A  84      42.518  32.180  55.680  1.00108.16           C
ATOM    679  OG1 THR A  84      43.866  32.602  55.545  1.00108.16           O
ATOM    680  CG2 THR A  84      42.029  31.543  54.369  1.00108.16           C
ATOM    681  C   THR A  84      42.128  33.979  57.272  1.00108.16           C
ATOM    682  O   THR A  84      41.713  33.618  58.372  1.00108.16           O
ATOM    683  N   SER A  85      43.050  34.952  57.136  1.00 41.70           N
ATOM    684  CA  SER A  85      43.597  35.626  58.279  1.00 41.70           C
ATOM    685  CB  SER A  85      44.648  36.687  57.902  1.00 41.70           C
ATOM    686  OG  SER A  85      45.148  37.315  59.074  1.00 41.70           O
ATOM    687  C   SER A  85      42.451  36.321  58.950  1.00 41.70           C
ATOM    688  O   SER A  85      42.484  36.613  60.142  1.00 41.70           O
ATOM    689  N   ASN A  86      41.409  36.620  58.161  1.00 88.17           N
ATOM    690  CA  ASN A  86      40.166  37.169  58.615  1.00 88.17           C
ATOM    691  CB  ASN A  86      39.379  36.231  59.552  1.00 88.17           C
ATOM    692  CG  ASN A  86      37.931  36.710  59.587  1.00 88.17           C
ATOM    693  OD1 ASN A  86      37.503  37.399  60.511  1.00 88.17           O
ATOM    694  ND2 ASN A  86      37.155  36.352  58.529  1.00 88.17           N
ATOM    695  C   ASN A  86      40.341  38.499  59.276  1.00 88.17           C
ATOM    696  O   ASN A  86      39.519  38.888  60.106  1.00 88.17           O
ATOM    697  N   SER A  87      41.426  39.231  58.964  1.00 76.25           N
ATOM    698  CA  SER A  87      41.397  40.591  59.400  1.00 76.25           C
ATOM    699  CB  SER A  87      42.733  41.311  59.176  1.00 76.25           C
ATOM    700  OG  SER A  87      43.749  40.715  59.968  1.00 76.25           O
ATOM    701  C   SER A  87      40.374  41.141  58.460  1.00 76.25           C
ATOM    702  O   SER A  87      40.679  41.471  57.315  1.00 76.25           O
ATOM    703  N   GLN A  88      39.131  41.286  58.946  1.00131.57           N
ATOM    704  CA  GLN A  88      38.020  41.522  58.070  1.00131.57           C
ATOM    705  CB  GLN A  88      36.679  41.527  58.823  1.00131.57           C
ATOM    706  CG  GLN A  88      35.468  41.424  57.898  1.00131.57           C
ATOM    707  CD  GLN A  88      35.493  40.062  57.210  1.00131.57           C
ATOM    708  OE1 GLN A  88      35.781  39.032  57.817  1.00131.57           O
ATOM    709  NE2 GLN A  88      35.182  40.057  55.887  1.00131.57           N
ATOM    710  C   GLN A  88      38.161  42.804  57.311  1.00131.57           C
ATOM    711  O   GLN A  88      37.928  42.830  56.104  1.00131.57           O
ATOM    712  N   MET A  89      38.598  43.891  57.970  1.00 45.22           N
ATOM    713  CA  MET A  89      38.655  45.159  57.298  1.00 45.22           C
ATOM    714  CB  MET A  89      39.193  46.289  58.193  1.00 45.22           C
ATOM    715  CG  MET A  89      38.234  46.712  59.308  1.00 45.22           C
ATOM    716  SD  MET A  89      36.766  47.620  58.735  1.00 45.22           S
ATOM    717  CE  MET A  89      35.969  46.186  57.957  1.00 45.22           C
ATOM    718  C   MET A  89      39.580  45.048  56.125  1.00 45.22           C
ATOM    719  O   MET A  89      39.329  45.624  55.068  1.00 45.22           O
ATOM    720  N   PHE A  90      40.692  44.317  56.302  1.00 84.78           N
ATOM    721  CA  PHE A  90      41.703  44.113  55.302  1.00 84.78           C
ATOM    722  CB  PHE A  90      42.782  43.169  55.844  1.00 84.78           C
ATOM    723  CG  PHE A  90      43.455  43.816  57.001  1.00 84.78           C
ATOM    724  CD1 PHE A  90      42.782  44.075  58.175  1.00 84.78           C
ATOM    725  CD2 PHE A  90      44.763  44.194  56.893  1.00 84.78           C
ATOM    726  CE1 PHE A  90      43.402  44.675  59.244  1.00 84.78           C
ATOM    727  CE2 PHE A  90      45.381  44.788  57.958  1.00 84.78           C
ATOM    728  CZ  PHE A  90      44.719  45.033  59.134  1.00 84.78           C
ATOM    729  C   PHE A  90      41.102  43.383  54.138  1.00 84.78           C
ATOM    730  O   PHE A  90      41.240  43.795  52.986  1.00 84.78           O
ATOM    731  N   PHE A  91      40.412  42.263  54.425  1.00 64.16           N
ATOM    732  CA  PHE A  91      39.837  41.436  53.404  1.00 64.16           C
ATOM    733  CB  PHE A  91      39.191  40.155  53.956  1.00 64.16           C
ATOM    734  CG  PHE A  91      38.376  39.576  52.850  1.00 64.16           C
ATOM    735  CD1 PHE A  91      38.959  38.878  51.817  1.00 64.16           C
ATOM    736  CD2 PHE A  91      37.010  39.737  52.855  1.00 64.16           C
ATOM    737  CE1 PHE A  91      38.190  38.352  50.806  1.00 64.16           C
ATOM    738  CE2 PHE A  91      36.236  39.213  51.848  1.00 64.16           C
ATOM    739  CZ  PHE A  91      36.826  38.520  50.818  1.00 64.16           C
ATOM    740  C   PHE A  91      38.770  42.180  52.671  1.00 64.16           C
ATOM    741  O   PHE A  91      38.698  42.121  51.445  1.00 64.16           O
ATOM    742  N   ASP A  92      37.904  42.893  53.413  1.00 43.07           N
ATOM    743  CA  ASP A  92      36.791  43.588  52.833  1.00 43.07           C
ATOM    744  CB  ASP A  92      35.930  44.300  53.891  1.00 43.07           C
ATOM    745  CG  ASP A  92      35.237  43.242  54.735  1.00 43.07           C
ATOM    746  OD1 ASP A  92      35.014  42.119  54.209  1.00 43.07           O
ATOM    747  OD2 ASP A  92      34.924  43.541  55.918  1.00 43.07           O
ATOM    748  C   ASP A  92      37.287  44.646  51.895  1.00 43.07           C
ATOM    749  O   ASP A  92      36.816  44.755  50.765  1.00 43.07           O
ATOM    750  N   ILE A  93      38.278  45.443  52.327  1.00 40.27           N
ATOM    751  CA  ILE A  93      38.768  46.519  51.516  1.00 40.27           C
ATOM    752  CB  ILE A  93      39.798  47.367  52.212  1.00 40.27           C
ATOM    753  CG2 ILE A  93      41.062  46.522  52.446  1.00 40.27           C
ATOM    754  CG1 ILE A  93      40.049  48.658  51.417  1.00 40.27           C
ATOM    755  CD1 ILE A  93      40.844  49.708  52.191  1.00 40.27           C
ATOM    756  C   ILE A  93      39.377  45.949  50.272  1.00 40.27           C
ATOM    757  O   ILE A  93      39.244  46.511  49.187  1.00 40.27           O
ATOM    758  N   ALA A  94      40.092  44.819  50.409  1.00 38.56           N
ATOM    759  CA  ALA A  94      40.743  44.191  49.297  1.00 38.56           C
ATOM    760  CB  ALA A  94      41.581  42.971  49.713  1.00 38.56           C
ATOM    761  C   ALA A  94      39.727  43.722  48.301  1.00 38.56           C
ATOM    762  O   ALA A  94      39.957  43.815  47.097  1.00 38.56           O
ATOM    763  N   THR A  95      38.588  43.170  48.768  1.00118.34           N
ATOM    764  CA  THR A  95      37.609  42.640  47.861  1.00118.34           C
ATOM    765  CB  THR A  95      36.535  41.849  48.567  1.00118.34           C
ATOM    766  OG1 THR A  95      35.818  41.060  47.633  1.00118.34           O
ATOM    767  CG2 THR A  95      35.573  42.789  49.313  1.00118.34           C
ATOM    768  C   THR A  95      37.000  43.734  47.033  1.00118.34           C
ATOM    769  O   THR A  95      36.929  43.618  45.812  1.00118.34           O
ATOM    770  N   GLU A  96      36.574  44.847  47.663  1.00100.13           N
ATOM    771  CA  GLU A  96      35.949  45.907  46.922  1.00100.13           C
ATOM    772  CB  GLU A  96      35.327  46.999  47.809  1.00100.13           C
ATOM    773  CG  GLU A  96      33.904  46.655  48.262  1.00100.13           C
ATOM    774  CD  GLU A  96      33.920  45.340  49.027  1.00100.13           C
ATOM    775  OE1 GLU A  96      34.416  45.334  50.183  1.00100.13           O
ATOM    776  OE2 GLU A  96      33.429  44.325  48.464  1.00100.13           O
ATOM    777  C   GLU A  96      36.941  46.524  45.988  1.00100.13           C
ATOM    778  O   GLU A  96      36.603  46.900  44.867  1.00100.13           O
ATOM    779  N   TYR A  97      38.198  46.649  46.438  1.00118.64           N
ATOM    780  CA  TYR A  97      39.257  47.210  45.653  1.00118.64           C
ATOM    781  CB  TYR A  97      40.501  47.632  46.447  1.00118.64           C
ATOM    782  CG  TYR A  97      40.064  48.915  47.061  1.00118.64           C
ATOM    783  CD1 TYR A  97      39.757  49.968  46.232  1.00118.64           C
ATOM    784  CD2 TYR A  97      39.971  49.086  48.421  1.00118.64           C
ATOM    785  CE1 TYR A  97      39.347  51.175  46.742  1.00118.64           C
ATOM    786  CE2 TYR A  97      39.561  50.295  48.939  1.00118.64           C
ATOM    787  CZ  TYR A  97      39.248  51.340  48.101  1.00118.64           C
ATOM    788  OH  TYR A  97      38.828  52.579  48.631  1.00118.64           O
ATOM    789  C   TYR A  97      39.619  46.331  44.499  1.00118.64           C
ATOM    790  O   TYR A  97      40.295  46.786  43.578  1.00118.64           O
ATOM    791  N   VAL A  98      39.369  45.012  44.600  1.00 56.55           N
ATOM    792  CA  VAL A  98      39.500  44.189  43.429  1.00 56.55           C
ATOM    793  CB  VAL A  98      39.469  42.720  43.728  1.00 56.55           C
ATOM    794  CG1 VAL A  98      39.386  41.955  42.396  1.00 56.55           C
ATOM    795  CG2 VAL A  98      40.717  42.365  44.552  1.00 56.55           C
ATOM    796  C   VAL A  98      38.351  44.493  42.509  1.00 56.55           C
ATOM    797  O   VAL A  98      38.519  44.606  41.295  1.00 56.55           O
ATOM    798  N   ASN A  99      37.143  44.654  43.091  1.00 39.26           N
ATOM    799  CA  ASN A  99      35.927  44.881  42.359  1.00 39.26           C
ATOM    800  CB  ASN A  99      34.714  45.040  43.291  1.00 39.26           C
ATOM    801  CG  ASN A  99      34.524  43.721  44.031  1.00 39.26           C
ATOM    802  OD1 ASN A  99      34.913  42.661  43.544  1.00 39.26           O
ATOM    803  ND2 ASN A  99      33.913  43.787  45.244  1.00 39.26           N
ATOM    804  C   ASN A  99      36.094  46.152  41.602  1.00 39.26           C
ATOM    805  O   ASN A  99      35.654  46.261  40.458  1.00 39.26           O
ATOM    806  N   LYS A 100      36.736  47.138  42.259  1.00106.76           N
ATOM    807  CA  LYS A 100      37.072  48.427  41.726  1.00106.76           C
ATOM    808  CB  LYS A 100      38.277  49.027  42.468  1.00106.76           C
ATOM    809  CG  LYS A 100      38.729  50.402  41.980  1.00106.76           C
ATOM    810  CD  LYS A 100      39.871  50.968  42.826  1.00106.76           C
ATOM    811  CE  LYS A 100      41.133  50.099  42.779  1.00106.76           C
ATOM    812  NZ  LYS A 100      42.173  50.646  43.679  1.00106.76           N
ATOM    813  C   LYS A 100      37.503  48.257  40.274  1.00106.76           C
ATOM    814  O   LYS A 100      36.904  48.932  39.394  1.00106.76           O
ATOM    815  OXT LYS A 100      38.438  47.448  40.025  1.00106.76           O
TER
END
