# Supplementary material for: Effective Identification of Bacterial Type III Secretion Signals Using Joint Element Features
Source: PLoS One. 2013 Apr 4;8(4):e59754. doi: 10.1371/journal.pone.0059754 (PMC3617162; doi:10.1371/journal.pone.0059754)
Supplement: Zip file S1 — Predicted 3D structure of T3S and non-T3S signal sequences. (ZIP) [file pone.0059754.s017.zip › Supplemental_Zip_FileS1.Predicted_structure/neg/neg75.pdb]

HEADER protein
METHOD
METHOD    The models are generated by I-TASSER which combines the
METHOD    methods of threading, ab initio modeling and structural
METHOD    refinement. The procedure is fully automated.
METHOD
METHOD    Please cite following articles when you use the I-TASSER server:
METHOD 1. Ambrish Roy, Alper Kucukural, Yang Zhang. I-TASSER: a unified
METHOD    platform for automated protein structure and function prediction.
METHOD    Nature Protocols, vol 5, 725-738 (2010). 
METHOD 2. Yang Zhang. I-TASSER server for protein 3D structure prediction.
METHOD    BMC Bioinformatics, vol 9, 40 (2008).
METHOD
MODEL  1
REMARK PARENT N/A (Threading alignments from the templates are below the Z-score cut-off)
ATOM      1  N   HIS A   1      43.764  50.203  37.267  1.00 43.80           N
ATOM      2  CA  HIS A   1      43.718  49.006  36.398  1.00 43.80           C
ATOM      3  ND1 HIS A   1      46.814  47.829  37.369  1.00 43.80           N
ATOM      4  CG  HIS A   1      46.259  48.889  36.694  1.00 43.80           C
ATOM      5  CB  HIS A   1      45.100  48.777  35.746  1.00 43.80           C
ATOM      6  NE2 HIS A   1      47.965  49.634  37.968  1.00 43.80           N
ATOM      7  CD2 HIS A   1      46.973  49.987  37.073  1.00 43.80           C
ATOM      8  CE1 HIS A   1      47.831  48.330  38.118  1.00 43.80           C
ATOM      9  C   HIS A   1      43.260  47.772  37.120  1.00 43.80           C
ATOM     10  O   HIS A   1      42.231  47.194  36.774  1.00 43.80           O
ATOM     11  N   SER A   2      44.012  47.348  38.154  1.00 56.38           N
ATOM     12  CA  SER A   2      43.704  46.170  38.921  1.00 56.38           C
ATOM     13  CB  SER A   2      44.808  45.818  39.931  1.00 56.38           C
ATOM     14  OG  SER A   2      44.429  44.684  40.701  1.00 56.38           O
ATOM     15  C   SER A   2      42.446  46.360  39.714  1.00 56.38           C
ATOM     16  O   SER A   2      41.709  45.406  39.957  1.00 56.38           O
ATOM     17  N   TRP A   3      42.160  47.609  40.127  1.00121.41           N
ATOM     18  CA  TRP A   3      41.089  47.878  41.047  1.00121.41           C
ATOM     19  CB  TRP A   3      41.079  49.357  41.473  1.00121.41           C
ATOM     20  CG  TRP A   3      40.150  49.676  42.615  1.00121.41           C
ATOM     21  CD2 TRP A   3      38.943  50.452  42.532  1.00121.41           C
ATOM     22  CD1 TRP A   3      40.306  49.344  43.928  1.00121.41           C
ATOM     23  NE1 TRP A   3      39.275  49.862  44.670  1.00121.41           N
ATOM     24  CE2 TRP A   3      38.428  50.550  43.826  1.00121.41           C
ATOM     25  CE3 TRP A   3      38.313  51.040  41.470  1.00121.41           C
ATOM     26  CZ2 TRP A   3      37.278  51.239  44.081  1.00121.41           C
ATOM     27  CZ3 TRP A   3      37.150  51.734  41.733  1.00121.41           C
ATOM     28  CH2 TRP A   3      36.640  51.830  43.013  1.00121.41           C
ATOM     29  C   TRP A   3      39.742  47.555  40.465  1.00121.41           C
ATOM     30  O   TRP A   3      39.248  48.248  39.578  1.00121.41           O
ATOM     31  N   LYS A   4      39.088  46.507  41.018  1.00148.12           N
ATOM     32  CA  LYS A   4      37.770  46.052  40.663  1.00148.12           C
ATOM     33  CB  LYS A   4      37.739  44.593  40.191  1.00148.12           C
ATOM     34  CG  LYS A   4      38.276  44.425  38.769  1.00148.12           C
ATOM     35  CD  LYS A   4      38.727  43.005  38.453  1.00148.12           C
ATOM     36  CE  LYS A   4      40.231  42.801  38.629  1.00148.12           C
ATOM     37  NZ  LYS A   4      40.969  43.566  37.596  1.00148.12           N
ATOM     38  C   LYS A   4      36.965  46.150  41.926  1.00148.12           C
ATOM     39  O   LYS A   4      37.494  46.599  42.934  1.00148.12           O
ATOM     40  N   LYS A   5      35.633  45.911  41.875  1.00167.77           N
ATOM     41  CA  LYS A   5      34.815  45.982  43.063  1.00167.77           C
ATOM     42  CB  LYS A   5      33.365  46.380  42.726  1.00167.77           C
ATOM     43  CG  LYS A   5      33.226  47.848  42.325  1.00167.77           C
ATOM     44  CD  LYS A   5      34.065  48.243  41.108  1.00167.77           C
ATOM     45  CE  LYS A   5      35.446  48.773  41.500  1.00167.77           C
ATOM     46  NZ  LYS A   5      36.216  49.178  40.303  1.00167.77           N
ATOM     47  C   LYS A   5      34.737  44.779  43.985  1.00167.77           C
ATOM     48  O   LYS A   5      35.118  44.865  45.151  1.00167.77           O
ATOM     49  N   LYS A   6      34.241  43.619  43.484  1.00143.61           N
ATOM     50  CA  LYS A   6      33.887  42.501  44.341  1.00143.61           C
ATOM     51  CB  LYS A   6      33.036  41.438  43.625  1.00143.61           C
ATOM     52  CG  LYS A   6      32.240  40.532  44.573  1.00143.61           C
ATOM     53  CD  LYS A   6      33.084  39.685  45.530  1.00143.61           C
ATOM     54  CE  LYS A   6      32.253  38.854  46.515  1.00143.61           C
ATOM     55  NZ  LYS A   6      31.318  37.987  45.773  1.00143.61           N
ATOM     56  C   LYS A   6      35.064  41.794  44.942  1.00143.61           C
ATOM     57  O   LYS A   6      35.109  41.553  46.148  1.00143.61           O
ATOM     58  N   LEU A   7      36.052  41.452  44.107  1.00144.98           N
ATOM     59  CA  LEU A   7      37.196  40.719  44.553  1.00144.98           C
ATOM     60  CB  LEU A   7      38.199  40.555  43.387  1.00144.98           C
ATOM     61  CG  LEU A   7      39.505  39.772  43.651  1.00144.98           C
ATOM     62  CD1 LEU A   7      40.392  40.418  44.727  1.00144.98           C
ATOM     63  CD2 LEU A   7      39.219  38.281  43.872  1.00144.98           C
ATOM     64  C   LEU A   7      37.835  41.589  45.578  1.00144.98           C
ATOM     65  O   LEU A   7      38.306  41.134  46.619  1.00144.98           O
ATOM     66  N   VAL A   8      37.855  42.895  45.282  1.00 65.69           N
ATOM     67  CA  VAL A   8      38.484  43.844  46.140  1.00 65.69           C
ATOM     68  CB  VAL A   8      38.498  45.214  45.546  1.00 65.69           C
ATOM     69  CG1 VAL A   8      39.038  46.219  46.578  1.00 65.69           C
ATOM     70  CG2 VAL A   8      39.355  45.112  44.278  1.00 65.69           C
ATOM     71  C   VAL A   8      37.816  43.894  47.474  1.00 65.69           C
ATOM     72  O   VAL A   8      38.489  43.803  48.497  1.00 65.69           O
ATOM     73  N   VAL A   9      36.476  43.980  47.522  1.00 43.47           N
ATOM     74  CA  VAL A   9      35.802  44.120  48.784  1.00 43.47           C
ATOM     75  CB  VAL A   9      34.313  44.114  48.626  1.00 43.47           C
ATOM     76  CG1 VAL A   9      33.666  44.093  50.022  1.00 43.47           C
ATOM     77  CG2 VAL A   9      33.921  45.312  47.746  1.00 43.47           C
ATOM     78  C   VAL A   9      36.147  42.959  49.659  1.00 43.47           C
ATOM     79  O   VAL A   9      36.449  43.130  50.840  1.00 43.47           O
ATOM     80  N   SER A  10      36.113  41.735  49.106  1.00 34.17           N
ATOM     81  CA  SER A  10      36.419  40.589  49.904  1.00 34.17           C
ATOM     82  CB  SER A  10      36.224  39.267  49.145  1.00 34.17           C
ATOM     83  OG  SER A  10      34.855  39.108  48.805  1.00 34.17           O
ATOM     84  C   SER A  10      37.855  40.686  50.311  1.00 34.17           C
ATOM     85  O   SER A  10      38.248  40.202  51.372  1.00 34.17           O
ATOM     86  N   GLN A  11      38.674  41.318  49.449  1.00109.47           N
ATOM     87  CA  GLN A  11      40.083  41.494  49.633  1.00109.47           C
ATOM     88  CB  GLN A  11      40.701  42.072  48.342  1.00109.47           C
ATOM     89  CG  GLN A  11      42.070  42.734  48.462  1.00109.47           C
ATOM     90  CD  GLN A  11      41.821  44.218  48.241  1.00109.47           C
ATOM     91  OE1 GLN A  11      41.297  44.943  49.085  1.00109.47           O
ATOM     92  NE2 GLN A  11      42.188  44.682  47.017  1.00109.47           N
ATOM     93  C   GLN A  11      40.357  42.367  50.822  1.00109.47           C
ATOM     94  O   GLN A  11      41.198  42.037  51.658  1.00109.47           O
ATOM     95  N   LEU A  12      39.627  43.490  50.962  1.00120.32           N
ATOM     96  CA  LEU A  12      39.852  44.380  52.067  1.00120.32           C
ATOM     97  CB  LEU A  12      38.963  45.645  52.085  1.00120.32           C
ATOM     98  CG  LEU A  12      39.229  46.709  51.003  1.00120.32           C
ATOM     99  CD1 LEU A  12      40.683  47.197  51.056  1.00120.32           C
ATOM    100  CD2 LEU A  12      38.777  46.283  49.607  1.00120.32           C
ATOM    101  C   LEU A  12      39.524  43.680  53.347  1.00120.32           C
ATOM    102  O   LEU A  12      40.232  43.829  54.341  1.00120.32           O
ATOM    103  N   ALA A  13      38.414  42.918  53.357  1.00 31.33           N
ATOM    104  CA  ALA A  13      37.952  42.255  54.544  1.00 31.33           C
ATOM    105  CB  ALA A  13      36.631  41.500  54.312  1.00 31.33           C
ATOM    106  C   ALA A  13      38.971  41.252  54.996  1.00 31.33           C
ATOM    107  O   ALA A  13      39.286  41.164  56.182  1.00 31.33           O
ATOM    108  N   LEU A  14      39.529  40.480  54.044  1.00112.91           N
ATOM    109  CA  LEU A  14      40.474  39.434  54.321  1.00112.91           C
ATOM    110  CB  LEU A  14      40.854  38.727  53.000  1.00112.91           C
ATOM    111  CG  LEU A  14      41.863  37.560  53.063  1.00112.91           C
ATOM    112  CD1 LEU A  14      43.301  38.042  53.310  1.00112.91           C
ATOM    113  CD2 LEU A  14      41.407  36.486  54.058  1.00112.91           C
ATOM    114  C   LEU A  14      41.702  40.035  54.939  1.00112.91           C
ATOM    115  O   LEU A  14      42.187  39.565  55.968  1.00112.91           O
ATOM    116  N   ALA A  15      42.207  41.127  54.337  1.00 46.33           N
ATOM    117  CA  ALA A  15      43.390  41.819  54.768  1.00 46.33           C
ATOM    118  CB  ALA A  15      43.774  42.968  53.818  1.00 46.33           C
ATOM    119  C   ALA A  15      43.166  42.403  56.126  1.00 46.33           C
ATOM    120  O   ALA A  15      44.093  42.492  56.929  1.00 46.33           O
ATOM    121  N   CYS A  16      41.936  42.877  56.398  1.00 41.14           N
ATOM    122  CA  CYS A  16      41.629  43.449  57.678  1.00 41.14           C
ATOM    123  CB  CYS A  16      40.168  43.929  57.753  1.00 41.14           C
ATOM    124  SG  CYS A  16      39.749  44.715  59.338  1.00 41.14           S
ATOM    125  C   CYS A  16      41.817  42.394  58.728  1.00 41.14           C
ATOM    126  O   CYS A  16      42.491  42.620  59.732  1.00 41.14           O
ATOM    127  N   THR A  17      41.250  41.191  58.506  1.00 38.02           N
ATOM    128  CA  THR A  17      41.345  40.156  59.496  1.00 38.02           C
ATOM    129  CB  THR A  17      40.584  38.908  59.143  1.00 38.02           C
ATOM    130  OG1 THR A  17      41.091  38.331  57.949  1.00 38.02           O
ATOM    131  CG2 THR A  17      39.094  39.255  58.994  1.00 38.02           C
ATOM    132  C   THR A  17      42.773  39.748  59.689  1.00 38.02           C
ATOM    133  O   THR A  17      43.228  39.624  60.824  1.00 38.02           O
ATOM    134  N   LEU A  18      43.523  39.530  58.591  1.00 56.80           N
ATOM    135  CA  LEU A  18      44.872  39.045  58.714  1.00 56.80           C
ATOM    136  CB  LEU A  18      45.538  38.739  57.363  1.00 56.80           C
ATOM    137  CG  LEU A  18      44.886  37.566  56.619  1.00 56.80           C
ATOM    138  CD1 LEU A  18      45.640  37.235  55.321  1.00 56.80           C
ATOM    139  CD2 LEU A  18      44.727  36.345  57.542  1.00 56.80           C
ATOM    140  C   LEU A  18      45.723  40.058  59.406  1.00 56.80           C
ATOM    141  O   LEU A  18      46.525  39.713  60.273  1.00 56.80           O
ATOM    142  N   ALA A  19      45.556  41.339  59.034  1.00 42.57           N
ATOM    143  CA  ALA A  19      46.354  42.402  59.570  1.00 42.57           C
ATOM    144  CB  ALA A  19      45.977  43.772  58.982  1.00 42.57           C
ATOM    145  C   ALA A  19      46.156  42.506  61.052  1.00 42.57           C
ATOM    146  O   ALA A  19      47.127  42.627  61.797  1.00 42.57           O
ATOM    147  N   ILE A  20      44.896  42.446  61.527  1.00 40.86           N
ATOM    148  CA  ILE A  20      44.645  42.587  62.937  1.00 40.86           C
ATOM    149  CB  ILE A  20      43.179  42.590  63.315  1.00 40.86           C
ATOM    150  CG2 ILE A  20      42.510  43.821  62.681  1.00 40.86           C
ATOM    151  CG1 ILE A  20      42.494  41.262  62.952  1.00 40.86           C
ATOM    152  CD1 ILE A  20      41.119  41.090  63.601  1.00 40.86           C
ATOM    153  C   ILE A  20      45.288  41.450  63.666  1.00 40.86           C
ATOM    154  O   ILE A  20      45.906  41.635  64.712  1.00 40.86           O
ATOM    155  N   THR A  21      45.175  40.235  63.110  1.00 93.99           N
ATOM    156  CA  THR A  21      45.677  39.061  63.757  1.00 93.99           C
ATOM    157  CB  THR A  21      45.465  37.859  62.882  1.00 93.99           C
ATOM    158  OG1 THR A  21      44.093  37.769  62.529  1.00 93.99           O
ATOM    159  CG2 THR A  21      45.881  36.590  63.640  1.00 93.99           C
ATOM    160  C   THR A  21      47.153  39.244  63.973  1.00 93.99           C
ATOM    161  O   THR A  21      47.660  39.029  65.072  1.00 93.99           O
ATOM    162  N   SER A  22      47.865  39.700  62.927  1.00 90.96           N
ATOM    163  CA  SER A  22      49.293  39.856  62.970  1.00 90.96           C
ATOM    164  CB  SER A  22      49.867  40.415  61.657  1.00 90.96           C
ATOM    165  OG  SER A  22      49.653  39.492  60.597  1.00 90.96           O
ATOM    166  C   SER A  22      49.662  40.829  64.049  1.00 90.96           C
ATOM    167  O   SER A  22      50.581  40.578  64.826  1.00 90.96           O
ATOM    168  N   GLN A  23      48.936  41.957  64.132  1.00 57.68           N
ATOM    169  CA  GLN A  23      49.262  42.995  65.073  1.00 57.68           C
ATOM    170  CB  GLN A  23      48.388  44.254  64.911  1.00 57.68           C
ATOM    171  CG  GLN A  23      48.586  44.974  63.567  1.00 57.68           C
ATOM    172  CD  GLN A  23      49.926  45.712  63.555  1.00 57.68           C
ATOM    173  OE1 GLN A  23      50.803  45.422  62.746  1.00 57.68           O
ATOM    174  NE2 GLN A  23      50.077  46.711  64.465  1.00 57.68           N
ATOM    175  C   GLN A  23      49.113  42.474  66.474  1.00 57.68           C
ATOM    176  O   GLN A  23      49.929  42.787  67.338  1.00 57.68           O
ATOM    177  N   ALA A  24      48.084  41.648  66.731  1.00 40.90           N
ATOM    178  CA  ALA A  24      47.859  41.136  68.057  1.00 40.90           C
ATOM    179  CB  ALA A  24      46.652  40.189  68.133  1.00 40.90           C
ATOM    180  C   ALA A  24      49.069  40.353  68.451  1.00 40.90           C
ATOM    181  O   ALA A  24      49.494  40.362  69.605  1.00 40.90           O
ATOM    182  N   ASN A  25      49.625  39.623  67.475  1.00 72.11           N
ATOM    183  CA  ASN A  25      50.800  38.824  67.630  1.00 72.11           C
ATOM    184  CB  ASN A  25      50.963  37.817  66.484  1.00 72.11           C
ATOM    185  CG  ASN A  25      49.841  36.796  66.674  1.00 72.11           C
ATOM    186  OD1 ASN A  25      49.609  36.306  67.778  1.00 72.11           O
ATOM    187  ND2 ASN A  25      49.114  36.472  65.575  1.00 72.11           N
ATOM    188  C   ASN A  25      52.006  39.715  67.745  1.00 72.11           C
ATOM    189  O   ASN A  25      53.071  39.272  68.165  1.00 72.11           O
ATOM    190  N   ALA A  26      51.888  40.996  67.345  1.00 56.22           N
ATOM    191  CA  ALA A  26      53.006  41.896  67.394  1.00 56.22           C
ATOM    192  CB  ALA A  26      53.664  42.008  68.780  1.00 56.22           C
ATOM    193  C   ALA A  26      54.021  41.420  66.413  1.00 56.22           C
ATOM    194  O   ALA A  26      55.212  41.700  66.544  1.00 56.22           O
ATOM    195  N   THR A  27      53.558  40.672  65.390  1.00 55.64           N
ATOM    196  CA  THR A  27      54.426  40.237  64.343  1.00 55.64           C
ATOM    197  CB  THR A  27      54.292  38.772  64.061  1.00 55.64           C
ATOM    198  OG1 THR A  27      54.611  38.036  65.233  1.00 55.64           O
ATOM    199  CG2 THR A  27      55.251  38.388  62.921  1.00 55.64           C
ATOM    200  C   THR A  27      54.032  41.008  63.122  1.00 55.64           C
ATOM    201  O   THR A  27      53.186  40.577  62.339  1.00 55.64           O
ATOM    202  N   THR A  28      54.671  42.177  62.930  1.00 76.05           N
ATOM    203  CA  THR A  28      54.397  43.051  61.826  1.00 76.05           C
ATOM    204  CB  THR A  28      54.731  44.481  62.132  1.00 76.05           C
ATOM    205  OG1 THR A  28      54.015  44.907  63.282  1.00 76.05           O
ATOM    206  CG2 THR A  28      54.343  45.355  60.927  1.00 76.05           C
ATOM    207  C   THR A  28      55.267  42.587  60.697  1.00 76.05           C
ATOM    208  O   THR A  28      56.473  42.411  60.858  1.00 76.05           O
ATOM    209  N   TYR A  29      54.648  42.399  59.517  1.00119.36           N
ATOM    210  CA  TYR A  29      55.225  41.797  58.340  1.00119.36           C
ATOM    211  CB  TYR A  29      54.225  41.712  57.172  1.00119.36           C
ATOM    212  CG  TYR A  29      54.643  40.535  56.360  1.00119.36           C
ATOM    213  CD1 TYR A  29      54.528  39.283  56.920  1.00119.36           C
ATOM    214  CD2 TYR A  29      55.103  40.656  55.071  1.00119.36           C
ATOM    215  CE1 TYR A  29      54.892  38.161  56.220  1.00119.36           C
ATOM    216  CE2 TYR A  29      55.471  39.536  54.364  1.00119.36           C
ATOM    217  CZ  TYR A  29      55.368  38.291  54.941  1.00119.36           C
ATOM    218  OH  TYR A  29      55.744  37.138  54.221  1.00119.36           O
ATOM    219  C   TYR A  29      56.487  42.512  57.928  1.00119.36           C
ATOM    220  O   TYR A  29      56.738  43.649  58.322  1.00119.36           O
ATOM    221  N   ASP A  30      57.296  41.852  57.071  1.00 81.62           N
ATOM    222  CA  ASP A  30      58.661  42.231  56.801  1.00 81.62           C
ATOM    223  CB  ASP A  30      59.312  41.450  55.650  1.00 81.62           C
ATOM    224  CG  ASP A  30      59.700  40.069  56.166  1.00 81.62           C
ATOM    225  OD1 ASP A  30      59.825  39.908  57.406  1.00 81.62           O
ATOM    226  OD2 ASP A  30      59.885  39.158  55.315  1.00 81.62           O
ATOM    227  C   ASP A  30      58.829  43.685  56.509  1.00 81.62           C
ATOM    228  O   ASP A  30      59.740  44.297  57.064  1.00 81.62           O
ATOM    229  N   THR A  31      58.005  44.291  55.639  1.00 74.22           N
ATOM    230  CA  THR A  31      58.201  45.689  55.402  1.00 74.22           C
ATOM    231  CB  THR A  31      58.453  45.977  53.955  1.00 74.22           C
ATOM    232  OG1 THR A  31      57.419  45.417  53.157  1.00 74.22           O
ATOM    233  CG2 THR A  31      59.806  45.355  53.584  1.00 74.22           C
ATOM    234  C   THR A  31      56.965  46.409  55.844  1.00 74.22           C
ATOM    235  O   THR A  31      55.991  46.495  55.096  1.00 74.22           O
ATOM    236  N   TRP A  32      56.986  46.949  57.084  1.00122.86           N
ATOM    237  CA  TRP A  32      55.855  47.632  57.633  1.00122.86           C
ATOM    238  CB  TRP A  32      54.685  46.678  57.949  1.00122.86           C
ATOM    239  CG  TRP A  32      53.340  47.308  58.227  1.00122.86           C
ATOM    240  CD2 TRP A  32      52.169  46.528  58.520  1.00122.86           C
ATOM    241  CD1 TRP A  32      52.942  48.617  58.241  1.00122.86           C
ATOM    242  NE1 TRP A  32      51.598  48.695  58.524  1.00122.86           N
ATOM    243  CE2 TRP A  32      51.111  47.418  58.700  1.00122.86           C
ATOM    244  CE3 TRP A  32      51.998  45.180  58.626  1.00122.86           C
ATOM    245  CZ2 TRP A  32      49.857  46.964  58.994  1.00122.86           C
ATOM    246  CZ3 TRP A  32      50.730  44.726  58.923  1.00122.86           C
ATOM    247  CH2 TRP A  32      49.681  45.602  59.105  1.00122.86           C
ATOM    248  C   TRP A  32      56.314  48.298  58.913  1.00122.86           C
ATOM    249  O   TRP A  32      57.505  48.339  59.212  1.00122.86           O
ATOM    250  N   THR A  33      55.359  48.850  59.688  1.00 91.79           N
ATOM    251  CA  THR A  33      55.553  49.522  60.954  1.00 91.79           C
ATOM    252  CB  THR A  33      56.447  48.762  61.884  1.00 91.79           C
ATOM    253  OG1 THR A  33      55.985  47.427  62.012  1.00 91.79           O
ATOM    254  CG2 THR A  33      56.382  49.439  63.268  1.00 91.79           C
ATOM    255  C   THR A  33      56.168  50.889  60.729  1.00 91.79           C
ATOM    256  O   THR A  33      56.332  51.664  61.667  1.00 91.79           O
ATOM    257  N   TYR A  34      56.481  51.221  59.464  1.00216.60           N
ATOM    258  CA  TYR A  34      57.112  52.441  59.015  1.00216.60           C
ATOM    259  CB  TYR A  34      57.512  52.418  57.528  1.00216.60           C
ATOM    260  CG  TYR A  34      58.472  51.354  57.123  1.00216.60           C
ATOM    261  CD1 TYR A  34      58.122  50.028  57.150  1.00216.60           C
ATOM    262  CD2 TYR A  34      59.714  51.685  56.639  1.00216.60           C
ATOM    263  CE1 TYR A  34      59.003  49.053  56.737  1.00216.60           C
ATOM    264  CE2 TYR A  34      60.601  50.719  56.227  1.00216.60           C
ATOM    265  CZ  TYR A  34      60.250  49.393  56.281  1.00216.60           C
ATOM    266  OH  TYR A  34      61.156  48.398  55.854  1.00216.60           O
ATOM    267  C   TYR A  34      56.194  53.635  58.984  1.00216.60           C
ATOM    268  O   TYR A  34      56.656  54.761  59.110  1.00216.60           O
ATOM    269  N   TYR A  35      54.893  53.414  58.744  1.00168.80           N
ATOM    270  CA  TYR A  35      54.029  54.402  58.146  1.00168.80           C
ATOM    271  CB  TYR A  35      53.269  53.560  57.114  1.00168.80           C
ATOM    272  CG  TYR A  35      52.272  54.262  56.289  1.00168.80           C
ATOM    273  CD1 TYR A  35      52.702  54.974  55.207  1.00168.80           C
ATOM    274  CD2 TYR A  35      50.933  54.146  56.571  1.00168.80           C
ATOM    275  CE1 TYR A  35      51.781  55.609  54.423  1.00168.80           C
ATOM    276  CE2 TYR A  35      50.008  54.785  55.782  1.00168.80           C
ATOM    277  CZ  TYR A  35      50.438  55.510  54.698  1.00168.80           C
ATOM    278  OH  TYR A  35      49.500  56.166  53.878  1.00168.80           O
ATOM    279  C   TYR A  35      53.046  55.092  59.051  1.00168.80           C
ATOM    280  O   TYR A  35      52.112  54.480  59.567  1.00168.80           O
ATOM    281  N   ASP A  36      53.307  56.390  59.327  1.00193.25           N
ATOM    282  CA  ASP A  36      52.459  57.292  60.051  1.00193.25           C
ATOM    283  CB  ASP A  36      53.284  58.268  60.894  1.00193.25           C
ATOM    284  CG  ASP A  36      52.343  58.709  61.981  1.00193.25           C
ATOM    285  OD1 ASP A  36      51.221  58.142  62.003  1.00193.25           O
ATOM    286  OD2 ASP A  36      52.724  59.581  62.805  1.00193.25           O
ATOM    287  C   ASP A  36      51.529  58.125  59.193  1.00193.25           C
ATOM    288  O   ASP A  36      50.424  58.464  59.615  1.00193.25           O
ATOM    289  N   ASN A  37      51.975  58.508  57.975  1.00129.34           N
ATOM    290  CA  ASN A  37      51.319  59.497  57.153  1.00129.34           C
ATOM    291  CB  ASN A  37      52.348  60.533  56.653  1.00129.34           C
ATOM    292  CG  ASN A  37      53.573  59.796  56.103  1.00129.34           C
ATOM    293  OD1 ASN A  37      53.509  58.974  55.192  1.00129.34           O
ATOM    294  ND2 ASN A  37      54.763  60.103  56.693  1.00129.34           N
ATOM    295  C   ASN A  37      50.584  58.901  55.972  1.00129.34           C
ATOM    296  O   ASN A  37      51.125  58.139  55.180  1.00129.34           O
ATOM    297  N   PRO A  38      49.354  59.328  55.818  1.00177.46           N
ATOM    298  CA  PRO A  38      48.394  58.875  54.823  1.00177.46           C
ATOM    299  CD  PRO A  38      48.911  60.538  56.491  1.00177.46           C
ATOM    300  CB  PRO A  38      47.101  59.612  55.177  1.00177.46           C
ATOM    301  CG  PRO A  38      47.598  60.932  55.793  1.00177.46           C
ATOM    302  C   PRO A  38      48.827  59.261  53.435  1.00177.46           C
ATOM    303  O   PRO A  38      47.996  59.205  52.537  1.00177.46           O
ATOM    304  N   THR A  39      50.079  59.724  53.279  1.00159.10           N
ATOM    305  CA  THR A  39      50.777  60.302  52.155  1.00159.10           C
ATOM    306  CB  THR A  39      51.849  61.268  52.544  1.00159.10           C
ATOM    307  OG1 THR A  39      52.836  60.623  53.332  1.00159.10           O
ATOM    308  CG2 THR A  39      51.198  62.429  53.312  1.00159.10           C
ATOM    309  C   THR A  39      51.355  59.425  51.078  1.00159.10           C
ATOM    310  O   THR A  39      52.097  59.951  50.252  1.00159.10           O
ATOM    311  N   THR A  40      51.123  58.108  51.047  1.00201.95           N
ATOM    312  CA  THR A  40      51.635  57.186  50.052  1.00201.95           C
ATOM    313  CB  THR A  40      51.230  55.763  50.340  1.00201.95           C
ATOM    314  OG1 THR A  40      51.586  55.424  51.668  1.00201.95           O
ATOM    315  CG2 THR A  40      51.971  54.800  49.407  1.00201.95           C
ATOM    316  C   THR A  40      51.132  57.582  48.664  1.00201.95           C
ATOM    317  O   THR A  40      51.189  56.796  47.724  1.00201.95           O
ATOM    318  N   ALA A  41      50.482  58.752  48.534  1.00 92.62           N
ATOM    319  CA  ALA A  41      50.068  59.335  47.286  1.00 92.62           C
ATOM    320  CB  ALA A  41      51.150  59.251  46.197  1.00 92.62           C
ATOM    321  C   ALA A  41      48.826  58.713  46.751  1.00 92.62           C
ATOM    322  O   ALA A  41      48.421  59.001  45.627  1.00 92.62           O
ATOM    323  N   LEU A  42      48.207  57.807  47.510  1.00154.78           N
ATOM    324  CA  LEU A  42      46.859  57.468  47.169  1.00154.78           C
ATOM    325  CB  LEU A  42      46.452  56.018  47.521  1.00154.78           C
ATOM    326  CG  LEU A  42      47.219  54.914  46.743  1.00154.78           C
ATOM    327  CD1 LEU A  42      48.711  54.881  47.108  1.00154.78           C
ATOM    328  CD2 LEU A  42      46.562  53.534  46.918  1.00154.78           C
ATOM    329  C   LEU A  42      46.061  58.441  47.998  1.00154.78           C
ATOM    330  O   LEU A  42      46.606  59.135  48.855  1.00154.78           O
ATOM    331  N   ASP A  43      44.753  58.549  47.733  1.00158.82           N
ATOM    332  CA  ASP A  43      43.799  59.383  48.414  1.00158.82           C
ATOM    333  CB  ASP A  43      42.568  59.733  47.558  1.00158.82           C
ATOM    334  CG  ASP A  43      41.936  58.444  47.096  1.00158.82           C
ATOM    335  OD1 ASP A  43      41.471  57.707  47.998  1.00158.82           O
ATOM    336  OD2 ASP A  43      41.918  58.168  45.867  1.00158.82           O
ATOM    337  C   ASP A  43      43.452  58.781  49.750  1.00158.82           C
ATOM    338  O   ASP A  43      42.316  58.869  50.211  1.00158.82           O
ATOM    339  N   TRP A  44      44.400  58.007  50.316  1.00187.52           N
ATOM    340  CA  TRP A  44      44.307  57.308  51.574  1.00187.52           C
ATOM    341  CB  TRP A  44      45.661  57.104  52.279  1.00187.52           C
ATOM    342  CG  TRP A  44      46.759  56.423  51.511  1.00187.52           C
ATOM    343  CD2 TRP A  44      47.193  55.064  51.672  1.00187.52           C
ATOM    344  CD1 TRP A  44      47.575  56.980  50.573  1.00187.52           C
ATOM    345  NE1 TRP A  44      48.480  56.053  50.132  1.00187.52           N
ATOM    346  CE2 TRP A  44      48.263  54.868  50.801  1.00187.52           C
ATOM    347  CE3 TRP A  44      46.740  54.058  52.480  1.00187.52           C
ATOM    348  CZ2 TRP A  44      48.901  53.665  50.719  1.00187.52           C
ATOM    349  CZ3 TRP A  44      47.385  52.845  52.393  1.00187.52           C
ATOM    350  CH2 TRP A  44      48.445  52.651  51.531  1.00187.52           C
ATOM    351  C   TRP A  44      43.598  58.146  52.596  1.00187.52           C
ATOM    352  O   TRP A  44      43.643  59.369  52.537  1.00187.52           O
ATOM    353  N   ASN A  45      42.869  57.475  53.520  1.00281.04           N
ATOM    354  CA  ASN A  45      42.291  58.016  54.732  1.00281.04           C
ATOM    355  CB  ASN A  45      42.777  59.406  55.253  1.00281.04           C
ATOM    356  CG  ASN A  45      42.266  60.633  54.495  1.00281.04           C
ATOM    357  OD1 ASN A  45      41.115  60.715  54.072  1.00281.04           O
ATOM    358  ND2 ASN A  45      43.180  61.623  54.304  1.00281.04           N
ATOM    359  C   ASN A  45      40.798  57.947  54.719  1.00281.04           C
ATOM    360  O   ASN A  45      40.198  57.199  53.948  1.00281.04           O
ATOM    361  N   ASN A  46      40.157  58.784  55.560  1.00179.02           N
ATOM    362  CA  ASN A  46      38.737  58.681  55.747  1.00179.02           C
ATOM    363  CB  ASN A  46      37.923  58.780  54.446  1.00179.02           C
ATOM    364  CG  ASN A  46      37.697  60.239  54.091  1.00179.02           C
ATOM    365  OD1 ASN A  46      37.130  60.999  54.874  1.00179.02           O
ATOM    366  ND2 ASN A  46      38.133  60.630  52.867  1.00179.02           N
ATOM    367  C   ASN A  46      38.396  57.351  56.342  1.00179.02           C
ATOM    368  O   ASN A  46      37.678  56.554  55.740  1.00179.02           O
ATOM    369  N   MET A  47      38.945  57.069  57.538  1.00 77.58           N
ATOM    370  CA  MET A  47      38.570  55.881  58.249  1.00 77.58           C
ATOM    371  CB  MET A  47      39.712  55.267  59.085  1.00 77.58           C
ATOM    372  CG  MET A  47      40.978  54.884  58.313  1.00 77.58           C
ATOM    373  SD  MET A  47      42.020  56.289  57.805  1.00 77.58           S
ATOM    374  CE  MET A  47      43.542  55.326  57.567  1.00 77.58           C
ATOM    375  C   MET A  47      37.547  56.320  59.252  1.00 77.58           C
ATOM    376  O   MET A  47      37.742  57.308  59.957  1.00 77.58           O
ATOM    377  N   ASP A  48      36.403  55.620  59.346  1.00 64.42           N
ATOM    378  CA  ASP A  48      35.467  56.019  60.356  1.00 64.42           C
ATOM    379  CB  ASP A  48      34.162  55.208  60.349  1.00 64.42           C
ATOM    380  CG  ASP A  48      34.475  53.781  60.767  1.00 64.42           C
ATOM    381  OD1 ASP A  48      35.410  53.177  60.181  1.00 64.42           O
ATOM    382  OD2 ASP A  48      33.775  53.278  61.687  1.00 64.42           O
ATOM    383  C   ASP A  48      36.171  55.771  61.659  1.00 64.42           C
ATOM    384  O   ASP A  48      36.006  56.510  62.628  1.00 64.42           O
ATOM    385  N   ALA A  49      36.987  54.700  61.676  1.00 59.41           N
ATOM    386  CA  ALA A  49      37.763  54.212  62.785  1.00 59.41           C
ATOM    387  CB  ALA A  49      38.485  52.888  62.487  1.00 59.41           C
ATOM    388  C   ALA A  49      38.817  55.206  63.161  1.00 59.41           C
ATOM    389  O   ALA A  49      39.240  55.258  64.313  1.00 59.41           O
ATOM    390  N   ALA A  50      39.327  55.965  62.177  1.00 74.61           N
ATOM    391  CA  ALA A  50      40.350  56.940  62.394  1.00 74.61           C
ATOM    392  CB  ALA A  50      40.015  57.951  63.504  1.00 74.61           C
ATOM    393  C   ALA A  50      41.645  56.273  62.749  1.00 74.61           C
ATOM    394  O   ALA A  50      42.588  56.962  63.138  1.00 74.61           O
ATOM    395  N   GLY A  51      41.730  54.926  62.640  1.00 72.91           N
ATOM    396  CA  GLY A  51      43.018  54.296  62.781  1.00 72.91           C
ATOM    397  C   GLY A  51      43.744  54.807  61.580  1.00 72.91           C
ATOM    398  O   GLY A  51      43.722  54.196  60.511  1.00 72.91           O
ATOM    399  N   THR A  52      44.543  55.859  61.811  1.00173.92           N
ATOM    400  CA  THR A  52      44.999  56.793  60.822  1.00173.92           C
ATOM    401  CB  THR A  52      45.675  57.999  61.417  1.00173.92           C
ATOM    402  OG1 THR A  52      46.653  57.603  62.363  1.00173.92           O
ATOM    403  CG2 THR A  52      44.618  58.906  62.073  1.00173.92           C
ATOM    404  C   THR A  52      45.796  56.262  59.672  1.00173.92           C
ATOM    405  O   THR A  52      45.851  56.928  58.639  1.00173.92           O
ATOM    406  N   VAL A  53      46.490  55.122  59.779  1.00 98.28           N
ATOM    407  CA  VAL A  53      47.215  54.748  58.597  1.00 98.28           C
ATOM    408  CB  VAL A  53      48.633  55.219  58.594  1.00 98.28           C
ATOM    409  CG1 VAL A  53      48.638  56.748  58.449  1.00 98.28           C
ATOM    410  CG2 VAL A  53      49.292  54.717  59.889  1.00 98.28           C
ATOM    411  C   VAL A  53      47.278  53.264  58.468  1.00 98.28           C
ATOM    412  O   VAL A  53      46.609  52.515  59.179  1.00 98.28           O
ATOM    413  N   ASP A  54      48.016  52.846  57.421  1.00138.89           N
ATOM    414  CA  ASP A  54      48.430  51.504  57.169  1.00138.89           C
ATOM    415  CB  ASP A  54      47.367  50.410  57.365  1.00138.89           C
ATOM    416  CG  ASP A  54      48.061  49.045  57.305  1.00138.89           C
ATOM    417  OD1 ASP A  54      49.307  49.009  57.128  1.00138.89           O
ATOM    418  OD2 ASP A  54      47.346  48.015  57.435  1.00138.89           O
ATOM    419  C   ASP A  54      48.886  51.454  55.744  1.00138.89           C
ATOM    420  O   ASP A  54      48.196  51.919  54.841  1.00138.89           O
ATOM    421  N   GLY A  55      50.105  50.940  55.554  1.00136.25           N
ATOM    422  CA  GLY A  55      50.807  50.652  54.344  1.00136.25           C
ATOM    423  C   GLY A  55      50.235  49.422  53.725  1.00136.25           C
ATOM    424  O   GLY A  55      50.914  48.778  52.935  1.00136.25           O
ATOM    425  N   ASN A  56      49.110  48.923  54.264  1.00118.18           N
ATOM    426  CA  ASN A  56      48.468  47.723  53.801  1.00118.18           C
ATOM    427  CB  ASN A  56      47.035  47.649  54.361  1.00118.18           C
ATOM    428  CG  ASN A  56      46.521  46.223  54.361  1.00118.18           C
ATOM    429  OD1 ASN A  56      45.671  45.861  53.551  1.00118.18           O
ATOM    430  ND2 ASN A  56      47.039  45.394  55.308  1.00118.18           N
ATOM    431  C   ASN A  56      48.408  47.688  52.298  1.00118.18           C
ATOM    432  O   ASN A  56      48.079  48.691  51.668  1.00118.18           O
ATOM    433  N   TYR A  57      48.833  46.559  51.669  1.00132.36           N
ATOM    434  CA  TYR A  57      48.503  46.419  50.275  1.00132.36           C
ATOM    435  CB  TYR A  57      49.592  46.818  49.248  1.00132.36           C
ATOM    436  CG  TYR A  57      50.221  45.680  48.521  1.00132.36           C
ATOM    437  CD1 TYR A  57      49.526  45.065  47.504  1.00132.36           C
ATOM    438  CD2 TYR A  57      51.502  45.259  48.798  1.00132.36           C
ATOM    439  CE1 TYR A  57      50.077  44.028  46.793  1.00132.36           C
ATOM    440  CE2 TYR A  57      52.058  44.220  48.091  1.00132.36           C
ATOM    441  CZ  TYR A  57      51.349  43.605  47.087  1.00132.36           C
ATOM    442  OH  TYR A  57      51.923  42.540  46.359  1.00132.36           O
ATOM    443  C   TYR A  57      48.096  44.986  50.108  1.00132.36           C
ATOM    444  O   TYR A  57      48.684  44.105  50.736  1.00132.36           O
ATOM    445  N   VAL A  58      47.043  44.712  49.305  1.00145.01           N
ATOM    446  CA  VAL A  58      46.618  43.344  49.214  1.00145.01           C
ATOM    447  CB  VAL A  58      45.685  42.969  50.327  1.00145.01           C
ATOM    448  CG1 VAL A  58      44.553  44.005  50.396  1.00145.01           C
ATOM    449  CG2 VAL A  58      45.187  41.535  50.070  1.00145.01           C
ATOM    450  C   VAL A  58      45.943  43.008  47.909  1.00145.01           C
ATOM    451  O   VAL A  58      45.079  43.733  47.416  1.00145.01           O
ATOM    452  N   ASN A  59      46.364  41.866  47.323  1.00 95.92           N
ATOM    453  CA  ASN A  59      45.705  41.221  46.214  1.00 95.92           C
ATOM    454  CB  ASN A  59      46.666  40.857  45.069  1.00 95.92           C
ATOM    455  CG  ASN A  59      45.857  40.356  43.882  1.00 95.92           C
ATOM    456  OD1 ASN A  59      44.895  39.607  44.035  1.00 95.92           O
ATOM    457  ND2 ASN A  59      46.260  40.785  42.655  1.00 95.92           N
ATOM    458  C   ASN A  59      45.258  39.943  46.864  1.00 95.92           C
ATOM    459  O   ASN A  59      45.994  38.957  46.895  1.00 95.92           O
ATOM    460  N   TYR A  60      43.998  39.897  47.335  1.00111.24           N
ATOM    461  CA  TYR A  60      43.651  38.925  48.337  1.00111.24           C
ATOM    462  CB  TYR A  60      42.317  39.170  49.076  1.00111.24           C
ATOM    463  CG  TYR A  60      41.177  38.449  48.460  1.00111.24           C
ATOM    464  CD1 TYR A  60      40.556  38.916  47.327  1.00111.24           C
ATOM    465  CD2 TYR A  60      40.725  37.303  49.069  1.00111.24           C
ATOM    466  CE1 TYR A  60      39.494  38.219  46.806  1.00111.24           C
ATOM    467  CE2 TYR A  60      39.663  36.606  48.550  1.00111.24           C
ATOM    468  CZ  TYR A  60      39.047  37.069  47.413  1.00111.24           C
ATOM    469  OH  TYR A  60      37.955  36.367  46.868  1.00111.24           O
ATOM    470  C   TYR A  60      43.733  37.486  47.941  1.00111.24           C
ATOM    471  O   TYR A  60      44.094  36.672  48.790  1.00111.24           O
ATOM    472  N   SER A  61      43.386  37.106  46.694  1.00 98.56           N
ATOM    473  CA  SER A  61      43.410  35.699  46.364  1.00 98.56           C
ATOM    474  CB  SER A  61      43.125  35.422  44.881  1.00 98.56           C
ATOM    475  OG  SER A  61      41.843  35.915  44.530  1.00 98.56           O
ATOM    476  C   SER A  61      44.800  35.187  46.631  1.00 98.56           C
ATOM    477  O   SER A  61      44.989  34.125  47.225  1.00 98.56           O
ATOM    478  N   GLY A  62      45.782  35.958  46.140  1.00 88.28           N
ATOM    479  CA  GLY A  62      47.214  35.842  46.246  1.00 88.28           C
ATOM    480  C   GLY A  62      47.741  36.290  47.591  1.00 88.28           C
ATOM    481  O   GLY A  62      48.926  36.122  47.861  1.00 88.28           O
ATOM    482  N   PHE A  63      46.897  36.950  48.416  1.00192.61           N
ATOM    483  CA  PHE A  63      47.217  37.740  49.589  1.00192.61           C
ATOM    484  CB  PHE A  63      46.270  37.591  50.813  1.00192.61           C
ATOM    485  CG  PHE A  63      46.274  36.224  51.418  1.00192.61           C
ATOM    486  CD1 PHE A  63      47.141  35.898  52.437  1.00192.61           C
ATOM    487  CD2 PHE A  63      45.387  35.269  50.982  1.00192.61           C
ATOM    488  CE1 PHE A  63      47.132  34.640  53.001  1.00192.61           C
ATOM    489  CE2 PHE A  63      45.373  34.012  51.541  1.00192.61           C
ATOM    490  CZ  PHE A  63      46.250  33.690  52.550  1.00192.61           C
ATOM    491  C   PHE A  63      48.640  37.713  50.050  1.00192.61           C
ATOM    492  O   PHE A  63      49.117  36.807  50.732  1.00192.61           O
ATOM    493  N   VAL A  64      49.339  38.796  49.645  1.00123.97           N
ATOM    494  CA  VAL A  64      50.667  39.150  50.021  1.00123.97           C
ATOM    495  CB  VAL A  64      51.679  38.939  48.923  1.00123.97           C
ATOM    496  CG1 VAL A  64      51.381  39.890  47.750  1.00123.97           C
ATOM    497  CG2 VAL A  64      53.085  39.093  49.521  1.00123.97           C
ATOM    498  C   VAL A  64      50.537  40.609  50.301  1.00123.97           C
ATOM    499  O   VAL A  64      49.889  41.332  49.544  1.00123.97           O
ATOM    500  N   TYR A  65      51.086  41.083  51.436  1.00107.58           N
ATOM    501  CA  TYR A  65      50.891  42.458  51.766  1.00107.58           C
ATOM    502  CB  TYR A  65      49.756  42.637  52.786  1.00107.58           C
ATOM    503  CG  TYR A  65      49.853  41.580  53.838  1.00107.58           C
ATOM    504  CD1 TYR A  65      49.412  40.300  53.571  1.00107.58           C
ATOM    505  CD2 TYR A  65      50.350  41.860  55.091  1.00107.58           C
ATOM    506  CE1 TYR A  65      49.477  39.308  54.519  1.00107.58           C
ATOM    507  CE2 TYR A  65      50.414  40.876  56.048  1.00107.58           C
ATOM    508  CZ  TYR A  65      49.973  39.603  55.767  1.00107.58           C
ATOM    509  OH  TYR A  65      50.039  38.602  56.759  1.00107.58           O
ATOM    510  C   TYR A  65      52.149  43.055  52.293  1.00107.58           C
ATOM    511  O   TYR A  65      52.548  42.768  53.420  1.00107.58           O
ATOM    512  N   TYR A  66      52.795  43.930  51.496  1.00 93.92           N
ATOM    513  CA  TYR A  66      54.028  44.459  51.995  1.00 93.92           C
ATOM    514  CB  TYR A  66      55.217  43.519  51.735  1.00 93.92           C
ATOM    515  CG  TYR A  66      55.338  43.293  50.265  1.00 93.92           C
ATOM    516  CD1 TYR A  66      54.481  42.440  49.609  1.00 93.92           C
ATOM    517  CD2 TYR A  66      56.328  43.923  49.543  1.00 93.92           C
ATOM    518  CE1 TYR A  66      54.602  42.225  48.257  1.00 93.92           C
ATOM    519  CE2 TYR A  66      56.455  43.713  48.190  1.00 93.92           C
ATOM    520  CZ  TYR A  66      55.589  42.862  47.545  1.00 93.92           C
ATOM    521  OH  TYR A  66      55.713  42.639  46.157  1.00 93.92           O
ATOM    522  C   TYR A  66      54.354  45.797  51.412  1.00 93.92           C
ATOM    523  O   TYR A  66      54.044  46.102  50.262  1.00 93.92           O
ATOM    524  N   ASN A  67      55.055  46.615  52.217  1.00100.06           N
ATOM    525  CA  ASN A  67      55.488  47.925  51.833  1.00100.06           C
ATOM    526  CB  ASN A  67      56.019  48.765  53.009  1.00100.06           C
ATOM    527  CG  ASN A  67      54.937  49.000  54.050  1.00100.06           C
ATOM    528  OD1 ASN A  67      53.747  48.744  53.873  1.00100.06           O
ATOM    529  ND2 ASN A  67      55.384  49.538  55.214  1.00100.06           N
ATOM    530  C   ASN A  67      56.678  47.786  50.950  1.00100.06           C
ATOM    531  O   ASN A  67      57.154  46.689  50.657  1.00100.06           O
ATOM    532  N   ASN A  68      57.179  48.965  50.540  1.00126.41           N
ATOM    533  CA  ASN A  68      58.298  49.200  49.683  1.00126.41           C
ATOM    534  CB  ASN A  68      59.558  48.426  50.115  1.00126.41           C
ATOM    535  CG  ASN A  68      60.057  49.051  51.416  1.00126.41           C
ATOM    536  OD1 ASN A  68      59.669  50.151  51.808  1.00126.41           O
ATOM    537  ND2 ASN A  68      60.964  48.316  52.112  1.00126.41           N
ATOM    538  C   ASN A  68      57.957  48.883  48.256  1.00126.41           C
ATOM    539  O   ASN A  68      58.767  49.168  47.375  1.00126.41           O
ATOM    540  N   ALA A  69      56.743  48.363  47.947  1.00 73.40           N
ATOM    541  CA  ALA A  69      56.493  48.146  46.541  1.00 73.40           C
ATOM    542  CB  ALA A  69      57.465  47.142  45.891  1.00 73.40           C
ATOM    543  C   ALA A  69      55.093  47.646  46.271  1.00 73.40           C
ATOM    544  O   ALA A  69      54.372  47.211  47.167  1.00 73.40           O
ATOM    545  N   ASN A  70      54.701  47.752  44.978  1.00144.77           N
ATOM    546  CA  ASN A  70      53.534  47.204  44.331  1.00144.77           C
ATOM    547  CB  ASN A  70      53.346  45.737  44.786  1.00144.77           C
ATOM    548  CG  ASN A  70      52.638  44.947  43.690  1.00144.77           C
ATOM    549  OD1 ASN A  70      53.018  43.812  43.418  1.00144.77           O
ATOM    550  ND2 ASN A  70      51.601  45.527  43.037  1.00144.77           N
ATOM    551  C   ASN A  70      52.242  47.967  44.565  1.00144.77           C
ATOM    552  O   ASN A  70      51.445  48.091  43.636  1.00144.77           O
ATOM    553  N   GLY A  71      52.004  48.534  45.766  1.00 70.57           N
ATOM    554  CA  GLY A  71      50.859  49.383  46.058  1.00 70.57           C
ATOM    555  C   GLY A  71      49.568  48.876  45.442  1.00 70.57           C
ATOM    556  O   GLY A  71      48.787  49.667  44.913  1.00 70.57           O
ATOM    557  N   ASP A  72      49.292  47.557  45.508  1.00161.06           N
ATOM    558  CA  ASP A  72      48.215  46.936  44.778  1.00161.06           C
ATOM    559  CB  ASP A  72      48.403  45.407  44.682  1.00161.06           C
ATOM    560  CG  ASP A  72      47.975  44.960  43.288  1.00161.06           C
ATOM    561  OD1 ASP A  72      46.879  45.369  42.824  1.00161.06           O
ATOM    562  OD2 ASP A  72      48.764  44.203  42.656  1.00161.06           O
ATOM    563  C   ASP A  72      46.818  47.266  45.281  1.00161.06           C
ATOM    564  O   ASP A  72      45.874  47.078  44.516  1.00161.06           O
ATOM    565  N   PHE A  73      46.613  47.600  46.585  1.00182.22           N
ATOM    566  CA  PHE A  73      45.360  48.166  47.082  1.00182.22           C
ATOM    567  CB  PHE A  73      44.049  47.657  46.453  1.00182.22           C
ATOM    568  CG  PHE A  73      42.966  48.585  46.904  1.00182.22           C
ATOM    569  CD1 PHE A  73      42.911  49.871  46.416  1.00182.22           C
ATOM    570  CD2 PHE A  73      42.034  48.204  47.841  1.00182.22           C
ATOM    571  CE1 PHE A  73      41.930  50.746  46.824  1.00182.22           C
ATOM    572  CE2 PHE A  73      41.049  49.074  48.249  1.00182.22           C
ATOM    573  CZ  PHE A  73      40.992  50.351  47.745  1.00182.22           C
ATOM    574  C   PHE A  73      45.282  48.008  48.576  1.00182.22           C
ATOM    575  O   PHE A  73      45.520  46.923  49.106  1.00182.22           O
ATOM    576  N   ASP A  74      44.815  49.075  49.268  1.00139.27           N
ATOM    577  CA  ASP A  74      45.122  49.185  50.671  1.00139.27           C
ATOM    578  CB  ASP A  74      46.049  50.388  50.870  1.00139.27           C
ATOM    579  CG  ASP A  74      47.080  50.409  49.732  1.00139.27           C
ATOM    580  OD1 ASP A  74      47.566  49.335  49.284  1.00139.27           O
ATOM    581  OD2 ASP A  74      47.364  51.540  49.258  1.00139.27           O
ATOM    582  C   ASP A  74      43.909  49.438  51.536  1.00139.27           C
ATOM    583  O   ASP A  74      43.393  50.555  51.557  1.00139.27           O
ATOM    584  N   GLN A  75      43.451  48.429  52.322  1.00117.84           N
ATOM    585  CA  GLN A  75      42.312  48.649  53.186  1.00117.84           C
ATOM    586  CB  GLN A  75      41.648  47.425  53.829  1.00117.84           C
ATOM    587  CG  GLN A  75      40.442  47.836  54.701  1.00117.84           C
ATOM    588  CD  GLN A  75      39.317  48.497  53.886  1.00117.84           C
ATOM    589  OE1 GLN A  75      38.166  48.074  54.004  1.00117.84           O
ATOM    590  NE2 GLN A  75      39.612  49.559  53.086  1.00117.84           N
ATOM    591  C   GLN A  75      42.661  49.624  54.281  1.00117.84           C
ATOM    592  O   GLN A  75      41.838  50.474  54.613  1.00117.84           O
ATOM    593  N   THR A  76      43.913  49.589  54.792  1.00159.99           N
ATOM    594  CA  THR A  76      44.397  50.537  55.775  1.00159.99           C
ATOM    595  CB  THR A  76      44.178  51.946  55.290  1.00159.99           C
ATOM    596  OG1 THR A  76      44.743  52.114  53.998  1.00159.99           O
ATOM    597  CG2 THR A  76      44.831  52.933  56.274  1.00159.99           C
ATOM    598  C   THR A  76      43.810  50.459  57.165  1.00159.99           C
ATOM    599  O   THR A  76      42.668  50.843  57.410  1.00159.99           O
ATOM    600  N   PHE A  77      44.596  49.866  58.109  1.00120.21           N
ATOM    601  CA  PHE A  77      44.203  49.787  59.497  1.00120.21           C
ATOM    602  CB  PHE A  77      43.616  48.426  59.899  1.00120.21           C
ATOM    603  CG  PHE A  77      42.391  48.146  59.112  1.00120.21           C
ATOM    604  CD1 PHE A  77      41.225  48.827  59.374  1.00120.21           C
ATOM    605  CD2 PHE A  77      42.404  47.182  58.129  1.00120.21           C
ATOM    606  CE1 PHE A  77      40.089  48.557  58.652  1.00120.21           C
ATOM    607  CE2 PHE A  77      41.269  46.909  57.406  1.00120.21           C
ATOM    608  CZ  PHE A  77      40.110  47.600  57.665  1.00120.21           C
ATOM    609  C   PHE A  77      45.383  49.938  60.419  1.00120.21           C
ATOM    610  O   PHE A  77      46.345  49.174  60.349  1.00120.21           O
ATOM    611  N   ASN A  78      45.305  50.912  61.354  1.00 78.04           N
ATOM    612  CA  ASN A  78      46.300  51.061  62.379  1.00 78.04           C
ATOM    613  CB  ASN A  78      46.856  52.492  62.471  1.00 78.04           C
ATOM    614  CG  ASN A  78      48.037  52.487  63.426  1.00 78.04           C
ATOM    615  OD1 ASN A  78      47.882  52.528  64.646  1.00 78.04           O
ATOM    616  ND2 ASN A  78      49.269  52.429  62.851  1.00 78.04           N
ATOM    617  C   ASN A  78      45.608  50.782  63.677  1.00 78.04           C
ATOM    618  O   ASN A  78      45.162  51.708  64.353  1.00 78.04           O
ATOM    619  N   GLY A  79      45.503  49.494  64.065  1.00 53.68           N
ATOM    620  CA  GLY A  79      44.893  49.192  65.327  1.00 53.68           C
ATOM    621  C   GLY A  79      44.183  47.873  65.257  1.00 53.68           C
ATOM    622  O   GLY A  79      43.989  47.289  64.194  1.00 53.68           O
ATOM    623  N   ASP A  80      43.739  47.424  66.443  1.00 87.24           N
ATOM    624  CA  ASP A  80      43.143  46.151  66.744  1.00 87.24           C
ATOM    625  CB  ASP A  80      42.964  45.983  68.254  1.00 87.24           C
ATOM    626  CG  ASP A  80      44.343  46.192  68.844  1.00 87.24           C
ATOM    627  OD1 ASP A  80      45.229  45.321  68.637  1.00 87.24           O
ATOM    628  OD2 ASP A  80      44.528  47.248  69.505  1.00 87.24           O
ATOM    629  C   ASP A  80      41.786  45.993  66.135  1.00 87.24           C
ATOM    630  O   ASP A  80      41.336  44.869  65.921  1.00 87.24           O
ATOM    631  N   THR A  81      41.049  47.091  65.906  1.00 60.53           N
ATOM    632  CA  THR A  81      39.719  46.857  65.427  1.00 60.53           C
ATOM    633  CB  THR A  81      38.709  46.968  66.539  1.00 60.53           C
ATOM    634  OG1 THR A  81      39.037  46.087  67.602  1.00 60.53           O
ATOM    635  CG2 THR A  81      37.318  46.614  65.988  1.00 60.53           C
ATOM    636  C   THR A  81      39.355  47.906  64.427  1.00 60.53           C
ATOM    637  O   THR A  81      39.947  48.981  64.388  1.00 60.53           O
ATOM    638  N   VAL A  82      38.383  47.572  63.549  1.00129.98           N
ATOM    639  CA  VAL A  82      37.761  48.513  62.664  1.00129.98           C
ATOM    640  CB  VAL A  82      38.050  48.312  61.204  1.00129.98           C
ATOM    641  CG1 VAL A  82      37.492  46.952  60.757  1.00129.98           C
ATOM    642  CG2 VAL A  82      37.434  49.495  60.435  1.00129.98           C
ATOM    643  C   VAL A  82      36.297  48.298  62.860  1.00129.98           C
ATOM    644  O   VAL A  82      35.824  47.161  62.923  1.00129.98           O
ATOM    645  N   ASN A  83      35.539  49.398  63.018  1.00199.18           N
ATOM    646  CA  ASN A  83      34.133  49.252  63.209  1.00199.18           C
ATOM    647  CB  ASN A  83      33.733  49.479  64.678  1.00199.18           C
ATOM    648  CG  ASN A  83      34.524  50.670  65.208  1.00199.18           C
ATOM    649  OD1 ASN A  83      35.268  50.511  66.172  1.00199.18           O
ATOM    650  ND2 ASN A  83      34.406  51.866  64.572  1.00199.18           N
ATOM    651  C   ASN A  83      33.385  50.183  62.300  1.00199.18           C
ATOM    652  O   ASN A  83      32.650  51.058  62.758  1.00199.18           O
ATOM    653  N   GLY A  84      33.437  49.890  60.983  1.00230.41           N
ATOM    654  CA  GLY A  84      32.723  50.658  59.997  1.00230.41           C
ATOM    655  C   GLY A  84      33.363  50.573  58.632  1.00230.41           C
ATOM    656  O   GLY A  84      33.162  49.565  57.952  1.00230.41           O
ATOM    657  N   THR A  85      34.150  51.573  58.179  1.00 87.34           N
ATOM    658  CA  THR A  85      34.635  51.453  56.825  1.00 87.34           C
ATOM    659  CB  THR A  85      33.623  51.871  55.799  1.00 87.34           C
ATOM    660  OG1 THR A  85      32.435  51.107  55.939  1.00 87.34           O
ATOM    661  CG2 THR A  85      34.223  51.653  54.397  1.00 87.34           C
ATOM    662  C   THR A  85      35.838  52.336  56.630  1.00 87.34           C
ATOM    663  O   THR A  85      35.965  53.377  57.270  1.00 87.34           O
ATOM    664  N   ILE A  86      36.745  51.936  55.709  1.00120.21           N
ATOM    665  CA  ILE A  86      37.932  52.692  55.408  1.00120.21           C
ATOM    666  CB  ILE A  86      39.187  51.888  55.552  1.00120.21           C
ATOM    667  CG2 ILE A  86      40.361  52.790  55.138  1.00120.21           C
ATOM    668  CG1 ILE A  86      39.324  51.310  56.969  1.00120.21           C
ATOM    669  CD1 ILE A  86      39.440  52.380  58.046  1.00120.21           C
ATOM    670  C   ILE A  86      37.854  53.006  53.947  1.00120.21           C
ATOM    671  O   ILE A  86      37.708  52.086  53.144  1.00120.21           O
ATOM    672  N   SER A  87      37.975  54.293  53.547  1.00125.71           N
ATOM    673  CA  SER A  87      37.786  54.540  52.146  1.00125.71           C
ATOM    674  CB  SER A  87      36.581  55.446  51.849  1.00125.71           C
ATOM    675  OG  SER A  87      36.431  55.599  50.448  1.00125.71           O
ATOM    676  C   SER A  87      38.966  55.202  51.491  1.00125.71           C
ATOM    677  O   SER A  87      38.923  56.396  51.196  1.00125.71           O
ATOM    678  N   THR A  88      40.026  54.417  51.196  1.00123.25           N
ATOM    679  CA  THR A  88      41.155  54.849  50.406  1.00123.25           C
ATOM    680  CB  THR A  88      42.446  54.177  50.812  1.00123.25           C
ATOM    681  OG1 THR A  88      42.789  54.513  52.148  1.00123.25           O
ATOM    682  CG2 THR A  88      43.572  54.572  49.840  1.00123.25           C
ATOM    683  C   THR A  88      40.837  54.350  49.018  1.00123.25           C
ATOM    684  O   THR A  88      40.580  53.161  48.853  1.00123.25           O
ATOM    685  N   TYR A  89      40.640  55.253  48.029  1.00189.23           N
ATOM    686  CA  TYR A  89      40.335  54.841  46.682  1.00189.23           C
ATOM    687  CB  TYR A  89      39.001  55.422  46.123  1.00189.23           C
ATOM    688  CG  TYR A  89      38.830  56.909  46.204  1.00189.23           C
ATOM    689  CD1 TYR A  89      38.537  57.523  47.402  1.00189.23           C
ATOM    690  CD2 TYR A  89      38.902  57.698  45.077  1.00189.23           C
ATOM    691  CE1 TYR A  89      38.349  58.886  47.475  1.00189.23           C
ATOM    692  CE2 TYR A  89      38.714  59.062  45.142  1.00189.23           C
ATOM    693  CZ  TYR A  89      38.440  59.664  46.349  1.00189.23           C
ATOM    694  OH  TYR A  89      38.242  61.062  46.435  1.00189.23           O
ATOM    695  C   TYR A  89      41.355  54.681  45.557  1.00189.23           C
ATOM    696  O   TYR A  89      41.291  53.672  44.858  1.00189.23           O
ATOM    697  N   TYR A  90      42.355  55.573  45.312  1.00167.51           N
ATOM    698  CA  TYR A  90      42.875  55.400  43.963  1.00167.51           C
ATOM    699  CB  TYR A  90      42.594  56.534  42.968  1.00167.51           C
ATOM    700  CG  TYR A  90      41.273  56.242  42.335  1.00167.51           C
ATOM    701  CD1 TYR A  90      41.128  55.134  41.531  1.00167.51           C
ATOM    702  CD2 TYR A  90      40.199  57.080  42.503  1.00167.51           C
ATOM    703  CE1 TYR A  90      39.927  54.843  40.926  1.00167.51           C
ATOM    704  CE2 TYR A  90      38.996  56.798  41.901  1.00167.51           C
ATOM    705  CZ  TYR A  90      38.855  55.678  41.113  1.00167.51           C
ATOM    706  OH  TYR A  90      37.621  55.384  40.493  1.00167.51           O
ATOM    707  C   TYR A  90      44.263  54.934  43.698  1.00167.51           C
ATOM    708  O   TYR A  90      45.274  55.553  44.022  1.00167.51           O
ATOM    709  N   LEU A  91      44.267  53.833  42.920  1.00 96.13           N
ATOM    710  CA  LEU A  91      45.372  53.076  42.418  1.00 96.13           C
ATOM    711  CB  LEU A  91      44.879  51.773  41.745  1.00 96.13           C
ATOM    712  CG  LEU A  91      45.966  50.805  41.231  1.00 96.13           C
ATOM    713  CD1 LEU A  91      46.734  50.148  42.389  1.00 96.13           C
ATOM    714  CD2 LEU A  91      45.375  49.766  40.263  1.00 96.13           C
ATOM    715  C   LEU A  91      46.073  53.905  41.384  1.00 96.13           C
ATOM    716  O   LEU A  91      45.443  54.594  40.578  1.00 96.13           O
ATOM    717  N   ASN A  92      47.419  53.844  41.429  1.00163.35           N
ATOM    718  CA  ASN A  92      48.352  54.521  40.579  1.00163.35           C
ATOM    719  CB  ASN A  92      48.911  55.767  41.307  1.00163.35           C
ATOM    720  CG  ASN A  92      49.215  55.420  42.766  1.00163.35           C
ATOM    721  OD1 ASN A  92      49.435  54.274  43.149  1.00163.35           O
ATOM    722  ND2 ASN A  92      49.171  56.464  43.641  1.00163.35           N
ATOM    723  C   ASN A  92      49.422  53.531  40.208  1.00163.35           C
ATOM    724  O   ASN A  92      49.933  53.537  39.091  1.00163.35           O
ATOM    725  N   HIS A  93      49.753  52.623  41.147  1.00169.12           N
ATOM    726  CA  HIS A  93      50.607  51.497  40.900  1.00169.12           C
ATOM    727  ND1 HIS A  93      49.421  48.307  40.969  1.00169.12           N
ATOM    728  CG  HIS A  93      50.175  49.093  40.116  1.00169.12           C
ATOM    729  CB  HIS A  93      49.905  50.552  39.904  1.00169.12           C
ATOM    730  NE2 HIS A  93      50.977  46.987  40.092  1.00169.12           N
ATOM    731  CD2 HIS A  93      51.114  48.270  39.592  1.00169.12           C
ATOM    732  CE1 HIS A  93      49.947  47.065  40.914  1.00169.12           C
ATOM    733  C   HIS A  93      51.948  51.943  40.365  1.00169.12           C
ATOM    734  O   HIS A  93      52.420  51.468  39.332  1.00169.12           O
ATOM    735  N   ASP A  94      52.607  52.856  41.103  1.00139.64           N
ATOM    736  CA  ASP A  94      53.901  53.390  40.781  1.00139.64           C
ATOM    737  CB  ASP A  94      54.905  52.291  40.399  1.00139.64           C
ATOM    738  CG  ASP A  94      56.275  52.937  40.408  1.00139.64           C
ATOM    739  OD1 ASP A  94      56.384  54.033  41.015  1.00139.64           O
ATOM    740  OD2 ASP A  94      57.215  52.361  39.800  1.00139.64           O
ATOM    741  C   ASP A  94      53.804  54.394  39.661  1.00139.64           C
ATOM    742  O   ASP A  94      54.814  54.886  39.158  1.00139.64           O
ATOM    743  N   TYR A  95      52.569  54.695  39.222  1.00161.51           N
ATOM    744  CA  TYR A  95      52.263  55.838  38.408  1.00161.51           C
ATOM    745  CB  TYR A  95      50.979  55.731  37.571  1.00161.51           C
ATOM    746  CG  TYR A  95      51.458  54.896  36.435  1.00161.51           C
ATOM    747  CD1 TYR A  95      52.251  55.480  35.472  1.00161.51           C
ATOM    748  CD2 TYR A  95      51.154  53.561  36.336  1.00161.51           C
ATOM    749  CE1 TYR A  95      52.732  54.748  34.414  1.00161.51           C
ATOM    750  CE2 TYR A  95      51.635  52.826  35.278  1.00161.51           C
ATOM    751  CZ  TYR A  95      52.427  53.414  34.320  1.00161.51           C
ATOM    752  OH  TYR A  95      52.923  52.657  33.240  1.00161.51           O
ATOM    753  C   TYR A  95      52.265  57.002  39.348  1.00161.51           C
ATOM    754  O   TYR A  95      52.285  58.159  38.947  1.00161.51           O
ATOM    755  N   ASN A  96      52.065  56.706  40.643  1.00237.36           N
ATOM    756  CA  ASN A  96      52.281  57.653  41.703  1.00237.36           C
ATOM    757  CB  ASN A  96      53.615  58.408  41.565  1.00237.36           C
ATOM    758  CG  ASN A  96      54.745  57.400  41.801  1.00237.36           C
ATOM    759  OD1 ASN A  96      55.552  57.120  40.915  1.00237.36           O
ATOM    760  ND2 ASN A  96      54.806  56.829  43.033  1.00237.36           N
ATOM    761  C   ASN A  96      51.146  58.607  41.901  1.00237.36           C
ATOM    762  O   ASN A  96      50.577  58.667  42.987  1.00237.36           O
ATOM    763  N   ASP A  97      50.805  59.428  40.892  1.00118.47           N
ATOM    764  CA  ASP A  97      49.730  60.350  41.118  1.00118.47           C
ATOM    765  CB  ASP A  97      49.623  61.397  39.995  1.00118.47           C
ATOM    766  CG  ASP A  97      48.759  62.537  40.493  1.00118.47           C
ATOM    767  OD1 ASP A  97      47.663  62.243  41.031  1.00118.47           O
ATOM    768  OD2 ASP A  97      49.189  63.715  40.354  1.00118.47           O
ATOM    769  C   ASP A  97      48.477  59.532  41.185  1.00118.47           C
ATOM    770  O   ASP A  97      48.338  58.578  40.425  1.00118.47           O
ATOM    771  N   ALA A  98      47.534  59.854  42.104  1.00 86.24           N
ATOM    772  CA  ALA A  98      46.363  59.024  42.161  1.00 86.24           C
ATOM    773  CB  ALA A  98      45.586  59.131  43.485  1.00 86.24           C
ATOM    774  C   ALA A  98      45.480  59.478  41.052  1.00 86.24           C
ATOM    775  O   ALA A  98      44.523  60.230  41.238  1.00 86.24           O
ATOM    776  N   THR A  99      45.830  59.014  39.845  1.00 73.71           N
ATOM    777  CA  THR A  99      45.175  59.376  38.625  1.00 73.71           C
ATOM    778  CB  THR A  99      46.015  59.100  37.410  1.00 73.71           C
ATOM    779  OG1 THR A  99      46.297  57.712  37.309  1.00 73.71           O
ATOM    780  CG2 THR A  99      47.320  59.905  37.513  1.00 73.71           C
ATOM    781  C   THR A  99      43.882  58.679  38.444  1.00 73.71           C
ATOM    782  O   THR A  99      42.900  59.302  38.046  1.00 73.71           O
ATOM    783  N   SER A 100      43.849  57.360  38.721  1.00 45.24           N
ATOM    784  CA  SER A 100      42.641  56.627  38.476  1.00 45.24           C
ATOM    785  CB  SER A 100      42.706  55.156  38.914  1.00 45.24           C
ATOM    786  OG  SER A 100      43.702  54.461  38.182  1.00 45.24           O
ATOM    787  C   SER A 100      41.574  57.300  39.346  1.00 45.24           C
ATOM    788  O   SER A 100      41.974  57.975  40.333  1.00 45.24           O
ATOM    789  OXT SER A 100      40.360  57.165  39.034  1.00 45.24           O
TER
END
