# Supplementary material for: Effective Identification of Bacterial Type III Secretion Signals Using Joint Element Features
Source: PLoS One. 2013 Apr 4;8(4):e59754. doi: 10.1371/journal.pone.0059754 (PMC3617162; doi:10.1371/journal.pone.0059754)
Supplement: Zip file S1 — Predicted 3D structure of T3S and non-T3S signal sequences. (ZIP) [file pone.0059754.s017.zip › Supplemental_Zip_FileS1.Predicted_structure/neg/neg77.pdb]

HEADER protein
METHOD
METHOD    The models are generated by I-TASSER which combines the
METHOD    methods of threading, ab initio modeling and structural
METHOD    refinement. The procedure is fully automated.
METHOD
METHOD    Please cite following articles when you use the I-TASSER server:
METHOD 1. Ambrish Roy, Alper Kucukural, Yang Zhang. I-TASSER: a unified
METHOD    platform for automated protein structure and function prediction.
METHOD    Nature Protocols, vol 5, 725-738 (2010). 
METHOD 2. Yang Zhang. I-TASSER server for protein 3D structure prediction.
METHOD    BMC Bioinformatics, vol 9, 40 (2008).
METHOD
MODEL  1
REMARK PARENT N/A
ATOM      1  N   LYS A   1      47.141  49.705  54.325  1.00111.29           N
ATOM      2  CA  LYS A   1      47.420  51.141  54.534  1.00111.29           C
ATOM      3  CB  LYS A   1      46.121  51.948  54.453  1.00111.29           C
ATOM      4  CG  LYS A   1      45.007  51.437  55.362  1.00111.29           C
ATOM      5  CD  LYS A   1      43.867  52.443  55.478  1.00111.29           C
ATOM      6  CE  LYS A   1      43.709  53.304  54.224  1.00111.29           C
ATOM      7  NZ  LYS A   1      42.764  54.408  54.495  1.00111.29           N
ATOM      8  C   LYS A   1      48.099  51.359  55.845  1.00111.29           C
ATOM      9  O   LYS A   1      49.281  51.694  55.882  1.00111.29           O
ATOM     10  N   ASN A   2      47.382  51.164  56.965  1.00109.63           N
ATOM     11  CA  ASN A   2      48.045  51.303  58.227  1.00109.63           C
ATOM     12  CB  ASN A   2      47.142  51.115  59.456  1.00109.63           C
ATOM     13  CG  ASN A   2      47.943  51.600  60.662  1.00109.63           C
ATOM     14  OD1 ASN A   2      48.727  50.878  61.276  1.00109.63           O
ATOM     15  ND2 ASN A   2      47.753  52.902  61.000  1.00109.63           N
ATOM     16  C   ASN A   2      49.054  50.210  58.247  1.00109.63           C
ATOM     17  O   ASN A   2      50.089  50.298  58.905  1.00109.63           O
ATOM     18  N   ALA A   3      48.746  49.139  57.499  1.00 49.74           N
ATOM     19  CA  ALA A   3      49.578  47.981  57.389  1.00 49.74           C
ATOM     20  CB  ALA A   3      49.003  46.913  56.444  1.00 49.74           C
ATOM     21  C   ALA A   3      50.893  48.397  56.829  1.00 49.74           C
ATOM     22  O   ALA A   3      51.887  47.727  57.089  1.00 49.74           O
ATOM     23  N   SER A   4      50.903  49.422  55.951  1.00 55.17           N
ATOM     24  CA  SER A   4      52.082  50.005  55.361  1.00 55.17           C
ATOM     25  CB  SER A   4      51.728  50.935  54.188  1.00 55.17           C
ATOM     26  OG  SER A   4      52.879  51.627  53.727  1.00 55.17           O
ATOM     27  C   SER A   4      52.836  50.832  56.361  1.00 55.17           C
ATOM     28  O   SER A   4      54.067  50.808  56.396  1.00 55.17           O
ATOM     29  N   THR A   5      52.118  51.612  57.194  1.00106.21           N
ATOM     30  CA  THR A   5      52.816  52.449  58.126  1.00106.21           C
ATOM     31  CB  THR A   5      51.874  53.279  58.952  1.00106.21           C
ATOM     32  OG1 THR A   5      51.025  54.036  58.103  1.00106.21           O
ATOM     33  CG2 THR A   5      52.706  54.237  59.817  1.00106.21           C
ATOM     34  C   THR A   5      53.566  51.504  59.004  1.00106.21           C
ATOM     35  O   THR A   5      54.752  51.681  59.283  1.00106.21           O
ATOM     36  N   ALA A   6      52.872  50.444  59.444  1.00 62.23           N
ATOM     37  CA  ALA A   6      53.506  49.383  60.156  1.00 62.23           C
ATOM     38  CB  ALA A   6      52.502  48.458  60.862  1.00 62.23           C
ATOM     39  C   ALA A   6      54.238  48.599  59.103  1.00 62.23           C
ATOM     40  O   ALA A   6      54.004  48.786  57.917  1.00 62.23           O
ATOM     41  N   SER A   7      55.194  47.744  59.501  1.00 72.53           N
ATOM     42  CA  SER A   7      55.932  46.925  58.579  1.00 72.53           C
ATOM     43  CB  SER A   7      55.045  46.283  57.495  1.00 72.53           C
ATOM     44  OG  SER A   7      54.124  45.387  58.098  1.00 72.53           O
ATOM     45  C   SER A   7      56.969  47.756  57.895  1.00 72.53           C
ATOM     46  O   SER A   7      58.130  47.358  57.836  1.00 72.53           O
ATOM     47  N   GLY A   8      56.602  48.953  57.401  1.00 40.59           N
ATOM     48  CA  GLY A   8      57.610  49.820  56.870  1.00 40.59           C
ATOM     49  C   GLY A   8      58.384  50.231  58.075  1.00 40.59           C
ATOM     50  O   GLY A   8      59.601  50.388  58.059  1.00 40.59           O
ATOM     51  N   ALA A   9      57.662  50.439  59.186  1.00 43.17           N
ATOM     52  CA  ALA A   9      58.279  50.832  60.418  1.00 43.17           C
ATOM     53  CB  ALA A   9      57.264  51.101  61.541  1.00 43.17           C
ATOM     54  C   ALA A   9      59.178  49.726  60.857  1.00 43.17           C
ATOM     55  O   ALA A   9      60.242  49.960  61.425  1.00 43.17           O
ATOM     56  N   SER A  10      58.742  48.483  60.604  1.00 88.09           N
ATOM     57  CA  SER A  10      59.467  47.306  60.961  1.00 88.09           C
ATOM     58  CB  SER A  10      58.694  46.036  60.565  1.00 88.09           C
ATOM     59  OG  SER A  10      59.486  44.882  60.791  1.00 88.09           O
ATOM     60  C   SER A  10      60.770  47.299  60.218  1.00 88.09           C
ATOM     61  O   SER A  10      61.764  46.766  60.710  1.00 88.09           O
ATOM     62  N   VAL A  11      60.805  47.905  59.017  1.00149.92           N
ATOM     63  CA  VAL A  11      61.985  47.868  58.195  1.00149.92           C
ATOM     64  CB  VAL A  11      61.832  48.288  56.755  1.00149.92           C
ATOM     65  CG1 VAL A  11      60.640  47.534  56.150  1.00149.92           C
ATOM     66  CG2 VAL A  11      61.835  49.815  56.616  1.00149.92           C
ATOM     67  C   VAL A  11      63.056  48.721  58.795  1.00149.92           C
ATOM     68  O   VAL A  11      64.180  48.732  58.299  1.00149.92           O
ATOM     69  N   SER A  12      62.723  49.487  59.853  1.00 75.85           N
ATOM     70  CA  SER A  12      63.600  50.471  60.437  1.00 75.85           C
ATOM     71  CB  SER A  12      63.067  50.984  61.788  1.00 75.85           C
ATOM     72  OG  SER A  12      62.923  49.907  62.702  1.00 75.85           O
ATOM     73  C   SER A  12      64.992  49.944  60.659  1.00 75.85           C
ATOM     74  O   SER A  12      65.958  50.644  60.357  1.00 75.85           O
ATOM     75  N   ASP A  13      65.157  48.722  61.193  1.00171.41           N
ATOM     76  CA  ASP A  13      66.483  48.194  61.393  1.00171.41           C
ATOM     77  CB  ASP A  13      67.421  48.335  60.188  1.00171.41           C
ATOM     78  CG  ASP A  13      67.078  47.289  59.163  1.00171.41           C
ATOM     79  OD1 ASP A  13      65.889  46.885  59.078  1.00171.41           O
ATOM     80  OD2 ASP A  13      68.025  46.865  58.455  1.00171.41           O
ATOM     81  C   ASP A  13      67.177  48.962  62.457  1.00171.41           C
ATOM     82  O   ASP A  13      68.345  48.714  62.746  1.00171.41           O
ATOM     83  N   ALA A  14      66.467  49.885  63.110  1.00 65.77           N
ATOM     84  CA  ALA A  14      67.063  50.574  64.205  1.00 65.77           C
ATOM     85  CB  ALA A  14      66.108  51.588  64.845  1.00 65.77           C
ATOM     86  C   ALA A  14      67.317  49.470  65.174  1.00 65.77           C
ATOM     87  O   ALA A  14      68.271  49.506  65.952  1.00 65.77           O
ATOM     88  N   ALA A  15      66.422  48.461  65.121  1.00 47.77           N
ATOM     89  CA  ALA A  15      66.489  47.277  65.916  1.00 47.77           C
ATOM     90  CB  ALA A  15      65.375  46.270  65.581  1.00 47.77           C
ATOM     91  C   ALA A  15      67.786  46.586  65.635  1.00 47.77           C
ATOM     92  O   ALA A  15      68.452  46.119  66.556  1.00 47.77           O
ATOM     93  N   SER A  16      68.196  46.502  64.355  1.00 85.40           N
ATOM     94  CA  SER A  16      69.452  45.867  64.077  1.00 85.40           C
ATOM     95  CB  SER A  16      69.800  45.844  62.577  1.00 85.40           C
ATOM     96  OG  SER A  16      68.892  45.005  61.881  1.00 85.40           O
ATOM     97  C   SER A  16      70.499  46.670  64.781  1.00 85.40           C
ATOM     98  O   SER A  16      71.442  46.129  65.356  1.00 85.40           O
ATOM     99  N   LYS A  17      70.320  48.002  64.797  1.00125.71           N
ATOM    100  CA  LYS A  17      71.263  48.905  65.407  1.00125.71           C
ATOM    101  CB  LYS A  17      70.952  50.392  65.146  1.00125.71           C
ATOM    102  CG  LYS A  17      71.377  50.875  63.752  1.00125.71           C
ATOM    103  CD  LYS A  17      70.647  50.180  62.602  1.00125.71           C
ATOM    104  CE  LYS A  17      70.769  50.867  61.239  1.00125.71           C
ATOM    105  NZ  LYS A  17      70.024  50.088  60.224  1.00125.71           N
ATOM    106  C   LYS A  17      71.329  48.676  66.891  1.00125.71           C
ATOM    107  O   LYS A  17      72.311  49.036  67.539  1.00125.71           O
ATOM    108  N   ASN A  18      70.272  48.091  67.473  1.00 78.33           N
ATOM    109  CA  ASN A  18      70.210  47.879  68.887  1.00 78.33           C
ATOM    110  CB  ASN A  18      68.880  47.268  69.348  1.00 78.33           C
ATOM    111  CG  ASN A  18      67.864  48.406  69.349  1.00 78.33           C
ATOM    112  OD1 ASN A  18      68.104  49.465  69.927  1.00 78.33           O
ATOM    113  ND2 ASN A  18      66.700  48.204  68.678  1.00 78.33           N
ATOM    114  C   ASN A  18      71.326  47.005  69.361  1.00 78.33           C
ATOM    115  O   ASN A  18      71.703  47.096  70.528  1.00 78.33           O
ATOM    116  N   GLU A  19      71.871  46.120  68.505  1.00 82.13           N
ATOM    117  CA  GLU A  19      72.898  45.240  68.989  1.00 82.13           C
ATOM    118  CB  GLU A  19      73.410  44.290  67.903  1.00 82.13           C
ATOM    119  CG  GLU A  19      72.347  43.231  67.603  1.00 82.13           C
ATOM    120  CD  GLU A  19      72.736  42.475  66.356  1.00 82.13           C
ATOM    121  OE1 GLU A  19      72.482  43.018  65.247  1.00 82.13           O
ATOM    122  OE2 GLU A  19      73.283  41.347  66.489  1.00 82.13           O
ATOM    123  C   GLU A  19      74.024  46.047  69.562  1.00 82.13           C
ATOM    124  O   GLU A  19      74.412  45.782  70.699  1.00 82.13           O
ATOM    125  N   PRO A  20      74.595  47.006  68.885  1.00164.60           N
ATOM    126  CA  PRO A  20      75.516  47.878  69.555  1.00164.60           C
ATOM    127  CD  PRO A  20      74.767  47.001  67.444  1.00164.60           C
ATOM    128  CB  PRO A  20      76.334  48.549  68.453  1.00164.60           C
ATOM    129  CG  PRO A  20      75.505  48.320  67.171  1.00164.60           C
ATOM    130  C   PRO A  20      74.651  48.822  70.324  1.00164.60           C
ATOM    131  O   PRO A  20      74.333  49.885  69.798  1.00164.60           O
ATOM    132  N   THR A  21      74.365  48.543  71.599  1.00229.98           N
ATOM    133  CA  THR A  21      73.389  49.345  72.270  1.00229.98           C
ATOM    134  CB  THR A  21      73.012  48.798  73.621  1.00229.98           C
ATOM    135  OG1 THR A  21      74.144  48.698  74.467  1.00229.98           O
ATOM    136  CG2 THR A  21      72.380  47.411  73.414  1.00229.98           C
ATOM    137  C   THR A  21      73.845  50.771  72.394  1.00229.98           C
ATOM    138  O   THR A  21      74.990  51.069  72.735  1.00229.98           O
ATOM    139  N   LEU A  22      72.869  51.667  72.140  1.00258.59           N
ATOM    140  CA  LEU A  22      72.817  53.108  72.068  1.00258.59           C
ATOM    141  CB  LEU A  22      71.542  53.756  71.501  1.00258.59           C
ATOM    142  CG  LEU A  22      71.390  53.760  69.974  1.00258.59           C
ATOM    143  CD1 LEU A  22      72.595  54.435  69.296  1.00258.59           C
ATOM    144  CD2 LEU A  22      71.049  52.370  69.431  1.00258.59           C
ATOM    145  C   LEU A  22      72.954  53.753  73.389  1.00258.59           C
ATOM    146  O   LEU A  22      72.533  54.899  73.537  1.00258.59           O
ATOM    147  N   GLN A  23      73.455  53.025  74.382  1.00179.14           N
ATOM    148  CA  GLN A  23      73.563  53.400  75.762  1.00179.14           C
ATOM    149  CB  GLN A  23      74.486  52.427  76.516  1.00179.14           C
ATOM    150  CG  GLN A  23      74.130  50.951  76.286  1.00179.14           C
ATOM    151  CD  GLN A  23      72.853  50.631  77.043  1.00179.14           C
ATOM    152  OE1 GLN A  23      71.789  50.416  76.468  1.00179.14           O
ATOM    153  NE2 GLN A  23      72.960  50.609  78.396  1.00179.14           N
ATOM    154  C   GLN A  23      74.139  54.799  75.893  1.00179.14           C
ATOM    155  O   GLN A  23      74.086  55.353  76.989  1.00179.14           O
ATOM    156  N   ARG A  24      74.748  55.359  74.822  1.00207.15           N
ATOM    157  CA  ARG A  24      75.343  56.669  74.688  1.00207.15           C
ATOM    158  CB  ARG A  24      75.752  56.971  73.230  1.00207.15           C
ATOM    159  CG  ARG A  24      76.390  55.808  72.468  1.00207.15           C
ATOM    160  CD  ARG A  24      77.736  55.330  73.001  1.00207.15           C
ATOM    161  NE  ARG A  24      77.444  54.295  74.028  1.00207.15           N
ATOM    162  CZ  ARG A  24      77.122  53.026  73.647  1.00207.15           C
ATOM    163  NH1 ARG A  24      77.050  52.706  72.320  1.00207.15           N
ATOM    164  NH2 ARG A  24      76.839  52.088  74.597  1.00207.15           N
ATOM    165  C   ARG A  24      74.347  57.772  75.017  1.00207.15           C
ATOM    166  O   ARG A  24      74.725  58.766  75.630  1.00207.15           O
ATOM    167  N   GLY A  25      73.054  57.686  74.627  1.00 40.19           N
ATOM    168  CA  GLY A  25      72.173  58.771  74.990  1.00 40.19           C
ATOM    169  C   GLY A  25      72.302  59.898  74.006  1.00 40.19           C
ATOM    170  O   GLY A  25      72.466  61.059  74.383  1.00 40.19           O
ATOM    171  N   LEU A  26      72.223  59.570  72.703  1.00 99.65           N
ATOM    172  CA  LEU A  26      72.333  60.556  71.668  1.00 99.65           C
ATOM    173  CB  LEU A  26      72.082  59.990  70.253  1.00 99.65           C
ATOM    174  CG  LEU A  26      72.995  58.815  69.853  1.00 99.65           C
ATOM    175  CD1 LEU A  26      72.780  57.598  70.766  1.00 99.65           C
ATOM    176  CD2 LEU A  26      72.802  58.438  68.376  1.00 99.65           C
ATOM    177  C   LEU A  26      71.249  61.554  71.920  1.00 99.65           C
ATOM    178  O   LEU A  26      70.086  61.194  72.095  1.00 99.65           O
ATOM    179  N   GLN A  27      71.614  62.853  71.914  1.00 59.22           N
ATOM    180  CA  GLN A  27      70.694  63.908  72.226  1.00 59.22           C
ATOM    181  CB  GLN A  27      71.334  65.307  72.295  1.00 59.22           C
ATOM    182  CG  GLN A  27      72.118  65.561  73.585  1.00 59.22           C
ATOM    183  CD  GLN A  27      72.704  66.968  73.517  1.00 59.22           C
ATOM    184  OE1 GLN A  27      73.730  67.186  72.874  1.00 59.22           O
ATOM    185  NE2 GLN A  27      72.047  67.952  74.188  1.00 59.22           N
ATOM    186  C   GLN A  27      69.600  63.941  71.215  1.00 59.22           C
ATOM    187  O   GLN A  27      69.724  63.423  70.108  1.00 59.22           O
ATOM    188  N   ASN A  28      68.482  64.579  71.599  1.00 43.84           N
ATOM    189  CA  ASN A  28      67.294  64.596  70.800  1.00 43.84           C
ATOM    190  CB  ASN A  28      66.192  65.460  71.427  1.00 43.84           C
ATOM    191  CG  ASN A  28      64.879  65.121  70.746  1.00 43.84           C
ATOM    192  OD1 ASN A  28      64.815  64.195  69.940  1.00 43.84           O
ATOM    193  ND2 ASN A  28      63.808  65.892  71.077  1.00 43.84           N
ATOM    194  C   ASN A  28      67.595  65.183  69.456  1.00 43.84           C
ATOM    195  O   ASN A  28      67.156  64.649  68.440  1.00 43.84           O
ATOM    196  N   ARG A  29      68.347  66.300  69.407  1.00109.38           N
ATOM    197  CA  ARG A  29      68.617  66.934  68.148  1.00109.38           C
ATOM    198  CB  ARG A  29      69.397  68.258  68.278  1.00109.38           C
ATOM    199  CG  ARG A  29      69.631  68.976  66.941  1.00109.38           C
ATOM    200  CD  ARG A  29      68.376  69.619  66.339  1.00109.38           C
ATOM    201  NE  ARG A  29      67.947  70.742  67.224  1.00109.38           N
ATOM    202  CZ  ARG A  29      66.617  70.897  67.492  1.00109.38           C
ATOM    203  NH1 ARG A  29      65.725  70.024  66.942  1.00109.38           N
ATOM    204  NH2 ARG A  29      66.177  71.900  68.310  1.00109.38           N
ATOM    205  C   ARG A  29      69.435  66.013  67.298  1.00109.38           C
ATOM    206  O   ARG A  29      69.206  65.894  66.096  1.00109.38           O
ATOM    207  N   HIS A  30      70.417  65.331  67.920  1.00 52.42           N
ATOM    208  CA  HIS A  30      71.325  64.460  67.228  1.00 52.42           C
ATOM    209  ND1 HIS A  30      72.639  66.076  69.493  1.00 52.42           N
ATOM    210  CG  HIS A  30      73.193  65.007  68.822  1.00 52.42           C
ATOM    211  CB  HIS A  30      72.394  63.909  68.184  1.00 52.42           C
ATOM    212  NE2 HIS A  30      74.841  66.361  69.564  1.00 52.42           N
ATOM    213  CD2 HIS A  30      74.541  65.197  68.880  1.00 52.42           C
ATOM    214  CE1 HIS A  30      73.667  66.852  69.914  1.00 52.42           C
ATOM    215  C   HIS A  30      70.589  63.292  66.633  1.00 52.42           C
ATOM    216  O   HIS A  30      70.810  62.943  65.475  1.00 52.42           O
ATOM    217  N   ILE A  31      69.692  62.650  67.407  1.00 41.07           N
ATOM    218  CA  ILE A  31      68.993  61.487  66.921  1.00 41.07           C
ATOM    219  CB  ILE A  31      68.137  60.832  67.975  1.00 41.07           C
ATOM    220  CG2 ILE A  31      69.060  60.359  69.109  1.00 41.07           C
ATOM    221  CG1 ILE A  31      67.019  61.770  68.457  1.00 41.07           C
ATOM    222  CD1 ILE A  31      66.002  61.077  69.366  1.00 41.07           C
ATOM    223  C   ILE A  31      68.109  61.865  65.781  1.00 41.07           C
ATOM    224  O   ILE A  31      68.027  61.159  64.776  1.00 41.07           O
ATOM    225  N   GLN A  32      67.408  62.999  65.920  1.00 76.57           N
ATOM    226  CA  GLN A  32      66.500  63.432  64.906  1.00 76.57           C
ATOM    227  CB  GLN A  32      65.732  64.692  65.329  1.00 76.57           C
ATOM    228  CG  GLN A  32      64.792  65.231  64.253  1.00 76.57           C
ATOM    229  CD  GLN A  32      63.740  64.177  63.942  1.00 76.57           C
ATOM    230  OE1 GLN A  32      63.831  63.026  64.366  1.00 76.57           O
ATOM    231  NE2 GLN A  32      62.707  64.588  63.159  1.00 76.57           N
ATOM    232  C   GLN A  32      67.257  63.737  63.654  1.00 76.57           C
ATOM    233  O   GLN A  32      66.822  63.393  62.556  1.00 76.57           O
ATOM    234  N   LEU A  33      68.426  64.387  63.793  1.00118.52           N
ATOM    235  CA  LEU A  33      69.219  64.776  62.664  1.00118.52           C
ATOM    236  CB  LEU A  33      70.457  65.591  63.078  1.00118.52           C
ATOM    237  CG  LEU A  33      71.142  66.298  61.899  1.00118.52           C
ATOM    238  CD1 LEU A  33      70.230  67.403  61.348  1.00118.52           C
ATOM    239  CD2 LEU A  33      72.536  66.822  62.279  1.00118.52           C
ATOM    240  C   LEU A  33      69.705  63.538  61.973  1.00118.52           C
ATOM    241  O   LEU A  33      69.786  63.495  60.747  1.00118.52           O
ATOM    242  N   ILE A  34      70.056  62.496  62.755  1.00 83.28           N
ATOM    243  CA  ILE A  34      70.588  61.274  62.212  1.00 83.28           C
ATOM    244  CB  ILE A  34      70.943  60.278  63.280  1.00 83.28           C
ATOM    245  CG2 ILE A  34      71.310  58.952  62.598  1.00 83.28           C
ATOM    246  CG1 ILE A  34      72.065  60.837  64.165  1.00 83.28           C
ATOM    247  CD1 ILE A  34      73.331  61.154  63.373  1.00 83.28           C
ATOM    248  C   ILE A  34      69.560  60.623  61.343  1.00 83.28           C
ATOM    249  O   ILE A  34      69.859  60.203  60.227  1.00 83.28           O
ATOM    250  N   ALA A  35      68.314  60.536  61.845  1.00 26.40           N
ATOM    251  CA  ALA A  35      67.240  59.905  61.139  1.00 26.40           C
ATOM    252  CB  ALA A  35      65.931  59.885  61.946  1.00 26.40           C
ATOM    253  C   ALA A  35      66.988  60.664  59.872  1.00 26.40           C
ATOM    254  O   ALA A  35      66.768  60.065  58.820  1.00 26.40           O
ATOM    255  N   LEU A  36      67.034  62.009  59.945  1.00 44.84           N
ATOM    256  CA  LEU A  36      66.790  62.849  58.804  1.00 44.84           C
ATOM    257  CB  LEU A  36      66.897  64.359  59.142  1.00 44.84           C
ATOM    258  CG  LEU A  36      66.791  65.311  57.925  1.00 44.84           C
ATOM    259  CD1 LEU A  36      65.429  65.198  57.228  1.00 44.84           C
ATOM    260  CD2 LEU A  36      67.146  66.766  58.293  1.00 44.84           C
ATOM    261  C   LEU A  36      67.812  62.551  57.760  1.00 44.84           C
ATOM    262  O   LEU A  36      67.487  62.390  56.585  1.00 44.84           O
ATOM    263  N   GLY A  37      69.086  62.445  58.177  1.00 21.57           N
ATOM    264  CA  GLY A  37      70.155  62.219  57.254  1.00 21.57           C
ATOM    265  C   GLY A  37      69.997  60.894  56.583  1.00 21.57           C
ATOM    266  O   GLY A  37      70.245  60.771  55.385  1.00 21.57           O
ATOM    267  N   GLY A  38      69.605  59.848  57.341  1.00 20.63           N
ATOM    268  CA  GLY A  38      69.524  58.538  56.760  1.00 20.63           C
ATOM    269  C   GLY A  38      68.475  58.519  55.694  1.00 20.63           C
ATOM    270  O   GLY A  38      68.691  57.998  54.600  1.00 20.63           O
ATOM    271  N   ALA A  39      67.298  59.095  56.001  1.00 34.18           N
ATOM    272  CA  ALA A  39      66.179  59.098  55.104  1.00 34.18           C
ATOM    273  CB  ALA A  39      64.916  59.693  55.750  1.00 34.18           C
ATOM    274  C   ALA A  39      66.480  59.897  53.872  1.00 34.18           C
ATOM    275  O   ALA A  39      66.150  59.493  52.759  1.00 34.18           O
ATOM    276  N   ILE A  40      67.114  61.067  54.040  1.00 51.28           N
ATOM    277  CA  ILE A  40      67.395  61.918  52.925  1.00 51.28           C
ATOM    278  CB  ILE A  40      67.910  63.264  53.353  1.00 51.28           C
ATOM    279  CG2 ILE A  40      69.139  63.066  54.252  1.00 51.28           C
ATOM    280  CG1 ILE A  40      68.141  64.174  52.137  1.00 51.28           C
ATOM    281  CD1 ILE A  40      68.383  65.633  52.519  1.00 51.28           C
ATOM    282  C   ILE A  40      68.376  61.256  52.014  1.00 51.28           C
ATOM    283  O   ILE A  40      68.228  61.328  50.796  1.00 51.28           O
ATOM    284  N   GLY A  41      69.410  60.602  52.577  1.00 24.33           N
ATOM    285  CA  GLY A  41      70.426  59.992  51.767  1.00 24.33           C
ATOM    286  C   GLY A  41      69.849  58.878  50.946  1.00 24.33           C
ATOM    287  O   GLY A  41      70.156  58.753  49.761  1.00 24.33           O
ATOM    288  N   THR A  42      69.008  58.027  51.560  1.00 93.80           N
ATOM    289  CA  THR A  42      68.459  56.900  50.863  1.00 93.80           C
ATOM    290  CB  THR A  42      67.678  56.001  51.779  1.00 93.80           C
ATOM    291  OG1 THR A  42      67.156  54.902  51.053  1.00 93.80           O
ATOM    292  CG2 THR A  42      66.549  56.799  52.449  1.00 93.80           C
ATOM    293  C   THR A  42      67.560  57.363  49.757  1.00 93.80           C
ATOM    294  O   THR A  42      67.665  56.893  48.625  1.00 93.80           O
ATOM    295  N   GLY A  43      66.674  58.327  50.054  1.00 26.03           N
ATOM    296  CA  GLY A  43      65.739  58.780  49.070  1.00 26.03           C
ATOM    297  C   GLY A  43      66.477  59.396  47.930  1.00 26.03           C
ATOM    298  O   GLY A  43      66.128  59.183  46.769  1.00 26.03           O
ATOM    299  N   LEU A  44      67.504  60.213  48.230  1.00108.69           N
ATOM    300  CA  LEU A  44      68.204  60.846  47.156  1.00108.69           C
ATOM    301  CB  LEU A  44      69.206  61.925  47.603  1.00108.69           C
ATOM    302  CG  LEU A  44      68.540  63.280  47.901  1.00108.69           C
ATOM    303  CD1 LEU A  44      68.148  64.004  46.600  1.00108.69           C
ATOM    304  CD2 LEU A  44      67.338  63.103  48.838  1.00108.69           C
ATOM    305  C   LEU A  44      68.930  59.865  46.294  1.00108.69           C
ATOM    306  O   LEU A  44      68.685  59.831  45.093  1.00108.69           O
ATOM    307  N   PHE A  45      69.805  59.006  46.855  1.00110.62           N
ATOM    308  CA  PHE A  45      70.579  58.220  45.934  1.00110.62           C
ATOM    309  CB  PHE A  45      71.657  57.345  46.602  1.00110.62           C
ATOM    310  CG  PHE A  45      72.722  58.221  47.171  1.00110.62           C
ATOM    311  CD1 PHE A  45      73.790  58.614  46.393  1.00110.62           C
ATOM    312  CD2 PHE A  45      72.648  58.651  48.474  1.00110.62           C
ATOM    313  CE1 PHE A  45      74.780  59.417  46.906  1.00110.62           C
ATOM    314  CE2 PHE A  45      73.634  59.456  48.993  1.00110.62           C
ATOM    315  CZ  PHE A  45      74.697  59.843  48.210  1.00110.62           C
ATOM    316  C   PHE A  45      69.695  57.304  45.145  1.00110.62           C
ATOM    317  O   PHE A  45      69.606  57.413  43.923  1.00110.62           O
ATOM    318  N   LEU A  46      68.980  56.407  45.844  1.00 75.02           N
ATOM    319  CA  LEU A  46      68.173  55.431  45.174  1.00 75.02           C
ATOM    320  CB  LEU A  46      67.803  54.220  46.041  1.00 75.02           C
ATOM    321  CG  LEU A  46      67.039  53.160  45.229  1.00 75.02           C
ATOM    322  CD1 LEU A  46      67.902  52.629  44.074  1.00 75.02           C
ATOM    323  CD2 LEU A  46      66.513  52.036  46.130  1.00 75.02           C
ATOM    324  C   LEU A  46      66.910  55.991  44.593  1.00 75.02           C
ATOM    325  O   LEU A  46      66.462  55.496  43.564  1.00 75.02           O
ATOM    326  N   GLY A  47      66.231  56.933  45.284  1.00 55.53           N
ATOM    327  CA  GLY A  47      64.994  57.482  44.784  1.00 55.53           C
ATOM    328  C   GLY A  47      65.136  58.469  43.649  1.00 55.53           C
ATOM    329  O   GLY A  47      64.490  58.320  42.615  1.00 55.53           O
ATOM    330  N   ILE A  48      65.986  59.508  43.806  1.00 86.83           N
ATOM    331  CA  ILE A  48      66.004  60.542  42.803  1.00 86.83           C
ATOM    332  CB  ILE A  48      66.620  61.873  43.181  1.00 86.83           C
ATOM    333  CG2 ILE A  48      65.858  62.354  44.428  1.00 86.83           C
ATOM    334  CG1 ILE A  48      68.144  61.850  43.355  1.00 86.83           C
ATOM    335  CD1 ILE A  48      68.747  63.241  43.557  1.00 86.83           C
ATOM    336  C   ILE A  48      66.593  60.053  41.522  1.00 86.83           C
ATOM    337  O   ILE A  48      66.188  60.512  40.459  1.00 86.83           O
ATOM    338  N   GLY A  49      67.587  59.144  41.562  1.00 35.68           N
ATOM    339  CA  GLY A  49      68.161  58.734  40.310  1.00 35.68           C
ATOM    340  C   GLY A  49      67.093  58.133  39.440  1.00 35.68           C
ATOM    341  O   GLY A  49      66.938  58.512  38.280  1.00 35.68           O
ATOM    342  N   PRO A  50      66.348  57.212  39.967  1.00 78.76           N
ATOM    343  CA  PRO A  50      65.293  56.618  39.197  1.00 78.76           C
ATOM    344  CD  PRO A  50      66.937  56.260  40.889  1.00 78.76           C
ATOM    345  CB  PRO A  50      64.836  55.404  40.001  1.00 78.76           C
ATOM    346  CG  PRO A  50      66.120  54.967  40.730  1.00 78.76           C
ATOM    347  C   PRO A  50      64.213  57.595  38.878  1.00 78.76           C
ATOM    348  O   PRO A  50      63.540  57.415  37.864  1.00 78.76           O
ATOM    349  N   ALA A  51      64.010  58.616  39.734  1.00 47.10           N
ATOM    350  CA  ALA A  51      62.967  59.560  39.474  1.00 47.10           C
ATOM    351  CB  ALA A  51      62.859  60.643  40.563  1.00 47.10           C
ATOM    352  C   ALA A  51      63.292  60.260  38.197  1.00 47.10           C
ATOM    353  O   ALA A  51      62.523  60.230  37.241  1.00 47.10           O
ATOM    354  N   ILE A  52      64.512  60.809  38.103  1.00 95.81           N
ATOM    355  CA  ILE A  52      64.851  61.598  36.960  1.00 95.81           C
ATOM    356  CB  ILE A  52      66.241  62.155  37.033  1.00 95.81           C
ATOM    357  CG2 ILE A  52      66.517  62.885  35.710  1.00 95.81           C
ATOM    358  CG1 ILE A  52      66.413  63.051  38.277  1.00 95.81           C
ATOM    359  CD1 ILE A  52      65.489  64.269  38.330  1.00 95.81           C
ATOM    360  C   ILE A  52      64.762  60.718  35.757  1.00 95.81           C
ATOM    361  O   ILE A  52      64.304  61.131  34.693  1.00 95.81           O
ATOM    362  N   GLN A  53      65.214  59.469  35.897  1.00122.48           N
ATOM    363  CA  GLN A  53      65.218  58.600  34.765  1.00122.48           C
ATOM    364  CB  GLN A  53      65.870  57.262  35.114  1.00122.48           C
ATOM    365  CG  GLN A  53      65.877  56.257  33.968  1.00122.48           C
ATOM    366  CD  GLN A  53      66.489  54.983  34.524  1.00122.48           C
ATOM    367  OE1 GLN A  53      66.029  54.465  35.541  1.00122.48           O
ATOM    368  NE2 GLN A  53      67.554  54.469  33.856  1.00122.48           N
ATOM    369  C   GLN A  53      63.833  58.285  34.263  1.00122.48           C
ATOM    370  O   GLN A  53      63.566  58.456  33.073  1.00122.48           O
ATOM    371  N   MET A  54      62.947  57.745  35.135  1.00136.29           N
ATOM    372  CA  MET A  54      61.663  57.274  34.676  1.00136.29           C
ATOM    373  CB  MET A  54      61.000  56.377  35.733  1.00136.29           C
ATOM    374  CG  MET A  54      61.846  55.165  36.120  1.00136.29           C
ATOM    375  SD  MET A  54      62.023  53.915  34.815  1.00136.29           S
ATOM    376  CE  MET A  54      63.428  53.074  35.601  1.00136.29           C
ATOM    377  C   MET A  54      60.624  58.306  34.301  1.00136.29           C
ATOM    378  O   MET A  54      60.297  58.481  33.128  1.00136.29           O
ATOM    379  N   ALA A  55      60.074  58.985  35.339  1.00101.31           N
ATOM    380  CA  ALA A  55      58.982  59.933  35.313  1.00101.31           C
ATOM    381  CB  ALA A  55      58.148  59.981  36.598  1.00101.31           C
ATOM    382  C   ALA A  55      59.315  61.339  34.936  1.00101.31           C
ATOM    383  O   ALA A  55      58.422  62.097  34.564  1.00101.31           O
ATOM    384  N   GLY A  56      60.556  61.793  35.164  1.00 37.39           N
ATOM    385  CA  GLY A  56      60.824  63.167  34.868  1.00 37.39           C
ATOM    386  C   GLY A  56      60.036  63.953  35.865  1.00 37.39           C
ATOM    387  O   GLY A  56      59.959  63.584  37.035  1.00 37.39           O
ATOM    388  N   PRO A  57      59.423  65.016  35.406  1.00150.45           N
ATOM    389  CA  PRO A  57      58.670  65.901  36.250  1.00150.45           C
ATOM    390  CD  PRO A  57      59.032  65.123  34.008  1.00150.45           C
ATOM    391  CB  PRO A  57      58.000  66.894  35.299  1.00150.45           C
ATOM    392  CG  PRO A  57      57.831  66.083  34.001  1.00150.45           C
ATOM    393  C   PRO A  57      57.658  65.158  37.076  1.00150.45           C
ATOM    394  O   PRO A  57      57.419  65.569  38.211  1.00150.45           O
ATOM    395  N   ALA A  58      57.048  64.079  36.547  1.00 47.45           N
ATOM    396  CA  ALA A  58      56.015  63.367  37.251  1.00 47.45           C
ATOM    397  CB  ALA A  58      55.428  62.214  36.419  1.00 47.45           C
ATOM    398  C   ALA A  58      56.544  62.783  38.531  1.00 47.45           C
ATOM    399  O   ALA A  58      55.869  62.856  39.555  1.00 47.45           O
ATOM    400  N   VAL A  59      57.736  62.153  38.518  1.00147.77           N
ATOM    401  CA  VAL A  59      58.306  61.639  39.744  1.00147.77           C
ATOM    402  CB  VAL A  59      59.356  60.589  39.635  1.00147.77           C
ATOM    403  CG1 VAL A  59      58.711  59.220  39.364  1.00147.77           C
ATOM    404  CG2 VAL A  59      60.316  61.080  38.564  1.00147.77           C
ATOM    405  C   VAL A  59      58.853  62.718  40.611  1.00147.77           C
ATOM    406  O   VAL A  59      59.145  62.455  41.776  1.00147.77           O
ATOM    407  N   LEU A  60      59.142  63.916  40.073  1.00102.45           N
ATOM    408  CA  LEU A  60      59.528  64.952  40.996  1.00102.45           C
ATOM    409  CB  LEU A  60      59.725  66.335  40.340  1.00102.45           C
ATOM    410  CG  LEU A  60      61.039  66.561  39.569  1.00102.45           C
ATOM    411  CD1 LEU A  60      62.233  66.504  40.530  1.00102.45           C
ATOM    412  CD2 LEU A  60      61.191  65.641  38.352  1.00102.45           C
ATOM    413  C   LEU A  60      58.366  65.129  41.921  1.00102.45           C
ATOM    414  O   LEU A  60      58.524  65.151  43.142  1.00102.45           O
ATOM    415  N   LEU A  61      57.152  65.236  41.338  1.00 41.11           N
ATOM    416  CA  LEU A  61      55.955  65.410  42.111  1.00 41.11           C
ATOM    417  CB  LEU A  61      54.679  65.587  41.261  1.00 41.11           C
ATOM    418  CG  LEU A  61      53.377  65.677  42.092  1.00 41.11           C
ATOM    419  CD1 LEU A  61      53.368  66.906  43.018  1.00 41.11           C
ATOM    420  CD2 LEU A  61      52.132  65.593  41.189  1.00 41.11           C
ATOM    421  C   LEU A  61      55.757  64.191  42.946  1.00 41.11           C
ATOM    422  O   LEU A  61      55.370  64.287  44.108  1.00 41.11           O
ATOM    423  N   GLY A  62      56.038  63.004  42.373  1.00 27.64           N
ATOM    424  CA  GLY A  62      55.793  61.775  43.074  1.00 27.64           C
ATOM    425  C   GLY A  62      56.600  61.708  44.332  1.00 27.64           C
ATOM    426  O   GLY A  62      56.096  61.307  45.380  1.00 27.64           O
ATOM    427  N   TYR A  63      57.890  62.079  44.262  1.00 72.32           N
ATOM    428  CA  TYR A  63      58.716  62.010  45.432  1.00 72.32           C
ATOM    429  CB  TYR A  63      60.223  62.066  45.108  1.00 72.32           C
ATOM    430  CG  TYR A  63      60.463  60.696  44.567  1.00 72.32           C
ATOM    431  CD1 TYR A  63      60.012  60.354  43.311  1.00 72.32           C
ATOM    432  CD2 TYR A  63      61.124  59.752  45.320  1.00 72.32           C
ATOM    433  CE1 TYR A  63      60.207  59.090  42.811  1.00 72.32           C
ATOM    434  CE2 TYR A  63      61.322  58.484  44.826  1.00 72.32           C
ATOM    435  CZ  TYR A  63      60.865  58.154  43.573  1.00 72.32           C
ATOM    436  OH  TYR A  63      61.069  56.852  43.068  1.00 72.32           O
ATOM    437  C   TYR A  63      58.284  63.023  46.446  1.00 72.32           C
ATOM    438  O   TYR A  63      58.351  62.756  47.645  1.00 72.32           O
ATOM    439  N   GLY A  64      57.837  64.217  46.007  1.00 26.07           N
ATOM    440  CA  GLY A  64      57.415  65.220  46.944  1.00 26.07           C
ATOM    441  C   GLY A  64      56.238  64.720  47.732  1.00 26.07           C
ATOM    442  O   GLY A  64      56.186  64.883  48.950  1.00 26.07           O
ATOM    443  N   VAL A  65      55.249  64.098  47.059  1.00 36.21           N
ATOM    444  CA  VAL A  65      54.089  63.642  47.773  1.00 36.21           C
ATOM    445  CB  VAL A  65      52.962  63.144  46.912  1.00 36.21           C
ATOM    446  CG1 VAL A  65      52.397  64.330  46.113  1.00 36.21           C
ATOM    447  CG2 VAL A  65      53.456  61.971  46.051  1.00 36.21           C
ATOM    448  C   VAL A  65      54.489  62.547  48.703  1.00 36.21           C
ATOM    449  O   VAL A  65      53.946  62.419  49.797  1.00 36.21           O
ATOM    450  N   ALA A  66      55.452  61.712  48.283  1.00 29.11           N
ATOM    451  CA  ALA A  66      55.897  60.622  49.099  1.00 29.11           C
ATOM    452  CB  ALA A  66      57.000  59.807  48.403  1.00 29.11           C
ATOM    453  C   ALA A  66      56.468  61.185  50.368  1.00 29.11           C
ATOM    454  O   ALA A  66      56.247  60.645  51.451  1.00 29.11           O
ATOM    455  N   GLY A  67      57.229  62.290  50.259  1.00 28.07           N
ATOM    456  CA  GLY A  67      57.863  62.888  51.399  1.00 28.07           C
ATOM    457  C   GLY A  67      56.848  63.425  52.361  1.00 28.07           C
ATOM    458  O   GLY A  67      56.989  63.246  53.568  1.00 28.07           O
ATOM    459  N   ILE A  68      55.809  64.112  51.846  1.00123.00           N
ATOM    460  CA  ILE A  68      54.789  64.723  52.657  1.00123.00           C
ATOM    461  CB  ILE A  68      53.825  65.530  51.834  1.00123.00           C
ATOM    462  CG2 ILE A  68      52.531  65.730  52.639  1.00123.00           C
ATOM    463  CG1 ILE A  68      54.510  66.822  51.348  1.00123.00           C
ATOM    464  CD1 ILE A  68      53.764  67.572  50.245  1.00123.00           C
ATOM    465  C   ILE A  68      54.020  63.675  53.399  1.00123.00           C
ATOM    466  O   ILE A  68      53.716  63.840  54.579  1.00123.00           O
ATOM    467  N   ILE A  69      53.677  62.570  52.719  1.00 88.70           N
ATOM    468  CA  ILE A  69      52.920  61.521  53.331  1.00 88.70           C
ATOM    469  CB  ILE A  69      52.597  60.430  52.344  1.00 88.70           C
ATOM    470  CG2 ILE A  69      51.756  59.347  53.043  1.00 88.70           C
ATOM    471  CG1 ILE A  69      51.901  61.047  51.114  1.00 88.70           C
ATOM    472  CD1 ILE A  69      50.655  61.869  51.443  1.00 88.70           C
ATOM    473  C   ILE A  69      53.770  60.963  54.430  1.00 88.70           C
ATOM    474  O   ILE A  69      53.294  60.684  55.530  1.00 88.70           O
ATOM    475  N   ALA A  70      55.078  60.819  54.146  1.00 37.89           N
ATOM    476  CA  ALA A  70      56.028  60.289  55.075  1.00 37.89           C
ATOM    477  CB  ALA A  70      57.456  60.242  54.502  1.00 37.89           C
ATOM    478  C   ALA A  70      56.076  61.167  56.288  1.00 37.89           C
ATOM    479  O   ALA A  70      56.172  60.657  57.400  1.00 37.89           O
ATOM    480  N   PHE A  71      56.035  62.507  56.120  1.00 63.90           N
ATOM    481  CA  PHE A  71      56.119  63.390  57.257  1.00 63.90           C
ATOM    482  CB  PHE A  71      56.371  64.876  56.905  1.00 63.90           C
ATOM    483  CG  PHE A  71      56.763  65.583  58.168  1.00 63.90           C
ATOM    484  CD1 PHE A  71      58.045  65.473  58.662  1.00 63.90           C
ATOM    485  CD2 PHE A  71      55.850  66.338  58.875  1.00 63.90           C
ATOM    486  CE1 PHE A  71      58.420  66.113  59.825  1.00 63.90           C
ATOM    487  CE2 PHE A  71      56.219  66.977  60.037  1.00 63.90           C
ATOM    488  CZ  PHE A  71      57.503  66.868  60.515  1.00 63.90           C
ATOM    489  C   PHE A  71      54.872  63.288  58.081  1.00 63.90           C
ATOM    490  O   PHE A  71      54.919  63.391  59.305  1.00 63.90           O
ATOM    491  N   LEU A  72      53.710  63.125  57.428  1.00 50.06           N
ATOM    492  CA  LEU A  72      52.480  63.055  58.152  1.00 50.06           C
ATOM    493  CB  LEU A  72      51.281  62.963  57.197  1.00 50.06           C
ATOM    494  CG  LEU A  72      49.930  63.185  57.888  1.00 50.06           C
ATOM    495  CD1 LEU A  72      49.803  64.638  58.378  1.00 50.06           C
ATOM    496  CD2 LEU A  72      48.764  62.745  56.992  1.00 50.06           C
ATOM    497  C   LEU A  72      52.511  61.820  59.000  1.00 50.06           C
ATOM    498  O   LEU A  72      52.188  61.858  60.187  1.00 50.06           O
ATOM    499  N   ILE A  73      52.925  60.684  58.403  1.00148.15           N
ATOM    500  CA  ILE A  73      52.991  59.448  59.122  1.00148.15           C
ATOM    501  CB  ILE A  73      53.186  58.213  58.269  1.00148.15           C
ATOM    502  CG2 ILE A  73      51.944  58.065  57.377  1.00148.15           C
ATOM    503  CG1 ILE A  73      54.518  58.203  57.511  1.00148.15           C
ATOM    504  CD1 ILE A  73      55.693  57.767  58.383  1.00148.15           C
ATOM    505  C   ILE A  73      54.057  59.568  60.163  1.00148.15           C
ATOM    506  O   ILE A  73      53.944  58.981  61.235  1.00148.15           O
ATOM    507  N   MET A  74      55.127  60.328  59.855  1.00 54.58           N
ATOM    508  CA  MET A  74      56.238  60.528  60.745  1.00 54.58           C
ATOM    509  CB  MET A  74      57.359  61.372  60.088  1.00 54.58           C
ATOM    510  CG  MET A  74      58.655  61.506  60.897  1.00 54.58           C
ATOM    511  SD  MET A  74      59.958  62.451  60.044  1.00 54.58           S
ATOM    512  CE  MET A  74      61.045  62.604  61.490  1.00 54.58           C
ATOM    513  C   MET A  74      55.746  61.215  61.980  1.00 54.58           C
ATOM    514  O   MET A  74      56.194  60.907  63.082  1.00 54.58           O
ATOM    515  N   ARG A  75      54.815  62.177  61.821  1.00152.03           N
ATOM    516  CA  ARG A  75      54.273  62.892  62.940  1.00152.03           C
ATOM    517  CB  ARG A  75      53.352  64.044  62.507  1.00152.03           C
ATOM    518  CG  ARG A  75      53.172  65.112  63.587  1.00152.03           C
ATOM    519  CD  ARG A  75      54.433  65.945  63.815  1.00152.03           C
ATOM    520  NE  ARG A  75      55.470  65.047  64.398  1.00152.03           N
ATOM    521  CZ  ARG A  75      55.724  65.099  65.735  1.00152.03           C
ATOM    522  NH1 ARG A  75      55.023  65.978  66.507  1.00152.03           N
ATOM    523  NH2 ARG A  75      56.679  64.298  66.292  1.00152.03           N
ATOM    524  C   ARG A  75      53.486  61.946  63.800  1.00152.03           C
ATOM    525  O   ARG A  75      53.635  61.931  65.020  1.00152.03           O
ATOM    526  N   GLN A  76      52.650  61.094  63.177  1.00122.28           N
ATOM    527  CA  GLN A  76      51.813  60.188  63.910  1.00122.28           C
ATOM    528  CB  GLN A  76      50.854  59.412  62.991  1.00122.28           C
ATOM    529  CG  GLN A  76      49.966  58.418  63.734  1.00122.28           C
ATOM    530  CD  GLN A  76      49.365  59.147  64.924  1.00122.28           C
ATOM    531  OE1 GLN A  76      49.264  58.599  66.021  1.00122.28           O
ATOM    532  NE2 GLN A  76      48.965  60.428  64.707  1.00122.28           N
ATOM    533  C   GLN A  76      52.686  59.236  64.667  1.00122.28           C
ATOM    534  O   GLN A  76      52.360  58.830  65.782  1.00122.28           O
ATOM    535  N   LEU A  77      53.817  58.833  64.069  1.00117.67           N
ATOM    536  CA  LEU A  77      54.730  57.961  64.744  1.00117.67           C
ATOM    537  CB  LEU A  77      55.886  57.486  63.841  1.00117.67           C
ATOM    538  CG  LEU A  77      56.957  56.644  64.564  1.00117.67           C
ATOM    539  CD1 LEU A  77      57.930  57.527  65.362  1.00117.67           C
ATOM    540  CD2 LEU A  77      56.311  55.569  65.452  1.00117.67           C
ATOM    541  C   LEU A  77      55.285  58.691  65.927  1.00117.67           C
ATOM    542  O   LEU A  77      55.484  58.091  66.980  1.00117.67           O
ATOM    543  N   GLY A  78      55.554  60.005  65.780  1.00 27.30           N
ATOM    544  CA  GLY A  78      56.116  60.796  66.841  1.00 27.30           C
ATOM    545  C   GLY A  78      55.166  60.836  67.999  1.00 27.30           C
ATOM    546  O   GLY A  78      55.585  60.758  69.153  1.00 27.30           O
ATOM    547  N   GLU A  79      53.856  60.980  67.724  1.00 95.93           N
ATOM    548  CA  GLU A  79      52.897  61.017  68.790  1.00 95.93           C
ATOM    549  CB  GLU A  79      51.439  61.181  68.307  1.00 95.93           C
ATOM    550  CG  GLU A  79      50.985  62.617  68.021  1.00 95.93           C
ATOM    551  CD  GLU A  79      51.877  63.237  66.953  1.00 95.93           C
ATOM    552  OE1 GLU A  79      53.014  63.648  67.303  1.00 95.93           O
ATOM    553  OE2 GLU A  79      51.428  63.316  65.780  1.00 95.93           O
ATOM    554  C   GLU A  79      52.971  59.710  69.519  1.00 95.93           C
ATOM    555  O   GLU A  79      52.994  59.681  70.748  1.00 95.93           O
ATOM    556  N   MET A  80      53.045  58.593  68.768  1.00 59.34           N
ATOM    557  CA  MET A  80      53.034  57.269  69.334  1.00 59.34           C
ATOM    558  CB  MET A  80      53.043  56.151  68.272  1.00 59.34           C
ATOM    559  CG  MET A  80      51.754  56.073  67.451  1.00 59.34           C
ATOM    560  SD  MET A  80      51.622  54.629  66.349  1.00 59.34           S
ATOM    561  CE  MET A  80      52.772  55.240  65.081  1.00 59.34           C
ATOM    562  C   MET A  80      54.235  57.042  70.198  1.00 59.34           C
ATOM    563  O   MET A  80      54.139  56.381  71.232  1.00 59.34           O
ATOM    564  N   VAL A  81      55.412  57.525  69.773  1.00111.08           N
ATOM    565  CA  VAL A  81      56.594  57.336  70.566  1.00111.08           C
ATOM    566  CB  VAL A  81      57.854  57.656  69.816  1.00111.08           C
ATOM    567  CG1 VAL A  81      57.762  59.079  69.253  1.00111.08           C
ATOM    568  CG2 VAL A  81      59.033  57.444  70.772  1.00111.08           C
ATOM    569  C   VAL A  81      56.515  58.161  71.812  1.00111.08           C
ATOM    570  O   VAL A  81      56.944  57.728  72.879  1.00111.08           O
ATOM    571  N   VAL A  82      55.955  59.383  71.721  1.00 32.96           N
ATOM    572  CA  VAL A  82      55.888  60.223  72.883  1.00 32.96           C
ATOM    573  CB  VAL A  82      55.178  61.517  72.603  1.00 32.96           C
ATOM    574  CG1 VAL A  82      55.052  62.322  73.908  1.00 32.96           C
ATOM    575  CG2 VAL A  82      55.931  62.261  71.487  1.00 32.96           C
ATOM    576  C   VAL A  82      55.093  59.490  73.910  1.00 32.96           C
ATOM    577  O   VAL A  82      55.479  59.407  75.076  1.00 32.96           O
ATOM    578  N   GLU A  83      53.943  58.943  73.487  1.00115.89           N
ATOM    579  CA  GLU A  83      53.090  58.243  74.391  1.00115.89           C
ATOM    580  CB  GLU A  83      51.731  57.900  73.774  1.00115.89           C
ATOM    581  CG  GLU A  83      50.628  57.843  74.828  1.00115.89           C
ATOM    582  CD  GLU A  83      50.330  59.288  75.225  1.00115.89           C
ATOM    583  OE1 GLU A  83      51.278  60.119  75.216  1.00115.89           O
ATOM    584  OE2 GLU A  83      49.144  59.586  75.523  1.00115.89           O
ATOM    585  C   GLU A  83      53.751  56.966  74.820  1.00115.89           C
ATOM    586  O   GLU A  83      53.684  56.599  75.991  1.00115.89           O
ATOM    587  N   GLU A  84      54.392  56.247  73.872  1.00128.30           N
ATOM    588  CA  GLU A  84      55.064  55.011  74.183  1.00128.30           C
ATOM    589  CB  GLU A  84      54.592  53.831  73.312  1.00128.30           C
ATOM    590  CG  GLU A  84      53.211  53.296  73.681  1.00128.30           C
ATOM    591  CD  GLU A  84      53.404  52.453  74.933  1.00128.30           C
ATOM    592  OE1 GLU A  84      54.490  51.827  75.048  1.00128.30           O
ATOM    593  OE2 GLU A  84      52.480  52.419  75.788  1.00128.30           O
ATOM    594  C   GLU A  84      56.524  55.179  73.864  1.00128.30           C
ATOM    595  O   GLU A  84      56.943  55.115  72.712  1.00128.30           O
ATOM    596  N   PRO A  85      57.298  55.335  74.898  1.00182.02           N
ATOM    597  CA  PRO A  85      58.723  55.571  74.793  1.00182.02           C
ATOM    598  CD  PRO A  85      56.739  55.951  76.093  1.00182.02           C
ATOM    599  CB  PRO A  85      59.150  56.142  76.143  1.00182.02           C
ATOM    600  CG  PRO A  85      57.872  56.785  76.701  1.00182.02           C
ATOM    601  C   PRO A  85      59.514  54.351  74.428  1.00182.02           C
ATOM    602  O   PRO A  85      60.744  54.419  74.461  1.00182.02           O
ATOM    603  N   VAL A  86      58.838  53.236  74.092  1.00101.20           N
ATOM    604  CA  VAL A  86      59.440  51.941  73.938  1.00101.20           C
ATOM    605  CB  VAL A  86      58.473  50.897  73.474  1.00101.20           C
ATOM    606  CG1 VAL A  86      57.423  50.696  74.576  1.00101.20           C
ATOM    607  CG2 VAL A  86      57.864  51.365  72.145  1.00101.20           C
ATOM    608  C   VAL A  86      60.625  51.903  73.032  1.00101.20           C
ATOM    609  O   VAL A  86      60.634  52.479  71.945  1.00101.20           O
ATOM    610  N   SER A  87      61.669  51.181  73.501  1.00209.98           N
ATOM    611  CA  SER A  87      62.875  50.974  72.754  1.00209.98           C
ATOM    612  CB  SER A  87      64.106  50.784  73.662  1.00209.98           C
ATOM    613  OG  SER A  87      63.903  49.689  74.540  1.00209.98           O
ATOM    614  C   SER A  87      62.646  49.708  71.983  1.00209.98           C
ATOM    615  O   SER A  87      63.015  48.607  72.378  1.00209.98           O
ATOM    616  N   GLY A  88      62.194  49.857  70.740  1.00231.73           N
ATOM    617  CA  GLY A  88      61.652  48.761  69.997  1.00231.73           C
ATOM    618  C   GLY A  88      60.720  49.470  69.091  1.00231.73           C
ATOM    619  O   GLY A  88      60.338  48.978  68.031  1.00231.73           O
ATOM    620  N   SER A  89      60.335  50.677  69.533  1.00171.57           N
ATOM    621  CA  SER A  89      59.649  51.602  68.692  1.00171.57           C
ATOM    622  CB  SER A  89      60.544  52.151  67.565  1.00171.57           C
ATOM    623  OG  SER A  89      61.641  52.864  68.123  1.00171.57           O
ATOM    624  C   SER A  89      58.400  51.007  68.126  1.00171.57           C
ATOM    625  O   SER A  89      57.491  50.622  68.856  1.00171.57           O
ATOM    626  N   PHE A  90      58.338  50.933  66.784  1.00131.97           N
ATOM    627  CA  PHE A  90      57.135  50.590  66.082  1.00131.97           C
ATOM    628  CB  PHE A  90      57.212  50.860  64.570  1.00131.97           C
ATOM    629  CG  PHE A  90      55.801  51.096  64.140  1.00131.97           C
ATOM    630  CD1 PHE A  90      55.229  52.344  64.281  1.00131.97           C
ATOM    631  CD2 PHE A  90      55.034  50.084  63.618  1.00131.97           C
ATOM    632  CE1 PHE A  90      53.930  52.586  63.899  1.00131.97           C
ATOM    633  CE2 PHE A  90      53.733  50.321  63.235  1.00131.97           C
ATOM    634  CZ  PHE A  90      53.175  51.568  63.371  1.00131.97           C
ATOM    635  C   PHE A  90      56.709  49.185  66.358  1.00131.97           C
ATOM    636  O   PHE A  90      55.515  48.896  66.302  1.00131.97           O
ATOM    637  N   ALA A  91      57.657  48.257  66.608  1.00 40.77           N
ATOM    638  CA  ALA A  91      57.251  46.910  66.907  1.00 40.77           C
ATOM    639  CB  ALA A  91      58.425  45.948  67.154  1.00 40.77           C
ATOM    640  C   ALA A  91      56.430  46.934  68.156  1.00 40.77           C
ATOM    641  O   ALA A  91      55.379  46.299  68.216  1.00 40.77           O
ATOM    642  N   HIS A  92      56.877  47.690  69.181  1.00 67.40           N
ATOM    643  CA  HIS A  92      56.180  47.793  70.438  1.00 67.40           C
ATOM    644  ND1 HIS A  92      57.958  47.391  73.431  1.00 67.40           N
ATOM    645  CG  HIS A  92      58.045  47.946  72.173  1.00 67.40           C
ATOM    646  CB  HIS A  92      56.908  48.650  71.490  1.00 67.40           C
ATOM    647  NE2 HIS A  92      60.026  47.009  72.711  1.00 67.40           N
ATOM    648  CD2 HIS A  92      59.315  47.706  71.748  1.00 67.40           C
ATOM    649  CE1 HIS A  92      59.169  46.844  73.701  1.00 67.40           C
ATOM    650  C   HIS A  92      54.844  48.426  70.211  1.00 67.40           C
ATOM    651  O   HIS A  92      53.864  48.020  70.832  1.00 67.40           O
ATOM    652  N   PHE A  93      54.761  49.443  69.329  1.00122.77           N
ATOM    653  CA  PHE A  93      53.486  50.062  69.103  1.00122.77           C
ATOM    654  CB  PHE A  93      53.459  51.103  67.968  1.00122.77           C
ATOM    655  CG  PHE A  93      54.318  52.276  68.286  1.00122.77           C
ATOM    656  CD1 PHE A  93      54.031  53.115  69.336  1.00122.77           C
ATOM    657  CD2 PHE A  93      55.398  52.558  67.482  1.00122.77           C
ATOM    658  CE1 PHE A  93      54.831  54.205  69.602  1.00122.77           C
ATOM    659  CE2 PHE A  93      56.195  53.646  67.740  1.00122.77           C
ATOM    660  CZ  PHE A  93      55.919  54.471  68.804  1.00122.77           C
ATOM    661  C   PHE A  93      52.581  48.989  68.608  1.00122.77           C
ATOM    662  O   PHE A  93      51.454  48.835  69.076  1.00122.77           O
ATOM    663  N   ALA A  94      53.081  48.191  67.651  1.00 39.76           N
ATOM    664  CA  ALA A  94      52.282  47.187  67.019  1.00 39.76           C
ATOM    665  CB  ALA A  94      53.080  46.400  65.965  1.00 39.76           C
ATOM    666  C   ALA A  94      51.801  46.194  68.029  1.00 39.76           C
ATOM    667  O   ALA A  94      50.621  45.847  68.039  1.00 39.76           O
ATOM    668  N   TRP A  95      52.691  45.726  68.920  1.00 75.21           N
ATOM    669  CA  TRP A  95      52.295  44.703  69.842  1.00 75.21           C
ATOM    670  CB  TRP A  95      53.477  44.081  70.621  1.00 75.21           C
ATOM    671  CG  TRP A  95      54.530  43.410  69.754  1.00 75.21           C
ATOM    672  CD2 TRP A  95      54.270  42.511  68.653  1.00 75.21           C
ATOM    673  CD1 TRP A  95      55.887  43.571  69.794  1.00 75.21           C
ATOM    674  NE1 TRP A  95      56.485  42.834  68.804  1.00 75.21           N
ATOM    675  CE2 TRP A  95      55.503  42.176  68.089  1.00 75.21           C
ATOM    676  CE3 TRP A  95      53.102  42.015  68.146  1.00 75.21           C
ATOM    677  CZ2 TRP A  95      55.588  41.344  67.014  1.00 75.21           C
ATOM    678  CZ3 TRP A  95      53.195  41.163  67.064  1.00 75.21           C
ATOM    679  CH2 TRP A  95      54.413  40.831  66.508  1.00 75.21           C
ATOM    680  C   TRP A  95      51.266  45.243  70.798  1.00 75.21           C
ATOM    681  O   TRP A  95      50.297  44.555  71.111  1.00 75.21           O
ATOM    682  N   LYS A  96      51.444  46.482  71.310  1.00101.43           N
ATOM    683  CA  LYS A  96      50.511  47.034  72.256  1.00101.43           C
ATOM    684  CB  LYS A  96      51.035  48.309  72.922  1.00101.43           C
ATOM    685  CG  LYS A  96      52.262  48.018  73.780  1.00101.43           C
ATOM    686  CD  LYS A  96      53.098  49.256  74.088  1.00101.43           C
ATOM    687  CE  LYS A  96      54.487  48.928  74.642  1.00101.43           C
ATOM    688  NZ  LYS A  96      54.410  48.629  76.087  1.00101.43           N
ATOM    689  C   LYS A  96      49.172  47.349  71.650  1.00101.43           C
ATOM    690  O   LYS A  96      48.138  47.041  72.241  1.00101.43           O
ATOM    691  N   TYR A  97      49.144  47.990  70.470  1.00128.86           N
ATOM    692  CA  TYR A  97      47.883  48.375  69.902  1.00128.86           C
ATOM    693  CB  TYR A  97      48.047  49.354  68.725  1.00128.86           C
ATOM    694  CG  TYR A  97      48.305  50.692  69.336  1.00128.86           C
ATOM    695  CD1 TYR A  97      49.458  50.917  70.060  1.00128.86           C
ATOM    696  CD2 TYR A  97      47.373  51.704  69.243  1.00128.86           C
ATOM    697  CE1 TYR A  97      49.706  52.138  70.638  1.00128.86           C
ATOM    698  CE2 TYR A  97      47.617  52.931  69.819  1.00128.86           C
ATOM    699  CZ  TYR A  97      48.783  53.148  70.513  1.00128.86           C
ATOM    700  OH  TYR A  97      49.032  54.406  71.106  1.00128.86           O
ATOM    701  C   TYR A  97      47.080  47.169  69.520  1.00128.86           C
ATOM    702  O   TYR A  97      45.900  47.080  69.853  1.00128.86           O
ATOM    703  N   TRP A  98      47.688  46.200  68.815  1.00 60.99           N
ATOM    704  CA  TRP A  98      46.974  45.007  68.465  1.00 60.99           C
ATOM    705  CB  TRP A  98      47.804  44.077  67.582  1.00 60.99           C
ATOM    706  CG  TRP A  98      48.151  44.695  66.264  1.00 60.99           C
ATOM    707  CD2 TRP A  98      49.359  44.409  65.553  1.00 60.99           C
ATOM    708  CD1 TRP A  98      47.467  45.612  65.519  1.00 60.99           C
ATOM    709  NE1 TRP A  98      48.172  45.907  64.380  1.00 60.99           N
ATOM    710  CE2 TRP A  98      49.343  45.172  64.388  1.00 60.99           C
ATOM    711  CE3 TRP A  98      50.399  43.574  65.853  1.00 60.99           C
ATOM    712  CZ2 TRP A  98      50.367  45.111  63.497  1.00 60.99           C
ATOM    713  CZ3 TRP A  98      51.434  43.512  64.949  1.00 60.99           C
ATOM    714  CH2 TRP A  98      51.414  44.266  63.795  1.00 60.99           C
ATOM    715  C   TRP A  98      46.718  44.245  69.719  1.00 60.99           C
ATOM    716  O   TRP A  98      45.602  43.802  69.989  1.00 60.99           O
ATOM    717  N   GLY A  99      47.776  44.123  70.544  1.00 30.03           N
ATOM    718  CA  GLY A  99      47.762  43.308  71.720  1.00 30.03           C
ATOM    719  C   GLY A  99      48.449  42.048  71.307  1.00 30.03           C
ATOM    720  O   GLY A  99      48.880  41.924  70.164  1.00 30.03           O
ATOM    721  N   PRO A 100      48.595  41.115  72.207  1.00 52.81           N
ATOM    722  CA  PRO A 100      49.218  39.887  71.807  1.00 52.81           C
ATOM    723  CD  PRO A 100      48.932  41.466  73.577  1.00 52.81           C
ATOM    724  CB  PRO A 100      50.062  39.418  72.991  1.00 52.81           C
ATOM    725  CG  PRO A 100      49.465  40.161  74.195  1.00 52.81           C
ATOM    726  C   PRO A 100      48.140  38.913  71.458  1.00 52.81           C
ATOM    727  O   PRO A 100      47.380  39.168  70.489  1.00 52.81           O
ATOM    728  OXT PRO A 100      48.049  37.875  72.172  1.00 52.81           O
TER
END
