# Supplementary material for: Effective Identification of Bacterial Type III Secretion Signals Using Joint Element Features
Source: PLoS One. 2013 Apr 4;8(4):e59754. doi: 10.1371/journal.pone.0059754 (PMC3617162; doi:10.1371/journal.pone.0059754)
Supplement: Zip file S1 — Predicted 3D structure of T3S and non-T3S signal sequences. (ZIP) [file pone.0059754.s017.zip › Supplemental_Zip_FileS1.Predicted_structure/neg/neg201.pdb]

HEADER protein
METHOD
METHOD    The models are generated by I-TASSER which combines the
METHOD    methods of threading, ab initio modeling and structural
METHOD    refinement. The procedure is fully automated.
METHOD
METHOD    Please cite following articles when you use the I-TASSER server:
METHOD 1. Ambrish Roy, Alper Kucukural, Yang Zhang. I-TASSER: a unified
METHOD    platform for automated protein structure and function prediction.
METHOD    Nature Protocols, vol 5, 725-738 (2010). 
METHOD 2. Yang Zhang. I-TASSER server for protein 3D structure prediction.
METHOD    BMC Bioinformatics, vol 9, 40 (2008).
METHOD
MODEL  1
REMARK PARENT N/A
ATOM      1  N   SER A   1      57.518  61.729  73.581  1.00                  
ATOM      2  CA  SER A   1      58.217  61.863  74.864  1.00                  
ATOM      3  HA  SER A   1      58.590  60.889  75.176  1.00                  
ATOM      4  CB  SER A   1      59.408  62.827  74.756  1.00                  
ATOM      5  HB1 SER A   1      60.231  62.323  74.248  1.00                  
ATOM      6  HB2 SER A   1      59.744  63.109  75.755  1.00                  
ATOM      7  OG  SER A   1      59.054  63.991  74.021  1.00                  
ATOM      8  HG  SER A   1      59.194  63.717  73.088  1.00                  
ATOM      9  C   SER A   1      57.242  62.353  75.925  1.00                  
ATOM     10  O   SER A   1      56.862  61.633  76.841  1.00                  
ATOM     11  N   ASN A   2      56.721  63.549  75.677  1.00                  
ATOM     12  H   ASN A   2      57.126  64.014  74.875  1.00                  
ATOM     13  CA  ASN A   2      55.513  64.125  76.261  1.00                  
ATOM     14  HA  ASN A   2      55.450  63.861  77.319  1.00                  
ATOM     15  CB  ASN A   2      55.633  65.659  76.113  1.00                  
ATOM     16  HB1 ASN A   2      54.752  66.120  76.560  1.00                  
ATOM     17  HB2 ASN A   2      55.661  65.932  75.061  1.00                  
ATOM     18  CG  ASN A   2      56.860  66.248  76.798  1.00                  
ATOM     19  OD1 ASN A   2      56.782  66.767  77.897  1.00                  
ATOM     20  ND2 ASN A   2      58.031  66.208  76.190  1.00                  
ATOM     21 1HD2 ASN A   2      58.185  65.730  75.312  1.00                  
ATOM     22 2HD2 ASN A   2      58.790  66.622  76.701  1.00                  
ATOM     23  C   ASN A   2      54.297  63.512  75.525  1.00                  
ATOM     24  O   ASN A   2      53.471  64.237  74.966  1.00                  
ATOM     25  N   THR A   3      54.301  62.179  75.373  1.00                  
ATOM     26  H   THR A   3      54.992  61.683  75.925  1.00                  
ATOM     27  CA  THR A   3      53.526  61.382  74.393  1.00                  
ATOM     28  HA  THR A   3      54.088  60.465  74.221  1.00                  
ATOM     29  CB  THR A   3      52.147  60.945  74.939  1.00                  
ATOM     30  HB  THR A   3      51.681  60.279  74.211  1.00                  
ATOM     31  CG2 THR A   3      52.246  60.193  76.267  1.00                  
ATOM     32 1HG2 THR A   3      51.252  59.850  76.556  1.00                  
ATOM     33 2HG2 THR A   3      52.901  59.331  76.152  1.00                  
ATOM     34 3HG2 THR A   3      52.632  60.850  77.045  1.00                  
ATOM     35  OG1 THR A   3      51.294  62.049  75.136  1.00                  
ATOM     36  HG1 THR A   3      51.204  62.472  74.275  1.00                  
ATOM     37  C   THR A   3      53.394  62.045  73.015  1.00                  
ATOM     38  O   THR A   3      52.309  62.149  72.439  1.00                  
ATOM     39  N   LYS A   4      54.511  62.558  72.492  1.00                  
ATOM     40  H   LYS A   4      55.384  62.383  72.974  1.00                  
ATOM     41  CA  LYS A   4      54.582  63.074  71.125  1.00                  
ATOM     42  HA  LYS A   4      53.662  63.594  70.861  1.00                  
ATOM     43  CB  LYS A   4      55.772  64.045  71.004  1.00                  
ATOM     44  HB1 LYS A   4      55.777  64.455  69.994  1.00                  
ATOM     45  HB2 LYS A   4      56.695  63.480  71.142  1.00                  
ATOM     46  CG  LYS A   4      55.805  65.223  71.998  1.00                  
ATOM     47  HG1 LYS A   4      56.757  65.736  71.853  1.00                  
ATOM     48  HG2 LYS A   4      55.792  64.851  73.021  1.00                  
ATOM     49  CD  LYS A   4      54.690  66.267  71.807  1.00                  
ATOM     50  HD1 LYS A   4      54.541  66.424  70.737  1.00                  
ATOM     51  HD2 LYS A   4      55.026  67.212  72.236  1.00                  
ATOM     52  CE  LYS A   4      53.365  65.878  72.477  1.00                  
ATOM     53  HE1 LYS A   4      53.468  65.955  73.560  1.00                  
ATOM     54  HE2 LYS A   4      53.141  64.836  72.245  1.00                  
ATOM     55  NZ  LYS A   4      52.248  66.724  72.005  1.00                  
ATOM     56  HZ1 LYS A   4      51.351  66.284  72.182  1.00                  
ATOM     57  HZ2 LYS A   4      52.277  67.667  72.348  1.00                  
ATOM     58  HZ3 LYS A   4      52.254  66.755  70.980  1.00                  
ATOM     59  C   LYS A   4      54.722  61.886  70.188  1.00                  
ATOM     60  O   LYS A   4      55.682  61.131  70.321  1.00                  
ATOM     61  N   ILE A   5      53.793  61.738  69.252  1.00                  
ATOM     62  H   ILE A   5      53.015  62.376  69.228  1.00                  
ATOM     63  CA  ILE A   5      53.858  60.696  68.229  1.00                  
ATOM     64  HA  ILE A   5      54.860  60.273  68.254  1.00                  
ATOM     65  CB  ILE A   5      52.920  59.504  68.535  1.00                  
ATOM     66  HB  ILE A   5      53.342  59.031  69.423  1.00                  
ATOM     67  CG2 ILE A   5      51.486  59.901  68.916  1.00                  
ATOM     68 1HG2 ILE A   5      50.883  59.001  69.042  1.00                  
ATOM     69 2HG2 ILE A   5      51.487  60.442  69.860  1.00                  
ATOM     70 3HG2 ILE A   5      51.052  60.528  68.146  1.00                  
ATOM     71  CG1 ILE A   5      52.983  58.440  67.419  1.00                  
ATOM     72 1HG1 ILE A   5      52.789  57.470  67.863  1.00                  
ATOM     73 2HG1 ILE A   5      54.003  58.405  67.050  1.00                  
ATOM     74  CD1 ILE A   5      52.035  58.572  66.217  1.00                  
ATOM     75  HD1 ILE A   5      52.115  59.543  65.740  1.00                  
ATOM     76  HD2 ILE A   5      52.281  57.810  65.479  1.00                  
ATOM     77  HD3 ILE A   5      51.009  58.415  66.534  1.00                  
ATOM     78  C   ILE A   5      53.705  61.301  66.839  1.00                  
ATOM     79  O   ILE A   5      52.745  62.007  66.552  1.00                  
ATOM     80  N   ALA A   6      54.674  61.004  65.982  1.00                  
ATOM     81  H   ALA A   6      55.383  60.347  66.290  1.00                  
ATOM     82  CA  ALA A   6      54.686  61.389  64.586  1.00                  
ATOM     83  HA  ALA A   6      53.942  62.165  64.437  1.00                  
ATOM     84  CB  ALA A   6      56.057  61.955  64.227  1.00                  
ATOM     85  HB1 ALA A   6      56.051  62.296  63.192  1.00                  
ATOM     86  HB2 ALA A   6      56.300  62.793  64.872  1.00                  
ATOM     87  HB3 ALA A   6      56.805  61.179  64.352  1.00                  
ATOM     88  C   ALA A   6      54.342  60.215  63.687  1.00                  
ATOM     89  O   ALA A   6      54.585  59.074  64.055  1.00                  
ATOM     90  N   LEU A   7      53.888  60.509  62.476  1.00                  
ATOM     91  H   LEU A   7      53.737  61.490  62.260  1.00                  
ATOM     92  CA  LEU A   7      53.587  59.532  61.437  1.00                  
ATOM     93  HA  LEU A   7      54.058  58.577  61.672  1.00                  
ATOM     94  CB  LEU A   7      52.051  59.350  61.401  1.00                  
ATOM     95  HB1 LEU A   7      51.607  60.319  61.187  1.00                  
ATOM     96  HB2 LEU A   7      51.724  59.084  62.406  1.00                  
ATOM     97  CG  LEU A   7      51.425  58.317  60.432  1.00                  
ATOM     98  HG  LEU A   7      50.345  58.463  60.473  1.00                  
ATOM     99  CD1 LEU A   7      51.832  58.417  58.960  1.00                  
ATOM    100 1HD1 LEU A   7      51.166  57.795  58.362  1.00                  
ATOM    101 2HD1 LEU A   7      51.735  59.446  58.618  1.00                  
ATOM    102 3HD1 LEU A   7      52.852  58.069  58.809  1.00                  
ATOM    103  CD2 LEU A   7      51.706  56.895  60.896  1.00                  
ATOM    104 1HD2 LEU A   7      51.261  56.180  60.207  1.00                  
ATOM    105 2HD2 LEU A   7      52.779  56.715  60.953  1.00                  
ATOM    106 3HD2 LEU A   7      51.255  56.755  61.873  1.00                  
ATOM    107  C   LEU A   7      54.137  60.063  60.133  1.00                  
ATOM    108  O   LEU A   7      53.725  61.118  59.662  1.00                  
ATOM    109  N   VAL A   8      55.095  59.350  59.559  1.00                  
ATOM    110  H   VAL A   8      55.351  58.452  59.958  1.00                  
ATOM    111  CA  VAL A   8      55.936  59.906  58.498  1.00                  
ATOM    112  HA  VAL A   8      55.495  60.837  58.146  1.00                  
ATOM    113  CB  VAL A   8      57.296  60.318  59.084  1.00                  
ATOM    114  HB  VAL A   8      57.070  61.050  59.861  1.00                  
ATOM    115  CG1 VAL A   8      58.049  59.187  59.789  1.00                  
ATOM    116 1HG1 VAL A   8      58.790  59.634  60.444  1.00                  
ATOM    117 2HG1 VAL A   8      57.390  58.598  60.421  1.00                  
ATOM    118 3HG1 VAL A   8      58.528  58.529  59.070  1.00                  
ATOM    119  CG2 VAL A   8      58.175  61.050  58.067  1.00                  
ATOM    120 1HG2 VAL A   8      58.416  60.415  57.222  1.00                  
ATOM    121 2HG2 VAL A   8      57.657  61.933  57.695  1.00                  
ATOM    122 3HG2 VAL A   8      59.103  61.369  58.540  1.00                  
ATOM    123  C   VAL A   8      55.942  58.949  57.310  1.00                  
ATOM    124  O   VAL A   8      56.432  57.811  57.330  1.00                  
ATOM    125  N   THR A   9      55.248  59.415  56.272  1.00                  
ATOM    126  H   THR A   9      54.919  60.373  56.312  1.00                  
ATOM    127  CA  THR A   9      55.041  58.646  55.033  1.00                  
ATOM    128  HA  THR A   9      54.979  57.586  55.265  1.00                  
ATOM    129  CB  THR A   9      53.725  59.054  54.348  1.00                  
ATOM    130  HB  THR A   9      53.660  58.547  53.385  1.00                  
ATOM    131  CG2 THR A   9      52.489  58.704  55.172  1.00                  
ATOM    132 1HG2 THR A   9      51.591  58.971  54.613  1.00                  
ATOM    133 2HG2 THR A   9      52.471  57.634  55.377  1.00                  
ATOM    134 3HG2 THR A   9      52.491  59.249  56.116  1.00                  
ATOM    135  OG1 THR A   9      53.711  60.441  54.142  1.00                  
ATOM    136  HG1 THR A   9      53.679  60.872  55.007  1.00                  
ATOM    137  C   THR A   9      56.218  58.853  54.076  1.00                  
ATOM    138  O   THR A   9      56.956  59.834  54.169  1.00                  
ATOM    139  N   GLY A  10      56.449  57.883  53.182  1.00                  
ATOM    140  H   GLY A  10      55.806  57.105  53.127  1.00                  
ATOM    141  CA  GLY A  10      57.638  57.876  52.318  1.00                  
ATOM    142  HA1 GLY A  10      57.650  58.801  51.739  1.00                  
ATOM    143  HA2 GLY A  10      57.569  57.035  51.629  1.00                  
ATOM    144  C   GLY A  10      58.979  57.782  53.054  1.00                  
ATOM    145  O   GLY A  10      60.026  58.036  52.467  1.00                  
ATOM    146  N   ALA A  11      58.963  57.421  54.342  1.00                  
ATOM    147  H   ALA A  11      58.062  57.283  54.772  1.00                  
ATOM    148  CA  ALA A  11      60.103  57.601  55.244  1.00                  
ATOM    149  HA  ALA A  11      60.501  58.592  55.046  1.00                  
ATOM    150  CB  ALA A  11      59.578  57.632  56.670  1.00                  
ATOM    151  HB1 ALA A  11      60.372  57.977  57.332  1.00                  
ATOM    152  HB2 ALA A  11      58.765  58.345  56.723  1.00                  
ATOM    153  HB3 ALA A  11      59.220  56.647  56.967  1.00                  
ATOM    154  C   ALA A  11      61.289  56.652  55.059  1.00                  
ATOM    155  O   ALA A  11      62.185  56.606  55.897  1.00                  
ATOM    156  N   THR A  12      61.300  55.870  53.980  1.00                  
ATOM    157  H   THR A  12      60.588  55.999  53.277  1.00                  
ATOM    158  CA  THR A  12      62.294  54.816  53.772  1.00                  
ATOM    159  HA  THR A  12      62.682  54.512  54.745  1.00                  
ATOM    160  CB  THR A  12      61.667  53.568  53.154  1.00                  
ATOM    161  HB  THR A  12      62.433  52.804  53.082  1.00                  
ATOM    162  CG2 THR A  12      60.547  53.042  54.049  1.00                  
ATOM    163 1HG2 THR A  12      60.235  52.059  53.697  1.00                  
ATOM    164 2HG2 THR A  12      60.917  52.970  55.068  1.00                  
ATOM    165 3HG2 THR A  12      59.708  53.734  54.036  1.00                  
ATOM    166  OG1 THR A  12      61.110  53.820  51.881  1.00                  
ATOM    167  HG1 THR A  12      61.453  53.135  51.299  1.00                  
ATOM    168  C   THR A  12      63.512  55.275  52.994  1.00                  
ATOM    169  O   THR A  12      64.516  54.567  52.993  1.00                  
ATOM    170  N   ARG A  13      63.470  56.459  52.370  1.00                  
ATOM    171  H   ARG A  13      62.613  56.996  52.437  1.00                  
ATOM    172  CA  ARG A  13      64.639  57.106  51.765  1.00                  
ATOM    173  HA  ARG A  13      65.523  56.795  52.327  1.00                  
ATOM    174  CB  ARG A  13      64.809  56.655  50.286  1.00                  
ATOM    175  HB1 ARG A  13      65.554  57.285  49.801  1.00                  
ATOM    176  HB2 ARG A  13      63.867  56.772  49.749  1.00                  
ATOM    177  CG  ARG A  13      65.293  55.195  50.175  1.00                  
ATOM    178  HG1 ARG A  13      64.476  54.524  50.440  1.00                  
ATOM    179  HG2 ARG A  13      66.107  55.051  50.888  1.00                  
ATOM    180  CD  ARG A  13      65.814  54.779  48.788  1.00                  
ATOM    181  HD1 ARG A  13      66.510  55.541  48.433  1.00                  
ATOM    182  HD2 ARG A  13      64.981  54.726  48.085  1.00                  
ATOM    183  NE  ARG A  13      66.525  53.486  48.876  1.00                  
ATOM    184  HE  ARG A  13      67.492  53.525  49.146  1.00                  
ATOM    185  CZ  ARG A  13      65.981  52.282  48.928  1.00                  
ATOM    186  NH1 ARG A  13      64.742  52.064  48.597  1.00                  
ATOM    187 1HH1 ARG A  13      64.193  52.783  48.181  1.00                  
ATOM    188 2HH1 ARG A  13      64.340  51.151  48.811  1.00                  
ATOM    189  NH2 ARG A  13      66.664  51.257  49.347  1.00                  
ATOM    190 1HH2 ARG A  13      67.625  51.333  49.613  1.00                  
ATOM    191 2HH2 ARG A  13      66.121  50.421  49.593  1.00                  
ATOM    192  C   ARG A  13      64.590  58.631  51.922  1.00                  
ATOM    193  O   ARG A  13      63.586  59.207  52.345  1.00                  
ATOM    194  N   GLY A  14      65.696  59.260  51.526  1.00                  
ATOM    195  H   GLY A  14      66.493  58.687  51.307  1.00                  
ATOM    196  CA  GLY A  14      65.828  60.695  51.285  1.00                  
ATOM    197  HA1 GLY A  14      65.383  60.921  50.316  1.00                  
ATOM    198  HA2 GLY A  14      66.886  60.950  51.231  1.00                  
ATOM    199  C   GLY A  14      65.192  61.600  52.342  1.00                  
ATOM    200  O   GLY A  14      65.409  61.431  53.537  1.00                  
ATOM    201  N   ILE A  15      64.406  62.574  51.882  1.00                  
ATOM    202  H   ILE A  15      64.265  62.648  50.888  1.00                  
ATOM    203  CA  ILE A  15      63.791  63.601  52.736  1.00                  
ATOM    204  HA  ILE A  15      64.586  64.105  53.289  1.00                  
ATOM    205  CB  ILE A  15      63.088  64.661  51.842  1.00                  
ATOM    206  HB  ILE A  15      62.386  64.141  51.187  1.00                  
ATOM    207  CG2 ILE A  15      62.283  65.697  52.653  1.00                  
ATOM    208 1HG2 ILE A  15      61.771  66.395  51.994  1.00                  
ATOM    209 2HG2 ILE A  15      61.502  65.213  53.239  1.00                  
ATOM    210 3HG2 ILE A  15      62.942  66.246  53.324  1.00                  
ATOM    211  CG1 ILE A  15      64.138  65.386  50.959  1.00                  
ATOM    212 1HG1 ILE A  15      64.716  64.650  50.402  1.00                  
ATOM    213 2HG1 ILE A  15      64.830  65.935  51.599  1.00                  
ATOM    214  CD1 ILE A  15      63.552  66.357  49.926  1.00                  
ATOM    215  HD1 ILE A  15      64.345  66.692  49.257  1.00                  
ATOM    216  HD2 ILE A  15      62.784  65.856  49.335  1.00                  
ATOM    217  HD3 ILE A  15      63.125  67.231  50.417  1.00                  
ATOM    218  C   ILE A  15      62.835  63.035  53.788  1.00                  
ATOM    219  O   ILE A  15      62.737  63.595  54.880  1.00                  
ATOM    220  N   GLY A  16      62.166  61.916  53.508  1.00                  
ATOM    221  H   GLY A  16      62.310  61.460  52.620  1.00                  
ATOM    222  CA  GLY A  16      61.331  61.255  54.508  1.00                  
ATOM    223  HA1 GLY A  16      60.757  60.471  54.014  1.00                  
ATOM    224  HA2 GLY A  16      60.627  61.967  54.941  1.00                  
ATOM    225  C   GLY A  16      62.149  60.620  55.635  1.00                  
ATOM    226  O   GLY A  16      61.799  60.760  56.808  1.00                  
ATOM    227  N   LEU A  17      63.256  59.959  55.282  1.00                  
ATOM    228  H   LEU A  17      63.497  59.910  54.299  1.00                  
ATOM    229  CA  LEU A  17      64.165  59.355  56.260  1.00                  
ATOM    230  HA  LEU A  17      63.576  58.719  56.913  1.00                  
ATOM    231  CB  LEU A  17      65.162  58.454  55.506  1.00                  
ATOM    232  HB1 LEU A  17      65.764  59.081  54.848  1.00                  
ATOM    233  HB2 LEU A  17      64.595  57.756  54.889  1.00                  
ATOM    234  CG  LEU A  17      66.100  57.650  56.425  1.00                  
ATOM    235  HG  LEU A  17      66.678  58.324  57.058  1.00                  
ATOM    236  CD1 LEU A  17      65.347  56.655  57.305  1.00                  
ATOM    237 1HD1 LEU A  17      66.047  56.065  57.897  1.00                  
ATOM    238 2HD1 LEU A  17      64.689  57.183  57.993  1.00                  
ATOM    239 3HD1 LEU A  17      64.748  55.997  56.679  1.00                  
ATOM    240  CD2 LEU A  17      67.082  56.848  55.570  1.00                  
ATOM    241 1HD2 LEU A  17      67.756  56.284  56.215  1.00                  
ATOM    242 2HD2 LEU A  17      66.540  56.154  54.927  1.00                  
ATOM    243 3HD2 LEU A  17      67.675  57.531  54.962  1.00                  
ATOM    244  C   LEU A  17      64.909  60.400  57.118  1.00                  
ATOM    245  O   LEU A  17      65.131  60.222  58.317  1.00                  
ATOM    246  N   GLU A  18      65.265  61.528  56.504  1.00                  
ATOM    247  H   GLU A  18      65.170  61.604  55.497  1.00                  
ATOM    248  CA  GLU A  18      65.791  62.655  57.263  1.00                  
ATOM    249  HA  GLU A  18      66.552  62.264  57.929  1.00                  
ATOM    250  CB  GLU A  18      66.433  63.710  56.346  1.00                  
ATOM    251  HB1 GLU A  18      66.468  64.663  56.876  1.00                  
ATOM    252  HB2 GLU A  18      65.826  63.843  55.450  1.00                  
ATOM    253  CG  GLU A  18      67.867  63.318  55.960  1.00                  
ATOM    254  HG1 GLU A  18      68.313  64.128  55.378  1.00                  
ATOM    255  HG2 GLU A  18      67.838  62.427  55.327  1.00                  
ATOM    256  CD  GLU A  18      68.714  63.049  57.213  1.00                  
ATOM    257  OE1 GLU A  18      68.867  63.989  58.027  1.00                  
ATOM    258  OE2 GLU A  18      69.087  61.872  57.436  1.00                  
ATOM    259  C   GLU A  18      64.737  63.257  58.190  1.00                  
ATOM    260  O   GLU A  18      65.002  63.405  59.376  1.00                  
ATOM    261  N   THR A  19      63.513  63.526  57.731  1.00                  
ATOM    262  H   THR A  19      63.295  63.357  56.754  1.00                  
ATOM    263  CA  THR A  19      62.485  64.098  58.618  1.00                  
ATOM    264  HA  THR A  19      62.925  64.985  59.073  1.00                  
ATOM    265  CB  THR A  19      61.224  64.573  57.874  1.00                  
ATOM    266  HB  THR A  19      60.408  64.678  58.591  1.00                  
ATOM    267  CG2 THR A  19      61.451  65.932  57.211  1.00                  
ATOM    268 1HG2 THR A  19      60.558  66.214  56.652  1.00                  
ATOM    269 2HG2 THR A  19      61.640  66.682  57.978  1.00                  
ATOM    270 3HG2 THR A  19      62.303  65.884  56.533  1.00                  
ATOM    271  OG1 THR A  19      60.822  63.702  56.850  1.00                  
ATOM    272  HG1 THR A  19      61.482  63.765  56.139  1.00                  
ATOM    273  C   THR A  19      62.118  63.204  59.802  1.00                  
ATOM    274  O   THR A  19      61.982  63.720  60.919  1.00                  
ATOM    275  N   VAL A  20      62.067  61.879  59.623  1.00                  
ATOM    276  H   VAL A  20      62.166  61.511  58.682  1.00                  
ATOM    277  CA  VAL A  20      61.978  60.953  60.765  1.00                  
ATOM    278  HA  VAL A  20      61.135  61.276  61.375  1.00                  
ATOM    279  CB  VAL A  20      61.657  59.511  60.328  1.00                  
ATOM    280  HB  VAL A  20      60.784  59.558  59.684  1.00                  
ATOM    281  CG1 VAL A  20      62.748  58.896  59.487  1.00                  
ATOM    282 1HG1 VAL A  20      62.434  57.952  59.070  1.00                  
ATOM    283 2HG1 VAL A  20      62.901  59.565  58.660  1.00                  
ATOM    284 3HG1 VAL A  20      63.670  58.770  60.047  1.00                  
ATOM    285  CG2 VAL A  20      61.328  58.576  61.493  1.00                  
ATOM    286 1HG2 VAL A  20      61.151  57.568  61.129  1.00                  
ATOM    287 2HG2 VAL A  20      62.143  58.556  62.215  1.00                  
ATOM    288 3HG2 VAL A  20      60.422  58.925  61.969  1.00                  
ATOM    289  C   VAL A  20      63.205  61.007  61.686  1.00                  
ATOM    290  O   VAL A  20      63.009  61.056  62.902  1.00                  
ATOM    291  N   ARG A  21      64.453  61.084  61.175  1.00                  
ATOM    292  H   ARG A  21      64.599  61.044  60.169  1.00                  
ATOM    293  CA  ARG A  21      65.610  61.216  62.090  1.00                  
ATOM    294  HA  ARG A  21      65.520  60.415  62.824  1.00                  
ATOM    295  CB  ARG A  21      67.001  61.039  61.418  1.00                  
ATOM    296  HB1 ARG A  21      66.929  60.301  60.616  1.00                  
ATOM    297  HB2 ARG A  21      67.653  60.613  62.182  1.00                  
ATOM    298  CG  ARG A  21      67.717  62.306  60.877  1.00                  
ATOM    299  HG1 ARG A  21      67.507  63.164  61.504  1.00                  
ATOM    300  HG2 ARG A  21      67.355  62.528  59.880  1.00                  
ATOM    301  CD  ARG A  21      69.251  62.225  60.844  1.00                  
ATOM    302  HD1 ARG A  21      69.611  62.123  61.868  1.00                  
ATOM    303  HD2 ARG A  21      69.641  63.156  60.430  1.00                  
ATOM    304  NE  ARG A  21      69.713  61.117  60.007  1.00                  
ATOM    305  HE  ARG A  21      69.375  61.136  59.041  1.00                  
ATOM    306  CZ  ARG A  21      70.487  60.125  60.380  1.00                  
ATOM    307  NH1 ARG A  21      71.341  60.230  61.358  1.00                  
ATOM    308 1HH1 ARG A  21      71.481  61.125  61.780  1.00                  
ATOM    309 2HH1 ARG A  21      71.949  59.440  61.573  1.00                  
ATOM    310  NH2 ARG A  21      70.387  58.973  59.794  1.00                  
ATOM    311 1HH2 ARG A  21      69.730  58.898  59.042  1.00                  
ATOM    312 2HH2 ARG A  21      70.597  58.166  60.384  1.00                  
ATOM    313  C   ARG A  21      65.571  62.497  62.927  1.00                  
ATOM    314  O   ARG A  21      65.935  62.479  64.105  1.00                  
ATOM    315  N   GLN A  22      65.135  63.602  62.320  1.00                  
ATOM    316  H   GLN A  22      64.906  63.530  61.333  1.00                  
ATOM    317  CA  GLN A  22      65.098  64.904  62.969  1.00                  
ATOM    318  HA  GLN A  22      66.038  65.049  63.505  1.00                  
ATOM    319  CB  GLN A  22      64.955  66.052  61.947  1.00                  
ATOM    320  HB1 GLN A  22      64.951  66.988  62.508  1.00                  
ATOM    321  HB2 GLN A  22      63.985  65.968  61.455  1.00                  
ATOM    322  CG  GLN A  22      66.038  66.182  60.845  1.00                  
ATOM    323  HG1 GLN A  22      65.919  67.150  60.356  1.00                  
ATOM    324  HG2 GLN A  22      65.872  65.442  60.081  1.00                  
ATOM    325  CD  GLN A  22      67.491  66.069  61.301  1.00                  
ATOM    326  OE1 GLN A  22      67.850  66.455  62.402  1.00                  
ATOM    327  NE2 GLN A  22      68.392  65.547  60.495  1.00                  
ATOM    328 1HE2 GLN A  22      68.187  65.160  59.571  1.00                  
ATOM    329 2HE2 GLN A  22      69.334  65.532  60.830  1.00                  
ATOM    330  C   GLN A  22      63.985  64.950  64.027  1.00                  
ATOM    331  O   GLN A  22      64.226  65.394  65.144  1.00                  
ATOM    332  N   LEU A  23      62.800  64.397  63.738  1.00                  
ATOM    333  H   LEU A  23      62.651  64.039  62.799  1.00                  
ATOM    334  CA  LEU A  23      61.727  64.218  64.729  1.00                  
ATOM    335  HA  LEU A  23      61.395  65.188  65.098  1.00                  
ATOM    336  CB  LEU A  23      60.561  63.472  64.054  1.00                  
ATOM    337  HB1 LEU A  23      59.947  62.997  64.821  1.00                  
ATOM    338  HB2 LEU A  23      60.971  62.668  63.441  1.00                  
ATOM    339  CG  LEU A  23      59.627  64.321  63.177  1.00                  
ATOM    340  HG  LEU A  23      60.209  64.982  62.536  1.00                  
ATOM    341  CD1 LEU A  23      58.796  63.381  62.301  1.00                  
ATOM    342 1HD1 LEU A  23      57.951  63.916  61.871  1.00                  
ATOM    343 2HD1 LEU A  23      59.416  62.989  61.498  1.00                  
ATOM    344 3HD1 LEU A  23      58.418  62.553  62.893  1.00                  
ATOM    345  CD2 LEU A  23      58.680  65.164  64.036  1.00                  
ATOM    346 1HD2 LEU A  23      58.020  65.742  63.390  1.00                  
ATOM    347 2HD2 LEU A  23      58.082  64.523  64.681  1.00                  
ATOM    348 3HD2 LEU A  23      59.253  65.856  64.650  1.00                  
ATOM    349  C   LEU A  23      62.172  63.392  65.944  1.00                  
ATOM    350  O   LEU A  23      61.971  63.772  67.106  1.00                  
ATOM    351  N   ALA A  24      62.791  62.252  65.660  1.00                  
ATOM    352  H   ALA A  24      62.921  61.983  64.690  1.00                  
ATOM    353  CA  ALA A  24      63.188  61.325  66.696  1.00                  
ATOM    354  HA  ALA A  24      62.317  61.157  67.333  1.00                  
ATOM    355  CB  ALA A  24      63.484  59.997  66.007  1.00                  
ATOM    356  HB1 ALA A  24      63.307  59.192  66.719  1.00                  
ATOM    357  HB2 ALA A  24      62.792  59.834  65.181  1.00                  
ATOM    358  HB3 ALA A  24      64.492  59.983  65.605  1.00                  
ATOM    359  C   ALA A  24      64.283  61.913  67.603  1.00                  
ATOM    360  O   ALA A  24      64.156  61.854  68.827  1.00                  
ATOM    361  N   THR A  25      65.257  62.630  67.024  1.00                  
ATOM    362  H   THR A  25      65.310  62.622  66.011  1.00                  
ATOM    363  CA  THR A  25      66.228  63.469  67.760  1.00                  
ATOM    364  HA  THR A  25      66.769  62.831  68.458  1.00                  
ATOM    365  CB  THR A  25      67.258  64.098  66.801  1.00                  
ATOM    366  HB  THR A  25      66.758  64.804  66.137  1.00                  
ATOM    367  CG2 THR A  25      68.392  64.814  67.535  1.00                  
ATOM    368 1HG2 THR A  25      69.144  65.135  66.814  1.00                  
ATOM    369 2HG2 THR A  25      68.010  65.694  68.051  1.00                  
ATOM    370 3HG2 THR A  25      68.849  64.139  68.258  1.00                  
ATOM    371  OG1 THR A  25      67.877  63.104  66.016  1.00                  
ATOM    372  HG1 THR A  25      67.249  62.843  65.326  1.00                  
ATOM    373  C   THR A  25      65.557  64.571  68.589  1.00                  
ATOM    374  O   THR A  25      65.997  64.855  69.701  1.00                  
ATOM    375  N   ALA A  26      64.477  65.176  68.084  1.00                  
ATOM    376  H   ALA A  26      64.150  64.906  67.166  1.00                  
ATOM    377  CA  ALA A  26      63.689  66.176  68.803  1.00                  
ATOM    378  HA  ALA A  26      64.380  66.876  69.272  1.00                  
ATOM    379  CB  ALA A  26      62.834  66.963  67.799  1.00                  
ATOM    380  HB1 ALA A  26      62.323  67.773  68.320  1.00                  
ATOM    381  HB2 ALA A  26      63.473  67.386  67.024  1.00                  
ATOM    382  HB3 ALA A  26      62.088  66.313  67.346  1.00                  
ATOM    383  C   ALA A  26      62.836  65.574  69.935  1.00                  
ATOM    384  O   ALA A  26      62.273  66.317  70.738  1.00                  
ATOM    385  N   GLY A  27      62.756  64.242  70.016  1.00                  
ATOM    386  H   GLY A  27      63.229  63.689  69.315  1.00                  
ATOM    387  CA  GLY A  27      62.133  63.530  71.126  1.00                  
ATOM    388  HA1 GLY A  27      62.095  64.166  72.011  1.00                  
ATOM    389  HA2 GLY A  27      62.744  62.656  71.354  1.00                  
ATOM    390  C   GLY A  27      60.725  63.042  70.812  1.00                  
ATOM    391  O   GLY A  27      59.907  62.932  71.721  1.00                  
ATOM    392  N   VAL A  28      60.405  62.796  69.540  1.00                  
ATOM    393  H   VAL A  28      61.103  62.956  68.820  1.00                  
ATOM    394  CA  VAL A  28      59.052  62.417  69.119  1.00                  
ATOM    395  HA  VAL A  28      58.348  62.498  69.946  1.00                  
ATOM    396  CB  VAL A  28      58.586  63.371  67.995  1.00                  
ATOM    397  HB  VAL A  28      59.245  63.263  67.135  1.00                  
ATOM    398  CG1 VAL A  28      57.160  63.045  67.547  1.00                  
ATOM    399 1HG1 VAL A  28      56.815  63.795  66.836  1.00                  
ATOM    400 2HG1 VAL A  28      57.138  62.067  67.066  1.00                  
ATOM    401 3HG1 VAL A  28      56.489  63.032  68.399  1.00                  
ATOM    402  CG2 VAL A  28      58.624  64.840  68.445  1.00                  
ATOM    403 1HG2 VAL A  28      58.217  65.482  67.665  1.00                  
ATOM    404 2HG2 VAL A  28      58.057  64.974  69.363  1.00                  
ATOM    405 3HG2 VAL A  28      59.654  65.152  68.623  1.00                  
ATOM    406  C   VAL A  28      59.056  60.958  68.639  1.00                  
ATOM    407  O   VAL A  28      59.715  60.627  67.650  1.00                  
ATOM    408  N   HIS A  29      58.295  60.096  69.325  1.00                  
ATOM    409  H   HIS A  29      57.723  60.457  70.080  1.00                  
ATOM    410  CA  HIS A  29      58.107  58.680  68.969  1.00                  
ATOM    411  HA  HIS A  29      59.070  58.173  69.065  1.00                  
ATOM    412  CB  HIS A  29      57.129  57.990  69.925  1.00                  
ATOM    413  HB1 HIS A  29      56.993  56.964  69.587  1.00                  
ATOM    414  HB2 HIS A  29      56.159  58.486  69.886  1.00                  
ATOM    415  CG  HIS A  29      57.612  57.946  71.347  1.00                  
ATOM    416  ND1 HIS A  29      58.633  57.126  71.838  1.00                  
ATOM    417  CE1 HIS A  29      58.741  57.422  73.140  1.00                  
ATOM    418  HE1 HIS A  29      59.447  56.960  73.812  1.00                  
ATOM    419  NE2 HIS A  29      57.855  58.375  73.482  1.00                  
ATOM    420  HE2 HIS A  29      57.744  58.783  74.398  1.00                  
ATOM    421  CD2 HIS A  29      57.140  58.721  72.361  1.00                  
ATOM    422  HD2 HIS A  29      56.363  59.470  72.277  1.00                  
ATOM    423  C   HIS A  29      57.642  58.528  67.545  1.00                  
ATOM    424  O   HIS A  29      56.628  59.123  67.187  1.00                  
ATOM    425  N   THR A  30      58.357  57.776  66.715  1.00                  
ATOM    426  H   THR A  30      59.195  57.295  67.040  1.00                  
ATOM    427  CA  THR A  30      58.173  57.990  65.268  1.00                  
ATOM    428  HA  THR A  30      57.384  58.718  65.094  1.00                  
ATOM    429  CB  THR A  30      59.465  58.575  64.655  1.00                  
ATOM    430  HB  THR A  30      59.825  57.910  63.872  1.00                  
ATOM    431  CG2 THR A  30      59.229  59.967  64.082  1.00                  
ATOM    432 1HG2 THR A  30      60.164  60.367  63.690  1.00                  
ATOM    433 2HG2 THR A  30      58.497  59.918  63.276  1.00                  
ATOM    434 3HG2 THR A  30      58.878  60.633  64.871  1.00                  
ATOM    435  OG1 THR A  30      60.501  58.787  65.589  1.00                  
ATOM    436  HG1 THR A  30      60.207  59.435  66.249  1.00                  
ATOM    437  C   THR A  30      57.720  56.716  64.589  1.00                  
ATOM    438  O   THR A  30      58.235  55.628  64.846  1.00                  
ATOM    439  N   LEU A  31      56.723  56.842  63.715  1.00                  
ATOM    440  H   LEU A  31      56.240  57.725  63.624  1.00                  
ATOM    441  CA  LEU A  31      56.165  55.686  63.021  1.00                  
ATOM    442  HA  LEU A  31      56.685  54.782  63.303  1.00                  
ATOM    443  CB  LEU A  31      54.686  55.510  63.414  1.00                  
ATOM    444  HB1 LEU A  31      54.241  54.793  62.724  1.00                  
ATOM    445  HB2 LEU A  31      54.165  56.457  63.272  1.00                  
ATOM    446  CG  LEU A  31      54.414  55.006  64.852  1.00                  
ATOM    447  HG  LEU A  31      53.341  54.939  64.981  1.00                  
ATOM    448  CD1 LEU A  31      54.987  53.611  65.071  1.00                  
ATOM    449 1HD1 LEU A  31      54.657  53.232  66.036  1.00                  
ATOM    450 2HD1 LEU A  31      54.641  52.939  64.288  1.00                  
ATOM    451 3HD1 LEU A  31      56.074  53.653  65.065  1.00                  
ATOM    452  CD2 LEU A  31      54.891  55.927  65.970  1.00                  
ATOM    453 1HD2 LEU A  31      54.263  55.791  66.845  1.00                  
ATOM    454 2HD2 LEU A  31      55.919  55.706  66.251  1.00                  
ATOM    455 3HD2 LEU A  31      54.819  56.961  65.646  1.00                  
ATOM    456  C   LEU A  31      56.395  55.900  61.516  1.00                  
ATOM    457  O   LEU A  31      55.683  56.655  60.843  1.00                  
ATOM    458  N   LEU A  32      57.461  55.270  61.024  1.00                  
ATOM    459  H   LEU A  32      57.934  54.639  61.664  1.00                  
ATOM    460  CA  LEU A  32      57.797  55.172  59.606  1.00                  
ATOM    461  HA  LEU A  32      57.966  56.158  59.172  1.00                  
ATOM    462  CB  LEU A  32      59.030  54.259  59.435  1.00                  
ATOM    463  HB1 LEU A  32      59.156  54.029  58.376  1.00                  
ATOM    464  HB2 LEU A  32      58.800  53.318  59.921  1.00                  
ATOM    465  CG  LEU A  32      60.381  54.719  59.977  1.00                  
ATOM    466  HG  LEU A  32      60.250  55.194  60.945  1.00                  
ATOM    467  CD1 LEU A  32      61.288  53.502  60.108  1.00                  
ATOM    468 1HD1 LEU A  32      62.288  53.805  60.394  1.00                  
ATOM    469 2HD1 LEU A  32      60.899  52.844  60.880  1.00                  
ATOM    470 3HD1 LEU A  32      61.345  52.959  59.166  1.00                  
ATOM    471  CD2 LEU A  32      61.044  55.698  59.031  1.00                  
ATOM    472 1HD2 LEU A  32      62.069  55.863  59.352  1.00                  
ATOM    473 2HD2 LEU A  32      61.053  55.308  58.014  1.00                  
ATOM    474 3HD2 LEU A  32      60.498  56.636  59.075  1.00                  
ATOM    475  C   LEU A  32      56.695  54.434  58.843  1.00                  
ATOM    476  O   LEU A  32      56.090  53.526  59.420  1.00                  
ATOM    477  N   ALA A  33      56.529  54.718  57.541  1.00                  
ATOM    478  H   ALA A  33      56.903  55.588  57.193  1.00                  
ATOM    479  CA  ALA A  33      55.419  54.090  56.826  1.00                  
ATOM    480  HA  ALA A  33      55.146  53.180  57.352  1.00                  
ATOM    481  CB  ALA A  33      54.220  55.036  57.035  1.00                  
ATOM    482  HB1 ALA A  33      53.306  54.578  56.674  1.00                  
ATOM    483  HB2 ALA A  33      54.087  55.250  58.096  1.00                  
ATOM    484  HB3 ALA A  33      54.375  55.974  56.508  1.00                  
ATOM    485  C   ALA A  33      55.517  53.595  55.362  1.00                  
ATOM    486  O   ALA A  33      54.651  53.885  54.539  1.00                  
ATOM    487  N   GLY A  34      56.557  52.857  54.975  1.00                  
ATOM    488  H   GLY A  34      57.181  52.470  55.664  1.00                  
ATOM    489  CA  GLY A  34      56.871  52.788  53.526  1.00                  
ATOM    490  HA1 GLY A  34      57.942  52.668  53.402  1.00                  
ATOM    491  HA2 GLY A  34      56.590  53.724  53.040  1.00                  
ATOM    492  C   GLY A  34      56.208  51.625  52.779  1.00                  
ATOM    493  O   GLY A  34      55.769  50.638  53.354  1.00                  
ATOM    494  N   ARG A  35      56.185  51.734  51.448  1.00                  
ATOM    495  H   ARG A  35      56.502  52.607  51.056  1.00                  
ATOM    496  CA  ARG A  35      55.575  50.758  50.526  1.00                  
ATOM    497  HA  ARG A  35      54.547  50.578  50.859  1.00                  
ATOM    498  CB  ARG A  35      55.528  51.421  49.130  1.00                  
ATOM    499  HB1 ARG A  35      56.488  51.286  48.630  1.00                  
ATOM    500  HB2 ARG A  35      55.360  52.491  49.253  1.00                  
ATOM    501  CG  ARG A  35      54.405  50.894  48.222  1.00                  
ATOM    502  HG1 ARG A  35      53.447  51.074  48.705  1.00                  
ATOM    503  HG2 ARG A  35      54.523  49.818  48.098  1.00                  
ATOM    504  CD  ARG A  35      54.408  51.545  46.824  1.00                  
ATOM    505  HD1 ARG A  35      53.705  50.996  46.197  1.00                  
ATOM    506  HD2 ARG A  35      55.395  51.413  46.379  1.00                  
ATOM    507  NE  ARG A  35      54.069  52.992  46.830  1.00                  
ATOM    508  HE  ARG A  35      54.660  53.601  47.358  1.00                  
ATOM    509  CZ  ARG A  35      53.075  53.572  46.165  1.00                  
ATOM    510  NH1 ARG A  35      52.159  52.930  45.514  1.00                  
ATOM    511 1HH1 ARG A  35      51.960  51.991  45.875  1.00                  
ATOM    512 2HH1 ARG A  35      51.319  53.440  45.279  1.00                  
ATOM    513  NH2 ARG A  35      52.948  54.865  46.156  1.00                  
ATOM    514 1HH2 ARG A  35      53.564  55.471  46.652  1.00                  
ATOM    515 2HH2 ARG A  35      52.112  55.209  45.692  1.00                  
ATOM    516  C   ARG A  35      56.264  49.386  50.482  1.00                  
ATOM    517  O   ARG A  35      55.645  48.376  50.166  1.00                  
ATOM    518  N   LYS A  36      57.551  49.342  50.834  1.00                  
ATOM    519  H   LYS A  36      57.958  50.202  51.164  1.00                  
ATOM    520  CA  LYS A  36      58.451  48.187  50.705  1.00                  
ATOM    521  HA  LYS A  36      57.915  47.321  50.318  1.00                  
ATOM    522  CB  LYS A  36      59.582  48.562  49.727  1.00                  
ATOM    523  HB1 LYS A  36      60.494  48.083  50.050  1.00                  
ATOM    524  HB2 LYS A  36      59.768  49.636  49.764  1.00                  
ATOM    525  CG  LYS A  36      59.283  48.140  48.280  1.00                  
ATOM    526  HG1 LYS A  36      58.365  48.639  47.967  1.00                  
ATOM    527  HG2 LYS A  36      59.116  47.063  48.237  1.00                  
ATOM    528  CD  LYS A  36      60.396  48.517  47.279  1.00                  
ATOM    529  HD1 LYS A  36      60.732  49.537  47.476  1.00                  
ATOM    530  HD2 LYS A  36      59.945  48.514  46.287  1.00                  
ATOM    531  CE  LYS A  36      61.605  47.565  47.224  1.00                  
ATOM    532  HE1 LYS A  36      62.207  47.835  46.354  1.00                  
ATOM    533  HE2 LYS A  36      61.254  46.538  47.087  1.00                  
ATOM    534  NZ  LYS A  36      62.460  47.640  48.427  1.00                  
ATOM    535  HZ1 LYS A  36      62.004  47.209  49.231  1.00                  
ATOM    536  HZ2 LYS A  36      63.302  47.066  48.386  1.00                  
ATOM    537  HZ3 LYS A  36      62.691  48.593  48.708  1.00                  
ATOM    538  C   LYS A  36      59.024  47.822  52.076  1.00                  
ATOM    539  O   LYS A  36      59.699  48.630  52.730  1.00                  
ATOM    540  N   ARG A  37      58.716  46.602  52.521  1.00                  
ATOM    541  H   ARG A  37      58.160  46.024  51.910  1.00                  
ATOM    542  CA  ARG A  37      59.012  46.111  53.875  1.00                  
ATOM    543  HA  ARG A  37      58.560  46.800  54.579  1.00                  
ATOM    544  CB  ARG A  37      58.434  44.679  54.013  1.00                  
ATOM    545  HB1 ARG A  37      58.986  44.030  53.332  1.00                  
ATOM    546  HB2 ARG A  37      57.392  44.674  53.687  1.00                  
ATOM    547  CG  ARG A  37      58.515  44.053  55.425  1.00                  
ATOM    548  HG1 ARG A  37      59.468  44.296  55.893  1.00                  
ATOM    549  HG2 ARG A  37      58.480  42.968  55.319  1.00                  
ATOM    550  CD  ARG A  37      57.371  44.462  56.362  1.00                  
ATOM    551  HD1 ARG A  37      57.622  44.168  57.382  1.00                  
ATOM    552  HD2 ARG A  37      56.471  43.920  56.066  1.00                  
ATOM    553  NE  ARG A  37      57.091  45.903  56.275  1.00                  
ATOM    554  HE  ARG A  37      56.857  46.255  55.354  1.00                  
ATOM    555  CZ  ARG A  37      57.241  46.853  57.170  1.00                  
ATOM    556  NH1 ARG A  37      57.578  46.627  58.402  1.00                  
ATOM    557 1HH1 ARG A  37      57.754  45.695  58.715  1.00                  
ATOM    558 2HH1 ARG A  37      57.564  47.402  59.058  1.00                  
ATOM    559  NH2 ARG A  37      57.037  48.084  56.813  1.00                  
ATOM    560 1HH2 ARG A  37      56.797  48.303  55.852  1.00                  
ATOM    561 2HH2 ARG A  37      57.037  48.812  57.512  1.00                  
ATOM    562  C   ARG A  37      60.491  46.110  54.215  1.00                  
ATOM    563  O   ARG A  37      60.837  46.408  55.349  1.00                  
ATOM    564  N   ASP A  38      61.324  45.786  53.241  1.00                  
ATOM    565  H   ASP A  38      60.944  45.654  52.312  1.00                  
ATOM    566  CA  ASP A  38      62.779  45.758  53.321  1.00                  
ATOM    567  HA  ASP A  38      63.065  45.143  54.172  1.00                  
ATOM    568  CB  ASP A  38      63.347  45.054  52.069  1.00                  
ATOM    569  HB1 ASP A  38      63.017  44.014  52.081  1.00                  
ATOM    570  HB2 ASP A  38      64.436  45.056  52.140  1.00                  
ATOM    571  CG  ASP A  38      62.925  45.673  50.731  1.00                  
ATOM    572  OD1 ASP A  38      63.738  45.709  49.784  1.00                  
ATOM    573  OD2 ASP A  38      61.771  46.157  50.613  1.00                  
ATOM    574  C   ASP A  38      63.393  47.146  53.543  1.00                  
ATOM    575  O   ASP A  38      64.192  47.324  54.462  1.00                  
ATOM    576  N   ASP A  39      62.962  48.162  52.787  1.00                  
ATOM    577  H   ASP A  39      62.287  47.969  52.059  1.00                  
ATOM    578  CA  ASP A  39      63.448  49.532  53.009  1.00                  
ATOM    579  HA  ASP A  39      64.540  49.510  53.052  1.00                  
ATOM    580  CB  ASP A  39      63.043  50.471  51.870  1.00                  
ATOM    581  HB1 ASP A  39      63.556  51.419  52.020  1.00                  
ATOM    582  HB2 ASP A  39      61.968  50.651  51.922  1.00                  
ATOM    583  CG  ASP A  39      63.397  50.009  50.463  1.00                  
ATOM    584  OD1 ASP A  39      64.564  49.694  50.151  1.00                  
ATOM    585  OD2 ASP A  39      62.518  50.118  49.584  1.00                  
ATOM    586  C   ASP A  39      62.941  50.113  54.333  1.00                  
ATOM    587  O   ASP A  39      63.643  50.890  54.982  1.00                  
ATOM    588  N   ALA A  40      61.727  49.732  54.748  1.00                  
ATOM    589  H   ALA A  40      61.183  49.123  54.150  1.00                  
ATOM    590  CA  ALA A  40      61.182  50.142  56.039  1.00                  
ATOM    591  HA  ALA A  40      61.289  51.218  56.142  1.00                  
ATOM    592  CB  ALA A  40      59.688  49.806  56.066  1.00                  
ATOM    593  HB1 ALA A  40      59.254  50.151  57.005  1.00                  
ATOM    594  HB2 ALA A  40      59.180  50.297  55.235  1.00                  
ATOM    595  HB3 ALA A  40      59.556  48.729  55.978  1.00                  
ATOM    596  C   ALA A  40      61.925  49.527  57.233  1.00                  
ATOM    597  O   ALA A  40      62.206  50.240  58.200  1.00                  
ATOM    598  N   VAL A  41      62.267  48.234  57.189  1.00                  
ATOM    599  H   VAL A  41      62.010  47.672  56.384  1.00                  
ATOM    600  CA  VAL A  41      63.061  47.622  58.263  1.00                  
ATOM    601  HA  VAL A  41      62.642  47.968  59.206  1.00                  
ATOM    602  CB  VAL A  41      63.021  46.083  58.328  1.00                  
ATOM    603  HB  VAL A  41      63.625  45.777  59.182  1.00                  
ATOM    604  CG1 VAL A  41      61.599  45.577  58.601  1.00                  
ATOM    605 1HG1 VAL A  41      61.610  44.492  58.701  1.00                  
ATOM    606 2HG1 VAL A  41      61.229  46.012  59.530  1.00                  
ATOM    607 3HG1 VAL A  41      60.936  45.853  57.785  1.00                  
ATOM    608  CG2 VAL A  41      63.597  45.386  57.097  1.00                  
ATOM    609 1HG2 VAL A  41      63.528  44.305  57.210  1.00                  
ATOM    610 2HG2 VAL A  41      63.042  45.688  56.218  1.00                  
ATOM    611 3HG2 VAL A  41      64.646  45.650  56.965  1.00                  
ATOM    612  C   VAL A  41      64.509  48.107  58.269  1.00                  
ATOM    613  O   VAL A  41      65.056  48.286  59.352  1.00                  
ATOM    614  N   ALA A  42      65.115  48.403  57.115  1.00                  
ATOM    615  H   ALA A  42      64.657  48.184  56.236  1.00                  
ATOM    616  CA  ALA A  42      66.439  49.022  57.076  1.00                  
ATOM    617  HA  ALA A  42      67.128  48.416  57.667  1.00                  
ATOM    618  CB  ALA A  42      66.926  49.021  55.622  1.00                  
ATOM    619  HB1 ALA A  42      67.926  49.449  55.566  1.00                  
ATOM    620  HB2 ALA A  42      66.954  48.000  55.243  1.00                  
ATOM    621  HB3 ALA A  42      66.253  49.611  55.000  1.00                  
ATOM    622  C   ALA A  42      66.455  50.440  57.665  1.00                  
ATOM    623  O   ALA A  42      67.333  50.760  58.466  1.00                  
ATOM    624  N   ALA A  43      65.457  51.266  57.337  1.00                  
ATOM    625  H   ALA A  43      64.780  50.968  56.639  1.00                  
ATOM    626  CA  ALA A  43      65.285  52.583  57.948  1.00                  
ATOM    627  HA  ALA A  43      66.169  53.190  57.750  1.00                  
ATOM    628  CB  ALA A  43      64.074  53.250  57.282  1.00                  
ATOM    629  HB1 ALA A  43      63.851  54.192  57.782  1.00                  
ATOM    630  HB2 ALA A  43      64.290  53.440  56.230  1.00                  
ATOM    631  HB3 ALA A  43      63.199  52.605  57.351  1.00                  
ATOM    632  C   ALA A  43      65.103  52.509  59.471  1.00                  
ATOM    633  O   ALA A  43      65.756  53.247  60.211  1.00                  
ATOM    634  N   ALA A  44      64.247  51.599  59.948  1.00                  
ATOM    635  H   ALA A  44      63.727  51.034  59.285  1.00                  
ATOM    636  CA  ALA A  44      63.968  51.428  61.371  1.00                  
ATOM    637  HA  ALA A  44      63.642  52.382  61.790  1.00                  
ATOM    638  CB  ALA A  44      62.830  50.413  61.513  1.00                  
ATOM    639  HB1 ALA A  44      62.504  50.372  62.553  1.00                  
ATOM    640  HB2 ALA A  44      61.998  50.710  60.881  1.00                  
ATOM    641  HB3 ALA A  44      63.164  49.423  61.200  1.00                  
ATOM    642  C   ALA A  44      65.196  50.958  62.153  1.00                  
ATOM    643  O   ALA A  44      65.469  51.465  63.239  1.00                  
ATOM    644  N   LEU A  45      65.959  50.026  61.581  1.00                  
ATOM    645  H   LEU A  45      65.643  49.622  60.704  1.00                  
ATOM    646  CA  LEU A  45      67.223  49.554  62.125  1.00                  
ATOM    647  HA  LEU A  45      67.047  49.204  63.142  1.00                  
ATOM    648  CB  LEU A  45      67.702  48.368  61.268  1.00                  
ATOM    649  HB1 LEU A  45      67.778  48.696  60.230  1.00                  
ATOM    650  HB2 LEU A  45      66.944  47.583  61.312  1.00                  
ATOM    651  CG  LEU A  45      69.058  47.764  61.679  1.00                  
ATOM    652  HG  LEU A  45      69.840  48.518  61.591  1.00                  
ATOM    653  CD1 LEU A  45      69.055  47.215  63.107  1.00                  
ATOM    654 1HD1 LEU A  45      70.009  46.734  63.318  1.00                  
ATOM    655 2HD1 LEU A  45      68.918  48.027  63.820  1.00                  
ATOM    656 3HD1 LEU A  45      68.249  46.491  63.227  1.00                  
ATOM    657  CD2 LEU A  45      69.390  46.615  60.728  1.00                  
ATOM    658 1HD2 LEU A  45      70.366  46.199  60.977  1.00                  
ATOM    659 2HD2 LEU A  45      68.637  45.829  60.803  1.00                  
ATOM    660 3HD2 LEU A  45      69.418  46.979  59.701  1.00                  
ATOM    661  C   LEU A  45      68.266  50.667  62.190  1.00                  
ATOM    662  O   LEU A  45      68.970  50.774  63.192  1.00                  
ATOM    663  N   LYS A  46      68.342  51.532  61.170  1.00                  
ATOM    664  H   LYS A  46      67.754  51.371  60.356  1.00                  
ATOM    665  CA  LYS A  46      69.221  52.706  61.190  1.00                  
ATOM    666  HA  LYS A  46      70.212  52.335  61.439  1.00                  
ATOM    667  CB  LYS A  46      69.296  53.365  59.803  1.00                  
ATOM    668  HB1 LYS A  46      68.290  53.669  59.514  1.00                  
ATOM    669  HB2 LYS A  46      69.636  52.629  59.074  1.00                  
ATOM    670  CG  LYS A  46      70.206  54.607  59.723  1.00                  
ATOM    671  HG1 LYS A  46      69.902  55.319  60.481  1.00                  
ATOM    672  HG2 LYS A  46      69.993  55.083  58.765  1.00                  
ATOM    673  CD  LYS A  46      71.737  54.403  59.778  1.00                  
ATOM    674  HD1 LYS A  46      72.198  55.352  59.496  1.00                  
ATOM    675  HD2 LYS A  46      72.002  53.680  59.006  1.00                  
ATOM    676  CE  LYS A  46      72.399  53.949  61.095  1.00                  
ATOM    677  HE1 LYS A  46      73.471  53.840  60.910  1.00                  
ATOM    678  HE2 LYS A  46      72.016  52.970  61.384  1.00                  
ATOM    679  NZ  LYS A  46      72.209  54.909  62.208  1.00                  
ATOM    680  HZ1 LYS A  46      72.693  54.634  63.060  1.00                  
ATOM    681  HZ2 LYS A  46      72.477  55.866  61.965  1.00                  
ATOM    682  HZ3 LYS A  46      71.225  54.974  62.462  1.00                  
ATOM    683  C   LYS A  46      68.846  53.680  62.303  1.00                  
ATOM    684  O   LYS A  46      69.735  54.068  63.053  1.00                  
ATOM    685  N   LEU A  47      67.571  54.039  62.455  1.00                  
ATOM    686  H   LEU A  47      66.894  53.687  61.786  1.00                  
ATOM    687  CA  LEU A  47      67.113  54.989  63.481  1.00                  
ATOM    688  HA  LEU A  47      67.700  55.904  63.400  1.00                  
ATOM    689  CB  LEU A  47      65.640  55.330  63.212  1.00                  
ATOM    690  HB1 LEU A  47      65.226  55.829  64.089  1.00                  
ATOM    691  HB2 LEU A  47      65.088  54.400  63.065  1.00                  
ATOM    692  CG  LEU A  47      65.494  56.247  61.983  1.00                  
ATOM    693  HG  LEU A  47      66.278  56.026  61.260  1.00                  
ATOM    694  CD1 LEU A  47      64.161  56.019  61.277  1.00                  
ATOM    695 1HD1 LEU A  47      64.180  56.533  60.319  1.00                  
ATOM    696 2HD1 LEU A  47      64.033  54.958  61.087  1.00                  
ATOM    697 3HD1 LEU A  47      63.337  56.392  61.878  1.00                  
ATOM    698  CD2 LEU A  47      65.602  57.716  62.382  1.00                  
ATOM    699 1HD2 LEU A  47      65.526  58.335  61.490  1.00                  
ATOM    700 2HD2 LEU A  47      64.809  57.988  63.080  1.00                  
ATOM    701 3HD2 LEU A  47      66.568  57.899  62.850  1.00                  
ATOM    702  C   LEU A  47      67.312  54.466  64.920  1.00                  
ATOM    703  O   LEU A  47      67.812  55.170  65.806  1.00                  
ATOM    704  N   GLN A  48      67.019  53.182  65.129  1.00                  
ATOM    705  H   GLN A  48      66.583  52.657  64.381  1.00                  
ATOM    706  CA  GLN A  48      67.339  52.476  66.369  1.00                  
ATOM    707  HA  GLN A  48      66.840  52.974  67.204  1.00                  
ATOM    708  CB  GLN A  48      66.819  51.030  66.284  1.00                  
ATOM    709  HB1 GLN A  48      67.264  50.435  67.083  1.00                  
ATOM    710  HB2 GLN A  48      67.145  50.593  65.339  1.00                  
ATOM    711  CG  GLN A  48      65.283  50.925  66.377  1.00                  
ATOM    712  HG1 GLN A  48      64.978  49.938  66.033  1.00                  
ATOM    713  HG2 GLN A  48      64.819  51.660  65.721  1.00                  
ATOM    714  CD  GLN A  48      64.720  51.116  67.786  1.00                  
ATOM    715  OE1 GLN A  48      65.409  51.026  68.787  1.00                  
ATOM    716  NE2 GLN A  48      63.431  51.361  67.921  1.00                  
ATOM    717 1HE2 GLN A  48      62.808  51.352  67.121  1.00                  
ATOM    718 2HE2 GLN A  48      63.095  51.417  68.864  1.00                  
ATOM    719  C   GLN A  48      68.853  52.506  66.666  1.00                  
ATOM    720  O   GLN A  48      69.257  52.889  67.758  1.00                  
ATOM    721  N   ALA A  49      69.707  52.231  65.670  1.00                  
ATOM    722  H   ALA A  49      69.322  51.886  64.798  1.00                  
ATOM    723  CA  ALA A  49      71.169  52.413  65.720  1.00                  
ATOM    724  HA  ALA A  49      71.511  52.151  66.722  1.00                  
ATOM    725  CB  ALA A  49      71.796  51.424  64.725  1.00                  
ATOM    726  HB1 ALA A  49      72.882  51.462  64.806  1.00                  
ATOM    727  HB2 ALA A  49      71.462  50.411  64.950  1.00                  
ATOM    728  HB3 ALA A  49      71.500  51.683  63.708  1.00                  
ATOM    729  C   ALA A  49      71.626  53.871  65.456  1.00                  
ATOM    730  O   ALA A  49      72.702  54.137  64.916  1.00                  
ATOM    731  N   GLU A  50      70.764  54.827  65.780  1.00                  
ATOM    732  H   GLU A  50      69.814  54.532  65.951  1.00                  
ATOM    733  CA  GLU A  50      71.031  56.251  65.998  1.00                  
ATOM    734  HA  GLU A  50      72.097  56.457  65.898  1.00                  
ATOM    735  CB  GLU A  50      70.218  57.063  64.960  1.00                  
ATOM    736  HB1 GLU A  50      69.420  57.586  65.479  1.00                  
ATOM    737  HB2 GLU A  50      69.715  56.389  64.272  1.00                  
ATOM    738  CG  GLU A  50      70.989  58.108  64.145  1.00                  
ATOM    739  HG1 GLU A  50      71.906  58.389  64.669  1.00                  
ATOM    740  HG2 GLU A  50      70.370  59.003  64.058  1.00                  
ATOM    741  CD  GLU A  50      71.311  57.623  62.726  1.00                  
ATOM    742  OE1 GLU A  50      70.423  57.176  61.971  1.00                  
ATOM    743  OE2 GLU A  50      72.475  57.705  62.286  1.00                  
ATOM    744  C   GLU A  50      70.590  56.653  67.421  1.00                  
ATOM    745  O   GLU A  50      70.986  57.707  67.914  1.00                  
ATOM    746  N   GLY A  51      69.783  55.802  68.072  1.00                  
ATOM    747  H   GLY A  51      69.519  54.953  67.594  1.00                  
ATOM    748  CA  GLY A  51      69.347  55.900  69.465  1.00                  
ATOM    749  HA1 GLY A  51      69.951  56.641  69.989  1.00                  
ATOM    750  HA2 GLY A  51      69.502  54.934  69.943  1.00                  
ATOM    751  C   GLY A  51      67.879  56.274  69.641  1.00                  
ATOM    752  O   GLY A  51      67.482  56.711  70.723  1.00                  
ATOM    753  N   LEU A  52      67.085  56.158  68.576  1.00                  
ATOM    754  H   LEU A  52      67.466  55.728  67.741  1.00                  
ATOM    755  CA  LEU A  52      65.844  56.906  68.413  1.00                  
ATOM    756  HA  LEU A  52      65.695  57.539  69.285  1.00                  
ATOM    757  CB  LEU A  52      66.019  57.821  67.191  1.00                  
ATOM    758  HB1 LEU A  52      65.160  58.465  67.176  1.00                  
ATOM    759  HB2 LEU A  52      66.019  57.209  66.290  1.00                  
ATOM    760  CG  LEU A  52      67.273  58.721  67.177  1.00                  
ATOM    761  HG  LEU A  52      68.158  58.096  67.235  1.00                  
ATOM    762  CD1 LEU A  52      67.364  59.514  65.873  1.00                  
ATOM    763 1HD1 LEU A  52      68.350  59.975  65.808  1.00                  
ATOM    764 2HD1 LEU A  52      67.237  58.850  65.020  1.00                  
ATOM    765 3HD1 LEU A  52      66.620  60.303  65.848  1.00                  
ATOM    766  CD2 LEU A  52      67.312  59.701  68.349  1.00                  
ATOM    767 1HD2 LEU A  52      68.173  60.361  68.249  1.00                  
ATOM    768 2HD2 LEU A  52      66.405  60.298  68.376  1.00                  
ATOM    769 3HD2 LEU A  52      67.409  59.157  69.286  1.00                  
ATOM    770  C   LEU A  52      64.678  55.916  68.268  1.00                  
ATOM    771  O   LEU A  52      64.718  55.047  67.393  1.00                  
ATOM    772  N   PRO A  53      63.648  55.993  69.133  1.00                  
ATOM    773  CD  PRO A  53      63.475  56.966  70.205  1.00                  
ATOM    774  HD1 PRO A  53      63.515  57.985  69.821  1.00                  
ATOM    775  HD2 PRO A  53      64.252  56.816  70.956  1.00                  
ATOM    776  CG  PRO A  53      62.105  56.688  70.823  1.00                  
ATOM    777  HG1 PRO A  53      61.344  57.283  70.317  1.00                  
ATOM    778  HG2 PRO A  53      62.095  56.892  71.894  1.00                  
ATOM    779  CB  PRO A  53      61.893  55.204  70.526  1.00                  
ATOM    780  HB1 PRO A  53      60.832  54.945  70.499  1.00                  
ATOM    781  HB2 PRO A  53      62.410  54.607  71.280  1.00                  
ATOM    782  CA  PRO A  53      62.576  55.004  69.167  1.00                  
ATOM    783  HA  PRO A  53      62.993  53.996  69.121  1.00                  
ATOM    784  C   PRO A  53      61.580  55.222  68.018  1.00                  
ATOM    785  O   PRO A  53      60.839  56.219  67.904  1.00                  
ATOM    786  N   VAL A  54      61.576  54.193  67.177  1.00                  
ATOM    787  H   VAL A  54      62.226  53.440  67.355  1.00                  
ATOM    788  CA  VAL A  54      60.836  54.147  65.928  1.00                  
ATOM    789  HA  VAL A  54      60.039  54.879  65.981  1.00                  
ATOM    790  CB  VAL A  54      61.778  54.506  64.757  1.00                  
ATOM    791  HB  VAL A  54      62.587  53.775  64.712  1.00                  
ATOM    792  CG1 VAL A  54      61.068  54.509  63.405  1.00                  
ATOM    793 1HG1 VAL A  54      61.799  54.727  62.632  1.00                  
ATOM    794 2HG1 VAL A  54      60.631  53.534  63.205  1.00                  
ATOM    795 3HG1 VAL A  54      60.288  55.269  63.391  1.00                  
ATOM    796  CG2 VAL A  54      62.400  55.901  64.918  1.00                  
ATOM    797 1HG2 VAL A  54      62.944  56.193  64.028  1.00                  
ATOM    798 2HG2 VAL A  54      61.614  56.626  65.102  1.00                  
ATOM    799 3HG2 VAL A  54      63.090  55.917  65.752  1.00                  
ATOM    800  C   VAL A  54      60.223  52.761  65.768  1.00                  
ATOM    801  O   VAL A  54      60.893  51.752  66.016  1.00                  
ATOM    802  N   GLU A  55      58.980  52.725  65.297  1.00                  
ATOM    803  H   GLU A  55      58.535  53.621  65.115  1.00                  
ATOM    804  CA  GLU A  55      58.355  51.529  64.711  1.00                  
ATOM    805  HA  GLU A  55      59.130  50.771  64.594  1.00                  
ATOM    806  CB  GLU A  55      57.285  50.909  65.632  1.00                  
ATOM    807  HB1 GLU A  55      56.659  50.232  65.051  1.00                  
ATOM    808  HB2 GLU A  55      56.654  51.688  66.052  1.00                  
ATOM    809  CG  GLU A  55      57.919  50.099  66.777  1.00                  
ATOM    810  HG1 GLU A  55      58.473  50.772  67.434  1.00                  
ATOM    811  HG2 GLU A  55      58.624  49.382  66.351  1.00                  
ATOM    812  CD  GLU A  55      56.866  49.343  67.599  1.00                  
ATOM    813  OE1 GLU A  55      55.891  49.973  68.065  1.00                  
ATOM    814  OE2 GLU A  55      56.977  48.107  67.772  1.00                  
ATOM    815  C   GLU A  55      57.887  51.803  63.270  1.00                  
ATOM    816  O   GLU A  55      57.972  52.935  62.800  1.00                  
ATOM    817  N   ALA A  56      57.539  50.764  62.502  1.00                  
ATOM    818  H   ALA A  56      57.465  49.857  62.931  1.00                  
ATOM    819  CA  ALA A  56      57.729  50.827  61.050  1.00                  
ATOM    820  HA  ALA A  56      57.623  51.858  60.727  1.00                  
ATOM    821  CB  ALA A  56      59.167  50.372  60.760  1.00                  
ATOM    822  HB1 ALA A  56      59.406  50.529  59.707  1.00                  
ATOM    823  HB2 ALA A  56      59.850  50.950  61.376  1.00                  
ATOM    824  HB3 ALA A  56      59.289  49.316  61.005  1.00                  
ATOM    825  C   ALA A  56      56.723  50.051  60.208  1.00                  
ATOM    826  O   ALA A  56      57.001  48.952  59.718  1.00                  
ATOM    827  N   ILE A  57      55.552  50.638  60.004  1.00                  
ATOM    828  H   ILE A  57      55.447  51.610  60.277  1.00                  
ATOM    829  CA  ILE A  57      54.459  50.015  59.266  1.00                  
ATOM    830  HA  ILE A  57      54.447  48.971  59.572  1.00                  
ATOM    831  CB  ILE A  57      53.126  50.654  59.733  1.00                  
ATOM    832  HB  ILE A  57      53.204  50.783  60.815  1.00                  
ATOM    833  CG2 ILE A  57      52.909  52.054  59.145  1.00                  
ATOM    834 1HG2 ILE A  57      52.006  52.492  59.564  1.00                  
ATOM    835 2HG2 ILE A  57      53.741  52.706  59.399  1.00                  
ATOM    836 3HG2 ILE A  57      52.804  52.012  58.061  1.00                  
ATOM    837  CG1 ILE A  57      51.866  49.786  59.522  1.00                  
ATOM    838 1HG1 ILE A  57      51.656  49.670  58.465  1.00                  
ATOM    839 2HG1 ILE A  57      51.019  50.305  59.971  1.00                  
ATOM    840  CD1 ILE A  57      51.937  48.390  60.153  1.00                  
ATOM    841  HD1 ILE A  57      50.952  47.928  60.117  1.00                  
ATOM    842  HD2 ILE A  57      52.632  47.759  59.602  1.00                  
ATOM    843  HD3 ILE A  57      52.257  48.466  61.191  1.00                  
ATOM    844  C   ILE A  57      54.715  50.027  57.738  1.00                  
ATOM    845  O   ILE A  57      55.480  50.835  57.182  1.00                  
ATOM    846  N   GLN A  58      54.104  49.053  57.056  1.00                  
ATOM    847  H   GLN A  58      53.456  48.467  57.558  1.00                  
ATOM    848  CA  GLN A  58      53.872  49.191  55.619  1.00                  
ATOM    849  HA  GLN A  58      54.797  49.406  55.094  1.00                  
ATOM    850  CB  GLN A  58      53.175  47.935  55.043  1.00                  
ATOM    851  HB1 GLN A  58      52.712  48.209  54.092  1.00                  
ATOM    852  HB2 GLN A  58      52.370  47.639  55.717  1.00                  
ATOM    853  CG  GLN A  58      54.061  46.720  54.778  1.00                  
ATOM    854  HG1 GLN A  58      53.438  45.900  54.420  1.00                  
ATOM    855  HG2 GLN A  58      54.527  46.407  55.709  1.00                  
ATOM    856  CD  GLN A  58      55.124  47.028  53.736  1.00                  
ATOM    857  OE1 GLN A  58      56.211  47.467  54.083  1.00                  
ATOM    858  NE2 GLN A  58      54.871  46.800  52.465  1.00                  
ATOM    859 1HE2 GLN A  58      53.951  46.508  52.178  1.00                  
ATOM    860 2HE2 GLN A  58      55.484  47.222  51.779  1.00                  
ATOM    861  C   GLN A  58      52.873  50.334  55.435  1.00                  
ATOM    862  O   GLN A  58      51.882  50.379  56.167  1.00                  
ATOM    863  N   LEU A  59      53.026  51.183  54.420  1.00                  
ATOM    864  H   LEU A  59      53.896  51.212  53.896  1.00                  
ATOM    865  CA  LEU A  59      51.835  51.859  53.894  1.00                  
ATOM    866  HA  LEU A  59      50.964  51.214  54.030  1.00                  
ATOM    867  CB  LEU A  59      51.630  53.156  54.713  1.00                  
ATOM    868  HB1 LEU A  59      52.143  53.983  54.223  1.00                  
ATOM    869  HB2 LEU A  59      52.085  53.030  55.695  1.00                  
ATOM    870  CG  LEU A  59      50.180  53.576  54.982  1.00                  
ATOM    871  HG  LEU A  59      49.687  52.813  55.584  1.00                  
ATOM    872  CD1 LEU A  59      50.182  54.903  55.754  1.00                  
ATOM    873 1HD1 LEU A  59      49.161  55.174  56.017  1.00                  
ATOM    874 2HD1 LEU A  59      50.759  54.784  56.671  1.00                  
ATOM    875 3HD1 LEU A  59      50.618  55.693  55.145  1.00                  
ATOM    876  CD2 LEU A  59      49.415  53.753  53.684  1.00                  
ATOM    877 1HD2 LEU A  59      48.438  54.154  53.890  1.00                  
ATOM    878 2HD2 LEU A  59      49.942  54.434  53.024  1.00                  
ATOM    879 3HD2 LEU A  59      49.270  52.794  53.195  1.00                  
ATOM    880  C   LEU A  59      52.021  52.140  52.403  1.00                  
ATOM    881  O   LEU A  59      52.962  52.817  51.983  1.00                  
ATOM    882  N   ASP A  60      51.103  51.621  51.593  1.00                  
ATOM    883  H   ASP A  60      50.368  51.033  51.969  1.00                  
ATOM    884  CA  ASP A  60      50.872  52.166  50.266  1.00                  
ATOM    885  HA  ASP A  60      51.801  52.588  49.879  1.00                  
ATOM    886  CB  ASP A  60      50.450  51.046  49.303  1.00                  
ATOM    887  HB1 ASP A  60      49.409  50.764  49.466  1.00                  
ATOM    888  HB2 ASP A  60      51.077  50.168  49.473  1.00                  
ATOM    889  CG  ASP A  60      50.651  51.522  47.867  1.00                  
ATOM    890  OD1 ASP A  60      50.212  52.655  47.573  1.00                  
ATOM    891  OD2 ASP A  60      51.394  50.862  47.104  1.00                  
ATOM    892  C   ASP A  60      49.833  53.287  50.376  1.00                  
ATOM    893  O   ASP A  60      48.653  53.041  50.583  1.00                  
ATOM    894  N   VAL A  61      50.282  54.546  50.279  1.00                  
ATOM    895  H   VAL A  61      51.272  54.680  50.153  1.00                  
ATOM    896  CA  VAL A  61      49.419  55.747  50.380  1.00                  
ATOM    897  HA  VAL A  61      48.715  55.566  51.194  1.00                  
ATOM    898  CB  VAL A  61      50.240  57.019  50.729  1.00                  
ATOM    899  HB  VAL A  61      50.607  57.473  49.807  1.00                  
ATOM    900  CG1 VAL A  61      49.375  58.040  51.486  1.00                  
ATOM    901 1HG1 VAL A  61      49.951  58.941  51.692  1.00                  
ATOM    902 2HG1 VAL A  61      48.507  58.324  50.893  1.00                  
ATOM    903 3HG1 VAL A  61      49.028  57.608  52.425  1.00                  
ATOM    904  CG2 VAL A  61      51.465  56.765  51.628  1.00                  
ATOM    905 1HG2 VAL A  61      51.950  57.711  51.862  1.00                  
ATOM    906 2HG2 VAL A  61      51.156  56.286  52.557  1.00                  
ATOM    907 3HG2 VAL A  61      52.192  56.132  51.121  1.00                  
ATOM    908  C   VAL A  61      48.566  55.957  49.114  1.00                  
ATOM    909  O   VAL A  61      48.171  57.073  48.778  1.00                  
ATOM    910  N   ASN A  62      48.332  54.892  48.351  1.00                  
ATOM    911  H   ASN A  62      48.795  54.022  48.592  1.00                  
ATOM    912  CA  ASN A  62      47.364  54.823  47.271  1.00                  
ATOM    913  HA  ASN A  62      46.820  55.766  47.210  1.00                  
ATOM    914  CB  ASN A  62      48.115  54.605  45.939  1.00                  
ATOM    915  HB1 ASN A  62      47.409  54.721  45.118  1.00                  
ATOM    916  HB2 ASN A  62      48.493  53.584  45.904  1.00                  
ATOM    917  CG  ASN A  62      49.288  55.553  45.682  1.00                  
ATOM    918  OD1 ASN A  62      50.332  55.184  45.153  1.00                  
ATOM    919  ND2 ASN A  62      49.194  56.813  46.037  1.00                  
ATOM    920 1HD2 ASN A  62      48.453  57.094  46.667  1.00                  
ATOM    921 2HD2 ASN A  62      49.960  57.421  45.827  1.00                  
ATOM    922  C   ASN A  62      46.283  53.757  47.557  1.00                  
ATOM    923  O   ASN A  62      45.414  53.544  46.714  1.00                  
ATOM    924  N   ASP A  63      46.296  53.158  48.754  1.00                  
ATOM    925  H   ASP A  63      47.071  53.336  49.383  1.00                  
ATOM    926  CA  ASP A  63      45.245  52.296  49.289  1.00                  
ATOM    927  HA  ASP A  63      44.413  52.257  48.585  1.00                  
ATOM    928  CB  ASP A  63      45.764  50.861  49.439  1.00                  
ATOM    929  HB1 ASP A  63      46.721  50.880  49.964  1.00                  
ATOM    930  HB2 ASP A  63      45.926  50.431  48.449  1.00                  
ATOM    931  CG  ASP A  63      44.783  49.982  50.219  1.00                  
ATOM    932  OD1 ASP A  63      43.555  50.175  50.080  1.00                  
ATOM    933  OD2 ASP A  63      45.271  49.164  51.032  1.00                  
ATOM    934  C   ASP A  63      44.698  52.861  50.608  1.00                  
ATOM    935  O   ASP A  63      45.379  52.883  51.635  1.00                  
ATOM    936  N   ASP A  64      43.445  53.316  50.579  1.00                  
ATOM    937  H   ASP A  64      42.932  53.227  49.717  1.00                  
ATOM    938  CA  ASP A  64      42.730  53.831  51.750  1.00                  
ATOM    939  HA  ASP A  64      43.281  54.682  52.147  1.00                  
ATOM    940  CB  ASP A  64      41.350  54.330  51.292  1.00                  
ATOM    941  HB1 ASP A  64      40.706  53.475  51.079  1.00                  
ATOM    942  HB2 ASP A  64      41.464  54.900  50.367  1.00                  
ATOM    943  CG  ASP A  64      40.675  55.251  52.317  1.00                  
ATOM    944  OD1 ASP A  64      41.282  56.305  52.614  1.00                  
ATOM    945  OD2 ASP A  64      39.541  54.927  52.734  1.00                  
ATOM    946  C   ASP A  64      42.600  52.792  52.883  1.00                  
ATOM    947  O   ASP A  64      42.620  53.150  54.062  1.00                  
ATOM    948  N   ILE A  65      42.565  51.492  52.552  1.00                  
ATOM    949  H   ILE A  65      42.651  51.227  51.572  1.00                  
ATOM    950  CA  ILE A  65      42.556  50.419  53.553  1.00                  
ATOM    951  HA  ILE A  65      41.803  50.668  54.300  1.00                  
ATOM    952  CB  ILE A  65      42.175  49.048  52.936  1.00                  
ATOM    953  HB  ILE A  65      42.951  48.748  52.234  1.00                  
ATOM    954  CG2 ILE A  65      42.099  47.977  54.047  1.00                  
ATOM    955 1HG2 ILE A  65      41.879  47.002  53.618  1.00                  
ATOM    956 2HG2 ILE A  65      43.058  47.891  54.557  1.00                  
ATOM    957 3HG2 ILE A  65      41.331  48.244  54.771  1.00                  
ATOM    958  CG1 ILE A  65      40.832  49.138  52.172  1.00                  
ATOM    959 1HG1 ILE A  65      40.916  49.890  51.387  1.00                  
ATOM    960 2HG1 ILE A  65      40.044  49.453  52.856  1.00                  
ATOM    961  CD1 ILE A  65      40.401  47.836  51.484  1.00                  
ATOM    962  HD1 ILE A  65      39.538  48.034  50.849  1.00                  
ATOM    963  HD2 ILE A  65      41.216  47.457  50.866  1.00                  
ATOM    964  HD3 ILE A  65      40.119  47.087  52.223  1.00                  
ATOM    965  C   ILE A  65      43.901  50.349  54.280  1.00                  
ATOM    966  O   ILE A  65      43.936  50.293  55.507  1.00                  
ATOM    967  N   SER A  66      45.013  50.405  53.547  1.00                  
ATOM    968  H   SER A  66      44.918  50.333  52.537  1.00                  
ATOM    969  CA  SER A  66      46.358  50.500  54.121  1.00                  
ATOM    970  HA  SER A  66      46.530  49.630  54.752  1.00                  
ATOM    971  CB  SER A  66      47.435  50.502  53.028  1.00                  
ATOM    972  HB1 SER A  66      48.400  50.703  53.494  1.00                  
ATOM    973  HB2 SER A  66      47.227  51.283  52.297  1.00                  
ATOM    974  OG  SER A  66      47.508  49.247  52.393  1.00                  
ATOM    975  HG  SER A  66      46.682  49.141  51.858  1.00                  
ATOM    976  C   SER A  66      46.543  51.747  54.987  1.00                  
ATOM    977  O   SER A  66      47.091  51.644  56.087  1.00                  
ATOM    978  N   ILE A  67      46.065  52.916  54.542  1.00                  
ATOM    979  H   ILE A  67      45.656  52.944  53.608  1.00                  
ATOM    980  CA  ILE A  67      46.082  54.150  55.344  1.00                  
ATOM    981  HA  ILE A  67      47.109  54.390  55.604  1.00                  
ATOM    982  CB  ILE A  67      45.482  55.341  54.541  1.00                  
ATOM    983  HB  ILE A  67      44.497  55.049  54.178  1.00                  
ATOM    984  CG2 ILE A  67      45.309  56.587  55.434  1.00                  
ATOM    985 1HG2 ILE A  67      44.894  57.412  54.858  1.00                  
ATOM    986 2HG2 ILE A  67      44.598  56.388  56.235  1.00                  
ATOM    987 3HG2 ILE A  67      46.264  56.885  55.865  1.00                  
ATOM    988  CG1 ILE A  67      46.360  55.708  53.317  1.00                  
ATOM    989 1HG1 ILE A  67      46.576  54.806  52.750  1.00                  
ATOM    990 2HG1 ILE A  67      47.307  56.118  53.669  1.00                  
ATOM    991  CD1 ILE A  67      45.737  56.708  52.336  1.00                  
ATOM    992  HD1 ILE A  67      46.357  56.767  51.441  1.00                  
ATOM    993  HD2 ILE A  67      44.738  56.381  52.047  1.00                  
ATOM    994  HD3 ILE A  67      45.680  57.702  52.778  1.00                  
ATOM    995  C   ILE A  67      45.345  53.939  56.671  1.00                  
ATOM    996  O   ILE A  67      45.919  54.188  57.735  1.00                  
ATOM    997  N   ALA A  68      44.106  53.442  56.623  1.00                  
ATOM    998  H   ALA A  68      43.684  53.267  55.712  1.00                  
ATOM    999  CA  ALA A  68      43.283  53.199  57.802  1.00                  
ATOM   1000  HA  ALA A  68      43.157  54.144  58.333  1.00                  
ATOM   1001  CB  ALA A  68      41.899  52.730  57.331  1.00                  
ATOM   1002  HB1 ALA A  68      41.246  52.591  58.193  1.00                  
ATOM   1003  HB2 ALA A  68      41.462  53.480  56.668  1.00                  
ATOM   1004  HB3 ALA A  68      41.989  51.789  56.785  1.00                  
ATOM   1005  C   ALA A  68      43.913  52.201  58.787  1.00                  
ATOM   1006  O   ALA A  68      43.896  52.419  59.998  1.00                  
ATOM   1007  N   ALA A  69      44.524  51.129  58.274  1.00                  
ATOM   1008  H   ALA A  69      44.467  50.989  57.266  1.00                  
ATOM   1009  CA  ALA A  69      45.249  50.135  59.056  1.00                  
ATOM   1010  HA  ALA A  69      44.582  49.741  59.826  1.00                  
ATOM   1011  CB  ALA A  69      45.645  48.992  58.115  1.00                  
ATOM   1012  HB1 ALA A  69      46.157  48.210  58.675  1.00                  
ATOM   1013  HB2 ALA A  69      44.755  48.567  57.650  1.00                  
ATOM   1014  HB3 ALA A  69      46.310  49.359  57.333  1.00                  
ATOM   1015  C   ALA A  69      46.477  50.722  59.767  1.00                  
ATOM   1016  O   ALA A  69      46.711  50.443  60.944  1.00                  
ATOM   1017  N   ALA A  70      47.249  51.559  59.069  1.00                  
ATOM   1018  H   ALA A  70      47.038  51.724  58.086  1.00                  
ATOM   1019  CA  ALA A  70      48.375  52.265  59.656  1.00                  
ATOM   1020  HA  ALA A  70      49.049  51.529  60.092  1.00                  
ATOM   1021  CB  ALA A  70      49.131  52.993  58.540  1.00                  
ATOM   1022  HB1 ALA A  70      49.956  53.560  58.966  1.00                  
ATOM   1023  HB2 ALA A  70      49.529  52.261  57.838  1.00                  
ATOM   1024  HB3 ALA A  70      48.468  53.678  58.015  1.00                  
ATOM   1025  C   ALA A  70      47.944  53.211  60.779  1.00                  
ATOM   1026  O   ALA A  70      48.524  53.155  61.866  1.00                  
ATOM   1027  N   VAL A  71      46.900  54.015  60.554  1.00                  
ATOM   1028  H   VAL A  71      46.469  54.000  59.632  1.00                  
ATOM   1029  CA  VAL A  71      46.339  54.905  61.584  1.00                  
ATOM   1030  HA  VAL A  71      47.133  55.570  61.920  1.00                  
ATOM   1031  CB  VAL A  71      45.226  55.797  60.998  1.00                  
ATOM   1032  HB  VAL A  71      44.479  55.177  60.502  1.00                  
ATOM   1033  CG1 VAL A  71      44.527  56.651  62.060  1.00                  
ATOM   1034 1HG1 VAL A  71      43.827  57.339  61.589  1.00                  
ATOM   1035 2HG1 VAL A  71      43.957  56.007  62.725  1.00                  
ATOM   1036 3HG1 VAL A  71      45.257  57.208  62.644  1.00                  
ATOM   1037  CG2 VAL A  71      45.813  56.786  59.980  1.00                  
ATOM   1038 1HG2 VAL A  71      45.012  57.370  59.526  1.00                  
ATOM   1039 2HG2 VAL A  71      46.513  57.461  60.473  1.00                  
ATOM   1040 3HG2 VAL A  71      46.335  56.255  59.187  1.00                  
ATOM   1041  C   VAL A  71      45.908  54.103  62.812  1.00                  
ATOM   1042  O   VAL A  71      46.456  54.338  63.886  1.00                  
ATOM   1043  N   GLY A  72      45.096  53.059  62.647  1.00                  
ATOM   1044  H   GLY A  72      44.675  52.912  61.736  1.00                  
ATOM   1045  CA  GLY A  72      44.685  52.182  63.749  1.00                  
ATOM   1046  HA1 GLY A  72      44.059  51.389  63.342  1.00                  
ATOM   1047  HA2 GLY A  72      44.086  52.759  64.454  1.00                  
ATOM   1048  C   GLY A  72      45.833  51.527  64.532  1.00                  
ATOM   1049  O   GLY A  72      45.764  51.329  65.747  1.00                  
ATOM   1050  N   THR A  73      46.920  51.196  63.829  1.00                  
ATOM   1051  H   THR A  73      46.903  51.369  62.831  1.00                  
ATOM   1052  CA  THR A  73      48.142  50.650  64.433  1.00                  
ATOM   1053  HA  THR A  73      47.881  49.791  65.049  1.00                  
ATOM   1054  CB  THR A  73      49.132  50.177  63.359  1.00                  
ATOM   1055  HB  THR A  73      49.464  51.018  62.752  1.00                  
ATOM   1056  CG2 THR A  73      50.363  49.493  63.959  1.00                  
ATOM   1057 1HG2 THR A  73      50.979  49.088  63.158  1.00                  
ATOM   1058 2HG2 THR A  73      50.956  50.213  64.520  1.00                  
ATOM   1059 3HG2 THR A  73      50.053  48.682  64.617  1.00                  
ATOM   1060  OG1 THR A  73      48.542  49.218  62.520  1.00                  
ATOM   1061  HG1 THR A  73      47.868  49.661  61.973  1.00                  
ATOM   1062  C   THR A  73      48.835  51.685  65.311  1.00                  
ATOM   1063  O   THR A  73      49.232  51.361  66.433  1.00                  
ATOM   1064  N   VAL A  74      49.000  52.924  64.840  1.00                  
ATOM   1065  H   VAL A  74      48.599  53.187  63.941  1.00                  
ATOM   1066  CA  VAL A  74      49.703  53.923  65.656  1.00                  
ATOM   1067  HA  VAL A  74      50.542  53.412  66.129  1.00                  
ATOM   1068  CB  VAL A  74      50.337  55.059  64.844  1.00                  
ATOM   1069  HB  VAL A  74      51.024  55.585  65.507  1.00                  
ATOM   1070  CG1 VAL A  74      51.159  54.482  63.682  1.00                  
ATOM   1071 1HG1 VAL A  74      51.834  55.242  63.306  1.00                  
ATOM   1072 2HG1 VAL A  74      51.739  53.625  64.020  1.00                  
ATOM   1073 3HG1 VAL A  74      50.511  54.167  62.870  1.00                  
ATOM   1074  CG2 VAL A  74      49.352  56.084  64.295  1.00                  
ATOM   1075 1HG2 VAL A  74      49.901  56.874  63.790  1.00                  
ATOM   1076 2HG2 VAL A  74      48.668  55.611  63.597  1.00                  
ATOM   1077 3HG2 VAL A  74      48.790  56.524  65.118  1.00                  
ATOM   1078  C   VAL A  74      48.853  54.433  66.820  1.00                  
ATOM   1079  O   VAL A  74      49.389  54.630  67.911  1.00                  
ATOM   1080  N   GLU A  75      47.533  54.498  66.645  1.00                  
ATOM   1081  H   GLU A  75      47.152  54.365  65.711  1.00                  
ATOM   1082  CA  GLU A  75      46.587  54.719  67.731  1.00                  
ATOM   1083  HA  GLU A  75      46.782  55.683  68.199  1.00                  
ATOM   1084  CB  GLU A  75      45.146  54.715  67.195  1.00                  
ATOM   1085  HB1 GLU A  75      44.462  54.679  68.045  1.00                  
ATOM   1086  HB2 GLU A  75      44.994  53.814  66.601  1.00                  
ATOM   1087  CG  GLU A  75      44.790  55.944  66.356  1.00                  
ATOM   1088  HG1 GLU A  75      45.498  56.054  65.535  1.00                  
ATOM   1089  HG2 GLU A  75      44.866  56.837  66.982  1.00                  
ATOM   1090  CD  GLU A  75      43.369  55.799  65.795  1.00                  
ATOM   1091  OE1 GLU A  75      43.197  55.015  64.834  1.00                  
ATOM   1092  OE2 GLU A  75      42.456  56.450  66.345  1.00                  
ATOM   1093  C   GLU A  75      46.708  53.637  68.807  1.00                  
ATOM   1094  O   GLU A  75      46.844  53.968  69.977  1.00                  
ATOM   1095  N   GLN A  76      46.732  52.345  68.456  1.00                  
ATOM   1096  H   GLN A  76      46.585  52.085  67.486  1.00                  
ATOM   1097  CA  GLN A  76      46.824  51.306  69.492  1.00                  
ATOM   1098  HA  GLN A  76      46.215  51.631  70.336  1.00                  
ATOM   1099  CB  GLN A  76      46.184  49.999  68.989  1.00                  
ATOM   1100  HB1 GLN A  76      45.234  50.240  68.511  1.00                  
ATOM   1101  HB2 GLN A  76      45.966  49.358  69.844  1.00                  
ATOM   1102  CG  GLN A  76      47.064  49.207  68.010  1.00                  
ATOM   1103  HG1 GLN A  76      47.892  48.746  68.549  1.00                  
ATOM   1104  HG2 GLN A  76      47.467  49.890  67.274  1.00                  
ATOM   1105  CD  GLN A  76      46.283  48.132  67.273  1.00                  
ATOM   1106  OE1 GLN A  76      46.365  46.950  67.563  1.00                  
ATOM   1107  NE2 GLN A  76      45.500  48.510  66.287  1.00                  
ATOM   1108 1HE2 GLN A  76      45.403  49.501  66.086  1.00                  
ATOM   1109 2HE2 GLN A  76      44.970  47.795  65.827  1.00                  
ATOM   1110  C   GLN A  76      48.231  51.068  70.066  1.00                  
ATOM   1111  O   GLN A  76      48.369  50.346  71.052  1.00                  
ATOM   1112  N   ARG A  77      49.275  51.646  69.458  1.00                  
ATOM   1113  H   ARG A  77      49.091  52.139  68.593  1.00                  
ATOM   1114  CA  ARG A  77      50.678  51.413  69.849  1.00                  
ATOM   1115  HA  ARG A  77      50.720  50.579  70.551  1.00                  
ATOM   1116  CB  ARG A  77      51.433  51.014  68.567  1.00                  
ATOM   1117  HB1 ARG A  77      51.485  51.879  67.908  1.00                  
ATOM   1118  HB2 ARG A  77      50.840  50.258  68.049  1.00                  
ATOM   1119  CG  ARG A  77      52.834  50.435  68.757  1.00                  
ATOM   1120  HG1 ARG A  77      53.477  51.133  69.290  1.00                  
ATOM   1121  HG2 ARG A  77      53.253  50.275  67.764  1.00                  
ATOM   1122  CD  ARG A  77      52.782  49.098  69.501  1.00                  
ATOM   1123  HD1 ARG A  77      51.915  48.537  69.156  1.00                  
ATOM   1124  HD2 ARG A  77      52.686  49.288  70.570  1.00                  
ATOM   1125  NE  ARG A  77      53.994  48.311  69.241  1.00                  
ATOM   1126  HE  ARG A  77      54.773  48.821  68.809  1.00                  
ATOM   1127  CZ  ARG A  77      54.186  47.032  69.486  1.00                  
ATOM   1128  NH1 ARG A  77      53.272  46.299  70.065  1.00                  
ATOM   1129 1HH1 ARG A  77      52.411  46.742  70.324  1.00                  
ATOM   1130 2HH1 ARG A  77      53.436  45.327  70.229  1.00                  
ATOM   1131  NH2 ARG A  77      55.305  46.468  69.154  1.00                  
ATOM   1132 1HH2 ARG A  77      55.991  47.053  68.654  1.00                  
ATOM   1133 2HH2 ARG A  77      55.521  45.518  69.359  1.00                  
ATOM   1134  C   ARG A  77      51.328  52.587  70.583  1.00                  
ATOM   1135  O   ARG A  77      52.272  52.384  71.336  1.00                  
ATOM   1136  N   HIS A  78      50.788  53.792  70.384  1.00                  
ATOM   1137  H   HIS A  78      50.073  53.853  69.670  1.00                  
ATOM   1138  CA  HIS A  78      51.274  55.064  70.941  1.00                  
ATOM   1139  HA  HIS A  78      51.957  54.862  71.770  1.00                  
ATOM   1140  CB  HIS A  78      52.074  55.815  69.864  1.00                  
ATOM   1141  HB1 HIS A  78      52.279  56.822  70.227  1.00                  
ATOM   1142  HB2 HIS A  78      51.471  55.896  68.958  1.00                  
ATOM   1143  CG  HIS A  78      53.389  55.159  69.549  1.00                  
ATOM   1144  ND1 HIS A  78      54.611  55.522  70.110  1.00                  
ATOM   1145  CE1 HIS A  78      55.498  54.616  69.662  1.00                  
ATOM   1146  HE1 HIS A  78      56.542  54.600  69.941  1.00                  
ATOM   1147  NE2 HIS A  78      54.902  53.729  68.846  1.00                  
ATOM   1148  HE2 HIS A  78      55.354  52.926  68.421  1.00                  
ATOM   1149  CD2 HIS A  78      53.572  54.070  68.748  1.00                  
ATOM   1150  HD2 HIS A  78      52.816  53.562  68.184  1.00                  
ATOM   1151  C   HIS A  78      50.170  55.972  71.502  1.00                  
ATOM   1152  O   HIS A  78      50.451  56.929  72.221  1.00                  
ATOM   1153  N   GLY A  79      48.910  55.653  71.207  1.00                  
ATOM   1154  H   GLY A  79      48.743  54.879  70.578  1.00                  
ATOM   1155  CA  GLY A  79      47.713  56.198  71.846  1.00                  
ATOM   1156  HA1 GLY A  79      47.987  56.648  72.800  1.00                  
ATOM   1157  HA2 GLY A  79      47.023  55.380  72.051  1.00                  
ATOM   1158  C   GLY A  79      46.947  57.254  71.050  1.00                  
ATOM   1159  O   GLY A  79      45.933  57.749  71.531  1.00                  
ATOM   1160  N   HIS A  80      47.478  57.679  69.902  1.00                  
ATOM   1161  H   HIS A  80      48.260  57.165  69.521  1.00                  
ATOM   1162  CA  HIS A  80      47.299  59.052  69.407  1.00                  
ATOM   1163  HA  HIS A  80      46.237  59.284  69.302  1.00                  
ATOM   1164  CB  HIS A  80      47.938  59.973  70.493  1.00                  
ATOM   1165  HB1 HIS A  80      48.964  59.636  70.655  1.00                  
ATOM   1166  HB2 HIS A  80      47.402  59.837  71.432  1.00                  
ATOM   1167  CG  HIS A  80      47.972  61.463  70.258  1.00                  
ATOM   1168  ND1 HIS A  80      46.944  62.235  69.722  1.00                  
ATOM   1169  CE1 HIS A  80      47.394  63.501  69.716  1.00                  
ATOM   1170  HE1 HIS A  80      46.848  64.346  69.318  1.00                  
ATOM   1171  NE2 HIS A  80      48.635  63.560  70.228  1.00                  
ATOM   1172  HE2 HIS A  80      49.209  64.405  70.284  1.00                  
ATOM   1173  CD2 HIS A  80      49.017  62.283  70.578  1.00                  
ATOM   1174  HD2 HIS A  80      49.953  61.988  71.024  1.00                  
ATOM   1175  C   HIS A  80      47.999  59.266  68.055  1.00                  
ATOM   1176  O   HIS A  80      48.724  58.392  67.589  1.00                  
ATOM   1177  N   LEU A  81      47.842  60.466  67.485  1.00                  
ATOM   1178  H   LEU A  81      47.237  61.126  67.969  1.00                  
ATOM   1179  CA  LEU A  81      48.699  61.060  66.457  1.00                  
ATOM   1180  HA  LEU A  81      49.690  60.612  66.495  1.00                  
ATOM   1181  CB  LEU A  81      48.126  60.842  65.035  1.00                  
ATOM   1182  HB1 LEU A  81      48.743  61.438  64.362  1.00                  
ATOM   1183  HB2 LEU A  81      47.114  61.249  64.980  1.00                  
ATOM   1184  CG  LEU A  81      48.125  59.388  64.521  1.00                  
ATOM   1185  HG  LEU A  81      48.946  58.850  64.988  1.00                  
ATOM   1186  CD1 LEU A  81      46.799  58.674  64.784  1.00                  
ATOM   1187 1HD1 LEU A  81      46.832  57.659  64.391  1.00                  
ATOM   1188 2HD1 LEU A  81      46.601  58.608  65.850  1.00                  
ATOM   1189 3HD1 LEU A  81      45.971  59.206  64.318  1.00                  
ATOM   1190  CD2 LEU A  81      48.342  59.336  63.005  1.00                  
ATOM   1191 1HD2 LEU A  81      48.362  58.299  62.674  1.00                  
ATOM   1192 2HD2 LEU A  81      47.523  59.845  62.500  1.00                  
ATOM   1193 3HD2 LEU A  81      49.288  59.808  62.749  1.00                  
ATOM   1194  C   LEU A  81      48.799  62.565  66.724  1.00                  
ATOM   1195  O   LEU A  81      47.824  63.308  66.638  1.00                  
ATOM   1196  N   ASP A  82      50.009  63.009  67.031  1.00                  
ATOM   1197  H   ASP A  82      50.779  62.353  67.030  1.00                  
ATOM   1198  CA  ASP A  82      50.339  64.402  67.322  1.00                  
ATOM   1199  HA  ASP A  82      49.458  64.932  67.685  1.00                  
ATOM   1200  CB  ASP A  82      51.424  64.371  68.410  1.00                  
ATOM   1201  HB1 ASP A  82      52.410  64.275  67.951  1.00                  
ATOM   1202  HB2 ASP A  82      51.283  63.493  69.046  1.00                  
ATOM   1203  CG  ASP A  82      51.396  65.589  69.315  1.00                  
ATOM   1204  OD1 ASP A  82      52.380  66.359  69.317  1.00                  
ATOM   1205  OD2 ASP A  82      50.511  65.662  70.202  1.00                  
ATOM   1206  C   ASP A  82      50.866  65.104  66.065  1.00                  
ATOM   1207  O   ASP A  82      50.535  66.270  65.867  1.00                  
ATOM   1208  N   ILE A  83      51.647  64.417  65.196  1.00                  
ATOM   1209  H   ILE A  83      51.958  63.476  65.409  1.00                  
ATOM   1210  CA  ILE A  83      52.152  65.107  64.001  1.00                  
ATOM   1211  HA  ILE A  83      51.404  65.850  63.723  1.00                  
ATOM   1212  CB  ILE A  83      53.427  65.930  64.326  1.00                  
ATOM   1213  HB  ILE A  83      53.165  66.608  65.140  1.00                  
ATOM   1214  CG2 ILE A  83      54.619  65.090  64.814  1.00                  
ATOM   1215 1HG2 ILE A  83      55.366  65.740  65.270  1.00                  
ATOM   1216 2HG2 ILE A  83      54.296  64.370  65.565  1.00                  
ATOM   1217 3HG2 ILE A  83      55.071  64.570  63.972  1.00                  
ATOM   1218  CG1 ILE A  83      53.810  66.808  63.112  1.00                  
ATOM   1219 1HG1 ILE A  83      52.924  67.352  62.781  1.00                  
ATOM   1220 2HG1 ILE A  83      54.139  66.176  62.288  1.00                  
ATOM   1221  CD1 ILE A  83      54.908  67.836  63.409  1.00                  
ATOM   1222  HD1 ILE A  83      55.043  68.478  62.539  1.00                  
ATOM   1223  HD2 ILE A  83      54.622  68.451  64.262  1.00                  
ATOM   1224  HD3 ILE A  83      55.852  67.335  63.620  1.00                  
ATOM   1225  C   ILE A  83      52.285  64.213  62.764  1.00                  
ATOM   1226  O   ILE A  83      53.198  63.404  62.620  1.00                  
ATOM   1227  N   LEU A  84      51.360  64.385  61.823  1.00                  
ATOM   1228  H   LEU A  84      50.633  65.064  61.986  1.00                  
ATOM   1229  CA  LEU A  84      51.492  63.839  60.476  1.00                  
ATOM   1230  HA  LEU A  84      51.804  62.795  60.524  1.00                  
ATOM   1231  CB  LEU A  84      50.130  63.941  59.744  1.00                  
ATOM   1232  HB1 LEU A  84      50.320  63.962  58.670  1.00                  
ATOM   1233  HB2 LEU A  84      49.678  64.904  59.987  1.00                  
ATOM   1234  CG  LEU A  84      49.089  62.833  59.992  1.00                  
ATOM   1235  HG  LEU A  84      48.144  63.175  59.569  1.00                  
ATOM   1236  CD1 LEU A  84      49.456  61.531  59.282  1.00                  
ATOM   1237 1HD1 LEU A  84      48.731  60.753  59.518  1.00                  
ATOM   1238 2HD1 LEU A  84      49.454  61.697  58.206  1.00                  
ATOM   1239 3HD1 LEU A  84      50.448  61.209  59.576  1.00                  
ATOM   1240  CD2 LEU A  84      48.846  62.556  61.476  1.00                  
ATOM   1241 1HD2 LEU A  84      47.992  61.890  61.582  1.00                  
ATOM   1242 2HD2 LEU A  84      49.727  62.099  61.924  1.00                  
ATOM   1243 3HD2 LEU A  84      48.615  63.489  61.991  1.00                  
ATOM   1244  C   LEU A  84      52.543  64.628  59.674  1.00                  
ATOM   1245  O   LEU A  84      52.570  65.856  59.688  1.00                  
ATOM   1246  N   ILE A  85      53.331  63.903  58.884  1.00                  
ATOM   1247  H   ILE A  85      53.282  62.893  58.985  1.00                  
ATOM   1248  CA  ILE A  85      54.189  64.412  57.816  1.00                  
ATOM   1249  HA  ILE A  85      53.888  65.433  57.577  1.00                  
ATOM   1250  CB  ILE A  85      55.683  64.433  58.222  1.00                  
ATOM   1251  HB  ILE A  85      55.965  63.438  58.568  1.00                  
ATOM   1252  CG2 ILE A  85      56.569  64.776  57.000  1.00                  
ATOM   1253 1HG2 ILE A  85      57.623  64.753  57.276  1.00                  
ATOM   1254 2HG2 ILE A  85      56.446  64.032  56.215  1.00                  
ATOM   1255 3HG2 ILE A  85      56.320  65.768  56.619  1.00                  
ATOM   1256  CG1 ILE A  85      55.910  65.430  59.383  1.00                  
ATOM   1257 1HG1 ILE A  85      55.426  65.035  60.276  1.00                  
ATOM   1258 2HG1 ILE A  85      55.441  66.385  59.141  1.00                  
ATOM   1259  CD1 ILE A  85      57.381  65.698  59.729  1.00                  
ATOM   1260  HD1 ILE A  85      57.440  66.199  60.695  1.00                  
ATOM   1261  HD2 ILE A  85      57.931  64.760  59.771  1.00                  
ATOM   1262  HD3 ILE A  85      57.833  66.345  58.976  1.00                  
ATOM   1263  C   ILE A  85      53.955  63.523  56.578  1.00                  
ATOM   1264  O   ILE A  85      54.198  62.305  56.539  1.00                  
ATOM   1265  N   ASN A  86      53.484  64.180  55.523  1.00                  
ATOM   1266  H   ASN A  86      53.345  65.174  55.614  1.00                  
ATOM   1267  CA  ASN A  86      52.869  63.523  54.377  1.00                  
ATOM   1268  HA  ASN A  86      52.623  62.498  54.640  1.00                  
ATOM   1269  CB  ASN A  86      51.528  64.219  54.072  1.00                  
ATOM   1270  HB1 ASN A  86      51.110  63.817  53.150  1.00                  
ATOM   1271  HB2 ASN A  86      51.692  65.285  53.923  1.00                  
ATOM   1272  CG  ASN A  86      50.479  64.011  55.151  1.00                  
ATOM   1273  OD1 ASN A  86      50.610  63.218  56.068  1.00                  
ATOM   1274  ND2 ASN A  86      49.389  64.736  55.089  1.00                  
ATOM   1275 1HD2 ASN A  86      49.241  65.384  54.336  1.00                  
ATOM   1276 2HD2 ASN A  86      48.713  64.574  55.813  1.00                  
ATOM   1277  C   ASN A  86      53.810  63.450  53.160  1.00                  
ATOM   1278  O   ASN A  86      53.367  63.615  52.026  1.00                  
ATOM   1279  N   ASN A  87      55.111  63.250  53.390  1.00                  
ATOM   1280  H   ASN A  87      55.386  63.060  54.340  1.00                  
ATOM   1281  CA  ASN A  87      56.170  63.263  52.374  1.00                  
ATOM   1282  HA  ASN A  87      55.989  64.138  51.743  1.00                  
ATOM   1283  CB  ASN A  87      57.527  63.472  53.089  1.00                  
ATOM   1284  HB1 ASN A  87      57.934  62.510  53.397  1.00                  
ATOM   1285  HB2 ASN A  87      57.381  64.080  53.980  1.00                  
ATOM   1286  CG  ASN A  87      58.546  64.204  52.227  1.00                  
ATOM   1287  OD1 ASN A  87      58.882  65.351  52.459  1.00                  
ATOM   1288  ND2 ASN A  87      59.041  63.604  51.174  1.00                  
ATOM   1289 1HD2 ASN A  87      58.641  62.711  50.904  1.00                  
ATOM   1290 2HD2 ASN A  87      59.590  64.167  50.554  1.00                  
ATOM   1291  C   ASN A  87      56.160  62.044  51.409  1.00                  
ATOM   1292  O   ASN A  87      57.200  61.574  50.944  1.00                  
ATOM   1293  N   ALA A  88      54.971  61.539  51.071  1.00                  
ATOM   1294  H   ALA A  88      54.159  62.011  51.447  1.00                  
ATOM   1295  CA  ALA A  88      54.779  60.817  49.825  1.00                  
ATOM   1296  HA  ALA A  88      55.475  59.978  49.800  1.00                  
ATOM   1297  CB  ALA A  88      53.346  60.273  49.794  1.00                  
ATOM   1298  HB1 ALA A  88      53.176  59.716  48.872  1.00                  
ATOM   1299  HB2 ALA A  88      53.181  59.614  50.647  1.00                  
ATOM   1300  HB3 ALA A  88      52.636  61.100  49.842  1.00                  
ATOM   1301  C   ALA A  88      55.078  61.725  48.632  1.00                  
ATOM   1302  O   ALA A  88      54.909  62.938  48.684  1.00                  
ATOM   1303  N   GLY A  89      55.485  61.108  47.533  1.00                  
ATOM   1304  H   GLY A  89      55.664  60.114  47.549  1.00                  
ATOM   1305  CA  GLY A  89      55.662  61.780  46.260  1.00                  
ATOM   1306  HA1 GLY A  89      56.484  62.495  46.330  1.00                  
ATOM   1307  HA2 GLY A  89      54.749  62.317  45.996  1.00                  
ATOM   1308  C   GLY A  89      55.980  60.760  45.181  1.00                  
ATOM   1309  O   GLY A  89      56.319  59.609  45.455  1.00                  
ATOM   1310  N   ILE A  90      55.887  61.235  43.951  1.00                  
ATOM   1311  H   ILE A  90      55.630  62.211  43.844  1.00                  
ATOM   1312  CA  ILE A  90      56.511  60.664  42.767  1.00                  
ATOM   1313  HA  ILE A  90      57.336  60.013  43.057  1.00                  
ATOM   1314  CB  ILE A  90      55.505  59.861  41.900  1.00                  
ATOM   1315  HB  ILE A  90      56.046  59.503  41.021  1.00                  
ATOM   1316  CG2 ILE A  90      55.028  58.610  42.662  1.00                  
ATOM   1317 1HG2 ILE A  90      54.492  57.944  41.987  1.00                  
ATOM   1318 2HG2 ILE A  90      55.890  58.076  43.063  1.00                  
ATOM   1319 3HG2 ILE A  90      54.374  58.900  43.483  1.00                  
ATOM   1320  CG1 ILE A  90      54.319  60.721  41.403  1.00                  
ATOM   1321 1HG1 ILE A  90      54.702  61.595  40.876  1.00                  
ATOM   1322 2HG1 ILE A  90      53.731  61.072  42.250  1.00                  
ATOM   1323  CD1 ILE A  90      53.381  59.990  40.432  1.00                  
ATOM   1324  HD1 ILE A  90      53.957  59.561  39.612  1.00                  
ATOM   1325  HD2 ILE A  90      52.838  59.201  40.951  1.00                  
ATOM   1326  HD3 ILE A  90      52.659  60.700  40.028  1.00                  
ATOM   1327  C   ILE A  90      57.087  61.860  42.003  1.00                  
ATOM   1328  O   ILE A  90      56.789  63.010  42.333  1.00                  
ATOM   1329  N   MET A  91      57.834  61.592  40.943  1.00                  
ATOM   1330  H   MET A  91      58.067  60.633  40.736  1.00                  
ATOM   1331  CA  MET A  91      57.912  62.502  39.805  1.00                  
ATOM   1332  HA  MET A  91      57.061  63.188  39.803  1.00                  
ATOM   1333  CB  MET A  91      59.209  63.324  39.812  1.00                  
ATOM   1334  HB1 MET A  91      59.323  63.780  38.830  1.00                  
ATOM   1335  HB2 MET A  91      60.067  62.674  39.989  1.00                  
ATOM   1336  CG  MET A  91      59.188  64.442  40.860  1.00                  
ATOM   1337  HG1 MET A  91      59.260  63.991  41.850  1.00                  
ATOM   1338  HG2 MET A  91      58.232  64.964  40.798  1.00                  
ATOM   1339  SD  MET A  91      60.515  65.668  40.686  1.00                  
ATOM   1340  CE  MET A  91      59.933  66.520  39.192  1.00                  
ATOM   1341  HE1 MET A  91      60.566  67.382  38.990  1.00                  
ATOM   1342  HE2 MET A  91      59.967  65.849  38.337  1.00                  
ATOM   1343  HE3 MET A  91      58.906  66.851  39.335  1.00                  
ATOM   1344  C   MET A  91      57.834  61.656  38.537  1.00                  
ATOM   1345  O   MET A  91      58.326  60.523  38.523  1.00                  
ATOM   1346  N   ILE A  92      57.178  62.167  37.496  1.00                  
ATOM   1347  H   ILE A  92      56.778  63.100  37.608  1.00                  
ATOM   1348  CA  ILE A  92      56.836  61.388  36.298  1.00                  
ATOM   1349  HA  ILE A  92      57.697  60.757  36.080  1.00                  
ATOM   1350  CB  ILE A  92      55.626  60.466  36.638  1.00                  
ATOM   1351  HB  ILE A  92      55.857  59.974  37.583  1.00                  
ATOM   1352  CG2 ILE A  92      54.333  61.267  36.855  1.00                  
ATOM   1353 1HG2 ILE A  92      53.530  60.605  37.173  1.00                  
ATOM   1354 2HG2 ILE A  92      54.477  62.020  37.630  1.00                  
ATOM   1355 3HG2 ILE A  92      54.026  61.763  35.936  1.00                  
ATOM   1356  CG1 ILE A  92      55.339  59.314  35.643  1.00                  
ATOM   1357 1HG1 ILE A  92      54.905  59.712  34.725  1.00                  
ATOM   1358 2HG1 ILE A  92      54.589  58.663  36.096  1.00                  
ATOM   1359  CD1 ILE A  92      56.558  58.457  35.292  1.00                  
ATOM   1360  HD1 ILE A  92      56.237  57.597  34.705  1.00                  
ATOM   1361  HD2 ILE A  92      57.269  59.029  34.697  1.00                  
ATOM   1362  HD3 ILE A  92      57.043  58.105  36.203  1.00                  
ATOM   1363  C   ILE A  92      56.587  62.214  35.011  1.00                  
ATOM   1364  O   ILE A  92      56.267  61.653  33.971  1.00                  
ATOM   1365  N   GLU A  93      56.722  63.542  35.026  1.00                  
ATOM   1366  H   GLU A  93      57.147  63.960  35.853  1.00                  
ATOM   1367  CA  GLU A  93      55.841  64.436  34.241  1.00                  
ATOM   1368  HA  GLU A  93      55.236  63.820  33.576  1.00                  
ATOM   1369  CB  GLU A  93      54.834  65.128  35.194  1.00                  
ATOM   1370  HB1 GLU A  93      54.220  64.357  35.662  1.00                  
ATOM   1371  HB2 GLU A  93      54.157  65.737  34.591  1.00                  
ATOM   1372  CG  GLU A  93      55.438  66.018  36.299  1.00                  
ATOM   1373  HG1 GLU A  93      54.625  66.572  36.774  1.00                  
ATOM   1374  HG2 GLU A  93      56.120  66.744  35.852  1.00                  
ATOM   1375  CD  GLU A  93      56.162  65.188  37.361  1.00                  
ATOM   1376  OE1 GLU A  93      57.412  65.128  37.336  1.00                  
ATOM   1377  OE2 GLU A  93      55.493  64.446  38.110  1.00                  
ATOM   1378  C   GLU A  93      56.552  65.431  33.307  1.00                  
ATOM   1379  O   GLU A  93      56.130  66.568  33.091  1.00                  
ATOM   1380  N   ASP A  94      57.603  64.944  32.650  1.00                  
ATOM   1381  H   ASP A  94      57.911  64.022  32.918  1.00                  
ATOM   1382  CA  ASP A  94      57.957  65.404  31.302  1.00                  
ATOM   1383  HA  ASP A  94      58.297  66.439  31.361  1.00                  
ATOM   1384  CB  ASP A  94      59.128  64.523  30.819  1.00                  
ATOM   1385  HB1 ASP A  94      58.876  63.476  31.004  1.00                  
ATOM   1386  HB2 ASP A  94      60.018  64.759  31.406  1.00                  
ATOM   1387  CG  ASP A  94      59.456  64.687  29.335  1.00                  
ATOM   1388  OD1 ASP A  94      59.372  63.676  28.605  1.00                  
ATOM   1389  OD2 ASP A  94      59.674  65.837  28.885  1.00                  
ATOM   1390  C   ASP A  94      56.737  65.365  30.350  1.00                  
ATOM   1391  O   ASP A  94      55.722  64.706  30.612  1.00                  
ATOM   1392  N   MET A  95      56.867  65.988  29.179  1.00                  
ATOM   1393  H   MET A  95      57.777  66.410  29.017  1.00                  
ATOM   1394  CA  MET A  95      55.995  65.834  28.004  1.00                  
ATOM   1395  HA  MET A  95      54.966  65.994  28.331  1.00                  
ATOM   1396  CB  MET A  95      56.377  66.944  27.010  1.00                  
ATOM   1397  HB1 MET A  95      57.298  66.651  26.517  1.00                  
ATOM   1398  HB2 MET A  95      56.568  67.866  27.562  1.00                  
ATOM   1399  CG  MET A  95      55.322  67.252  25.950  1.00                  
ATOM   1400  HG1 MET A  95      54.439  67.659  26.441  1.00                  
ATOM   1401  HG2 MET A  95      55.032  66.337  25.437  1.00                  
ATOM   1402  SD  MET A  95      55.909  68.437  24.708  1.00                  
ATOM   1403  CE  MET A  95      54.396  68.598  23.722  1.00                  
ATOM   1404  HE1 MET A  95      54.567  69.289  22.898  1.00                  
ATOM   1405  HE2 MET A  95      54.111  67.626  23.323  1.00                  
ATOM   1406  HE3 MET A  95      53.589  68.980  24.346  1.00                  
ATOM   1407  C   MET A  95      56.075  64.417  27.379  1.00                  
ATOM   1408  O   MET A  95      56.139  64.261  26.164  1.00                  
ATOM   1409  N   GLN A  96      56.144  63.398  28.237  1.00                  
ATOM   1410  H   GLN A  96      56.075  63.665  29.208  1.00                  
ATOM   1411  CA  GLN A  96      56.257  61.961  28.005  1.00                  
ATOM   1412  HA  GLN A  96      56.826  61.560  28.840  1.00                  
ATOM   1413  CB  GLN A  96      54.866  61.302  28.037  1.00                  
ATOM   1414  HB1 GLN A  96      54.981  60.220  27.942  1.00                  
ATOM   1415  HB2 GLN A  96      54.279  61.655  27.187  1.00                  
ATOM   1416  CG  GLN A  96      54.060  61.569  29.324  1.00                  
ATOM   1417  HG1 GLN A  96      53.108  61.045  29.252  1.00                  
ATOM   1418  HG2 GLN A  96      53.843  62.634  29.403  1.00                  
ATOM   1419  CD  GLN A  96      54.773  61.089  30.583  1.00                  
ATOM   1420  OE1 GLN A  96      54.832  59.907  30.886  1.00                  
ATOM   1421  NE2 GLN A  96      55.339  61.982  31.358  1.00                  
ATOM   1422 1HE2 GLN A  96      55.298  62.974  31.151  1.00                  
ATOM   1423 2HE2 GLN A  96      55.730  61.653  32.238  1.00                  
ATOM   1424  C   GLN A  96      57.076  61.557  26.752  1.00                  
ATOM   1425  O   GLN A  96      56.685  60.679  25.982  1.00                  
ATOM   1426  N   ARG A  97      58.256  62.165  26.568  1.00                  
ATOM   1427  H   ARG A  97      58.491  62.915  27.216  1.00                  
ATOM   1428  CA  ARG A  97      59.348  61.548  25.795  1.00                  
ATOM   1429  HA  ARG A  97      58.961  61.229  24.825  1.00                  
ATOM   1430  CB  ARG A  97      60.516  62.530  25.571  1.00                  
ATOM   1431  HB1 ARG A  97      61.262  62.004  24.972  1.00                  
ATOM   1432  HB2 ARG A  97      60.981  62.765  26.531  1.00                  
ATOM   1433  CG  ARG A  97      60.151  63.827  24.829  1.00                  
ATOM   1434  HG1 ARG A  97      59.351  63.636  24.113  1.00                  
ATOM   1435  HG2 ARG A  97      61.033  64.159  24.280  1.00                  
ATOM   1436  CD  ARG A  97      59.741  64.956  25.785  1.00                  
ATOM   1437  HD1 ARG A  97      60.517  65.060  26.543  1.00                  
ATOM   1438  HD2 ARG A  97      58.810  64.691  26.282  1.00                  
ATOM   1439  NE  ARG A  97      59.558  66.240  25.078  1.00                  
ATOM   1440  HE  ARG A  97      59.264  66.186  24.119  1.00                  
ATOM   1441  CZ  ARG A  97      59.673  67.443  25.613  1.00                  
ATOM   1442  NH1 ARG A  97      59.989  67.629  26.863  1.00                  
ATOM   1443 1HH1 ARG A  97      60.017  66.819  27.498  1.00                  
ATOM   1444 2HH1 ARG A  97      60.072  68.537  27.267  1.00                  
ATOM   1445  NH2 ARG A  97      59.437  68.506  24.898  1.00                  
ATOM   1446 1HH2 ARG A  97      59.065  68.398  23.974  1.00                  
ATOM   1447 2HH2 ARG A  97      59.484  69.412  25.320  1.00                  
ATOM   1448  C   ARG A  97      59.853  60.280  26.495  1.00                  
ATOM   1449  O   ARG A  97      60.343  59.365  25.840  1.00                  
ATOM   1450  N   THR A  98      59.689  60.207  27.820  1.00                  
ATOM   1451  H   THR A  98      59.333  61.035  28.277  1.00                  
ATOM   1452  CA  THR A  98      59.633  58.934  28.552  1.00                  
ATOM   1453  HA  THR A  98      60.550  58.390  28.342  1.00                  
ATOM   1454  CB  THR A  98      59.592  59.142  30.080  1.00                  
ATOM   1455  HB  THR A  98      60.586  59.466  30.391  1.00                  
ATOM   1456  CG2 THR A  98      58.588  60.167  30.615  1.00                  
ATOM   1457 1HG2 THR A  98      58.666  60.218  31.701  1.00                  
ATOM   1458 2HG2 THR A  98      58.810  61.153  30.209  1.00                  
ATOM   1459 3HG2 THR A  98      57.571  59.884  30.355  1.00                  
ATOM   1460  OG1 THR A  98      59.318  57.917  30.717  1.00                  
ATOM   1461  HG1 THR A  98      58.373  57.896  30.929  1.00                  
ATOM   1462  C   THR A  98      58.422  58.100  28.087  1.00                  
ATOM   1463  O   THR A  98      57.293  58.567  28.215  1.00                  
ATOM   1464  N   PRO A  99      58.612  56.875  27.561  1.00                  
ATOM   1465  CD  PRO A  99      59.893  56.213  27.351  1.00                  
ATOM   1466  HD1 PRO A  99      60.414  56.057  28.296  1.00                  
ATOM   1467  HD2 PRO A  99      60.506  56.814  26.679  1.00                  
ATOM   1468  CG  PRO A  99      59.582  54.873  26.689  1.00                  
ATOM   1469  HG1 PRO A  99      59.426  54.110  27.453  1.00                  
ATOM   1470  HG2 PRO A  99      60.368  54.572  25.996  1.00                  
ATOM   1471  CB  PRO A  99      58.268  55.163  25.968  1.00                  
ATOM   1472  HB1 PRO A  99      57.717  54.254  25.729  1.00                  
ATOM   1473  HB2 PRO A  99      58.476  55.715  25.049  1.00                  
ATOM   1474  CA  PRO A  99      57.538  56.083  26.958  1.00                  
ATOM   1475  HA  PRO A  99      56.871  56.741  26.398  1.00                  
ATOM   1476  C   PRO A  99      56.680  55.318  27.985  1.00                  
ATOM   1477  O   PRO A  99      56.466  54.111  27.878  1.00                  
ATOM   1478  N   SER A 100      56.217  56.011  29.020  1.00                  
ATOM   1479  H   SER A 100      56.426  57.004  29.040  1.00                  
ATOM   1480  CA  SER A 100      55.501  55.473  30.183  1.00                  
ATOM   1481  HA  SER A 100      56.213  54.904  30.778  1.00                  
ATOM   1482  CB  SER A 100      55.018  56.653  31.036  1.00                  
ATOM   1483  HB1 SER A 100      54.644  56.290  31.995  1.00                  
ATOM   1484  HB2 SER A 100      54.207  57.162  30.512  1.00                  
ATOM   1485  OG  SER A 100      56.077  57.574  31.253  1.00                  
ATOM   1486  HG  SER A 100      55.672  58.469  31.232  1.00                  
ATOM   1487  C   SER A 100      54.354  54.527  29.806  1.00                  
ATOM   1488  O   SER A 100      54.063  54.247  28.643  1.00                  
TER
END
