# Supplementary material for: Effective Identification of Bacterial Type III Secretion Signals Using Joint Element Features
Source: PLoS One. 2013 Apr 4;8(4):e59754. doi: 10.1371/journal.pone.0059754 (PMC3617162; doi:10.1371/journal.pone.0059754)
Supplement: Zip file S1 — Predicted 3D structure of T3S and non-T3S signal sequences. (ZIP) [file pone.0059754.s017.zip › Supplemental_Zip_FileS1.Predicted_structure/neg/neg203.pdb]

HEADER protein
METHOD
METHOD    The models are generated by I-TASSER which combines the
METHOD    methods of threading, ab initio modeling and structural
METHOD    refinement. The procedure is fully automated.
METHOD
METHOD    Please cite following articles when you use the I-TASSER server:
METHOD 1. Ambrish Roy, Alper Kucukural, Yang Zhang. I-TASSER: a unified
METHOD    platform for automated protein structure and function prediction.
METHOD    Nature Protocols, vol 5, 725-738 (2010). 
METHOD 2. Yang Zhang. I-TASSER server for protein 3D structure prediction.
METHOD    BMC Bioinformatics, vol 9, 40 (2008).
METHOD
MODEL  1
REMARK PARENT N/A
ATOM      1  N   LEU A   1      52.246  55.113  44.571  1.00 38.69           N
ATOM      2  CA  LEU A   1      52.658  56.390  43.947  1.00 38.69           C
ATOM      3  CB  LEU A   1      52.263  56.389  42.461  1.00 38.69           C
ATOM      4  CG  LEU A   1      52.941  55.262  41.657  1.00 38.69           C
ATOM      5  CD1 LEU A   1      52.624  55.377  40.156  1.00 38.69           C
ATOM      6  CD2 LEU A   1      54.447  55.188  41.956  1.00 38.69           C
ATOM      7  C   LEU A   1      52.013  57.567  44.611  1.00 38.69           C
ATOM      8  O   LEU A   1      52.698  58.463  45.099  1.00 38.69           O
ATOM      9  N   GLN A   2      50.666  57.574  44.663  1.00 52.47           N
ATOM     10  CA  GLN A   2      49.939  58.699  45.184  1.00 52.47           C
ATOM     11  CB  GLN A   2      48.687  58.992  44.339  1.00 52.47           C
ATOM     12  CG  GLN A   2      47.837  60.173  44.804  1.00 52.47           C
ATOM     13  CD  GLN A   2      46.583  60.178  43.937  1.00 52.47           C
ATOM     14  OE1 GLN A   2      46.348  59.243  43.173  1.00 52.47           O
ATOM     15  NE2 GLN A   2      45.752  61.248  44.059  1.00 52.47           N
ATOM     16  C   GLN A   2      49.465  58.402  46.575  1.00 52.47           C
ATOM     17  O   GLN A   2      48.947  57.323  46.849  1.00 52.47           O
ATOM     18  N   GLU A   3      49.657  59.364  47.505  1.00 93.28           N
ATOM     19  CA  GLU A   3      49.146  59.207  48.839  1.00 93.28           C
ATOM     20  CB  GLU A   3      49.829  60.109  49.881  1.00 93.28           C
ATOM     21  CG  GLU A   3      49.245  59.956  51.286  1.00 93.28           C
ATOM     22  CD  GLU A   3      49.476  58.527  51.754  1.00 93.28           C
ATOM     23  OE1 GLU A   3      50.638  58.047  51.667  1.00 93.28           O
ATOM     24  OE2 GLU A   3      48.483  57.893  52.202  1.00 93.28           O
ATOM     25  C   GLU A   3      47.692  59.559  48.779  1.00 93.28           C
ATOM     26  O   GLU A   3      47.313  60.476  48.051  1.00 93.28           O
ATOM     27  N   LEU A   4      46.831  58.843  49.541  1.00 87.71           N
ATOM     28  CA  LEU A   4      45.427  59.098  49.395  1.00 87.71           C
ATOM     29  CB  LEU A   4      44.755  58.048  48.492  1.00 87.71           C
ATOM     30  CG  LEU A   4      45.309  58.084  47.053  1.00 87.71           C
ATOM     31  CD1 LEU A   4      44.639  57.040  46.151  1.00 87.71           C
ATOM     32  CD2 LEU A   4      45.209  59.499  46.461  1.00 87.71           C
ATOM     33  C   LEU A   4      44.724  59.099  50.724  1.00 87.71           C
ATOM     34  O   LEU A   4      44.684  58.092  51.428  1.00 87.71           O
ATOM     35  N   ASN A   5      44.100  60.244  51.071  1.00 59.66           N
ATOM     36  CA  ASN A   5      43.361  60.406  52.294  1.00 59.66           C
ATOM     37  CB  ASN A   5      43.067  61.873  52.651  1.00 59.66           C
ATOM     38  CG  ASN A   5      44.375  62.539  53.053  1.00 59.66           C
ATOM     39  OD1 ASN A   5      45.355  62.528  52.310  1.00 59.66           O
ATOM     40  ND2 ASN A   5      44.393  63.140  54.273  1.00 59.66           N
ATOM     41  C   ASN A   5      42.046  59.703  52.134  1.00 59.66           C
ATOM     42  O   ASN A   5      41.702  59.245  51.046  1.00 59.66           O
ATOM     43  N   ASN A   6      41.266  59.603  53.231  1.00 52.98           N
ATOM     44  CA  ASN A   6      40.059  58.822  53.226  1.00 52.98           C
ATOM     45  CB  ASN A   6      39.362  58.770  54.601  1.00 52.98           C
ATOM     46  CG  ASN A   6      38.938  60.174  55.005  1.00 52.98           C
ATOM     47  OD1 ASN A   6      39.701  61.131  54.884  1.00 52.98           O
ATOM     48  ND2 ASN A   6      37.680  60.302  55.506  1.00 52.98           N
ATOM     49  C   ASN A   6      39.070  59.307  52.201  1.00 52.98           C
ATOM     50  O   ASN A   6      38.553  58.507  51.422  1.00 52.98           O
ATOM     51  N   ASP A   7      38.780  60.621  52.147  1.00 41.69           N
ATOM     52  CA  ASP A   7      37.795  61.092  51.211  1.00 41.69           C
ATOM     53  CB  ASP A   7      37.437  62.580  51.394  1.00 41.69           C
ATOM     54  CG  ASP A   7      38.676  63.430  51.164  1.00 41.69           C
ATOM     55  OD1 ASP A   7      39.796  62.952  51.490  1.00 41.69           O
ATOM     56  OD2 ASP A   7      38.518  64.574  50.660  1.00 41.69           O
ATOM     57  C   ASP A   7      38.300  60.885  49.816  1.00 41.69           C
ATOM     58  O   ASP A   7      37.556  60.489  48.919  1.00 41.69           O
ATOM     59  N   ASN A   8      39.607  61.128  49.616  1.00108.23           N
ATOM     60  CA  ASN A   8      40.255  61.034  48.340  1.00108.23           C
ATOM     61  CB  ASN A   8      41.722  61.495  48.387  1.00108.23           C
ATOM     62  CG  ASN A   8      41.725  63.004  48.592  1.00108.23           C
ATOM     63  OD1 ASN A   8      41.330  62.238  47.716  1.00108.23           O
ATOM     64  ND2 ASN A   8      42.339  62.922  49.802  1.00108.23           N
ATOM     65  C   ASN A   8      40.227  59.611  47.870  1.00108.23           C
ATOM     66  O   ASN A   8      40.263  59.351  46.670  1.00108.23           O
ATOM     67  N   PHE A   9      40.216  58.654  48.815  1.00126.63           N
ATOM     68  CA  PHE A   9      40.244  57.245  48.536  1.00126.63           C
ATOM     69  CB  PHE A   9      40.344  56.436  49.847  1.00126.63           C
ATOM     70  CG  PHE A   9      40.710  55.014  49.581  1.00126.63           C
ATOM     71  CD1 PHE A   9      39.762  54.095  49.193  1.00126.63           C
ATOM     72  CD2 PHE A   9      42.012  54.594  49.746  1.00126.63           C
ATOM     73  CE1 PHE A   9      40.111  52.785  48.959  1.00126.63           C
ATOM     74  CE2 PHE A   9      42.367  53.285  49.514  1.00126.63           C
ATOM     75  CZ  PHE A   9      41.414  52.378  49.120  1.00126.63           C
ATOM     76  C   PHE A   9      38.995  56.826  47.816  1.00126.63           C
ATOM     77  O   PHE A   9      39.055  56.105  46.822  1.00126.63           O
ATOM     78  N   ASP A  10      37.816  57.274  48.287  1.00 57.84           N
ATOM     79  CA  ASP A  10      36.607  56.818  47.667  1.00 57.84           C
ATOM     80  CB  ASP A  10      35.346  57.369  48.353  1.00 57.84           C
ATOM     81  CG  ASP A  10      35.210  56.625  49.676  1.00 57.84           C
ATOM     82  OD1 ASP A  10      35.331  55.370  49.655  1.00 57.84           O
ATOM     83  OD2 ASP A  10      35.002  57.293  50.724  1.00 57.84           O
ATOM     84  C   ASP A  10      36.600  57.226  46.230  1.00 57.84           C
ATOM     85  O   ASP A  10      36.376  56.397  45.349  1.00 57.84           O
ATOM     86  N   THR A  11      36.863  58.514  45.946  1.00 47.04           N
ATOM     87  CA  THR A  11      36.814  58.954  44.584  1.00 47.04           C
ATOM     88  CB  THR A  11      37.003  60.439  44.468  1.00 47.04           C
ATOM     89  OG1 THR A  11      35.999  61.122  45.206  1.00 47.04           O
ATOM     90  CG2 THR A  11      36.934  60.838  42.986  1.00 47.04           C
ATOM     91  C   THR A  11      37.895  58.308  43.769  1.00 47.04           C
ATOM     92  O   THR A  11      37.624  57.592  42.806  1.00 47.04           O
ATOM     93  N   THR A  12      39.162  58.499  44.180  1.00 72.91           N
ATOM     94  CA  THR A  12      40.262  58.070  43.365  1.00 72.91           C
ATOM     95  CB  THR A  12      41.587  58.517  43.916  1.00 72.91           C
ATOM     96  OG1 THR A  12      41.610  59.932  44.036  1.00 72.91           O
ATOM     97  CG2 THR A  12      42.705  58.059  42.964  1.00 72.91           C
ATOM     98  C   THR A  12      40.312  56.580  43.239  1.00 72.91           C
ATOM     99  O   THR A  12      40.552  56.044  42.161  1.00 72.91           O
ATOM    100  N   LEU A  13      40.200  55.885  44.377  1.00191.08           N
ATOM    101  CA  LEU A  13      40.386  54.468  44.446  1.00191.08           C
ATOM    102  CB  LEU A  13      41.086  54.111  45.741  1.00191.08           C
ATOM    103  CG  LEU A  13      42.328  55.008  45.830  1.00191.08           C
ATOM    104  CD1 LEU A  13      43.184  54.639  47.026  1.00191.08           C
ATOM    105  CD2 LEU A  13      43.101  55.065  44.501  1.00191.08           C
ATOM    106  C   LEU A  13      39.218  53.575  44.200  1.00191.08           C
ATOM    107  O   LEU A  13      39.432  52.444  43.785  1.00191.08           O
ATOM    108  N   GLY A  14      37.994  53.943  44.625  1.00 67.40           N
ATOM    109  CA  GLY A  14      36.860  53.102  44.331  1.00 67.40           C
ATOM    110  C   GLY A  14      36.370  53.303  42.925  1.00 67.40           C
ATOM    111  O   GLY A  14      35.947  52.366  42.252  1.00 67.40           O
ATOM    112  N   GLN A  15      36.352  54.578  42.493  1.00 84.91           N
ATOM    113  CA  GLN A  15      35.792  55.055  41.258  1.00 84.91           C
ATOM    114  CB  GLN A  15      35.572  56.573  41.291  1.00 84.91           C
ATOM    115  CG  GLN A  15      34.572  56.979  42.377  1.00 84.91           C
ATOM    116  CD  GLN A  15      34.418  58.489  42.341  1.00 84.91           C
ATOM    117  OE1 GLN A  15      33.627  59.069  43.082  1.00 84.91           O
ATOM    118  NE2 GLN A  15      35.201  59.149  41.448  1.00 84.91           N
ATOM    119  C   GLN A  15      36.568  54.714  40.017  1.00 84.91           C
ATOM    120  O   GLN A  15      35.965  54.550  38.958  1.00 84.91           O
ATOM    121  N   VAL A  16      37.911  54.640  40.084  1.00 60.44           N
ATOM    122  CA  VAL A  16      38.714  54.466  38.898  1.00 60.44           C
ATOM    123  CB  VAL A  16      40.170  54.763  39.128  1.00 60.44           C
ATOM    124  CG1 VAL A  16      40.315  56.262  39.439  1.00 60.44           C
ATOM    125  CG2 VAL A  16      40.694  53.846  40.250  1.00 60.44           C
ATOM    126  C   VAL A  16      38.625  53.084  38.319  1.00 60.44           C
ATOM    127  O   VAL A  16      38.586  52.078  39.026  1.00 60.44           O
ATOM    128  N   PRO A  17      38.546  53.050  37.005  1.00 82.01           N
ATOM    129  CA  PRO A  17      38.616  51.810  36.278  1.00 82.01           C
ATOM    130  CD  PRO A  17      37.833  54.075  36.263  1.00 82.01           C
ATOM    131  CB  PRO A  17      37.934  52.059  34.932  1.00 82.01           C
ATOM    132  CG  PRO A  17      37.885  53.592  34.805  1.00 82.01           C
ATOM    133  C   PRO A  17      40.065  51.444  36.162  1.00 82.01           C
ATOM    134  O   PRO A  17      40.887  52.352  36.041  1.00 82.01           O
ATOM    135  N   GLY A  18      40.401  50.137  36.155  1.00 44.38           N
ATOM    136  CA  GLY A  18      41.776  49.719  36.105  1.00 44.38           C
ATOM    137  C   GLY A  18      41.959  48.799  37.262  1.00 44.38           C
ATOM    138  O   GLY A  18      40.985  48.245  37.767  1.00 44.38           O
ATOM    139  N   VAL A  19      43.220  48.562  37.680  1.00129.40           N
ATOM    140  CA  VAL A  19      43.401  47.845  38.907  1.00129.40           C
ATOM    141  CB  VAL A  19      44.264  46.616  38.857  1.00129.40           C
ATOM    142  CG1 VAL A  19      43.647  45.600  37.891  1.00129.40           C
ATOM    143  CG2 VAL A  19      45.703  47.028  38.532  1.00129.40           C
ATOM    144  C   VAL A  19      44.099  48.804  39.808  1.00129.40           C
ATOM    145  O   VAL A  19      44.875  49.644  39.353  1.00129.40           O
ATOM    146  N   TYR A  20      43.806  48.725  41.115  1.00115.50           N
ATOM    147  CA  TYR A  20      44.404  49.625  42.050  1.00115.50           C
ATOM    148  CB  TYR A  20      43.401  50.663  42.598  1.00115.50           C
ATOM    149  CG  TYR A  20      43.916  51.237  43.868  1.00115.50           C
ATOM    150  CD1 TYR A  20      45.167  51.803  43.953  1.00115.50           C
ATOM    151  CD2 TYR A  20      43.099  51.249  44.973  1.00115.50           C
ATOM    152  CE1 TYR A  20      45.616  52.330  45.141  1.00115.50           C
ATOM    153  CE2 TYR A  20      43.542  51.777  46.158  1.00115.50           C
ATOM    154  CZ  TYR A  20      44.804  52.313  46.248  1.00115.50           C
ATOM    155  OH  TYR A  20      45.263  52.853  47.470  1.00115.50           O
ATOM    156  C   TYR A  20      45.009  48.840  43.164  1.00115.50           C
ATOM    157  O   TYR A  20      44.423  47.876  43.656  1.00115.50           O
ATOM    158  N   ALA A  21      46.244  49.217  43.558  1.00 63.97           N
ATOM    159  CA  ALA A  21      46.872  48.566  44.667  1.00 63.97           C
ATOM    160  CB  ALA A  21      48.260  47.994  44.334  1.00 63.97           C
ATOM    161  C   ALA A  21      47.056  49.570  45.761  1.00 63.97           C
ATOM    162  O   ALA A  21      47.795  50.545  45.625  1.00 63.97           O
ATOM    163  N   VAL A  22      46.373  49.334  46.895  1.00 81.26           N
ATOM    164  CA  VAL A  22      46.481  50.153  48.067  1.00 81.26           C
ATOM    165  CB  VAL A  22      45.401  49.922  49.087  1.00 81.26           C
ATOM    166  CG1 VAL A  22      45.646  50.862  50.278  1.00 81.26           C
ATOM    167  CG2 VAL A  22      44.003  50.021  48.456  1.00 81.26           C
ATOM    168  C   VAL A  22      47.691  49.690  48.801  1.00 81.26           C
ATOM    169  O   VAL A  22      47.997  48.498  48.799  1.00 81.26           O
ATOM    170  N   ARG A  23      48.437  50.624  49.424  1.00189.72           N
ATOM    171  CA  ARG A  23      49.468  50.174  50.314  1.00189.72           C
ATOM    172  CB  ARG A  23      50.902  50.482  49.863  1.00189.72           C
ATOM    173  CG  ARG A  23      51.929  49.819  50.783  1.00189.72           C
ATOM    174  CD  ARG A  23      53.356  50.324  50.592  1.00189.72           C
ATOM    175  NE  ARG A  23      53.543  51.484  51.500  1.00189.72           N
ATOM    176  CZ  ARG A  23      54.057  52.659  51.036  1.00189.72           C
ATOM    177  NH1 ARG A  23      54.407  52.792  49.723  1.00189.72           N
ATOM    178  NH2 ARG A  23      54.215  53.699  51.905  1.00189.72           N
ATOM    179  C   ARG A  23      49.267  50.893  51.614  1.00189.72           C
ATOM    180  O   ARG A  23      49.616  52.066  51.744  1.00189.72           O
ATOM    181  N   PHE A  24      48.696  50.200  52.620  1.00165.63           N
ATOM    182  CA  PHE A  24      48.522  50.794  53.913  1.00165.63           C
ATOM    183  CB  PHE A  24      47.592  50.013  54.862  1.00165.63           C
ATOM    184  CG  PHE A  24      46.195  50.075  54.348  1.00165.63           C
ATOM    185  CD1 PHE A  24      45.365  51.108  54.719  1.00165.63           C
ATOM    186  CD2 PHE A  24      45.715  49.106  53.497  1.00165.63           C
ATOM    187  CE1 PHE A  24      44.074  51.172  54.253  1.00165.63           C
ATOM    188  CE2 PHE A  24      44.424  49.164  53.027  1.00165.63           C
ATOM    189  CZ  PHE A  24      43.602  50.199  53.404  1.00165.63           C
ATOM    190  C   PHE A  24      49.864  50.812  54.570  1.00165.63           C
ATOM    191  O   PHE A  24      50.648  49.875  54.418  1.00165.63           O
ATOM    192  N   TRP A  25      50.163  51.900  55.312  1.00112.90           N
ATOM    193  CA  TRP A  25      51.429  52.009  55.979  1.00112.90           C
ATOM    194  CB  TRP A  25      52.549  52.530  55.055  1.00112.90           C
ATOM    195  CG  TRP A  25      52.329  53.922  54.505  1.00112.90           C
ATOM    196  CD2 TRP A  25      53.056  55.091  54.920  1.00112.90           C
ATOM    197  CD1 TRP A  25      51.491  54.326  53.507  1.00112.90           C
ATOM    198  NE1 TRP A  25      51.638  55.674  53.286  1.00112.90           N
ATOM    199  CE2 TRP A  25      52.602  56.158  54.144  1.00112.90           C
ATOM    200  CE3 TRP A  25      54.030  55.261  55.862  1.00112.90           C
ATOM    201  CZ2 TRP A  25      53.114  57.414  54.300  1.00112.90           C
ATOM    202  CZ3 TRP A  25      54.539  56.532  56.022  1.00112.90           C
ATOM    203  CH2 TRP A  25      54.090  57.588  55.257  1.00112.90           C
ATOM    204  C   TRP A  25      51.283  52.963  57.126  1.00112.90           C
ATOM    205  O   TRP A  25      50.203  53.496  57.376  1.00112.90           O
ATOM    206  N   ALA A  26      52.377  53.137  57.895  1.00 62.23           N
ATOM    207  CA  ALA A  26      52.470  54.076  58.978  1.00 62.23           C
ATOM    208  CB  ALA A  26      51.999  53.501  60.323  1.00 62.23           C
ATOM    209  C   ALA A  26      53.934  54.383  59.101  1.00 62.23           C
ATOM    210  O   ALA A  26      54.776  53.517  58.879  1.00 62.23           O
ATOM    211  N   GLU A  27      54.290  55.618  59.497  1.00 84.46           N
ATOM    212  CA  GLU A  27      55.677  56.000  59.533  1.00 84.46           C
ATOM    213  CB  GLU A  27      55.890  57.469  59.934  1.00 84.46           C
ATOM    214  CG  GLU A  27      57.364  57.883  59.966  1.00 84.46           C
ATOM    215  CD  GLU A  27      57.898  57.876  58.539  1.00 84.46           C
ATOM    216  OE1 GLU A  27      57.961  56.772  57.934  1.00 84.46           O
ATOM    217  OE2 GLU A  27      58.251  58.975  58.035  1.00 84.46           O
ATOM    218  C   GLU A  27      56.410  55.140  60.516  1.00 84.46           C
ATOM    219  O   GLU A  27      57.593  54.851  60.344  1.00 84.46           O
ATOM    220  N   TRP A  28      55.719  54.729  61.590  1.00 85.79           N
ATOM    221  CA  TRP A  28      56.291  53.943  62.644  1.00 85.79           C
ATOM    222  CB  TRP A  28      55.364  53.844  63.876  1.00 85.79           C
ATOM    223  CG  TRP A  28      53.908  53.542  63.589  1.00 85.79           C
ATOM    224  CD2 TRP A  28      53.323  52.232  63.513  1.00 85.79           C
ATOM    225  CD1 TRP A  28      52.894  54.429  63.379  1.00 85.79           C
ATOM    226  NE1 TRP A  28      51.713  53.758  63.174  1.00 85.79           N
ATOM    227  CE2 TRP A  28      51.960  52.405  63.254  1.00 85.79           C
ATOM    228  CE3 TRP A  28      53.868  50.988  63.649  1.00 85.79           C
ATOM    229  CZ2 TRP A  28      51.124  51.332  63.128  1.00 85.79           C
ATOM    230  CZ3 TRP A  28      53.022  49.909  63.518  1.00 85.79           C
ATOM    231  CH2 TRP A  28      51.676  50.077  63.262  1.00 85.79           C
ATOM    232  C   TRP A  28      56.708  52.565  62.202  1.00 85.79           C
ATOM    233  O   TRP A  28      57.699  52.050  62.717  1.00 85.79           O
ATOM    234  N   CYS A  29      56.002  51.914  61.249  1.00 90.16           N
ATOM    235  CA  CYS A  29      56.336  50.529  61.021  1.00 90.16           C
ATOM    236  CB  CYS A  29      55.129  49.665  60.588  1.00 90.16           C
ATOM    237  SG  CYS A  29      55.030  49.163  58.845  1.00 90.16           S
ATOM    238  C   CYS A  29      57.486  50.364  60.055  1.00 90.16           C
ATOM    239  O   CYS A  29      57.446  50.766  58.894  1.00 90.16           O
ATOM    240  N   GLY A  30      58.567  49.713  60.527  1.00 27.23           N
ATOM    241  CA  GLY A  30      59.758  49.556  59.739  1.00 27.23           C
ATOM    242  C   GLY A  30      59.491  48.757  58.495  1.00 27.23           C
ATOM    243  O   GLY A  30      59.979  49.109  57.422  1.00 27.23           O
ATOM    244  N   PRO A  31      58.748  47.687  58.582  1.00 72.22           N
ATOM    245  CA  PRO A  31      58.516  46.883  57.413  1.00 72.22           C
ATOM    246  CD  PRO A  31      58.696  46.899  59.802  1.00 72.22           C
ATOM    247  CB  PRO A  31      57.844  45.609  57.918  1.00 72.22           C
ATOM    248  CG  PRO A  31      58.403  45.458  59.346  1.00 72.22           C
ATOM    249  C   PRO A  31      57.764  47.603  56.337  1.00 72.22           C
ATOM    250  O   PRO A  31      57.965  47.286  55.166  1.00 72.22           O
ATOM    251  N   CYS A  32      56.871  48.548  56.686  1.00 68.05           N
ATOM    252  CA  CYS A  32      56.199  49.265  55.642  1.00 68.05           C
ATOM    253  CB  CYS A  32      54.924  50.061  56.041  1.00 68.05           C
ATOM    254  SG  CYS A  32      54.920  50.824  57.688  1.00 68.05           S
ATOM    255  C   CYS A  32      57.182  50.133  54.929  1.00 68.05           C
ATOM    256  O   CYS A  32      57.042  50.379  53.732  1.00 68.05           O
ATOM    257  N   ARG A  33      58.218  50.615  55.641  1.00 96.10           N
ATOM    258  CA  ARG A  33      59.190  51.456  55.006  1.00 96.10           C
ATOM    259  CB  ARG A  33      60.267  51.990  55.968  1.00 96.10           C
ATOM    260  CG  ARG A  33      59.693  52.903  57.055  1.00 96.10           C
ATOM    261  CD  ARG A  33      60.734  53.774  57.764  1.00 96.10           C
ATOM    262  NE  ARG A  33      60.636  55.146  57.188  1.00 96.10           N
ATOM    263  CZ  ARG A  33      61.322  56.181  57.756  1.00 96.10           C
ATOM    264  NH1 ARG A  33      62.137  55.953  58.828  1.00 96.10           N
ATOM    265  NH2 ARG A  33      61.192  57.443  57.255  1.00 96.10           N
ATOM    266  C   ARG A  33      59.866  50.682  53.909  1.00 96.10           C
ATOM    267  O   ARG A  33      60.170  51.249  52.861  1.00 96.10           O
ATOM    268  N   VAL A  34      60.150  49.377  54.118  1.00110.96           N
ATOM    269  CA  VAL A  34      60.808  48.601  53.095  1.00110.96           C
ATOM    270  CB  VAL A  34      61.298  47.246  53.537  1.00110.96           C
ATOM    271  CG1 VAL A  34      62.257  47.436  54.723  1.00110.96           C
ATOM    272  CG2 VAL A  34      60.115  46.305  53.797  1.00110.96           C
ATOM    273  C   VAL A  34      59.895  48.400  51.915  1.00110.96           C
ATOM    274  O   VAL A  34      60.342  48.396  50.770  1.00110.96           O
ATOM    275  N   MET A  35      58.583  48.217  52.161  1.00 80.13           N
ATOM    276  CA  MET A  35      57.635  47.969  51.107  1.00 80.13           C
ATOM    277  CB  MET A  35      56.218  47.600  51.582  1.00 80.13           C
ATOM    278  CG  MET A  35      56.099  46.174  52.121  1.00 80.13           C
ATOM    279  SD  MET A  35      54.393  45.546  52.184  1.00 80.13           S
ATOM    280  CE  MET A  35      54.205  45.451  50.378  1.00 80.13           C
ATOM    281  C   MET A  35      57.502  49.164  50.211  1.00 80.13           C
ATOM    282  O   MET A  35      57.145  49.027  49.043  1.00 80.13           O
ATOM    283  N   SER A  36      57.738  50.378  50.734  1.00 96.22           N
ATOM    284  CA  SER A  36      57.509  51.562  49.952  1.00 96.22           C
ATOM    285  CB  SER A  36      57.859  52.848  50.717  1.00 96.22           C
ATOM    286  OG  SER A  36      57.603  53.976  49.897  1.00 96.22           O
ATOM    287  C   SER A  36      58.294  51.552  48.665  1.00 96.22           C
ATOM    288  O   SER A  36      57.719  51.851  47.619  1.00 96.22           O
ATOM    289  N   PRO A  37      59.567  51.247  48.662  1.00159.13           N
ATOM    290  CA  PRO A  37      60.313  51.268  47.427  1.00159.13           C
ATOM    291  CD  PRO A  37      60.416  51.493  49.815  1.00159.13           C
ATOM    292  CB  PRO A  37      61.780  51.133  47.828  1.00159.13           C
ATOM    293  CG  PRO A  37      61.821  51.742  49.242  1.00159.13           C
ATOM    294  C   PRO A  37      59.851  50.256  46.424  1.00159.13           C
ATOM    295  O   PRO A  37      59.877  50.550  45.229  1.00159.13           O
ATOM    296  N   ILE A  38      59.440  49.056  46.874  1.00 53.66           N
ATOM    297  CA  ILE A  38      58.985  48.043  45.963  1.00 53.66           C
ATOM    298  CB  ILE A  38      58.781  46.690  46.586  1.00 53.66           C
ATOM    299  CG2 ILE A  38      60.151  46.201  47.083  1.00 53.66           C
ATOM    300  CG1 ILE A  38      57.689  46.718  47.666  1.00 53.66           C
ATOM    301  CD1 ILE A  38      57.246  45.329  48.121  1.00 53.66           C
ATOM    302  C   ILE A  38      57.702  48.499  45.345  1.00 53.66           C
ATOM    303  O   ILE A  38      57.414  48.203  44.187  1.00 53.66           O
ATOM    304  N   PHE A  39      56.881  49.205  46.141  1.00114.65           N
ATOM    305  CA  PHE A  39      55.599  49.717  45.745  1.00114.65           C
ATOM    306  CB  PHE A  39      54.964  50.446  46.951  1.00114.65           C
ATOM    307  CG  PHE A  39      53.573  50.912  46.694  1.00114.65           C
ATOM    308  CD1 PHE A  39      52.515  50.040  46.803  1.00114.65           C
ATOM    309  CD2 PHE A  39      53.327  52.224  46.360  1.00114.65           C
ATOM    310  CE1 PHE A  39      51.229  50.469  46.576  1.00114.65           C
ATOM    311  CE2 PHE A  39      52.042  52.659  46.135  1.00114.65           C
ATOM    312  CZ  PHE A  39      50.991  51.781  46.242  1.00114.65           C
ATOM    313  C   PHE A  39      55.789  50.669  44.595  1.00114.65           C
ATOM    314  O   PHE A  39      55.117  50.553  43.572  1.00114.65           O
ATOM    315  N   LYS A  40      56.726  51.629  44.718  1.00 82.87           N
ATOM    316  CA  LYS A  40      56.942  52.607  43.686  1.00 82.87           C
ATOM    317  CB  LYS A  40      57.792  53.793  44.167  1.00 82.87           C
ATOM    318  CG  LYS A  40      56.991  54.666  45.137  1.00 82.87           C
ATOM    319  CD  LYS A  40      57.810  55.674  45.941  1.00 82.87           C
ATOM    320  CE  LYS A  40      56.955  56.519  46.890  1.00 82.87           C
ATOM    321  NZ  LYS A  40      56.391  55.667  47.959  1.00 82.87           N
ATOM    322  C   LYS A  40      57.540  51.992  42.452  1.00 82.87           C
ATOM    323  O   LYS A  40      57.215  52.393  41.336  1.00 82.87           O
ATOM    324  N   ASP A  41      58.448  51.016  42.628  1.00136.66           N
ATOM    325  CA  ASP A  41      59.149  50.338  41.568  1.00136.66           C
ATOM    326  CB  ASP A  41      60.151  49.333  42.173  1.00136.66           C
ATOM    327  CG  ASP A  41      60.944  48.562  41.123  1.00136.66           C
ATOM    328  OD1 ASP A  41      60.345  47.977  40.183  1.00136.66           O
ATOM    329  OD2 ASP A  41      62.192  48.536  41.280  1.00136.66           O
ATOM    330  C   ASP A  41      58.186  49.566  40.718  1.00136.66           C
ATOM    331  O   ASP A  41      58.255  49.620  39.492  1.00136.66           O
ATOM    332  N   VAL A  42      57.276  48.802  41.354  1.00 53.22           N
ATOM    333  CA  VAL A  42      56.331  47.995  40.632  1.00 53.22           C
ATOM    334  CB  VAL A  42      55.528  47.078  41.511  1.00 53.22           C
ATOM    335  CG1 VAL A  42      54.479  46.362  40.639  1.00 53.22           C
ATOM    336  CG2 VAL A  42      56.495  46.116  42.221  1.00 53.22           C
ATOM    337  C   VAL A  42      55.381  48.897  39.908  1.00 53.22           C
ATOM    338  O   VAL A  42      54.924  48.577  38.813  1.00 53.22           O
ATOM    339  N   ALA A  43      55.043  50.049  40.516  1.00 37.91           N
ATOM    340  CA  ALA A  43      54.131  50.986  39.927  1.00 37.91           C
ATOM    341  CB  ALA A  43      53.879  52.212  40.821  1.00 37.91           C
ATOM    342  C   ALA A  43      54.708  51.477  38.635  1.00 37.91           C
ATOM    343  O   ALA A  43      53.977  51.687  37.671  1.00 37.91           O
ATOM    344  N   ARG A  44      56.034  51.712  38.601  1.00154.25           N
ATOM    345  CA  ARG A  44      56.728  52.176  37.430  1.00154.25           C
ATOM    346  CB  ARG A  44      58.216  52.412  37.726  1.00154.25           C
ATOM    347  CG  ARG A  44      59.039  52.772  36.493  1.00154.25           C
ATOM    348  CD  ARG A  44      60.546  52.635  36.711  1.00154.25           C
ATOM    349  NE  ARG A  44      60.862  51.180  36.759  1.00154.25           N
ATOM    350  CZ  ARG A  44      60.938  50.531  37.957  1.00154.25           C
ATOM    351  NH1 ARG A  44      60.736  51.216  39.121  1.00154.25           N
ATOM    352  NH2 ARG A  44      61.228  49.197  37.988  1.00154.25           N
ATOM    353  C   ARG A  44      56.672  51.141  36.346  1.00154.25           C
ATOM    354  O   ARG A  44      56.331  51.440  35.202  1.00154.25           O
ATOM    355  N   ASP A  45      56.992  49.883  36.696  1.00105.77           N
ATOM    356  CA  ASP A  45      57.059  48.803  35.754  1.00105.77           C
ATOM    357  CB  ASP A  45      57.493  47.504  36.451  1.00105.77           C
ATOM    358  CG  ASP A  45      57.630  46.386  35.432  1.00105.77           C
ATOM    359  OD1 ASP A  45      57.401  46.640  34.219  1.00105.77           O
ATOM    360  OD2 ASP A  45      57.965  45.252  35.867  1.00105.77           O
ATOM    361  C   ASP A  45      55.694  48.585  35.180  1.00105.77           C
ATOM    362  O   ASP A  45      55.527  48.363  33.983  1.00105.77           O
ATOM    363  N   MET A  46      54.699  48.633  36.073  1.00237.37           N
ATOM    364  CA  MET A  46      53.296  48.408  35.912  1.00237.37           C
ATOM    365  CB  MET A  46      52.599  48.075  37.233  1.00237.37           C
ATOM    366  CG  MET A  46      51.403  47.150  37.029  1.00237.37           C
ATOM    367  SD  MET A  46      51.854  45.401  36.783  1.00237.37           S
ATOM    368  CE  MET A  46      52.838  45.574  35.266  1.00237.37           C
ATOM    369  C   MET A  46      52.576  49.559  35.286  1.00237.37           C
ATOM    370  O   MET A  46      51.368  49.454  35.084  1.00237.37           O
ATOM    371  N   GLN A  47      53.252  50.716  35.116  1.00 94.36           N
ATOM    372  CA  GLN A  47      52.657  51.938  34.637  1.00 94.36           C
ATOM    373  CB  GLN A  47      53.688  52.954  34.112  1.00 94.36           C
ATOM    374  CG  GLN A  47      53.090  54.320  33.767  1.00 94.36           C
ATOM    375  CD  GLN A  47      52.820  55.060  35.071  1.00 94.36           C
ATOM    376  OE1 GLN A  47      53.410  56.108  35.331  1.00 94.36           O
ATOM    377  NE2 GLN A  47      51.909  54.506  35.915  1.00 94.36           N
ATOM    378  C   GLN A  47      51.665  51.675  33.542  1.00 94.36           C
ATOM    379  O   GLN A  47      51.847  50.813  32.684  1.00 94.36           O
ATOM    380  N   ASP A  48      50.551  52.428  33.605  1.00164.96           N
ATOM    381  CA  ASP A  48      49.443  52.365  32.703  1.00164.96           C
ATOM    382  CB  ASP A  48      49.948  52.218  31.259  1.00164.96           C
ATOM    383  CG  ASP A  48      48.765  52.023  30.340  1.00164.96           C
ATOM    384  OD1 ASP A  48      48.188  50.903  30.341  1.00164.96           O
ATOM    385  OD2 ASP A  48      48.432  52.990  29.606  1.00164.96           O
ATOM    386  C   ASP A  48      48.582  51.179  33.036  1.00164.96           C
ATOM    387  O   ASP A  48      47.367  51.225  32.849  1.00164.96           O
ATOM    388  N   ARG A  49      49.180  50.089  33.548  1.00190.36           N
ATOM    389  CA  ARG A  49      48.454  48.910  33.941  1.00190.36           C
ATOM    390  CB  ARG A  49      49.352  47.672  34.014  1.00190.36           C
ATOM    391  CG  ARG A  49      49.736  47.152  32.635  1.00190.36           C
ATOM    392  CD  ARG A  49      50.979  46.274  32.657  1.00190.36           C
ATOM    393  NE  ARG A  49      52.140  47.172  32.896  1.00190.36           N
ATOM    394  CZ  ARG A  49      52.618  47.926  31.865  1.00190.36           C
ATOM    395  NH1 ARG A  49      51.948  47.960  30.677  1.00190.36           N
ATOM    396  NH2 ARG A  49      53.763  48.650  32.018  1.00190.36           N
ATOM    397  C   ARG A  49      47.814  49.053  35.282  1.00190.36           C
ATOM    398  O   ARG A  49      46.704  48.572  35.487  1.00190.36           O
ATOM    399  N   ALA A  50      48.504  49.680  36.257  1.00 65.49           N
ATOM    400  CA  ALA A  50      47.898  49.711  37.557  1.00 65.49           C
ATOM    401  CB  ALA A  50      48.342  48.552  38.467  1.00 65.49           C
ATOM    402  C   ALA A  50      48.239  50.983  38.263  1.00 65.49           C
ATOM    403  O   ALA A  50      49.338  51.520  38.138  1.00 65.49           O
ATOM    404  N   HIS A  51      47.254  51.500  39.020  1.00 80.42           N
ATOM    405  CA  HIS A  51      47.403  52.672  39.832  1.00 80.42           C
ATOM    406  ND1 HIS A  51      46.476  55.914  40.113  1.00 80.42           N
ATOM    407  CG  HIS A  51      46.160  54.732  40.746  1.00 80.42           C
ATOM    408  CB  HIS A  51      46.064  53.409  40.043  1.00 80.42           C
ATOM    409  NE2 HIS A  51      46.125  56.414  42.251  1.00 80.42           N
ATOM    410  CD2 HIS A  51      45.949  55.055  42.052  1.00 80.42           C
ATOM    411  CE1 HIS A  51      46.440  56.886  41.059  1.00 80.42           C
ATOM    412  C   HIS A  51      47.883  52.210  41.176  1.00 80.42           C
ATOM    413  O   HIS A  51      47.415  51.196  41.694  1.00 80.42           O
ATOM    414  N   PHE A  52      48.838  52.947  41.778  1.00163.45           N
ATOM    415  CA  PHE A  52      49.351  52.602  43.077  1.00163.45           C
ATOM    416  CB  PHE A  52      50.875  52.375  43.089  1.00163.45           C
ATOM    417  CG  PHE A  52      51.176  50.985  42.631  1.00163.45           C
ATOM    418  CD1 PHE A  52      51.092  50.623  41.305  1.00163.45           C
ATOM    419  CD2 PHE A  52      51.524  50.030  43.560  1.00163.45           C
ATOM    420  CE1 PHE A  52      51.374  49.333  40.914  1.00163.45           C
ATOM    421  CE2 PHE A  52      51.807  48.741  43.176  1.00163.45           C
ATOM    422  CZ  PHE A  52      51.734  48.393  41.849  1.00163.45           C
ATOM    423  C   PHE A  52      49.059  53.737  44.004  1.00163.45           C
ATOM    424  O   PHE A  52      49.301  54.897  43.674  1.00163.45           O
ATOM    425  N   GLY A  53      48.540  53.427  45.211  1.00 47.33           N
ATOM    426  CA  GLY A  53      48.197  54.500  46.103  1.00 47.33           C
ATOM    427  C   GLY A  53      48.441  54.094  47.526  1.00 47.33           C
ATOM    428  O   GLY A  53      47.911  53.098  48.017  1.00 47.33           O
ATOM    429  N   GLU A  54      49.239  54.916  48.235  1.00125.74           N
ATOM    430  CA  GLU A  54      49.608  54.701  49.608  1.00125.74           C
ATOM    431  CB  GLU A  54      50.911  55.433  49.977  1.00125.74           C
ATOM    432  CG  GLU A  54      52.100  55.088  49.082  1.00125.74           C
ATOM    433  CD  GLU A  54      53.234  56.060  49.395  1.00125.74           C
ATOM    434  OE1 GLU A  54      53.851  55.921  50.484  1.00125.74           O
ATOM    435  OE2 GLU A  54      53.499  56.952  48.544  1.00125.74           O
ATOM    436  C   GLU A  54      48.551  55.302  50.491  1.00125.74           C
ATOM    437  O   GLU A  54      47.867  56.245  50.097  1.00125.74           O
ATOM    438  N   VAL A  55      48.385  54.749  51.714  1.00 70.17           N
ATOM    439  CA  VAL A  55      47.463  55.300  52.669  1.00 70.17           C
ATOM    440  CB  VAL A  55      46.201  54.490  52.787  1.00 70.17           C
ATOM    441  CG1 VAL A  55      45.331  55.074  53.912  1.00 70.17           C
ATOM    442  CG2 VAL A  55      45.507  54.468  51.413  1.00 70.17           C
ATOM    443  C   VAL A  55      48.139  55.287  54.014  1.00 70.17           C
ATOM    444  O   VAL A  55      48.471  54.227  54.541  1.00 70.17           O
ATOM    445  N   ASP A  56      48.333  56.480  54.618  1.00 58.80           N
ATOM    446  CA  ASP A  56      48.964  56.609  55.905  1.00 58.80           C
ATOM    447  CB  ASP A  56      49.581  58.002  56.125  1.00 58.80           C
ATOM    448  CG  ASP A  56      50.221  58.046  57.506  1.00 58.80           C
ATOM    449  OD1 ASP A  56      50.314  56.971  58.154  1.00 58.80           O
ATOM    450  OD2 ASP A  56      50.618  59.163  57.934  1.00 58.80           O
ATOM    451  C   ASP A  56      47.887  56.441  56.933  1.00 58.80           C
ATOM    452  O   ASP A  56      47.012  57.291  57.076  1.00 58.80           O
ATOM    453  N   ILE A  57      47.958  55.335  57.697  1.00 61.68           N
ATOM    454  CA  ILE A  57      46.986  54.953  58.682  1.00 61.68           C
ATOM    455  CB  ILE A  57      47.275  53.606  59.284  1.00 61.68           C
ATOM    456  CG2 ILE A  57      47.204  52.567  58.151  1.00 61.68           C
ATOM    457  CG1 ILE A  57      48.616  53.607  60.036  1.00 61.68           C
ATOM    458  CD1 ILE A  57      48.827  52.366  60.902  1.00 61.68           C
ATOM    459  C   ILE A  57      46.907  55.976  59.774  1.00 61.68           C
ATOM    460  O   ILE A  57      45.839  56.198  60.340  1.00 61.68           O
ATOM    461  N   ASP A  58      48.038  56.609  60.131  1.00 54.25           N
ATOM    462  CA  ASP A  58      48.028  57.558  61.209  1.00 54.25           C
ATOM    463  CB  ASP A  58      49.420  58.158  61.476  1.00 54.25           C
ATOM    464  CG  ASP A  58      50.306  57.053  62.043  1.00 54.25           C
ATOM    465  OD1 ASP A  58      49.748  56.031  62.526  1.00 54.25           O
ATOM    466  OD2 ASP A  58      51.554  57.215  61.998  1.00 54.25           O
ATOM    467  C   ASP A  58      47.079  58.683  60.889  1.00 54.25           C
ATOM    468  O   ASP A  58      46.395  59.173  61.787  1.00 54.25           O
ATOM    469  N   GLN A  59      47.082  59.185  59.634  1.00 87.52           N
ATOM    470  CA  GLN A  59      46.185  60.228  59.183  1.00 87.52           C
ATOM    471  CB  GLN A  59      46.713  60.913  57.913  1.00 87.52           C
ATOM    472  CG  GLN A  59      48.057  61.610  58.129  1.00 87.52           C
ATOM    473  CD  GLN A  59      48.477  62.242  56.812  1.00 87.52           C
ATOM    474  OE1 GLN A  59      47.697  62.942  56.166  1.00 87.52           O
ATOM    475  NE2 GLN A  59      49.743  61.978  56.391  1.00 87.52           N
ATOM    476  C   GLN A  59      44.794  59.716  58.864  1.00 87.52           C
ATOM    477  O   GLN A  59      43.790  60.389  59.083  1.00 87.52           O
ATOM    478  N   ALA A  60      44.772  58.542  58.212  1.00147.26           N
ATOM    479  CA  ALA A  60      43.780  57.681  57.609  1.00147.26           C
ATOM    480  CB  ALA A  60      44.377  56.761  56.531  1.00147.26           C
ATOM    481  C   ALA A  60      42.910  56.798  58.465  1.00147.26           C
ATOM    482  O   ALA A  60      42.110  56.109  57.840  1.00147.26           O
ATOM    483  N   PRO A  61      43.020  56.638  59.760  1.00 99.55           N
ATOM    484  CA  PRO A  61      42.383  55.545  60.481  1.00 99.55           C
ATOM    485  CD  PRO A  61      43.211  57.800  60.613  1.00 99.55           C
ATOM    486  CB  PRO A  61      42.456  55.936  61.957  1.00 99.55           C
ATOM    487  CG  PRO A  61      42.474  57.472  61.922  1.00 99.55           C
ATOM    488  C   PRO A  61      40.987  55.108  60.102  1.00 99.55           C
ATOM    489  O   PRO A  61      40.687  53.930  60.293  1.00 99.55           O
ATOM    490  N   GLU A  62      40.116  55.992  59.588  1.00 75.86           N
ATOM    491  CA  GLU A  62      38.789  55.585  59.218  1.00 75.86           C
ATOM    492  CB  GLU A  62      37.971  56.784  58.697  1.00 75.86           C
ATOM    493  CG  GLU A  62      36.576  56.453  58.162  1.00 75.86           C
ATOM    494  CD  GLU A  62      36.641  56.500  56.640  1.00 75.86           C
ATOM    495  OE1 GLU A  62      37.252  55.578  56.039  1.00 75.86           O
ATOM    496  OE2 GLU A  62      36.082  57.470  56.060  1.00 75.86           O
ATOM    497  C   GLU A  62      38.844  54.526  58.147  1.00 75.86           C
ATOM    498  O   GLU A  62      38.142  53.520  58.229  1.00 75.86           O
ATOM    499  N   LEU A  63      39.701  54.714  57.126  1.00125.46           N
ATOM    500  CA  LEU A  63      39.798  53.835  55.992  1.00125.46           C
ATOM    501  CB  LEU A  63      40.742  54.422  54.921  1.00125.46           C
ATOM    502  CG  LEU A  63      40.690  53.746  53.536  1.00125.46           C
ATOM    503  CD1 LEU A  63      41.215  52.305  53.566  1.00125.46           C
ATOM    504  CD2 LEU A  63      39.287  53.865  52.921  1.00125.46           C
ATOM    505  C   LEU A  63      40.308  52.489  56.426  1.00125.46           C
ATOM    506  O   LEU A  63      39.838  51.454  55.958  1.00125.46           O
ATOM    507  N   ALA A  64      41.296  52.458  57.337  1.00 38.91           N
ATOM    508  CA  ALA A  64      41.843  51.199  57.763  1.00 38.91           C
ATOM    509  CB  ALA A  64      43.007  51.364  58.756  1.00 38.91           C
ATOM    510  C   ALA A  64      40.777  50.399  58.448  1.00 38.91           C
ATOM    511  O   ALA A  64      40.627  49.205  58.193  1.00 38.91           O
ATOM    512  N   GLY A  65      39.988  51.047  59.325  1.00 21.49           N
ATOM    513  CA  GLY A  65      38.992  50.344  60.083  1.00 21.49           C
ATOM    514  C   GLY A  65      37.960  49.772  59.165  1.00 21.49           C
ATOM    515  O   GLY A  65      37.530  48.633  59.340  1.00 21.49           O
ATOM    516  N   ARG A  66      37.543  50.548  58.147  1.00160.95           N
ATOM    517  CA  ARG A  66      36.493  50.111  57.273  1.00160.95           C
ATOM    518  CB  ARG A  66      36.074  51.184  56.242  1.00160.95           C
ATOM    519  CG  ARG A  66      37.187  51.656  55.307  1.00160.95           C
ATOM    520  CD  ARG A  66      36.915  53.007  54.638  1.00160.95           C
ATOM    521  NE  ARG A  66      35.837  52.828  53.625  1.00160.95           N
ATOM    522  CZ  ARG A  66      35.271  53.926  53.041  1.00160.95           C
ATOM    523  NH1 ARG A  66      35.663  55.177  53.420  1.00160.95           N
ATOM    524  NH2 ARG A  66      34.318  53.775  52.076  1.00160.95           N
ATOM    525  C   ARG A  66      36.920  48.859  56.563  1.00160.95           C
ATOM    526  O   ARG A  66      36.114  47.958  56.341  1.00160.95           O
ATOM    527  N   PHE A  67      38.197  48.794  56.153  1.00110.70           N
ATOM    528  CA  PHE A  67      38.780  47.662  55.486  1.00110.70           C
ATOM    529  CB  PHE A  67      39.973  48.030  54.596  1.00110.70           C
ATOM    530  CG  PHE A  67      39.307  48.668  53.428  1.00110.70           C
ATOM    531  CD1 PHE A  67      38.783  47.882  52.429  1.00110.70           C
ATOM    532  CD2 PHE A  67      39.179  50.034  53.339  1.00110.70           C
ATOM    533  CE1 PHE A  67      38.154  48.449  51.347  1.00110.70           C
ATOM    534  CE2 PHE A  67      38.551  50.607  52.259  1.00110.70           C
ATOM    535  CZ  PHE A  67      38.038  49.815  51.261  1.00110.70           C
ATOM    536  C   PHE A  67      39.125  46.536  56.419  1.00110.70           C
ATOM    537  O   PHE A  67      39.352  45.415  55.965  1.00110.70           O
ATOM    538  N   GLY A  68      39.281  46.807  57.730  1.00 47.72           N
ATOM    539  CA  GLY A  68      39.558  45.726  58.635  1.00 47.72           C
ATOM    540  C   GLY A  68      41.004  45.361  58.525  1.00 47.72           C
ATOM    541  O   GLY A  68      41.348  44.180  58.512  1.00 47.72           O
ATOM    542  N   VAL A  69      41.896  46.367  58.401  1.00 87.34           N
ATOM    543  CA  VAL A  69      43.289  46.024  58.331  1.00 87.34           C
ATOM    544  CB  VAL A  69      44.011  46.718  57.206  1.00 87.34           C
ATOM    545  CG1 VAL A  69      43.466  46.157  55.881  1.00 87.34           C
ATOM    546  CG2 VAL A  69      43.815  48.240  57.330  1.00 87.34           C
ATOM    547  C   VAL A  69      43.944  46.353  59.646  1.00 87.34           C
ATOM    548  O   VAL A  69      44.528  47.417  59.842  1.00 87.34           O
ATOM    549  N   GLN A  70      43.920  45.371  60.563  1.00171.98           N
ATOM    550  CA  GLN A  70      44.396  45.480  61.914  1.00171.98           C
ATOM    551  CB  GLN A  70      44.045  44.240  62.754  1.00171.98           C
ATOM    552  CG  GLN A  70      42.533  44.057  62.936  1.00171.98           C
ATOM    553  CD  GLN A  70      41.939  43.632  61.596  1.00171.98           C
ATOM    554  OE1 GLN A  70      41.818  44.625  62.312  1.00171.98           O
ATOM    555  NE2 GLN A  70      42.614  42.452  61.599  1.00171.98           N
ATOM    556  C   GLN A  70      45.884  45.690  61.953  1.00171.98           C
ATOM    557  O   GLN A  70      46.392  46.329  62.876  1.00171.98           O
ATOM    558  N   SER A  71      46.629  45.137  60.976  1.00 94.55           N
ATOM    559  CA  SER A  71      48.063  45.244  61.011  1.00 94.55           C
ATOM    560  CB  SER A  71      48.741  43.867  61.085  1.00 94.55           C
ATOM    561  OG  SER A  71      50.150  44.013  61.119  1.00 94.55           O
ATOM    562  C   SER A  71      48.545  45.922  59.754  1.00 94.55           C
ATOM    563  O   SER A  71      47.813  46.011  58.771  1.00 94.55           O
ATOM    564  N   ILE A  72      49.796  46.451  59.774  1.00199.76           N
ATOM    565  CA  ILE A  72      50.380  47.126  58.636  1.00199.76           C
ATOM    566  CB  ILE A  72      50.518  48.613  58.850  1.00199.76           C
ATOM    567  CG2 ILE A  72      51.164  49.213  57.594  1.00199.76           C
ATOM    568  CG1 ILE A  72      49.162  49.267  59.164  1.00199.76           C
ATOM    569  CD1 ILE A  72      48.581  48.887  60.525  1.00199.76           C
ATOM    570  C   ILE A  72      51.785  46.587  58.459  1.00199.76           C
ATOM    571  O   ILE A  72      52.384  46.264  59.484  1.00199.76           O
ATOM    572  N   PRO A  73      52.424  46.440  57.298  1.00102.97           N
ATOM    573  CA  PRO A  73      51.931  46.727  55.966  1.00102.97           C
ATOM    574  CD  PRO A  73      53.871  46.308  57.311  1.00102.97           C
ATOM    575  CB  PRO A  73      53.161  46.804  55.058  1.00102.97           C
ATOM    576  CG  PRO A  73      54.262  46.074  55.844  1.00102.97           C
ATOM    577  C   PRO A  73      50.905  45.755  55.471  1.00102.97           C
ATOM    578  O   PRO A  73      51.030  44.555  55.719  1.00102.97           O
ATOM    579  N   THR A  74      49.884  46.271  54.756  1.00 67.20           N
ATOM    580  CA  THR A  74      48.858  45.462  54.163  1.00 67.20           C
ATOM    581  CB  THR A  74      47.549  45.547  54.897  1.00 67.20           C
ATOM    582  OG1 THR A  74      47.724  45.143  56.248  1.00 67.20           O
ATOM    583  CG2 THR A  74      46.518  44.635  54.207  1.00 67.20           C
ATOM    584  C   THR A  74      48.657  46.020  52.788  1.00 67.20           C
ATOM    585  O   THR A  74      48.637  47.238  52.609  1.00 67.20           O
ATOM    586  N   VAL A  75      48.516  45.146  51.765  1.00129.05           N
ATOM    587  CA  VAL A  75      48.360  45.650  50.430  1.00129.05           C
ATOM    588  CB  VAL A  75      49.463  45.204  49.515  1.00129.05           C
ATOM    589  CG1 VAL A  75      49.205  45.783  48.119  1.00129.05           C
ATOM    590  CG2 VAL A  75      50.809  45.615  50.125  1.00129.05           C
ATOM    591  C   VAL A  75      47.063  45.108  49.893  1.00129.05           C
ATOM    592  O   VAL A  75      46.856  43.894  49.878  1.00129.05           O
ATOM    593  N   VAL A  76      46.165  45.994  49.408  1.00 77.58           N
ATOM    594  CA  VAL A  76      44.875  45.507  49.013  1.00 77.58           C
ATOM    595  CB  VAL A  76      43.759  46.139  49.795  1.00 77.58           C
ATOM    596  CG1 VAL A  76      42.417  45.571  49.311  1.00 77.58           C
ATOM    597  CG2 VAL A  76      44.039  45.911  51.292  1.00 77.58           C
ATOM    598  C   VAL A  76      44.658  45.776  47.554  1.00 77.58           C
ATOM    599  O   VAL A  76      44.908  46.878  47.069  1.00 77.58           O
ATOM    600  N   LEU A  77      44.153  44.762  46.812  1.00125.44           N
ATOM    601  CA  LEU A  77      44.018  44.923  45.392  1.00125.44           C
ATOM    602  CB  LEU A  77      44.641  43.749  44.600  1.00125.44           C
ATOM    603  CG  LEU A  77      44.585  43.834  43.055  1.00125.44           C
ATOM    604  CD1 LEU A  77      45.460  42.738  42.436  1.00125.44           C
ATOM    605  CD2 LEU A  77      43.158  43.752  42.487  1.00125.44           C
ATOM    606  C   LEU A  77      42.573  45.061  45.047  1.00125.44           C
ATOM    607  O   LEU A  77      41.799  44.109  45.139  1.00125.44           O
ATOM    608  N   PHE A  78      42.194  46.274  44.599  1.00 84.26           N
ATOM    609  CA  PHE A  78      40.841  46.600  44.245  1.00 84.26           C
ATOM    610  CB  PHE A  78      40.455  48.050  44.601  1.00 84.26           C
ATOM    611  CG  PHE A  78      40.344  48.229  46.077  1.00 84.26           C
ATOM    612  CD1 PHE A  78      41.462  48.301  46.875  1.00 84.26           C
ATOM    613  CD2 PHE A  78      39.105  48.359  46.660  1.00 84.26           C
ATOM    614  CE1 PHE A  78      41.342  48.479  48.233  1.00 84.26           C
ATOM    615  CE2 PHE A  78      38.979  48.537  48.016  1.00 84.26           C
ATOM    616  CZ  PHE A  78      40.099  48.595  48.808  1.00 84.26           C
ATOM    617  C   PHE A  78      40.685  46.521  42.761  1.00 84.26           C
ATOM    618  O   PHE A  78      41.579  46.910  42.009  1.00 84.26           O
ATOM    619  N   LYS A  79      39.538  45.979  42.301  1.00131.93           N
ATOM    620  CA  LYS A  79      39.261  46.027  40.897  1.00131.93           C
ATOM    621  CB  LYS A  79      39.692  44.790  40.097  1.00131.93           C
ATOM    622  CG  LYS A  79      38.700  43.645  40.210  1.00131.93           C
ATOM    623  CD  LYS A  79      38.819  42.623  39.083  1.00131.93           C
ATOM    624  CE  LYS A  79      37.568  41.755  38.962  1.00131.93           C
ATOM    625  NZ  LYS A  79      36.387  42.625  38.749  1.00131.93           N
ATOM    626  C   LYS A  79      37.780  46.191  40.737  1.00131.93           C
ATOM    627  O   LYS A  79      36.985  45.469  41.336  1.00131.93           O
ATOM    628  N   ASP A  80      37.379  47.178  39.917  1.00 67.20           N
ATOM    629  CA  ASP A  80      36.002  47.459  39.625  1.00 67.20           C
ATOM    630  CB  ASP A  80      35.299  46.312  38.880  1.00 67.20           C
ATOM    631  CG  ASP A  80      35.871  46.240  37.475  1.00 67.20           C
ATOM    632  OD1 ASP A  80      36.041  47.322  36.852  1.00 67.20           O
ATOM    633  OD2 ASP A  80      36.136  45.103  37.002  1.00 67.20           O
ATOM    634  C   ASP A  80      35.215  47.714  40.877  1.00 67.20           C
ATOM    635  O   ASP A  80      34.026  47.407  40.928  1.00 67.20           O
ATOM    636  N   GLY A  81      35.840  48.287  41.922  1.00 30.29           N
ATOM    637  CA  GLY A  81      35.103  48.650  43.100  1.00 30.29           C
ATOM    638  C   GLY A  81      35.133  47.527  44.089  1.00 30.29           C
ATOM    639  O   GLY A  81      34.922  47.744  45.281  1.00 30.29           O
ATOM    640  N   GLN A  82      35.404  46.291  43.631  1.00 57.99           N
ATOM    641  CA  GLN A  82      35.406  45.204  44.563  1.00 57.99           C
ATOM    642  CB  GLN A  82      35.158  43.822  43.937  1.00 57.99           C
ATOM    643  CG  GLN A  82      36.291  43.354  43.021  1.00 57.99           C
ATOM    644  CD  GLN A  82      35.995  41.920  42.606  1.00 57.99           C
ATOM    645  OE1 GLN A  82      36.225  41.526  41.465  1.00 57.99           O
ATOM    646  NE2 GLN A  82      35.479  41.108  43.568  1.00 57.99           N
ATOM    647  C   GLN A  82      36.750  45.129  45.198  1.00 57.99           C
ATOM    648  O   GLN A  82      37.763  45.483  44.594  1.00 57.99           O
ATOM    649  N   VAL A  83      36.784  44.692  46.469  1.00 51.33           N
ATOM    650  CA  VAL A  83      38.051  44.473  47.087  1.00 51.33           C
ATOM    651  CB  VAL A  83      38.022  44.513  48.588  1.00 51.33           C
ATOM    652  CG1 VAL A  83      37.667  45.940  49.035  1.00 51.33           C
ATOM    653  CG2 VAL A  83      37.038  43.442  49.090  1.00 51.33           C
ATOM    654  C   VAL A  83      38.477  43.103  46.686  1.00 51.33           C
ATOM    655  O   VAL A  83      37.670  42.175  46.626  1.00 51.33           O
ATOM    656  N   ILE A  84      39.773  42.972  46.365  1.00 80.62           N
ATOM    657  CA  ILE A  84      40.385  41.719  46.042  1.00 80.62           C
ATOM    658  CB  ILE A  84      40.749  41.590  44.584  1.00 80.62           C
ATOM    659  CG2 ILE A  84      41.462  40.249  44.342  1.00 80.62           C
ATOM    660  CG1 ILE A  84      39.472  41.713  43.735  1.00 80.62           C
ATOM    661  CD1 ILE A  84      39.740  41.774  42.235  1.00 80.62           C
ATOM    662  C   ILE A  84      41.618  41.686  46.913  1.00 80.62           C
ATOM    663  O   ILE A  84      41.983  42.705  47.497  1.00 80.62           O
ATOM    664  N   ASP A  85      42.256  40.501  47.027  1.00117.30           N
ATOM    665  CA  ASP A  85      43.377  40.094  47.849  1.00117.30           C
ATOM    666  CB  ASP A  85      44.409  39.247  47.084  1.00117.30           C
ATOM    667  CG  ASP A  85      45.530  38.887  48.048  1.00117.30           C
ATOM    668  OD1 ASP A  85      46.492  39.693  48.154  1.00117.30           O
ATOM    669  OD2 ASP A  85      45.447  37.802  48.682  1.00117.30           O
ATOM    670  C   ASP A  85      44.126  41.198  48.563  1.00117.30           C
ATOM    671  O   ASP A  85      44.602  42.166  47.976  1.00117.30           O
ATOM    672  N   ARG A  86      44.167  41.018  49.903  1.00291.46           N
ATOM    673  CA  ARG A  86      44.661  41.733  51.059  1.00291.46           C
ATOM    674  CB  ARG A  86      43.735  41.583  52.273  1.00291.46           C
ATOM    675  CG  ARG A  86      42.305  42.035  51.980  1.00291.46           C
ATOM    676  CD  ARG A  86      41.607  42.740  53.144  1.00291.46           C
ATOM    677  NE  ARG A  86      41.647  41.855  54.340  1.00291.46           N
ATOM    678  CZ  ARG A  86      42.705  41.911  55.202  1.00291.46           C
ATOM    679  NH1 ARG A  86      43.798  42.677  54.917  1.00291.46           N
ATOM    680  NH2 ARG A  86      42.661  41.213  56.374  1.00291.46           N
ATOM    681  C   ARG A  86      46.078  41.536  51.577  1.00291.46           C
ATOM    682  O   ARG A  86      46.289  41.972  52.704  1.00291.46           O
ATOM    683  N   MET A  87      47.020  40.806  50.929  1.00129.35           N
ATOM    684  CA  MET A  87      48.308  40.382  51.485  1.00129.35           C
ATOM    685  CB  MET A  87      49.430  40.219  50.447  1.00129.35           C
ATOM    686  CG  MET A  87      50.712  39.740  51.128  1.00129.35           C
ATOM    687  SD  MET A  87      52.226  39.723  50.130  1.00129.35           S
ATOM    688  CE  MET A  87      53.267  39.512  51.604  1.00129.35           C
ATOM    689  C   MET A  87      48.893  41.240  52.585  1.00129.35           C
ATOM    690  O   MET A  87      49.048  42.454  52.457  1.00129.35           O
ATOM    691  N   THR A  88      49.261  40.581  53.715  1.00 59.38           N
ATOM    692  CA  THR A  88      49.788  41.264  54.870  1.00 59.38           C
ATOM    693  CB  THR A  88      49.019  41.006  56.137  1.00 59.38           C
ATOM    694  OG1 THR A  88      49.066  39.627  56.467  1.00 59.38           O
ATOM    695  CG2 THR A  88      47.561  41.457  55.939  1.00 59.38           C
ATOM    696  C   THR A  88      51.207  40.841  55.112  1.00 59.38           C
ATOM    697  O   THR A  88      51.565  39.677  54.938  1.00 59.38           O
ATOM    698  N   GLY A  89      52.048  41.809  55.546  1.00 25.67           N
ATOM    699  CA  GLY A  89      53.443  41.577  55.804  1.00 25.67           C
ATOM    700  C   GLY A  89      54.225  42.109  54.642  1.00 25.67           C
ATOM    701  O   GLY A  89      53.658  42.488  53.619  1.00 25.67           O
ATOM    702  N   ALA A  90      55.566  42.184  54.790  1.00 30.81           N
ATOM    703  CA  ALA A  90      56.395  42.645  53.713  1.00 30.81           C
ATOM    704  CB  ALA A  90      57.842  42.958  54.134  1.00 30.81           C
ATOM    705  C   ALA A  90      56.455  41.555  52.686  1.00 30.81           C
ATOM    706  O   ALA A  90      56.420  40.373  53.026  1.00 30.81           O
ATOM    707  N   ALA A  91      56.531  41.928  51.390  1.00 53.83           N
ATOM    708  CA  ALA A  91      56.601  40.929  50.358  1.00 53.83           C
ATOM    709  CB  ALA A  91      55.249  40.684  49.666  1.00 53.83           C
ATOM    710  C   ALA A  91      57.560  41.417  49.309  1.00 53.83           C
ATOM    711  O   ALA A  91      57.526  42.581  48.923  1.00 53.83           O
ATOM    712  N   PRO A  92      58.384  40.547  48.790  1.00 84.69           N
ATOM    713  CA  PRO A  92      59.389  40.937  47.836  1.00 84.69           C
ATOM    714  CD  PRO A  92      58.741  39.320  49.480  1.00 84.69           C
ATOM    715  CB  PRO A  92      60.378  39.770  47.757  1.00 84.69           C
ATOM    716  CG  PRO A  92      59.685  38.611  48.497  1.00 84.69           C
ATOM    717  C   PRO A  92      58.812  41.340  46.517  1.00 84.69           C
ATOM    718  O   PRO A  92      57.670  40.989  46.226  1.00 84.69           O
ATOM    719  N   LYS A  93      59.620  42.039  45.695  1.00105.48           N
ATOM    720  CA  LYS A  93      59.195  42.640  44.462  1.00105.48           C
ATOM    721  CB  LYS A  93      60.365  43.260  43.678  1.00105.48           C
ATOM    722  CG  LYS A  93      61.069  44.398  44.420  1.00105.48           C
ATOM    723  CD  LYS A  93      62.431  44.758  43.826  1.00105.48           C
ATOM    724  CE  LYS A  93      62.375  45.942  42.864  1.00105.48           C
ATOM    725  NZ  LYS A  93      62.137  47.188  43.625  1.00105.48           N
ATOM    726  C   LYS A  93      58.556  41.630  43.560  1.00105.48           C
ATOM    727  O   LYS A  93      57.511  41.928  42.984  1.00105.48           O
ATOM    728  N   PRO A  94      59.104  40.463  43.379  1.00 74.32           N
ATOM    729  CA  PRO A  94      58.494  39.494  42.515  1.00 74.32           C
ATOM    730  CD  PRO A  94      60.500  40.168  43.653  1.00 74.32           C
ATOM    731  CB  PRO A  94      59.527  38.375  42.343  1.00 74.32           C
ATOM    732  CG  PRO A  94      60.595  38.652  43.421  1.00 74.32           C
ATOM    733  C   PRO A  94      57.168  39.053  43.042  1.00 74.32           C
ATOM    734  O   PRO A  94      56.276  38.772  42.242  1.00 74.32           O
ATOM    735  N   ASN A  95      57.023  38.970  44.378  1.00 61.07           N
ATOM    736  CA  ASN A  95      55.794  38.527  44.969  1.00 61.07           C
ATOM    737  CB  ASN A  95      55.938  38.244  46.475  1.00 61.07           C
ATOM    738  CG  ASN A  95      54.858  37.250  46.873  1.00 61.07           C
ATOM    739  OD1 ASN A  95      54.797  36.140  46.342  1.00 61.07           O
ATOM    740  ND2 ASN A  95      53.996  37.647  47.845  1.00 61.07           N
ATOM    741  C   ASN A  95      54.757  39.594  44.768  1.00 61.07           C
ATOM    742  O   ASN A  95      53.596  39.309  44.479  1.00 61.07           O
ATOM    743  N   VAL A  96      55.168  40.871  44.907  1.00 98.78           N
ATOM    744  CA  VAL A  96      54.263  41.982  44.785  1.00 98.78           C
ATOM    745  CB  VAL A  96      54.929  43.304  45.041  1.00 98.78           C
ATOM    746  CG1 VAL A  96      53.884  44.421  44.883  1.00 98.78           C
ATOM    747  CG2 VAL A  96      55.616  43.270  46.410  1.00 98.78           C
ATOM    748  C   VAL A  96      53.752  42.017  43.378  1.00 98.78           C
ATOM    749  O   VAL A  96      52.576  42.287  43.132  1.00 98.78           O
ATOM    750  N   LEU A  97      54.638  41.731  42.404  1.00 44.98           N
ATOM    751  CA  LEU A  97      54.258  41.786  41.024  1.00 44.98           C
ATOM    752  CB  LEU A  97      55.417  41.417  40.082  1.00 44.98           C
ATOM    753  CG  LEU A  97      55.054  41.475  38.589  1.00 44.98           C
ATOM    754  CD1 LEU A  97      54.787  42.916  38.127  1.00 44.98           C
ATOM    755  CD2 LEU A  97      56.114  40.763  37.738  1.00 44.98           C
ATOM    756  C   LEU A  97      53.147  40.798  40.810  1.00 44.98           C
ATOM    757  O   LEU A  97      52.168  41.096  40.125  1.00 44.98           O
ATOM    758  N   ARG A  98      53.264  39.587  41.394  1.00 85.29           N
ATOM    759  CA  ARG A  98      52.243  38.580  41.228  1.00 85.29           C
ATOM    760  CB  ARG A  98      52.567  37.261  41.937  1.00 85.29           C
ATOM    761  CG  ARG A  98      53.610  36.386  41.242  1.00 85.29           C
ATOM    762  CD  ARG A  98      53.869  35.096  42.021  1.00 85.29           C
ATOM    763  NE  ARG A  98      52.601  34.783  42.739  1.00 85.29           N
ATOM    764  CZ  ARG A  98      52.621  34.000  43.857  1.00 85.29           C
ATOM    765  NH1 ARG A  98      53.802  33.506  44.327  1.00 85.29           N
ATOM    766  NH2 ARG A  98      51.456  33.710  44.505  1.00 85.29           N
ATOM    767  C   ARG A  98      50.963  39.058  41.842  1.00 85.29           C
ATOM    768  O   ARG A  98      49.896  38.945  41.240  1.00 85.29           O
ATOM    769  N   PHE A  99      51.043  39.620  43.061  1.00 82.78           N
ATOM    770  CA  PHE A  99      49.872  40.051  43.778  1.00 82.78           C
ATOM    771  CB  PHE A  99      50.126  40.507  45.227  1.00 82.78           C
ATOM    772  CG  PHE A  99      50.081  39.310  46.102  1.00 82.78           C
ATOM    773  CD1 PHE A  99      48.866  38.733  46.396  1.00 82.78           C
ATOM    774  CD2 PHE A  99      51.220  38.786  46.659  1.00 82.78           C
ATOM    775  CE1 PHE A  99      48.786  37.628  47.210  1.00 82.78           C
ATOM    776  CE2 PHE A  99      51.149  37.681  47.472  1.00 82.78           C
ATOM    777  CZ  PHE A  99      49.934  37.099  47.751  1.00 82.78           C
ATOM    778  C   PHE A  99      49.196  41.184  43.083  1.00 82.78           C
ATOM    779  O   PHE A  99      47.978  41.342  43.191  1.00 82.78           O
ATOM    780  N   ILE A 100      49.967  42.060  42.419  1.00 40.62           N
ATOM    781  CA  ILE A 100      49.331  43.160  41.758  1.00 40.62           C
ATOM    782  CB  ILE A 100      49.981  44.484  42.064  1.00 40.62           C
ATOM    783  CG2 ILE A 100      49.256  45.592  41.271  1.00 40.62           C
ATOM    784  CG1 ILE A 100      49.945  44.726  43.581  1.00 40.62           C
ATOM    785  CD1 ILE A 100      50.784  45.915  44.040  1.00 40.62           C
ATOM    786  C   ILE A 100      49.416  42.886  40.255  1.00 40.62           C
ATOM    787  O   ILE A 100      50.084  43.660  39.520  1.00 40.62           O
ATOM    788  OXT ILE A 100      48.809  41.871  39.824  1.00 40.62           O
TER
END
