# Supplementary material for: Effective Identification of Bacterial Type III Secretion Signals Using Joint Element Features
Source: PLoS One. 2013 Apr 4;8(4):e59754. doi: 10.1371/journal.pone.0059754 (PMC3617162; doi:10.1371/journal.pone.0059754)
Supplement: Zip file S1 — Predicted 3D structure of T3S and non-T3S signal sequences. (ZIP) [file pone.0059754.s017.zip › Supplemental_Zip_FileS1.Predicted_structure/neg/neg207.pdb]

HEADER protein
METHOD
METHOD    The models are generated by I-TASSER which combines the
METHOD    methods of threading, ab initio modeling and structural
METHOD    refinement. The procedure is fully automated.
METHOD
METHOD    Please cite following articles when you use the I-TASSER server:
METHOD 1. Ambrish Roy, Alper Kucukural, Yang Zhang. I-TASSER: a unified
METHOD    platform for automated protein structure and function prediction.
METHOD    Nature Protocols, vol 5, 725-738 (2010). 
METHOD 2. Yang Zhang. I-TASSER server for protein 3D structure prediction.
METHOD    BMC Bioinformatics, vol 9, 40 (2008).
METHOD
MODEL  1
REMARK PARENT N/A
ATOM      1  N   GLN A   1      64.818  48.996  67.898  1.00 73.43           N
ATOM      2  CA  GLN A   1      65.080  49.532  66.544  1.00 73.43           C
ATOM      3  CB  GLN A   1      66.583  49.802  66.357  1.00 73.43           C
ATOM      4  CG  GLN A   1      67.446  48.542  66.402  1.00 73.43           C
ATOM      5  CD  GLN A   1      68.891  48.972  66.201  1.00 73.43           C
ATOM      6  OE1 GLN A   1      69.814  48.394  66.774  1.00 73.43           O
ATOM      7  NE2 GLN A   1      69.096  50.019  65.358  1.00 73.43           N
ATOM      8  C   GLN A   1      64.642  48.546  65.515  1.00 73.43           C
ATOM      9  O   GLN A   1      64.199  48.920  64.430  1.00 73.43           O
ATOM     10  N   LYS A   2      64.731  47.247  65.850  1.00145.13           N
ATOM     11  CA  LYS A   2      64.332  46.247  64.912  1.00145.13           C
ATOM     12  CB  LYS A   2      64.471  44.808  65.435  1.00145.13           C
ATOM     13  CG  LYS A   2      65.840  44.200  65.144  1.00145.13           C
ATOM     14  CD  LYS A   2      66.095  44.102  63.637  1.00145.13           C
ATOM     15  CE  LYS A   2      64.963  43.399  62.883  1.00145.13           C
ATOM     16  NZ  LYS A   2      65.117  43.590  61.423  1.00145.13           N
ATOM     17  C   LYS A   2      62.897  46.454  64.571  1.00145.13           C
ATOM     18  O   LYS A   2      62.529  46.352  63.403  1.00145.13           O
ATOM     19  N   PRO A   3      62.058  46.735  65.525  1.00150.98           N
ATOM     20  CA  PRO A   3      60.684  46.935  65.182  1.00150.98           C
ATOM     21  CD  PRO A   3      62.213  46.228  66.878  1.00150.98           C
ATOM     22  CB  PRO A   3      59.930  46.999  66.506  1.00150.98           C
ATOM     23  CG  PRO A   3      60.783  46.117  67.437  1.00150.98           C
ATOM     24  C   PRO A   3      60.489  48.125  64.299  1.00150.98           C
ATOM     25  O   PRO A   3      59.620  48.079  63.430  1.00150.98           O
ATOM     26  N   ALA A   4      61.270  49.202  64.509  1.00 30.43           N
ATOM     27  CA  ALA A   4      61.124  50.386  63.714  1.00 30.43           C
ATOM     28  CB  ALA A   4      62.014  51.543  64.201  1.00 30.43           C
ATOM     29  C   ALA A   4      61.517  50.076  62.308  1.00 30.43           C
ATOM     30  O   ALA A   4      60.850  50.475  61.355  1.00 30.43           O
ATOM     31  N   VAL A   5      62.629  49.338  62.154  1.00 35.12           N
ATOM     32  CA  VAL A   5      63.147  48.995  60.865  1.00 35.12           C
ATOM     33  CB  VAL A   5      64.408  48.191  60.960  1.00 35.12           C
ATOM     34  CG1 VAL A   5      64.795  47.735  59.547  1.00 35.12           C
ATOM     35  CG2 VAL A   5      65.485  49.029  61.666  1.00 35.12           C
ATOM     36  C   VAL A   5      62.147  48.133  60.174  1.00 35.12           C
ATOM     37  O   VAL A   5      61.911  48.275  58.976  1.00 35.12           O
ATOM     38  N   THR A   6      61.537  47.202  60.928  1.00 31.94           N
ATOM     39  CA  THR A   6      60.606  46.273  60.363  1.00 31.94           C
ATOM     40  CB  THR A   6      60.107  45.279  61.372  1.00 31.94           C
ATOM     41  OG1 THR A   6      61.198  44.554  61.925  1.00 31.94           O
ATOM     42  CG2 THR A   6      59.137  44.313  60.672  1.00 31.94           C
ATOM     43  C   THR A   6      59.424  47.012  59.812  1.00 31.94           C
ATOM     44  O   THR A   6      58.976  46.719  58.705  1.00 31.94           O
ATOM     45  N   VAL A   7      58.883  47.994  60.563  1.00 52.00           N
ATOM     46  CA  VAL A   7      57.717  48.699  60.103  1.00 52.00           C
ATOM     47  CB  VAL A   7      57.122  49.632  61.127  1.00 52.00           C
ATOM     48  CG1 VAL A   7      56.678  48.797  62.341  1.00 52.00           C
ATOM     49  CG2 VAL A   7      58.124  50.750  61.459  1.00 52.00           C
ATOM     50  C   VAL A   7      58.046  49.490  58.872  1.00 52.00           C
ATOM     51  O   VAL A   7      57.242  49.562  57.945  1.00 52.00           O
ATOM     52  N   MET A   8      59.238  50.117  58.836  1.00 75.25           N
ATOM     53  CA  MET A   8      59.628  50.936  57.721  1.00 75.25           C
ATOM     54  CB  MET A   8      60.991  51.610  57.942  1.00 75.25           C
ATOM     55  CG  MET A   8      61.000  52.597  59.111  1.00 75.25           C
ATOM     56  SD  MET A   8      62.605  53.397  59.403  1.00 75.25           S
ATOM     57  CE  MET A   8      63.400  51.897  60.046  1.00 75.25           C
ATOM     58  C   MET A   8      59.741  50.094  56.488  1.00 75.25           C
ATOM     59  O   MET A   8      59.291  50.489  55.414  1.00 75.25           O
ATOM     60  N   VAL A   9      60.353  48.902  56.617  1.00 31.23           N
ATOM     61  CA  VAL A   9      60.564  48.027  55.500  1.00 31.23           C
ATOM     62  CB  VAL A   9      61.322  46.786  55.873  1.00 31.23           C
ATOM     63  CG1 VAL A   9      61.413  45.873  54.639  1.00 31.23           C
ATOM     64  CG2 VAL A   9      62.686  47.200  56.455  1.00 31.23           C
ATOM     65  C   VAL A   9      59.236  47.588  54.979  1.00 31.23           C
ATOM     66  O   VAL A   9      59.027  47.521  53.769  1.00 31.23           O
ATOM     67  N   LYS A  10      58.304  47.264  55.896  1.00 40.57           N
ATOM     68  CA  LYS A  10      57.000  46.797  55.526  1.00 40.57           C
ATOM     69  CB  LYS A  10      56.125  46.466  56.747  1.00 40.57           C
ATOM     70  CG  LYS A  10      54.725  45.974  56.377  1.00 40.57           C
ATOM     71  CD  LYS A  10      53.920  45.452  57.568  1.00 40.57           C
ATOM     72  CE  LYS A  10      52.447  45.199  57.238  1.00 40.57           C
ATOM     73  NZ  LYS A  10      51.714  44.820  58.466  1.00 40.57           N
ATOM     74  C   LYS A  10      56.282  47.863  54.763  1.00 40.57           C
ATOM     75  O   LYS A  10      55.695  47.595  53.715  1.00 40.57           O
ATOM     76  N   ALA A  11      56.331  49.112  55.263  1.00 31.30           N
ATOM     77  CA  ALA A  11      55.601  50.181  54.647  1.00 31.30           C
ATOM     78  CB  ALA A  11      55.767  51.520  55.389  1.00 31.30           C
ATOM     79  C   ALA A  11      56.108  50.370  53.252  1.00 31.30           C
ATOM     80  O   ALA A  11      55.326  50.522  52.316  1.00 31.30           O
ATOM     81  N   ALA A  12      57.440  50.322  53.074  1.00 34.29           N
ATOM     82  CA  ALA A  12      58.054  50.559  51.798  1.00 34.29           C
ATOM     83  CB  ALA A  12      59.589  50.463  51.857  1.00 34.29           C
ATOM     84  C   ALA A  12      57.585  49.541  50.803  1.00 34.29           C
ATOM     85  O   ALA A  12      57.333  49.873  49.645  1.00 34.29           O
ATOM     86  N   ARG A  13      57.473  48.267  51.217  1.00 63.83           N
ATOM     87  CA  ARG A  13      57.070  47.235  50.304  1.00 63.83           C
ATOM     88  CB  ARG A  13      57.156  45.829  50.921  1.00 63.83           C
ATOM     89  CG  ARG A  13      58.595  45.392  51.204  1.00 63.83           C
ATOM     90  CD  ARG A  13      58.703  43.996  51.817  1.00 63.83           C
ATOM     91  NE  ARG A  13      58.077  44.051  53.167  1.00 63.83           N
ATOM     92  CZ  ARG A  13      57.232  43.055  53.564  1.00 63.83           C
ATOM     93  NH1 ARG A  13      56.932  42.035  52.707  1.00 63.83           N
ATOM     94  NH2 ARG A  13      56.683  43.082  54.813  1.00 63.83           N
ATOM     95  C   ARG A  13      55.658  47.458  49.854  1.00 63.83           C
ATOM     96  O   ARG A  13      55.351  47.294  48.675  1.00 63.83           O
ATOM     97  N   LEU A  14      54.760  47.840  50.783  1.00 37.30           N
ATOM     98  CA  LEU A  14      53.374  48.028  50.447  1.00 37.30           C
ATOM     99  CB  LEU A  14      52.506  48.408  51.658  1.00 37.30           C
ATOM    100  CG  LEU A  14      52.443  47.322  52.746  1.00 37.30           C
ATOM    101  CD1 LEU A  14      51.534  47.759  53.905  1.00 37.30           C
ATOM    102  CD2 LEU A  14      52.046  45.957  52.161  1.00 37.30           C
ATOM    103  C   LEU A  14      53.263  49.149  49.465  1.00 37.30           C
ATOM    104  O   LEU A  14      52.529  49.057  48.482  1.00 37.30           O
ATOM    105  N   ALA A  15      54.009  50.241  49.705  1.00 30.88           N
ATOM    106  CA  ALA A  15      53.948  51.378  48.839  1.00 30.88           C
ATOM    107  CB  ALA A  15      54.844  52.538  49.310  1.00 30.88           C
ATOM    108  C   ALA A  15      54.407  50.960  47.478  1.00 30.88           C
ATOM    109  O   ALA A  15      53.836  51.364  46.468  1.00 30.88           O
ATOM    110  N   GLY A  16      55.451  50.117  47.407  1.00 20.22           N
ATOM    111  CA  GLY A  16      55.959  49.722  46.126  1.00 20.22           C
ATOM    112  C   GLY A  16      54.882  49.013  45.369  1.00 20.22           C
ATOM    113  O   GLY A  16      54.696  49.253  44.178  1.00 20.22           O
ATOM    114  N   ASN A  17      54.125  48.128  46.042  1.00 27.85           N
ATOM    115  CA  ASN A  17      53.123  47.362  45.361  1.00 27.85           C
ATOM    116  CB  ASN A  17      52.386  46.388  46.297  1.00 27.85           C
ATOM    117  CG  ASN A  17      51.580  45.416  45.446  1.00 27.85           C
ATOM    118  OD1 ASN A  17      50.965  45.798  44.452  1.00 27.85           O
ATOM    119  ND2 ASN A  17      51.589  44.115  45.844  1.00 27.85           N
ATOM    120  C   ASN A  17      52.102  48.297  44.787  1.00 27.85           C
ATOM    121  O   ASN A  17      51.681  48.139  43.642  1.00 27.85           O
ATOM    122  N   VAL A  18      51.695  49.316  45.567  1.00 99.70           N
ATOM    123  CA  VAL A  18      50.668  50.218  45.130  1.00 99.70           C
ATOM    124  CB  VAL A  18      50.240  51.219  46.171  1.00 99.70           C
ATOM    125  CG1 VAL A  18      51.283  52.341  46.270  1.00 99.70           C
ATOM    126  CG2 VAL A  18      48.833  51.723  45.816  1.00 99.70           C
ATOM    127  C   VAL A  18      51.143  50.968  43.920  1.00 99.70           C
ATOM    128  O   VAL A  18      50.351  51.266  43.028  1.00 99.70           O
ATOM    129  N   LEU A  19      52.442  51.330  43.875  1.00112.56           N
ATOM    130  CA  LEU A  19      53.003  52.038  42.755  1.00112.56           C
ATOM    131  CB  LEU A  19      54.432  52.568  42.988  1.00112.56           C
ATOM    132  CG  LEU A  19      54.487  53.884  43.789  1.00112.56           C
ATOM    133  CD1 LEU A  19      53.933  55.052  42.959  1.00112.56           C
ATOM    134  CD2 LEU A  19      53.781  53.768  45.144  1.00112.56           C
ATOM    135  C   LEU A  19      53.017  51.202  41.509  1.00112.56           C
ATOM    136  O   LEU A  19      52.732  51.717  40.429  1.00112.56           O
ATOM    137  N   LEU A  20      53.362  49.900  41.604  1.00 86.03           N
ATOM    138  CA  LEU A  20      53.395  49.088  40.416  1.00 86.03           C
ATOM    139  CB  LEU A  20      53.927  47.658  40.637  1.00 86.03           C
ATOM    140  CG  LEU A  20      55.463  47.576  40.749  1.00 86.03           C
ATOM    141  CD1 LEU A  20      56.122  48.001  39.427  1.00 86.03           C
ATOM    142  CD2 LEU A  20      56.008  48.358  41.951  1.00 86.03           C
ATOM    143  C   LEU A  20      52.012  49.001  39.861  1.00 86.03           C
ATOM    144  O   LEU A  20      51.805  49.105  38.652  1.00 86.03           O
ATOM    145  N   ARG A  21      51.023  48.852  40.755  1.00133.23           N
ATOM    146  CA  ARG A  21      49.644  48.744  40.388  1.00133.23           C
ATOM    147  CB  ARG A  21      48.761  48.800  41.645  1.00133.23           C
ATOM    148  CG  ARG A  21      47.299  49.164  41.389  1.00133.23           C
ATOM    149  CD  ARG A  21      46.712  50.018  42.520  1.00133.23           C
ATOM    150  NE  ARG A  21      47.361  51.361  42.417  1.00133.23           N
ATOM    151  CZ  ARG A  21      47.145  52.343  43.343  1.00133.23           C
ATOM    152  NH1 ARG A  21      46.354  52.118  44.432  1.00133.23           N
ATOM    153  NH2 ARG A  21      47.717  53.570  43.169  1.00133.23           N
ATOM    154  C   ARG A  21      49.278  49.956  39.588  1.00133.23           C
ATOM    155  O   ARG A  21      48.696  49.844  38.510  1.00133.23           O
ATOM    156  N   GLY A  22      49.643  51.149  40.094  1.00 38.40           N
ATOM    157  CA  GLY A  22      49.267  52.400  39.501  1.00 38.40           C
ATOM    158  C   GLY A  22      49.859  52.583  38.138  1.00 38.40           C
ATOM    159  O   GLY A  22      49.190  53.085  37.238  1.00 38.40           O
ATOM    160  N   ILE A  23      51.129  52.192  37.937  1.00 49.07           N
ATOM    161  CA  ILE A  23      51.751  52.431  36.662  1.00 49.07           C
ATOM    162  CB  ILE A  23      53.183  51.971  36.581  1.00 49.07           C
ATOM    163  CG2 ILE A  23      54.009  52.802  37.576  1.00 49.07           C
ATOM    164  CG1 ILE A  23      53.292  50.451  36.779  1.00 49.07           C
ATOM    165  CD1 ILE A  23      54.664  49.885  36.420  1.00 49.07           C
ATOM    166  C   ILE A  23      50.967  51.716  35.607  1.00 49.07           C
ATOM    167  O   ILE A  23      50.756  52.248  34.519  1.00 49.07           O
ATOM    168  N   ASN A  24      50.489  50.495  35.904  1.00 69.20           N
ATOM    169  CA  ASN A  24      49.782  49.741  34.910  1.00 69.20           C
ATOM    170  CB  ASN A  24      49.279  48.393  35.457  1.00 69.20           C
ATOM    171  CG  ASN A  24      48.757  47.554  34.298  1.00 69.20           C
ATOM    172  OD1 ASN A  24      47.893  46.699  34.485  1.00 69.20           O
ATOM    173  ND2 ASN A  24      49.298  47.795  33.074  1.00 69.20           N
ATOM    174  C   ASN A  24      48.581  50.534  34.458  1.00 69.20           C
ATOM    175  O   ASN A  24      48.228  50.506  33.282  1.00 69.20           O
ATOM    176  N   LYS A  25      47.909  51.193  35.424  1.00226.53           N
ATOM    177  CA  LYS A  25      46.726  52.025  35.401  1.00226.53           C
ATOM    178  CB  LYS A  25      45.956  52.018  36.729  1.00226.53           C
ATOM    179  CG  LYS A  25      45.205  50.707  36.946  1.00226.53           C
ATOM    180  CD  LYS A  25      44.235  50.386  35.806  1.00226.53           C
ATOM    181  CE  LYS A  25      43.166  51.459  35.584  1.00226.53           C
ATOM    182  NZ  LYS A  25      43.757  52.636  34.906  1.00226.53           N
ATOM    183  C   LYS A  25      46.929  53.472  35.002  1.00226.53           C
ATOM    184  O   LYS A  25      45.986  54.253  35.098  1.00226.53           O
ATOM    185  N   LEU A  26      48.128  53.902  34.572  1.00 95.95           N
ATOM    186  CA  LEU A  26      48.519  55.293  34.458  1.00 95.95           C
ATOM    187  CB  LEU A  26      49.855  55.453  33.712  1.00 95.95           C
ATOM    188  CG  LEU A  26      50.357  56.907  33.643  1.00 95.95           C
ATOM    189  CD1 LEU A  26      50.703  57.439  35.044  1.00 95.95           C
ATOM    190  CD2 LEU A  26      51.520  57.057  32.647  1.00 95.95           C
ATOM    191  C   LEU A  26      47.511  56.189  33.767  1.00 95.95           C
ATOM    192  O   LEU A  26      47.425  57.369  34.105  1.00 95.95           O
ATOM    193  N   ASP A  27      46.702  55.693  32.816  1.00 85.91           N
ATOM    194  CA  ASP A  27      45.844  56.540  32.021  1.00 85.91           C
ATOM    195  CB  ASP A  27      44.947  55.709  31.083  1.00 85.91           C
ATOM    196  CG  ASP A  27      44.108  54.728  31.903  1.00 85.91           C
ATOM    197  OD1 ASP A  27      44.683  54.024  32.776  1.00 85.91           O
ATOM    198  OD2 ASP A  27      42.874  54.663  31.662  1.00 85.91           O
ATOM    199  C   ASP A  27      44.957  57.456  32.840  1.00 85.91           C
ATOM    200  O   ASP A  27      44.715  58.589  32.427  1.00 85.91           O
ATOM    201  N   ALA A  28      44.417  56.981  33.979  1.00 80.72           N
ATOM    202  CA  ALA A  28      43.510  57.643  34.891  1.00 80.72           C
ATOM    203  CB  ALA A  28      42.879  56.663  35.896  1.00 80.72           C
ATOM    204  C   ALA A  28      44.092  58.785  35.698  1.00 80.72           C
ATOM    205  O   ALA A  28      43.351  59.669  36.114  1.00 80.72           O
ATOM    206  N   LEU A  29      45.405  58.802  35.994  1.00135.85           N
ATOM    207  CA  LEU A  29      45.958  59.707  36.976  1.00135.85           C
ATOM    208  CB  LEU A  29      47.494  59.646  37.085  1.00135.85           C
ATOM    209  CG  LEU A  29      48.242  60.485  36.026  1.00135.85           C
ATOM    210  CD1 LEU A  29      49.762  60.327  36.176  1.00135.85           C
ATOM    211  CD2 LEU A  29      47.749  60.200  34.600  1.00135.85           C
ATOM    212  C   LEU A  29      45.617  61.151  36.775  1.00135.85           C
ATOM    213  O   LEU A  29      45.460  61.643  35.658  1.00135.85           O
ATOM    214  N   ASN A  30      45.447  61.842  37.928  1.00156.16           N
ATOM    215  CA  ASN A  30      45.292  63.267  38.000  1.00156.16           C
ATOM    216  CB  ASN A  30      44.969  63.786  39.407  1.00156.16           C
ATOM    217  CG  ASN A  30      43.556  63.390  39.759  1.00156.16           C
ATOM    218  OD1 ASN A  30      43.273  62.238  40.086  1.00156.16           O
ATOM    219  ND2 ASN A  30      42.640  64.392  39.698  1.00156.16           N
ATOM    220  C   ASN A  30      46.656  63.820  37.706  1.00156.16           C
ATOM    221  O   ASN A  30      47.661  63.308  38.193  1.00156.16           O
ATOM    222  N   VAL A  31      46.692  64.856  36.852  1.00141.84           N
ATOM    223  CA  VAL A  31      47.830  65.539  36.302  1.00141.84           C
ATOM    224  CB  VAL A  31      47.529  65.994  34.896  1.00141.84           C
ATOM    225  CG1 VAL A  31      48.778  66.591  34.218  1.00141.84           C
ATOM    226  CG2 VAL A  31      46.956  64.777  34.150  1.00141.84           C
ATOM    227  C   VAL A  31      48.361  66.666  37.170  1.00141.84           C
ATOM    228  O   VAL A  31      49.294  67.356  36.773  1.00141.84           O
ATOM    229  N   VAL A  32      47.749  66.961  38.330  1.00152.13           N
ATOM    230  CA  VAL A  32      48.042  68.157  39.088  1.00152.13           C
ATOM    231  CB  VAL A  32      47.301  68.197  40.397  1.00152.13           C
ATOM    232  CG1 VAL A  32      47.803  67.053  41.295  1.00152.13           C
ATOM    233  CG2 VAL A  32      47.451  69.598  41.011  1.00152.13           C
ATOM    234  C   VAL A  32      49.501  68.446  39.339  1.00152.13           C
ATOM    235  O   VAL A  32      50.245  67.656  39.918  1.00152.13           O
ATOM    236  N   GLN A  33      49.923  69.662  38.915  1.00138.52           N
ATOM    237  CA  GLN A  33      51.244  70.177  39.125  1.00138.52           C
ATOM    238  CB  GLN A  33      51.800  70.995  37.947  1.00138.52           C
ATOM    239  CG  GLN A  33      52.030  70.228  36.649  1.00138.52           C
ATOM    240  CD  GLN A  33      52.545  71.244  35.635  1.00138.52           C
ATOM    241  OE1 GLN A  33      52.713  72.422  35.947  1.00138.52           O
ATOM    242  NE2 GLN A  33      52.799  70.782  34.382  1.00138.52           N
ATOM    243  C   GLN A  33      51.110  71.179  40.229  1.00138.52           C
ATOM    244  O   GLN A  33      50.396  72.173  40.098  1.00138.52           O
ATOM    245  N   LYS A  34      51.807  70.945  41.352  1.00 76.90           N
ATOM    246  CA  LYS A  34      51.787  71.860  42.454  1.00 76.90           C
ATOM    247  CB  LYS A  34      52.649  71.355  43.621  1.00 76.90           C
ATOM    248  CG  LYS A  34      52.215  69.984  44.147  1.00 76.90           C
ATOM    249  CD  LYS A  34      53.261  69.341  45.058  1.00 76.90           C
ATOM    250  CE  LYS A  34      52.865  67.970  45.602  1.00 76.90           C
ATOM    251  NZ  LYS A  34      53.951  67.429  46.454  1.00 76.90           N
ATOM    252  C   LYS A  34      52.417  73.097  41.921  1.00 76.90           C
ATOM    253  O   LYS A  34      52.121  74.219  42.324  1.00 76.90           O
ATOM    254  N   GLY A  35      53.343  72.865  40.988  1.00 78.92           N
ATOM    255  CA  GLY A  35      54.122  73.805  40.261  1.00 78.92           C
ATOM    256  C   GLY A  35      55.214  72.924  39.767  1.00 78.92           C
ATOM    257  O   GLY A  35      55.218  71.733  40.077  1.00 78.92           O
ATOM    258  N   ARG A  36      56.108  73.460  38.924  1.00154.40           N
ATOM    259  CA  ARG A  36      57.304  72.768  38.547  1.00154.40           C
ATOM    260  CB  ARG A  36      58.348  72.803  39.682  1.00154.40           C
ATOM    261  CG  ARG A  36      57.819  72.296  41.027  1.00154.40           C
ATOM    262  CD  ARG A  36      58.549  72.885  42.238  1.00154.40           C
ATOM    263  NE  ARG A  36      57.911  72.337  43.470  1.00154.40           N
ATOM    264  CZ  ARG A  36      56.710  72.824  43.901  1.00154.40           C
ATOM    265  NH1 ARG A  36      56.044  73.755  43.159  1.00154.40           N
ATOM    266  NH2 ARG A  36      56.163  72.375  45.067  1.00154.40           N
ATOM    267  C   ARG A  36      57.050  71.375  38.071  1.00154.40           C
ATOM    268  O   ARG A  36      57.949  70.536  38.125  1.00154.40           O
ATOM    269  N   MET A  37      55.843  71.112  37.534  1.00 72.30           N
ATOM    270  CA  MET A  37      55.491  69.819  37.013  1.00 72.30           C
ATOM    271  CB  MET A  37      56.335  69.406  35.798  1.00 72.30           C
ATOM    272  CG  MET A  37      56.087  70.296  34.580  1.00 72.30           C
ATOM    273  SD  MET A  37      57.058  69.858  33.108  1.00 72.30           S
ATOM    274  CE  MET A  37      56.571  71.330  32.163  1.00 72.30           C
ATOM    275  C   MET A  37      55.633  68.779  38.070  1.00 72.30           C
ATOM    276  O   MET A  37      55.915  67.616  37.774  1.00 72.30           O
ATOM    277  N   ASP A  38      55.447  69.171  39.343  1.00168.17           N
ATOM    278  CA  ASP A  38      55.406  68.149  40.340  1.00168.17           C
ATOM    279  CB  ASP A  38      55.322  68.657  41.791  1.00168.17           C
ATOM    280  CG  ASP A  38      56.598  69.345  42.226  1.00168.17           C
ATOM    281  OD1 ASP A  38      57.479  69.597  41.362  1.00168.17           O
ATOM    282  OD2 ASP A  38      56.703  69.624  43.451  1.00168.17           O
ATOM    283  C   ASP A  38      54.052  67.567  40.129  1.00168.17           C
ATOM    284  O   ASP A  38      53.059  68.179  40.516  1.00168.17           O
ATOM    285  N   TYR A  39      53.958  66.370  39.531  1.00116.28           N
ATOM    286  CA  TYR A  39      52.645  65.880  39.226  1.00116.28           C
ATOM    287  CB  TYR A  39      52.597  65.087  37.903  1.00116.28           C
ATOM    288  CG  TYR A  39      52.893  65.969  36.734  1.00116.28           C
ATOM    289  CD1 TYR A  39      51.905  66.753  36.188  1.00116.28           C
ATOM    290  CD2 TYR A  39      54.146  65.999  36.165  1.00116.28           C
ATOM    291  CE1 TYR A  39      52.158  67.559  35.103  1.00116.28           C
ATOM    292  CE2 TYR A  39      54.408  66.803  35.080  1.00116.28           C
ATOM    293  CZ  TYR A  39      53.414  67.586  34.547  1.00116.28           C
ATOM    294  OH  TYR A  39      53.685  68.409  33.433  1.00116.28           O
ATOM    295  C   TYR A  39      52.238  64.912  40.292  1.00116.28           C
ATOM    296  O   TYR A  39      52.299  63.701  40.081  1.00116.28           O
ATOM    297  N   ALA A  40      51.756  65.415  41.451  1.00 70.15           N
ATOM    298  CA  ALA A  40      51.389  64.506  42.496  1.00 70.15           C
ATOM    299  CB  ALA A  40      50.981  65.210  43.801  1.00 70.15           C
ATOM    300  C   ALA A  40      50.223  63.707  42.020  1.00 70.15           C
ATOM    301  O   ALA A  40      49.088  64.176  41.988  1.00 70.15           O
ATOM    302  N   SER A  41      50.481  62.431  41.700  1.00 96.43           N
ATOM    303  CA  SER A  41      49.461  61.580  41.177  1.00 96.43           C
ATOM    304  CB  SER A  41      50.057  60.413  40.371  1.00 96.43           C
ATOM    305  OG  SER A  41      49.080  59.417  40.121  1.00 96.43           O
ATOM    306  C   SER A  41      48.707  61.001  42.324  1.00 96.43           C
ATOM    307  O   SER A  41      49.159  61.030  43.467  1.00 96.43           O
ATOM    308  N   GLU A  42      47.523  60.440  42.027  1.00 94.92           N
ATOM    309  CA  GLU A  42      46.717  59.831  43.037  1.00 94.92           C
ATOM    310  CB  GLU A  42      45.390  59.267  42.495  1.00 94.92           C
ATOM    311  CG  GLU A  42      44.528  58.611  43.577  1.00 94.92           C
ATOM    312  CD  GLU A  42      43.996  59.703  44.494  1.00 94.92           C
ATOM    313  OE1 GLU A  42      44.030  60.893  44.083  1.00 94.92           O
ATOM    314  OE2 GLU A  42      43.549  59.360  45.620  1.00 94.92           O
ATOM    315  C   GLU A  42      47.513  58.690  43.585  1.00 94.92           C
ATOM    316  O   GLU A  42      47.366  58.330  44.750  1.00 94.92           O
ATOM    317  N   VAL A  43      48.360  58.065  42.743  1.00 63.80           N
ATOM    318  CA  VAL A  43      49.155  56.956  43.193  1.00 63.80           C
ATOM    319  CB  VAL A  43      49.912  56.270  42.094  1.00 63.80           C
ATOM    320  CG1 VAL A  43      50.718  55.115  42.717  1.00 63.80           C
ATOM    321  CG2 VAL A  43      48.916  55.842  41.007  1.00 63.80           C
ATOM    322  C   VAL A  43      50.164  57.423  44.210  1.00 63.80           C
ATOM    323  O   VAL A  43      50.486  56.683  45.138  1.00 63.80           O
ATOM    324  N   ASP A  44      50.726  58.636  44.030  1.00 86.42           N
ATOM    325  CA  ASP A  44      51.701  59.173  44.945  1.00 86.42           C
ATOM    326  CB  ASP A  44      52.237  60.549  44.496  1.00 86.42           C
ATOM    327  CG  ASP A  44      52.947  60.409  43.155  1.00 86.42           C
ATOM    328  OD1 ASP A  44      52.558  59.506  42.368  1.00 86.42           O
ATOM    329  OD2 ASP A  44      53.874  61.221  42.889  1.00 86.42           O
ATOM    330  C   ASP A  44      51.042  59.389  46.275  1.00 86.42           C
ATOM    331  O   ASP A  44      51.584  59.022  47.318  1.00 86.42           O
ATOM    332  N   ALA A  45      49.834  59.989  46.260  1.00 39.04           N
ATOM    333  CA  ALA A  45      49.094  60.294  47.454  1.00 39.04           C
ATOM    334  CB  ALA A  45      47.789  61.058  47.166  1.00 39.04           C
ATOM    335  C   ALA A  45      48.726  59.022  48.153  1.00 39.04           C
ATOM    336  O   ALA A  45      48.793  58.944  49.379  1.00 39.04           O
ATOM    337  N   ASP A  46      48.315  57.994  47.382  1.00 89.48           N
ATOM    338  CA  ASP A  46      47.901  56.725  47.925  1.00 89.48           C
ATOM    339  CB  ASP A  46      47.461  55.714  46.849  1.00 89.48           C
ATOM    340  CG  ASP A  46      46.120  56.101  46.252  1.00 89.48           C
ATOM    341  OD1 ASP A  46      45.295  56.723  46.972  1.00 89.48           O
ATOM    342  OD2 ASP A  46      45.905  55.767  45.057  1.00 89.48           O
ATOM    343  C   ASP A  46      49.073  56.080  48.595  1.00 89.48           C
ATOM    344  O   ASP A  46      48.925  55.434  49.630  1.00 89.48           O
ATOM    345  N   ALA A  47      50.270  56.199  47.989  1.00 33.27           N
ATOM    346  CA  ALA A  47      51.436  55.592  48.560  1.00 33.27           C
ATOM    347  CB  ALA A  47      52.690  55.770  47.688  1.00 33.27           C
ATOM    348  C   ALA A  47      51.715  56.233  49.886  1.00 33.27           C
ATOM    349  O   ALA A  47      52.016  55.543  50.859  1.00 33.27           O
ATOM    350  N   GLU A  48      51.611  57.576  49.970  1.00 49.92           N
ATOM    351  CA  GLU A  48      51.890  58.243  51.210  1.00 49.92           C
ATOM    352  CB  GLU A  48      51.772  59.773  51.129  1.00 49.92           C
ATOM    353  CG  GLU A  48      52.135  60.459  52.448  1.00 49.92           C
ATOM    354  CD  GLU A  48      51.858  61.949  52.314  1.00 49.92           C
ATOM    355  OE1 GLU A  48      50.701  62.307  51.966  1.00 49.92           O
ATOM    356  OE2 GLU A  48      52.799  62.749  52.557  1.00 49.92           O
ATOM    357  C   GLU A  48      50.890  57.791  52.228  1.00 49.92           C
ATOM    358  O   GLU A  48      51.234  57.526  53.376  1.00 49.92           O
ATOM    359  N   LYS A  49      49.618  57.663  51.819  1.00 60.73           N
ATOM    360  CA  LYS A  49      48.557  57.308  52.720  1.00 60.73           C
ATOM    361  CB  LYS A  49      47.210  57.127  51.998  1.00 60.73           C
ATOM    362  CG  LYS A  49      46.708  58.357  51.239  1.00 60.73           C
ATOM    363  CD  LYS A  49      45.609  58.014  50.228  1.00 60.73           C
ATOM    364  CE  LYS A  49      45.087  59.215  49.438  1.00 60.73           C
ATOM    365  NZ  LYS A  49      44.143  58.757  48.395  1.00 60.73           N
ATOM    366  C   LYS A  49      48.857  55.978  53.342  1.00 60.73           C
ATOM    367  O   LYS A  49      48.714  55.814  54.552  1.00 60.73           O
ATOM    368  N   VAL A  50      49.275  54.987  52.529  1.00113.38           N
ATOM    369  CA  VAL A  50      49.509  53.662  53.037  1.00113.38           C
ATOM    370  CB  VAL A  50      49.811  52.644  51.963  1.00113.38           C
ATOM    371  CG1 VAL A  50      48.612  52.574  51.006  1.00113.38           C
ATOM    372  CG2 VAL A  50      51.140  52.978  51.268  1.00113.38           C
ATOM    373  C   VAL A  50      50.666  53.662  53.993  1.00113.38           C
ATOM    374  O   VAL A  50      50.598  53.036  55.049  1.00113.38           O
ATOM    375  N   ILE A  51      51.766  54.362  53.648  1.00133.17           N
ATOM    376  CA  ILE A  51      52.952  54.331  54.460  1.00133.17           C
ATOM    377  CB  ILE A  51      54.080  55.113  53.854  1.00133.17           C
ATOM    378  CG2 ILE A  51      55.283  54.995  54.802  1.00133.17           C
ATOM    379  CG1 ILE A  51      54.389  54.624  52.433  1.00133.17           C
ATOM    380  CD1 ILE A  51      55.313  55.559  51.653  1.00133.17           C
ATOM    381  C   ILE A  51      52.667  54.962  55.789  1.00133.17           C
ATOM    382  O   ILE A  51      53.017  54.407  56.830  1.00133.17           O
ATOM    383  N   ILE A  52      52.014  56.144  55.796  1.00101.05           N
ATOM    384  CA  ILE A  52      51.729  56.789  57.048  1.00101.05           C
ATOM    385  CB  ILE A  52      51.093  58.155  56.967  1.00101.05           C
ATOM    386  CG2 ILE A  52      50.471  58.441  58.344  1.00101.05           C
ATOM    387  CG1 ILE A  52      52.098  59.243  56.543  1.00101.05           C
ATOM    388  CD1 ILE A  52      52.542  59.203  55.087  1.00101.05           C
ATOM    389  C   ILE A  52      50.816  55.933  57.866  1.00101.05           C
ATOM    390  O   ILE A  52      50.983  55.843  59.081  1.00101.05           O
ATOM    391  N   LYS A  53      49.810  55.287  57.247  1.00 48.82           N
ATOM    392  CA  LYS A  53      48.904  54.525  58.057  1.00 48.82           C
ATOM    393  CB  LYS A  53      47.700  53.944  57.295  1.00 48.82           C
ATOM    394  CG  LYS A  53      46.591  53.506  58.256  1.00 48.82           C
ATOM    395  CD  LYS A  53      45.213  53.357  57.609  1.00 48.82           C
ATOM    396  CE  LYS A  53      44.086  53.169  58.629  1.00 48.82           C
ATOM    397  NZ  LYS A  53      42.774  53.355  57.973  1.00 48.82           N
ATOM    398  C   LYS A  53      49.640  53.409  58.739  1.00 48.82           C
ATOM    399  O   LYS A  53      49.401  53.142  59.916  1.00 48.82           O
ATOM    400  N   GLU A  54      50.559  52.725  58.028  1.00 84.21           N
ATOM    401  CA  GLU A  54      51.290  51.638  58.625  1.00 84.21           C
ATOM    402  CB  GLU A  54      52.237  50.945  57.625  1.00 84.21           C
ATOM    403  CG  GLU A  54      53.072  49.814  58.236  1.00 84.21           C
ATOM    404  CD  GLU A  54      52.213  48.565  58.350  1.00 84.21           C
ATOM    405  OE1 GLU A  54      51.176  48.482  57.640  1.00 84.21           O
ATOM    406  OE2 GLU A  54      52.593  47.670  59.150  1.00 84.21           O
ATOM    407  C   GLU A  54      52.140  52.139  59.759  1.00 84.21           C
ATOM    408  O   GLU A  54      52.101  51.599  60.864  1.00 84.21           O
ATOM    409  N   LEU A  55      52.901  53.223  59.517  1.00 66.67           N
ATOM    410  CA  LEU A  55      53.857  53.776  60.447  1.00 66.67           C
ATOM    411  CB  LEU A  55      54.675  54.913  59.811  1.00 66.67           C
ATOM    412  CG  LEU A  55      55.561  54.433  58.645  1.00 66.67           C
ATOM    413  CD1 LEU A  55      56.369  55.586  58.030  1.00 66.67           C
ATOM    414  CD2 LEU A  55      56.455  53.261  59.073  1.00 66.67           C
ATOM    415  C   LEU A  55      53.167  54.304  61.669  1.00 66.67           C
ATOM    416  O   LEU A  55      53.728  54.273  62.764  1.00 66.67           O
ATOM    417  N   LYS A  56      51.962  54.877  61.499  1.00147.85           N
ATOM    418  CA  LYS A  56      51.182  55.362  62.604  1.00147.85           C
ATOM    419  CB  LYS A  56      49.870  56.037  62.163  1.00147.85           C
ATOM    420  CG  LYS A  56      50.041  57.364  61.424  1.00147.85           C
ATOM    421  CD  LYS A  56      50.650  58.475  62.278  1.00147.85           C
ATOM    422  CE  LYS A  56      52.173  58.564  62.185  1.00147.85           C
ATOM    423  NZ  LYS A  56      52.638  59.792  62.862  1.00147.85           N
ATOM    424  C   LYS A  56      50.766  54.195  63.444  1.00147.85           C
ATOM    425  O   LYS A  56      50.787  54.264  64.672  1.00147.85           O
ATOM    426  N   ARG A  57      50.365  53.083  62.796  1.00 79.14           N
ATOM    427  CA  ARG A  57      49.871  51.953  63.525  1.00 79.14           C
ATOM    428  CB  ARG A  57      49.354  50.825  62.612  1.00 79.14           C
ATOM    429  CG  ARG A  57      48.598  49.730  63.372  1.00 79.14           C
ATOM    430  CD  ARG A  57      47.791  48.791  62.471  1.00 79.14           C
ATOM    431  NE  ARG A  57      48.733  47.803  61.879  1.00 79.14           N
ATOM    432  CZ  ARG A  57      49.330  48.052  60.678  1.00 79.14           C
ATOM    433  NH1 ARG A  57      49.072  49.214  60.010  1.00 79.14           N
ATOM    434  NH2 ARG A  57      50.183  47.131  60.143  1.00 79.14           N
ATOM    435  C   ARG A  57      50.962  51.413  64.393  1.00 79.14           C
ATOM    436  O   ARG A  57      50.712  51.029  65.534  1.00 79.14           O
ATOM    437  N   GLY A  58      52.197  51.321  63.861  1.00 48.66           N
ATOM    438  CA  GLY A  58      53.281  50.857  64.677  1.00 48.66           C
ATOM    439  C   GLY A  58      53.610  51.863  65.746  1.00 48.66           C
ATOM    440  O   GLY A  58      53.695  51.507  66.920  1.00 48.66           O
ATOM    441  N   TYR A  59      53.811  53.150  65.371  1.00168.76           N
ATOM    442  CA  TYR A  59      54.187  54.131  66.358  1.00168.76           C
ATOM    443  CB  TYR A  59      55.650  54.579  66.204  1.00168.76           C
ATOM    444  CG  TYR A  59      56.544  53.408  66.440  1.00168.76           C
ATOM    445  CD1 TYR A  59      56.907  52.585  65.398  1.00168.76           C
ATOM    446  CD2 TYR A  59      57.018  53.132  67.701  1.00168.76           C
ATOM    447  CE1 TYR A  59      57.735  51.507  65.611  1.00168.76           C
ATOM    448  CE2 TYR A  59      57.846  52.056  67.921  1.00168.76           C
ATOM    449  CZ  TYR A  59      58.208  51.242  66.874  1.00168.76           C
ATOM    450  OH  TYR A  59      59.058  50.136  67.092  1.00168.76           O
ATOM    451  C   TYR A  59      53.358  55.375  66.198  1.00168.76           C
ATOM    452  O   TYR A  59      53.700  56.258  65.409  1.00168.76           O
ATOM    453  N   PRO A  60      52.311  55.509  66.962  1.00 76.73           N
ATOM    454  CA  PRO A  60      51.483  56.675  66.832  1.00 76.73           C
ATOM    455  CD  PRO A  60      51.548  54.349  67.396  1.00 76.73           C
ATOM    456  CB  PRO A  60      50.198  56.362  67.593  1.00 76.73           C
ATOM    457  CG  PRO A  60      50.089  54.829  67.501  1.00 76.73           C
ATOM    458  C   PRO A  60      52.165  57.935  67.275  1.00 76.73           C
ATOM    459  O   PRO A  60      51.813  59.001  66.772  1.00 76.73           O
ATOM    460  N   GLU A  61      53.127  57.837  68.215  1.00 76.25           N
ATOM    461  CA  GLU A  61      53.798  58.978  68.775  1.00 76.25           C
ATOM    462  CB  GLU A  61      54.660  58.673  70.012  1.00 76.25           C
ATOM    463  CG  GLU A  61      53.842  58.404  71.274  1.00 76.25           C
ATOM    464  CD  GLU A  61      54.751  58.614  72.476  1.00 76.25           C
ATOM    465  OE1 GLU A  61      55.902  59.085  72.275  1.00 76.25           O
ATOM    466  OE2 GLU A  61      54.301  58.323  73.616  1.00 76.25           O
ATOM    467  C   GLU A  61      54.690  59.655  67.778  1.00 76.25           C
ATOM    468  O   GLU A  61      54.860  60.872  67.832  1.00 76.25           O
ATOM    469  N   TYR A  62      55.302  58.881  66.864  1.00113.74           N
ATOM    470  CA  TYR A  62      56.247  59.385  65.902  1.00113.74           C
ATOM    471  CB  TYR A  62      56.718  58.320  64.894  1.00113.74           C
ATOM    472  CG  TYR A  62      57.780  57.446  65.472  1.00113.74           C
ATOM    473  CD1 TYR A  62      57.604  56.749  66.645  1.00113.74           C
ATOM    474  CD2 TYR A  62      58.958  57.290  64.777  1.00113.74           C
ATOM    475  CE1 TYR A  62      58.605  55.938  67.129  1.00113.74           C
ATOM    476  CE2 TYR A  62      59.960  56.480  65.254  1.00113.74           C
ATOM    477  CZ  TYR A  62      59.785  55.805  66.437  1.00113.74           C
ATOM    478  OH  TYR A  62      60.811  54.971  66.930  1.00113.74           O
ATOM    479  C   TYR A  62      55.674  60.495  65.076  1.00113.74           C
ATOM    480  O   TYR A  62      54.511  60.481  64.681  1.00113.74           O
ATOM    481  N   ALA A  63      56.504  61.526  64.827  1.00 53.15           N
ATOM    482  CA  ALA A  63      56.132  62.577  63.930  1.00 53.15           C
ATOM    483  CB  ALA A  63      57.006  63.837  64.047  1.00 53.15           C
ATOM    484  C   ALA A  63      56.346  62.004  62.566  1.00 53.15           C
ATOM    485  O   ALA A  63      57.096  61.040  62.415  1.00 53.15           O
ATOM    486  N   VAL A  64      55.657  62.538  61.537  1.00145.83           N
ATOM    487  CA  VAL A  64      55.885  62.012  60.226  1.00145.83           C
ATOM    488  CB  VAL A  64      54.720  61.231  59.699  1.00145.83           C
ATOM    489  CG1 VAL A  64      55.033  60.814  58.265  1.00145.83           C
ATOM    490  CG2 VAL A  64      54.462  60.028  60.607  1.00145.83           C
ATOM    491  C   VAL A  64      56.085  63.151  59.277  1.00145.83           C
ATOM    492  O   VAL A  64      55.254  64.055  59.179  1.00145.83           O
ATOM    493  N   PHE A  65      57.211  63.111  58.540  1.00149.00           N
ATOM    494  CA  PHE A  65      57.519  64.058  57.508  1.00149.00           C
ATOM    495  CB  PHE A  65      59.038  64.330  57.434  1.00149.00           C
ATOM    496  CG  PHE A  65      59.361  65.346  56.390  1.00149.00           C
ATOM    497  CD1 PHE A  65      59.575  64.967  55.084  1.00149.00           C
ATOM    498  CD2 PHE A  65      59.464  66.678  56.718  1.00149.00           C
ATOM    499  CE1 PHE A  65      59.879  65.904  54.125  1.00149.00           C
ATOM    500  CE2 PHE A  65      59.767  67.619  55.763  1.00149.00           C
ATOM    501  CZ  PHE A  65      59.974  67.233  54.461  1.00149.00           C
ATOM    502  C   PHE A  65      57.128  63.325  56.259  1.00149.00           C
ATOM    503  O   PHE A  65      57.583  62.205  56.044  1.00149.00           O
ATOM    504  N   GLY A  66      56.238  63.905  55.425  1.00100.45           N
ATOM    505  CA  GLY A  66      55.801  63.233  54.227  1.00100.45           C
ATOM    506  C   GLY A  66      56.522  63.844  53.079  1.00100.45           C
ATOM    507  O   GLY A  66      57.676  64.229  53.236  1.00100.45           O
ATOM    508  N   GLU A  67      56.020  63.675  51.837  1.00120.28           N
ATOM    509  CA  GLU A  67      56.354  64.665  50.853  1.00120.28           C
ATOM    510  CB  GLU A  67      56.589  64.095  49.446  1.00120.28           C
ATOM    511  CG  GLU A  67      56.948  65.189  48.436  1.00120.28           C
ATOM    512  CD  GLU A  67      56.981  64.582  47.042  1.00120.28           C
ATOM    513  OE1 GLU A  67      56.101  63.731  46.745  1.00120.28           O
ATOM    514  OE2 GLU A  67      57.880  64.973  46.251  1.00120.28           O
ATOM    515  C   GLU A  67      55.167  65.582  50.732  1.00120.28           C
ATOM    516  O   GLU A  67      55.249  66.800  50.875  1.00120.28           O
ATOM    517  N   GLU A  68      54.006  64.924  50.478  1.00121.52           N
ATOM    518  CA  GLU A  68      52.708  65.470  50.177  1.00121.52           C
ATOM    519  CB  GLU A  68      51.755  64.416  49.591  1.00121.52           C
ATOM    520  CG  GLU A  68      52.248  63.840  48.262  1.00121.52           C
ATOM    521  CD  GLU A  68      52.359  64.984  47.265  1.00121.52           C
ATOM    522  OE1 GLU A  68      51.657  66.011  47.464  1.00121.52           O
ATOM    523  OE2 GLU A  68      53.152  64.848  46.295  1.00121.52           O
ATOM    524  C   GLU A  68      52.027  66.070  51.363  1.00121.52           C
ATOM    525  O   GLU A  68      51.363  67.096  51.230  1.00121.52           O
ATOM    526  N   GLY A  69      52.147  65.449  52.552  1.00 36.69           N
ATOM    527  CA  GLY A  69      51.402  65.946  53.674  1.00 36.69           C
ATOM    528  C   GLY A  69      52.318  66.630  54.639  1.00 36.69           C
ATOM    529  O   GLY A  69      53.439  66.182  54.887  1.00 36.69           O
ATOM    530  N   GLY A  70      51.818  67.730  55.242  1.00 45.99           N
ATOM    531  CA  GLY A  70      52.593  68.517  56.156  1.00 45.99           C
ATOM    532  C   GLY A  70      52.829  67.715  57.388  1.00 45.99           C
ATOM    533  O   GLY A  70      51.905  67.134  57.957  1.00 45.99           O
ATOM    534  N   VAL A  71      54.087  67.772  57.865  1.00 80.42           N
ATOM    535  CA  VAL A  71      54.613  66.983  58.935  1.00 80.42           C
ATOM    536  CB  VAL A  71      55.992  67.414  59.324  1.00 80.42           C
ATOM    537  CG1 VAL A  71      56.921  67.161  58.128  1.00 80.42           C
ATOM    538  CG2 VAL A  71      55.935  68.890  59.752  1.00 80.42           C
ATOM    539  C   VAL A  71      53.757  67.018  60.158  1.00 80.42           C
ATOM    540  O   VAL A  71      53.536  68.052  60.785  1.00 80.42           O
ATOM    541  N   GLN A  72      53.279  65.821  60.538  1.00137.37           N
ATOM    542  CA  GLN A  72      52.502  65.638  61.723  1.00137.37           C
ATOM    543  CB  GLN A  72      51.901  64.227  61.792  1.00137.37           C
ATOM    544  CG  GLN A  72      51.083  63.865  60.552  1.00137.37           C
ATOM    545  CD  GLN A  72      50.852  62.364  60.569  1.00137.37           C
ATOM    546  OE1 GLN A  72      50.836  61.736  61.627  1.00137.37           O
ATOM    547  NE2 GLN A  72      50.680  61.766  59.360  1.00137.37           N
ATOM    548  C   GLN A  72      53.496  65.734  62.843  1.00137.37           C
ATOM    549  O   GLN A  72      54.508  65.036  62.852  1.00137.37           O
ATOM    550  N   GLY A  73      53.200  66.573  63.847  1.00 38.02           N
ATOM    551  CA  GLY A  73      54.128  66.862  64.908  1.00 38.02           C
ATOM    552  C   GLY A  73      54.485  65.648  65.708  1.00 38.02           C
ATOM    553  O   GLY A  73      55.612  65.537  66.190  1.00 38.02           O
ATOM    554  N   GLY A  74      53.525  64.736  65.936  1.00 45.58           N
ATOM    555  CA  GLY A  74      53.825  63.593  66.747  1.00 45.58           C
ATOM    556  C   GLY A  74      53.722  64.027  68.176  1.00 45.58           C
ATOM    557  O   GLY A  74      53.693  65.219  68.484  1.00 45.58           O
ATOM    558  N   LYS A  75      53.537  63.039  69.070  1.00152.00           N
ATOM    559  CA  LYS A  75      53.579  63.204  70.495  1.00152.00           C
ATOM    560  CB  LYS A  75      52.934  61.993  71.193  1.00152.00           C
ATOM    561  CG  LYS A  75      53.393  61.758  72.630  1.00152.00           C
ATOM    562  CD  LYS A  75      53.050  62.853  73.634  1.00152.00           C
ATOM    563  CE  LYS A  75      53.558  62.508  75.033  1.00152.00           C
ATOM    564  NZ  LYS A  75      54.904  61.899  74.932  1.00152.00           N
ATOM    565  C   LYS A  75      55.000  63.305  70.964  1.00152.00           C
ATOM    566  O   LYS A  75      55.336  64.162  71.781  1.00152.00           O
ATOM    567  N   SER A  76      55.861  62.398  70.451  1.00108.04           N
ATOM    568  CA  SER A  76      57.213  62.245  70.910  1.00108.04           C
ATOM    569  CB  SER A  76      57.863  60.966  70.348  1.00108.04           C
ATOM    570  OG  SER A  76      59.052  60.667  71.063  1.00108.04           O
ATOM    571  C   SER A  76      58.075  63.423  70.558  1.00108.04           C
ATOM    572  O   SER A  76      58.612  64.090  71.439  1.00108.04           O
ATOM    573  N   GLY A  77      58.252  63.701  69.251  1.00 46.46           N
ATOM    574  CA  GLY A  77      59.067  64.807  68.828  1.00 46.46           C
ATOM    575  C   GLY A  77      60.493  64.340  68.805  1.00 46.46           C
ATOM    576  O   GLY A  77      61.393  65.057  68.364  1.00 46.46           O
ATOM    577  N   ARG A  78      60.740  63.166  69.413  1.00123.49           N
ATOM    578  CA  ARG A  78      62.022  62.529  69.431  1.00123.49           C
ATOM    579  CB  ARG A  78      62.170  61.611  70.653  1.00123.49           C
ATOM    580  CG  ARG A  78      62.009  62.412  71.946  1.00123.49           C
ATOM    581  CD  ARG A  78      63.116  63.447  72.153  1.00123.49           C
ATOM    582  NE  ARG A  78      62.659  64.389  73.212  1.00123.49           N
ATOM    583  CZ  ARG A  78      62.114  65.589  72.854  1.00123.49           C
ATOM    584  NH1 ARG A  78      62.042  65.940  71.537  1.00123.49           N
ATOM    585  NH2 ARG A  78      61.647  66.444  73.810  1.00123.49           N
ATOM    586  C   ARG A  78      62.294  61.747  68.179  1.00123.49           C
ATOM    587  O   ARG A  78      63.425  61.731  67.691  1.00123.49           O
ATOM    588  N   TYR A  79      61.256  61.075  67.626  1.00136.27           N
ATOM    589  CA  TYR A  79      61.459  60.183  66.516  1.00136.27           C
ATOM    590  CB  TYR A  79      61.042  58.740  66.838  1.00136.27           C
ATOM    591  CG  TYR A  79      61.709  58.388  68.121  1.00136.27           C
ATOM    592  CD1 TYR A  79      63.029  58.007  68.149  1.00136.27           C
ATOM    593  CD2 TYR A  79      61.009  58.469  69.304  1.00136.27           C
ATOM    594  CE1 TYR A  79      63.637  57.691  69.341  1.00136.27           C
ATOM    595  CE2 TYR A  79      61.611  58.155  70.499  1.00136.27           C
ATOM    596  CZ  TYR A  79      62.928  57.762  70.517  1.00136.27           C
ATOM    597  OH  TYR A  79      63.553  57.437  71.739  1.00136.27           O
ATOM    598  C   TYR A  79      60.598  60.631  65.377  1.00136.27           C
ATOM    599  O   TYR A  79      59.466  61.071  65.576  1.00136.27           O
ATOM    600  N   THR A  80      61.128  60.543  64.138  1.00115.67           N
ATOM    601  CA  THR A  80      60.345  60.977  63.021  1.00115.67           C
ATOM    602  CB  THR A  80      60.720  62.350  62.540  1.00115.67           C
ATOM    603  OG1 THR A  80      59.822  62.784  61.529  1.00115.67           O
ATOM    604  CG2 THR A  80      62.160  62.313  62.001  1.00115.67           C
ATOM    605  C   THR A  80      60.532  60.036  61.874  1.00115.67           C
ATOM    606  O   THR A  80      61.628  59.529  61.639  1.00115.67           O
ATOM    607  N   TRP A  81      59.431  59.765  61.143  1.00110.36           N
ATOM    608  CA  TRP A  81      59.510  58.975  59.957  1.00110.36           C
ATOM    609  CB  TRP A  81      58.228  58.176  59.673  1.00110.36           C
ATOM    610  CG  TRP A  81      57.800  57.260  60.799  1.00110.36           C
ATOM    611  CD2 TRP A  81      58.539  56.121  61.270  1.00110.36           C
ATOM    612  CD1 TRP A  81      56.688  57.350  61.584  1.00110.36           C
ATOM    613  NE1 TRP A  81      56.679  56.331  62.506  1.00110.36           N
ATOM    614  CE2 TRP A  81      57.815  55.569  62.327  1.00110.36           C
ATOM    615  CE3 TRP A  81      59.724  55.581  60.860  1.00110.36           C
ATOM    616  CZ2 TRP A  81      58.266  54.464  62.989  1.00110.36           C
ATOM    617  CZ3 TRP A  81      60.174  54.465  61.531  1.00110.36           C
ATOM    618  CH2 TRP A  81      59.459  53.917  62.575  1.00110.36           C
ATOM    619  C   TRP A  81      59.643  59.997  58.869  1.00110.36           C
ATOM    620  O   TRP A  81      59.137  61.108  59.012  1.00110.36           O
ATOM    621  N   VAL A  82      60.372  59.683  57.780  1.00 70.60           N
ATOM    622  CA  VAL A  82      60.495  60.613  56.693  1.00 70.60           C
ATOM    623  CB  VAL A  82      61.899  61.101  56.496  1.00 70.60           C
ATOM    624  CG1 VAL A  82      61.928  62.053  55.288  1.00 70.60           C
ATOM    625  CG2 VAL A  82      62.383  61.732  57.813  1.00 70.60           C
ATOM    626  C   VAL A  82      60.121  59.833  55.482  1.00 70.60           C
ATOM    627  O   VAL A  82      60.857  58.933  55.078  1.00 70.60           O
ATOM    628  N   ILE A  83      58.975  60.146  54.845  1.00113.33           N
ATOM    629  CA  ILE A  83      58.655  59.190  53.837  1.00113.33           C
ATOM    630  CB  ILE A  83      57.634  58.194  54.303  1.00113.33           C
ATOM    631  CG2 ILE A  83      58.273  57.325  55.397  1.00113.33           C
ATOM    632  CG1 ILE A  83      56.352  58.907  54.748  1.00113.33           C
ATOM    633  CD1 ILE A  83      55.197  57.938  54.983  1.00113.33           C
ATOM    634  C   ILE A  83      58.221  59.764  52.536  1.00113.33           C
ATOM    635  O   ILE A  83      57.054  60.104  52.340  1.00113.33           O
ATOM    636  N   ASP A  84      59.183  59.816  51.596  1.00 79.56           N
ATOM    637  CA  ASP A  84      58.925  60.144  50.229  1.00 79.56           C
ATOM    638  CB  ASP A  84      60.223  60.212  49.403  1.00 79.56           C
ATOM    639  CG  ASP A  84      59.930  60.751  48.012  1.00 79.56           C
ATOM    640  OD1 ASP A  84      58.744  60.711  47.591  1.00 79.56           O
ATOM    641  OD2 ASP A  84      60.899  61.211  47.351  1.00 79.56           O
ATOM    642  C   ASP A  84      58.085  59.004  49.728  1.00 79.56           C
ATOM    643  O   ASP A  84      58.465  57.841  49.870  1.00 79.56           O
ATOM    644  N   PRO A  85      56.909  59.310  49.239  1.00201.32           N
ATOM    645  CA  PRO A  85      56.009  58.302  48.726  1.00201.32           C
ATOM    646  CD  PRO A  85      56.194  60.492  49.691  1.00201.32           C
ATOM    647  CB  PRO A  85      54.613  58.925  48.749  1.00201.32           C
ATOM    648  CG  PRO A  85      54.721  60.071  49.763  1.00201.32           C
ATOM    649  C   PRO A  85      56.339  57.843  47.337  1.00201.32           C
ATOM    650  O   PRO A  85      55.839  56.790  46.946  1.00201.32           O
ATOM    651  N   LEU A  86      57.076  58.662  46.552  1.00106.69           N
ATOM    652  CA  LEU A  86      57.433  58.311  45.200  1.00106.69           C
ATOM    653  CB  LEU A  86      56.233  58.389  44.232  1.00106.69           C
ATOM    654  CG  LEU A  86      56.572  58.019  42.776  1.00106.69           C
ATOM    655  CD1 LEU A  86      57.065  56.568  42.664  1.00106.69           C
ATOM    656  CD2 LEU A  86      55.386  58.310  41.841  1.00106.69           C
ATOM    657  C   LEU A  86      58.460  59.312  44.731  1.00106.69           C
ATOM    658  O   LEU A  86      58.125  60.432  44.352  1.00106.69           O
ATOM    659  N   ASP A  87      59.748  58.915  44.706  1.00 89.79           N
ATOM    660  CA  ASP A  87      60.838  59.809  44.389  1.00 89.79           C
ATOM    661  CB  ASP A  87      62.227  59.177  44.603  1.00 89.79           C
ATOM    662  CG  ASP A  87      62.401  58.027  43.619  1.00 89.79           C
ATOM    663  OD1 ASP A  87      61.394  57.318  43.359  1.00 89.79           O
ATOM    664  OD2 ASP A  87      63.541  57.844  43.111  1.00 89.79           O
ATOM    665  C   ASP A  87      60.794  60.289  42.964  1.00 89.79           C
ATOM    666  O   ASP A  87      61.186  61.412  42.657  1.00 89.79           O
ATOM    667  N   GLY A  88      60.378  59.365  42.091  1.00126.33           N
ATOM    668  CA  GLY A  88      60.277  59.241  40.663  1.00126.33           C
ATOM    669  C   GLY A  88      59.166  59.938  39.938  1.00126.33           C
ATOM    670  O   GLY A  88      59.099  59.740  38.733  1.00126.33           O
ATOM    671  N   THR A  89      58.247  60.688  40.579  1.00169.95           N
ATOM    672  CA  THR A  89      56.971  61.073  40.008  1.00169.95           C
ATOM    673  CB  THR A  89      56.295  62.154  40.801  1.00169.95           C
ATOM    674  OG1 THR A  89      54.916  62.200  40.474  1.00169.95           O
ATOM    675  CG2 THR A  89      56.954  63.503  40.484  1.00169.95           C
ATOM    676  C   THR A  89      57.027  61.490  38.554  1.00169.95           C
ATOM    677  O   THR A  89      56.091  61.188  37.814  1.00169.95           O
ATOM    678  N   SER A  90      58.075  62.193  38.082  1.00 54.04           N
ATOM    679  CA  SER A  90      58.128  62.531  36.679  1.00 54.04           C
ATOM    680  CB  SER A  90      59.379  63.344  36.302  1.00 54.04           C
ATOM    681  OG  SER A  90      59.370  63.641  34.913  1.00 54.04           O
ATOM    682  C   SER A  90      58.166  61.277  35.837  1.00 54.04           C
ATOM    683  O   SER A  90      57.448  61.168  34.845  1.00 54.04           O
ATOM    684  N   ASN A  91      59.019  60.299  36.201  1.00 46.21           N
ATOM    685  CA  ASN A  91      59.157  59.062  35.482  1.00 46.21           C
ATOM    686  CB  ASN A  91      60.251  58.137  36.052  1.00 46.21           C
ATOM    687  CG  ASN A  91      61.616  58.689  35.667  1.00 46.21           C
ATOM    688  OD1 ASN A  91      61.809  59.172  34.553  1.00 46.21           O
ATOM    689  ND2 ASN A  91      62.595  58.607  36.608  1.00 46.21           N
ATOM    690  C   ASN A  91      57.873  58.292  35.551  1.00 46.21           C
ATOM    691  O   ASN A  91      57.435  57.722  34.555  1.00 46.21           O
ATOM    692  N   TYR A  92      57.217  58.286  36.725  1.00 76.22           N
ATOM    693  CA  TYR A  92      56.032  57.502  36.940  1.00 76.22           C
ATOM    694  CB  TYR A  92      55.496  57.752  38.363  1.00 76.22           C
ATOM    695  CG  TYR A  92      54.422  56.790  38.746  1.00 76.22           C
ATOM    696  CD1 TYR A  92      53.104  57.021  38.429  1.00 76.22           C
ATOM    697  CD2 TYR A  92      54.749  55.654  39.451  1.00 76.22           C
ATOM    698  CE1 TYR A  92      52.128  56.126  38.804  1.00 76.22           C
ATOM    699  CE2 TYR A  92      53.779  54.756  39.828  1.00 76.22           C
ATOM    700  CZ  TYR A  92      52.465  54.993  39.505  1.00 76.22           C
ATOM    701  OH  TYR A  92      51.467  54.075  39.893  1.00 76.22           O
ATOM    702  C   TYR A  92      55.003  57.938  35.934  1.00 76.22           C
ATOM    703  O   TYR A  92      54.398  57.110  35.254  1.00 76.22           O
ATOM    704  N   LEU A  93      54.824  59.264  35.788  1.00 69.69           N
ATOM    705  CA  LEU A  93      53.872  59.867  34.890  1.00 69.69           C
ATOM    706  CB  LEU A  93      53.951  61.405  34.947  1.00 69.69           C
ATOM    707  CG  LEU A  93      52.974  62.156  34.022  1.00 69.69           C
ATOM    708  CD1 LEU A  93      51.543  62.163  34.584  1.00 69.69           C
ATOM    709  CD2 LEU A  93      53.497  63.559  33.689  1.00 69.69           C
ATOM    710  C   LEU A  93      54.242  59.487  33.487  1.00 69.69           C
ATOM    711  O   LEU A  93      53.389  59.143  32.671  1.00 69.69           O
ATOM    712  N   ARG A  94      55.548  59.549  33.187  1.00137.75           N
ATOM    713  CA  ARG A  94      56.108  59.263  31.898  1.00137.75           C
ATOM    714  CB  ARG A  94      57.584  59.683  31.806  1.00137.75           C
ATOM    715  CG  ARG A  94      57.724  61.202  31.669  1.00137.75           C
ATOM    716  CD  ARG A  94      59.098  61.749  32.053  1.00137.75           C
ATOM    717  NE  ARG A  94      60.127  60.781  31.589  1.00137.75           N
ATOM    718  CZ  ARG A  94      61.318  60.712  32.251  1.00137.75           C
ATOM    719  NH1 ARG A  94      61.551  61.538  33.314  1.00137.75           N
ATOM    720  NH2 ARG A  94      62.263  59.807  31.862  1.00137.75           N
ATOM    721  C   ARG A  94      55.952  57.806  31.583  1.00137.75           C
ATOM    722  O   ARG A  94      55.942  57.425  30.415  1.00137.75           O
ATOM    723  N   GLY A  95      55.862  56.938  32.610  1.00 31.71           N
ATOM    724  CA  GLY A  95      55.699  55.537  32.343  1.00 31.71           C
ATOM    725  C   GLY A  95      57.034  54.871  32.457  1.00 31.71           C
ATOM    726  O   GLY A  95      57.159  53.673  32.204  1.00 31.71           O
ATOM    727  N   PHE A  96      58.077  55.641  32.825  1.00 81.64           N
ATOM    728  CA  PHE A  96      59.375  55.054  32.996  1.00 81.64           C
ATOM    729  CB  PHE A  96      60.515  56.088  33.042  1.00 81.64           C
ATOM    730  CG  PHE A  96      60.734  56.565  31.647  1.00 81.64           C
ATOM    731  CD1 PHE A  96      59.839  57.411  31.034  1.00 81.64           C
ATOM    732  CD2 PHE A  96      61.854  56.170  30.954  1.00 81.64           C
ATOM    733  CE1 PHE A  96      60.053  57.845  29.745  1.00 81.64           C
ATOM    734  CE2 PHE A  96      62.075  56.600  29.667  1.00 81.64           C
ATOM    735  CZ  PHE A  96      61.172  57.438  29.058  1.00 81.64           C
ATOM    736  C   PHE A  96      59.370  54.278  34.277  1.00 81.64           C
ATOM    737  O   PHE A  96      58.883  54.726  35.315  1.00 81.64           O
ATOM    738  N   PRO A  97      59.906  53.092  34.182  1.00 77.77           N
ATOM    739  CA  PRO A  97      59.977  52.140  35.257  1.00 77.77           C
ATOM    740  CD  PRO A  97      60.285  52.522  32.901  1.00 77.77           C
ATOM    741  CB  PRO A  97      60.387  50.815  34.607  1.00 77.77           C
ATOM    742  CG  PRO A  97      61.020  51.224  33.266  1.00 77.77           C
ATOM    743  C   PRO A  97      60.887  52.534  36.376  1.00 77.77           C
ATOM    744  O   PRO A  97      60.768  51.945  37.449  1.00 77.77           O
ATOM    745  N   HIS A  98      61.836  53.466  36.167  1.00 75.11           N
ATOM    746  CA  HIS A  98      62.667  53.783  37.291  1.00 75.11           C
ATOM    747  ND1 HIS A  98      65.567  54.079  38.888  1.00 75.11           N
ATOM    748  CG  HIS A  98      64.689  54.908  38.226  1.00 75.11           C
ATOM    749  CB  HIS A  98      63.963  54.542  36.964  1.00 75.11           C
ATOM    750  NE2 HIS A  98      65.426  55.945  40.091  1.00 75.11           N
ATOM    751  CD2 HIS A  98      64.616  56.043  38.973  1.00 75.11           C
ATOM    752  CE1 HIS A  98      65.977  54.749  39.996  1.00 75.11           C
ATOM    753  C   HIS A  98      61.924  54.656  38.241  1.00 75.11           C
ATOM    754  O   HIS A  98      61.586  55.797  37.927  1.00 75.11           O
ATOM    755  N   TYR A  99      61.625  54.107  39.432  1.00 83.80           N
ATOM    756  CA  TYR A  99      61.086  54.865  40.518  1.00 83.80           C
ATOM    757  CB  TYR A  99      59.597  55.258  40.386  1.00 83.80           C
ATOM    758  CG  TYR A  99      58.742  54.072  40.108  1.00 83.80           C
ATOM    759  CD1 TYR A  99      58.321  53.244  41.122  1.00 83.80           C
ATOM    760  CD2 TYR A  99      58.341  53.807  38.819  1.00 83.80           C
ATOM    761  CE1 TYR A  99      57.522  52.158  40.847  1.00 83.80           C
ATOM    762  CE2 TYR A  99      57.543  52.723  38.538  1.00 83.80           C
ATOM    763  CZ  TYR A  99      57.135  51.896  39.555  1.00 83.80           C
ATOM    764  OH  TYR A  99      56.315  50.783  39.276  1.00 83.80           O
ATOM    765  C   TYR A  99      61.335  54.091  41.772  1.00 83.80           C
ATOM    766  O   TYR A  99      61.699  52.916  41.729  1.00 83.80           O
ATOM    767  N   CYS A 100      61.171  54.749  42.933  1.00 19.95           N
ATOM    768  CA  CYS A 100      61.397  54.103  44.192  1.00 19.95           C
ATOM    769  CB  CYS A 100      61.515  55.093  45.362  1.00 19.95           C
ATOM    770  SG  CYS A 100      61.811  54.258  46.951  1.00 19.95           S
ATOM    771  C   CYS A 100      60.189  53.215  44.454  1.00 19.95           C
ATOM    772  O   CYS A 100      59.491  53.449  45.477  1.00 19.95           O
ATOM    773  OXT CYS A 100      59.946  52.291  43.633  1.00 19.95           O
TER
END
