# Supplementary material for: Effective Identification of Bacterial Type III Secretion Signals Using Joint Element Features
Source: PLoS One. 2013 Apr 4;8(4):e59754. doi: 10.1371/journal.pone.0059754 (PMC3617162; doi:10.1371/journal.pone.0059754)
Supplement: Zip file S1 — Predicted 3D structure of T3S and non-T3S signal sequences. (ZIP) [file pone.0059754.s017.zip › Supplemental_Zip_FileS1.Predicted_structure/neg/neg211.pdb]

HEADER protein
METHOD
METHOD    The models are generated by I-TASSER which combines the
METHOD    methods of threading, ab initio modeling and structural
METHOD    refinement. The procedure is fully automated.
METHOD
METHOD    Please cite following articles when you use the I-TASSER server:
METHOD 1. Ambrish Roy, Alper Kucukural, Yang Zhang. I-TASSER: a unified
METHOD    platform for automated protein structure and function prediction.
METHOD    Nature Protocols, vol 5, 725-738 (2010). 
METHOD 2. Yang Zhang. I-TASSER server for protein 3D structure prediction.
METHOD    BMC Bioinformatics, vol 9, 40 (2008).
METHOD
MODEL  1
REMARK PARENT N/A
ATOM      1  N   SER A   1      42.977  68.332  61.131  1.00 66.97           N
ATOM      2  CA  SER A   1      42.996  68.321  59.654  1.00 66.97           C
ATOM      3  CB  SER A   1      44.380  68.759  59.132  1.00 66.97           C
ATOM      4  OG  SER A   1      44.389  68.817  57.712  1.00 66.97           O
ATOM      5  C   SER A   1      42.710  66.944  59.173  1.00 66.97           C
ATOM      6  O   SER A   1      41.640  66.385  59.407  1.00 66.97           O
ATOM      7  N   ASP A   2      43.702  66.369  58.483  1.00103.81           N
ATOM      8  CA  ASP A   2      43.644  65.058  57.936  1.00103.81           C
ATOM      9  CB  ASP A   2      44.853  64.708  57.047  1.00103.81           C
ATOM     10  CG  ASP A   2      46.111  64.688  57.906  1.00103.81           C
ATOM     11  OD1 ASP A   2      46.314  65.655  58.687  1.00103.81           O
ATOM     12  OD2 ASP A   2      46.891  63.703  57.784  1.00103.81           O
ATOM     13  C   ASP A   2      43.663  64.106  59.071  1.00103.81           C
ATOM     14  O   ASP A   2      43.381  62.934  58.837  1.00103.81           O
ATOM     15  N   THR A   3      44.005  64.628  60.286  1.00219.78           N
ATOM     16  CA  THR A   3      44.239  63.990  61.567  1.00219.78           C
ATOM     17  CB  THR A   3      43.378  64.572  62.649  1.00219.78           C
ATOM     18  OG1 THR A   3      42.013  64.382  62.320  1.00219.78           O
ATOM     19  CG2 THR A   3      43.693  66.067  62.812  1.00219.78           C
ATOM     20  C   THR A   3      44.044  62.512  61.429  1.00219.78           C
ATOM     21  O   THR A   3      44.801  61.954  60.641  1.00219.78           O
ATOM     22  N   PRO A   4      43.225  61.756  62.113  1.00232.12           N
ATOM     23  CA  PRO A   4      43.118  60.437  61.590  1.00232.12           C
ATOM     24  CD  PRO A   4      43.150  61.731  63.569  1.00232.12           C
ATOM     25  CB  PRO A   4      42.341  59.631  62.621  1.00232.12           C
ATOM     26  CG  PRO A   4      42.793  60.279  63.945  1.00232.12           C
ATOM     27  C   PRO A   4      42.610  60.407  60.183  1.00232.12           C
ATOM     28  O   PRO A   4      43.347  59.920  59.329  1.00232.12           O
ATOM     29  N   ALA A   5      41.397  60.956  59.915  1.00224.70           N
ATOM     30  CA  ALA A   5      40.675  61.004  58.652  1.00224.70           C
ATOM     31  CB  ALA A   5      41.508  61.496  57.457  1.00224.70           C
ATOM     32  C   ALA A   5      40.237  59.602  58.332  1.00224.70           C
ATOM     33  O   ALA A   5      39.084  59.317  58.016  1.00224.70           O
ATOM     34  N   ALA A   6      41.218  58.707  58.476  1.00131.57           N
ATOM     35  CA  ALA A   6      41.333  57.294  58.458  1.00131.57           C
ATOM     36  CB  ALA A   6      42.790  56.804  58.449  1.00131.57           C
ATOM     37  C   ALA A   6      40.691  56.843  59.722  1.00131.57           C
ATOM     38  O   ALA A   6      40.656  55.651  60.015  1.00131.57           O
ATOM     39  N   ALA A   7      40.349  57.823  60.582  1.00 86.57           N
ATOM     40  CA  ALA A   7      39.772  57.600  61.880  1.00 86.57           C
ATOM     41  CB  ALA A   7      39.392  58.901  62.613  1.00 86.57           C
ATOM     42  C   ALA A   7      38.534  56.741  61.821  1.00 86.57           C
ATOM     43  O   ALA A   7      38.075  56.312  60.766  1.00 86.57           O
ATOM     44  N   SER A   8      38.058  56.354  63.020  1.00 79.55           N
ATOM     45  CA  SER A   8      36.790  55.711  63.259  1.00 79.55           C
ATOM     46  CB  SER A   8      35.605  56.546  62.737  1.00 79.55           C
ATOM     47  OG  SER A   8      35.568  57.806  63.392  1.00 79.55           O
ATOM     48  C   SER A   8      36.632  54.324  62.695  1.00 79.55           C
ATOM     49  O   SER A   8      35.517  53.802  62.710  1.00 79.55           O
ATOM     50  N   GLY A   9      37.688  53.653  62.199  1.00 63.36           N
ATOM     51  CA  GLY A   9      37.419  52.297  61.786  1.00 63.36           C
ATOM     52  C   GLY A   9      37.313  51.513  63.062  1.00 63.36           C
ATOM     53  O   GLY A   9      38.307  51.348  63.762  1.00 63.36           O
ATOM     54  N   ILE A  10      36.135  50.948  63.396  1.00165.49           N
ATOM     55  CA  ILE A  10      36.070  50.374  64.715  1.00165.49           C
ATOM     56  CB  ILE A  10      34.930  50.936  65.520  1.00165.49           C
ATOM     57  CG2 ILE A  10      33.615  50.701  64.759  1.00165.49           C
ATOM     58  CG1 ILE A  10      34.963  50.396  66.958  1.00165.49           C
ATOM     59  CD1 ILE A  10      34.044  51.154  67.918  1.00165.49           C
ATOM     60  C   ILE A  10      35.979  48.873  64.723  1.00165.49           C
ATOM     61  O   ILE A  10      34.913  48.303  64.502  1.00165.49           O
ATOM     62  N   ARG A  11      37.131  48.183  64.893  1.00209.47           N
ATOM     63  CA  ARG A  11      37.167  46.755  65.088  1.00209.47           C
ATOM     64  CB  ARG A  11      38.462  46.124  64.565  1.00209.47           C
ATOM     65  CG  ARG A  11      38.497  46.158  63.037  1.00209.47           C
ATOM     66  CD  ARG A  11      37.721  45.011  62.386  1.00209.47           C
ATOM     67  NE  ARG A  11      36.382  44.914  63.036  1.00209.47           N
ATOM     68  CZ  ARG A  11      35.322  45.623  62.549  1.00209.47           C
ATOM     69  NH1 ARG A  11      35.505  46.496  61.517  1.00209.47           N
ATOM     70  NH2 ARG A  11      34.078  45.444  63.083  1.00209.47           N
ATOM     71  C   ARG A  11      36.941  46.349  66.520  1.00209.47           C
ATOM     72  O   ARG A  11      36.210  45.403  66.801  1.00209.47           O
ATOM     73  N   ARG A  12      37.570  47.080  67.462  1.00153.29           N
ATOM     74  CA  ARG A  12      37.568  46.798  68.873  1.00153.29           C
ATOM     75  CB  ARG A  12      38.677  45.783  69.213  1.00153.29           C
ATOM     76  CG  ARG A  12      38.420  44.402  68.606  1.00153.29           C
ATOM     77  CD  ARG A  12      37.556  43.497  69.485  1.00153.29           C
ATOM     78  NE  ARG A  12      37.357  42.216  68.752  1.00153.29           N
ATOM     79  CZ  ARG A  12      36.176  41.966  68.114  1.00153.29           C
ATOM     80  NH1 ARG A  12      35.167  42.883  68.151  1.00153.29           N
ATOM     81  NH2 ARG A  12      36.001  40.791  67.443  1.00153.29           N
ATOM     82  C   ARG A  12      37.840  48.155  69.455  1.00153.29           C
ATOM     83  O   ARG A  12      37.073  49.067  69.150  1.00153.29           O
ATOM     84  N   PRO A  13      38.803  48.390  70.310  1.00101.83           N
ATOM     85  CA  PRO A  13      39.116  49.777  70.511  1.00101.83           C
ATOM     86  CD  PRO A  13      38.932  47.641  71.556  1.00101.83           C
ATOM     87  CB  PRO A  13      39.957  49.835  71.782  1.00101.83           C
ATOM     88  CG  PRO A  13      39.424  48.651  72.607  1.00101.83           C
ATOM     89  C   PRO A  13      39.826  50.184  69.251  1.00101.83           C
ATOM     90  O   PRO A  13      40.124  49.299  68.451  1.00101.83           O
ATOM     91  N   CYS A  14      40.039  51.492  68.999  1.00 94.13           N
ATOM     92  CA  CYS A  14      40.767  51.900  67.824  1.00 94.13           C
ATOM     93  CB  CYS A  14      39.897  52.688  66.828  1.00 94.13           C
ATOM     94  SG  CYS A  14      40.805  53.203  65.344  1.00 94.13           S
ATOM     95  C   CYS A  14      41.851  52.802  68.327  1.00 94.13           C
ATOM     96  O   CYS A  14      41.564  53.773  69.027  1.00 94.13           O
ATOM     97  N   TYR A  15      43.125  52.528  67.970  1.00 97.41           N
ATOM     98  CA  TYR A  15      44.172  53.245  68.642  1.00 97.41           C
ATOM     99  CB  TYR A  15      45.027  52.273  69.474  1.00 97.41           C
ATOM    100  CG  TYR A  15      45.923  53.024  70.393  1.00 97.41           C
ATOM    101  CD1 TYR A  15      45.409  53.570  71.547  1.00 97.41           C
ATOM    102  CD2 TYR A  15      47.267  53.154  70.131  1.00 97.41           C
ATOM    103  CE1 TYR A  15      46.216  54.262  72.417  1.00 97.41           C
ATOM    104  CE2 TYR A  15      48.081  53.846  71.000  1.00 97.41           C
ATOM    105  CZ  TYR A  15      47.555  54.399  72.144  1.00 97.41           C
ATOM    106  OH  TYR A  15      48.387  55.108  73.037  1.00 97.41           O
ATOM    107  C   TYR A  15      45.089  53.945  67.681  1.00 97.41           C
ATOM    108  O   TYR A  15      45.802  53.317  66.900  1.00 97.41           O
ATOM    109  N   LEU A  16      45.116  55.290  67.748  1.00 75.41           N
ATOM    110  CA  LEU A  16      46.013  56.055  66.935  1.00 75.41           C
ATOM    111  CB  LEU A  16      45.472  57.456  66.587  1.00 75.41           C
ATOM    112  CG  LEU A  16      46.401  58.313  65.703  1.00 75.41           C
ATOM    113  CD1 LEU A  16      46.500  57.740  64.282  1.00 75.41           C
ATOM    114  CD2 LEU A  16      45.971  59.791  65.712  1.00 75.41           C
ATOM    115  C   LEU A  16      47.260  56.262  67.729  1.00 75.41           C
ATOM    116  O   LEU A  16      47.219  56.447  68.945  1.00 75.41           O
ATOM    117  N   VAL A  17      48.412  56.184  67.048  1.00 62.44           N
ATOM    118  CA  VAL A  17      49.670  56.537  67.636  1.00 62.44           C
ATOM    119  CB  VAL A  17      50.663  55.410  67.656  1.00 62.44           C
ATOM    120  CG1 VAL A  17      50.141  54.305  68.589  1.00 62.44           C
ATOM    121  CG2 VAL A  17      50.876  54.925  66.214  1.00 62.44           C
ATOM    122  C   VAL A  17      50.204  57.606  66.731  1.00 62.44           C
ATOM    123  O   VAL A  17      49.975  57.571  65.525  1.00 62.44           O
ATOM    124  N   LEU A  18      50.900  58.606  67.299  1.00115.08           N
ATOM    125  CA  LEU A  18      51.474  59.684  66.535  1.00115.08           C
ATOM    126  CB  LEU A  18      51.673  60.942  67.404  1.00115.08           C
ATOM    127  CG  LEU A  18      52.009  62.234  66.640  1.00115.08           C
ATOM    128  CD1 LEU A  18      50.801  62.700  65.809  1.00115.08           C
ATOM    129  CD2 LEU A  18      52.527  63.330  67.589  1.00115.08           C
ATOM    130  C   LEU A  18      52.823  59.153  66.164  1.00115.08           C
ATOM    131  O   LEU A  18      52.891  58.009  65.715  1.00115.08           O
ATOM    132  N   SER A  19      53.868  60.026  66.189  1.00118.72           N
ATOM    133  CA  SER A  19      55.263  59.632  66.236  1.00118.72           C
ATOM    134  CB  SER A  19      55.571  58.126  66.107  1.00118.72           C
ATOM    135  OG  SER A  19      56.960  57.896  66.295  1.00118.72           O
ATOM    136  C   SER A  19      56.166  60.335  65.264  1.00118.72           C
ATOM    137  O   SER A  19      55.752  60.860  64.233  1.00118.72           O
ATOM    138  N   ALA A  20      57.442  60.457  65.698  1.00 96.82           N
ATOM    139  CA  ALA A  20      58.624  60.876  64.988  1.00 96.82           C
ATOM    140  CB  ALA A  20      59.756  61.347  65.916  1.00 96.82           C
ATOM    141  C   ALA A  20      59.167  59.751  64.152  1.00 96.82           C
ATOM    142  O   ALA A  20      59.930  59.976  63.215  1.00 96.82           O
ATOM    143  N   HIS A  21      58.913  58.497  64.576  1.00 85.63           N
ATOM    144  CA  HIS A  21      59.373  57.324  63.885  1.00 85.63           C
ATOM    145  ND1 HIS A  21      61.875  55.749  65.592  1.00 85.63           N
ATOM    146  CG  HIS A  21      60.599  56.224  65.792  1.00 85.63           C
ATOM    147  CB  HIS A  21      59.491  56.088  64.793  1.00 85.63           C
ATOM    148  NE2 HIS A  21      61.865  56.722  67.591  1.00 85.63           N
ATOM    149  CD2 HIS A  21      60.609  56.815  67.018  1.00 85.63           C
ATOM    150  CE1 HIS A  21      62.590  56.073  66.699  1.00 85.63           C
ATOM    151  C   HIS A  21      58.391  57.000  62.802  1.00 85.63           C
ATOM    152  O   HIS A  21      57.570  57.836  62.425  1.00 85.63           O
ATOM    153  N   ASP A  22      58.558  55.810  62.186  1.00 90.54           N
ATOM    154  CA  ASP A  22      57.618  55.270  61.245  1.00 90.54           C
ATOM    155  CB  ASP A  22      58.059  55.432  59.780  1.00 90.54           C
ATOM    156  CG  ASP A  22      56.863  55.134  58.887  1.00 90.54           C
ATOM    157  OD1 ASP A  22      56.302  54.011  59.003  1.00 90.54           O
ATOM    158  OD2 ASP A  22      56.485  56.029  58.087  1.00 90.54           O
ATOM    159  C   ASP A  22      57.558  53.801  61.581  1.00 90.54           C
ATOM    160  O   ASP A  22      58.582  53.186  61.861  1.00 90.54           O
ATOM    161  N   TYR A  23      56.358  53.193  61.556  1.00101.02           N
ATOM    162  CA  TYR A  23      56.142  51.831  61.971  1.00101.02           C
ATOM    163  CB  TYR A  23      54.641  51.480  61.920  1.00101.02           C
ATOM    164  CG  TYR A  23      54.371  50.179  62.596  1.00101.02           C
ATOM    165  CD1 TYR A  23      54.435  50.086  63.968  1.00101.02           C
ATOM    166  CD2 TYR A  23      54.018  49.064  61.871  1.00101.02           C
ATOM    167  CE1 TYR A  23      54.174  48.896  64.607  1.00101.02           C
ATOM    168  CE2 TYR A  23      53.755  47.872  62.505  1.00101.02           C
ATOM    169  CZ  TYR A  23      53.834  47.785  63.875  1.00101.02           C
ATOM    170  OH  TYR A  23      53.561  46.561  64.523  1.00101.02           O
ATOM    171  C   TYR A  23      56.921  50.905  61.076  1.00101.02           C
ATOM    172  O   TYR A  23      57.378  49.848  61.508  1.00101.02           O
ATOM    173  N   ARG A  24      57.055  51.273  59.789  1.00126.24           N
ATOM    174  CA  ARG A  24      57.724  50.512  58.767  1.00126.24           C
ATOM    175  CB  ARG A  24      57.546  51.132  57.372  1.00126.24           C
ATOM    176  CG  ARG A  24      56.085  51.313  56.946  1.00126.24           C
ATOM    177  CD  ARG A  24      55.950  51.907  55.541  1.00126.24           C
ATOM    178  NE  ARG A  24      54.539  52.345  55.338  1.00126.24           N
ATOM    179  CZ  ARG A  24      54.167  53.611  55.687  1.00126.24           C
ATOM    180  NH1 ARG A  24      55.051  54.428  56.331  1.00126.24           N
ATOM    181  NH2 ARG A  24      52.917  54.069  55.385  1.00126.24           N
ATOM    182  C   ARG A  24      59.203  50.420  59.033  1.00126.24           C
ATOM    183  O   ARG A  24      59.845  49.460  58.611  1.00126.24           O
ATOM    184  N   THR A  25      59.794  51.429  59.705  1.00 55.95           N
ATOM    185  CA  THR A  25      61.216  51.480  59.930  1.00 55.95           C
ATOM    186  CB  THR A  25      61.624  52.646  60.781  1.00 55.95           C
ATOM    187  OG1 THR A  25      61.173  53.856  60.192  1.00 55.95           O
ATOM    188  CG2 THR A  25      63.157  52.665  60.897  1.00 55.95           C
ATOM    189  C   THR A  25      61.670  50.239  60.638  1.00 55.95           C
ATOM    190  O   THR A  25      60.961  49.613  61.425  1.00 55.95           O
ATOM    191  N   PRO A  26      62.881  49.887  60.304  1.00 85.72           N
ATOM    192  CA  PRO A  26      63.539  48.737  60.865  1.00 85.72           C
ATOM    193  CD  PRO A  26      63.407  50.232  58.995  1.00 85.72           C
ATOM    194  CB  PRO A  26      64.648  48.364  59.876  1.00 85.72           C
ATOM    195  CG  PRO A  26      64.803  49.598  58.971  1.00 85.72           C
ATOM    196  C   PRO A  26      64.055  49.011  62.244  1.00 85.72           C
ATOM    197  O   PRO A  26      64.074  50.166  62.671  1.00 85.72           O
ATOM    198  N   ARG A  27      64.456  47.931  62.947  1.00152.42           N
ATOM    199  CA  ARG A  27      65.089  47.950  64.236  1.00152.42           C
ATOM    200  CB  ARG A  27      66.227  48.983  64.277  1.00152.42           C
ATOM    201  CG  ARG A  27      67.445  48.533  63.464  1.00152.42           C
ATOM    202  CD  ARG A  27      68.401  49.649  63.034  1.00152.42           C
ATOM    203  NE  ARG A  27      68.203  50.815  63.936  1.00152.42           N
ATOM    204  CZ  ARG A  27      67.419  51.854  63.529  1.00152.42           C
ATOM    205  NH1 ARG A  27      66.803  51.817  62.312  1.00152.42           N
ATOM    206  NH2 ARG A  27      67.262  52.940  64.340  1.00152.42           N
ATOM    207  C   ARG A  27      64.131  48.235  65.348  1.00152.42           C
ATOM    208  O   ARG A  27      64.437  47.927  66.499  1.00152.42           O
ATOM    209  N   ARG A  28      62.928  48.751  65.035  1.00164.75           N
ATOM    210  CA  ARG A  28      61.927  49.032  66.028  1.00164.75           C
ATOM    211  CB  ARG A  28      61.269  47.780  66.634  1.00164.75           C
ATOM    212  CG  ARG A  28      60.534  46.966  65.570  1.00164.75           C
ATOM    213  CD  ARG A  28      59.642  45.858  66.122  1.00164.75           C
ATOM    214  NE  ARG A  28      59.052  45.146  64.953  1.00164.75           N
ATOM    215  CZ  ARG A  28      58.495  43.910  65.116  1.00164.75           C
ATOM    216  NH1 ARG A  28      58.385  43.377  66.367  1.00164.75           N
ATOM    217  NH2 ARG A  28      58.062  43.202  64.032  1.00164.75           N
ATOM    218  C   ARG A  28      62.472  49.911  67.114  1.00164.75           C
ATOM    219  O   ARG A  28      63.658  50.242  67.157  1.00164.75           O
ATOM    220  N   ALA A  29      61.549  50.362  67.987  1.00 51.26           N
ATOM    221  CA  ALA A  29      61.828  51.190  69.122  1.00 51.26           C
ATOM    222  CB  ALA A  29      61.757  52.694  68.812  1.00 51.26           C
ATOM    223  C   ALA A  29      60.745  50.874  70.111  1.00 51.26           C
ATOM    224  O   ALA A  29      59.873  50.053  69.836  1.00 51.26           O
ATOM    225  N   ASN A  30      60.770  51.515  71.295  1.00 31.24           N
ATOM    226  CA  ASN A  30      59.801  51.217  72.314  1.00 31.24           C
ATOM    227  CB  ASN A  30      60.007  52.042  73.594  1.00 31.24           C
ATOM    228  CG  ASN A  30      61.265  51.532  74.287  1.00 31.24           C
ATOM    229  OD1 ASN A  30      61.614  50.355  74.198  1.00 31.24           O
ATOM    230  ND2 ASN A  30      61.967  52.448  75.004  1.00 31.24           N
ATOM    231  C   ASN A  30      58.424  51.502  71.793  1.00 31.24           C
ATOM    232  O   ASN A  30      57.490  50.745  72.059  1.00 31.24           O
ATOM    233  N   ILE A  31      58.260  52.594  71.020  1.00 78.37           N
ATOM    234  CA  ILE A  31      56.971  52.954  70.494  1.00 78.37           C
ATOM    235  CB  ILE A  31      56.991  54.229  69.691  1.00 78.37           C
ATOM    236  CG2 ILE A  31      57.911  54.038  68.473  1.00 78.37           C
ATOM    237  CG1 ILE A  31      55.561  54.659  69.321  1.00 78.37           C
ATOM    238  CD1 ILE A  31      54.714  55.079  70.521  1.00 78.37           C
ATOM    239  C   ILE A  31      56.481  51.844  69.619  1.00 78.37           C
ATOM    240  O   ILE A  31      55.304  51.483  69.665  1.00 78.37           O
ATOM    241  N   HIS A  32      57.378  51.261  68.805  1.00 47.57           N
ATOM    242  CA  HIS A  32      56.985  50.211  67.910  1.00 47.57           C
ATOM    243  ND1 HIS A  32      59.525  51.732  66.398  1.00 47.57           N
ATOM    244  CG  HIS A  32      58.671  50.703  66.064  1.00 47.57           C
ATOM    245  CB  HIS A  32      58.142  49.692  67.041  1.00 47.57           C
ATOM    246  NE2 HIS A  32      59.186  51.876  64.205  1.00 47.57           N
ATOM    247  CD2 HIS A  32      58.472  50.808  64.721  1.00 47.57           C
ATOM    248  CE1 HIS A  32      59.801  52.401  65.250  1.00 47.57           C
ATOM    249  C   HIS A  32      56.472  49.054  68.709  1.00 47.57           C
ATOM    250  O   HIS A  32      55.472  48.441  68.339  1.00 47.57           O
ATOM    251  N   PHE A  33      57.129  48.722  69.835  1.00 44.69           N
ATOM    252  CA  PHE A  33      56.707  47.579  70.597  1.00 44.69           C
ATOM    253  CB  PHE A  33      57.625  47.271  71.792  1.00 44.69           C
ATOM    254  CG  PHE A  33      58.943  46.858  71.227  1.00 44.69           C
ATOM    255  CD1 PHE A  33      59.113  45.610  70.674  1.00 44.69           C
ATOM    256  CD2 PHE A  33      60.018  47.715  71.261  1.00 44.69           C
ATOM    257  CE1 PHE A  33      60.331  45.233  70.156  1.00 44.69           C
ATOM    258  CE2 PHE A  33      61.237  47.345  70.744  1.00 44.69           C
ATOM    259  CZ  PHE A  33      61.395  46.101  70.187  1.00 44.69           C
ATOM    260  C   PHE A  33      55.314  47.808  71.096  1.00 44.69           C
ATOM    261  O   PHE A  33      54.478  46.907  71.054  1.00 44.69           O
ATOM    262  N   ILE A  34      55.023  49.032  71.575  1.00 33.99           N
ATOM    263  CA  ILE A  34      53.721  49.333  72.095  1.00 33.99           C
ATOM    264  CB  ILE A  34      53.608  50.729  72.633  1.00 33.99           C
ATOM    265  CG2 ILE A  34      52.133  50.973  72.993  1.00 33.99           C
ATOM    266  CG1 ILE A  34      54.571  50.933  73.815  1.00 33.99           C
ATOM    267  CD1 ILE A  34      54.743  52.399  74.211  1.00 33.99           C
ATOM    268  C   ILE A  34      52.715  49.193  70.993  1.00 33.99           C
ATOM    269  O   ILE A  34      51.636  48.644  71.197  1.00 33.99           O
ATOM    270  N   THR A  35      53.056  49.674  69.786  1.00 48.20           N
ATOM    271  CA  THR A  35      52.161  49.669  68.663  1.00 48.20           C
ATOM    272  CB  THR A  35      52.763  50.296  67.438  1.00 48.20           C
ATOM    273  OG1 THR A  35      53.164  51.629  67.716  1.00 48.20           O
ATOM    274  CG2 THR A  35      51.711  50.286  66.315  1.00 48.20           C
ATOM    275  C   THR A  35      51.817  48.257  68.311  1.00 48.20           C
ATOM    276  O   THR A  35      50.692  47.978  67.901  1.00 48.20           O
ATOM    277  N   ASP A  36      52.791  47.333  68.426  1.00 59.61           N
ATOM    278  CA  ASP A  36      52.546  45.955  68.110  1.00 59.61           C
ATOM    279  CB  ASP A  36      53.798  45.064  68.252  1.00 59.61           C
ATOM    280  CG  ASP A  36      54.763  45.322  67.094  1.00 59.61           C
ATOM    281  OD1 ASP A  36      55.009  46.508  66.750  1.00 59.61           O
ATOM    282  OD2 ASP A  36      55.258  44.314  66.524  1.00 59.61           O
ATOM    283  C   ASP A  36      51.496  45.433  69.050  1.00 59.61           C
ATOM    284  O   ASP A  36      50.594  44.707  68.635  1.00 59.61           O
ATOM    285  N   GLN A  37      51.578  45.791  70.348  1.00 41.69           N
ATOM    286  CA  GLN A  37      50.623  45.311  71.312  1.00 41.69           C
ATOM    287  CB  GLN A  37      50.951  45.703  72.766  1.00 41.69           C
ATOM    288  CG  GLN A  37      52.156  44.953  73.337  1.00 41.69           C
ATOM    289  CD  GLN A  37      51.755  43.496  73.535  1.00 41.69           C
ATOM    290  OE1 GLN A  37      50.578  43.147  73.451  1.00 41.69           O
ATOM    291  NE2 GLN A  37      52.758  42.618  73.809  1.00 41.69           N
ATOM    292  C   GLN A  37      49.256  45.842  70.995  1.00 41.69           C
ATOM    293  O   GLN A  37      48.272  45.111  71.091  1.00 41.69           O
ATOM    294  N   LEU A  38      49.155  47.130  70.610  1.00 97.68           N
ATOM    295  CA  LEU A  38      47.884  47.738  70.308  1.00 97.68           C
ATOM    296  CB  LEU A  38      47.951  49.262  70.072  1.00 97.68           C
ATOM    297  CG  LEU A  38      48.081  50.091  71.368  1.00 97.68           C
ATOM    298  CD1 LEU A  38      46.794  50.022  72.205  1.00 97.68           C
ATOM    299  CD2 LEU A  38      49.308  49.681  72.190  1.00 97.68           C
ATOM    300  C   LEU A  38      47.277  47.094  69.101  1.00 97.68           C
ATOM    301  O   LEU A  38      46.059  46.934  69.029  1.00 97.68           O
ATOM    302  N   ALA A  39      48.104  46.715  68.110  1.00 30.54           N
ATOM    303  CA  ALA A  39      47.579  46.070  66.942  1.00 30.54           C
ATOM    304  CB  ALA A  39      48.676  45.679  65.938  1.00 30.54           C
ATOM    305  C   ALA A  39      46.925  44.809  67.410  1.00 30.54           C
ATOM    306  O   ALA A  39      45.848  44.432  66.950  1.00 30.54           O
ATOM    307  N   LEU A  40      47.569  44.144  68.382  1.00 71.34           N
ATOM    308  CA  LEU A  40      47.100  42.907  68.929  1.00 71.34           C
ATOM    309  CB  LEU A  40      48.045  42.357  70.009  1.00 71.34           C
ATOM    310  CG  LEU A  40      49.444  42.031  69.459  1.00 71.34           C
ATOM    311  CD1 LEU A  40      50.348  41.445  70.552  1.00 71.34           C
ATOM    312  CD2 LEU A  40      49.360  41.145  68.205  1.00 71.34           C
ATOM    313  C   LEU A  40      45.762  43.129  69.562  1.00 71.34           C
ATOM    314  O   LEU A  40      44.959  42.202  69.605  1.00 71.34           O
ATOM    315  N   ARG A  41      45.543  44.311  70.178  1.00117.58           N
ATOM    316  CA  ARG A  41      44.284  44.679  70.780  1.00117.58           C
ATOM    317  CB  ARG A  41      44.387  45.908  71.699  1.00117.58           C
ATOM    318  CG  ARG A  41      44.915  45.625  73.109  1.00117.58           C
ATOM    319  CD  ARG A  41      46.380  45.192  73.189  1.00117.58           C
ATOM    320  NE  ARG A  41      46.458  43.785  72.707  1.00117.58           N
ATOM    321  CZ  ARG A  41      47.241  42.874  73.355  1.00117.58           C
ATOM    322  NH1 ARG A  41      47.912  43.238  74.486  1.00117.58           N
ATOM    323  NH2 ARG A  41      47.339  41.599  72.879  1.00117.58           N
ATOM    324  C   ARG A  41      43.212  44.998  69.765  1.00117.58           C
ATOM    325  O   ARG A  41      42.076  44.547  69.903  1.00117.58           O
ATOM    326  N   GLY A  42      43.532  45.787  68.711  1.00 39.18           N
ATOM    327  CA  GLY A  42      42.500  46.196  67.792  1.00 39.18           C
ATOM    328  C   GLY A  42      43.116  47.043  66.713  1.00 39.18           C
ATOM    329  O   GLY A  42      44.338  47.147  66.614  1.00 39.18           O
ATOM    330  N   THR A  43      42.268  47.688  65.877  1.00 63.06           N
ATOM    331  CA  THR A  43      42.766  48.452  64.766  1.00 63.06           C
ATOM    332  CB  THR A  43      41.693  49.008  63.877  1.00 63.06           C
ATOM    333  OG1 THR A  43      40.828  49.860  64.612  1.00 63.06           O
ATOM    334  CG2 THR A  43      40.907  47.838  63.270  1.00 63.06           C
ATOM    335  C   THR A  43      43.593  49.603  65.252  1.00 63.06           C
ATOM    336  O   THR A  43      43.109  50.490  65.955  1.00 63.06           O
ATOM    337  N   THR A  44      44.880  49.617  64.845  1.00147.76           N
ATOM    338  CA  THR A  44      45.813  50.630  65.252  1.00147.76           C
ATOM    339  CB  THR A  44      46.994  50.120  66.025  1.00147.76           C
ATOM    340  OG1 THR A  44      47.557  49.005  65.357  1.00147.76           O
ATOM    341  CG2 THR A  44      46.594  49.759  67.455  1.00147.76           C
ATOM    342  C   THR A  44      46.369  51.301  64.043  1.00147.76           C
ATOM    343  O   THR A  44      46.663  50.662  63.033  1.00147.76           O
ATOM    344  N   ARG A  45      46.523  52.636  64.128  1.00160.68           N
ATOM    345  CA  ARG A  45      47.074  53.349  63.021  1.00160.68           C
ATOM    346  CB  ARG A  45      46.022  54.108  62.198  1.00160.68           C
ATOM    347  CG  ARG A  45      45.154  55.054  63.014  1.00160.68           C
ATOM    348  CD  ARG A  45      44.070  55.731  62.175  1.00160.68           C
ATOM    349  NE  ARG A  45      43.044  54.704  61.832  1.00160.68           N
ATOM    350  CZ  ARG A  45      43.128  54.004  60.664  1.00160.68           C
ATOM    351  NH1 ARG A  45      44.176  54.206  59.814  1.00160.68           N
ATOM    352  NH2 ARG A  45      42.150  53.109  60.338  1.00160.68           N
ATOM    353  C   ARG A  45      48.163  54.252  63.509  1.00160.68           C
ATOM    354  O   ARG A  45      48.001  55.011  64.464  1.00160.68           O
ATOM    355  N   PHE A  46      49.319  54.172  62.824  1.00133.01           N
ATOM    356  CA  PHE A  46      50.530  54.864  63.179  1.00133.01           C
ATOM    357  CB  PHE A  46      51.752  53.963  62.911  1.00133.01           C
ATOM    358  CG  PHE A  46      52.992  54.514  63.524  1.00133.01           C
ATOM    359  CD1 PHE A  46      53.704  55.520  62.913  1.00133.01           C
ATOM    360  CD2 PHE A  46      53.459  53.993  64.709  1.00133.01           C
ATOM    361  CE1 PHE A  46      54.854  56.010  63.488  1.00133.01           C
ATOM    362  CE2 PHE A  46      54.607  54.478  65.288  1.00133.01           C
ATOM    363  CZ  PHE A  46      55.306  55.490  64.677  1.00133.01           C
ATOM    364  C   PHE A  46      50.623  56.060  62.279  1.00133.01           C
ATOM    365  O   PHE A  46      50.532  55.932  61.059  1.00133.01           O
ATOM    366  N   PHE A  47      50.814  57.264  62.860  1.00150.85           N
ATOM    367  CA  PHE A  47      50.774  58.469  62.070  1.00150.85           C
ATOM    368  CB  PHE A  47      49.518  59.285  62.467  1.00150.85           C
ATOM    369  CG  PHE A  47      49.322  60.595  61.773  1.00150.85           C
ATOM    370  CD1 PHE A  47      49.152  60.688  60.410  1.00150.85           C
ATOM    371  CD2 PHE A  47      49.317  61.752  62.516  1.00150.85           C
ATOM    372  CE1 PHE A  47      48.964  61.914  59.810  1.00150.85           C
ATOM    373  CE2 PHE A  47      49.128  62.979  61.925  1.00150.85           C
ATOM    374  CZ  PHE A  47      48.948  63.061  60.567  1.00150.85           C
ATOM    375  C   PHE A  47      52.041  59.239  62.272  1.00150.85           C
ATOM    376  O   PHE A  47      52.205  59.967  63.251  1.00150.85           O
ATOM    377  N   SER A  48      52.967  59.105  61.299  1.00 74.09           N
ATOM    378  CA  SER A  48      54.263  59.723  61.386  1.00 74.09           C
ATOM    379  CB  SER A  48      55.315  59.052  60.486  1.00 74.09           C
ATOM    380  OG  SER A  48      55.498  57.693  60.856  1.00 74.09           O
ATOM    381  C   SER A  48      54.177  61.156  60.961  1.00 74.09           C
ATOM    382  O   SER A  48      53.587  61.488  59.933  1.00 74.09           O
ATOM    383  N   LEU A  49      54.817  62.039  61.750  1.00137.81           N
ATOM    384  CA  LEU A  49      54.851  63.447  61.476  1.00137.81           C
ATOM    385  CB  LEU A  49      54.459  64.321  62.677  1.00137.81           C
ATOM    386  CG  LEU A  49      53.013  64.076  63.139  1.00137.81           C
ATOM    387  CD1 LEU A  49      52.008  64.423  62.029  1.00137.81           C
ATOM    388  CD2 LEU A  49      52.839  62.645  63.672  1.00137.81           C
ATOM    389  C   LEU A  49      56.261  63.769  61.118  1.00137.81           C
ATOM    390  O   LEU A  49      56.954  62.924  60.549  1.00137.81           O
ATOM    391  N   ARG A  50      56.645  65.048  61.332  1.00137.32           N
ATOM    392  CA  ARG A  50      57.987  65.560  61.230  1.00137.32           C
ATOM    393  CB  ARG A  50      58.869  65.263  62.454  1.00137.32           C
ATOM    394  CG  ARG A  50      60.176  66.058  62.426  1.00137.32           C
ATOM    395  CD  ARG A  50      61.298  65.497  63.301  1.00137.32           C
ATOM    396  NE  ARG A  50      62.275  64.845  62.383  1.00137.32           N
ATOM    397  CZ  ARG A  50      62.299  63.488  62.251  1.00137.32           C
ATOM    398  NH1 ARG A  50      61.500  62.716  63.043  1.00137.32           N
ATOM    399  NH2 ARG A  50      63.113  62.902  61.325  1.00137.32           N
ATOM    400  C   ARG A  50      58.680  64.975  60.050  1.00137.32           C
ATOM    401  O   ARG A  50      59.774  64.431  60.204  1.00137.32           O
ATOM    402  N   TYR A  51      58.062  65.021  58.860  1.00 92.23           N
ATOM    403  CA  TYR A  51      58.702  64.463  57.707  1.00 92.23           C
ATOM    404  CB  TYR A  51      58.125  63.077  57.347  1.00 92.23           C
ATOM    405  CG  TYR A  51      58.842  62.519  56.164  1.00 92.23           C
ATOM    406  CD1 TYR A  51      60.130  62.053  56.288  1.00 92.23           C
ATOM    407  CD2 TYR A  51      58.223  62.431  54.937  1.00 92.23           C
ATOM    408  CE1 TYR A  51      60.798  61.532  55.204  1.00 92.23           C
ATOM    409  CE2 TYR A  51      58.885  61.910  53.848  1.00 92.23           C
ATOM    410  CZ  TYR A  51      60.177  61.462  53.980  1.00 92.23           C
ATOM    411  OH  TYR A  51      60.865  60.927  52.869  1.00 92.23           O
ATOM    412  C   TYR A  51      58.457  65.424  56.590  1.00 92.23           C
ATOM    413  O   TYR A  51      57.323  65.858  56.386  1.00 92.23           O
ATOM    414  N   SER A  52      59.513  65.781  55.829  1.00 54.55           N
ATOM    415  CA  SER A  52      59.327  66.765  54.801  1.00 54.55           C
ATOM    416  CB  SER A  52      59.308  68.204  55.343  1.00 54.55           C
ATOM    417  OG  SER A  52      60.575  68.527  55.898  1.00 54.55           O
ATOM    418  C   SER A  52      60.473  66.681  53.842  1.00 54.55           C
ATOM    419  O   SER A  52      61.336  65.811  53.944  1.00 54.55           O
ATOM    420  N   ARG A  53      60.493  67.606  52.866  1.00121.39           N
ATOM    421  CA  ARG A  53      61.533  67.665  51.880  1.00121.39           C
ATOM    422  CB  ARG A  53      61.315  68.811  50.881  1.00121.39           C
ATOM    423  CG  ARG A  53      62.333  68.855  49.744  1.00121.39           C
ATOM    424  CD  ARG A  53      62.084  70.010  48.773  1.00121.39           C
ATOM    425  NE  ARG A  53      60.754  69.784  48.140  1.00121.39           N
ATOM    426  CZ  ARG A  53      60.647  69.748  46.780  1.00121.39           C
ATOM    427  NH1 ARG A  53      61.755  69.932  46.005  1.00121.39           N
ATOM    428  NH2 ARG A  53      59.432  69.538  46.195  1.00121.39           N
ATOM    429  C   ARG A  53      62.813  67.930  52.613  1.00121.39           C
ATOM    430  O   ARG A  53      63.870  67.395  52.280  1.00121.39           O
ATOM    431  N   LEU A  54      62.720  68.757  53.667  1.00 58.06           N
ATOM    432  CA  LEU A  54      63.822  69.182  54.474  1.00 58.06           C
ATOM    433  CB  LEU A  54      63.385  70.172  55.568  1.00 58.06           C
ATOM    434  CG  LEU A  54      64.547  70.709  56.419  1.00 58.06           C
ATOM    435  CD1 LEU A  54      65.525  71.522  55.556  1.00 58.06           C
ATOM    436  CD2 LEU A  54      64.033  71.497  57.636  1.00 58.06           C
ATOM    437  C   LEU A  54      64.436  67.980  55.133  1.00 58.06           C
ATOM    438  O   LEU A  54      65.637  67.960  55.389  1.00 58.06           O
ATOM    439  N   SER A  55      63.626  66.948  55.443  1.00 47.01           N
ATOM    440  CA  SER A  55      64.122  65.773  56.107  1.00 47.01           C
ATOM    441  CB  SER A  55      63.037  64.723  56.401  1.00 47.01           C
ATOM    442  OG  SER A  55      62.146  65.206  57.394  1.00 47.01           O
ATOM    443  C   SER A  55      65.153  65.107  55.250  1.00 47.01           C
ATOM    444  O   SER A  55      66.076  64.483  55.771  1.00 47.01           O
ATOM    445  N   ARG A  56      65.020  65.210  53.914  1.00134.87           N
ATOM    446  CA  ARG A  56      65.971  64.592  53.033  1.00134.87           C
ATOM    447  CB  ARG A  56      65.627  64.808  51.559  1.00134.87           C
ATOM    448  CG  ARG A  56      64.142  64.607  51.300  1.00134.87           C
ATOM    449  CD  ARG A  56      63.768  64.522  49.827  1.00134.87           C
ATOM    450  NE  ARG A  56      62.339  64.924  49.747  1.00134.87           N
ATOM    451  CZ  ARG A  56      61.357  64.146  50.286  1.00134.87           C
ATOM    452  NH1 ARG A  56      61.662  63.017  50.988  1.00134.87           N
ATOM    453  NH2 ARG A  56      60.056  64.517  50.130  1.00134.87           N
ATOM    454  C   ARG A  56      67.281  65.269  53.265  1.00134.87           C
ATOM    455  O   ARG A  56      68.333  64.632  53.296  1.00134.87           O
ATOM    456  N   MET A  57      67.232  66.597  53.459  1.00117.36           N
ATOM    457  CA  MET A  57      68.415  67.373  53.667  1.00117.36           C
ATOM    458  CB  MET A  57      68.110  68.869  53.846  1.00117.36           C
ATOM    459  CG  MET A  57      67.359  69.456  52.649  1.00117.36           C
ATOM    460  SD  MET A  57      68.209  69.274  51.053  1.00117.36           S
ATOM    461  CE  MET A  57      66.770  69.768  50.060  1.00117.36           C
ATOM    462  C   MET A  57      69.046  66.864  54.925  1.00117.36           C
ATOM    463  O   MET A  57      70.265  66.890  55.057  1.00117.36           O
ATOM    464  N   LYS A  58      68.216  66.456  55.905  1.00148.63           N
ATOM    465  CA  LYS A  58      68.639  65.897  57.165  1.00148.63           C
ATOM    466  CB  LYS A  58      67.545  65.939  58.244  1.00148.63           C
ATOM    467  CG  LYS A  58      67.517  67.319  58.894  1.00148.63           C
ATOM    468  CD  LYS A  58      67.269  68.424  57.868  1.00148.63           C
ATOM    469  CE  LYS A  58      67.746  69.804  58.315  1.00148.63           C
ATOM    470  NZ  LYS A  58      67.922  70.664  57.125  1.00148.63           N
ATOM    471  C   LYS A  58      69.171  64.494  57.053  1.00148.63           C
ATOM    472  O   LYS A  58      70.019  64.105  57.853  1.00148.63           O
ATOM    473  N   GLY A  59      68.703  63.672  56.093  1.00 32.17           N
ATOM    474  CA  GLY A  59      69.207  62.323  56.053  1.00 32.17           C
ATOM    475  C   GLY A  59      68.365  61.465  56.952  1.00 32.17           C
ATOM    476  O   GLY A  59      68.857  60.546  57.605  1.00 32.17           O
ATOM    477  N   ASP A  60      67.052  61.759  56.988  1.00 74.44           N
ATOM    478  CA  ASP A  60      66.074  61.091  57.800  1.00 74.44           C
ATOM    479  CB  ASP A  60      64.684  61.734  57.601  1.00 74.44           C
ATOM    480  CG  ASP A  60      63.694  61.291  58.668  1.00 74.44           C
ATOM    481  OD1 ASP A  60      64.027  60.374  59.465  1.00 74.44           O
ATOM    482  OD2 ASP A  60      62.578  61.877  58.697  1.00 74.44           O
ATOM    483  C   ASP A  60      66.000  59.636  57.403  1.00 74.44           C
ATOM    484  O   ASP A  60      66.029  59.287  56.225  1.00 74.44           O
ATOM    485  N   MET A  61      65.852  58.753  58.414  1.00118.90           N
ATOM    486  CA  MET A  61      65.827  57.315  58.313  1.00118.90           C
ATOM    487  CB  MET A  61      65.746  56.642  59.695  1.00118.90           C
ATOM    488  CG  MET A  61      64.484  57.003  60.483  1.00118.90           C
ATOM    489  SD  MET A  61      64.381  56.211  62.116  1.00118.90           S
ATOM    490  CE  MET A  61      62.793  56.964  62.569  1.00118.90           C
ATOM    491  C   MET A  61      64.633  56.863  57.513  1.00118.90           C
ATOM    492  O   MET A  61      64.632  55.770  56.952  1.00118.90           O
ATOM    493  N   ARG A  62      63.551  57.661  57.533  1.00202.61           N
ATOM    494  CA  ARG A  62      62.297  57.412  56.863  1.00202.61           C
ATOM    495  CB  ARG A  62      61.121  58.206  57.430  1.00202.61           C
ATOM    496  CG  ARG A  62      60.639  57.622  58.755  1.00202.61           C
ATOM    497  CD  ARG A  62      59.636  58.530  59.448  1.00202.61           C
ATOM    498  NE  ARG A  62      60.338  59.827  59.579  1.00202.61           N
ATOM    499  CZ  ARG A  62      59.850  60.835  60.352  1.00202.61           C
ATOM    500  NH1 ARG A  62      58.645  60.729  60.984  1.00202.61           N
ATOM    501  NH2 ARG A  62      60.622  61.944  60.513  1.00202.61           N
ATOM    502  C   ARG A  62      62.345  57.624  55.376  1.00202.61           C
ATOM    503  O   ARG A  62      61.370  57.324  54.688  1.00202.61           O
ATOM    504  N   LEU A  63      63.437  58.192  54.836  1.00 77.09           N
ATOM    505  CA  LEU A  63      63.499  58.553  53.443  1.00 77.09           C
ATOM    506  CB  LEU A  63      64.864  59.135  53.035  1.00 77.09           C
ATOM    507  CG  LEU A  63      64.925  59.585  51.563  1.00 77.09           C
ATOM    508  CD1 LEU A  63      63.917  60.711  51.279  1.00 77.09           C
ATOM    509  CD2 LEU A  63      66.356  59.966  51.158  1.00 77.09           C
ATOM    510  C   LEU A  63      63.189  57.384  52.541  1.00 77.09           C
ATOM    511  O   LEU A  63      62.582  57.598  51.491  1.00 77.09           O
ATOM    512  N   PRO A  64      63.548  56.168  52.837  1.00 86.65           N
ATOM    513  CA  PRO A  64      63.229  55.099  51.923  1.00 86.65           C
ATOM    514  CD  PRO A  64      64.759  55.895  53.594  1.00 86.65           C
ATOM    515  CB  PRO A  64      63.993  53.886  52.445  1.00 86.65           C
ATOM    516  CG  PRO A  64      65.232  54.508  53.123  1.00 86.65           C
ATOM    517  C   PRO A  64      61.745  54.914  51.753  1.00 86.65           C
ATOM    518  O   PRO A  64      61.334  54.238  50.812  1.00 86.65           O
ATOM    519  N   LEU A  65      60.951  55.438  52.704  1.00102.90           N
ATOM    520  CA  LEU A  65      59.512  55.460  52.782  1.00102.90           C
ATOM    521  CB  LEU A  65      59.012  55.665  54.220  1.00102.90           C
ATOM    522  CG  LEU A  65      59.519  54.557  55.163  1.00102.90           C
ATOM    523  CD1 LEU A  65      58.876  54.651  56.555  1.00102.90           C
ATOM    524  CD2 LEU A  65      59.370  53.170  54.519  1.00102.90           C
ATOM    525  C   LEU A  65      58.890  56.516  51.900  1.00102.90           C
ATOM    526  O   LEU A  65      57.673  56.532  51.724  1.00102.90           O
ATOM    527  N   ASP A  66      59.683  57.460  51.358  1.00 90.33           N
ATOM    528  CA  ASP A  66      59.150  58.622  50.691  1.00 90.33           C
ATOM    529  CB  ASP A  66      60.228  59.505  50.042  1.00 90.33           C
ATOM    530  CG  ASP A  66      59.589  60.856  49.731  1.00 90.33           C
ATOM    531  OD1 ASP A  66      58.863  61.383  50.618  1.00 90.33           O
ATOM    532  OD2 ASP A  66      59.802  61.372  48.603  1.00 90.33           O
ATOM    533  C   ASP A  66      58.163  58.264  49.617  1.00 90.33           C
ATOM    534  O   ASP A  66      57.196  58.997  49.414  1.00 90.33           O
ATOM    535  N   GLU A  67      58.356  57.146  48.894  1.00120.22           N
ATOM    536  CA  GLU A  67      57.435  56.814  47.843  1.00120.22           C
ATOM    537  CB  GLU A  67      57.787  55.475  47.167  1.00120.22           C
ATOM    538  CG  GLU A  67      56.918  55.114  45.959  1.00120.22           C
ATOM    539  CD  GLU A  67      55.776  54.206  46.403  1.00120.22           C
ATOM    540  OE1 GLU A  67      54.804  54.719  47.018  1.00120.22           O
ATOM    541  OE2 GLU A  67      55.859  52.982  46.123  1.00120.22           O
ATOM    542  C   GLU A  67      56.063  56.691  48.442  1.00120.22           C
ATOM    543  O   GLU A  67      55.088  57.170  47.863  1.00120.22           O
ATOM    544  N   THR A  68      55.941  56.044  49.621  1.00 76.33           N
ATOM    545  CA  THR A  68      54.644  55.877  50.218  1.00 76.33           C
ATOM    546  CB  THR A  68      54.658  55.043  51.476  1.00 76.33           C
ATOM    547  OG1 THR A  68      55.367  55.699  52.516  1.00 76.33           O
ATOM    548  CG2 THR A  68      55.325  53.692  51.162  1.00 76.33           C
ATOM    549  C   THR A  68      54.071  57.226  50.552  1.00 76.33           C
ATOM    550  O   THR A  68      52.934  57.521  50.186  1.00 76.33           O
ATOM    551  N   ALA A  69      54.834  58.086  51.265  1.00212.76           N
ATOM    552  CA  ALA A  69      54.369  59.426  51.504  1.00212.76           C
ATOM    553  CB  ALA A  69      54.285  60.291  50.232  1.00212.76           C
ATOM    554  C   ALA A  69      53.025  59.415  52.165  1.00212.76           C
ATOM    555  O   ALA A  69      52.725  58.573  53.012  1.00212.76           O
ATOM    556  N   ASN A  70      52.205  60.421  51.796  1.00174.44           N
ATOM    557  CA  ASN A  70      50.902  60.663  52.345  1.00174.44           C
ATOM    558  CB  ASN A  70      50.394  62.059  51.956  1.00174.44           C
ATOM    559  CG  ASN A  70      51.417  63.081  52.432  1.00174.44           C
ATOM    560  OD1 ASN A  70      52.607  62.990  52.134  1.00174.44           O
ATOM    561  ND2 ASN A  70      50.936  64.098  53.193  1.00174.44           N
ATOM    562  C   ASN A  70      49.908  59.681  51.788  1.00174.44           C
ATOM    563  O   ASN A  70      48.962  60.069  51.103  1.00174.44           O
ATOM    564  N   LYS A  71      50.078  58.378  52.095  1.00102.41           N
ATOM    565  CA  LYS A  71      49.131  57.373  51.689  1.00102.41           C
ATOM    566  CB  LYS A  71      49.446  56.717  50.326  1.00102.41           C
ATOM    567  CG  LYS A  71      50.732  55.883  50.279  1.00102.41           C
ATOM    568  CD  LYS A  71      50.905  55.095  48.973  1.00102.41           C
ATOM    569  CE  LYS A  71      52.228  54.327  48.868  1.00102.41           C
ATOM    570  NZ  LYS A  71      52.356  53.699  47.532  1.00102.41           N
ATOM    571  C   LYS A  71      49.176  56.313  52.747  1.00102.41           C
ATOM    572  O   LYS A  71      50.212  56.104  53.375  1.00102.41           O
ATOM    573  N   VAL A  72      48.044  55.622  52.995  1.00 40.18           N
ATOM    574  CA  VAL A  72      48.048  54.630  54.033  1.00 40.18           C
ATOM    575  CB  VAL A  72      46.693  54.361  54.624  1.00 40.18           C
ATOM    576  CG1 VAL A  72      46.184  55.659  55.273  1.00 40.18           C
ATOM    577  CG2 VAL A  72      45.767  53.801  53.531  1.00 40.18           C
ATOM    578  C   VAL A  72      48.574  53.341  53.489  1.00 40.18           C
ATOM    579  O   VAL A  72      48.190  52.911  52.402  1.00 40.18           O
ATOM    580  N   VAL A  73      49.494  52.701  54.243  1.00 44.37           N
ATOM    581  CA  VAL A  73      50.037  51.433  53.846  1.00 44.37           C
ATOM    582  CB  VAL A  73      51.477  51.523  53.437  1.00 44.37           C
ATOM    583  CG1 VAL A  73      51.985  50.115  53.091  1.00 44.37           C
ATOM    584  CG2 VAL A  73      51.591  52.534  52.285  1.00 44.37           C
ATOM    585  C   VAL A  73      49.982  50.545  55.053  1.00 44.37           C
ATOM    586  O   VAL A  73      50.482  50.913  56.115  1.00 44.37           O
ATOM    587  N   SER A  74      49.372  49.346  54.927  1.00 88.09           N
ATOM    588  CA  SER A  74      49.293  48.463  56.060  1.00 88.09           C
ATOM    589  CB  SER A  74      48.191  47.392  55.965  1.00 88.09           C
ATOM    590  OG  SER A  74      46.913  47.998  56.063  1.00 88.09           O
ATOM    591  C   SER A  74      50.596  47.752  56.216  1.00 88.09           C
ATOM    592  O   SER A  74      51.242  47.373  55.238  1.00 88.09           O
ATOM    593  N   HIS A  75      51.003  47.552  57.483  1.00 98.25           N
ATOM    594  CA  HIS A  75      52.239  46.901  57.789  1.00 98.25           C
ATOM    595  ND1 HIS A  75      55.487  46.649  57.312  1.00 98.25           N
ATOM    596  CG  HIS A  75      54.735  47.356  58.222  1.00 98.25           C
ATOM    597  CB  HIS A  75      53.377  47.927  57.942  1.00 98.25           C
ATOM    598  NE2 HIS A  75      56.709  46.802  59.164  1.00 98.25           N
ATOM    599  CD2 HIS A  75      55.495  47.440  59.347  1.00 98.25           C
ATOM    600  CE1 HIS A  75      56.658  46.342  57.927  1.00 98.25           C
ATOM    601  C   HIS A  75      52.056  46.205  59.104  1.00 98.25           C
ATOM    602  O   HIS A  75      51.730  46.832  60.110  1.00 98.25           O
ATOM    603  N   LYS A  76      52.240  44.871  59.117  1.00107.24           N
ATOM    604  CA  LYS A  76      52.155  44.084  60.316  1.00107.24           C
ATOM    605  CB  LYS A  76      53.287  44.369  61.317  1.00107.24           C
ATOM    606  CG  LYS A  76      54.674  43.920  60.853  1.00107.24           C
ATOM    607  CD  LYS A  76      55.796  44.572  61.662  1.00107.24           C
ATOM    608  CE  LYS A  76      55.501  44.625  63.161  1.00107.24           C
ATOM    609  NZ  LYS A  76      56.309  45.688  63.798  1.00107.24           N
ATOM    610  C   LYS A  76      50.850  44.335  61.016  1.00107.24           C
ATOM    611  O   LYS A  76      50.785  44.262  62.243  1.00107.24           O
ATOM    612  N   GLY A  77      49.769  44.615  60.262  1.00 29.47           N
ATOM    613  CA  GLY A  77      48.479  44.781  60.879  1.00 29.47           C
ATOM    614  C   GLY A  77      48.292  46.168  61.433  1.00 29.47           C
ATOM    615  O   GLY A  77      47.426  46.372  62.284  1.00 29.47           O
ATOM    616  N   VAL A  78      49.097  47.159  60.993  1.00 51.80           N
ATOM    617  CA  VAL A  78      48.911  48.508  61.465  1.00 51.80           C
ATOM    618  CB  VAL A  78      50.022  48.993  62.357  1.00 51.80           C
ATOM    619  CG1 VAL A  78      49.773  50.473  62.688  1.00 51.80           C
ATOM    620  CG2 VAL A  78      50.081  48.096  63.606  1.00 51.80           C
ATOM    621  C   VAL A  78      48.860  49.408  60.259  1.00 51.80           C
ATOM    622  O   VAL A  78      49.585  49.197  59.290  1.00 51.80           O
ATOM    623  N   ASP A  79      47.995  50.448  60.289  1.00 69.38           N
ATOM    624  CA  ASP A  79      47.833  51.330  59.159  1.00 69.38           C
ATOM    625  CB  ASP A  79      46.446  51.990  59.100  1.00 69.38           C
ATOM    626  CG  ASP A  79      45.397  50.935  58.794  1.00 69.38           C
ATOM    627  OD1 ASP A  79      45.770  49.841  58.289  1.00 69.38           O
ATOM    628  OD2 ASP A  79      44.200  51.217  59.062  1.00 69.38           O
ATOM    629  C   ASP A  79      48.800  52.459  59.320  1.00 69.38           C
ATOM    630  O   ASP A  79      48.655  53.283  60.221  1.00 69.38           O
ATOM    631  N   CYS A  80      49.789  52.559  58.413  1.00 50.77           N
ATOM    632  CA  CYS A  80      50.815  53.548  58.584  1.00 50.77           C
ATOM    633  CB  CYS A  80      52.220  52.973  58.355  1.00 50.77           C
ATOM    634  SG  CYS A  80      52.577  51.600  59.492  1.00 50.77           S
ATOM    635  C   CYS A  80      50.624  54.673  57.609  1.00 50.77           C
ATOM    636  O   CYS A  80      50.246  54.462  56.457  1.00 50.77           O
ATOM    637  N   TYR A  81      50.874  55.916  58.077  1.00103.62           N
ATOM    638  CA  TYR A  81      50.732  57.103  57.279  1.00103.62           C
ATOM    639  CB  TYR A  81      49.500  57.891  57.755  1.00103.62           C
ATOM    640  CG  TYR A  81      49.210  59.080  56.909  1.00103.62           C
ATOM    641  CD1 TYR A  81      49.962  60.223  57.028  1.00103.62           C
ATOM    642  CD2 TYR A  81      48.161  59.058  56.021  1.00103.62           C
ATOM    643  CE1 TYR A  81      49.674  61.325  56.258  1.00103.62           C
ATOM    644  CE2 TYR A  81      47.868  60.157  55.249  1.00103.62           C
ATOM    645  CZ  TYR A  81      48.630  61.294  55.368  1.00103.62           C
ATOM    646  OH  TYR A  81      48.332  62.426  54.581  1.00103.62           O
ATOM    647  C   TYR A  81      51.976  57.933  57.492  1.00103.62           C
ATOM    648  O   TYR A  81      52.348  58.212  58.635  1.00103.62           O
ATOM    649  N   LEU A  82      52.656  58.353  56.399  1.00 89.95           N
ATOM    650  CA  LEU A  82      53.873  59.130  56.506  1.00 89.95           C
ATOM    651  CB  LEU A  82      55.018  58.522  55.675  1.00 89.95           C
ATOM    652  CG  LEU A  82      56.346  59.294  55.748  1.00 89.95           C
ATOM    653  CD1 LEU A  82      56.940  59.259  57.167  1.00 89.95           C
ATOM    654  CD2 LEU A  82      57.328  58.796  54.678  1.00 89.95           C
ATOM    655  C   LEU A  82      53.565  60.498  55.961  1.00 89.95           C
ATOM    656  O   LEU A  82      53.516  60.698  54.747  1.00 89.95           O
ATOM    657  N   TRP A  83      53.439  61.511  56.842  1.00134.30           N
ATOM    658  CA  TRP A  83      52.855  62.741  56.384  1.00134.30           C
ATOM    659  CB  TRP A  83      52.001  63.370  57.506  1.00134.30           C
ATOM    660  CG  TRP A  83      50.995  64.425  57.106  1.00134.30           C
ATOM    661  CD2 TRP A  83      51.029  65.799  57.511  1.00134.30           C
ATOM    662  CD1 TRP A  83      49.851  64.265  56.381  1.00134.30           C
ATOM    663  NE1 TRP A  83      49.168  65.454  56.309  1.00134.30           N
ATOM    664  CE2 TRP A  83      49.881  66.408  57.002  1.00134.30           C
ATOM    665  CE3 TRP A  83      51.932  66.499  58.260  1.00134.30           C
ATOM    666  CZ2 TRP A  83      49.617  67.727  57.230  1.00134.30           C
ATOM    667  CZ3 TRP A  83      51.670  67.833  58.476  1.00134.30           C
ATOM    668  CH2 TRP A  83      50.536  68.436  57.972  1.00134.30           C
ATOM    669  C   TRP A  83      53.909  63.706  55.931  1.00134.30           C
ATOM    670  O   TRP A  83      54.365  64.567  56.678  1.00134.30           O
ATOM    671  N   ARG A  84      54.273  63.613  54.640  1.00140.99           N
ATOM    672  CA  ARG A  84      55.299  64.434  54.065  1.00140.99           C
ATOM    673  CB  ARG A  84      55.791  63.841  52.741  1.00140.99           C
ATOM    674  CG  ARG A  84      56.888  64.642  52.052  1.00140.99           C
ATOM    675  CD  ARG A  84      57.309  64.004  50.732  1.00140.99           C
ATOM    676  NE  ARG A  84      56.114  63.995  49.846  1.00140.99           N
ATOM    677  CZ  ARG A  84      56.021  63.135  48.790  1.00140.99           C
ATOM    678  NH1 ARG A  84      57.027  62.251  48.525  1.00140.99           N
ATOM    679  NH2 ARG A  84      54.911  63.164  47.996  1.00140.99           N
ATOM    680  C   ARG A  84      54.754  65.801  53.781  1.00140.99           C
ATOM    681  O   ARG A  84      53.682  65.948  53.202  1.00140.99           O
ATOM    682  N   THR A  85      55.512  66.846  54.178  1.00 55.39           N
ATOM    683  CA  THR A  85      55.137  68.213  53.926  1.00 55.39           C
ATOM    684  CB  THR A  85      54.886  69.019  55.168  1.00 55.39           C
ATOM    685  OG1 THR A  85      56.076  69.119  55.936  1.00 55.39           O
ATOM    686  CG2 THR A  85      53.781  68.335  55.989  1.00 55.39           C
ATOM    687  C   THR A  85      56.306  68.844  53.239  1.00 55.39           C
ATOM    688  O   THR A  85      57.350  68.212  53.082  1.00 55.39           O
ATOM    689  N   THR A  86      56.147  70.091  52.750  1.00 38.31           N
ATOM    690  CA  THR A  86      57.269  70.734  52.128  1.00 38.31           C
ATOM    691  CB  THR A  86      56.939  72.065  51.514  1.00 38.31           C
ATOM    692  OG1 THR A  86      56.433  72.956  52.497  1.00 38.31           O
ATOM    693  CG2 THR A  86      55.910  71.849  50.393  1.00 38.31           C
ATOM    694  C   THR A  86      58.321  70.950  53.172  1.00 38.31           C
ATOM    695  O   THR A  86      59.479  70.586  52.971  1.00 38.31           O
ATOM    696  N   VAL A  87      57.938  71.523  54.333  1.00 36.30           N
ATOM    697  CA  VAL A  87      58.899  71.762  55.376  1.00 36.30           C
ATOM    698  CB  VAL A  87      59.388  73.182  55.414  1.00 36.30           C
ATOM    699  CG1 VAL A  87      60.334  73.358  56.614  1.00 36.30           C
ATOM    700  CG2 VAL A  87      60.037  73.502  54.058  1.00 36.30           C
ATOM    701  C   VAL A  87      58.229  71.486  56.687  1.00 36.30           C
ATOM    702  O   VAL A  87      57.009  71.589  56.804  1.00 36.30           O
ATOM    703  N   HIS A  88      59.024  71.107  57.713  1.00 53.99           N
ATOM    704  CA  HIS A  88      58.472  70.860  59.016  1.00 53.99           C
ATOM    705  ND1 HIS A  88      60.808  68.420  58.622  1.00 53.99           N
ATOM    706  CG  HIS A  88      60.052  68.954  59.644  1.00 53.99           C
ATOM    707  CB  HIS A  88      58.627  69.405  59.498  1.00 53.99           C
ATOM    708  NE2 HIS A  88      62.105  68.435  60.428  1.00 53.99           N
ATOM    709  CD2 HIS A  88      60.861  68.955  60.739  1.00 53.99           C
ATOM    710  CE1 HIS A  88      62.025  68.127  59.146  1.00 53.99           C
ATOM    711  C   HIS A  88      59.183  71.751  59.994  1.00 53.99           C
ATOM    712  O   HIS A  88      60.356  72.083  59.820  1.00 53.99           O
ATOM    713  N   PRO A  89      58.480  72.173  61.013  1.00157.67           N
ATOM    714  CA  PRO A  89      59.080  73.037  61.996  1.00157.67           C
ATOM    715  CD  PRO A  89      57.060  72.443  60.853  1.00157.67           C
ATOM    716  CB  PRO A  89      57.921  73.664  62.767  1.00157.67           C
ATOM    717  CG  PRO A  89      56.762  73.652  61.755  1.00157.67           C
ATOM    718  C   PRO A  89      60.038  72.291  62.865  1.00157.67           C
ATOM    719  O   PRO A  89      59.855  71.088  63.056  1.00157.67           O
ATOM    720  N   PHE A  90      61.070  72.982  63.393  1.00140.10           N
ATOM    721  CA  PHE A  90      62.025  72.331  64.245  1.00140.10           C
ATOM    722  CB  PHE A  90      63.148  71.616  63.470  1.00140.10           C
ATOM    723  CG  PHE A  90      63.959  72.638  62.744  1.00140.10           C
ATOM    724  CD1 PHE A  90      63.590  73.080  61.494  1.00140.10           C
ATOM    725  CD2 PHE A  90      65.090  73.162  63.322  1.00140.10           C
ATOM    726  CE1 PHE A  90      64.344  74.023  60.832  1.00140.10           C
ATOM    727  CE2 PHE A  90      65.848  74.103  62.664  1.00140.10           C
ATOM    728  CZ  PHE A  90      65.477  74.537  61.415  1.00140.10           C
ATOM    729  C   PHE A  90      62.647  73.369  65.128  1.00140.10           C
ATOM    730  O   PHE A  90      62.329  74.554  65.034  1.00140.10           O
ATOM    731  N   ASN A  91      63.546  72.936  66.038  1.00 72.37           N
ATOM    732  CA  ASN A  91      64.164  73.876  66.928  1.00 72.37           C
ATOM    733  CB  ASN A  91      64.330  73.344  68.364  1.00 72.37           C
ATOM    734  CG  ASN A  91      64.543  74.534  69.292  1.00 72.37           C
ATOM    735  OD1 ASN A  91      63.804  75.515  69.237  1.00 72.37           O
ATOM    736  ND2 ASN A  91      65.578  74.448  70.169  1.00 72.37           N
ATOM    737  C   ASN A  91      65.520  74.196  66.380  1.00 72.37           C
ATOM    738  O   ASN A  91      66.431  73.370  66.374  1.00 72.37           O
ATOM    739  N   THR A  92      65.672  75.449  65.922  1.00158.57           N
ATOM    740  CA  THR A  92      66.859  75.967  65.309  1.00158.57           C
ATOM    741  CB  THR A  92      66.652  77.342  64.737  1.00158.57           C
ATOM    742  OG1 THR A  92      67.845  77.812  64.127  1.00158.57           O
ATOM    743  CG2 THR A  92      66.200  78.292  65.856  1.00158.57           C
ATOM    744  C   THR A  92      67.971  76.010  66.314  1.00158.57           C
ATOM    745  O   THR A  92      69.143  75.962  65.948  1.00158.57           O
ATOM    746  N   ARG A  93      67.642  76.137  67.612  1.00174.50           N
ATOM    747  CA  ARG A  93      68.674  76.172  68.609  1.00174.50           C
ATOM    748  CB  ARG A  93      69.665  75.008  68.491  1.00174.50           C
ATOM    749  CG  ARG A  93      69.071  73.626  68.744  1.00174.50           C
ATOM    750  CD  ARG A  93      69.980  72.505  68.240  1.00174.50           C
ATOM    751  NE  ARG A  93      71.227  72.527  69.056  1.00174.50           N
ATOM    752  CZ  ARG A  93      72.291  73.302  68.690  1.00174.50           C
ATOM    753  NH1 ARG A  93      72.223  74.097  67.582  1.00174.50           N
ATOM    754  NH2 ARG A  93      73.439  73.265  69.428  1.00174.50           N
ATOM    755  C   ARG A  93      69.467  77.416  68.401  1.00174.50           C
ATOM    756  O   ARG A  93      70.626  77.497  68.807  1.00174.50           O
ATOM    757  N   ARG A  94      68.843  78.420  67.760  1.00 98.85           N
ATOM    758  CA  ARG A  94      69.479  79.685  67.539  1.00 98.85           C
ATOM    759  CB  ARG A  94      69.624  80.039  66.053  1.00 98.85           C
ATOM    760  CG  ARG A  94      70.120  81.464  65.811  1.00 98.85           C
ATOM    761  CD  ARG A  94      70.245  81.820  64.328  1.00 98.85           C
ATOM    762  NE  ARG A  94      70.483  83.288  64.240  1.00 98.85           N
ATOM    763  CZ  ARG A  94      70.745  83.874  63.035  1.00 98.85           C
ATOM    764  NH1 ARG A  94      70.846  83.118  61.903  1.00 98.85           N
ATOM    765  NH2 ARG A  94      70.898  85.228  62.962  1.00 98.85           N
ATOM    766  C   ARG A  94      68.595  80.726  68.153  1.00 98.85           C
ATOM    767  O   ARG A  94      67.380  80.725  67.970  1.00 98.85           O
ATOM    768  N   PRO A  95      69.184  81.606  68.906  1.00175.87           N
ATOM    769  CA  PRO A  95      68.412  82.616  69.578  1.00175.87           C
ATOM    770  CD  PRO A  95      70.389  81.261  69.642  1.00175.87           C
ATOM    771  CB  PRO A  95      69.367  83.260  70.581  1.00175.87           C
ATOM    772  CG  PRO A  95      70.357  82.127  70.913  1.00175.87           C
ATOM    773  C   PRO A  95      67.657  83.608  68.741  1.00175.87           C
ATOM    774  O   PRO A  95      66.520  83.905  69.089  1.00175.87           O
ATOM    775  N   TRP A  96      68.241  84.165  67.667  1.00168.66           N
ATOM    776  CA  TRP A  96      67.539  85.157  66.898  1.00168.66           C
ATOM    777  CB  TRP A  96      68.475  85.905  65.943  1.00168.66           C
ATOM    778  CG  TRP A  96      69.542  86.647  66.705  1.00168.66           C
ATOM    779  CD2 TRP A  96      69.471  88.025  67.108  1.00168.66           C
ATOM    780  CD1 TRP A  96      70.735  86.172  67.164  1.00168.66           C
ATOM    781  NE1 TRP A  96      71.413  87.164  67.826  1.00168.66           N
ATOM    782  CE2 TRP A  96      70.649  88.310  67.800  1.00168.66           C
ATOM    783  CE3 TRP A  96      68.508  88.974  66.918  1.00168.66           C
ATOM    784  CZ2 TRP A  96      70.884  89.554  68.312  1.00168.66           C
ATOM    785  CZ3 TRP A  96      68.749  90.227  67.441  1.00168.66           C
ATOM    786  CH2 TRP A  96      69.914  90.513  68.123  1.00168.66           C
ATOM    787  C   TRP A  96      66.439  84.521  66.107  1.00168.66           C
ATOM    788  O   TRP A  96      65.325  85.039  66.030  1.00168.66           O
ATOM    789  N   LEU A  97      66.741  83.352  65.516  1.00180.65           N
ATOM    790  CA  LEU A  97      65.870  82.635  64.626  1.00180.65           C
ATOM    791  CB  LEU A  97      66.533  81.421  63.950  1.00180.65           C
ATOM    792  CG  LEU A  97      67.633  81.774  62.927  1.00180.65           C
ATOM    793  CD1 LEU A  97      68.075  80.525  62.148  1.00180.65           C
ATOM    794  CD2 LEU A  97      67.213  82.934  62.009  1.00180.65           C
ATOM    795  C   LEU A  97      64.641  82.155  65.335  1.00180.65           C
ATOM    796  O   LEU A  97      63.603  81.959  64.707  1.00180.65           O
ATOM    797  N   ARG A  98      64.716  81.957  66.661  1.00168.06           N
ATOM    798  CA  ARG A  98      63.626  81.393  67.404  1.00168.06           C
ATOM    799  CB  ARG A  98      63.862  81.425  68.924  1.00168.06           C
ATOM    800  CG  ARG A  98      65.045  80.585  69.414  1.00168.06           C
ATOM    801  CD  ARG A  98      64.856  79.073  69.261  1.00168.06           C
ATOM    802  NE  ARG A  98      63.528  78.724  69.838  1.00168.06           N
ATOM    803  CZ  ARG A  98      62.453  78.583  69.009  1.00168.06           C
ATOM    804  NH1 ARG A  98      62.622  78.649  67.656  1.00168.06           N
ATOM    805  NH2 ARG A  98      61.211  78.362  69.527  1.00168.06           N
ATOM    806  C   ARG A  98      62.384  82.191  67.155  1.00168.06           C
ATOM    807  O   ARG A  98      61.293  81.629  67.070  1.00168.06           O
ATOM    808  N   SER A  99      62.511  83.522  67.023  1.00 30.10           N
ATOM    809  CA  SER A  99      61.360  84.352  66.820  1.00 30.10           C
ATOM    810  CB  SER A  99      61.744  85.819  66.572  1.00 30.10           C
ATOM    811  OG  SER A  99      62.427  86.336  67.704  1.00 30.10           O
ATOM    812  C   SER A  99      60.647  83.849  65.606  1.00 30.10           C
ATOM    813  O   SER A  99      59.421  83.745  65.598  1.00 30.10           O
ATOM    814  N   VAL A 100      61.405  83.493  64.552  1.00 18.17           N
ATOM    815  CA  VAL A 100      60.791  82.988  63.360  1.00 18.17           C
ATOM    816  CB  VAL A 100      61.651  83.150  62.143  1.00 18.17           C
ATOM    817  CG1 VAL A 100      60.919  82.530  60.942  1.00 18.17           C
ATOM    818  CG2 VAL A 100      61.990  84.640  61.978  1.00 18.17           C
ATOM    819  C   VAL A 100      60.570  81.498  63.564  1.00 18.17           C
ATOM    820  O   VAL A 100      59.382  81.076  63.575  1.00 18.17           O
ATOM    821  OXT VAL A 100      61.582  80.761  63.706  1.00 18.17           O
TER
END
