# Supplementary material for: Effective Identification of Bacterial Type III Secretion Signals Using Joint Element Features
Source: PLoS One. 2013 Apr 4;8(4):e59754. doi: 10.1371/journal.pone.0059754 (PMC3617162; doi:10.1371/journal.pone.0059754)
Supplement: Zip file S1 — Predicted 3D structure of T3S and non-T3S signal sequences. (ZIP) [file pone.0059754.s017.zip › Supplemental_Zip_FileS1.Predicted_structure/neg/neg213.pdb]

HEADER protein
METHOD
METHOD    The models are generated by I-TASSER which combines the
METHOD    methods of threading, ab initio modeling and structural
METHOD    refinement. The procedure is fully automated.
METHOD
METHOD    Please cite following articles when you use the I-TASSER server:
METHOD 1. Ambrish Roy, Alper Kucukural, Yang Zhang. I-TASSER: a unified
METHOD    platform for automated protein structure and function prediction.
METHOD    Nature Protocols, vol 5, 725-738 (2010). 
METHOD 2. Yang Zhang. I-TASSER server for protein 3D structure prediction.
METHOD    BMC Bioinformatics, vol 9, 40 (2008).
METHOD
MODEL  1
REMARK PARENT N/A
ATOM      1  N   ASP A   1     103.785  70.101  64.948  1.00                  
ATOM      2  CA  ASP A   1     102.587  70.923  64.930  1.00                  
ATOM      3  HA  ASP A   1     102.345  71.144  63.894  1.00                  
ATOM      4  CB  ASP A   1     101.429  70.091  65.544  1.00                  
ATOM      5  HB1 ASP A   1     100.546  70.725  65.626  1.00                  
ATOM      6  HB2 ASP A   1     101.711  69.808  66.561  1.00                  
ATOM      7  CG  ASP A   1     101.017  68.820  64.794  1.00                  
ATOM      8  OD1 ASP A   1     100.981  68.850  63.545  1.00                  
ATOM      9  OD2 ASP A   1     100.646  67.856  65.503  1.00                  
ATOM     10  C   ASP A   1     102.773  72.246  65.686  1.00                  
ATOM     11  O   ASP A   1     103.546  73.103  65.280  1.00                  
ATOM     12  N   ALA A   2     102.233  72.357  66.915  1.00                  
ATOM     13  H   ALA A   2     101.543  71.659  67.157  1.00                  
ATOM     14  CA  ALA A   2     103.014  72.960  67.997  1.00                  
ATOM     15  HA  ALA A   2     103.202  73.976  67.783  1.00                  
ATOM     16  CB  ALA A   2     102.271  72.801  69.330  1.00                  
ATOM     17  HB1 ALA A   2     102.894  73.183  70.137  1.00                  
ATOM     18  HB2 ALA A   2     101.344  73.344  69.336  1.00                  
ATOM     19  HB3 ALA A   2     102.072  71.747  69.518  1.00                  
ATOM     20  C   ALA A   2     104.353  72.257  68.187  1.00                  
ATOM     21  O   ALA A   2     105.357  72.865  68.625  1.00                  
ATOM     22  N   ALA A   3     104.451  70.993  67.831  1.00                  
ATOM     23  H   ALA A   3     103.644  70.541  67.431  1.00                  
ATOM     24  CA  ALA A   3     105.728  70.359  67.626  1.00                  
ATOM     25  HA  ALA A   3     106.331  70.561  68.508  1.00                  
ATOM     26  CB  ALA A   3     105.533  68.838  67.571  1.00                  
ATOM     27  HB1 ALA A   3     106.500  68.339  67.519  1.00                  
ATOM     28  HB2 ALA A   3     105.010  68.496  68.463  1.00                  
ATOM     29  HB3 ALA A   3     104.950  68.553  66.697  1.00                  
ATOM     30  C   ALA A   3     106.520  70.884  66.427  1.00                  
ATOM     31  O   ALA A   3     107.702  70.600  66.305  1.00                  
ATOM     32  N   GLY A   4     105.915  71.753  65.632  1.00                  
ATOM     33  H   GLY A   4     104.901  71.727  65.623  1.00                  
ATOM     34  CA  GLY A   4     106.508  72.688  64.718  1.00                  
ATOM     35  HA1 GLY A   4     105.709  73.153  64.156  1.00                  
ATOM     36  HA2 GLY A   4     107.164  72.160  64.028  1.00                  
ATOM     37  C   GLY A   4     107.306  73.787  65.444  1.00                  
ATOM     38  O   GLY A   4     108.448  74.033  65.064  1.00                  
ATOM     39  N   TYR A   5     106.833  74.343  66.568  1.00                  
ATOM     40  H   TYR A   5     105.910  74.079  66.874  1.00                  
ATOM     41  CA  TYR A   5     107.715  75.056  67.520  1.00                  
ATOM     42  HA  TYR A   5     108.278  75.812  66.977  1.00                  
ATOM     43  CB  TYR A   5     106.965  75.768  68.657  1.00                  
ATOM     44  HB1 TYR A   5     106.154  75.124  68.984  1.00                  
ATOM     45  HB2 TYR A   5     106.579  76.658  68.234  1.00                  
ATOM     46  CG  TYR A   5     107.727  76.168  69.916  1.00                  
ATOM     47  CD1 TYR A   5     108.687  77.200  69.888  1.00                  
ATOM     48  HD1 TYR A   5     108.916  77.698  68.958  1.00                  
ATOM     49  CE1 TYR A   5     109.323  77.611  71.076  1.00                  
ATOM     50  HE1 TYR A   5     110.038  78.421  71.063  1.00                  
ATOM     51  CZ  TYR A   5     108.983  77.009  72.304  1.00                  
ATOM     52  OH  TYR A   5     109.595  77.423  73.444  1.00                  
ATOM     53  HH  TYR A   5     109.216  77.030  74.235  1.00                  
ATOM     54  CE2 TYR A   5     108.045  75.956  72.335  1.00                  
ATOM     55  HE2 TYR A   5     107.788  75.482  73.272  1.00                  
ATOM     56  CD2 TYR A   5     107.424  75.537  71.141  1.00                  
ATOM     57  HD2 TYR A   5     106.687  74.744  71.173  1.00                  
ATOM     58  C   TYR A   5     108.726  74.131  68.184  1.00                  
ATOM     59  O   TYR A   5     109.802  74.574  68.589  1.00                  
ATOM     60  N   SER A   6     108.437  72.838  68.305  1.00                  
ATOM     61  H   SER A   6     107.513  72.504  68.066  1.00                  
ATOM     62  CA  SER A   6     109.525  71.912  68.636  1.00                  
ATOM     63  HA  SER A   6     110.066  72.343  69.470  1.00                  
ATOM     64  CB  SER A   6     109.026  70.562  69.159  1.00                  
ATOM     65  HB1 SER A   6     108.818  69.871  68.343  1.00                  
ATOM     66  HB2 SER A   6     108.120  70.720  69.744  1.00                  
ATOM     67  OG  SER A   6     110.010  70.016  70.016  1.00                  
ATOM     68  HG  SER A   6     110.644  69.522  69.483  1.00                  
ATOM     69  C   SER A   6     110.572  71.737  67.524  1.00                  
ATOM     70  O   SER A   6     111.734  71.480  67.824  1.00                  
ATOM     71  N   SER A   7     110.214  71.969  66.257  1.00                  
ATOM     72  H   SER A   7     109.226  72.014  66.039  1.00                  
ATOM     73  CA  SER A   7     111.172  72.157  65.175  1.00                  
ATOM     74  HA  SER A   7     111.916  71.366  65.286  1.00                  
ATOM     75  CB  SER A   7     110.574  71.936  63.779  1.00                  
ATOM     76  HB1 SER A   7     109.799  71.169  63.832  1.00                  
ATOM     77  HB2 SER A   7     111.365  71.565  63.125  1.00                  
ATOM     78  OG  SER A   7     110.048  73.105  63.195  1.00                  
ATOM     79  HG  SER A   7     109.358  73.456  63.793  1.00                  
ATOM     80  C   SER A   7     111.956  73.472  65.354  1.00                  
ATOM     81  O   SER A   7     113.178  73.496  65.235  1.00                  
ATOM     82  N   ALA A   8     111.303  74.523  65.863  1.00                  
ATOM     83  H   ALA A   8     110.295  74.459  65.917  1.00                  
ATOM     84  CA  ALA A   8     111.945  75.696  66.471  1.00                  
ATOM     85  HA  ALA A   8     112.771  76.005  65.829  1.00                  
ATOM     86  CB  ALA A   8     110.926  76.849  66.556  1.00                  
ATOM     87  HB1 ALA A   8     111.440  77.804  66.462  1.00                  
ATOM     88  HB2 ALA A   8     110.167  76.761  65.801  1.00                  
ATOM     89  HB3 ALA A   8     110.394  76.831  67.503  1.00                  
ATOM     90  C   ALA A   8     112.494  75.436  67.881  1.00                  
ATOM     91  O   ALA A   8     112.444  76.316  68.748  1.00                  
ATOM     92  N   ARG A   9     113.098  74.274  68.143  1.00                  
ATOM     93  H   ARG A   9     113.111  73.550  67.431  1.00                  
ATOM     94  CA  ARG A   9     114.116  74.268  69.200  1.00                  
ATOM     95  HA  ARG A   9     113.697  74.741  70.074  1.00                  
ATOM     96  CB  ARG A   9     114.565  72.850  69.597  1.00                  
ATOM     97  HB1 ARG A   9     115.503  72.907  70.153  1.00                  
ATOM     98  HB2 ARG A   9     114.757  72.279  68.687  1.00                  
ATOM     99  CG  ARG A   9     113.547  72.076  70.464  1.00                  
ATOM    100  HG1 ARG A   9     113.822  71.022  70.414  1.00                  
ATOM    101  HG2 ARG A   9     112.563  72.158  70.017  1.00                  
ATOM    102  CD  ARG A   9     113.450  72.439  71.967  1.00                  
ATOM    103  HD1 ARG A   9     114.426  72.256  72.421  1.00                  
ATOM    104  HD2 ARG A   9     112.742  71.754  72.439  1.00                  
ATOM    105  NE  ARG A   9     113.042  73.832  72.272  1.00                  
ATOM    106  HE  ARG A   9     113.698  74.389  72.795  1.00                  
ATOM    107  CZ  ARG A   9     111.981  74.485  71.826  1.00                  
ATOM    108  NH1 ARG A   9     111.031  73.909  71.162  1.00                  
ATOM    109 1HH1 ARG A   9     111.082  72.919  71.015  1.00                  
ATOM    110 2HH1 ARG A   9     110.425  74.471  70.577  1.00                  
ATOM    111  NH2 ARG A   9     111.883  75.768  71.975  1.00                  
ATOM    112 1HH2 ARG A   9     112.592  76.290  72.463  1.00                  
ATOM    113 2HH2 ARG A   9     111.115  76.257  71.547  1.00                  
ATOM    114  C   ARG A   9     115.289  75.213  68.893  1.00                  
ATOM    115  O   ARG A   9     115.992  75.600  69.814  1.00                  
ATOM    116  N   GLY A  10     115.393  75.687  67.645  1.00                  
ATOM    117  H   GLY A  10     114.832  75.242  66.937  1.00                  
ATOM    118  CA  GLY A  10     116.185  76.851  67.243  1.00                  
ATOM    119  HA1 GLY A  10     116.235  76.877  66.154  1.00                  
ATOM    120  HA2 GLY A  10     117.203  76.724  67.616  1.00                  
ATOM    121  C   GLY A  10     115.705  78.232  67.710  1.00                  
ATOM    122  O   GLY A  10     116.355  79.217  67.382  1.00                  
ATOM    123  N   TYR A  11     114.556  78.334  68.390  1.00                  
ATOM    124  H   TYR A  11     114.090  77.480  68.670  1.00                  
ATOM    125  CA  TYR A  11     113.809  79.582  68.654  1.00                  
ATOM    126  HA  TYR A  11     112.818  79.270  68.982  1.00                  
ATOM    127  CB  TYR A  11     114.432  80.337  69.838  1.00                  
ATOM    128  HB1 TYR A  11     113.844  81.232  70.045  1.00                  
ATOM    129  HB2 TYR A  11     115.445  80.652  69.582  1.00                  
ATOM    130  CG  TYR A  11     114.456  79.468  71.080  1.00                  
ATOM    131  CD1 TYR A  11     113.289  79.323  71.856  1.00                  
ATOM    132  HD1 TYR A  11     112.413  79.915  71.627  1.00                  
ATOM    133  CE1 TYR A  11     113.254  78.384  72.904  1.00                  
ATOM    134  HE1 TYR A  11     112.361  78.268  73.501  1.00                  
ATOM    135  CZ  TYR A  11     114.388  77.584  73.166  1.00                  
ATOM    136  OH  TYR A  11     114.306  76.584  74.082  1.00                  
ATOM    137  HH  TYR A  11     115.181  76.254  74.302  1.00                  
ATOM    138  CE2 TYR A  11     115.570  77.757  72.417  1.00                  
ATOM    139  HE2 TYR A  11     116.433  77.136  72.598  1.00                  
ATOM    140  CD2 TYR A  11     115.599  78.700  71.375  1.00                  
ATOM    141  HD2 TYR A  11     116.484  78.799  70.760  1.00                  
ATOM    142  C   TYR A  11     113.542  80.431  67.395  1.00                  
ATOM    143  O   TYR A  11     113.187  81.605  67.464  1.00                  
ATOM    144  N   THR A  12     113.657  79.802  66.227  1.00                  
ATOM    145  H   THR A  12     113.925  78.831  66.237  1.00                  
ATOM    146  CA  THR A  12     113.346  80.345  64.914  1.00                  
ATOM    147  HA  THR A  12     113.945  81.242  64.758  1.00                  
ATOM    148  CB  THR A  12     113.714  79.326  63.817  1.00                  
ATOM    149  HB  THR A  12     113.181  79.572  62.899  1.00                  
ATOM    150  CG2 THR A  12     115.213  79.335  63.535  1.00                  
ATOM    151 1HG2 THR A  12     115.444  78.603  62.761  1.00                  
ATOM    152 2HG2 THR A  12     115.518  80.321  63.188  1.00                  
ATOM    153 3HG2 THR A  12     115.770  79.088  64.440  1.00                  
ATOM    154  OG1 THR A  12     113.399  78.008  64.207  1.00                  
ATOM    155  HG1 THR A  12     113.350  77.480  63.384  1.00                  
ATOM    156  C   THR A  12     111.871  80.730  64.830  1.00                  
ATOM    157  O   THR A  12     110.970  79.886  64.767  1.00                  
ATOM    158  N   ALA A  13     111.608  82.036  64.793  1.00                  
ATOM    159  H   ALA A  13     112.368  82.677  64.976  1.00                  
ATOM    160  CA  ALA A  13     110.258  82.590  64.738  1.00                  
ATOM    161  HA  ALA A  13     109.754  82.322  65.665  1.00                  
ATOM    162  CB  ALA A  13     110.370  84.118  64.701  1.00                  
ATOM    163  HB1 ALA A  13     109.371  84.556  64.733  1.00                  
ATOM    164  HB2 ALA A  13     110.932  84.471  65.567  1.00                  
ATOM    165  HB3 ALA A  13     110.868  84.441  63.787  1.00                  
ATOM    166  C   ALA A  13     109.392  82.062  63.579  1.00                  
ATOM    167  O   ALA A  13     108.178  82.158  63.663  1.00                  
ATOM    168  N   VAL A  14     109.967  81.464  62.530  1.00                  
ATOM    169  H   VAL A  14     110.973  81.444  62.493  1.00                  
ATOM    170  CA  VAL A  14     109.212  80.764  61.475  1.00                  
ATOM    171  HA  VAL A  14     108.359  81.395  61.224  1.00                  
ATOM    172  CB  VAL A  14     110.047  80.659  60.179  1.00                  
ATOM    173  HB  VAL A  14     110.272  81.680  59.866  1.00                  
ATOM    174  CG1 VAL A  14     111.391  79.941  60.355  1.00                  
ATOM    175 1HG1 VAL A  14     111.922  79.928  59.402  1.00                  
ATOM    176 2HG1 VAL A  14     112.012  80.465  61.078  1.00                  
ATOM    177 3HG1 VAL A  14     111.240  78.914  60.680  1.00                  
ATOM    178  CG2 VAL A  14     109.268  80.004  59.034  1.00                  
ATOM    179 1HG2 VAL A  14     109.826  80.109  58.104  1.00                  
ATOM    180 2HG2 VAL A  14     109.111  78.943  59.230  1.00                  
ATOM    181 3HG2 VAL A  14     108.299  80.491  58.920  1.00                  
ATOM    182  C   VAL A  14     108.609  79.429  61.899  1.00                  
ATOM    183  O   VAL A  14     107.500  79.081  61.502  1.00                  
ATOM    184  N   GLN A  15     109.292  78.700  62.769  1.00                  
ATOM    185  H   GLN A  15     110.158  79.067  63.143  1.00                  
ATOM    186  CA  GLN A  15     108.829  77.414  63.271  1.00                  
ATOM    187  HA  GLN A  15     108.126  76.972  62.564  1.00                  
ATOM    188  CB  GLN A  15     110.052  76.503  63.307  1.00                  
ATOM    189  HB1 GLN A  15     109.831  75.612  63.876  1.00                  
ATOM    190  HB2 GLN A  15     110.871  77.038  63.785  1.00                  
ATOM    191  CG  GLN A  15     110.504  76.080  61.901  1.00                  
ATOM    192  HG1 GLN A  15     110.343  76.880  61.181  1.00                  
ATOM    193  HG2 GLN A  15     109.926  75.218  61.569  1.00                  
ATOM    194  CD  GLN A  15     111.987  75.759  61.916  1.00                  
ATOM    195  OE1 GLN A  15     112.825  76.648  61.958  1.00                  
ATOM    196  NE2 GLN A  15     112.368  74.505  61.957  1.00                  
ATOM    197 1HE2 GLN A  15     111.666  73.781  62.042  1.00                  
ATOM    198 2HE2 GLN A  15     113.355  74.320  61.991  1.00                  
ATOM    199  C   GLN A  15     108.038  77.612  64.576  1.00                  
ATOM    200  O   GLN A  15     107.165  76.816  64.883  1.00                  
ATOM    201  N   LEU A  16     108.191  78.748  65.268  1.00                  
ATOM    202  H   LEU A  16     108.970  79.351  65.031  1.00                  
ATOM    203  CA  LEU A  16     107.173  79.242  66.213  1.00                  
ATOM    204  HA  LEU A  16     106.950  78.453  66.915  1.00                  
ATOM    205  CB  LEU A  16     107.798  80.439  66.958  1.00                  
ATOM    206  HB1 LEU A  16     107.947  81.236  66.232  1.00                  
ATOM    207  HB2 LEU A  16     108.778  80.155  67.344  1.00                  
ATOM    208  CG  LEU A  16     106.960  81.015  68.117  1.00                  
ATOM    209  HG  LEU A  16     105.924  81.140  67.803  1.00                  
ATOM    210  CD1 LEU A  16     107.014  80.107  69.345  1.00                  
ATOM    211 1HD1 LEU A  16     106.364  80.508  70.122  1.00                  
ATOM    212 2HD1 LEU A  16     106.664  79.111  69.097  1.00                  
ATOM    213 3HD1 LEU A  16     108.032  80.051  69.728  1.00                  
ATOM    214  CD2 LEU A  16     107.512  82.383  68.526  1.00                  
ATOM    215 1HD2 LEU A  16     106.932  82.779  69.361  1.00                  
ATOM    216 2HD2 LEU A  16     108.557  82.298  68.826  1.00                  
ATOM    217 3HD2 LEU A  16     107.434  83.077  67.689  1.00                  
ATOM    218  C   LEU A  16     105.884  79.690  65.500  1.00                  
ATOM    219  O   LEU A  16     104.780  79.405  65.933  1.00                  
ATOM    220  N   LEU A  17     105.995  80.363  64.357  1.00                  
ATOM    221  H   LEU A  17     106.896  80.711  64.055  1.00                  
ATOM    222  CA  LEU A  17     104.835  80.657  63.525  1.00                  
ATOM    223  HA  LEU A  17     104.102  81.176  64.145  1.00                  
ATOM    224  CB  LEU A  17     105.255  81.601  62.382  1.00                  
ATOM    225  HB1 LEU A  17     106.021  81.109  61.787  1.00                  
ATOM    226  HB2 LEU A  17     105.693  82.498  62.822  1.00                  
ATOM    227  CG  LEU A  17     104.123  82.035  61.433  1.00                  
ATOM    228  HG  LEU A  17     103.679  81.159  60.963  1.00                  
ATOM    229  CD1 LEU A  17     103.029  82.827  62.154  1.00                  
ATOM    230 1HD1 LEU A  17     102.290  83.171  61.431  1.00                  
ATOM    231 2HD1 LEU A  17     102.522  82.189  62.877  1.00                  
ATOM    232 3HD1 LEU A  17     103.461  83.686  62.668  1.00                  
ATOM    233  CD2 LEU A  17     104.702  82.922  60.329  1.00                  
ATOM    234 1HD2 LEU A  17     103.909  83.215  59.642  1.00                  
ATOM    235 2HD2 LEU A  17     105.154  83.815  60.761  1.00                  
ATOM    236 3HD2 LEU A  17     105.455  82.366  59.771  1.00                  
ATOM    237  C   LEU A  17     104.185  79.372  63.029  1.00                  
ATOM    238  O   LEU A  17     102.972  79.357  62.882  1.00                  
ATOM    239  N   ILE A  18     104.939  78.285  62.862  1.00                  
ATOM    240  H   ILE A  18     105.940  78.389  62.857  1.00                  
ATOM    241  CA  ILE A  18     104.357  76.971  62.604  1.00                  
ATOM    242  HA  ILE A  18     103.465  77.171  62.014  1.00                  
ATOM    243  CB  ILE A  18     105.263  76.149  61.636  1.00                  
ATOM    244  HB  ILE A  18     106.100  76.781  61.339  1.00                  
ATOM    245  CG2 ILE A  18     105.852  74.887  62.265  1.00                  
ATOM    246 1HG2 ILE A  18     106.617  74.461  61.618  1.00                  
ATOM    247 2HG2 ILE A  18     106.310  75.133  63.217  1.00                  
ATOM    248 3HG2 ILE A  18     105.056  74.154  62.409  1.00                  
ATOM    249  CG1 ILE A  18     104.475  75.814  60.349  1.00                  
ATOM    250 1HG1 ILE A  18     104.091  76.744  59.926  1.00                  
ATOM    251 2HG1 ILE A  18     103.621  75.184  60.601  1.00                  
ATOM    252  CD1 ILE A  18     105.299  75.115  59.262  1.00                  
ATOM    253  HD1 ILE A  18     104.703  75.032  58.354  1.00                  
ATOM    254  HD2 ILE A  18     106.198  75.692  59.043  1.00                  
ATOM    255  HD3 ILE A  18     105.580  74.111  59.579  1.00                  
ATOM    256  C   ILE A  18     103.796  76.263  63.854  1.00                  
ATOM    257  O   ILE A  18     102.817  75.551  63.661  1.00                  
ATOM    258  N   VAL A  19     104.222  76.542  65.114  1.00                  
ATOM    259  H   VAL A  19     105.050  77.099  65.265  1.00                  
ATOM    260  CA  VAL A  19     103.335  76.191  66.255  1.00                  
ATOM    261  HA  VAL A  19     103.114  75.162  66.164  1.00                  
ATOM    262  CB  VAL A  19     103.719  76.440  67.752  1.00                  
ATOM    263  HB  VAL A  19     104.455  75.688  67.953  1.00                  
ATOM    264  CG1 VAL A  19     104.243  77.789  68.250  1.00                  
ATOM    265 1HG1 VAL A  19     104.495  77.736  69.310  1.00                  
ATOM    266 2HG1 VAL A  19     105.145  78.032  67.745  1.00                  
ATOM    267 3HG1 VAL A  19     103.521  78.592  68.109  1.00                  
ATOM    268  CG2 VAL A  19     102.551  76.228  68.737  1.00                  
ATOM    269 1HG2 VAL A  19     101.879  75.430  68.429  1.00                  
ATOM    270 2HG2 VAL A  19     102.911  75.988  69.736  1.00                  
ATOM    271 3HG2 VAL A  19     101.909  77.105  68.829  1.00                  
ATOM    272  C   VAL A  19     102.008  76.849  66.069  1.00                  
ATOM    273  O   VAL A  19     100.979  76.187  66.073  1.00                  
ATOM    274  N   MET A  20     102.046  78.167  65.968  1.00                  
ATOM    275  H   MET A  20     102.940  78.625  65.924  1.00                  
ATOM    276  CA  MET A  20     100.844  78.950  66.056  1.00                  
ATOM    277  HA  MET A  20     100.371  78.774  67.021  1.00                  
ATOM    278  CB  MET A  20     101.237  80.433  65.957  1.00                  
ATOM    279  HB1 MET A  20     101.715  80.626  64.994  1.00                  
ATOM    280  HB2 MET A  20     101.961  80.667  66.740  1.00                  
ATOM    281  CG  MET A  20     100.040  81.375  66.107  1.00                  
ATOM    282  HG1 MET A  20      99.577  81.202  67.078  1.00                  
ATOM    283  HG2 MET A  20      99.311  81.156  65.328  1.00                  
ATOM    284  SD  MET A  20     100.494  83.117  65.985  1.00                  
ATOM    285  CE  MET A  20      98.858  83.868  66.181  1.00                  
ATOM    286  HE1 MET A  20      98.954  84.952  66.150  1.00                  
ATOM    287  HE2 MET A  20      98.204  83.542  65.374  1.00                  
ATOM    288  HE3 MET A  20      98.430  83.572  67.138  1.00                  
ATOM    289  C   MET A  20      99.848  78.556  64.955  1.00                  
ATOM    290  O   MET A  20      98.663  78.336  65.209  1.00                  
ATOM    291  N   ALA A  21     100.376  78.380  63.743  1.00                  
ATOM    292  H   ALA A  21     101.349  78.634  63.602  1.00                  
ATOM    293  CA  ALA A  21      99.670  77.862  62.599  1.00                  
ATOM    294  HA  ALA A  21      98.836  78.534  62.393  1.00                  
ATOM    295  CB  ALA A  21     100.583  77.864  61.370  1.00                  
ATOM    296  HB1 ALA A  21     100.010  77.572  60.489  1.00                  
ATOM    297  HB2 ALA A  21     100.990  78.862  61.204  1.00                  
ATOM    298  HB3 ALA A  21     101.395  77.152  61.503  1.00                  
ATOM    299  C   ALA A  21      99.073  76.485  62.835  1.00                  
ATOM    300  O   ALA A  21      97.884  76.327  62.578  1.00                  
ATOM    301  N   ILE A  22      99.837  75.499  63.314  1.00                  
ATOM    302  H   ILE A  22     100.816  75.667  63.533  1.00                  
ATOM    303  CA  ILE A  22      99.326  74.128  63.331  1.00                  
ATOM    304  HA  ILE A  22      98.669  74.060  62.469  1.00                  
ATOM    305  CB  ILE A  22     100.407  73.080  63.038  1.00                  
ATOM    306  HB  ILE A  22     101.089  73.059  63.882  1.00                  
ATOM    307  CG2 ILE A  22      99.750  71.703  62.872  1.00                  
ATOM    308 1HG2 ILE A  22     100.480  70.984  62.506  1.00                  
ATOM    309 2HG2 ILE A  22      99.355  71.341  63.818  1.00                  
ATOM    310 3HG2 ILE A  22      98.937  71.738  62.152  1.00                  
ATOM    311  CG1 ILE A  22     101.231  73.381  61.757  1.00                  
ATOM    312 1HG1 ILE A  22     102.009  72.622  61.662  1.00                  
ATOM    313 2HG1 ILE A  22     101.735  74.335  61.867  1.00                  
ATOM    314  CD1 ILE A  22     100.450  73.437  60.434  1.00                  
ATOM    315  HD1 ILE A  22     101.138  73.691  59.628  1.00                  
ATOM    316  HD2 ILE A  22     100.005  72.469  60.212  1.00                  
ATOM    317  HD3 ILE A  22      99.673  74.199  60.479  1.00                  
ATOM    318  C   ILE A  22      98.381  73.848  64.521  1.00                  
ATOM    319  O   ILE A  22      97.340  73.199  64.339  1.00                  
ATOM    320  N   ILE A  23      98.601  74.467  65.690  1.00                  
ATOM    321  H   ILE A  23      99.442  75.025  65.794  1.00                  
ATOM    322  CA  ILE A  23      97.551  74.509  66.729  1.00                  
ATOM    323  HA  ILE A  23      97.251  73.476  66.911  1.00                  
ATOM    324  CB  ILE A  23      97.970  75.091  68.097  1.00                  
ATOM    325  HB  ILE A  23      97.129  74.934  68.774  1.00                  
ATOM    326  CG2 ILE A  23      99.122  74.247  68.624  1.00                  
ATOM    327 1HG2 ILE A  23      99.369  74.529  69.646  1.00                  
ATOM    328 2HG2 ILE A  23      98.848  73.192  68.622  1.00                  
ATOM    329 3HG2 ILE A  23      99.990  74.389  67.980  1.00                  
ATOM    330  CG1 ILE A  23      98.262  76.610  68.100  1.00                  
ATOM    331 1HG1 ILE A  23      97.365  77.145  67.792  1.00                  
ATOM    332 2HG1 ILE A  23      99.046  76.832  67.386  1.00                  
ATOM    333  CD1 ILE A  23      98.671  77.183  69.462  1.00                  
ATOM    334  HD1 ILE A  23      98.748  78.268  69.387  1.00                  
ATOM    335  HD2 ILE A  23      97.923  76.930  70.214  1.00                  
ATOM    336  HD3 ILE A  23      99.641  76.792  69.763  1.00                  
ATOM    337  C   ILE A  23      96.291  75.225  66.237  1.00                  
ATOM    338  O   ILE A  23      95.178  74.808  66.567  1.00                  
ATOM    339  N   GLY A  24      96.453  76.269  65.419  1.00                  
ATOM    340  H   GLY A  24      97.393  76.593  65.216  1.00                  
ATOM    341  CA  GLY A  24      95.337  76.971  64.796  1.00                  
ATOM    342  HA1 GLY A  24      95.732  77.817  64.234  1.00                  
ATOM    343  HA2 GLY A  24      94.667  77.347  65.569  1.00                  
ATOM    344  C   GLY A  24      94.541  76.095  63.837  1.00                  
ATOM    345  O   GLY A  24      93.316  76.103  63.917  1.00                  
ATOM    346  N   ILE A  25      95.192  75.288  62.984  1.00                  
ATOM    347  H   ILE A  25      96.204  75.351  62.922  1.00                  
ATOM    348  CA  ILE A  25      94.464  74.362  62.112  1.00                  
ATOM    349  HA  ILE A  25      93.667  74.958  61.666  1.00                  
ATOM    350  CB  ILE A  25      95.235  73.791  60.897  1.00                  
ATOM    351  HB  ILE A  25      94.469  73.380  60.236  1.00                  
ATOM    352  CG2 ILE A  25      95.925  74.918  60.110  1.00                  
ATOM    353 1HG2 ILE A  25      96.163  74.582  59.101  1.00                  
ATOM    354 2HG2 ILE A  25      95.265  75.782  60.032  1.00                  
ATOM    355 3HG2 ILE A  25      96.846  75.215  60.605  1.00                  
ATOM    356  CG1 ILE A  25      96.193  72.627  61.216  1.00                  
ATOM    357 1HG1 ILE A  25      95.645  71.835  61.725  1.00                  
ATOM    358 2HG1 ILE A  25      96.972  72.983  61.877  1.00                  
ATOM    359  CD1 ILE A  25      96.847  72.001  59.977  1.00                  
ATOM    360  HD1 ILE A  25      97.418  71.122  60.277  1.00                  
ATOM    361  HD2 ILE A  25      96.079  71.695  59.266  1.00                  
ATOM    362  HD3 ILE A  25      97.524  72.711  59.504  1.00                  
ATOM    363  C   ILE A  25      93.730  73.278  62.913  1.00                  
ATOM    364  O   ILE A  25      92.563  72.990  62.629  1.00                  
ATOM    365  N   GLY A  26      94.350  72.750  63.973  1.00                  
ATOM    366  H   GLY A  26      95.316  73.011  64.152  1.00                  
ATOM    367  CA  GLY A  26      93.695  71.798  64.876  1.00                  
ATOM    368  HA1 GLY A  26      94.402  71.517  65.656  1.00                  
ATOM    369  HA2 GLY A  26      93.418  70.904  64.317  1.00                  
ATOM    370  C   GLY A  26      92.440  72.361  65.548  1.00                  
ATOM    371  O   GLY A  26      91.404  71.698  65.567  1.00                  
ATOM    372  N   ALA A  27      92.492  73.602  66.040  1.00                  
ATOM    373  H   ALA A  27      93.381  74.091  66.020  1.00                  
ATOM    374  CA  ALA A  27      91.340  74.287  66.633  1.00                  
ATOM    375  HA  ALA A  27      90.897  73.633  67.386  1.00                  
ATOM    376  CB  ALA A  27      91.846  75.554  67.334  1.00                  
ATOM    377  HB1 ALA A  27      91.012  76.063  67.818  1.00                  
ATOM    378  HB2 ALA A  27      92.585  75.288  68.091  1.00                  
ATOM    379  HB3 ALA A  27      92.306  76.227  66.609  1.00                  
ATOM    380  C   ALA A  27      90.237  74.625  65.612  1.00                  
ATOM    381  O   ALA A  27      89.055  74.465  65.911  1.00                  
ATOM    382  N   ALA A  28      90.604  75.059  64.404  1.00                  
ATOM    383  H   ALA A  28      91.595  75.210  64.232  1.00                  
ATOM    384  CA  ALA A  28      89.678  75.409  63.327  1.00                  
ATOM    385  HA  ALA A  28      88.886  76.038  63.736  1.00                  
ATOM    386  CB  ALA A  28      90.451  76.224  62.283  1.00                  
ATOM    387  HB1 ALA A  28      89.772  76.543  61.491  1.00                  
ATOM    388  HB2 ALA A  28      90.890  77.107  62.750  1.00                  
ATOM    389  HB3 ALA A  28      91.245  75.616  61.848  1.00                  
ATOM    390  C   ALA A  28      89.002  74.195  62.670  1.00                  
ATOM    391  O   ALA A  28      87.946  74.344  62.065  1.00                  
ATOM    392  N   ILE A  29      89.567  72.993  62.802  1.00                  
ATOM    393  H   ILE A  29      90.518  72.946  63.153  1.00                  
ATOM    394  CA  ILE A  29      88.854  71.745  62.500  1.00                  
ATOM    395  HA  ILE A  29      88.202  71.896  61.638  1.00                  
ATOM    396  CB  ILE A  29      89.875  70.636  62.140  1.00                  
ATOM    397  HB  ILE A  29      90.623  70.586  62.934  1.00                  
ATOM    398  CG2 ILE A  29      89.195  69.257  62.029  1.00                  
ATOM    399 1HG2 ILE A  29      89.921  68.497  61.745  1.00                  
ATOM    400 2HG2 ILE A  29      88.775  68.958  62.988  1.00                  
ATOM    401 3HG2 ILE A  29      88.399  69.289  61.283  1.00                  
ATOM    402  CG1 ILE A  29      90.588  70.980  60.808  1.00                  
ATOM    403 1HG1 ILE A  29      90.887  72.027  60.806  1.00                  
ATOM    404 2HG1 ILE A  29      89.896  70.838  59.977  1.00                  
ATOM    405  CD1 ILE A  29      91.857  70.155  60.554  1.00                  
ATOM    406  HD1 ILE A  29      92.353  70.526  59.658  1.00                  
ATOM    407  HD2 ILE A  29      92.538  70.253  61.399  1.00                  
ATOM    408  HD3 ILE A  29      91.611  69.104  60.403  1.00                  
ATOM    409  C   ILE A  29      87.951  71.349  63.692  1.00                  
ATOM    410  O   ILE A  29      86.737  71.107  63.557  1.00                  
ATOM    411  N   GLY A  30      88.555  71.298  64.883  1.00                  
ATOM    412  H   GLY A  30      89.542  71.540  64.920  1.00                  
ATOM    413  CA  GLY A  30      87.981  70.710  66.091  1.00                  
ATOM    414  HA1 GLY A  30      88.739  70.723  66.875  1.00                  
ATOM    415  HA2 GLY A  30      87.713  69.671  65.893  1.00                  
ATOM    416  C   GLY A  30      86.737  71.432  66.624  1.00                  
ATOM    417  O   GLY A  30      85.715  70.805  66.904  1.00                  
ATOM    418  N   MET A  31      86.794  72.758  66.746  1.00                  
ATOM    419  H   MET A  31      87.638  73.242  66.455  1.00                  
ATOM    420  CA  MET A  31      85.693  73.544  67.311  1.00                  
ATOM    421  HA  MET A  31      85.301  72.997  68.166  1.00                  
ATOM    422  CB  MET A  31      86.194  74.893  67.847  1.00                  
ATOM    423  HB1 MET A  31      85.336  75.502  68.134  1.00                  
ATOM    424  HB2 MET A  31      86.746  75.425  67.075  1.00                  
ATOM    425  CG  MET A  31      87.101  74.737  69.076  1.00                  
ATOM    426  HG1 MET A  31      87.466  75.731  69.337  1.00                  
ATOM    427  HG2 MET A  31      87.968  74.129  68.818  1.00                  
ATOM    428  SD  MET A  31      86.300  74.051  70.559  1.00                  
ATOM    429  CE  MET A  31      86.789  72.304  70.472  1.00                  
ATOM    430  HE1 MET A  31      87.876  72.229  70.466  1.00                  
ATOM    431  HE2 MET A  31      86.399  71.779  71.344  1.00                  
ATOM    432  HE3 MET A  31      86.389  71.838  69.573  1.00                  
ATOM    433  C   MET A  31      84.486  73.696  66.374  1.00                  
ATOM    434  O   MET A  31      83.370  73.560  66.868  1.00                  
ATOM    435  N   PRO A  32      84.619  73.909  65.050  1.00                  
ATOM    436  CD  PRO A  32      85.750  74.512  64.363  1.00                  
ATOM    437  HD1 PRO A  32      86.400  73.726  63.982  1.00                  
ATOM    438  HD2 PRO A  32      86.312  75.194  64.996  1.00                  
ATOM    439  CG  PRO A  32      85.115  75.284  63.205  1.00                  
ATOM    440  HG1 PRO A  32      85.805  75.481  62.388  1.00                  
ATOM    441  HG2 PRO A  32      84.693  76.220  63.574  1.00                  
ATOM    442  CB  PRO A  32      83.992  74.342  62.785  1.00                  
ATOM    443  HB1 PRO A  32      84.408  73.525  62.193  1.00                  
ATOM    444  HB2 PRO A  32      83.213  74.864  62.228  1.00                  
ATOM    445  CA  PRO A  32      83.480  73.829  64.134  1.00                  
ATOM    446  HA  PRO A  32      82.709  74.513  64.491  1.00                  
ATOM    447  C   PRO A  32      82.861  72.433  64.003  1.00                  
ATOM    448  O   PRO A  32      81.628  72.324  64.012  1.00                  
ATOM    449  N   SER A  33      83.665  71.358  63.934  1.00                  
ATOM    450  H   SER A  33      84.673  71.469  63.931  1.00                  
ATOM    451  CA  SER A  33      83.069  70.005  63.946  1.00                  
ATOM    452  HA  SER A  33      82.348  69.951  63.129  1.00                  
ATOM    453  CB  SER A  33      84.120  68.922  63.671  1.00                  
ATOM    454  HB1 SER A  33      84.451  69.004  62.634  1.00                  
ATOM    455  HB2 SER A  33      83.664  67.940  63.810  1.00                  
ATOM    456  OG  SER A  33      85.244  69.039  64.514  1.00                  
ATOM    457  HG  SER A  33      85.809  69.761  64.180  1.00                  
ATOM    458  C   SER A  33      82.281  69.738  65.235  1.00                  
ATOM    459  O   SER A  33      81.113  69.341  65.159  1.00                  
ATOM    460  N   PHE A  34      82.828  70.091  66.405  1.00                  
ATOM    461  H   PHE A  34      83.810  70.361  66.425  1.00                  
ATOM    462  CA  PHE A  34      82.064  70.113  67.658  1.00                  
ATOM    463  HA  PHE A  34      81.746  69.094  67.877  1.00                  
ATOM    464  CB  PHE A  34      82.969  70.575  68.809  1.00                  
ATOM    465  HB1 PHE A  34      83.446  71.515  68.535  1.00                  
ATOM    466  HB2 PHE A  34      83.761  69.838  68.957  1.00                  
ATOM    467  CG  PHE A  34      82.227  70.769  70.119  1.00                  
ATOM    468  CD1 PHE A  34      81.811  69.652  70.869  1.00                  
ATOM    469  HD1 PHE A  34      82.054  68.654  70.532  1.00                  
ATOM    470  CE1 PHE A  34      81.071  69.831  72.051  1.00                  
ATOM    471  HE1 PHE A  34      80.755  68.972  72.626  1.00                  
ATOM    472  CZ  PHE A  34      80.740  71.126  72.486  1.00                  
ATOM    473  HZ  PHE A  34      80.171  71.263  73.395  1.00                  
ATOM    474  CE2 PHE A  34      81.154  72.244  71.740  1.00                  
ATOM    475  HE2 PHE A  34      80.902  73.240  72.077  1.00                  
ATOM    476  CD2 PHE A  34      81.897  72.066  70.559  1.00                  
ATOM    477  HD2 PHE A  34      82.208  72.928  69.986  1.00                  
ATOM    478  C   PHE A  34      80.796  70.965  67.583  1.00                  
ATOM    479  O   PHE A  34      79.765  70.491  68.042  1.00                  
ATOM    480  N   LYS A  35      80.802  72.159  66.968  1.00                  
ATOM    481  H   LYS A  35      81.695  72.532  66.656  1.00                  
ATOM    482  CA  LYS A  35      79.587  72.977  66.802  1.00                  
ATOM    483  HA  LYS A  35      79.206  73.186  67.801  1.00                  
ATOM    484  CB  LYS A  35      79.877  74.335  66.129  1.00                  
ATOM    485  HB1 LYS A  35      80.200  74.198  65.098  1.00                  
ATOM    486  HB2 LYS A  35      80.693  74.811  66.677  1.00                  
ATOM    487  CG  LYS A  35      78.657  75.287  66.172  1.00                  
ATOM    488  HG1 LYS A  35      79.028  76.312  66.206  1.00                  
ATOM    489  HG2 LYS A  35      78.110  75.112  67.101  1.00                  
ATOM    490  CD  LYS A  35      77.685  75.185  64.977  1.00                  
ATOM    491  HD1 LYS A  35      77.492  74.146  64.721  1.00                  
ATOM    492  HD2 LYS A  35      78.134  75.672  64.109  1.00                  
ATOM    493  CE  LYS A  35      76.344  75.851  65.321  1.00                  
ATOM    494  HE1 LYS A  35      76.514  76.892  65.607  1.00                  
ATOM    495  HE2 LYS A  35      75.919  75.331  66.185  1.00                  
ATOM    496  NZ  LYS A  35      75.374  75.782  64.202  1.00                  
ATOM    497  HZ1 LYS A  35      74.417  75.974  64.519  1.00                  
ATOM    498  HZ2 LYS A  35      75.594  76.357  63.409  1.00                  
ATOM    499  HZ3 LYS A  35      75.214  74.818  63.886  1.00                  
ATOM    500  C   LYS A  35      78.486  72.201  66.076  1.00                  
ATOM    501  O   LYS A  35      77.344  72.155  66.543  1.00                  
ATOM    502  N   SER A  36      78.837  71.579  64.947  1.00                  
ATOM    503  H   SER A  36      79.794  71.677  64.621  1.00                  
ATOM    504  CA  SER A  36      77.885  70.759  64.184  1.00                  
ATOM    505  HA  SER A  36      77.022  71.382  63.943  1.00                  
ATOM    506  CB  SER A  36      78.496  70.305  62.851  1.00                  
ATOM    507  HB1 SER A  36      78.925  71.171  62.345  1.00                  
ATOM    508  HB2 SER A  36      77.701  69.903  62.222  1.00                  
ATOM    509  OG  SER A  36      79.495  69.312  62.995  1.00                  
ATOM    510  HG  SER A  36      80.050  69.481  63.775  1.00                  
ATOM    511  C   SER A  36      77.351  69.566  64.982  1.00                  
ATOM    512  O   SER A  36      76.165  69.259  64.898  1.00                  
ATOM    513  N   LEU A  37      78.182  68.937  65.820  1.00                  
ATOM    514  H   LEU A  37      79.154  69.222  65.850  1.00                  
ATOM    515  CA  LEU A  37      77.762  67.797  66.638  1.00                  
ATOM    516  HA  LEU A  37      77.145  67.140  66.024  1.00                  
ATOM    517  CB  LEU A  37      79.010  67.019  67.092  1.00                  
ATOM    518  HB1 LEU A  37      78.715  66.278  67.837  1.00                  
ATOM    519  HB2 LEU A  37      79.696  67.717  67.572  1.00                  
ATOM    520  CG  LEU A  37      79.743  66.289  65.949  1.00                  
ATOM    521  HG  LEU A  37      79.933  66.976  65.126  1.00                  
ATOM    522  CD1 LEU A  37      81.086  65.773  66.463  1.00                  
ATOM    523 1HD1 LEU A  37      81.621  65.272  65.655  1.00                  
ATOM    524 2HD1 LEU A  37      81.693  66.609  66.808  1.00                  
ATOM    525 3HD1 LEU A  37      80.934  65.072  67.284  1.00                  
ATOM    526  CD2 LEU A  37      78.946  65.095  65.415  1.00                  
ATOM    527 1HD2 LEU A  37      79.532  64.575  64.658  1.00                  
ATOM    528 2HD2 LEU A  37      78.710  64.405  66.226  1.00                  
ATOM    529 3HD2 LEU A  37      78.024  65.439  64.949  1.00                  
ATOM    530  C   LEU A  37      76.902  68.178  67.848  1.00                  
ATOM    531  O   LEU A  37      76.020  67.406  68.220  1.00                  
ATOM    532  N   ILE A  38      77.137  69.324  68.491  1.00                  
ATOM    533  H   ILE A  38      77.928  69.890  68.194  1.00                  
ATOM    534  CA  ILE A  38      76.340  69.782  69.636  1.00                  
ATOM    535  HA  ILE A  38      76.104  68.896  70.218  1.00                  
ATOM    536  CB  ILE A  38      77.147  70.714  70.572  1.00                  
ATOM    537  HB  ILE A  38      78.117  70.244  70.746  1.00                  
ATOM    538  CG2 ILE A  38      77.413  72.094  69.959  1.00                  
ATOM    539 1HG2 ILE A  38      78.083  72.662  70.606  1.00                  
ATOM    540 2HG2 ILE A  38      77.896  71.967  68.999  1.00                  
ATOM    541 3HG2 ILE A  38      76.484  72.648  69.826  1.00                  
ATOM    542  CG1 ILE A  38      76.484  70.921  71.951  1.00                  
ATOM    543 1HG1 ILE A  38      75.507  71.389  71.826  1.00                  
ATOM    544 2HG1 ILE A  38      77.107  71.601  72.535  1.00                  
ATOM    545  CD1 ILE A  38      76.317  69.635  72.771  1.00                  
ATOM    546  HD1 ILE A  38      75.987  69.891  73.778  1.00                  
ATOM    547  HD2 ILE A  38      75.566  68.987  72.321  1.00                  
ATOM    548  HD3 ILE A  38      77.268  69.106  72.835  1.00                  
ATOM    549  C   ILE A  38      74.988  70.358  69.195  1.00                  
ATOM    550  O   ILE A  38      73.972  70.138  69.856  1.00                  
ATOM    551  N   GLU A  39      74.940  70.987  68.018  1.00                  
ATOM    552  H   GLU A  39      75.808  71.181  67.530  1.00                  
ATOM    553  CA  GLU A  39      73.679  71.298  67.337  1.00                  
ATOM    554  HA  GLU A  39      73.036  71.856  68.018  1.00                  
ATOM    555  CB  GLU A  39      73.995  72.189  66.139  1.00                  
ATOM    556  HB1 GLU A  39      74.638  71.650  65.441  1.00                  
ATOM    557  HB2 GLU A  39      74.543  73.060  66.505  1.00                  
ATOM    558  CG  GLU A  39      72.742  72.674  65.406  1.00                  
ATOM    559  HG1 GLU A  39      72.005  73.023  66.134  1.00                  
ATOM    560  HG2 GLU A  39      72.307  71.859  64.823  1.00                  
ATOM    561  CD  GLU A  39      73.159  73.822  64.495  1.00                  
ATOM    562  OE1 GLU A  39      73.989  73.589  63.586  1.00                  
ATOM    563  OE2 GLU A  39      72.875  74.997  64.823  1.00                  
ATOM    564  C   GLU A  39      72.923  70.037  66.915  1.00                  
ATOM    565  O   GLU A  39      71.725  69.957  67.172  1.00                  
ATOM    566  N   TRP A  40      73.595  69.019  66.365  1.00                  
ATOM    567  H   TRP A  40      74.561  69.159  66.085  1.00                  
ATOM    568  CA  TRP A  40      72.966  67.729  66.070  1.00                  
ATOM    569  HA  TRP A  40      72.155  67.903  65.361  1.00                  
ATOM    570  CB  TRP A  40      73.969  66.779  65.404  1.00                  
ATOM    571  HB1 TRP A  40      74.765  66.533  66.105  1.00                  
ATOM    572  HB2 TRP A  40      74.419  67.287  64.550  1.00                  
ATOM    573  CG  TRP A  40      73.352  65.510  64.904  1.00                  
ATOM    574  CD1 TRP A  40      73.271  64.345  65.587  1.00                  
ATOM    575  HD1 TRP A  40      73.669  64.182  66.580  1.00                  
ATOM    576  NE1 TRP A  40      72.574  63.417  64.837  1.00                  
ATOM    577  HE1 TRP A  40      72.368  62.482  65.157  1.00                  
ATOM    578  CE2 TRP A  40      72.166  63.943  63.630  1.00                  
ATOM    579  CZ2 TRP A  40      71.426  63.421  62.559  1.00                  
ATOM    580  HZ2 TRP A  40      71.050  62.410  62.597  1.00                  
ATOM    581  CH2 TRP A  40      71.181  64.234  61.438  1.00                  
ATOM    582  HH2 TRP A  40      70.615  63.849  60.602  1.00                  
ATOM    583  CZ3 TRP A  40      71.675  65.551  61.405  1.00                  
ATOM    584  HZ3 TRP A  40      71.486  66.172  60.539  1.00                  
ATOM    585  CE3 TRP A  40      72.407  66.068  62.492  1.00                  
ATOM    586  HE3 TRP A  40      72.776  67.083  62.460  1.00                  
ATOM    587  CD2 TRP A  40      72.669  65.278  63.634  1.00                  
ATOM    588  C   TRP A  40      72.331  67.095  67.323  1.00                  
ATOM    589  O   TRP A  40      71.165  66.687  67.314  1.00                  
ATOM    590  N   GLN A  41      73.062  67.088  68.444  1.00                  
ATOM    591  H   GLN A  41      74.019  67.422  68.379  1.00                  
ATOM    592  CA  GLN A  41      72.568  66.631  69.747  1.00                  
ATOM    593  HA  GLN A  41      72.266  65.588  69.658  1.00                  
ATOM    594  CB  GLN A  41      73.701  66.707  70.789  1.00                  
ATOM    595  HB1 GLN A  41      73.276  66.622  71.791  1.00                  
ATOM    596  HB2 GLN A  41      74.187  67.678  70.713  1.00                  
ATOM    597  CG  GLN A  41      74.748  65.594  70.621  1.00                  
ATOM    598  HG1 GLN A  41      74.983  65.455  69.567  1.00                  
ATOM    599  HG2 GLN A  41      74.337  64.655  70.995  1.00                  
ATOM    600  CD  GLN A  41      76.038  65.905  71.378  1.00                  
ATOM    601  OE1 GLN A  41      76.162  65.687  72.570  1.00                  
ATOM    602  NE2 GLN A  41      77.039  66.439  70.712  1.00                  
ATOM    603 1HE2 GLN A  41      76.898  66.675  69.738  1.00                  
ATOM    604 2HE2 GLN A  41      77.871  66.653  71.230  1.00                  
ATOM    605  C   GLN A  41      71.333  67.421  70.233  1.00                  
ATOM    606  O   GLN A  41      70.359  66.825  70.718  1.00                  
ATOM    607  N   ARG A  42      71.322  68.757  70.106  1.00                  
ATOM    608  H   ARG A  42      72.142  69.227  69.726  1.00                  
ATOM    609  CA  ARG A  42      70.162  69.549  70.552  1.00                  
ATOM    610  HA  ARG A  42      69.874  69.130  71.509  1.00                  
ATOM    611  CB  ARG A  42      70.515  71.028  70.799  1.00                  
ATOM    612  HB1 ARG A  42      69.963  71.668  70.109  1.00                  
ATOM    613  HB2 ARG A  42      71.580  71.191  70.623  1.00                  
ATOM    614  CG  ARG A  42      70.197  71.445  72.250  1.00                  
ATOM    615  HG1 ARG A  42      70.494  72.486  72.382  1.00                  
ATOM    616  HG2 ARG A  42      70.802  70.836  72.924  1.00                  
ATOM    617  CD  ARG A  42      68.711  71.302  72.643  1.00                  
ATOM    618  HD1 ARG A  42      68.363  70.289  72.449  1.00                  
ATOM    619  HD2 ARG A  42      68.119  71.976  72.021  1.00                  
ATOM    620  NE  ARG A  42      68.487  71.630  74.066  1.00                  
ATOM    621  HE  ARG A  42      68.372  72.604  74.297  1.00                  
ATOM    622  CZ  ARG A  42      68.426  70.802  75.095  1.00                  
ATOM    623  NH1 ARG A  42      68.496  69.501  74.970  1.00                  
ATOM    624 1HH1 ARG A  42      68.583  69.083  74.050  1.00                  
ATOM    625 2HH1 ARG A  42      68.443  68.918  75.782  1.00                  
ATOM    626  NH2 ARG A  42      68.339  71.287  76.306  1.00                  
ATOM    627 1HH2 ARG A  42      68.302  72.291  76.442  1.00                  
ATOM    628 2HH2 ARG A  42      68.335  70.687  77.111  1.00                  
ATOM    629  C   ARG A  42      68.929  69.388  69.655  1.00                  
ATOM    630  O   ARG A  42      67.812  69.293  70.169  1.00                  
ATOM    631  N   ALA A  43      69.119  69.288  68.344  1.00                  
ATOM    632  H   ALA A  43      70.065  69.394  67.986  1.00                  
ATOM    633  CA  ALA A  43      68.053  69.020  67.385  1.00                  
ATOM    634  HA  ALA A  43      67.285  69.787  67.484  1.00                  
ATOM    635  CB  ALA A  43      68.641  69.105  65.972  1.00                  
ATOM    636  HB1 ALA A  43      67.861  68.907  65.236  1.00                  
ATOM    637  HB2 ALA A  43      69.045  70.103  65.797  1.00                  
ATOM    638  HB3 ALA A  43      69.441  68.374  65.846  1.00                  
ATOM    639  C   ALA A  43      67.388  67.662  67.650  1.00                  
ATOM    640  O   ALA A  43      66.165  67.591  67.817  1.00                  
ATOM    641  N   THR A  44      68.205  66.604  67.781  1.00                  
ATOM    642  H   THR A  44      69.203  66.736  67.622  1.00                  
ATOM    643  CA  THR A  44      67.708  65.250  68.063  1.00                  
ATOM    644  HA  THR A  44      66.955  65.045  67.310  1.00                  
ATOM    645  CB  THR A  44      68.772  64.160  67.832  1.00                  
ATOM    646  HB  THR A  44      69.376  64.448  66.971  1.00                  
ATOM    647  CG2 THR A  44      69.711  63.876  69.000  1.00                  
ATOM    648 1HG2 THR A  44      70.450  63.137  68.691  1.00                  
ATOM    649 2HG2 THR A  44      70.230  64.789  69.268  1.00                  
ATOM    650 3HG2 THR A  44      69.163  63.493  69.861  1.00                  
ATOM    651  OG1 THR A  44      68.129  62.948  67.512  1.00                  
ATOM    652  HG1 THR A  44      67.471  62.756  68.187  1.00                  
ATOM    653  C   THR A  44      67.026  65.130  69.428  1.00                  
ATOM    654  O   THR A  44      66.032  64.412  69.544  1.00                  
ATOM    655  N   THR A  45      67.485  65.865  70.455  1.00                  
ATOM    656  H   THR A  45      68.345  66.391  70.340  1.00                  
ATOM    657  CA  THR A  45      66.745  65.921  71.734  1.00                  
ATOM    658  HA  THR A  45      66.467  64.896  71.981  1.00                  
ATOM    659  CB  THR A  45      67.593  66.420  72.920  1.00                  
ATOM    660  HB  THR A  45      66.925  66.697  73.738  1.00                  
ATOM    661  CG2 THR A  45      68.534  65.330  73.424  1.00                  
ATOM    662 1HG2 THR A  45      69.121  65.706  74.263  1.00                  
ATOM    663 2HG2 THR A  45      67.954  64.472  73.763  1.00                  
ATOM    664 3HG2 THR A  45      69.208  65.011  72.627  1.00                  
ATOM    665  OG1 THR A  45      68.419  67.520  72.615  1.00                  
ATOM    666  HG1 THR A  45      69.127  67.166  72.046  1.00                  
ATOM    667  C   THR A  45      65.405  66.663  71.632  1.00                  
ATOM    668  O   THR A  45      64.425  66.208  72.230  1.00                  
ATOM    669  N   ARG A  46      65.309  67.734  70.827  1.00                  
ATOM    670  H   ARG A  46      66.152  68.061  70.364  1.00                  
ATOM    671  CA  ARG A  46      64.039  68.450  70.578  1.00                  
ATOM    672  HA  ARG A  46      63.620  68.694  71.556  1.00                  
ATOM    673  CB  ARG A  46      64.320  69.773  69.820  1.00                  
ATOM    674  HB1 ARG A  46      64.174  69.624  68.749  1.00                  
ATOM    675  HB2 ARG A  46      65.362  70.053  69.975  1.00                  
ATOM    676  CG  ARG A  46      63.459  70.954  70.309  1.00                  
ATOM    677  HG1 ARG A  46      63.584  71.055  71.389  1.00                  
ATOM    678  HG2 ARG A  46      62.410  70.748  70.098  1.00                  
ATOM    679  CD  ARG A  46      63.869  72.285  69.642  1.00                  
ATOM    680  HD1 ARG A  46      63.644  72.224  68.575  1.00                  
ATOM    681  HD2 ARG A  46      64.944  72.427  69.768  1.00                  
ATOM    682  NE  ARG A  46      63.164  73.440  70.243  1.00                  
ATOM    683  HE  ARG A  46      62.849  73.331  71.204  1.00                  
ATOM    684  CZ  ARG A  46      62.910  74.627  69.718  1.00                  
ATOM    685  NH1 ARG A  46      63.404  75.027  68.578  1.00                  
ATOM    686 1HH1 ARG A  46      64.042  74.425  68.090  1.00                  
ATOM    687 2HH1 ARG A  46      63.193  75.939  68.223  1.00                  
ATOM    688  NH2 ARG A  46      62.105  75.440  70.336  1.00                  
ATOM    689 1HH2 ARG A  46      61.616  75.085  71.155  1.00                  
ATOM    690 2HH2 ARG A  46      61.861  76.332  69.957  1.00                  
ATOM    691  C   ARG A  46      62.991  67.563  69.895  1.00                  
ATOM    692  O   ARG A  46      61.849  67.503  70.366  1.00                  
ATOM    693  N   VAL A  47      63.391  66.824  68.849  1.00                  
ATOM    694  H   VAL A  47      64.343  66.917  68.508  1.00                  
ATOM    695  CA  VAL A  47      62.476  65.840  68.233  1.00                  
ATOM    696  HA  VAL A  47      61.532  66.359  68.086  1.00                  
ATOM    697  CB  VAL A  47      62.875  65.359  66.828  1.00                  
ATOM    698  HB  VAL A  47      62.129  64.641  66.486  1.00                  
ATOM    699  CG1 VAL A  47      62.874  66.537  65.845  1.00                  
ATOM    700 1HG1 VAL A  47      63.082  66.172  64.838  1.00                  
ATOM    701 2HG1 VAL A  47      61.898  67.020  65.846  1.00                  
ATOM    702 3HG1 VAL A  47      63.639  67.263  66.120  1.00                  
ATOM    703  CG2 VAL A  47      64.239  64.684  66.788  1.00                  
ATOM    704 1HG2 VAL A  47      64.454  64.339  65.777  1.00                  
ATOM    705 2HG2 VAL A  47      64.984  65.411  67.082  1.00                  
ATOM    706 3HG2 VAL A  47      64.264  63.827  67.461  1.00                  
ATOM    707  C   VAL A  47      62.135  64.671  69.156  1.00                  
ATOM    708  O   VAL A  47      60.986  64.237  69.139  1.00                  
ATOM    709  N   HIS A  48      63.056  64.197  70.007  1.00                  
ATOM    710  H   HIS A  48      64.010  64.534  69.948  1.00                  
ATOM    711  CA  HIS A  48      62.736  63.125  70.964  1.00                  
ATOM    712  HA  HIS A  48      62.353  62.265  70.407  1.00                  
ATOM    713  CB  HIS A  48      64.005  62.666  71.689  1.00                  
ATOM    714  HB1 HIS A  48      64.380  63.463  72.331  1.00                  
ATOM    715  HB2 HIS A  48      64.772  62.426  70.952  1.00                  
ATOM    716  CG  HIS A  48      63.752  61.433  72.512  1.00                  
ATOM    717  ND1 HIS A  48      63.545  60.159  71.988  1.00                  
ATOM    718  CE1 HIS A  48      63.263  59.370  73.032  1.00                  
ATOM    719  HE1 HIS A  48      63.034  58.315  72.957  1.00                  
ATOM    720  NE2 HIS A  48      63.289  60.080  74.174  1.00                  
ATOM    721  HE2 HIS A  48      63.092  59.713  75.092  1.00                  
ATOM    722  CD2 HIS A  48      63.589  61.387  73.865  1.00                  
ATOM    723  HD2 HIS A  48      63.656  62.223  74.545  1.00                  
ATOM    724  C   HIS A  48      61.633  63.532  71.953  1.00                  
ATOM    725  O   HIS A  48      60.612  62.844  72.079  1.00                  
ATOM    726  N   LEU A  49      61.800  64.702  72.582  1.00                  
ATOM    727  H   LEU A  49      62.658  65.212  72.406  1.00                  
ATOM    728  CA  LEU A  49      60.799  65.303  73.473  1.00                  
ATOM    729  HA  LEU A  49      60.603  64.597  74.279  1.00                  
ATOM    730  CB  LEU A  49      61.379  66.602  74.071  1.00                  
ATOM    731  HB1 LEU A  49      60.569  67.314  74.179  1.00                  
ATOM    732  HB2 LEU A  49      62.082  67.048  73.366  1.00                  
ATOM    733  CG  LEU A  49      62.063  66.476  75.448  1.00                  
ATOM    734  HG  LEU A  49      62.478  67.453  75.695  1.00                  
ATOM    735  CD1 LEU A  49      61.073  66.108  76.560  1.00                  
ATOM    736 1HD1 LEU A  49      61.584  66.124  77.522  1.00                  
ATOM    737 2HD1 LEU A  49      60.263  66.838  76.585  1.00                  
ATOM    738 3HD1 LEU A  49      60.655  65.115  76.399  1.00                  
ATOM    739  CD2 LEU A  49      63.212  65.467  75.462  1.00                  
ATOM    740 1HD2 LEU A  49      63.694  65.475  76.439  1.00                  
ATOM    741 2HD2 LEU A  49      62.841  64.465  75.254  1.00                  
ATOM    742 3HD2 LEU A  49      63.944  65.744  74.707  1.00                  
ATOM    743  C   LEU A  49      59.429  65.525  72.790  1.00                  
ATOM    744  O   LEU A  49      58.380  65.233  73.386  1.00                  
ATOM    745  N   LEU A  50      59.442  65.974  71.524  1.00                  
ATOM    746  H   LEU A  50      60.328  66.255  71.117  1.00                  
ATOM    747  CA  LEU A  50      58.241  65.985  70.677  1.00                  
ATOM    748  HA  LEU A  50      57.509  66.635  71.154  1.00                  
ATOM    749  CB  LEU A  50      58.581  66.624  69.310  1.00                  
ATOM    750  HB1 LEU A  50      59.609  66.372  69.070  1.00                  
ATOM    751  HB2 LEU A  50      58.543  67.708  69.425  1.00                  
ATOM    752  CG  LEU A  50      57.726  66.218  68.089  1.00                  
ATOM    753  HG  LEU A  50      57.799  65.140  67.948  1.00                  
ATOM    754  CD1 LEU A  50      56.243  66.592  68.185  1.00                  
ATOM    755 1HD1 LEU A  50      55.703  66.127  67.360  1.00                  
ATOM    756 2HD1 LEU A  50      55.812  66.238  69.118  1.00                  
ATOM    757 3HD1 LEU A  50      56.121  67.665  68.112  1.00                  
ATOM    758  CD2 LEU A  50      58.291  66.886  66.834  1.00                  
ATOM    759 1HD2 LEU A  50      57.707  66.591  65.962  1.00                  
ATOM    760 2HD2 LEU A  50      58.264  67.971  66.934  1.00                  
ATOM    761 3HD2 LEU A  50      59.323  66.570  66.681  1.00                  
ATOM    762  C   LEU A  50      57.555  64.606  70.578  1.00                  
ATOM    763  O   LEU A  50      56.362  64.502  70.887  1.00                  
ATOM    764  N   THR A  51      58.281  63.548  70.191  1.00                  
ATOM    765  H   THR A  51      59.256  63.684  69.942  1.00                  
ATOM    766  CA  THR A  51      57.683  62.204  70.049  1.00                  
ATOM    767  HA  THR A  51      56.853  62.287  69.349  1.00                  
ATOM    768  CB  THR A  51      58.639  61.143  69.478  1.00                  
ATOM    769  HB  THR A  51      58.083  60.207  69.405  1.00                  
ATOM    770  CG2 THR A  51      59.125  61.477  68.069  1.00                  
ATOM    771 1HG2 THR A  51      59.803  60.695  67.728  1.00                  
ATOM    772 2HG2 THR A  51      58.273  61.528  67.392  1.00                  
ATOM    773 3HG2 THR A  51      59.647  62.430  68.058  1.00                  
ATOM    774  OG1 THR A  51      59.756  60.895  70.299  1.00                  
ATOM    775  HG1 THR A  51      60.010  61.692  70.787  1.00                  
ATOM    776  C   THR A  51      57.077  61.676  71.353  1.00                  
ATOM    777  O   THR A  51      55.998  61.070  71.343  1.00                  
ATOM    778  N   ALA A  52      57.723  61.969  72.487  1.00                  
ATOM    779  H   ALA A  52      58.598  62.476  72.436  1.00                  
ATOM    780  CA  ALA A  52      57.207  61.604  73.798  1.00                  
ATOM    781  HA  ALA A  52      57.026  60.528  73.811  1.00                  
ATOM    782  CB  ALA A  52      58.277  61.926  74.850  1.00                  
ATOM    783  HB1 ALA A  52      57.931  61.602  75.832  1.00                  
ATOM    784  HB2 ALA A  52      59.202  61.400  74.606  1.00                  
ATOM    785  HB3 ALA A  52      58.473  62.999  74.874  1.00                  
ATOM    786  C   ALA A  52      55.871  62.301  74.116  1.00                  
ATOM    787  O   ALA A  52      54.907  61.618  74.506  1.00                  
ATOM    788  N   HIS A  53      55.761  63.636  73.926  1.00                  
ATOM    789  H   HIS A  53      56.537  64.186  73.568  1.00                  
ATOM    790  CA  HIS A  53      54.440  64.232  74.193  1.00                  
ATOM    791  HA  HIS A  53      54.122  63.812  75.148  1.00                  
ATOM    792  CB  HIS A  53      54.382  65.745  74.413  1.00                  
ATOM    793  HB1 HIS A  53      54.331  66.228  73.440  1.00                  
ATOM    794  HB2 HIS A  53      55.270  66.072  74.955  1.00                  
ATOM    795  CG  HIS A  53      53.145  66.133  75.210  1.00                  
ATOM    796  ND1 HIS A  53      51.930  66.592  74.685  1.00                  
ATOM    797  CE1 HIS A  53      51.050  66.581  75.697  1.00                  
ATOM    798  HE1 HIS A  53      50.002  66.836  75.598  1.00                  
ATOM    799  NE2 HIS A  53      51.654  66.211  76.837  1.00                  
ATOM    800  HE2 HIS A  53      51.203  66.111  77.738  1.00                  
ATOM    801  CD2 HIS A  53      52.966  65.899  76.545  1.00                  
ATOM    802  HD2 HIS A  53      53.698  65.471  77.215  1.00                  
ATOM    803  C   HIS A  53      53.346  63.797  73.214  1.00                  
ATOM    804  O   HIS A  53      52.216  63.584  73.646  1.00                  
ATOM    805  N   LEU A  54      53.669  63.552  71.942  1.00                  
ATOM    806  H   LEU A  54      54.616  63.752  71.633  1.00                  
ATOM    807  CA  LEU A  54      52.728  62.916  71.007  1.00                  
ATOM    808  HA  LEU A  54      51.868  63.574  70.871  1.00                  
ATOM    809  CB  LEU A  54      53.462  62.768  69.657  1.00                  
ATOM    810  HB1 LEU A  54      54.450  62.358  69.851  1.00                  
ATOM    811  HB2 LEU A  54      53.605  63.763  69.233  1.00                  
ATOM    812  CG  LEU A  54      52.795  61.864  68.602  1.00                  
ATOM    813  HG  LEU A  54      52.649  60.864  69.010  1.00                  
ATOM    814  CD1 LEU A  54      51.446  62.410  68.133  1.00                  
ATOM    815 1HD1 LEU A  54      51.038  61.755  67.366  1.00                  
ATOM    816 2HD1 LEU A  54      50.753  62.450  68.972  1.00                  
ATOM    817 3HD1 LEU A  54      51.576  63.413  67.725  1.00                  
ATOM    818  CD2 LEU A  54      53.722  61.747  67.392  1.00                  
ATOM    819 1HD2 LEU A  54      53.281  61.087  66.646  1.00                  
ATOM    820 2HD2 LEU A  54      53.894  62.730  66.951  1.00                  
ATOM    821 3HD2 LEU A  54      54.682  61.328  67.700  1.00                  
ATOM    822  C   LEU A  54      52.201  61.572  71.528  1.00                  
ATOM    823  O   LEU A  54      50.994  61.337  71.459  1.00                  
ATOM    824  N   ALA A  55      53.056  60.698  72.070  1.00                  
ATOM    825  H   ALA A  55      54.051  60.908  72.082  1.00                  
ATOM    826  CA  ALA A  55      52.583  59.439  72.654  1.00                  
ATOM    827  HA  ALA A  55      52.014  58.897  71.897  1.00                  
ATOM    828  CB  ALA A  55      53.806  58.591  73.027  1.00                  
ATOM    829  HB1 ALA A  55      53.478  57.621  73.403  1.00                  
ATOM    830  HB2 ALA A  55      54.433  58.438  72.148  1.00                  
ATOM    831  HB3 ALA A  55      54.394  59.089  73.799  1.00                  
ATOM    832  C   ALA A  55      51.651  59.652  73.869  1.00                  
ATOM    833  O   ALA A  55      50.595  59.008  73.964  1.00                  
ATOM    834  N   MET A  56      51.986  60.608  74.752  1.00                  
ATOM    835  H   MET A  56      52.867  61.101  74.629  1.00                  
ATOM    836  CA  MET A  56      51.102  60.974  75.880  1.00                  
ATOM    837  HA  MET A  56      50.943  60.084  76.490  1.00                  
ATOM    838  CB  MET A  56      51.771  62.042  76.763  1.00                  
ATOM    839  HB1 MET A  56      51.060  62.370  77.522  1.00                  
ATOM    840  HB2 MET A  56      52.027  62.909  76.155  1.00                  
ATOM    841  CG  MET A  56      53.040  61.541  77.465  1.00                  
ATOM    842  HG1 MET A  56      53.487  62.374  78.008  1.00                  
ATOM    843  HG2 MET A  56      53.756  61.225  76.708  1.00                  
ATOM    844  SD  MET A  56      52.820  60.160  78.624  1.00                  
ATOM    845  CE  MET A  56      51.896  60.966  79.960  1.00                  
ATOM    846  HE1 MET A  56      51.741  60.255  80.771  1.00                  
ATOM    847  HE2 MET A  56      52.463  61.818  80.334  1.00                  
ATOM    848  HE3 MET A  56      50.927  61.302  79.592  1.00                  
ATOM    849  C   MET A  56      49.716  61.449  75.437  1.00                  
ATOM    850  O   MET A  56      48.690  61.027  75.978  1.00                  
ATOM    851  N   ALA A  57      49.685  62.294  74.410  1.00                  
ATOM    852  H   ALA A  57      50.574  62.615  74.034  1.00                  
ATOM    853  CA  ALA A  57      48.476  62.883  73.868  1.00                  
ATOM    854  HA  ALA A  57      47.915  63.286  74.708  1.00                  
ATOM    855  CB  ALA A  57      48.913  64.043  72.968  1.00                  
ATOM    856  HB1 ALA A  57      49.629  64.674  73.495  1.00                  
ATOM    857  HB2 ALA A  57      49.375  63.669  72.056  1.00                  
ATOM    858  HB3 ALA A  57      48.056  64.661  72.722  1.00                  
ATOM    859  C   ALA A  57      47.600  61.835  73.163  1.00                  
ATOM    860  O   ALA A  57      46.396  61.773  73.401  1.00                  
ATOM    861  N   ARG A  58      48.187  60.939  72.362  1.00                  
ATOM    862  H   ARG A  58      49.189  61.023  72.203  1.00                  
ATOM    863  CA  ARG A  58      47.452  59.799  71.794  1.00                  
ATOM    864  HA  ARG A  58      46.600  60.177  71.231  1.00                  
ATOM    865  CB  ARG A  58      48.361  58.977  70.863  1.00                  
ATOM    866  HB1 ARG A  58      47.841  58.065  70.566  1.00                  
ATOM    867  HB2 ARG A  58      49.257  58.685  71.414  1.00                  
ATOM    868  CG  ARG A  58      48.791  59.733  69.593  1.00                  
ATOM    869  HG1 ARG A  58      49.582  59.163  69.103  1.00                  
ATOM    870  HG2 ARG A  58      49.198  60.703  69.867  1.00                  
ATOM    871  CD  ARG A  58      47.651  59.953  68.589  1.00                  
ATOM    872  HD1 ARG A  58      46.810  60.431  69.089  1.00                  
ATOM    873  HD2 ARG A  58      47.316  58.981  68.218  1.00                  
ATOM    874  NE  ARG A  58      48.117  60.778  67.457  1.00                  
ATOM    875  HE  ARG A  58      48.759  60.348  66.810  1.00                  
ATOM    876  CZ  ARG A  58      47.873  62.054  67.235  1.00                  
ATOM    877  NH1 ARG A  58      47.018  62.766  67.922  1.00                  
ATOM    878 1HH1 ARG A  58      46.516  62.361  68.689  1.00                  
ATOM    879 2HH1 ARG A  58      46.842  63.715  67.614  1.00                  
ATOM    880  NH2 ARG A  58      48.466  62.672  66.268  1.00                  
ATOM    881 1HH2 ARG A  58      48.950  62.136  65.555  1.00                  
ATOM    882 2HH2 ARG A  58      48.264  63.656  66.135  1.00                  
ATOM    883  C   ARG A  58      46.835  58.923  72.882  1.00                  
ATOM    884  O   ARG A  58      45.661  58.591  72.781  1.00                  
ATOM    885  N   SER A  59      47.584  58.615  73.941  1.00                  
ATOM    886  H   SER A  59      48.546  58.927  73.952  1.00                  
ATOM    887  CA  SER A  59      47.097  57.798  75.065  1.00                  
ATOM    888  HA  SER A  59      46.783  56.825  74.688  1.00                  
ATOM    889  CB  SER A  59      48.240  57.556  76.059  1.00                  
ATOM    890  HB1 SER A  59      47.891  56.883  76.845  1.00                  
ATOM    891  HB2 SER A  59      48.548  58.496  76.518  1.00                  
ATOM    892  OG  SER A  59      49.353  56.964  75.412  1.00                  
ATOM    893  HG  SER A  59      49.870  57.646  74.951  1.00                  
ATOM    894  C   SER A  59      45.907  58.429  75.789  1.00                  
ATOM    895  O   SER A  59      44.899  57.767  76.031  1.00                  
ATOM    896  N   LEU A  60      45.970  59.734  76.062  1.00                  
ATOM    897  H   LEU A  60      46.834  60.227  75.866  1.00                  
ATOM    898  CA  LEU A  60      44.854  60.502  76.617  1.00                  
ATOM    899  HA  LEU A  60      44.564  60.052  77.567  1.00                  
ATOM    900  CB  LEU A  60      45.365  61.927  76.892  1.00                  
ATOM    901  HB1 LEU A  60      45.772  62.338  75.970  1.00                  
ATOM    902  HB2 LEU A  60      46.183  61.861  77.611  1.00                  
ATOM    903  CG  LEU A  60      44.314  62.912  77.435  1.00                  
ATOM    904  HG  LEU A  60      43.537  63.064  76.686  1.00                  
ATOM    905  CD1 LEU A  60      43.671  62.433  78.740  1.00                  
ATOM    906 1HD1 LEU A  60      42.969  63.185  79.100  1.00                  
ATOM    907 2HD1 LEU A  60      43.121  61.509  78.571  1.00                  
ATOM    908 3HD1 LEU A  60      44.438  62.257  79.495  1.00                  
ATOM    909  CD2 LEU A  60      44.992  64.253  77.718  1.00                  
ATOM    910 1HD2 LEU A  60      44.243  64.985  78.015  1.00                  
ATOM    911 2HD2 LEU A  60      45.717  64.137  78.522  1.00                  
ATOM    912 3HD2 LEU A  60      45.506  64.615  76.829  1.00                  
ATOM    913  C   LEU A  60      43.620  60.474  75.697  1.00                  
ATOM    914  O   LEU A  60      42.524  60.163  76.156  1.00                  
ATOM    915  N   ALA A  61      43.788  60.736  74.398  1.00                  
ATOM    916  H   ALA A  61      44.721  60.970  74.075  1.00                  
ATOM    917  CA  ALA A  61      42.716  60.692  73.394  1.00                  
ATOM    918  HA  ALA A  61      41.850  61.219  73.787  1.00                  
ATOM    919  CB  ALA A  61      43.171  61.430  72.136  1.00                  
ATOM    920  HB1 ALA A  61      42.426  61.317  71.347  1.00                  
ATOM    921  HB2 ALA A  61      43.244  62.482  72.371  1.00                  
ATOM    922  HB3 ALA A  61      44.130  61.039  71.792  1.00                  
ATOM    923  C   ALA A  61      42.201  59.289  73.026  1.00                  
ATOM    924  O   ALA A  61      41.257  59.178  72.243  1.00                  
ATOM    925  N   VAL A  62      42.786  58.228  73.589  1.00                  
ATOM    926  H   VAL A  62      43.654  58.367  74.086  1.00                  
ATOM    927  CA  VAL A  62      42.219  56.873  73.523  1.00                  
ATOM    928  HA  VAL A  62      41.262  56.941  73.008  1.00                  
ATOM    929  CB  VAL A  62      43.055  55.882  72.684  1.00                  
ATOM    930  HB  VAL A  62      42.462  54.977  72.552  1.00                  
ATOM    931  CG1 VAL A  62      43.343  56.423  71.277  1.00                  
ATOM    932 1HG1 VAL A  62      43.820  55.649  70.676  1.00                  
ATOM    933 2HG1 VAL A  62      42.406  56.712  70.801  1.00                  
ATOM    934 3HG1 VAL A  62      43.997  57.291  71.327  1.00                  
ATOM    935  CG2 VAL A  62      44.366  55.469  73.357  1.00                  
ATOM    936 1HG2 VAL A  62      44.918  54.792  72.707  1.00                  
ATOM    937 2HG2 VAL A  62      44.969  56.346  73.557  1.00                  
ATOM    938 3HG2 VAL A  62      44.160  54.957  74.297  1.00                  
ATOM    939  C   VAL A  62      41.849  56.288  74.896  1.00                  
ATOM    940  O   VAL A  62      41.389  55.152  74.973  1.00                  
ATOM    941  N   THR A  63      41.984  57.068  75.974  1.00                  
ATOM    942  H   THR A  63      42.416  57.972  75.851  1.00                  
ATOM    943  CA  THR A  63      41.533  56.702  77.334  1.00                  
ATOM    944  HA  THR A  63      41.135  55.688  77.308  1.00                  
ATOM    945  CB  THR A  63      42.677  56.686  78.359  1.00                  
ATOM    946  HB  THR A  63      42.256  56.601  79.361  1.00                  
ATOM    947  CG2 THR A  63      43.631  55.513  78.140  1.00                  
ATOM    948 1HG2 THR A  63      44.446  55.566  78.862  1.00                  
ATOM    949 2HG2 THR A  63      43.093  54.576  78.282  1.00                  
ATOM    950 3HG2 THR A  63      44.039  55.534  77.130  1.00                  
ATOM    951  OG1 THR A  63      43.430  57.868  78.282  1.00                  
ATOM    952  HG1 THR A  63      43.948  57.805  77.460  1.00                  
ATOM    953  C   THR A  63      40.376  57.557  77.854  1.00                  
ATOM    954  O   THR A  63      39.630  57.132  78.732  1.00                  
ATOM    955  N   GLN A  64      40.135  58.694  77.208  1.00                  
ATOM    956  H   GLN A  64      40.845  59.005  76.554  1.00                  
ATOM    957  CA  GLN A  64      38.833  59.336  77.068  1.00                  
ATOM    958  HA  GLN A  64      38.056  58.632  77.369  1.00                  
ATOM    959  CB  GLN A  64      38.730  60.578  77.978  1.00                  
ATOM    960  HB1 GLN A  64      38.697  60.216  79.007  1.00                  
ATOM    961  HB2 GLN A  64      37.782  61.082  77.787  1.00                  
ATOM    962  CG  GLN A  64      39.874  61.612  77.900  1.00                  
ATOM    963  HG1 GLN A  64      40.835  61.109  77.983  1.00                  
ATOM    964  HG2 GLN A  64      39.790  62.274  78.762  1.00                  
ATOM    965  CD  GLN A  64      39.846  62.496  76.656  1.00                  
ATOM    966  OE1 GLN A  64      38.932  63.270  76.441  1.00                  
ATOM    967  NE2 GLN A  64      40.834  62.418  75.796  1.00                  
ATOM    968 1HE2 GLN A  64      41.479  61.644  75.883  1.00                  
ATOM    969 2HE2 GLN A  64      40.752  62.945  74.934  1.00                  
ATOM    970  C   GLN A  64      38.643  59.633  75.576  1.00                  
ATOM    971  O   GLN A  64      39.614  59.858  74.858  1.00                  
ATOM    972  N   GLY A  65      37.401  59.613  75.092  1.00                  
ATOM    973  H   GLY A  65      36.640  59.449  75.729  1.00                  
ATOM    974  CA  GLY A  65      37.092  59.719  73.660  1.00                  
ATOM    975  HA1 GLY A  65      36.098  59.312  73.474  1.00                  
ATOM    976  HA2 GLY A  65      37.813  59.125  73.096  1.00                  
ATOM    977  C   GLY A  65      37.137  61.143  73.110  1.00                  
ATOM    978  O   GLY A  65      36.264  61.525  72.338  1.00                  
ATOM    979  N   GLY A  66      38.112  61.944  73.544  1.00                  
ATOM    980  H   GLY A  66      38.827  61.530  74.131  1.00                  
ATOM    981  CA  GLY A  66      38.221  63.361  73.220  1.00                  
ATOM    982  HA1 GLY A  66      38.184  63.938  74.143  1.00                  
ATOM    983  HA2 GLY A  66      37.362  63.661  72.625  1.00                  
ATOM    984  C   GLY A  66      39.529  63.664  72.513  1.00                  
ATOM    985  O   GLY A  66      40.595  63.334  73.053  1.00                  
ATOM    986  N   PRO A  67      39.506  64.284  71.315  1.00                  
ATOM    987  CD  PRO A  67      38.332  64.792  70.615  1.00                  
ATOM    988  HD1 PRO A  67      37.686  65.368  71.278  1.00                  
ATOM    989  HD2 PRO A  67      37.780  63.958  70.177  1.00                  
ATOM    990  CG  PRO A  67      38.865  65.700  69.506  1.00                  
ATOM    991  HG1 PRO A  67      38.980  66.715  69.891  1.00                  
ATOM    992  HG2 PRO A  67      38.215  65.691  68.630  1.00                  
ATOM    993  CB  PRO A  67      40.240  65.109  69.201  1.00                  
ATOM    994  HB1 PRO A  67      40.920  65.860  68.796  1.00                  
ATOM    995  HB2 PRO A  67      40.127  64.283  68.496  1.00                  
ATOM    996  CA  PRO A  67      40.710  64.561  70.553  1.00                  
ATOM    997  HA  PRO A  67      41.258  63.634  70.386  1.00                  
ATOM    998  C   PRO A  67      41.601  65.543  71.307  1.00                  
ATOM    999  O   PRO A  67      41.189  66.633  71.680  1.00                  
ATOM   1000  N   VAL A  68      42.836  65.101  71.550  1.00                  
ATOM   1001  H   VAL A  68      43.096  64.186  71.221  1.00                  
ATOM   1002  CA  VAL A  68      43.784  65.814  72.397  1.00                  
ATOM   1003  HA  VAL A  68      43.309  65.928  73.372  1.00                  
ATOM   1004  CB  VAL A  68      45.120  65.086  72.586  1.00                  
ATOM   1005  HB  VAL A  68      45.914  65.819  72.698  1.00                  
ATOM   1006  CG1 VAL A  68      45.052  64.363  73.934  1.00                  
ATOM   1007 1HG1 VAL A  68      44.696  65.052  74.699  1.00                  
ATOM   1008 2HG1 VAL A  68      44.387  63.507  73.888  1.00                  
ATOM   1009 3HG1 VAL A  68      46.044  64.067  74.228  1.00                  
ATOM   1010  CG2 VAL A  68      45.525  64.209  71.384  1.00                  
ATOM   1011 1HG2 VAL A  68      46.510  63.781  71.532  1.00                  
ATOM   1012 2HG2 VAL A  68      44.835  63.392  71.228  1.00                  
ATOM   1013 3HG2 VAL A  68      45.553  64.830  70.489  1.00                  
ATOM   1014  C   VAL A  68      44.064  67.232  71.896  1.00                  
ATOM   1015  O   VAL A  68      44.677  67.445  70.855  1.00                  
ATOM   1016  N   SER A  69      43.711  68.184  72.760  1.00                  
ATOM   1017  H   SER A  69      43.135  67.918  73.537  1.00                  
ATOM   1018  CA  SER A  69      44.546  69.365  72.920  1.00                  
ATOM   1019  HA  SER A  69      44.605  69.882  71.958  1.00                  
ATOM   1020  CB  SER A  69      43.903  70.328  73.924  1.00                  
ATOM   1021  HB1 SER A  69      44.576  71.169  74.084  1.00                  
ATOM   1022  HB2 SER A  69      43.737  69.810  74.870  1.00                  
ATOM   1023  OG  SER A  69      42.690  70.826  73.413  1.00                  
ATOM   1024  HG  SER A  69      42.191  70.107  73.007  1.00                  
ATOM   1025  C   SER A  69      45.956  68.993  73.350  1.00                  
ATOM   1026  O   SER A  69      46.178  67.956  73.977  1.00                  
ATOM   1027  N   LEU A  70      46.905  69.869  73.027  1.00                  
ATOM   1028  H   LEU A  70      46.644  70.695  72.513  1.00                  
ATOM   1029  CA  LEU A  70      48.316  69.675  73.328  1.00                  
ATOM   1030  HA  LEU A  70      48.464  68.728  73.847  1.00                  
ATOM   1031  CB  LEU A  70      49.116  69.657  72.012  1.00                  
ATOM   1032  HB1 LEU A  70      50.179  69.600  72.253  1.00                  
ATOM   1033  HB2 LEU A  70      48.950  70.602  71.490  1.00                  
ATOM   1034  CG  LEU A  70      48.779  68.504  71.053  1.00                  
ATOM   1035  HG  LEU A  70      47.727  68.544  70.768  1.00                  
ATOM   1036  CD1 LEU A  70      49.636  68.628  69.791  1.00                  
ATOM   1037 1HD1 LEU A  70      49.382  67.831  69.093  1.00                  
ATOM   1038 2HD1 LEU A  70      49.443  69.589  69.315  1.00                  
ATOM   1039 3HD1 LEU A  70      50.693  68.555  70.049  1.00                  
ATOM   1040  CD2 LEU A  70      49.079  67.150  71.694  1.00                  
ATOM   1041 1HD2 LEU A  70      48.921  66.363  70.959  1.00                  
ATOM   1042 2HD2 LEU A  70      50.112  67.109  72.042  1.00                  
ATOM   1043 3HD2 LEU A  70      48.399  66.985  72.529  1.00                  
ATOM   1044  C   LEU A  70      48.844  70.783  74.219  1.00                  
ATOM   1045  O   LEU A  70      48.432  71.936  74.143  1.00                  
ATOM   1046  N   CYS A  71      49.786  70.401  75.062  1.00                  
ATOM   1047  H   CYS A  71      50.162  69.474  74.940  1.00                  
ATOM   1048  CA  CYS A  71      50.164  71.102  76.275  1.00                  
ATOM   1049  HA  CYS A  71      49.382  70.902  76.979  1.00                  
ATOM   1050  CB  CYS A  71      51.416  70.403  76.844  1.00                  
ATOM   1051  HB1 CYS A  71      51.120  69.588  77.502  1.00                  
ATOM   1052  HB2 CYS A  71      51.999  71.126  77.415  1.00                  
ATOM   1053  SG  CYS A  71      52.507  69.700  75.587  1.00                  
ATOM   1054  HG  CYS A  71      52.007  68.460  75.484  1.00                  
ATOM   1055  C   CYS A  71      50.338  72.627  76.175  1.00                  
ATOM   1056  O   CYS A  71      49.636  73.275  76.918  1.00                  
ATOM   1057  N   PRO A  72      51.155  73.285  75.344  1.00                  
ATOM   1058  CD  PRO A  72      52.116  72.776  74.385  1.00                  
ATOM   1059  HD1 PRO A  72      51.664  72.062  73.696  1.00                  
ATOM   1060  HD2 PRO A  72      52.949  72.323  74.921  1.00                  
ATOM   1061  CG  PRO A  72      52.620  74.011  73.636  1.00                  
ATOM   1062  HG1 PRO A  72      51.957  74.228  72.797  1.00                  
ATOM   1063  HG2 PRO A  72      53.647  73.890  73.293  1.00                  
ATOM   1064  CB  PRO A  72      52.506  75.118  74.686  1.00                  
ATOM   1065  HB1 PRO A  72      52.442  76.107  74.230  1.00                  
ATOM   1066  HB2 PRO A  72      53.363  75.073  75.359  1.00                  
ATOM   1067  CA  PRO A  72      51.239  74.745  75.460  1.00                  
ATOM   1068  HA  PRO A  72      51.368  75.041  76.503  1.00                  
ATOM   1069  C   PRO A  72      50.022  75.486  74.902  1.00                  
ATOM   1070  O   PRO A  72      49.802  76.639  75.245  1.00                  
ATOM   1071  N   SER A  73      49.181  74.850  74.086  1.00                  
ATOM   1072  H   SER A  73      49.397  73.918  73.761  1.00                  
ATOM   1073  CA  SER A  73      47.828  75.364  73.850  1.00                  
ATOM   1074  HA  SER A  73      47.857  76.446  73.714  1.00                  
ATOM   1075  CB  SER A  73      47.222  74.735  72.588  1.00                  
ATOM   1076  HB1 SER A  73      46.272  75.223  72.367  1.00                  
ATOM   1077  HB2 SER A  73      47.037  73.673  72.758  1.00                  
ATOM   1078  OG  SER A  73      48.093  74.874  71.482  1.00                  
ATOM   1079  HG  SER A  73      48.383  75.791  71.449  1.00                  
ATOM   1080  C   SER A  73      46.917  75.068  75.040  1.00                  
ATOM   1081  O   SER A  73      46.113  75.896  75.455  1.00                  
ATOM   1082  N   MET A  74      47.124  73.908  75.662  1.00                  
ATOM   1083  H   MET A  74      47.798  73.276  75.247  1.00                  
ATOM   1084  CA  MET A  74      46.693  73.611  77.019  1.00                  
ATOM   1085  HA  MET A  74      45.647  73.910  77.089  1.00                  
ATOM   1086  CB  MET A  74      46.742  72.111  77.327  1.00                  
ATOM   1087  HB1 MET A  74      46.368  71.939  78.325  1.00                  
ATOM   1088  HB2 MET A  74      47.765  71.820  77.360  1.00                  
ATOM   1089  CG  MET A  74      46.009  71.162  76.395  1.00                  
ATOM   1090  HG1 MET A  74      46.311  71.375  75.373  1.00                  
ATOM   1091  HG2 MET A  74      44.933  71.322  76.483  1.00                  
ATOM   1092  SD  MET A  74      46.405  69.427  76.754  1.00                  
ATOM   1093  CE  MET A  74      45.323  69.102  78.169  1.00                  
ATOM   1094  HE1 MET A  74      45.637  69.702  79.021  1.00                  
ATOM   1095  HE2 MET A  74      44.293  69.348  77.908  1.00                  
ATOM   1096  HE3 MET A  74      45.382  68.046  78.435  1.00                  
ATOM   1097  C   MET A  74      47.440  74.412  78.120  1.00                  
ATOM   1098  O   MET A  74      47.425  73.984  79.270  1.00                  
ATOM   1099  N   ASP A  75      48.088  75.560  77.871  1.00                  
ATOM   1100  H   ASP A  75      48.210  75.877  76.919  1.00                  
ATOM   1101  CA  ASP A  75      48.702  76.360  78.954  1.00                  
ATOM   1102  HA  ASP A  75      49.274  75.690  79.598  1.00                  
ATOM   1103  CB  ASP A  75      49.694  77.396  78.387  1.00                  
ATOM   1104  HB1 ASP A  75      49.151  78.229  77.938  1.00                  
ATOM   1105  HB2 ASP A  75      50.291  76.913  77.619  1.00                  
ATOM   1106  CG  ASP A  75      50.689  77.905  79.441  1.00                  
ATOM   1107  OD1 ASP A  75      50.600  79.067  79.903  1.00                  
ATOM   1108  OD2 ASP A  75      51.545  77.097  79.855  1.00                  
ATOM   1109  C   ASP A  75      47.630  77.033  79.834  1.00                  
ATOM   1110  O   ASP A  75      47.911  77.655  80.852  1.00                  
ATOM   1111  N   GLY A  76      46.359  76.836  79.487  1.00                  
ATOM   1112  H   GLY A  76      46.194  76.390  78.600  1.00                  
ATOM   1113  CA  GLY A  76      45.234  77.092  80.376  1.00                  
ATOM   1114  HA1 GLY A  76      44.413  77.495  79.785  1.00                  
ATOM   1115  HA2 GLY A  76      45.498  77.834  81.131  1.00                  
ATOM   1116  C   GLY A  76      44.730  75.840  81.083  1.00                  
ATOM   1117  O   GLY A  76      44.342  75.903  82.245  1.00                  
ATOM   1118  N   THR A  77      44.825  74.676  80.433  1.00                  
ATOM   1119  H   THR A  77      45.206  74.663  79.501  1.00                  
ATOM   1120  CA  THR A  77      44.632  73.380  81.093  1.00                  
ATOM   1121  HA  THR A  77      43.717  73.491  81.678  1.00                  
ATOM   1122  CB  THR A  77      44.383  72.208  80.134  1.00                  
ATOM   1123  HB  THR A  77      45.286  71.605  80.077  1.00                  
ATOM   1124  CG2 THR A  77      43.227  71.324  80.594  1.00                  
ATOM   1125 1HG2 THR A  77      43.125  70.466  79.930  1.00                  
ATOM   1126 2HG2 THR A  77      43.414  70.964  81.605  1.00                  
ATOM   1127 3HG2 THR A  77      42.293  71.889  80.598  1.00                  
ATOM   1128  OG1 THR A  77      44.016  72.643  78.842  1.00                  
ATOM   1129  HG1 THR A  77      43.086  72.886  78.870  1.00                  
ATOM   1130  C   THR A  77      45.693  73.044  82.130  1.00                  
ATOM   1131  O   THR A  77      45.419  72.229  83.004  1.00                  
ATOM   1132  N   ARG A  78      46.884  73.660  82.035  1.00                  
ATOM   1133  H   ARG A  78      46.991  74.271  81.233  1.00                  
ATOM   1134  CA  ARG A  78      48.057  73.520  82.927  1.00                  
ATOM   1135  HA  ARG A  78      48.957  73.721  82.355  1.00                  
ATOM   1136  CB  ARG A  78      48.051  74.610  84.021  1.00                  
ATOM   1137  HB1 ARG A  78      48.965  74.513  84.610  1.00                  
ATOM   1138  HB2 ARG A  78      47.192  74.482  84.681  1.00                  
ATOM   1139  CG  ARG A  78      48.023  76.013  83.397  1.00                  
ATOM   1140  HG1 ARG A  78      46.988  76.276  83.179  1.00                  
ATOM   1141  HG2 ARG A  78      48.572  75.968  82.458  1.00                  
ATOM   1142  CD  ARG A  78      48.649  77.114  84.267  1.00                  
ATOM   1143  HD1 ARG A  78      48.649  76.803  85.313  1.00                  
ATOM   1144  HD2 ARG A  78      48.035  78.013  84.190  1.00                  
ATOM   1145  NE  ARG A  78      50.028  77.416  83.831  1.00                  
ATOM   1146  HE  ARG A  78      50.752  76.750  84.098  1.00                  
ATOM   1147  CZ  ARG A  78      50.380  78.335  82.940  1.00                  
ATOM   1148  NH1 ARG A  78      49.560  79.191  82.408  1.00                  
ATOM   1149 1HH1 ARG A  78      48.593  78.921  82.390  1.00                  
ATOM   1150 2HH1 ARG A  78      49.893  79.568  81.519  1.00                  
ATOM   1151  NH2 ARG A  78      51.586  78.367  82.477  1.00                  
ATOM   1152 1HH2 ARG A  78      52.210  77.624  82.707  1.00                  
ATOM   1153 2HH2 ARG A  78      51.651  78.735  81.525  1.00                  
ATOM   1154  C   ARG A  78      48.245  72.108  83.499  1.00                  
ATOM   1155  O   ARG A  78      48.666  71.940  84.642  1.00                  
ATOM   1156  N   CYS A  79      47.942  71.083  82.689  1.00                  
ATOM   1157  H   CYS A  79      47.613  71.335  81.772  1.00                  
ATOM   1158  CA  CYS A  79      47.974  69.657  83.034  1.00                  
ATOM   1159  HA  CYS A  79      47.572  69.553  84.045  1.00                  
ATOM   1160  CB  CYS A  79      47.055  68.840  82.107  1.00                  
ATOM   1161  HB1 CYS A  79      47.303  67.779  82.189  1.00                  
ATOM   1162  HB2 CYS A  79      47.173  69.137  81.068  1.00                  
ATOM   1163  SG  CYS A  79      45.326  69.048  82.611  1.00                  
ATOM   1164  HG  CYS A  79      45.348  70.365  82.883  1.00                  
ATOM   1165  C   CYS A  79      49.415  69.118  83.115  1.00                  
ATOM   1166  O   CYS A  79      49.815  68.205  82.398  1.00                  
ATOM   1167  N   ARG A  80      50.233  69.848  83.883  1.00                  
ATOM   1168  H   ARG A  80      49.765  70.525  84.479  1.00                  
ATOM   1169  CA  ARG A  80      51.673  70.068  83.691  1.00                  
ATOM   1170  HA  ARG A  80      51.865  71.053  84.090  1.00                  
ATOM   1171  CB  ARG A  80      52.474  69.066  84.540  1.00                  
ATOM   1172  HB1 ARG A  80      53.528  69.094  84.272  1.00                  
ATOM   1173  HB2 ARG A  80      52.112  68.058  84.329  1.00                  
ATOM   1174  CG  ARG A  80      52.353  69.341  86.055  1.00                  
ATOM   1175  HG1 ARG A  80      52.746  68.463  86.569  1.00                  
ATOM   1176  HG2 ARG A  80      51.305  69.437  86.341  1.00                  
ATOM   1177  CD  ARG A  80      53.146  70.561  86.576  1.00                  
ATOM   1178  HD1 ARG A  80      54.154  70.517  86.172  1.00                  
ATOM   1179  HD2 ARG A  80      53.251  70.453  87.657  1.00                  
ATOM   1180  NE  ARG A  80      52.539  71.880  86.266  1.00                  
ATOM   1181  HE  ARG A  80      52.701  72.292  85.345  1.00                  
ATOM   1182  CZ  ARG A  80      51.767  72.609  87.048  1.00                  
ATOM   1183  NH1 ARG A  80      51.443  72.220  88.254  1.00                  
ATOM   1184 1HH1 ARG A  80      51.796  71.344  88.590  1.00                  
ATOM   1185 2HH1 ARG A  80      50.810  72.773  88.799  1.00                  
ATOM   1186  NH2 ARG A  80      51.299  73.753  86.647  1.00                  
ATOM   1187 1HH2 ARG A  80      51.568  74.123  85.726  1.00                  
ATOM   1188 2HH2 ARG A  80      50.689  74.305  87.213  1.00                  
ATOM   1189  C   ARG A  80      52.116  70.242  82.254  1.00                  
ATOM   1190  O   ARG A  80      53.227  69.910  81.862  1.00                  
ATOM   1191  N   THR A  81      51.223  70.840  81.490  1.00                  
ATOM   1192  H   THR A  81      50.359  71.121  81.924  1.00                  
ATOM   1193  CA  THR A  81      51.372  71.182  80.091  1.00                  
ATOM   1194  HA  THR A  81      51.680  70.290  79.553  1.00                  
ATOM   1195  CB  THR A  81      50.002  71.603  79.592  1.00                  
ATOM   1196  HB  THR A  81      50.137  72.016  78.626  1.00                  
ATOM   1197  CG2 THR A  81      49.031  70.417  79.543  1.00                  
ATOM   1198 1HG2 THR A  81      48.008  70.765  79.430  1.00                  
ATOM   1199 2HG2 THR A  81      49.274  69.742  78.728  1.00                  
ATOM   1200 3HG2 THR A  81      49.105  69.836  80.452  1.00                  
ATOM   1201  OG1 THR A  81      49.433  72.577  80.416  1.00                  
ATOM   1202  HG1 THR A  81      48.814  73.105  79.875  1.00                  
ATOM   1203  C   THR A  81      52.474  72.228  79.907  1.00                  
ATOM   1204  O   THR A  81      53.535  71.950  79.330  1.00                  
ATOM   1205  N   ASP A  82      52.269  73.352  80.589  1.00                  
ATOM   1206  H   ASP A  82      51.336  73.489  80.952  1.00                  
ATOM   1207  CA  ASP A  82      53.273  74.340  80.970  1.00                  
ATOM   1208  HA  ASP A  82      53.427  75.016  80.126  1.00                  
ATOM   1209  CB  ASP A  82      52.708  75.178  82.139  1.00                  
ATOM   1210  HB1 ASP A  82      51.789  75.645  81.792  1.00                  
ATOM   1211  HB2 ASP A  82      53.420  75.976  82.357  1.00                  
ATOM   1212  CG  ASP A  82      52.338  74.487  83.466  1.00                  
ATOM   1213  OD1 ASP A  82      52.507  73.263  83.683  1.00                  
ATOM   1214  OD2 ASP A  82      51.826  75.212  84.345  1.00                  
ATOM   1215  C   ASP A  82      54.634  73.729  81.328  1.00                  
ATOM   1216  O   ASP A  82      55.701  74.205  80.916  1.00                  
ATOM   1217  N   ARG A  83      54.605  72.623  82.076  1.00                  
ATOM   1218  H   ARG A  83      53.703  72.322  82.426  1.00                  
ATOM   1219  CA  ARG A  83      55.811  71.970  82.538  1.00                  
ATOM   1220  HA  ARG A  83      56.462  72.770  82.876  1.00                  
ATOM   1221  CB  ARG A  83      55.548  71.047  83.735  1.00                  
ATOM   1222  HB1 ARG A  83      55.500  70.010  83.400  1.00                  
ATOM   1223  HB2 ARG A  83      54.580  71.307  84.162  1.00                  
ATOM   1224  CG  ARG A  83      56.596  71.166  84.859  1.00                  
ATOM   1225  HG1 ARG A  83      56.322  70.452  85.635  1.00                  
ATOM   1226  HG2 ARG A  83      56.542  72.163  85.299  1.00                  
ATOM   1227  CD  ARG A  83      58.050  70.865  84.464  1.00                  
ATOM   1228  HD1 ARG A  83      58.068  70.026  83.766  1.00                  
ATOM   1229  HD2 ARG A  83      58.575  70.559  85.371  1.00                  
ATOM   1230  NE  ARG A  83      58.737  72.033  83.872  1.00                  
ATOM   1231  HE  ARG A  83      58.265  72.515  83.117  1.00                  
ATOM   1232  CZ  ARG A  83      59.963  72.454  84.104  1.00                  
ATOM   1233  NH1 ARG A  83      60.817  71.765  84.802  1.00                  
ATOM   1234 1HH1 ARG A  83      60.573  70.794  84.994  1.00                  
ATOM   1235 2HH1 ARG A  83      61.747  72.093  84.967  1.00                  
ATOM   1236  NH2 ARG A  83      60.344  73.594  83.608  1.00                  
ATOM   1237 1HH2 ARG A  83      59.661  74.125  83.073  1.00                  
ATOM   1238 2HH2 ARG A  83      61.274  73.942  83.744  1.00                  
ATOM   1239  C   ARG A  83      56.523  71.260  81.404  1.00                  
ATOM   1240  O   ARG A  83      57.709  71.509  81.227  1.00                  
ATOM   1241  N   ILE A  84      55.845  70.416  80.630  1.00                  
ATOM   1242  H   ILE A  84      54.846  70.312  80.779  1.00                  
ATOM   1243  CA  ILE A  84      56.517  69.619  79.602  1.00                  
ATOM   1244  HA  ILE A  84      57.393  69.179  80.078  1.00                  
ATOM   1245  CB  ILE A  84      55.649  68.438  79.105  1.00                  
ATOM   1246  HB  ILE A  84      55.403  67.826  79.975  1.00                  
ATOM   1247  CG2 ILE A  84      54.322  68.900  78.496  1.00                  
ATOM   1248 1HG2 ILE A  84      53.741  68.045  78.153  1.00                  
ATOM   1249 2HG2 ILE A  84      53.737  69.412  79.254  1.00                  
ATOM   1250 3HG2 ILE A  84      54.503  69.569  77.656  1.00                  
ATOM   1251  CG1 ILE A  84      56.381  67.525  78.096  1.00                  
ATOM   1252 1HG1 ILE A  84      56.651  68.096  77.210  1.00                  
ATOM   1253 2HG1 ILE A  84      55.702  66.730  77.787  1.00                  
ATOM   1254  CD1 ILE A  84      57.646  66.863  78.655  1.00                  
ATOM   1255  HD1 ILE A  84      58.029  66.150  77.925  1.00                  
ATOM   1256  HD2 ILE A  84      58.418  67.609  78.844  1.00                  
ATOM   1257  HD3 ILE A  84      57.413  66.334  79.579  1.00                  
ATOM   1258  C   ILE A  84      57.067  70.511  78.491  1.00                  
ATOM   1259  O   ILE A  84      58.179  70.286  78.017  1.00                  
ATOM   1260  N   TRP A  85      56.349  71.594  78.172  1.00                  
ATOM   1261  H   TRP A  85      55.454  71.738  78.632  1.00                  
ATOM   1262  CA  TRP A  85      56.871  72.655  77.313  1.00                  
ATOM   1263  HA  TRP A  85      57.170  72.214  76.371  1.00                  
ATOM   1264  CB  TRP A  85      55.738  73.662  77.055  1.00                  
ATOM   1265  HB1 TRP A  85      55.289  73.939  78.011  1.00                  
ATOM   1266  HB2 TRP A  85      54.964  73.173  76.462  1.00                  
ATOM   1267  CG  TRP A  85      56.147  74.925  76.365  1.00                  
ATOM   1268  CD1 TRP A  85      56.265  75.100  75.029  1.00                  
ATOM   1269  HD1 TRP A  85      56.058  74.345  74.280  1.00                  
ATOM   1270  NE1 TRP A  85      56.710  76.381  74.771  1.00                  
ATOM   1271  HE1 TRP A  85      56.854  76.746  73.842  1.00                  
ATOM   1272  CE2 TRP A  85      56.919  77.095  75.931  1.00                  
ATOM   1273  CZ2 TRP A  85      57.388  78.391  76.187  1.00                  
ATOM   1274  HZ2 TRP A  85      57.685  79.034  75.372  1.00                  
ATOM   1275  CH2 TRP A  85      57.452  78.846  77.515  1.00                  
ATOM   1276  HH2 TRP A  85      57.801  79.848  77.727  1.00                  
ATOM   1277  CZ3 TRP A  85      57.030  78.008  78.562  1.00                  
ATOM   1278  HZ3 TRP A  85      57.042  78.379  79.577  1.00                  
ATOM   1279  CE3 TRP A  85      56.566  76.704  78.293  1.00                  
ATOM   1280  HE3 TRP A  85      56.218  76.081  79.101  1.00                  
ATOM   1281  CD2 TRP A  85      56.521  76.204  76.972  1.00                  
ATOM   1282  C   TRP A  85      58.128  73.323  77.882  1.00                  
ATOM   1283  O   TRP A  85      59.155  73.385  77.200  1.00                  
ATOM   1284  N   SER A  86      58.089  73.779  79.137  1.00                  
ATOM   1285  H   SER A  86      57.219  73.723  79.651  1.00                  
ATOM   1286  CA  SER A  86      59.223  74.500  79.730  1.00                  
ATOM   1287  HA  SER A  86      59.581  75.218  78.990  1.00                  
ATOM   1288  CB  SER A  86      58.782  75.314  80.950  1.00                  
ATOM   1289  HB1 SER A  86      58.074  76.082  80.636  1.00                  
ATOM   1290  HB2 SER A  86      59.651  75.810  81.384  1.00                  
ATOM   1291  OG  SER A  86      58.168  74.492  81.928  1.00                  
ATOM   1292  HG  SER A  86      57.232  74.413  81.637  1.00                  
ATOM   1293  C   SER A  86      60.438  73.631  80.108  1.00                  
ATOM   1294  O   SER A  86      61.540  74.159  80.237  1.00                  
ATOM   1295  N   GLN A  87      60.280  72.316  80.299  1.00                  
ATOM   1296  H   GLN A  87      59.338  71.944  80.222  1.00                  
ATOM   1297  CA  GLN A  87      61.323  71.427  80.846  1.00                  
ATOM   1298  HA  GLN A  87      61.795  71.944  81.682  1.00                  
ATOM   1299  CB  GLN A  87      60.647  70.151  81.390  1.00                  
ATOM   1300  HB1 GLN A  87      60.250  69.559  80.563  1.00                  
ATOM   1301  HB2 GLN A  87      59.810  70.454  82.009  1.00                  
ATOM   1302  CG  GLN A  87      61.558  69.267  82.262  1.00                  
ATOM   1303  HG1 GLN A  87      62.283  69.892  82.783  1.00                  
ATOM   1304  HG2 GLN A  87      62.106  68.568  81.629  1.00                  
ATOM   1305  CD  GLN A  87      60.763  68.506  83.319  1.00                  
ATOM   1306  OE1 GLN A  87      60.416  69.045  84.361  1.00                  
ATOM   1307  NE2 GLN A  87      60.418  67.257  83.101  1.00                  
ATOM   1308 1HE2 GLN A  87      60.718  66.775  82.272  1.00                  
ATOM   1309 2HE2 GLN A  87      59.907  66.798  83.837  1.00                  
ATOM   1310  C   GLN A  87      62.447  71.076  79.868  1.00                  
ATOM   1311  O   GLN A  87      63.472  70.551  80.292  1.00                  
ATOM   1312  N   GLY A  88      62.287  71.364  78.577  1.00                  
ATOM   1313  H   GLY A  88      61.393  71.730  78.281  1.00                  
ATOM   1314  CA  GLY A  88      63.294  71.007  77.574  1.00                  
ATOM   1315  HA1 GLY A  88      63.118  69.982  77.249  1.00                  
ATOM   1316  HA2 GLY A  88      64.286  71.055  78.024  1.00                  
ATOM   1317  C   GLY A  88      63.328  71.901  76.336  1.00                  
ATOM   1318  O   GLY A  88      63.852  71.494  75.302  1.00                  
ATOM   1319  N   TRP A  89      62.782  73.116  76.444  1.00                  
ATOM   1320  H   TRP A  89      62.403  73.371  77.343  1.00                  
ATOM   1321  CA  TRP A  89      62.763  74.132  75.382  1.00                  
ATOM   1322  HA  TRP A  89      62.124  74.942  75.733  1.00                  
ATOM   1323  CB  TRP A  89      64.174  74.730  75.169  1.00                  
ATOM   1324  HB1 TRP A  89      64.068  75.731  74.749  1.00                  
ATOM   1325  HB2 TRP A  89      64.686  74.123  74.421  1.00                  
ATOM   1326  CG  TRP A  89      65.118  74.802  76.338  1.00                  
ATOM   1327  CD1 TRP A  89      64.800  75.038  77.634  1.00                  
ATOM   1328  HD1 TRP A  89      63.803  75.243  78.007  1.00                  
ATOM   1329  NE1 TRP A  89      65.931  74.925  78.415  1.00                  
ATOM   1330  HE1 TRP A  89      65.924  75.064  79.416  1.00                  
ATOM   1331  CE2 TRP A  89      67.053  74.673  77.655  1.00                  
ATOM   1332  CZ2 TRP A  89      68.410  74.506  77.968  1.00                  
ATOM   1333  HZ2 TRP A  89      68.741  74.555  78.996  1.00                  
ATOM   1334  CH2 TRP A  89      69.342  74.353  76.928  1.00                  
ATOM   1335  HH2 TRP A  89      70.399  74.285  77.156  1.00                  
ATOM   1336  CZ3 TRP A  89      68.904  74.346  75.591  1.00                  
ATOM   1337  HZ3 TRP A  89      69.636  74.291  74.795  1.00                  
ATOM   1338  CE3 TRP A  89      67.530  74.458  75.290  1.00                  
ATOM   1339  HE3 TRP A  89      67.198  74.486  74.262  1.00                  
ATOM   1340  CD2 TRP A  89      66.569  74.626  76.315  1.00                  
ATOM   1341  C   TRP A  89      62.131  73.629  74.082  1.00                  
ATOM   1342  O   TRP A  89      62.677  73.740  72.979  1.00                  
ATOM   1343  N   ILE A  90      60.997  72.969  74.257  1.00                  
ATOM   1344  H   ILE A  90      60.595  72.975  75.186  1.00                  
ATOM   1345  CA  ILE A  90      60.427  72.040  73.296  1.00                  
ATOM   1346  HA  ILE A  90      61.191  71.283  73.116  1.00                  
ATOM   1347  CB  ILE A  90      59.230  71.362  73.995  1.00                  
ATOM   1348  HB  ILE A  90      59.443  71.377  75.068  1.00                  
ATOM   1349  CG2 ILE A  90      57.936  72.163  73.800  1.00                  
ATOM   1350 1HG2 ILE A  90      57.154  71.718  74.399  1.00                  
ATOM   1351 2HG2 ILE A  90      58.096  73.189  74.130  1.00                  
ATOM   1352 3HG2 ILE A  90      57.606  72.151  72.763  1.00                  
ATOM   1353  CG1 ILE A  90      59.055  69.881  73.608  1.00                  
ATOM   1354 1HG1 ILE A  90      59.975  69.481  73.181  1.00                  
ATOM   1355 2HG1 ILE A  90      58.263  69.776  72.866  1.00                  
ATOM   1356  CD1 ILE A  90      58.719  69.059  74.860  1.00                  
ATOM   1357  HD1 ILE A  90      58.425  68.049  74.576  1.00                  
ATOM   1358  HD2 ILE A  90      59.592  69.009  75.512  1.00                  
ATOM   1359  HD3 ILE A  90      57.912  69.531  75.415  1.00                  
ATOM   1360  C   ILE A  90      60.069  72.656  71.940  1.00                  
ATOM   1361  O   ILE A  90      60.023  73.876  71.761  1.00                  
ATOM   1362  N   LEU A  91      59.779  71.788  70.972  1.00                  
ATOM   1363  H   LEU A  91      59.861  70.802  71.170  1.00                  
ATOM   1364  CA  LEU A  91      59.138  72.179  69.722  1.00                  
ATOM   1365  HA  LEU A  91      58.565  73.089  69.909  1.00                  
ATOM   1366  CB  LEU A  91      60.178  72.516  68.635  1.00                  
ATOM   1367  HB1 LEU A  91      60.817  71.648  68.473  1.00                  
ATOM   1368  HB2 LEU A  91      60.783  73.329  69.014  1.00                  
ATOM   1369  CG  LEU A  91      59.602  72.964  67.272  1.00                  
ATOM   1370  HG  LEU A  91      59.102  72.129  66.783  1.00                  
ATOM   1371  CD1 LEU A  91      58.610  74.125  67.390  1.00                  
ATOM   1372 1HD1 LEU A  91      58.319  74.463  66.395  1.00                  
ATOM   1373 2HD1 LEU A  91      57.706  73.797  67.903  1.00                  
ATOM   1374 3HD1 LEU A  91      59.060  74.953  67.937  1.00                  
ATOM   1375  CD2 LEU A  91      60.749  73.422  66.368  1.00                  
ATOM   1376 1HD2 LEU A  91      60.358  73.669  65.380  1.00                  
ATOM   1377 2HD2 LEU A  91      61.234  74.301  66.788  1.00                  
ATOM   1378 3HD2 LEU A  91      61.475  72.616  66.257  1.00                  
ATOM   1379  C   LEU A  91      58.136  71.128  69.261  1.00                  
ATOM   1380  O   LEU A  91      58.427  70.280  68.419  1.00                  
ATOM   1381  N   PHE A  92      56.941  71.195  69.838  1.00                  
ATOM   1382  H   PHE A  92      56.779  71.872  70.566  1.00                  
ATOM   1383  CA  PHE A  92      55.788  70.475  69.321  1.00                  
ATOM   1384  HA  PHE A  92      56.067  69.430  69.237  1.00                  
ATOM   1385  CB  PHE A  92      54.614  70.553  70.302  1.00                  
ATOM   1386  HB1 PHE A  92      53.774  69.989  69.895  1.00                  
ATOM   1387  HB2 PHE A  92      54.301  71.593  70.407  1.00                  
ATOM   1388  CG  PHE A  92      54.956  69.985  71.658  1.00                  
ATOM   1389  CD1 PHE A  92      55.508  68.695  71.760  1.00                  
ATOM   1390  HD1 PHE A  92      55.647  68.086  70.882  1.00                  
ATOM   1391  CE1 PHE A  92      55.891  68.192  73.010  1.00                  
ATOM   1392  HE1 PHE A  92      56.348  67.215  73.081  1.00                  
ATOM   1393  CZ  PHE A  92      55.651  68.945  74.168  1.00                  
ATOM   1394  HZ  PHE A  92      55.890  68.534  75.135  1.00                  
ATOM   1395  CE2 PHE A  92      55.129  70.243  74.066  1.00                  
ATOM   1396  HE2 PHE A  92      54.988  70.833  74.959  1.00                  
ATOM   1397  CD2 PHE A  92      54.779  70.765  72.812  1.00                  
ATOM   1398  HD2 PHE A  92      54.368  71.759  72.734  1.00                  
ATOM   1399  C   PHE A  92      55.404  70.942  67.936  1.00                  
ATOM   1400  O   PHE A  92      54.687  71.931  67.801  1.00                  
ATOM   1401  N   LYS A  93      55.920  70.261  66.906  1.00                  
ATOM   1402  H   LYS A  93      56.575  69.511  67.081  1.00                  
ATOM   1403  CA  LYS A  93      55.530  70.600  65.548  1.00                  
ATOM   1404  HA  LYS A  93      55.586  71.688  65.502  1.00                  
ATOM   1405  CB  LYS A  93      56.463  70.036  64.456  1.00                  
ATOM   1406  HB1 LYS A  93      55.889  69.378  63.801  1.00                  
ATOM   1407  HB2 LYS A  93      57.262  69.442  64.903  1.00                  
ATOM   1408  CG  LYS A  93      57.087  71.188  63.629  1.00                  
ATOM   1409  HG1 LYS A  93      58.035  71.460  64.094  1.00                  
ATOM   1410  HG2 LYS A  93      56.450  72.072  63.662  1.00                  
ATOM   1411  CD  LYS A  93      57.337  70.858  62.148  1.00                  
ATOM   1412  HD1 LYS A  93      57.873  69.910  62.084  1.00                  
ATOM   1413  HD2 LYS A  93      57.972  71.633  61.714  1.00                  
ATOM   1414  CE  LYS A  93      56.040  70.760  61.326  1.00                  
ATOM   1415  HE1 LYS A  93      55.387  70.026  61.805  1.00                  
ATOM   1416  HE2 LYS A  93      56.276  70.381  60.328  1.00                  
ATOM   1417  NZ  LYS A  93      55.320  72.056  61.206  1.00                  
ATOM   1418  HZ1 LYS A  93      55.118  72.483  62.113  1.00                  
ATOM   1419  HZ2 LYS A  93      55.788  72.744  60.644  1.00                  
ATOM   1420  HZ3 LYS A  93      54.361  71.943  60.868  1.00                  
ATOM   1421  C   LYS A  93      54.072  70.259  65.292  1.00                  
ATOM   1422  O   LYS A  93      53.625  69.126  65.454  1.00                  
ATOM   1423  N   ASP A  94      53.367  71.261  64.796  1.00                  
ATOM   1424  H   ASP A  94      53.823  72.161  64.695  1.00                  
ATOM   1425  CA  ASP A  94      52.121  71.106  64.075  1.00                  
ATOM   1426  HA  ASP A  94      51.356  70.777  64.776  1.00                  
ATOM   1427  CB  ASP A  94      51.727  72.487  63.520  1.00                  
ATOM   1428  HB1 ASP A  94      51.604  73.190  64.346  1.00                  
ATOM   1429  HB2 ASP A  94      50.772  72.406  62.999  1.00                  
ATOM   1430  CG  ASP A  94      52.804  73.010  62.560  1.00                  
ATOM   1431  OD1 ASP A  94      53.897  73.385  63.049  1.00                  
ATOM   1432  OD2 ASP A  94      52.652  72.836  61.328  1.00                  
ATOM   1433  C   ASP A  94      52.264  70.096  62.920  1.00                  
ATOM   1434  O   ASP A  94      53.236  70.145  62.161  1.00                  
ATOM   1435  N   PRO A  95      51.262  69.240  62.685  1.00                  
ATOM   1436  CD  PRO A  95      50.257  68.776  63.633  1.00                  
ATOM   1437  HD1 PRO A  95      49.587  69.585  63.925  1.00                  
ATOM   1438  HD2 PRO A  95      50.753  68.360  64.511  1.00                  
ATOM   1439  CG  PRO A  95      49.474  67.674  62.909  1.00                  
ATOM   1440  HG1 PRO A  95      48.548  68.077  62.507  1.00                  
ATOM   1441  HG2 PRO A  95      49.270  66.826  63.564  1.00                  
ATOM   1442  CB  PRO A  95      50.411  67.286  61.764  1.00                  
ATOM   1443  HB1 PRO A  95      49.904  66.838  60.921  1.00                  
ATOM   1444  HB2 PRO A  95      51.172  66.599  62.137  1.00                  
ATOM   1445  CA  PRO A  95      51.068  68.611  61.389  1.00                  
ATOM   1446  HA  PRO A  95      52.023  68.411  60.902  1.00                  
ATOM   1447  C   PRO A  95      50.235  69.533  60.473  1.00                  
ATOM   1448  O   PRO A  95      49.224  69.108  59.915  1.00                  
ATOM   1449  N   GLY A  96      50.527  70.843  60.489  1.00                  
ATOM   1450  H   GLY A  96      51.413  71.137  60.896  1.00                  
ATOM   1451  CA  GLY A  96      49.630  71.942  60.090  1.00                  
ATOM   1452  HA1 GLY A  96      49.208  71.716  59.110  1.00                  
ATOM   1453  HA2 GLY A  96      50.214  72.860  60.007  1.00                  
ATOM   1454  C   GLY A  96      48.463  72.208  61.051  1.00                  
ATOM   1455  O   GLY A  96      48.001  73.340  61.160  1.00                  
ATOM   1456  N   ARG A  97      48.037  71.134  61.734  1.00                  
ATOM   1457  H   ARG A  97      48.549  70.304  61.471  1.00                  
ATOM   1458  CA  ARG A  97      46.832  70.862  62.550  1.00                  
ATOM   1459  HA  ARG A  97      47.130  70.744  63.590  1.00                  
ATOM   1460  CB  ARG A  97      45.803  72.013  62.471  1.00                  
ATOM   1461  HB1 ARG A  97      45.615  72.257  61.425  1.00                  
ATOM   1462  HB2 ARG A  97      46.272  72.887  62.926  1.00                  
ATOM   1463  CG  ARG A  97      44.459  71.824  63.203  1.00                  
ATOM   1464  HG1 ARG A  97      44.061  72.819  63.403  1.00                  
ATOM   1465  HG2 ARG A  97      44.645  71.359  64.172  1.00                  
ATOM   1466  CD  ARG A  97      43.355  71.028  62.473  1.00                  
ATOM   1467  HD1 ARG A  97      42.405  71.188  62.987  1.00                  
ATOM   1468  HD2 ARG A  97      43.578  69.963  62.547  1.00                  
ATOM   1469  NE  ARG A  97      43.202  71.366  61.045  1.00                  
ATOM   1470  HE  ARG A  97      43.346  70.614  60.367  1.00                  
ATOM   1471  CZ  ARG A  97      42.911  72.510  60.459  1.00                  
ATOM   1472  NH1 ARG A  97      42.596  73.586  61.123  1.00                  
ATOM   1473 1HH1 ARG A  97      42.564  73.538  62.121  1.00                  
ATOM   1474 2HH1 ARG A  97      42.392  74.427  60.623  1.00                  
ATOM   1475  NH2 ARG A  97      42.943  72.571  59.166  1.00                  
ATOM   1476 1HH2 ARG A  97      43.345  71.745  58.703  1.00                  
ATOM   1477 2HH2 ARG A  97      42.863  73.424  58.661  1.00                  
ATOM   1478  C   ARG A  97      46.242  69.522  62.101  1.00                  
ATOM   1479  O   ARG A  97      45.734  68.761  62.924  1.00                  
ATOM   1480  N   ASP A  98      46.377  69.221  60.811  1.00                  
ATOM   1481  H   ASP A  98      46.800  69.929  60.221  1.00                  
ATOM   1482  CA  ASP A  98      45.667  68.162  60.104  1.00                  
ATOM   1483  HA  ASP A  98      44.660  68.094  60.520  1.00                  
ATOM   1484  CB  ASP A  98      45.509  68.588  58.637  1.00                  
ATOM   1485  HB1 ASP A  98      44.980  67.807  58.088  1.00                  
ATOM   1486  HB2 ASP A  98      46.491  68.731  58.183  1.00                  
ATOM   1487  CG  ASP A  98      44.705  69.885  58.568  1.00                  
ATOM   1488  OD1 ASP A  98      43.469  69.839  58.740  1.00                  
ATOM   1489  OD2 ASP A  98      45.301  70.980  58.543  1.00                  
ATOM   1490  C   ASP A  98      46.261  66.744  60.219  1.00                  
ATOM   1491  O   ASP A  98      45.562  65.805  60.595  1.00                  
ATOM   1492  N   GLY A  99      47.552  66.562  59.938  1.00                  
ATOM   1493  H   GLY A  99      48.092  67.388  59.697  1.00                  
ATOM   1494  CA  GLY A  99      48.166  65.242  59.684  1.00                  
ATOM   1495  HA1 GLY A  99      49.062  65.390  59.081  1.00                  
ATOM   1496  HA2 GLY A  99      47.470  64.650  59.089  1.00                  
ATOM   1497  C   GLY A  99      48.558  64.402  60.901  1.00                  
ATOM   1498  O   GLY A  99      49.683  63.924  61.008  1.00                  
ATOM   1499  N   GLN A 100      47.638  64.239  61.844  1.00                  
ATOM   1500  H   GLN A 100      46.740  64.682  61.661  1.00                  
ATOM   1501  CA  GLN A 100      47.800  63.482  63.087  1.00                  
ATOM   1502  HA  GLN A 100      48.469  64.043  63.740  1.00                  
ATOM   1503  CB  GLN A 100      46.396  63.398  63.732  1.00                  
ATOM   1504  HB1 GLN A 100      46.440  62.805  64.643  1.00                  
ATOM   1505  HB2 GLN A 100      45.737  62.864  63.045  1.00                  
ATOM   1506  CG  GLN A 100      45.738  64.762  64.055  1.00                  
ATOM   1507  HG1 GLN A 100      44.737  64.583  64.446  1.00                  
ATOM   1508  HG2 GLN A 100      45.619  65.345  63.144  1.00                  
ATOM   1509  CD  GLN A 100      46.493  65.602  65.085  1.00                  
ATOM   1510  OE1 GLN A 100      47.094  65.078  66.018  1.00                  
ATOM   1511  NE2 GLN A 100      46.514  66.913  64.963  1.00                  
ATOM   1512 1HE2 GLN A 100      46.053  67.388  64.186  1.00                  
ATOM   1513 2HE2 GLN A 100      46.975  67.441  65.682  1.00                  
ATOM   1514  C   GLN A 100      48.430  62.092  62.870  1.00                  
ATOM   1515  O   GLN A 100      48.763  61.662  61.765  1.00                  
TER
END
