# Supplementary material for: Effective Identification of Bacterial Type III Secretion Signals Using Joint Element Features
Source: PLoS One. 2013 Apr 4;8(4):e59754. doi: 10.1371/journal.pone.0059754 (PMC3617162; doi:10.1371/journal.pone.0059754)
Supplement: Zip file S1 — Predicted 3D structure of T3S and non-T3S signal sequences. (ZIP) [file pone.0059754.s017.zip › Supplemental_Zip_FileS1.Predicted_structure/neg/neg215.pdb]

HEADER protein
METHOD
METHOD    The models are generated by I-TASSER which combines the
METHOD    methods of threading, ab initio modeling and structural
METHOD    refinement. The procedure is fully automated.
METHOD
METHOD    Please cite following articles when you use the I-TASSER server:
METHOD 1. Ambrish Roy, Alper Kucukural, Yang Zhang. I-TASSER: a unified
METHOD    platform for automated protein structure and function prediction.
METHOD    Nature Protocols, vol 5, 725-738 (2010). 
METHOD 2. Yang Zhang. I-TASSER server for protein 3D structure prediction.
METHOD    BMC Bioinformatics, vol 9, 40 (2008).
METHOD
MODEL  1
REMARK PARENT N/A
ATOM      1  N   PRO A   1      80.030  57.027  52.883  1.00                  
ATOM      2  CD  PRO A   1      79.312  57.557  54.024  1.00                  
ATOM      3  HD1 PRO A   1      78.241  57.525  53.820  1.00                  
ATOM      4  HD2 PRO A   1      79.625  58.579  54.241  1.00                  
ATOM      5  CG  PRO A   1      79.651  56.629  55.190  1.00                  
ATOM      6  HG1 PRO A   1      78.832  56.563  55.906  1.00                  
ATOM      7  HG2 PRO A   1      80.563  56.972  55.680  1.00                  
ATOM      8  CB  PRO A   1      79.910  55.294  54.493  1.00                  
ATOM      9  HB1 PRO A   1      78.959  54.804  54.280  1.00                  
ATOM     10  HB2 PRO A   1      80.550  54.644  55.090  1.00                  
ATOM     11  CA  PRO A   1      80.592  55.717  53.185  1.00                  
ATOM     12  HA  PRO A   1      81.660  55.839  53.366  1.00                  
ATOM     13  C   PRO A   1      80.402  54.691  52.058  1.00                  
ATOM     14  O   PRO A   1      79.820  54.971  51.009  1.00                  
ATOM     15  N   THR A   2      80.816  53.447  52.309  1.00                  
ATOM     16  H   THR A   2      81.249  53.254  53.201  1.00                  
ATOM     17  CA  THR A   2      80.613  52.265  51.442  1.00                  
ATOM     18  HA  THR A   2      81.066  52.468  50.472  1.00                  
ATOM     19  CB  THR A   2      81.324  51.044  52.052  1.00                  
ATOM     20  HB  THR A   2      81.006  50.130  51.550  1.00                  
ATOM     21  CG2 THR A   2      82.842  51.158  51.929  1.00                  
ATOM     22 1HG2 THR A   2      83.312  50.259  52.324  1.00                  
ATOM     23 2HG2 THR A   2      83.119  51.259  50.880  1.00                  
ATOM     24 3HG2 THR A   2      83.209  52.023  52.480  1.00                  
ATOM     25  OG1 THR A   2      81.035  50.956  53.432  1.00                  
ATOM     26  HG1 THR A   2      81.412  50.130  53.753  1.00                  
ATOM     27  C   THR A   2      79.145  51.900  51.151  1.00                  
ATOM     28  O   THR A   2      78.887  50.935  50.437  1.00                  
ATOM     29  N   LYS A   3      78.180  52.675  51.662  1.00                  
ATOM     30  H   LYS A   3      78.486  53.465  52.208  1.00                  
ATOM     31  CA  LYS A   3      76.737  52.513  51.442  1.00                  
ATOM     32  HA  LYS A   3      76.600  51.778  50.648  1.00                  
ATOM     33  CB  LYS A   3      76.083  51.932  52.720  1.00                  
ATOM     34  HB1 LYS A   3      76.146  52.661  53.526  1.00                  
ATOM     35  HB2 LYS A   3      76.661  51.060  53.026  1.00                  
ATOM     36  CG  LYS A   3      74.617  51.473  52.523  1.00                  
ATOM     37  HG1 LYS A   3      74.528  50.431  52.830  1.00                  
ATOM     38  HG2 LYS A   3      74.373  51.505  51.464  1.00                  
ATOM     39  CD  LYS A   3      73.586  52.300  53.323  1.00                  
ATOM     40  HD1 LYS A   3      73.912  53.337  53.412  1.00                  
ATOM     41  HD2 LYS A   3      73.526  51.888  54.331  1.00                  
ATOM     42  CE  LYS A   3      72.182  52.276  52.690  1.00                  
ATOM     43  HE1 LYS A   3      71.463  52.651  53.425  1.00                  
ATOM     44  HE2 LYS A   3      71.914  51.242  52.458  1.00                  
ATOM     45  NZ  LYS A   3      72.112  53.118  51.469  1.00                  
ATOM     46  HZ1 LYS A   3      72.856  52.901  50.819  1.00                  
ATOM     47  HZ2 LYS A   3      71.200  53.080  51.011  1.00                  
ATOM     48  HZ3 LYS A   3      72.176  54.110  51.691  1.00                  
ATOM     49  C   LYS A   3      76.060  53.807  50.921  1.00                  
ATOM     50  O   LYS A   3      74.877  54.040  51.160  1.00                  
ATOM     51  N   SER A   4      76.800  54.683  50.241  1.00                  
ATOM     52  H   SER A   4      77.758  54.418  50.051  1.00                  
ATOM     53  CA  SER A   4      76.407  56.021  49.728  1.00                  
ATOM     54  HA  SER A   4      75.971  56.565  50.564  1.00                  
ATOM     55  CB  SER A   4      77.681  56.799  49.336  1.00                  
ATOM     56  HB1 SER A   4      78.113  57.233  50.239  1.00                  
ATOM     57  HB2 SER A   4      77.443  57.618  48.657  1.00                  
ATOM     58  OG  SER A   4      78.656  55.954  48.752  1.00                  
ATOM     59  HG  SER A   4      79.276  55.692  49.457  1.00                  
ATOM     60  C   SER A   4      75.320  56.053  48.619  1.00                  
ATOM     61  O   SER A   4      75.435  56.740  47.605  1.00                  
ATOM     62  N   PHE A   5      74.235  55.293  48.784  1.00                  
ATOM     63  H   PHE A   5      74.162  54.779  49.652  1.00                  
ATOM     64  CA  PHE A   5      73.238  55.016  47.744  1.00                  
ATOM     65  HA  PHE A   5      73.765  54.939  46.791  1.00                  
ATOM     66  CB  PHE A   5      72.562  53.654  47.983  1.00                  
ATOM     67  HB1 PHE A   5      71.950  53.428  47.109  1.00                  
ATOM     68  HB2 PHE A   5      71.882  53.765  48.824  1.00                  
ATOM     69  CG  PHE A   5      73.442  52.436  48.256  1.00                  
ATOM     70  CD1 PHE A   5      74.815  52.393  47.925  1.00                  
ATOM     71  HD1 PHE A   5      75.296  53.220  47.428  1.00                  
ATOM     72  CE1 PHE A   5      75.583  51.255  48.231  1.00                  
ATOM     73  HE1 PHE A   5      76.637  51.221  47.980  1.00                  
ATOM     74  CZ  PHE A   5      74.986  50.143  48.848  1.00                  
ATOM     75  HZ  PHE A   5      75.575  49.266  49.070  1.00                  
ATOM     76  CE2 PHE A   5      73.612  50.162  49.141  1.00                  
ATOM     77  HE2 PHE A   5      73.142  49.293  49.580  1.00                  
ATOM     78  CD2 PHE A   5      72.845  51.302  48.842  1.00                  
ATOM     79  HD2 PHE A   5      71.779  51.294  49.044  1.00                  
ATOM     80  C   PHE A   5      72.182  56.152  47.579  1.00                  
ATOM     81  O   PHE A   5      71.066  56.170  48.136  1.00                  
ATOM     82  N   HIS A   6      72.593  57.168  46.822  1.00                  
ATOM     83  H   HIS A   6      73.557  57.101  46.508  1.00                  
ATOM     84  CA  HIS A   6      71.950  58.476  46.665  1.00                  
ATOM     85  HA  HIS A   6      72.257  59.066  47.532  1.00                  
ATOM     86  CB  HIS A   6      72.566  59.202  45.457  1.00                  
ATOM     87  HB1 HIS A   6      71.913  60.017  45.140  1.00                  
ATOM     88  HB2 HIS A   6      72.683  58.519  44.615  1.00                  
ATOM     89  CG  HIS A   6      73.893  59.840  45.778  1.00                  
ATOM     90  ND1 HIS A   6      74.037  60.969  46.580  1.00                  
ATOM     91  CE1 HIS A   6      75.353  61.233  46.603  1.00                  
ATOM     92  HE1 HIS A   6      75.806  62.058  47.138  1.00                  
ATOM     93  NE2 HIS A   6      76.028  60.332  45.869  1.00                  
ATOM     94  HE2 HIS A   6      77.030  60.322  45.731  1.00                  
ATOM     95  CD2 HIS A   6      75.121  59.438  45.343  1.00                  
ATOM     96  HD2 HIS A   6      75.332  58.587  44.710  1.00                  
ATOM     97  C   HIS A   6      70.413  58.553  46.693  1.00                  
ATOM     98  O   HIS A   6      69.814  58.799  47.758  1.00                  
ATOM     99  N   ARG A   7      69.772  58.453  45.521  1.00                  
ATOM    100  H   ARG A   7      70.304  58.241  44.687  1.00                  
ATOM    101  CA  ARG A   7      68.363  58.836  45.408  1.00                  
ATOM    102  HA  ARG A   7      68.226  59.627  46.141  1.00                  
ATOM    103  CB  ARG A   7      67.999  59.466  44.044  1.00                  
ATOM    104  HB1 ARG A   7      67.194  58.896  43.578  1.00                  
ATOM    105  HB2 ARG A   7      68.865  59.428  43.381  1.00                  
ATOM    106  CG  ARG A   7      67.566  60.942  44.200  1.00                  
ATOM    107  HG1 ARG A   7      67.415  61.374  43.209  1.00                  
ATOM    108  HG2 ARG A   7      68.364  61.499  44.696  1.00                  
ATOM    109  CD  ARG A   7      66.259  61.107  45.007  1.00                  
ATOM    110  HD1 ARG A   7      66.359  60.579  45.953  1.00                  
ATOM    111  HD2 ARG A   7      65.454  60.650  44.430  1.00                  
ATOM    112  NE  ARG A   7      65.916  62.513  45.300  1.00                  
ATOM    113  HE  ARG A   7      66.370  63.215  44.743  1.00                  
ATOM    114  CZ  ARG A   7      64.995  62.927  46.162  1.00                  
ATOM    115  NH1 ARG A   7      64.337  62.121  46.943  1.00                  
ATOM    116 1HH1 ARG A   7      64.470  61.130  46.863  1.00                  
ATOM    117 2HH1 ARG A   7      63.629  62.505  47.565  1.00                  
ATOM    118  NH2 ARG A   7      64.684  64.185  46.261  1.00                  
ATOM    119 1HH2 ARG A   7      65.117  64.885  45.690  1.00                  
ATOM    120 2HH2 ARG A   7      63.903  64.434  46.863  1.00                  
ATOM    121  C   ARG A   7      67.392  57.771  45.904  1.00                  
ATOM    122  O   ARG A   7      66.279  58.158  46.238  1.00                  
ATOM    123  N   THR A   8      67.812  56.516  46.089  1.00                  
ATOM    124  H   THR A   8      68.758  56.255  45.860  1.00                  
ATOM    125  CA  THR A   8      67.035  55.581  46.915  1.00                  
ATOM    126  HA  THR A   8      66.027  55.523  46.509  1.00                  
ATOM    127  CB  THR A   8      67.627  54.160  46.928  1.00                  
ATOM    128  HB  THR A   8      67.119  53.556  47.681  1.00                  
ATOM    129  CG2 THR A   8      67.458  53.483  45.567  1.00                  
ATOM    130 1HG2 THR A   8      67.992  54.040  44.800  1.00                  
ATOM    131 2HG2 THR A   8      67.856  52.470  45.617  1.00                  
ATOM    132 3HG2 THR A   8      66.401  53.428  45.313  1.00                  
ATOM    133  OG1 THR A   8      69.013  54.190  47.202  1.00                  
ATOM    134  HG1 THR A   8      69.156  54.134  48.160  1.00                  
ATOM    135  C   THR A   8      66.935  56.102  48.337  1.00                  
ATOM    136  O   THR A   8      65.812  56.418  48.741  1.00                  
ATOM    137  N   ASP A   9      68.036  56.301  49.088  1.00                  
ATOM    138  H   ASP A   9      68.955  56.022  48.757  1.00                  
ATOM    139  CA  ASP A   9      67.793  56.606  50.515  1.00                  
ATOM    140  HA  ASP A   9      67.025  55.903  50.850  1.00                  
ATOM    141  CB  ASP A   9      68.977  56.353  51.462  1.00                  
ATOM    142  HB1 ASP A   9      68.570  55.958  52.392  1.00                  
ATOM    143  HB2 ASP A   9      69.405  57.317  51.715  1.00                  
ATOM    144  CG  ASP A   9      70.102  55.419  51.007  1.00                  
ATOM    145  OD1 ASP A   9      71.269  55.741  51.343  1.00                  
ATOM    146  OD2 ASP A   9      69.874  54.356  50.386  1.00                  
ATOM    147  C   ASP A   9      67.190  58.008  50.735  1.00                  
ATOM    148  O   ASP A   9      66.455  58.232  51.700  1.00                  
ATOM    149  N   ARG A  10      67.435  58.954  49.809  1.00                  
ATOM    150  H   ARG A  10      68.033  58.714  49.028  1.00                  
ATOM    151  CA  ARG A  10      66.777  60.279  49.873  1.00                  
ATOM    152  HA  ARG A  10      66.765  60.620  50.912  1.00                  
ATOM    153  CB  ARG A  10      67.596  61.284  49.041  1.00                  
ATOM    154  HB1 ARG A  10      66.930  62.065  48.668  1.00                  
ATOM    155  HB2 ARG A  10      68.017  60.779  48.171  1.00                  
ATOM    156  CG  ARG A  10      68.734  61.985  49.825  1.00                  
ATOM    157  HG1 ARG A  10      68.275  62.797  50.390  1.00                  
ATOM    158  HG2 ARG A  10      69.408  62.446  49.102  1.00                  
ATOM    159  CD  ARG A  10      69.563  61.157  50.825  1.00                  
ATOM    160  HD1 ARG A  10      68.897  60.733  51.579  1.00                  
ATOM    161  HD2 ARG A  10      70.247  61.838  51.336  1.00                  
ATOM    162  NE  ARG A  10      70.354  60.077  50.203  1.00                  
ATOM    163  HE  ARG A  10      70.266  59.950  49.204  1.00                  
ATOM    164  CZ  ARG A  10      71.054  59.151  50.838  1.00                  
ATOM    165  NH1 ARG A  10      71.167  59.144  52.135  1.00                  
ATOM    166 1HH1 ARG A  10      70.675  59.825  52.680  1.00                  
ATOM    167 2HH1 ARG A  10      71.634  58.370  52.570  1.00                  
ATOM    168  NH2 ARG A  10      71.602  58.169  50.185  1.00                  
ATOM    169 1HH2 ARG A  10      71.305  57.996  49.236  1.00                  
ATOM    170 2HH2 ARG A  10      71.867  57.330  50.703  1.00                  
ATOM    171  C   ARG A  10      65.286  60.248  49.504  1.00                  
ATOM    172  O   ARG A  10      64.508  61.006  50.086  1.00                  
ATOM    173  N   VAL A  11      64.859  59.360  48.590  1.00                  
ATOM    174  H   VAL A  11      65.526  58.722  48.167  1.00                  
ATOM    175  CA  VAL A  11      63.424  59.082  48.403  1.00                  
ATOM    176  HA  VAL A  11      62.900  60.032  48.297  1.00                  
ATOM    177  CB  VAL A  11      63.096  58.238  47.153  1.00                  
ATOM    178  HB  VAL A  11      63.765  57.381  47.090  1.00                  
ATOM    179  CG1 VAL A  11      61.643  57.743  47.125  1.00                  
ATOM    180 1HG1 VAL A  11      61.436  57.210  46.201  1.00                  
ATOM    181 2HG1 VAL A  11      61.452  57.049  47.942  1.00                  
ATOM    182 3HG1 VAL A  11      60.951  58.582  47.212  1.00                  
ATOM    183  CG2 VAL A  11      63.263  59.106  45.896  1.00                  
ATOM    184 1HG2 VAL A  11      63.105  58.494  45.010  1.00                  
ATOM    185 2HG2 VAL A  11      62.537  59.920  45.903  1.00                  
ATOM    186 3HG2 VAL A  11      64.266  59.499  45.865  1.00                  
ATOM    187  C   VAL A  11      62.830  58.427  49.643  1.00                  
ATOM    188  O   VAL A  11      61.785  58.907  50.059  1.00                  
ATOM    189  N   SER A  12      63.465  57.426  50.268  1.00                  
ATOM    190  H   SER A  12      64.311  57.035  49.862  1.00                  
ATOM    191  CA  SER A  12      62.952  56.873  51.534  1.00                  
ATOM    192  HA  SER A  12      61.981  56.415  51.344  1.00                  
ATOM    193  CB  SER A  12      63.853  55.774  52.136  1.00                  
ATOM    194  HB1 SER A  12      64.898  56.067  52.041  1.00                  
ATOM    195  HB2 SER A  12      63.697  54.843  51.590  1.00                  
ATOM    196  OG  SER A  12      63.556  55.580  53.513  1.00                  
ATOM    197  HG  SER A  12      63.565  54.610  53.704  1.00                  
ATOM    198  C   SER A  12      62.727  57.978  52.555  1.00                  
ATOM    199  O   SER A  12      61.589  58.166  52.962  1.00                  
ATOM    200  N   ALA A  13      63.733  58.785  52.906  1.00                  
ATOM    201  H   ALA A  13      64.666  58.568  52.572  1.00                  
ATOM    202  CA  ALA A  13      63.550  59.845  53.903  1.00                  
ATOM    203  HA  ALA A  13      63.291  59.377  54.849  1.00                  
ATOM    204  CB  ALA A  13      64.899  60.555  54.073  1.00                  
ATOM    205  HB1 ALA A  13      64.823  61.309  54.855  1.00                  
ATOM    206  HB2 ALA A  13      65.662  59.830  54.356  1.00                  
ATOM    207  HB3 ALA A  13      65.191  61.035  53.140  1.00                  
ATOM    208  C   ALA A  13      62.421  60.850  53.567  1.00                  
ATOM    209  O   ALA A  13      61.604  61.208  54.431  1.00                  
ATOM    210  N   GLN A  14      62.369  61.291  52.302  1.00                  
ATOM    211  H   GLN A  14      63.063  60.958  51.640  1.00                  
ATOM    212  CA  GLN A  14      61.314  62.194  51.828  1.00                  
ATOM    213  HA  GLN A  14      61.344  63.105  52.426  1.00                  
ATOM    214  CB  GLN A  14      61.637  62.563  50.367  1.00                  
ATOM    215  HB1 GLN A  14      61.591  61.670  49.744  1.00                  
ATOM    216  HB2 GLN A  14      62.655  62.951  50.336  1.00                  
ATOM    217  CG  GLN A  14      60.708  63.631  49.766  1.00                  
ATOM    218  HG1 GLN A  14      60.699  64.507  50.413  1.00                  
ATOM    219  HG2 GLN A  14      59.695  63.233  49.720  1.00                  
ATOM    220  CD  GLN A  14      61.126  64.074  48.361  1.00                  
ATOM    221  OE1 GLN A  14      62.262  63.918  47.914  1.00                  
ATOM    222  NE2 GLN A  14      60.214  64.642  47.600  1.00                  
ATOM    223 1HE2 GLN A  14      59.272  64.750  47.935  1.00                  
ATOM    224 2HE2 GLN A  14      60.489  64.917  46.676  1.00                  
ATOM    225  C   GLN A  14      59.911  61.588  51.994  1.00                  
ATOM    226  O   GLN A  14      59.009  62.220  52.544  1.00                  
ATOM    227  N   VAL A  15      59.746  60.335  51.575  1.00                  
ATOM    228  H   VAL A  15      60.560  59.864  51.186  1.00                  
ATOM    229  CA  VAL A  15      58.509  59.559  51.667  1.00                  
ATOM    230  HA  VAL A  15      57.705  60.139  51.216  1.00                  
ATOM    231  CB  VAL A  15      58.666  58.246  50.874  1.00                  
ATOM    232  HB  VAL A  15      59.599  57.753  51.145  1.00                  
ATOM    233  CG1 VAL A  15      57.531  57.240  51.100  1.00                  
ATOM    234 1HG1 VAL A  15      57.663  56.380  50.444  1.00                  
ATOM    235 2HG1 VAL A  15      57.565  56.896  52.131  1.00                  
ATOM    236 3HG1 VAL A  15      56.573  57.715  50.905  1.00                  
ATOM    237  CG2 VAL A  15      58.680  58.551  49.369  1.00                  
ATOM    238 1HG2 VAL A  15      58.886  57.641  48.808  1.00                  
ATOM    239 2HG2 VAL A  15      57.719  58.957  49.059  1.00                  
ATOM    240 3HG2 VAL A  15      59.450  59.284  49.137  1.00                  
ATOM    241  C   VAL A  15      58.105  59.315  53.125  1.00                  
ATOM    242  O   VAL A  15      56.935  59.492  53.451  1.00                  
ATOM    243  N   ARG A  16      59.041  59.004  54.031  1.00                  
ATOM    244  H   ARG A  16      59.985  58.833  53.687  1.00                  
ATOM    245  CA  ARG A  16      58.808  58.953  55.480  1.00                  
ATOM    246  HA  ARG A  16      58.098  58.156  55.702  1.00                  
ATOM    247  CB  ARG A  16      60.126  58.705  56.276  1.00                  
ATOM    248  HB1 ARG A  16      59.888  58.794  57.337  1.00                  
ATOM    249  HB2 ARG A  16      60.813  59.515  56.042  1.00                  
ATOM    250  CG  ARG A  16      60.893  57.377  56.103  1.00                  
ATOM    251  HG1 ARG A  16      61.058  57.171  55.051  1.00                  
ATOM    252  HG2 ARG A  16      60.309  56.571  56.520  1.00                  
ATOM    253  CD  ARG A  16      62.244  57.405  56.839  1.00                  
ATOM    254  HD1 ARG A  16      62.053  57.337  57.910  1.00                  
ATOM    255  HD2 ARG A  16      62.740  58.356  56.652  1.00                  
ATOM    256  NE  ARG A  16      63.161  56.324  56.410  1.00                  
ATOM    257  HE  ARG A  16      63.181  56.088  55.421  1.00                  
ATOM    258  CZ  ARG A  16      64.023  55.651  57.165  1.00                  
ATOM    259  NH1 ARG A  16      64.110  55.814  58.453  1.00                  
ATOM    260 1HH1 ARG A  16      63.358  56.279  58.935  1.00                  
ATOM    261 2HH1 ARG A  16      64.510  55.040  58.998  1.00                  
ATOM    262  NH2 ARG A  16      64.777  54.736  56.642  1.00                  
ATOM    263 1HH2 ARG A  16      64.532  54.374  55.722  1.00                  
ATOM    264 2HH2 ARG A  16      65.158  54.018  57.268  1.00                  
ATOM    265  C   ARG A  16      58.188  60.255  55.987  1.00                  
ATOM    266  O   ARG A  16      57.229  60.232  56.767  1.00                  
ATOM    267  N   ARG A  17      58.736  61.402  55.563  1.00                  
ATOM    268  H   ARG A  17      59.522  61.359  54.920  1.00                  
ATOM    269  CA  ARG A  17      58.186  62.703  55.973  1.00                  
ATOM    270  HA  ARG A  17      58.086  62.679  57.051  1.00                  
ATOM    271  CB  ARG A  17      59.152  63.835  55.571  1.00                  
ATOM    272  HB1 ARG A  17      59.010  64.053  54.511  1.00                  
ATOM    273  HB2 ARG A  17      60.185  63.501  55.696  1.00                  
ATOM    274  CG  ARG A  17      58.948  65.135  56.373  1.00                  
ATOM    275  HG1 ARG A  17      57.885  65.312  56.542  1.00                  
ATOM    276  HG2 ARG A  17      59.322  65.960  55.766  1.00                  
ATOM    277  CD  ARG A  17      59.708  65.174  57.712  1.00                  
ATOM    278  HD1 ARG A  17      59.585  66.167  58.149  1.00                  
ATOM    279  HD2 ARG A  17      60.769  65.025  57.504  1.00                  
ATOM    280  NE  ARG A  17      59.223  64.168  58.682  1.00                  
ATOM    281  HE  ARG A  17      58.226  64.033  58.709  1.00                  
ATOM    282  CZ  ARG A  17      59.948  63.393  59.470  1.00                  
ATOM    283  NH1 ARG A  17      61.234  63.567  59.631  1.00                  
ATOM    284 1HH1 ARG A  17      61.670  64.366  59.206  1.00                  
ATOM    285 2HH1 ARG A  17      61.767  62.955  60.225  1.00                  
ATOM    286  NH2 ARG A  17      59.393  62.406  60.119  1.00                  
ATOM    287 1HH2 ARG A  17      58.401  62.250  60.050  1.00                  
ATOM    288 2HH2 ARG A  17      59.935  61.788  60.699  1.00                  
ATOM    289  C   ARG A  17      56.766  62.939  55.442  1.00                  
ATOM    290  O   ARG A  17      55.902  63.331  56.236  1.00                  
ATOM    291  N   ASP A  18      56.507  62.672  54.156  1.00                  
ATOM    292  H   ASP A  18      57.258  62.363  53.548  1.00                  
ATOM    293  CA  ASP A  18      55.164  62.883  53.591  1.00                  
ATOM    294  HA  ASP A  18      54.869  63.906  53.832  1.00                  
ATOM    295  CB  ASP A  18      55.121  62.792  52.053  1.00                  
ATOM    296  HB1 ASP A  18      55.325  61.764  51.750  1.00                  
ATOM    297  HB2 ASP A  18      55.911  63.422  51.642  1.00                  
ATOM    298  CG  ASP A  18      53.764  63.261  51.467  1.00                  
ATOM    299  OD1 ASP A  18      52.936  62.393  51.101  1.00                  
ATOM    300  OD2 ASP A  18      53.548  64.493  51.344  1.00                  
ATOM    301  C   ASP A  18      54.110  61.978  54.237  1.00                  
ATOM    302  O   ASP A  18      53.035  62.439  54.613  1.00                  
ATOM    303  N   LEU A  19      54.461  60.722  54.504  1.00                  
ATOM    304  H   LEU A  19      55.367  60.401  54.171  1.00                  
ATOM    305  CA  LEU A  19      53.578  59.762  55.164  1.00                  
ATOM    306  HA  LEU A  19      52.603  59.832  54.684  1.00                  
ATOM    307  CB  LEU A  19      54.117  58.343  54.949  1.00                  
ATOM    308  HB1 LEU A  19      53.479  57.639  55.487  1.00                  
ATOM    309  HB2 LEU A  19      55.118  58.287  55.382  1.00                  
ATOM    310  CG  LEU A  19      54.178  57.925  53.464  1.00                  
ATOM    311  HG  LEU A  19      54.763  58.632  52.888  1.00                  
ATOM    312  CD1 LEU A  19      54.853  56.561  53.377  1.00                  
ATOM    313 1HD1 LEU A  19      55.007  56.292  52.336  1.00                  
ATOM    314 2HD1 LEU A  19      55.824  56.622  53.867  1.00                  
ATOM    315 3HD1 LEU A  19      54.236  55.816  53.876  1.00                  
ATOM    316  CD2 LEU A  19      52.815  57.812  52.794  1.00                  
ATOM    317 1HD2 LEU A  19      52.935  57.442  51.783  1.00                  
ATOM    318 2HD2 LEU A  19      52.191  57.133  53.368  1.00                  
ATOM    319 3HD2 LEU A  19      52.352  58.797  52.742  1.00                  
ATOM    320  C   LEU A  19      53.320  60.067  56.641  1.00                  
ATOM    321  O   LEU A  19      52.211  59.838  57.102  1.00                  
ATOM    322  N   GLY A  20      54.273  60.657  57.367  1.00                  
ATOM    323  H   GLY A  20      55.196  60.776  56.967  1.00                  
ATOM    324  CA  GLY A  20      53.969  61.192  58.698  1.00                  
ATOM    325  HA1 GLY A  20      54.894  61.521  59.166  1.00                  
ATOM    326  HA2 GLY A  20      53.529  60.409  59.318  1.00                  
ATOM    327  C   GLY A  20      53.010  62.377  58.657  1.00                  
ATOM    328  O   GLY A  20      52.062  62.438  59.440  1.00                  
ATOM    329  N   THR A  21      53.229  63.288  57.710  1.00                  
ATOM    330  H   THR A  21      54.008  63.150  57.079  1.00                  
ATOM    331  CA  THR A  21      52.378  64.476  57.532  1.00                  
ATOM    332  HA  THR A  21      52.371  65.038  58.465  1.00                  
ATOM    333  CB  THR A  21      52.979  65.382  56.441  1.00                  
ATOM    334  HB  THR A  21      52.905  64.885  55.475  1.00                  
ATOM    335  CG2 THR A  21      52.283  66.737  56.361  1.00                  
ATOM    336 1HG2 THR A  21      52.783  67.359  55.620  1.00                  
ATOM    337 2HG2 THR A  21      51.245  66.612  56.057  1.00                  
ATOM    338 3HG2 THR A  21      52.318  67.235  57.328  1.00                  
ATOM    339  OG1 THR A  21      54.347  65.623  56.725  1.00                  
ATOM    340  HG1 THR A  21      54.843  64.822  56.505  1.00                  
ATOM    341  C   THR A  21      50.924  64.108  57.213  1.00                  
ATOM    342  O   THR A  21      49.977  64.646  57.800  1.00                  
ATOM    343  N   ILE A  22      50.744  63.137  56.319  1.00                  
ATOM    344  H   ILE A  22      51.568  62.752  55.867  1.00                  
ATOM    345  CA  ILE A  22      49.440  62.728  55.812  1.00                  
ATOM    346  HA  ILE A  22      48.785  63.598  55.857  1.00                  
ATOM    347  CB  ILE A  22      49.548  62.338  54.328  1.00                  
ATOM    348  HB  ILE A  22      50.239  61.499  54.252  1.00                  
ATOM    349  CG2 ILE A  22      48.192  61.897  53.756  1.00                  
ATOM    350 1HG2 ILE A  22      48.361  61.440  52.794  1.00                  
ATOM    351 2HG2 ILE A  22      47.715  61.141  54.370  1.00                  
ATOM    352 3HG2 ILE A  22      47.505  62.736  53.670  1.00                  
ATOM    353  CG1 ILE A  22      50.115  63.491  53.454  1.00                  
ATOM    354 1HG1 ILE A  22      50.217  63.138  52.429  1.00                  
ATOM    355 2HG1 ILE A  22      51.119  63.742  53.787  1.00                  
ATOM    356  CD1 ILE A  22      49.313  64.808  53.450  1.00                  
ATOM    357  HD1 ILE A  22      49.887  65.573  52.930  1.00                  
ATOM    358  HD2 ILE A  22      48.357  64.676  52.944  1.00                  
ATOM    359  HD3 ILE A  22      49.148  65.161  54.466  1.00                  
ATOM    360  C   ILE A  22      48.744  61.704  56.706  1.00                  
ATOM    361  O   ILE A  22      47.513  61.730  56.763  1.00                  
ATOM    362  N   VAL A  23      49.463  60.902  57.497  1.00                  
ATOM    363  H   VAL A  23      50.472  60.874  57.400  1.00                  
ATOM    364  CA  VAL A  23      48.840  60.230  58.647  1.00                  
ATOM    365  HA  VAL A  23      47.992  59.655  58.279  1.00                  
ATOM    366  CB  VAL A  23      49.800  59.227  59.331  1.00                  
ATOM    367  HB  VAL A  23      50.765  59.707  59.500  1.00                  
ATOM    368  CG1 VAL A  23      49.273  58.710  60.677  1.00                  
ATOM    369 1HG1 VAL A  23      48.301  58.238  60.544  1.00                  
ATOM    370 2HG1 VAL A  23      49.972  57.983  61.091  1.00                  
ATOM    371 3HG1 VAL A  23      49.184  59.526  61.393  1.00                  
ATOM    372  CG2 VAL A  23      49.997  57.986  58.441  1.00                  
ATOM    373 1HG2 VAL A  23      50.751  57.334  58.881  1.00                  
ATOM    374 2HG2 VAL A  23      49.058  57.442  58.344  1.00                  
ATOM    375 3HG2 VAL A  23      50.321  58.280  57.447  1.00                  
ATOM    376  C   VAL A  23      48.289  61.292  59.591  1.00                  
ATOM    377  O   VAL A  23      47.074  61.352  59.778  1.00                  
ATOM    378  N   HIS A  24      49.124  62.198  60.099  1.00                  
ATOM    379  H   HIS A  24      50.110  62.162  59.864  1.00                  
ATOM    380  CA  HIS A  24      48.676  63.140  61.130  1.00                  
ATOM    381  HA  HIS A  24      48.357  62.559  61.996  1.00                  
ATOM    382  CB  HIS A  24      49.857  64.017  61.578  1.00                  
ATOM    383  HB1 HIS A  24      50.012  64.830  60.868  1.00                  
ATOM    384  HB2 HIS A  24      50.762  63.409  61.595  1.00                  
ATOM    385  CG  HIS A  24      49.671  64.575  62.964  1.00                  
ATOM    386  ND1 HIS A  24      50.392  64.172  64.088  1.00                  
ATOM    387  CE1 HIS A  24      49.836  64.805  65.131  1.00                  
ATOM    388  HE1 HIS A  24      50.156  64.688  66.157  1.00                  
ATOM    389  NE2 HIS A  24      48.819  65.581  64.721  1.00                  
ATOM    390  HE2 HIS A  24      48.212  66.116  65.323  1.00                  
ATOM    391  CD2 HIS A  24      48.705  65.456  63.356  1.00                  
ATOM    392  HD2 HIS A  24      47.948  65.902  62.724  1.00                  
ATOM    393  C   HIS A  24      47.467  63.990  60.710  1.00                  
ATOM    394  O   HIS A  24      46.547  64.186  61.504  1.00                  
ATOM    395  N   ALA A  25      47.440  64.451  59.455  1.00                  
ATOM    396  H   ALA A  25      48.242  64.275  58.860  1.00                  
ATOM    397  CA  ALA A  25      46.420  65.391  58.991  1.00                  
ATOM    398  HA  ALA A  25      45.992  65.908  59.851  1.00                  
ATOM    399  CB  ALA A  25      47.125  66.447  58.130  1.00                  
ATOM    400  HB1 ALA A  25      46.412  67.218  57.837  1.00                  
ATOM    401  HB2 ALA A  25      47.932  66.911  58.697  1.00                  
ATOM    402  HB3 ALA A  25      47.539  65.983  57.234  1.00                  
ATOM    403  C   ALA A  25      45.233  64.789  58.222  1.00                  
ATOM    404  O   ALA A  25      44.169  65.394  58.208  1.00                  
ATOM    405  N   ALA A  26      45.386  63.618  57.594  1.00                  
ATOM    406  H   ALA A  26      46.280  63.138  57.645  1.00                  
ATOM    407  CA  ALA A  26      44.348  63.030  56.739  1.00                  
ATOM    408  HA  ALA A  26      43.470  63.676  56.751  1.00                  
ATOM    409  CB  ALA A  26      44.834  62.985  55.286  1.00                  
ATOM    410  HB1 ALA A  26      44.002  62.721  54.632  1.00                  
ATOM    411  HB2 ALA A  26      45.225  63.958  54.989  1.00                  
ATOM    412  HB3 ALA A  26      45.610  62.232  55.170  1.00                  
ATOM    413  C   ALA A  26      43.858  61.669  57.231  1.00                  
ATOM    414  O   ALA A  26      42.906  61.138  56.659  1.00                  
ATOM    415  N   VAL A  27      44.456  61.095  58.283  1.00                  
ATOM    416  H   VAL A  27      45.270  61.531  58.704  1.00                  
ATOM    417  CA  VAL A  27      43.983  59.811  58.816  1.00                  
ATOM    418  HA  VAL A  27      43.704  59.206  57.954  1.00                  
ATOM    419  CB  VAL A  27      45.107  59.045  59.538  1.00                  
ATOM    420  HB  VAL A  27      46.041  59.318  59.064  1.00                  
ATOM    421  CG1 VAL A  27      45.205  59.335  61.045  1.00                  
ATOM    422 1HG1 VAL A  27      44.406  58.830  61.585  1.00                  
ATOM    423 2HG1 VAL A  27      46.161  58.978  61.421  1.00                  
ATOM    424 3HG1 VAL A  27      45.151  60.408  61.222  1.00                  
ATOM    425  CG2 VAL A  27      45.001  57.543  59.304  1.00                  
ATOM    426 1HG2 VAL A  27      44.868  57.352  58.244  1.00                  
ATOM    427 2HG2 VAL A  27      45.935  57.079  59.601  1.00                  
ATOM    428 3HG2 VAL A  27      44.165  57.119  59.860  1.00                  
ATOM    429  C   VAL A  27      42.722  59.915  59.653  1.00                  
ATOM    430  O   VAL A  27      42.089  58.894  59.871  1.00                  
ATOM    431  N   ARG A  28      42.341  61.119  60.096  1.00                  
ATOM    432  H   ARG A  28      42.942  61.881  59.808  1.00                  
ATOM    433  CA  ARG A  28      41.161  61.468  60.920  1.00                  
ATOM    434  HA  ARG A  28      41.316  62.502  61.228  1.00                  
ATOM    435  CB  ARG A  28      39.882  61.478  60.045  1.00                  
ATOM    436  HB1 ARG A  28      40.161  61.825  59.047  1.00                  
ATOM    437  HB2 ARG A  28      39.202  62.234  60.438  1.00                  
ATOM    438  CG  ARG A  28      39.093  60.157  59.874  1.00                  
ATOM    439  HG1 ARG A  28      39.750  59.295  59.879  1.00                  
ATOM    440  HG2 ARG A  28      38.623  60.185  58.891  1.00                  
ATOM    441  CD  ARG A  28      37.963  59.944  60.901  1.00                  
ATOM    442  HD1 ARG A  28      37.026  59.834  60.350  1.00                  
ATOM    443  HD2 ARG A  28      37.863  60.840  61.514  1.00                  
ATOM    444  NE  ARG A  28      38.144  58.739  61.740  1.00                  
ATOM    445  HE  ARG A  28      38.568  57.912  61.316  1.00                  
ATOM    446  CZ  ARG A  28      37.853  58.613  63.023  1.00                  
ATOM    447  NH1 ARG A  28      37.648  59.646  63.784  1.00                  
ATOM    448 1HH1 ARG A  28      38.044  60.511  63.441  1.00                  
ATOM    449 2HH1 ARG A  28      37.515  59.483  64.768  1.00                  
ATOM    450  NH2 ARG A  28      37.852  57.447  63.591  1.00                  
ATOM    451 1HH2 ARG A  28      38.345  56.696  63.091  1.00                  
ATOM    452 2HH2 ARG A  28      37.871  57.391  64.593  1.00                  
ATOM    453  C   ARG A  28      40.988  60.733  62.261  1.00                  
ATOM    454  O   ARG A  28      40.016  61.004  62.968  1.00                  
ATOM    455  N   ASP A  29      41.891  59.820  62.620  1.00                  
ATOM    456  H   ASP A  29      42.659  59.663  61.987  1.00                  
ATOM    457  CA  ASP A  29      41.488  58.680  63.441  1.00                  
ATOM    458  HA  ASP A  29      40.403  58.712  63.469  1.00                  
ATOM    459  CB  ASP A  29      41.813  57.334  62.761  1.00                  
ATOM    460  HB1 ASP A  29      42.614  56.829  63.294  1.00                  
ATOM    461  HB2 ASP A  29      42.134  57.459  61.738  1.00                  
ATOM    462  CG  ASP A  29      40.564  56.468  62.798  1.00                  
ATOM    463  OD1 ASP A  29      39.786  56.482  61.819  1.00                  
ATOM    464  OD2 ASP A  29      40.221  56.010  63.907  1.00                  
ATOM    465  C   ASP A  29      41.915  58.658  64.915  1.00                  
ATOM    466  O   ASP A  29      43.070  58.447  65.272  1.00                  
ATOM    467  N   HIS A  30      40.910  58.730  65.793  1.00                  
ATOM    468  H   HIS A  30      39.986  58.909  65.433  1.00                  
ATOM    469  CA  HIS A  30      41.013  58.396  67.217  1.00                  
ATOM    470  HA  HIS A  30      41.892  58.895  67.624  1.00                  
ATOM    471  CB  HIS A  30      39.775  58.939  67.937  1.00                  
ATOM    472  HB1 HIS A  30      39.614  59.982  67.666  1.00                  
ATOM    473  HB2 HIS A  30      39.943  58.909  69.014  1.00                  
ATOM    474  CG  HIS A  30      38.511  58.160  67.639  1.00                  
ATOM    475  ND1 HIS A  30      37.756  58.244  66.464  1.00                  
ATOM    476  CE1 HIS A  30      36.741  57.377  66.630  1.00                  
ATOM    477  HE1 HIS A  30      35.957  57.193  65.904  1.00                  
ATOM    478  NE2 HIS A  30      36.840  56.750  67.812  1.00                  
ATOM    479  HE2 HIS A  30      36.208  56.038  68.153  1.00                  
ATOM    480  CD2 HIS A  30      37.950  57.231  68.463  1.00                  
ATOM    481  HD2 HIS A  30      38.328  56.937  69.437  1.00                  
ATOM    482  C   HIS A  30      41.189  56.893  67.517  1.00                  
ATOM    483  O   HIS A  30      41.428  56.518  68.666  1.00                  
ATOM    484  N   GLY A  31      41.113  56.029  66.505  1.00                  
ATOM    485  H   GLY A  31      40.791  56.357  65.596  1.00                  
ATOM    486  CA  GLY A  31      41.592  54.651  66.545  1.00                  
ATOM    487  HA1 GLY A  31      41.105  54.091  65.744  1.00                  
ATOM    488  HA2 GLY A  31      41.321  54.210  67.495  1.00                  
ATOM    489  C   GLY A  31      43.100  54.520  66.364  1.00                  
ATOM    490  O   GLY A  31      43.686  53.531  66.796  1.00                  
ATOM    491  N   LEU A  32      43.741  55.548  65.807  1.00                  
ATOM    492  H   LEU A  32      43.196  56.367  65.570  1.00                  
ATOM    493  CA  LEU A  32      45.132  55.555  65.368  1.00                  
ATOM    494  HA  LEU A  32      45.602  54.613  65.649  1.00                  
ATOM    495  CB  LEU A  32      45.045  55.658  63.821  1.00                  
ATOM    496  HB1 LEU A  32      44.977  56.714  63.559  1.00                  
ATOM    497  HB2 LEU A  32      44.131  55.180  63.461  1.00                  
ATOM    498  CG  LEU A  32      46.224  55.016  63.094  1.00                  
ATOM    499  HG  LEU A  32      47.113  55.100  63.701  1.00                  
ATOM    500  CD1 LEU A  32      45.937  53.547  62.858  1.00                  
ATOM    501 1HD1 LEU A  32      46.829  53.059  62.471  1.00                  
ATOM    502 2HD1 LEU A  32      45.653  53.112  63.810  1.00                  
ATOM    503 3HD1 LEU A  32      45.118  53.425  62.148  1.00                  
ATOM    504  CD2 LEU A  32      46.512  55.665  61.756  1.00                  
ATOM    505 1HD2 LEU A  32      47.449  55.274  61.371  1.00                  
ATOM    506 2HD2 LEU A  32      45.698  55.450  61.068  1.00                  
ATOM    507 3HD2 LEU A  32      46.624  56.739  61.895  1.00                  
ATOM    508  C   LEU A  32      45.987  56.721  65.933  1.00                  
ATOM    509  O   LEU A  32      47.001  57.065  65.319  1.00                  
ATOM    510  N   PRO A  33      45.656  57.404  67.052  1.00                  
ATOM    511  CD  PRO A  33      44.738  57.025  68.120  1.00                  
ATOM    512  HD1 PRO A  33      45.009  56.067  68.565  1.00                  
ATOM    513  HD2 PRO A  33      43.730  56.997  67.733  1.00                  
ATOM    514  CG  PRO A  33      44.784  58.146  69.155  1.00                  
ATOM    515  HG1 PRO A  33      45.593  57.970  69.866  1.00                  
ATOM    516  HG2 PRO A  33      43.829  58.261  69.669  1.00                  
ATOM    517  CB  PRO A  33      45.104  59.349  68.275  1.00                  
ATOM    518  HB1 PRO A  33      45.479  60.192  68.854  1.00                  
ATOM    519  HB2 PRO A  33      44.214  59.649  67.719  1.00                  
ATOM    520  CA  PRO A  33      46.140  58.765  67.302  1.00                  
ATOM    521  HA  PRO A  33      46.122  59.337  66.374  1.00                  
ATOM    522  C   PRO A  33      47.558  58.867  67.892  1.00                  
ATOM    523  O   PRO A  33      47.941  59.875  68.483  1.00                  
ATOM    524  N   SER A  34      48.344  57.803  67.796  1.00                  
ATOM    525  H   SER A  34      47.997  57.047  67.227  1.00                  
ATOM    526  CA  SER A  34      49.696  57.693  68.357  1.00                  
ATOM    527  HA  SER A  34      50.204  58.653  68.276  1.00                  
ATOM    528  CB  SER A  34      49.638  57.301  69.843  1.00                  
ATOM    529  HB1 SER A  34      50.652  57.221  70.232  1.00                  
ATOM    530  HB2 SER A  34      49.142  56.338  69.950  1.00                  
ATOM    531  OG  SER A  34      48.938  58.276  70.585  1.00                  
ATOM    532  HG  SER A  34      48.675  58.992  69.983  1.00                  
ATOM    533  C   SER A  34      50.502  56.682  67.555  1.00                  
ATOM    534  O   SER A  34      51.023  55.691  68.080  1.00                  
ATOM    535  N   VAL A  35      50.479  56.897  66.239  1.00                  
ATOM    536  H   VAL A  35      50.035  57.740  65.900  1.00                  
ATOM    537  CA  VAL A  35      50.870  55.913  65.236  1.00                  
ATOM    538  HA  VAL A  35      51.413  55.117  65.745  1.00                  
ATOM    539  CB  VAL A  35      49.655  55.215  64.615  1.00                  
ATOM    540  HB  VAL A  35      49.029  55.958  64.127  1.00                  
ATOM    541  CG1 VAL A  35      50.065  54.153  63.602  1.00                  
ATOM    542 1HG1 VAL A  35      49.187  53.639  63.217  1.00                  
ATOM    543 2HG1 VAL A  35      50.578  54.625  62.766  1.00                  
ATOM    544 3HG1 VAL A  35      50.730  53.428  64.072  1.00                  
ATOM    545  CG2 VAL A  35      48.869  54.461  65.713  1.00                  
ATOM    546 1HG2 VAL A  35      48.073  53.862  65.273  1.00                  
ATOM    547 2HG2 VAL A  35      49.540  53.802  66.261  1.00                  
ATOM    548 3HG2 VAL A  35      48.422  55.162  66.412  1.00                  
ATOM    549  C   VAL A  35      51.879  56.508  64.283  1.00                  
ATOM    550  O   VAL A  35      51.551  57.132  63.271  1.00                  
ATOM    551  N   SER A  36      53.126  56.382  64.718  1.00                  
ATOM    552  H   SER A  36      53.266  55.744  65.487  1.00                  
ATOM    553  CA  SER A  36      54.326  56.866  64.057  1.00                  
ATOM    554  HA  SER A  36      54.189  57.903  63.754  1.00                  
ATOM    555  CB  SER A  36      55.510  56.769  65.027  1.00                  
ATOM    556  HB1 SER A  36      56.411  57.141  64.540  1.00                  
ATOM    557  HB2 SER A  36      55.670  55.725  65.300  1.00                  
ATOM    558  OG  SER A  36      55.267  57.526  66.201  1.00                  
ATOM    559  HG  SER A  36      56.011  57.402  66.795  1.00                  
ATOM    560  C   SER A  36      54.655  56.014  62.834  1.00                  
ATOM    561  O   SER A  36      54.353  54.825  62.773  1.00                  
ATOM    562  N   VAL A  37      55.400  56.611  61.908  1.00                  
ATOM    563  H   VAL A  37      55.674  57.569  62.057  1.00                  
ATOM    564  CA  VAL A  37      56.105  55.889  60.850  1.00                  
ATOM    565  HA  VAL A  37      55.999  54.816  61.008  1.00                  
ATOM    566  CB  VAL A  37      55.576  56.218  59.437  1.00                  
ATOM    567  HB  VAL A  37      56.194  55.691  58.709  1.00                  
ATOM    568  CG1 VAL A  37      54.140  55.720  59.256  1.00                  
ATOM    569 1HG1 VAL A  37      53.810  55.881  58.231  1.00                  
ATOM    570 2HG1 VAL A  37      54.097  54.655  59.474  1.00                  
ATOM    571 3HG1 VAL A  37      53.467  56.242  59.935  1.00                  
ATOM    572  CG2 VAL A  37      55.602  57.713  59.068  1.00                  
ATOM    573 1HG2 VAL A  37      55.194  57.848  58.066  1.00                  
ATOM    574 2HG2 VAL A  37      55.003  58.285  59.777  1.00                  
ATOM    575 3HG2 VAL A  37      56.628  58.079  59.075  1.00                  
ATOM    576  C   VAL A  37      57.586  56.219  60.933  1.00                  
ATOM    577  O   VAL A  37      57.952  57.372  61.206  1.00                  
ATOM    578  N   SER A  38      58.417  55.196  60.732  1.00                  
ATOM    579  H   SER A  38      58.005  54.300  60.490  1.00                  
ATOM    580  CA  SER A  38      59.738  55.171  61.375  1.00                  
ATOM    581  HA  SER A  38      59.948  56.147  61.813  1.00                  
ATOM    582  CB  SER A  38      59.692  54.187  62.552  1.00                  
ATOM    583  HB1 SER A  38      60.674  54.112  63.022  1.00                  
ATOM    584  HB2 SER A  38      59.373  53.200  62.212  1.00                  
ATOM    585  OG  SER A  38      58.751  54.704  63.484  1.00                  
ATOM    586  HG  SER A  38      58.441  53.974  64.053  1.00                  
ATOM    587  C   SER A  38      60.844  54.924  60.357  1.00                  
ATOM    588  O   SER A  38      61.541  55.873  59.962  1.00                  
ATOM    589  N   ASP A  39      60.874  53.724  59.785  1.00                  
ATOM    590  H   ASP A  39      60.236  53.023  60.127  1.00                  
ATOM    591  CA  ASP A  39      61.564  53.439  58.527  1.00                  
ATOM    592  HA  ASP A  39      62.157  54.296  58.246  1.00                  
ATOM    593  CB  ASP A  39      62.520  52.243  58.680  1.00                  
ATOM    594  HB1 ASP A  39      62.557  51.691  57.740  1.00                  
ATOM    595  HB2 ASP A  39      62.168  51.564  59.460  1.00                  
ATOM    596  CG  ASP A  39      63.933  52.736  59.004  1.00                  
ATOM    597  OD1 ASP A  39      64.847  52.508  58.184  1.00                  
ATOM    598  OD2 ASP A  39      64.090  53.543  59.942  1.00                  
ATOM    599  C   ASP A  39      60.541  53.275  57.400  1.00                  
ATOM    600  O   ASP A  39      59.393  52.927  57.659  1.00                  
ATOM    601  N   VAL A  40      60.908  53.517  56.136  1.00                  
ATOM    602  H   VAL A  40      61.887  53.692  55.914  1.00                  
ATOM    603  CA  VAL A  40      59.986  53.318  55.008  1.00                  
ATOM    604  HA  VAL A  40      59.328  52.487  55.259  1.00                  
ATOM    605  CB  VAL A  40      59.061  54.529  54.682  1.00                  
ATOM    606  HB  VAL A  40      59.672  55.382  54.394  1.00                  
ATOM    607  CG1 VAL A  40      58.121  54.183  53.505  1.00                  
ATOM    608 1HG1 VAL A  40      57.378  54.966  53.381  1.00                  
ATOM    609 2HG1 VAL A  40      58.681  54.122  52.572  1.00                  
ATOM    610 3HG1 VAL A  40      57.624  53.233  53.676  1.00                  
ATOM    611  CG2 VAL A  40      58.138  54.960  55.828  1.00                  
ATOM    612 1HG2 VAL A  40      57.535  55.815  55.531  1.00                  
ATOM    613 2HG2 VAL A  40      57.485  54.148  56.116  1.00                  
ATOM    614 3HG2 VAL A  40      58.700  55.233  56.712  1.00                  
ATOM    615  C   VAL A  40      60.737  52.914  53.758  1.00                  
ATOM    616  O   VAL A  40      61.141  53.743  52.949  1.00                  
ATOM    617  N   GLU A  41      60.904  51.606  53.582  1.00                  
ATOM    618  H   GLU A  41      60.488  50.954  54.227  1.00                  
ATOM    619  CA  GLU A  41      61.938  51.114  52.677  1.00                  
ATOM    620  HA  GLU A  41      62.577  51.958  52.412  1.00                  
ATOM    621  CB  GLU A  41      62.871  50.137  53.399  1.00                  
ATOM    622  HB1 GLU A  41      63.649  49.818  52.705  1.00                  
ATOM    623  HB2 GLU A  41      62.314  49.261  53.734  1.00                  
ATOM    624  CG  GLU A  41      63.531  50.832  54.617  1.00                  
ATOM    625  HG1 GLU A  41      64.347  50.204  54.979  1.00                  
ATOM    626  HG2 GLU A  41      62.797  50.909  55.421  1.00                  
ATOM    627  CD  GLU A  41      64.059  52.240  54.282  1.00                  
ATOM    628  OE1 GLU A  41      64.924  52.348  53.393  1.00                  
ATOM    629  OE2 GLU A  41      63.520  53.251  54.801  1.00                  
ATOM    630  C   GLU A  41      61.341  50.691  51.344  1.00                  
ATOM    631  O   GLU A  41      60.527  49.774  51.232  1.00                  
ATOM    632  N   ILE A  42      61.664  51.524  50.359  1.00                  
ATOM    633  H   ILE A  42      62.301  52.273  50.593  1.00                  
ATOM    634  CA  ILE A  42      61.215  51.441  48.980  1.00                  
ATOM    635  HA  ILE A  42      60.145  51.264  48.975  1.00                  
ATOM    636  CB  ILE A  42      61.479  52.780  48.257  1.00                  
ATOM    637  HB  ILE A  42      61.112  52.686  47.232  1.00                  
ATOM    638  CG2 ILE A  42      60.659  53.899  48.936  1.00                  
ATOM    639 1HG2 ILE A  42      60.677  54.799  48.324  1.00                  
ATOM    640 2HG2 ILE A  42      59.623  53.581  49.036  1.00                  
ATOM    641 3HG2 ILE A  42      61.062  54.125  49.925  1.00                  
ATOM    642  CG1 ILE A  42      62.988  53.118  48.196  1.00                  
ATOM    643 1HG1 ILE A  42      63.487  52.364  47.590  1.00                  
ATOM    644 2HG1 ILE A  42      63.424  53.094  49.193  1.00                  
ATOM    645  CD1 ILE A  42      63.304  54.480  47.582  1.00                  
ATOM    646  HD1 ILE A  42      62.780  54.601  46.639  1.00                  
ATOM    647  HD2 ILE A  42      63.021  55.274  48.270  1.00                  
ATOM    648  HD3 ILE A  42      64.372  54.533  47.403  1.00                  
ATOM    649  C   ILE A  42      61.870  50.260  48.261  1.00                  
ATOM    650  O   ILE A  42      63.029  49.920  48.492  1.00                  
ATOM    651  N   SER A  43      61.129  49.653  47.334  1.00                  
ATOM    652  H   SER A  43      60.187  49.988  47.156  1.00                  
ATOM    653  CA  SER A  43      61.705  48.711  46.389  1.00                  
ATOM    654  HA  SER A  43      62.297  47.990  46.952  1.00                  
ATOM    655  CB  SER A  43      60.614  47.938  45.630  1.00                  
ATOM    656  HB1 SER A  43      59.836  47.645  46.334  1.00                  
ATOM    657  HB2 SER A  43      61.051  47.029  45.214  1.00                  
ATOM    658  OG  SER A  43      60.035  48.671  44.561  1.00                  
ATOM    659  HG  SER A  43      60.677  48.693  43.822  1.00                  
ATOM    660  C   SER A  43      62.631  49.424  45.400  1.00                  
ATOM    661  O   SER A  43      62.438  50.593  45.051  1.00                  
ATOM    662  N   ARG A  44      63.569  48.665  44.822  1.00                  
ATOM    663  H   ARG A  44      63.711  47.732  45.176  1.00                  
ATOM    664  CA  ARG A  44      64.154  49.028  43.525  1.00                  
ATOM    665  HA  ARG A  44      64.766  49.920  43.665  1.00                  
ATOM    666  CB  ARG A  44      65.058  47.871  43.034  1.00                  
ATOM    667  HB1 ARG A  44      64.457  46.966  42.953  1.00                  
ATOM    668  HB2 ARG A  44      65.844  47.702  43.770  1.00                  
ATOM    669  CG  ARG A  44      65.706  48.160  41.673  1.00                  
ATOM    670  HG1 ARG A  44      66.303  49.070  41.736  1.00                  
ATOM    671  HG2 ARG A  44      64.904  48.335  40.965  1.00                  
ATOM    672  CD  ARG A  44      66.582  47.018  41.121  1.00                  
ATOM    673  HD1 ARG A  44      66.082  46.061  41.285  1.00                  
ATOM    674  HD2 ARG A  44      67.533  47.000  41.658  1.00                  
ATOM    675  NE  ARG A  44      66.824  47.211  39.672  1.00                  
ATOM    676  HE  ARG A  44      67.655  47.707  39.403  1.00                  
ATOM    677  CZ  ARG A  44      65.858  47.175  38.767  1.00                  
ATOM    678  NH1 ARG A  44      64.774  46.478  38.934  1.00                  
ATOM    679 1HH1 ARG A  44      64.662  45.906  39.742  1.00                  
ATOM    680 2HH1 ARG A  44      63.958  46.840  38.432  1.00                  
ATOM    681  NH2 ARG A  44      65.893  47.923  37.711  1.00                  
ATOM    682 1HH2 ARG A  44      66.500  48.718  37.719  1.00                  
ATOM    683 2HH2 ARG A  44      64.961  48.130  37.353  1.00                  
ATOM    684  C   ARG A  44      63.026  49.382  42.535  1.00                  
ATOM    685  O   ARG A  44      61.930  48.825  42.609  1.00                  
ATOM    686  N   ASP A  45      63.298  50.339  41.653  1.00                  
ATOM    687  H   ASP A  45      64.246  50.669  41.591  1.00                  
ATOM    688  CA  ASP A  45      62.359  50.943  40.689  1.00                  
ATOM    689  HA  ASP A  45      62.905  51.759  40.213  1.00                  
ATOM    690  CB  ASP A  45      62.030  49.953  39.548  1.00                  
ATOM    691  HB1 ASP A  45      61.386  50.455  38.825  1.00                  
ATOM    692  HB2 ASP A  45      61.474  49.109  39.958  1.00                  
ATOM    693  CG  ASP A  45      63.265  49.434  38.802  1.00                  
ATOM    694  OD1 ASP A  45      64.386  49.962  39.004  1.00                  
ATOM    695  OD2 ASP A  45      63.146  48.430  38.059  1.00                  
ATOM    696  C   ASP A  45      61.112  51.624  41.299  1.00                  
ATOM    697  O   ASP A  45      60.232  52.093  40.570  1.00                  
ATOM    698  N   LEU A  46      61.057  51.760  42.633  1.00                  
ATOM    699  H   LEU A  46      61.792  51.341  43.185  1.00                  
ATOM    700  CA  LEU A  46      60.007  52.472  43.374  1.00                  
ATOM    701  HA  LEU A  46      60.158  52.263  44.433  1.00                  
ATOM    702  CB  LEU A  46      60.153  54.002  43.164  1.00                  
ATOM    703  HB1 LEU A  46      59.230  54.488  43.476  1.00                  
ATOM    704  HB2 LEU A  46      60.274  54.212  42.102  1.00                  
ATOM    705  CG  LEU A  46      61.270  54.711  43.949  1.00                  
ATOM    706  HG  LEU A  46      61.041  54.656  45.012  1.00                  
ATOM    707  CD1 LEU A  46      62.669  54.144  43.724  1.00                  
ATOM    708 1HD1 LEU A  46      63.410  54.792  44.189  1.00                  
ATOM    709 2HD1 LEU A  46      62.751  53.162  44.188  1.00                  
ATOM    710 3HD1 LEU A  46      62.872  54.067  42.657  1.00                  
ATOM    711  CD2 LEU A  46      61.297  56.182  43.536  1.00                  
ATOM    712 1HD2 LEU A  46      62.089  56.700  44.068  1.00                  
ATOM    713 2HD2 LEU A  46      61.487  56.261  42.467  1.00                  
ATOM    714 3HD2 LEU A  46      60.343  56.653  43.760  1.00                  
ATOM    715  C   LEU A  46      58.576  51.970  43.059  1.00                  
ATOM    716  O   LEU A  46      57.613  52.735  43.111  1.00                  
ATOM    717  N   ALA A  47      58.425  50.691  42.705  1.00                  
ATOM    718  H   ALA A  47      59.258  50.125  42.638  1.00                  
ATOM    719  CA  ALA A  47      57.130  50.060  42.438  1.00                  
ATOM    720  HA  ALA A  47      56.536  50.727  41.811  1.00                  
ATOM    721  CB  ALA A  47      57.390  48.768  41.654  1.00                  
ATOM    722  HB1 ALA A  47      56.438  48.305  41.395  1.00                  
ATOM    723  HB2 ALA A  47      57.931  48.995  40.735  1.00                  
ATOM    724  HB3 ALA A  47      57.977  48.075  42.258  1.00                  
ATOM    725  C   ALA A  47      56.319  49.773  43.717  1.00                  
ATOM    726  O   ALA A  47      55.086  49.912  43.777  1.00                  
ATOM    727  N   HIS A  48      57.045  49.443  44.780  1.00                  
ATOM    728  H   HIS A  48      58.053  49.386  44.674  1.00                  
ATOM    729  CA  HIS A  48      56.503  49.222  46.111  1.00                  
ATOM    730  HA  HIS A  48      55.447  49.501  46.136  1.00                  
ATOM    731  CB  HIS A  48      56.607  47.716  46.409  1.00                  
ATOM    732  HB1 HIS A  48      57.638  47.450  46.636  1.00                  
ATOM    733  HB2 HIS A  48      56.277  47.144  45.541  1.00                  
ATOM    734  CG  HIS A  48      55.736  47.354  47.564  1.00                  
ATOM    735  ND1 HIS A  48      56.066  47.626  48.886  1.00                  
ATOM    736  CE1 HIS A  48      54.904  47.622  49.537  1.00                  
ATOM    737  HE1 HIS A  48      54.821  47.955  50.550  1.00                  
ATOM    738  NE2 HIS A  48      53.877  47.312  48.726  1.00                  
ATOM    739  HE2 HIS A  48      52.876  47.410  48.950  1.00                  
ATOM    740  CD2 HIS A  48      54.396  47.136  47.466  1.00                  
ATOM    741  HD2 HIS A  48      53.838  47.040  46.546  1.00                  
ATOM    742  C   HIS A  48      57.234  50.101  47.128  1.00                  
ATOM    743  O   HIS A  48      58.365  50.532  46.899  1.00                  
ATOM    744  N   ALA A  49      56.577  50.409  48.239  1.00                  
ATOM    745  H   ALA A  49      55.621  50.073  48.324  1.00                  
ATOM    746  CA  ALA A  49      57.116  51.120  49.377  1.00                  
ATOM    747  HA  ALA A  49      58.198  51.023  49.371  1.00                  
ATOM    748  CB  ALA A  49      56.764  52.604  49.264  1.00                  
ATOM    749  HB1 ALA A  49      55.686  52.717  49.146  1.00                  
ATOM    750  HB2 ALA A  49      57.092  53.133  50.158  1.00                  
ATOM    751  HB3 ALA A  49      57.269  53.030  48.399  1.00                  
ATOM    752  C   ALA A  49      56.619  50.500  50.681  1.00                  
ATOM    753  O   ALA A  49      55.423  50.522  50.986  1.00                  
ATOM    754  N   LYS A  50      57.535  49.940  51.471  1.00                  
ATOM    755  H   LYS A  50      58.508  49.935  51.165  1.00                  
ATOM    756  CA  LYS A  50      57.204  49.180  52.676  1.00                  
ATOM    757  HA  LYS A  50      56.156  48.883  52.631  1.00                  
ATOM    758  CB  LYS A  50      58.066  47.888  52.688  1.00                  
ATOM    759  HB1 LYS A  50      59.003  48.053  53.218  1.00                  
ATOM    760  HB2 LYS A  50      58.336  47.653  51.657  1.00                  
ATOM    761  CG  LYS A  50      57.356  46.638  53.231  1.00                  
ATOM    762  HG1 LYS A  50      58.018  45.785  53.080  1.00                  
ATOM    763  HG2 LYS A  50      56.474  46.459  52.618  1.00                  
ATOM    764  CD  LYS A  50      56.920  46.644  54.705  1.00                  
ATOM    765  HD1 LYS A  50      56.369  45.724  54.885  1.00                  
ATOM    766  HD2 LYS A  50      56.247  47.478  54.905  1.00                  
ATOM    767  CE  LYS A  50      58.095  46.629  55.692  1.00                  
ATOM    768  HE1 LYS A  50      59.005  46.332  55.163  1.00                  
ATOM    769  HE2 LYS A  50      57.898  45.865  56.450  1.00                  
ATOM    770  NZ  LYS A  50      58.278  47.931  56.353  1.00                  
ATOM    771  HZ1 LYS A  50      59.043  47.887  57.025  1.00                  
ATOM    772  HZ2 LYS A  50      58.524  48.661  55.689  1.00                  
ATOM    773  HZ3 LYS A  50      57.450  48.228  56.863  1.00                  
ATOM    774  C   LYS A  50      57.392  50.055  53.913  1.00                  
ATOM    775  O   LYS A  50      58.448  50.084  54.544  1.00                  
ATOM    776  N   VAL A  51      56.324  50.746  54.285  1.00                  
ATOM    777  H   VAL A  51      55.475  50.623  53.736  1.00                  
ATOM    778  CA  VAL A  51      56.196  51.480  55.547  1.00                  
ATOM    779  HA  VAL A  51      56.988  52.223  55.579  1.00                  
ATOM    780  CB  VAL A  51      54.834  52.195  55.646  1.00                  
ATOM    781  HB  VAL A  51      54.037  51.461  55.701  1.00                  
ATOM    782  CG1 VAL A  51      54.735  53.072  56.902  1.00                  
ATOM    783 1HG1 VAL A  51      53.811  53.641  56.890  1.00                  
ATOM    784 2HG1 VAL A  51      54.733  52.457  57.800  1.00                  
ATOM    785 3HG1 VAL A  51      55.555  53.781  56.959  1.00                  
ATOM    786  CG2 VAL A  51      54.570  53.070  54.410  1.00                  
ATOM    787 1HG2 VAL A  51      53.611  53.570  54.527  1.00                  
ATOM    788 2HG2 VAL A  51      55.364  53.806  54.307  1.00                  
ATOM    789 3HG2 VAL A  51      54.516  52.455  53.512  1.00                  
ATOM    790  C   VAL A  51      56.398  50.560  56.753  1.00                  
ATOM    791  O   VAL A  51      55.853  49.453  56.798  1.00                  
ATOM    792  N   PHE A  52      57.181  51.009  57.724  1.00                  
ATOM    793  H   PHE A  52      57.667  51.890  57.588  1.00                  
ATOM    794  CA  PHE A  52      57.218  50.505  59.091  1.00                  
ATOM    795  HA  PHE A  52      56.719  49.545  59.148  1.00                  
ATOM    796  CB  PHE A  52      58.676  50.291  59.553  1.00                  
ATOM    797  HB1 PHE A  52      58.648  49.969  60.590  1.00                  
ATOM    798  HB2 PHE A  52      59.203  51.243  59.544  1.00                  
ATOM    799  CG  PHE A  52      59.498  49.255  58.803  1.00                  
ATOM    800  CD1 PHE A  52      60.363  49.636  57.758  1.00                  
ATOM    801  HD1 PHE A  52      60.431  50.660  57.469  1.00                  
ATOM    802  CE1 PHE A  52      61.184  48.688  57.119  1.00                  
ATOM    803  HE1 PHE A  52      61.891  48.995  56.362  1.00                  
ATOM    804  CZ  PHE A  52      61.130  47.341  57.508  1.00                  
ATOM    805  HZ  PHE A  52      61.789  46.610  57.054  1.00                  
ATOM    806  CE2 PHE A  52      60.246  46.949  58.527  1.00                  
ATOM    807  HE2 PHE A  52      60.218  45.919  58.841  1.00                  
ATOM    808  CD2 PHE A  52      59.447  47.901  59.189  1.00                  
ATOM    809  HD2 PHE A  52      58.821  47.586  60.020  1.00                  
ATOM    810  C   PHE A  52      56.518  51.534  59.979  1.00                  
ATOM    811  O   PHE A  52      56.815  52.735  59.933  1.00                  
ATOM    812  N   VAL A  53      55.524  51.036  60.698  1.00                  
ATOM    813  H   VAL A  53      55.385  50.034  60.657  1.00                  
ATOM    814  CA  VAL A  53      54.599  51.783  61.529  1.00                  
ATOM    815  HA  VAL A  53      54.932  52.817  61.560  1.00                  
ATOM    816  CB  VAL A  53      53.180  51.796  60.926  1.00                  
ATOM    817  HB  VAL A  53      53.189  52.521  60.112  1.00                  
ATOM    818  CG1 VAL A  53      52.668  50.477  60.332  1.00                  
ATOM    819 1HG1 VAL A  53      51.671  50.625  59.920  1.00                  
ATOM    820 2HG1 VAL A  53      53.322  50.147  59.529  1.00                  
ATOM    821 3HG1 VAL A  53      52.617  49.716  61.104  1.00                  
ATOM    822  CG2 VAL A  53      52.158  52.266  61.954  1.00                  
ATOM    823 1HG2 VAL A  53      51.211  52.452  61.466  1.00                  
ATOM    824 2HG2 VAL A  53      52.015  51.513  62.728  1.00                  
ATOM    825 3HG2 VAL A  53      52.499  53.192  62.409  1.00                  
ATOM    826  C   VAL A  53      54.686  51.254  62.951  1.00                  
ATOM    827  O   VAL A  53      54.333  50.108  63.231  1.00                  
ATOM    828  N   THR A  54      55.156  52.114  63.845  1.00                  
ATOM    829  H   THR A  54      55.405  53.044  63.525  1.00                  
ATOM    830  CA  THR A  54      55.181  51.853  65.278  1.00                  
ATOM    831  HA  THR A  54      55.265  50.783  65.467  1.00                  
ATOM    832  CB  THR A  54      56.334  52.606  65.993  1.00                  
ATOM    833  HB  THR A  54      55.944  53.551  66.371  1.00                  
ATOM    834  CG2 THR A  54      56.849  51.813  67.192  1.00                  
ATOM    835 1HG2 THR A  54      57.676  52.352  67.652  1.00                  
ATOM    836 2HG2 THR A  54      56.054  51.680  67.923  1.00                  
ATOM    837 3HG2 THR A  54      57.207  50.836  66.866  1.00                  
ATOM    838  OG1 THR A  54      57.427  52.949  65.174  1.00                  
ATOM    839  HG1 THR A  54      57.957  52.125  65.005  1.00                  
ATOM    840  C   THR A  54      53.895  52.421  65.855  1.00                  
ATOM    841  O   THR A  54      53.519  53.558  65.578  1.00                  
ATOM    842  N   ALA A  55      53.250  51.684  66.751  1.00                  
ATOM    843  H   ALA A  55      53.599  50.767  66.990  1.00                  
ATOM    844  CA  ALA A  55      52.082  52.170  67.471  1.00                  
ATOM    845  HA  ALA A  55      51.912  53.227  67.264  1.00                  
ATOM    846  CB  ALA A  55      50.853  51.378  66.999  1.00                  
ATOM    847  HB1 ALA A  55      49.965  51.715  67.533  1.00                  
ATOM    848  HB2 ALA A  55      50.703  51.525  65.930  1.00                  
ATOM    849  HB3 ALA A  55      50.995  50.313  67.194  1.00                  
ATOM    850  C   ALA A  55      52.309  52.009  68.971  1.00                  
ATOM    851  O   ALA A  55      52.764  50.961  69.433  1.00                  
ATOM    852  N   LEU A  56      51.983  53.042  69.746  1.00                  
ATOM    853  H   LEU A  56      51.624  53.870  69.284  1.00                  
ATOM    854  CA  LEU A  56      52.266  53.124  71.188  1.00                  
ATOM    855  HA  LEU A  56      53.305  52.828  71.329  1.00                  
ATOM    856  CB  LEU A  56      52.088  54.612  71.565  1.00                  
ATOM    857  HB1 LEU A  56      51.022  54.811  71.676  1.00                  
ATOM    858  HB2 LEU A  56      52.447  55.235  70.743  1.00                  
ATOM    859  CG  LEU A  56      52.818  55.094  72.835  1.00                  
ATOM    860  HG  LEU A  56      52.498  54.521  73.703  1.00                  
ATOM    861  CD1 LEU A  56      54.340  54.985  72.694  1.00                  
ATOM    862 1HD1 LEU A  56      54.818  55.431  73.566  1.00                  
ATOM    863 2HD1 LEU A  56      54.636  53.939  72.644  1.00                  
ATOM    864 3HD1 LEU A  56      54.675  55.503  71.796  1.00                  
ATOM    865  CD2 LEU A  56      52.474  56.563  73.081  1.00                  
ATOM    866 1HD2 LEU A  56      52.958  56.905  73.995  1.00                  
ATOM    867 2HD2 LEU A  56      52.804  57.178  72.245  1.00                  
ATOM    868 3HD2 LEU A  56      51.397  56.673  73.204  1.00                  
ATOM    869  C   LEU A  56      51.403  52.200  72.077  1.00                  
ATOM    870  O   LEU A  56      51.457  52.277  73.302  1.00                  
ATOM    871  N   GLN A  57      50.621  51.321  71.464  1.00                  
ATOM    872  H   GLN A  57      50.724  51.258  70.463  1.00                  
ATOM    873  CA  GLN A  57      49.790  50.303  72.092  1.00                  
ATOM    874  HA  GLN A  57      50.159  50.082  73.095  1.00                  
ATOM    875  CB  GLN A  57      48.349  50.837  72.184  1.00                  
ATOM    876  HB1 GLN A  57      47.976  51.070  71.187  1.00                  
ATOM    877  HB2 GLN A  57      48.346  51.751  72.779  1.00                  
ATOM    878  CG  GLN A  57      47.423  49.815  72.844  1.00                  
ATOM    879  HG1 GLN A  57      47.814  49.563  73.831  1.00                  
ATOM    880  HG2 GLN A  57      47.406  48.905  72.245  1.00                  
ATOM    881  CD  GLN A  57      45.975  50.283  73.017  1.00                  
ATOM    882  OE1 GLN A  57      45.549  51.355  72.625  1.00                  
ATOM    883  NE2 GLN A  57      45.159  49.435  73.592  1.00                  
ATOM    884 1HE2 GLN A  57      45.508  48.488  73.798  1.00                  
ATOM    885 2HE2 GLN A  57      44.211  49.709  73.739  1.00                  
ATOM    886  C   GLN A  57      49.905  49.056  71.205  1.00                  
ATOM    887  O   GLN A  57      49.563  49.080  70.024  1.00                  
ATOM    888  N   GLN A  58      50.482  47.988  71.754  1.00                  
ATOM    889  H   GLN A  58      50.603  47.972  72.756  1.00                  
ATOM    890  CA  GLN A  58      50.953  46.836  70.985  1.00                  
ATOM    891  HA  GLN A  58      51.517  47.194  70.124  1.00                  
ATOM    892  CB  GLN A  58      51.898  46.031  71.904  1.00                  
ATOM    893  HB1 GLN A  58      51.375  45.819  72.838  1.00                  
ATOM    894  HB2 GLN A  58      52.762  46.653  72.144  1.00                  
ATOM    895  CG  GLN A  58      52.404  44.691  71.345  1.00                  
ATOM    896  HG1 GLN A  58      51.563  44.026  71.148  1.00                  
ATOM    897  HG2 GLN A  58      53.025  44.213  72.103  1.00                  
ATOM    898  CD  GLN A  58      53.239  44.842  70.078  1.00                  
ATOM    899  OE1 GLN A  58      54.453  44.833  70.097  1.00                  
ATOM    900  NE2 GLN A  58      52.608  44.978  68.931  1.00                  
ATOM    901 1HE2 GLN A  58      51.595  44.984  68.909  1.00                  
ATOM    902 2HE2 GLN A  58      53.183  45.072  68.112  1.00                  
ATOM    903  C   GLN A  58      49.792  45.962  70.481  1.00                  
ATOM    904  O   GLN A  58      49.771  45.578  69.314  1.00                  
ATOM    905  N   GLU A  59      48.821  45.636  71.328  1.00                  
ATOM    906  H   GLU A  59      48.880  46.028  72.269  1.00                  
ATOM    907  CA  GLU A  59      47.696  44.741  71.003  1.00                  
ATOM    908  HA  GLU A  59      48.108  43.821  70.589  1.00                  
ATOM    909  CB  GLU A  59      46.864  44.354  72.258  1.00                  
ATOM    910  HB1 GLU A  59      46.781  43.266  72.264  1.00                  
ATOM    911  HB2 GLU A  59      45.848  44.733  72.147  1.00                  
ATOM    912  CG  GLU A  59      47.388  44.791  73.641  1.00                  
ATOM    913  HG1 GLU A  59      48.391  44.381  73.786  1.00                  
ATOM    914  HG2 GLU A  59      46.742  44.358  74.409  1.00                  
ATOM    915  CD  GLU A  59      47.403  46.316  73.794  1.00                  
ATOM    916  OE1 GLU A  59      46.312  46.925  73.727  1.00                  
ATOM    917  OE2 GLU A  59      48.518  46.889  73.814  1.00                  
ATOM    918  C   GLU A  59      46.794  45.344  69.900  1.00                  
ATOM    919  O   GLU A  59      46.575  44.825  68.788  1.00                  
ATOM    920  N   ARG A  60      46.364  46.568  70.186  1.00                  
ATOM    921  H   ARG A  60      46.549  46.931  71.117  1.00                  
ATOM    922  CA  ARG A  60      45.657  47.404  69.228  1.00                  
ATOM    923  HA  ARG A  60      44.757  46.874  68.911  1.00                  
ATOM    924  CB  ARG A  60      45.260  48.696  69.958  1.00                  
ATOM    925  HB1 ARG A  60      46.109  49.380  70.014  1.00                  
ATOM    926  HB2 ARG A  60      44.938  48.446  70.970  1.00                  
ATOM    927  CG  ARG A  60      44.085  49.378  69.260  1.00                  
ATOM    928  HG1 ARG A  60      43.305  48.627  69.143  1.00                  
ATOM    929  HG2 ARG A  60      44.384  49.736  68.277  1.00                  
ATOM    930  CD  ARG A  60      43.522  50.555  70.051  1.00                  
ATOM    931  HD1 ARG A  60      44.214  51.396  69.991  1.00                  
ATOM    932  HD2 ARG A  60      43.388  50.270  71.095  1.00                  
ATOM    933  NE  ARG A  60      42.219  50.890  69.469  1.00                  
ATOM    934  HE  ARG A  60      41.768  50.132  68.951  1.00                  
ATOM    935  CZ  ARG A  60      41.610  52.043  69.366  1.00                  
ATOM    936  NH1 ARG A  60      42.086  53.132  69.902  1.00                  
ATOM    937 1HH1 ARG A  60      42.955  53.066  70.394  1.00                  
ATOM    938 2HH1 ARG A  60      41.667  54.020  69.707  1.00                  
ATOM    939  NH2 ARG A  60      40.499  52.112  68.698  1.00                  
ATOM    940 1HH2 ARG A  60      40.304  51.319  68.065  1.00                  
ATOM    941 2HH2 ARG A  60      40.048  52.979  68.511  1.00                  
ATOM    942  C   ARG A  60      46.471  47.700  67.956  1.00                  
ATOM    943  O   ARG A  60      45.878  48.175  66.995  1.00                  
ATOM    944  N   SER A  61      47.775  47.395  67.886  1.00                  
ATOM    945  H   SER A  61      48.227  46.993  68.694  1.00                  
ATOM    946  CA  SER A  61      48.562  47.573  66.657  1.00                  
ATOM    947  HA  SER A  61      48.581  48.638  66.428  1.00                  
ATOM    948  CB  SER A  61      50.021  47.132  66.849  1.00                  
ATOM    949  HB1 SER A  61      50.052  46.048  66.952  1.00                  
ATOM    950  HB2 SER A  61      50.419  47.596  67.752  1.00                  
ATOM    951  OG  SER A  61      50.834  47.498  65.750  1.00                  
ATOM    952  HG  SER A  61      51.711  47.113  65.858  1.00                  
ATOM    953  C   SER A  61      47.976  46.857  65.440  1.00                  
ATOM    954  O   SER A  61      48.066  47.366  64.327  1.00                  
ATOM    955  N   ALA A  62      47.319  45.710  65.627  1.00                  
ATOM    956  H   ALA A  62      47.230  45.343  66.568  1.00                  
ATOM    957  CA  ALA A  62      46.622  45.037  64.531  1.00                  
ATOM    958  HA  ALA A  62      47.295  44.975  63.674  1.00                  
ATOM    959  CB  ALA A  62      46.275  43.613  64.979  1.00                  
ATOM    960  HB1 ALA A  62      45.779  43.086  64.164  1.00                  
ATOM    961  HB2 ALA A  62      47.187  43.076  65.243  1.00                  
ATOM    962  HB3 ALA A  62      45.612  43.639  65.845  1.00                  
ATOM    963  C   ALA A  62      45.371  45.797  64.077  1.00                  
ATOM    964  O   ALA A  62      45.097  45.850  62.877  1.00                  
ATOM    965  N   GLU A  63      44.639  46.428  65.006  1.00                  
ATOM    966  H   GLU A  63      44.931  46.420  65.974  1.00                  
ATOM    967  CA  GLU A  63      43.540  47.336  64.587  1.00                  
ATOM    968  HA  GLU A  63      42.857  46.794  63.931  1.00                  
ATOM    969  CB  GLU A  63      42.749  47.808  65.825  1.00                  
ATOM    970  HB1 GLU A  63      43.408  48.415  66.440  1.00                  
ATOM    971  HB2 GLU A  63      42.450  46.933  66.404  1.00                  
ATOM    972  CG  GLU A  63      41.493  48.636  65.490  1.00                  
ATOM    973  HG1 GLU A  63      40.729  47.972  65.083  1.00                  
ATOM    974  HG2 GLU A  63      41.732  49.376  64.726  1.00                  
ATOM    975  CD  GLU A  63      40.935  49.381  66.713  1.00                  
ATOM    976  OE1 GLU A  63      41.164  48.949  67.859  1.00                  
ATOM    977  OE2 GLU A  63      40.289  50.440  66.558  1.00                  
ATOM    978  C   GLU A  63      44.054  48.549  63.812  1.00                  
ATOM    979  O   GLU A  63      43.523  48.871  62.751  1.00                  
ATOM    980  N   ALA A  64      45.114  49.181  64.318  1.00                  
ATOM    981  H   ALA A  64      45.467  48.854  65.213  1.00                  
ATOM    982  CA  ALA A  64      45.754  50.346  63.721  1.00                  
ATOM    983  HA  ALA A  64      45.007  51.134  63.665  1.00                  
ATOM    984  CB  ALA A  64      46.902  50.767  64.656  1.00                  
ATOM    985  HB1 ALA A  64      47.445  51.609  64.230  1.00                  
ATOM    986  HB2 ALA A  64      46.498  51.049  65.628  1.00                  
ATOM    987  HB3 ALA A  64      47.601  49.943  64.785  1.00                  
ATOM    988  C   ALA A  64      46.242  50.056  62.301  1.00                  
ATOM    989  O   ALA A  64      45.961  50.806  61.366  1.00                  
ATOM    990  N   VAL A  65      46.928  48.928  62.127  1.00                  
ATOM    991  H   VAL A  65      47.166  48.374  62.947  1.00                  
ATOM    992  CA  VAL A  65      47.377  48.465  60.822  1.00                  
ATOM    993  HA  VAL A  65      47.819  49.327  60.324  1.00                  
ATOM    994  CB  VAL A  65      48.512  47.424  60.907  1.00                  
ATOM    995  HB  VAL A  65      48.233  46.626  61.595  1.00                  
ATOM    996  CG1 VAL A  65      48.851  46.797  59.547  1.00                  
ATOM    997 1HG1 VAL A  65      49.701  46.124  59.645  1.00                  
ATOM    998 2HG1 VAL A  65      48.008  46.216  59.176  1.00                  
ATOM    999 3HG1 VAL A  65      49.096  47.574  58.822  1.00                  
ATOM   1000  CG2 VAL A  65      49.781  48.132  61.407  1.00                  
ATOM   1001 1HG2 VAL A  65      49.926  49.077  60.885  1.00                  
ATOM   1002 2HG2 VAL A  65      49.703  48.326  62.477  1.00                  
ATOM   1003 3HG2 VAL A  65      50.648  47.508  61.214  1.00                  
ATOM   1004  C   VAL A  65      46.222  48.069  59.909  1.00                  
ATOM   1005  O   VAL A  65      46.325  48.342  58.715  1.00                  
ATOM   1006  N   LYS A  66      45.086  47.558  60.413  1.00                  
ATOM   1007  H   LYS A  66      45.018  47.313  61.399  1.00                  
ATOM   1008  CA  LYS A  66      43.906  47.471  59.542  1.00                  
ATOM   1009  HA  LYS A  66      44.230  46.961  58.633  1.00                  
ATOM   1010  CB  LYS A  66      42.765  46.615  60.124  1.00                  
ATOM   1011  HB1 LYS A  66      42.352  47.080  61.021  1.00                  
ATOM   1012  HB2 LYS A  66      43.156  45.626  60.371  1.00                  
ATOM   1013  CG  LYS A  66      41.684  46.499  59.032  1.00                  
ATOM   1014  HG1 LYS A  66      42.186  46.335  58.078  1.00                  
ATOM   1015  HG2 LYS A  66      41.144  47.445  58.977  1.00                  
ATOM   1016  CD  LYS A  66      40.665  45.370  59.216  1.00                  
ATOM   1017  HD1 LYS A  66      40.203  45.458  60.199  1.00                  
ATOM   1018  HD2 LYS A  66      41.165  44.404  59.147  1.00                  
ATOM   1019  CE  LYS A  66      39.568  45.479  58.138  1.00                  
ATOM   1020  HE1 LYS A  66      39.073  46.447  58.264  1.00                  
ATOM   1021  HE2 LYS A  66      38.821  44.698  58.297  1.00                  
ATOM   1022  NZ  LYS A  66      40.099  45.407  56.753  1.00                  
ATOM   1023  HZ1 LYS A  66      39.452  45.867  56.102  1.00                  
ATOM   1024  HZ2 LYS A  66      40.880  46.058  56.617  1.00                  
ATOM   1025  HZ3 LYS A  66      40.358  44.489  56.441  1.00                  
ATOM   1026  C   LYS A  66      43.441  48.848  59.066  1.00                  
ATOM   1027  O   LYS A  66      43.378  49.047  57.858  1.00                  
ATOM   1028  N   GLY A  67      43.205  49.797  59.972  1.00                  
ATOM   1029  H   GLY A  67      43.325  49.561  60.953  1.00                  
ATOM   1030  CA  GLY A  67      42.803  51.164  59.638  1.00                  
ATOM   1031  HA1 GLY A  67      42.854  51.778  60.534  1.00                  
ATOM   1032  HA2 GLY A  67      41.776  51.162  59.278  1.00                  
ATOM   1033  C   GLY A  67      43.681  51.815  58.574  1.00                  
ATOM   1034  O   GLY A  67      43.170  52.359  57.604  1.00                  
ATOM   1035  N   LEU A  68      45.002  51.678  58.716  1.00                  
ATOM   1036  H   LEU A  68      45.326  51.235  59.570  1.00                  
ATOM   1037  CA  LEU A  68      46.002  52.145  57.755  1.00                  
ATOM   1038  HA  LEU A  68      45.812  53.194  57.535  1.00                  
ATOM   1039  CB  LEU A  68      47.400  52.007  58.376  1.00                  
ATOM   1040  HB1 LEU A  68      48.150  51.981  57.583  1.00                  
ATOM   1041  HB2 LEU A  68      47.452  51.055  58.902  1.00                  
ATOM   1042  CG  LEU A  68      47.740  53.160  59.329  1.00                  
ATOM   1043  HG  LEU A  68      46.884  53.388  59.960  1.00                  
ATOM   1044  CD1 LEU A  68      48.903  52.738  60.220  1.00                  
ATOM   1045 1HD1 LEU A  68      49.180  53.572  60.861  1.00                  
ATOM   1046 2HD1 LEU A  68      48.600  51.894  60.838  1.00                  
ATOM   1047 3HD1 LEU A  68      49.753  52.455  59.602  1.00                  
ATOM   1048  CD2 LEU A  68      48.170  54.416  58.563  1.00                  
ATOM   1049 1HD2 LEU A  68      48.474  55.194  59.261  1.00                  
ATOM   1050 2HD2 LEU A  68      49.008  54.188  57.905  1.00                  
ATOM   1051 3HD2 LEU A  68      47.340  54.791  57.968  1.00                  
ATOM   1052  C   LEU A  68      45.963  51.405  56.416  1.00                  
ATOM   1053  O   LEU A  68      46.165  52.042  55.380  1.00                  
ATOM   1054  N   LYS A  69      45.704  50.091  56.390  1.00                  
ATOM   1055  H   LYS A  69      45.544  49.586  57.255  1.00                  
ATOM   1056  CA  LYS A  69      45.498  49.417  55.109  1.00                  
ATOM   1057  HA  LYS A  69      46.284  49.783  54.455  1.00                  
ATOM   1058  CB  LYS A  69      45.640  47.889  55.140  1.00                  
ATOM   1059  HB1 LYS A  69      45.163  47.482  54.247  1.00                  
ATOM   1060  HB2 LYS A  69      45.116  47.490  56.009  1.00                  
ATOM   1061  CG  LYS A  69      47.107  47.398  55.145  1.00                  
ATOM   1062  HG1 LYS A  69      47.087  46.316  55.014  1.00                  
ATOM   1063  HG2 LYS A  69      47.520  47.593  56.135  1.00                  
ATOM   1064  CD  LYS A  69      48.096  47.984  54.101  1.00                  
ATOM   1065  HD1 LYS A  69      49.011  47.394  54.167  1.00                  
ATOM   1066  HD2 LYS A  69      48.347  48.996  54.415  1.00                  
ATOM   1067  CE  LYS A  69      47.626  48.025  52.634  1.00                  
ATOM   1068  HE1 LYS A  69      46.833  48.771  52.534  1.00                  
ATOM   1069  HE2 LYS A  69      47.206  47.055  52.366  1.00                  
ATOM   1070  NZ  LYS A  69      48.741  48.355  51.694  1.00                  
ATOM   1071  HZ1 LYS A  69      49.421  47.618  51.614  1.00                  
ATOM   1072  HZ2 LYS A  69      48.461  48.524  50.721  1.00                  
ATOM   1073  HZ3 LYS A  69      49.239  49.213  51.927  1.00                  
ATOM   1074  C   LYS A  69      44.246  49.903  54.387  1.00                  
ATOM   1075  O   LYS A  69      44.371  50.239  53.211  1.00                  
ATOM   1076  N   GLU A  70      43.114  50.090  55.071  1.00                  
ATOM   1077  H   GLU A  70      43.064  49.754  56.028  1.00                  
ATOM   1078  CA  GLU A  70      41.923  50.708  54.454  1.00                  
ATOM   1079  HA  GLU A  70      41.651  50.104  53.587  1.00                  
ATOM   1080  CB  GLU A  70      40.691  50.764  55.386  1.00                  
ATOM   1081  HB1 GLU A  70      39.815  50.888  54.752  1.00                  
ATOM   1082  HB2 GLU A  70      40.770  51.669  55.989  1.00                  
ATOM   1083  CG  GLU A  70      40.410  49.617  56.368  1.00                  
ATOM   1084  HG1 GLU A  70      39.444  49.819  56.835  1.00                  
ATOM   1085  HG2 GLU A  70      41.133  49.667  57.177  1.00                  
ATOM   1086  CD  GLU A  70      40.384  48.199  55.781  1.00                  
ATOM   1087  OE1 GLU A  70      41.447  47.533  55.744  1.00                  
ATOM   1088  OE2 GLU A  70      39.283  47.638  55.573  1.00                  
ATOM   1089  C   GLU A  70      42.225  52.134  53.944  1.00                  
ATOM   1090  O   GLU A  70      41.807  52.513  52.849  1.00                  
ATOM   1091  N   ILE A  71      42.999  52.914  54.706  1.00                  
ATOM   1092  H   ILE A  71      43.251  52.548  55.620  1.00                  
ATOM   1093  CA  ILE A  71      43.447  54.276  54.373  1.00                  
ATOM   1094  HA  ILE A  71      42.575  54.804  53.985  1.00                  
ATOM   1095  CB  ILE A  71      43.919  55.003  55.666  1.00                  
ATOM   1096  HB  ILE A  71      44.005  54.273  56.461  1.00                  
ATOM   1097  CG2 ILE A  71      45.320  55.639  55.601  1.00                  
ATOM   1098 1HG2 ILE A  71      45.591  56.029  56.580  1.00                  
ATOM   1099 2HG2 ILE A  71      46.056  54.878  55.338  1.00                  
ATOM   1100 3HG2 ILE A  71      45.355  56.443  54.872  1.00                  
ATOM   1101  CG1 ILE A  71      42.870  56.040  56.116  1.00                  
ATOM   1102 1HG1 ILE A  71      42.647  56.722  55.298  1.00                  
ATOM   1103 2HG1 ILE A  71      43.261  56.624  56.946  1.00                  
ATOM   1104  CD1 ILE A  71      41.552  55.411  56.593  1.00                  
ATOM   1105  HD1 ILE A  71      40.883  56.200  56.937  1.00                  
ATOM   1106  HD2 ILE A  71      41.072  54.868  55.780  1.00                  
ATOM   1107  HD3 ILE A  71      41.747  54.729  57.420  1.00                  
ATOM   1108  C   ILE A  71      44.478  54.336  53.223  1.00                  
ATOM   1109  O   ILE A  71      44.763  55.415  52.670  1.00                  
ATOM   1110  N   ALA A  72      45.048  53.191  52.828  1.00                  
ATOM   1111  H   ALA A  72      44.800  52.337  53.313  1.00                  
ATOM   1112  CA  ALA A  72      46.187  53.161  51.918  1.00                  
ATOM   1113  HA  ALA A  72      47.003  53.688  52.412  1.00                  
ATOM   1114  CB  ALA A  72      46.654  51.717  51.701  1.00                  
ATOM   1115  HB1 ALA A  72      47.547  51.710  51.075  1.00                  
ATOM   1116  HB2 ALA A  72      46.893  51.264  52.663  1.00                  
ATOM   1117  HB3 ALA A  72      45.869  51.142  51.209  1.00                  
ATOM   1118  C   ALA A  72      45.954  53.875  50.577  1.00                  
ATOM   1119  O   ALA A  72      46.876  54.507  50.066  1.00                  
ATOM   1120  N   GLY A  73      44.725  53.861  50.046  1.00                  
ATOM   1121  H   GLY A  73      44.011  53.324  50.523  1.00                  
ATOM   1122  CA  GLY A  73      44.370  54.595  48.826  1.00                  
ATOM   1123  HA1 GLY A  73      43.341  54.361  48.556  1.00                  
ATOM   1124  HA2 GLY A  73      45.018  54.271  48.011  1.00                  
ATOM   1125  C   GLY A  73      44.486  56.118  48.962  1.00                  
ATOM   1126  O   GLY A  73      45.145  56.768  48.136  1.00                  
ATOM   1127  N   GLN A  74      43.905  56.699  50.022  1.00                  
ATOM   1128  H   GLN A  74      43.470  56.117  50.724  1.00                  
ATOM   1129  CA  GLN A  74      44.015  58.143  50.245  1.00                  
ATOM   1130  HA  GLN A  74      43.761  58.612  49.292  1.00                  
ATOM   1131  CB  GLN A  74      42.966  58.697  51.235  1.00                  
ATOM   1132  HB1 GLN A  74      41.995  58.327  50.902  1.00                  
ATOM   1133  HB2 GLN A  74      42.935  59.781  51.121  1.00                  
ATOM   1134  CG  GLN A  74      43.085  58.381  52.738  1.00                  
ATOM   1135  HG1 GLN A  74      43.270  57.322  52.873  1.00                  
ATOM   1136  HG2 GLN A  74      42.116  58.582  53.192  1.00                  
ATOM   1137  CD  GLN A  74      44.117  59.200  53.516  1.00                  
ATOM   1138  OE1 GLN A  74      44.686  60.178  53.053  1.00                  
ATOM   1139  NE2 GLN A  74      44.380  58.839  54.752  1.00                  
ATOM   1140 1HE2 GLN A  74      43.886  58.082  55.190  1.00                  
ATOM   1141 2HE2 GLN A  74      44.977  59.462  55.265  1.00                  
ATOM   1142  C   GLN A  74      45.454  58.572  50.513  1.00                  
ATOM   1143  O   GLN A  74      45.943  59.480  49.847  1.00                  
ATOM   1144  N   LEU A  75      46.174  57.837  51.363  1.00                  
ATOM   1145  H   LEU A  75      45.719  57.068  51.845  1.00                  
ATOM   1146  CA  LEU A  75      47.587  58.106  51.653  1.00                  
ATOM   1147  HA  LEU A  75      47.645  59.125  52.039  1.00                  
ATOM   1148  CB  LEU A  75      47.933  57.123  52.790  1.00                  
ATOM   1149  HB1 LEU A  75      47.935  56.105  52.399  1.00                  
ATOM   1150  HB2 LEU A  75      47.116  57.185  53.511  1.00                  
ATOM   1151  CG  LEU A  75      49.229  57.335  53.587  1.00                  
ATOM   1152  HG  LEU A  75      50.040  56.835  53.070  1.00                  
ATOM   1153  CD1 LEU A  75      49.615  58.793  53.802  1.00                  
ATOM   1154 1HD1 LEU A  75      50.508  58.851  54.423  1.00                  
ATOM   1155 2HD1 LEU A  75      49.824  59.283  52.850  1.00                  
ATOM   1156 3HD1 LEU A  75      48.801  59.291  54.321  1.00                  
ATOM   1157  CD2 LEU A  75      49.055  56.739  54.989  1.00                  
ATOM   1158 1HD2 LEU A  75      50.005  56.752  55.521  1.00                  
ATOM   1159 2HD2 LEU A  75      48.330  57.318  55.564  1.00                  
ATOM   1160 3HD2 LEU A  75      48.694  55.714  54.921  1.00                  
ATOM   1161  C   LEU A  75      48.479  58.041  50.399  1.00                  
ATOM   1162  O   LEU A  75      49.391  58.862  50.204  1.00                  
ATOM   1163  N   ARG A  76      48.153  57.126  49.474  1.00                  
ATOM   1164  H   ARG A  76      47.438  56.436  49.696  1.00                  
ATOM   1165  CA  ARG A  76      48.836  57.048  48.185  1.00                  
ATOM   1166  HA  ARG A  76      49.881  57.085  48.442  1.00                  
ATOM   1167  CB  ARG A  76      48.522  55.720  47.478  1.00                  
ATOM   1168  HB1 ARG A  76      47.459  55.688  47.239  1.00                  
ATOM   1169  HB2 ARG A  76      48.735  54.894  48.157  1.00                  
ATOM   1170  CG  ARG A  76      49.316  55.500  46.176  1.00                  
ATOM   1171  HG1 ARG A  76      49.179  56.334  45.490  1.00                  
ATOM   1172  HG2 ARG A  76      48.915  54.612  45.687  1.00                  
ATOM   1173  CD  ARG A  76      50.814  55.255  46.405  1.00                  
ATOM   1174  HD1 ARG A  76      51.260  54.959  45.459  1.00                  
ATOM   1175  HD2 ARG A  76      50.887  54.418  47.102  1.00                  
ATOM   1176  NE  ARG A  76      51.541  56.415  46.958  1.00                  
ATOM   1177  HE  ARG A  76      51.035  57.292  46.954  1.00                  
ATOM   1178  CZ  ARG A  76      52.551  56.309  47.797  1.00                  
ATOM   1179  NH1 ARG A  76      53.529  55.470  47.630  1.00                  
ATOM   1180 1HH1 ARG A  76      53.390  54.740  46.933  1.00                  
ATOM   1181 2HH1 ARG A  76      54.273  55.374  48.288  1.00                  
ATOM   1182  NH2 ARG A  76      52.577  57.017  48.882  1.00                  
ATOM   1183 1HH2 ARG A  76      51.808  57.627  49.106  1.00                  
ATOM   1184 2HH2 ARG A  76      53.299  56.873  49.560  1.00                  
ATOM   1185  C   ARG A  76      48.564  58.235  47.274  1.00                  
ATOM   1186  O   ARG A  76      49.512  58.757  46.692  1.00                  
ATOM   1187  N   THR A  77      47.304  58.644  47.184  1.00                  
ATOM   1188  H   THR A  77      46.605  58.104  47.685  1.00                  
ATOM   1189  CA  THR A  77      46.874  59.798  46.373  1.00                  
ATOM   1190  HA  THR A  77      47.176  59.630  45.339  1.00                  
ATOM   1191  CB  THR A  77      45.341  59.907  46.400  1.00                  
ATOM   1192  HB  THR A  77      45.004  60.150  47.407  1.00                  
ATOM   1193  CG2 THR A  77      44.816  60.960  45.425  1.00                  
ATOM   1194 1HG2 THR A  77      43.729  60.947  45.440  1.00                  
ATOM   1195 2HG2 THR A  77      45.156  61.949  45.718  1.00                  
ATOM   1196 3HG2 THR A  77      45.164  60.739  44.417  1.00                  
ATOM   1197  OG1 THR A  77      44.775  58.679  46.003  1.00                  
ATOM   1198  HG1 THR A  77      44.845  58.037  46.723  1.00                  
ATOM   1199  C   THR A  77      47.519  61.104  46.838  1.00                  
ATOM   1200  O   THR A  77      47.995  61.918  46.040  1.00                  
ATOM   1201  N   GLN A  78      47.615  61.263  48.156  1.00                  
ATOM   1202  H   GLN A  78      47.181  60.565  48.752  1.00                  
ATOM   1203  CA  GLN A  78      48.289  62.375  48.813  1.00                  
ATOM   1204  HA  GLN A  78      47.857  63.312  48.458  1.00                  
ATOM   1205  CB  GLN A  78      48.033  62.261  50.315  1.00                  
ATOM   1206  HB1 GLN A  78      48.579  63.045  50.836  1.00                  
ATOM   1207  HB2 GLN A  78      48.428  61.300  50.636  1.00                  
ATOM   1208  CG  GLN A  78      46.540  62.325  50.698  1.00                  
ATOM   1209  HG1 GLN A  78      46.377  61.675  51.557  1.00                  
ATOM   1210  HG2 GLN A  78      45.899  61.959  49.900  1.00                  
ATOM   1211  CD  GLN A  78      46.034  63.713  51.056  1.00                  
ATOM   1212  OE1 GLN A  78      46.484  64.730  50.562  1.00                  
ATOM   1213  NE2 GLN A  78      45.078  63.800  51.948  1.00                  
ATOM   1214 1HE2 GLN A  78      44.717  62.964  52.383  1.00                  
ATOM   1215 2HE2 GLN A  78      44.724  64.713  52.163  1.00                  
ATOM   1216  C   GLN A  78      49.785  62.396  48.478  1.00                  
ATOM   1217  O   GLN A  78      50.291  63.426  48.024  1.00                  
ATOM   1218  N   LEU A  79      50.477  61.256  48.591  1.00                  
ATOM   1219  H   LEU A  79      50.059  60.446  49.030  1.00                  
ATOM   1220  CA  LEU A  79      51.880  61.236  48.166  1.00                  
ATOM   1221  HA  LEU A  79      52.377  62.048  48.702  1.00                  
ATOM   1222  CB  LEU A  79      52.549  59.939  48.577  1.00                  
ATOM   1223  HB1 LEU A  79      52.256  59.202  47.834  1.00                  
ATOM   1224  HB2 LEU A  79      52.166  59.657  49.559  1.00                  
ATOM   1225  CG  LEU A  79      54.087  60.065  48.641  1.00                  
ATOM   1226  HG  LEU A  79      54.374  61.114  48.591  1.00                  
ATOM   1227  CD1 LEU A  79      54.626  59.511  49.958  1.00                  
ATOM   1228 1HD1 LEU A  79      55.675  59.782  50.045  1.00                  
ATOM   1229 2HD1 LEU A  79      54.092  59.974  50.789  1.00                  
ATOM   1230 3HD1 LEU A  79      54.525  58.434  50.008  1.00                  
ATOM   1231  CD2 LEU A  79      54.775  59.333  47.480  1.00                  
ATOM   1232 1HD2 LEU A  79      55.850  59.465  47.567  1.00                  
ATOM   1233 2HD2 LEU A  79      54.549  58.271  47.493  1.00                  
ATOM   1234 3HD2 LEU A  79      54.450  59.770  46.538  1.00                  
ATOM   1235  C   LEU A  79      52.068  61.509  46.668  1.00                  
ATOM   1236  O   LEU A  79      53.068  62.116  46.294  1.00                  
ATOM   1237  N   ALA A  80      51.119  61.125  45.807  1.00                  
ATOM   1238  H   ALA A  80      50.337  60.580  46.148  1.00                  
ATOM   1239  CA  ALA A  80      51.143  61.536  44.403  1.00                  
ATOM   1240  HA  ALA A  80      52.079  61.190  43.963  1.00                  
ATOM   1241  CB  ALA A  80      49.995  60.876  43.625  1.00                  
ATOM   1242  HB1 ALA A  80      50.168  61.005  42.556  1.00                  
ATOM   1243  HB2 ALA A  80      49.945  59.813  43.844  1.00                  
ATOM   1244  HB3 ALA A  80      49.040  61.329  43.876  1.00                  
ATOM   1245  C   ALA A  80      51.122  63.068  44.263  1.00                  
ATOM   1246  O   ALA A  80      52.033  63.654  43.664  1.00                  
ATOM   1247  N   ARG A  81      50.157  63.730  44.925  1.00                  
ATOM   1248  H   ARG A  81      49.478  63.170  45.438  1.00                  
ATOM   1249  CA  ARG A  81      50.062  65.204  45.004  1.00                  
ATOM   1250  HA  ARG A  81      49.841  65.587  44.007  1.00                  
ATOM   1251  CB  ARG A  81      48.906  65.582  45.958  1.00                  
ATOM   1252  HB1 ARG A  81      48.899  64.929  46.823  1.00                  
ATOM   1253  HB2 ARG A  81      47.973  65.374  45.431  1.00                  
ATOM   1254  CG  ARG A  81      48.809  67.033  46.495  1.00                  
ATOM   1255  HG1 ARG A  81      47.844  67.110  46.998  1.00                  
ATOM   1256  HG2 ARG A  81      48.755  67.705  45.638  1.00                  
ATOM   1257  CD  ARG A  81      49.881  67.586  47.476  1.00                  
ATOM   1258  HD1 ARG A  81      49.451  68.447  47.991  1.00                  
ATOM   1259  HD2 ARG A  81      50.713  67.973  46.891  1.00                  
ATOM   1260  NE  ARG A  81      50.419  66.639  48.486  1.00                  
ATOM   1261  HE  ARG A  81      51.394  66.398  48.435  1.00                  
ATOM   1262  CZ  ARG A  81      49.799  66.063  49.494  1.00                  
ATOM   1263  NH1 ARG A  81      48.518  66.230  49.651  1.00                  
ATOM   1264 1HH1 ARG A  81      48.015  66.788  48.993  1.00                  
ATOM   1265 2HH1 ARG A  81      47.981  65.660  50.301  1.00                  
ATOM   1266  NH2 ARG A  81      50.440  65.310  50.349  1.00                  
ATOM   1267 1HH2 ARG A  81      51.446  65.137  50.308  1.00                  
ATOM   1268 2HH2 ARG A  81      49.957  64.884  51.115  1.00                  
ATOM   1269  C   ARG A  81      51.379  65.847  45.422  1.00                  
ATOM   1270  O   ARG A  81      51.777  66.878  44.868  1.00                  
ATOM   1271  N   ALA A  82      52.053  65.275  46.415  1.00                  
ATOM   1272  H   ALA A  82      51.673  64.431  46.836  1.00                  
ATOM   1273  CA  ALA A  82      53.316  65.806  46.897  1.00                  
ATOM   1274  HA  ALA A  82      53.213  66.874  47.094  1.00                  
ATOM   1275  CB  ALA A  82      53.670  65.100  48.209  1.00                  
ATOM   1276  HB1 ALA A  82      54.600  65.504  48.611  1.00                  
ATOM   1277  HB2 ALA A  82      52.890  65.251  48.949  1.00                  
ATOM   1278  HB3 ALA A  82      53.796  64.029  48.055  1.00                  
ATOM   1279  C   ALA A  82      54.439  65.615  45.869  1.00                  
ATOM   1280  O   ALA A  82      55.205  66.558  45.657  1.00                  
ATOM   1281  N   MET A  83      54.519  64.456  45.202  1.00                  
ATOM   1282  H   MET A  83      53.785  63.772  45.362  1.00                  
ATOM   1283  CA  MET A  83      55.806  63.919  44.754  1.00                  
ATOM   1284  HA  MET A  83      56.574  64.592  45.132  1.00                  
ATOM   1285  CB  MET A  83      56.096  62.555  45.424  1.00                  
ATOM   1286  HB1 MET A  83      55.604  61.761  44.861  1.00                  
ATOM   1287  HB2 MET A  83      55.693  62.559  46.438  1.00                  
ATOM   1288  CG  MET A  83      57.609  62.270  45.538  1.00                  
ATOM   1289  HG1 MET A  83      58.061  63.085  46.100  1.00                  
ATOM   1290  HG2 MET A  83      58.055  62.266  44.547  1.00                  
ATOM   1291  SD  MET A  83      58.103  60.718  46.339  1.00                  
ATOM   1292  CE  MET A  83      57.553  59.529  45.084  1.00                  
ATOM   1293  HE1 MET A  83      57.807  58.519  45.404  1.00                  
ATOM   1294  HE2 MET A  83      56.475  59.607  44.954  1.00                  
ATOM   1295  HE3 MET A  83      58.040  59.741  44.133  1.00                  
ATOM   1296  C   MET A  83      56.047  63.898  43.234  1.00                  
ATOM   1297  O   MET A  83      57.142  63.563  42.794  1.00                  
ATOM   1298  N   LYS A  84      55.075  64.332  42.429  1.00                  
ATOM   1299  H   LYS A  84      54.173  64.488  42.858  1.00                  
ATOM   1300  CA  LYS A  84      55.222  64.674  40.990  1.00                  
ATOM   1301  HA  LYS A  84      54.236  64.983  40.645  1.00                  
ATOM   1302  CB  LYS A  84      56.151  65.890  40.766  1.00                  
ATOM   1303  HB1 LYS A  84      56.451  65.926  39.716  1.00                  
ATOM   1304  HB2 LYS A  84      57.066  65.781  41.351  1.00                  
ATOM   1305  CG  LYS A  84      55.498  67.254  41.085  1.00                  
ATOM   1306  HG1 LYS A  84      54.694  67.438  40.372  1.00                  
ATOM   1307  HG2 LYS A  84      56.255  68.028  40.959  1.00                  
ATOM   1308  CD  LYS A  84      54.936  67.328  42.507  1.00                  
ATOM   1309  HD1 LYS A  84      55.705  66.981  43.198  1.00                  
ATOM   1310  HD2 LYS A  84      54.063  66.681  42.580  1.00                  
ATOM   1311  CE  LYS A  84      54.499  68.728  42.928  1.00                  
ATOM   1312  HE1 LYS A  84      53.758  69.101  42.217  1.00                  
ATOM   1313  HE2 LYS A  84      55.371  69.387  42.905  1.00                  
ATOM   1314  NZ  LYS A  84      53.926  68.664  44.293  1.00                  
ATOM   1315  HZ1 LYS A  84      53.072  68.106  44.302  1.00                  
ATOM   1316  HZ2 LYS A  84      54.578  68.179  44.909  1.00                  
ATOM   1317  HZ3 LYS A  84      53.726  69.582  44.657  1.00                  
ATOM   1318  C   LYS A  84      55.499  63.495  40.045  1.00                  
ATOM   1319  O   LYS A  84      55.512  63.672  38.836  1.00                  
ATOM   1320  N   LEU A  85      55.631  62.290  40.592  1.00                  
ATOM   1321  H   LEU A  85      55.643  62.238  41.594  1.00                  
ATOM   1322  CA  LEU A  85      55.838  61.059  39.846  1.00                  
ATOM   1323  HA  LEU A  85      56.449  61.308  38.979  1.00                  
ATOM   1324  CB  LEU A  85      56.643  60.118  40.766  1.00                  
ATOM   1325  HB1 LEU A  85      55.957  59.666  41.482  1.00                  
ATOM   1326  HB2 LEU A  85      57.362  60.707  41.337  1.00                  
ATOM   1327  CG  LEU A  85      57.435  59.006  40.052  1.00                  
ATOM   1328  HG  LEU A  85      56.766  58.424  39.420  1.00                  
ATOM   1329  CD1 LEU A  85      58.575  59.555  39.185  1.00                  
ATOM   1330 1HD1 LEU A  85      59.134  58.725  38.756  1.00                  
ATOM   1331 2HD1 LEU A  85      58.180  60.155  38.370  1.00                  
ATOM   1332 3HD1 LEU A  85      59.244  60.166  39.791  1.00                  
ATOM   1333  CD2 LEU A  85      58.069  58.096  41.106  1.00                  
ATOM   1334 1HD2 LEU A  85      58.623  57.296  40.617  1.00                  
ATOM   1335 2HD2 LEU A  85      58.743  58.660  41.747  1.00                  
ATOM   1336 3HD2 LEU A  85      57.284  57.641  41.710  1.00                  
ATOM   1337  C   LEU A  85      54.521  60.447  39.338  1.00                  
ATOM   1338  O   LEU A  85      53.507  60.446  40.041  1.00                  
ATOM   1339  N   ARG A  86      54.521  59.955  38.090  1.00                  
ATOM   1340  H   ARG A  86      55.390  59.982  37.579  1.00                  
ATOM   1341  CA  ARG A  86      53.301  59.461  37.420  1.00                  
ATOM   1342  HA  ARG A  86      52.512  60.180  37.653  1.00                  
ATOM   1343  CB  ARG A  86      53.484  59.433  35.888  1.00                  
ATOM   1344  HB1 ARG A  86      54.076  58.566  35.591  1.00                  
ATOM   1345  HB2 ARG A  86      54.034  60.331  35.600  1.00                  
ATOM   1346  CG  ARG A  86      52.142  59.462  35.128  1.00                  
ATOM   1347  HG1 ARG A  86      52.316  59.906  34.148  1.00                  
ATOM   1348  HG2 ARG A  86      51.452  60.117  35.661  1.00                  
ATOM   1349  CD  ARG A  86      51.482  58.089  34.906  1.00                  
ATOM   1350  HD1 ARG A  86      51.590  57.449  35.778  1.00                  
ATOM   1351  HD2 ARG A  86      52.003  57.586  34.089  1.00                  
ATOM   1352  NE  ARG A  86      50.050  58.219  34.562  1.00                  
ATOM   1353  HE  ARG A  86      49.842  58.302  33.581  1.00                  
ATOM   1354  CZ  ARG A  86      49.015  58.234  35.396  1.00                  
ATOM   1355  NH1 ARG A  86      49.133  58.163  36.692  1.00                  
ATOM   1356 1HH1 ARG A  86      50.059  58.097  37.116  1.00                  
ATOM   1357 2HH1 ARG A  86      48.332  58.190  37.292  1.00                  
ATOM   1358  NH2 ARG A  86      47.805  58.334  34.914  1.00                  
ATOM   1359 1HH2 ARG A  86      47.646  58.390  33.925  1.00                  
ATOM   1360 2HH2 ARG A  86      47.021  58.350  35.539  1.00                  
ATOM   1361  C   ARG A  86      52.816  58.131  37.982  1.00                  
ATOM   1362  O   ARG A  86      51.602  57.935  38.094  1.00                  
ATOM   1363  N   HIS A  87      53.733  57.238  38.350  1.00                  
ATOM   1364  H   HIS A  87      54.709  57.477  38.241  1.00                  
ATOM   1365  CA  HIS A  87      53.446  56.181  39.316  1.00                  
ATOM   1366  HA  HIS A  87      52.374  55.986  39.333  1.00                  
ATOM   1367  CB  HIS A  87      54.153  54.869  38.934  1.00                  
ATOM   1368  HB1 HIS A  87      53.934  54.639  37.891  1.00                  
ATOM   1369  HB2 HIS A  87      53.725  54.069  39.539  1.00                  
ATOM   1370  CG  HIS A  87      55.655  54.831  39.121  1.00                  
ATOM   1371  ND1 HIS A  87      56.588  55.546  38.365  1.00                  
ATOM   1372  CE1 HIS A  87      57.792  55.120  38.782  1.00                  
ATOM   1373  HE1 HIS A  87      58.738  55.460  38.383  1.00                  
ATOM   1374  NE2 HIS A  87      57.667  54.186  39.741  1.00                  
ATOM   1375  HE2 HIS A  87      58.428  53.664  40.167  1.00                  
ATOM   1376  CD2 HIS A  87      56.322  53.999  39.975  1.00                  
ATOM   1377  HD2 HIS A  87      55.885  53.290  40.664  1.00                  
ATOM   1378  C   HIS A  87      53.851  56.654  40.705  1.00                  
ATOM   1379  O   HIS A  87      54.810  57.403  40.867  1.00                  
ATOM   1380  N   VAL A  88      53.157  56.157  41.719  1.00                  
ATOM   1381  H   VAL A  88      52.373  55.549  41.533  1.00                  
ATOM   1382  CA  VAL A  88      53.654  56.174  43.091  1.00                  
ATOM   1383  HA  VAL A  88      54.728  56.346  43.046  1.00                  
ATOM   1384  CB  VAL A  88      53.042  57.299  43.945  1.00                  
ATOM   1385  HB  VAL A  88      53.256  57.068  44.988  1.00                  
ATOM   1386  CG1 VAL A  88      53.699  58.649  43.644  1.00                  
ATOM   1387 1HG1 VAL A  88      53.348  59.392  44.357  1.00                  
ATOM   1388 2HG1 VAL A  88      54.781  58.559  43.726  1.00                  
ATOM   1389 3HG1 VAL A  88      53.454  58.975  42.632  1.00                  
ATOM   1390  CG2 VAL A  88      51.528  57.456  43.782  1.00                  
ATOM   1391 1HG2 VAL A  88      51.144  58.081  44.585  1.00                  
ATOM   1392 2HG2 VAL A  88      51.297  57.927  42.826  1.00                  
ATOM   1393 3HG2 VAL A  88      51.037  56.486  43.814  1.00                  
ATOM   1394  C   VAL A  88      53.430  54.792  43.691  1.00                  
ATOM   1395  O   VAL A  88      52.384  54.196  43.426  1.00                  
ATOM   1396  N   PRO A  89      54.410  54.255  44.440  1.00                  
ATOM   1397  CD  PRO A  89      55.666  54.899  44.795  1.00                  
ATOM   1398  HD1 PRO A  89      55.511  55.911  45.173  1.00                  
ATOM   1399  HD2 PRO A  89      56.326  54.916  43.925  1.00                  
ATOM   1400  CG  PRO A  89      56.291  54.037  45.881  1.00                  
ATOM   1401  HG1 PRO A  89      55.971  54.400  46.857  1.00                  
ATOM   1402  HG2 PRO A  89      57.380  54.031  45.809  1.00                  
ATOM   1403  CB  PRO A  89      55.704  52.653  45.634  1.00                  
ATOM   1404  HB1 PRO A  89      55.477  52.179  46.587  1.00                  
ATOM   1405  HB2 PRO A  89      56.421  52.044  45.104  1.00                  
ATOM   1406  CA  PRO A  89      54.435  52.840  44.788  1.00                  
ATOM   1407  HA  PRO A  89      54.495  52.246  43.879  1.00                  
ATOM   1408  C   PRO A  89      53.244  52.396  45.616  1.00                  
ATOM   1409  O   PRO A  89      52.766  53.183  46.422  1.00                  
ATOM   1410  N   GLU A  90      52.834  51.129  45.553  1.00                  
ATOM   1411  H   GLU A  90      53.299  50.475  44.932  1.00                  
ATOM   1412  CA  GLU A  90      51.866  50.670  46.577  1.00                  
ATOM   1413  HA  GLU A  90      50.982  51.306  46.529  1.00                  
ATOM   1414  CB  GLU A  90      51.430  49.220  46.283  1.00                  
ATOM   1415  HB1 GLU A  90      52.234  48.536  46.538  1.00                  
ATOM   1416  HB2 GLU A  90      51.269  49.135  45.208  1.00                  
ATOM   1417  CG  GLU A  90      50.122  48.756  46.960  1.00                  
ATOM   1418  HG1 GLU A  90      49.823  47.816  46.494  1.00                  
ATOM   1419  HG2 GLU A  90      49.346  49.491  46.732  1.00                  
ATOM   1420  CD  GLU A  90      50.191  48.531  48.482  1.00                  
ATOM   1421  OE1 GLU A  90      51.103  47.824  48.967  1.00                  
ATOM   1422  OE2 GLU A  90      49.319  49.078  49.196  1.00                  
ATOM   1423  C   GLU A  90      52.497  50.794  47.973  1.00                  
ATOM   1424  O   GLU A  90      53.655  50.435  48.167  1.00                  
ATOM   1425  N   LEU A  91      51.776  51.365  48.934  1.00                  
ATOM   1426  H   LEU A  91      50.797  51.539  48.768  1.00                  
ATOM   1427  CA  LEU A  91      52.270  51.530  50.297  1.00                  
ATOM   1428  HA  LEU A  91      53.350  51.650  50.331  1.00                  
ATOM   1429  CB  LEU A  91      51.546  52.729  50.934  1.00                  
ATOM   1430  HB1 LEU A  91      51.750  52.700  52.004  1.00                  
ATOM   1431  HB2 LEU A  91      50.472  52.588  50.796  1.00                  
ATOM   1432  CG  LEU A  91      51.903  54.118  50.437  1.00                  
ATOM   1433  HG  LEU A  91      51.832  54.157  49.354  1.00                  
ATOM   1434  CD1 LEU A  91      50.889  55.086  51.052  1.00                  
ATOM   1435 1HD1 LEU A  91      49.887  54.848  50.689  1.00                  
ATOM   1436 2HD1 LEU A  91      50.905  54.988  52.136  1.00                  
ATOM   1437 3HD1 LEU A  91      51.110  56.117  50.798  1.00                  
ATOM   1438  CD2 LEU A  91      53.326  54.453  50.890  1.00                  
ATOM   1439 1HD2 LEU A  91      53.577  55.480  50.668  1.00                  
ATOM   1440 2HD2 LEU A  91      53.404  54.306  51.965  1.00                  
ATOM   1441 3HD2 LEU A  91      54.030  53.787  50.400  1.00                  
ATOM   1442  C   LEU A  91      51.842  50.303  51.122  1.00                  
ATOM   1443  O   LEU A  91      50.746  50.285  51.709  1.00                  
ATOM   1444  N   HIS A  92      52.697  49.290  51.234  1.00                  
ATOM   1445  H   HIS A  92      53.607  49.387  50.805  1.00                  
ATOM   1446  CA  HIS A  92      52.461  48.322  52.305  1.00                  
ATOM   1447  HA  HIS A  92      51.412  48.043  52.262  1.00                  
ATOM   1448  CB  HIS A  92      53.227  46.988  52.212  1.00                  
ATOM   1449  HB1 HIS A  92      54.288  47.181  52.357  1.00                  
ATOM   1450  HB2 HIS A  92      53.051  46.543  51.233  1.00                  
ATOM   1451  CG  HIS A  92      52.787  45.988  53.258  1.00                  
ATOM   1452  ND1 HIS A  92      51.490  45.877  53.763  1.00                  
ATOM   1453  CE1 HIS A  92      51.556  44.985  54.765  1.00                  
ATOM   1454  HE1 HIS A  92      50.721  44.715  55.405  1.00                  
ATOM   1455  NE2 HIS A  92      52.814  44.539  54.916  1.00                  
ATOM   1456  HE2 HIS A  92      53.134  43.928  55.666  1.00                  
ATOM   1457  CD2 HIS A  92      53.599  45.145  53.958  1.00                  
ATOM   1458  HD2 HIS A  92      54.652  44.993  53.801  1.00                  
ATOM   1459  C   HIS A  92      52.697  48.998  53.654  1.00                  
ATOM   1460  O   HIS A  92      53.587  49.833  53.789  1.00                  
ATOM   1461  N   PHE A  93      51.934  48.607  54.666  1.00                  
ATOM   1462  H   PHE A  93      51.323  47.815  54.509  1.00                  
ATOM   1463  CA  PHE A  93      52.095  49.062  56.037  1.00                  
ATOM   1464  HA  PHE A  93      52.963  49.711  56.130  1.00                  
ATOM   1465  CB  PHE A  93      50.853  49.833  56.506  1.00                  
ATOM   1466  HB1 PHE A  93      50.871  49.900  57.595  1.00                  
ATOM   1467  HB2 PHE A  93      49.951  49.281  56.242  1.00                  
ATOM   1468  CG  PHE A  93      50.755  51.244  55.963  1.00                  
ATOM   1469  CD1 PHE A  93      51.239  52.322  56.725  1.00                  
ATOM   1470  HD1 PHE A  93      51.643  52.152  57.712  1.00                  
ATOM   1471  CE1 PHE A  93      51.218  53.621  56.193  1.00                  
ATOM   1472  HE1 PHE A  93      51.592  54.454  56.766  1.00                  
ATOM   1473  CZ  PHE A  93      50.715  53.838  54.900  1.00                  
ATOM   1474  HZ  PHE A  93      50.750  54.829  54.474  1.00                  
ATOM   1475  CE2 PHE A  93      50.161  52.777  54.169  1.00                  
ATOM   1476  HE2 PHE A  93      49.736  52.961  53.192  1.00                  
ATOM   1477  CD2 PHE A  93      50.196  51.479  54.696  1.00                  
ATOM   1478  HD2 PHE A  93      49.815  50.664  54.104  1.00                  
ATOM   1479  C   PHE A  93      52.321  47.863  56.950  1.00                  
ATOM   1480  O   PHE A  93      51.481  46.965  57.033  1.00                  
ATOM   1481  N   HIS A  94      53.453  47.859  57.648  1.00                  
ATOM   1482  H   HIS A  94      54.104  48.625  57.521  1.00                  
ATOM   1483  CA  HIS A  94      53.886  46.741  58.482  1.00                  
ATOM   1484  HA  HIS A  94      53.035  46.084  58.673  1.00                  
ATOM   1485  CB  HIS A  94      54.939  45.934  57.720  1.00                  
ATOM   1486  HB1 HIS A  94      55.923  46.383  57.855  1.00                  
ATOM   1487  HB2 HIS A  94      54.701  45.949  56.656  1.00                  
ATOM   1488  CG  HIS A  94      54.988  44.486  58.133  1.00                  
ATOM   1489  ND1 HIS A  94      54.190  43.471  57.599  1.00                  
ATOM   1490  CE1 HIS A  94      54.566  42.349  58.247  1.00                  
ATOM   1491  HE1 HIS A  94      54.148  41.368  58.081  1.00                  
ATOM   1492  NE2 HIS A  94      55.545  42.616  59.129  1.00                  
ATOM   1493  HE2 HIS A  94      56.020  41.935  59.736  1.00                  
ATOM   1494  CD2 HIS A  94      55.824  43.960  59.069  1.00                  
ATOM   1495  HD2 HIS A  94      56.575  44.488  59.645  1.00                  
ATOM   1496  C   HIS A  94      54.392  47.232  59.840  1.00                  
ATOM   1497  O   HIS A  94      55.118  48.211  59.907  1.00                  
ATOM   1498  N   TYR A  95      53.952  46.597  60.915  1.00                  
ATOM   1499  H   TYR A  95      53.461  45.725  60.774  1.00                  
ATOM   1500  CA  TYR A  95      53.894  47.144  62.277  1.00                  
ATOM   1501  HA  TYR A  95      53.559  48.171  62.213  1.00                  
ATOM   1502  CB  TYR A  95      52.791  46.349  63.033  1.00                  
ATOM   1503  HB1 TYR A  95      51.839  46.836  62.850  1.00                  
ATOM   1504  HB2 TYR A  95      52.919  46.418  64.112  1.00                  
ATOM   1505  CG  TYR A  95      52.666  44.879  62.638  1.00                  
ATOM   1506  CD1 TYR A  95      51.535  44.446  61.915  1.00                  
ATOM   1507  HD1 TYR A  95      50.715  45.126  61.734  1.00                  
ATOM   1508  CE1 TYR A  95      51.478  43.130  61.414  1.00                  
ATOM   1509  HE1 TYR A  95      50.622  42.791  60.847  1.00                  
ATOM   1510  CZ  TYR A  95      52.556  42.244  61.625  1.00                  
ATOM   1511  OH  TYR A  95      52.528  40.994  61.094  1.00                  
ATOM   1512  HH  TYR A  95      53.352  40.530  61.264  1.00                  
ATOM   1513  CE2 TYR A  95      53.671  42.667  62.376  1.00                  
ATOM   1514  HE2 TYR A  95      54.497  41.991  62.534  1.00                  
ATOM   1515  CD2 TYR A  95      53.719  43.977  62.888  1.00                  
ATOM   1516  HD2 TYR A  95      54.584  44.295  63.453  1.00                  
ATOM   1517  C   TYR A  95      55.218  47.155  63.083  1.00                  
ATOM   1518  O   TYR A  95      55.308  46.547  64.146  1.00                  
ATOM   1519  N   ASP A  96      56.261  47.803  62.566  1.00                  
ATOM   1520  H   ASP A  96      56.093  48.327  61.721  1.00                  
ATOM   1521  CA  ASP A  96      57.632  47.848  63.121  1.00                  
ATOM   1522  HA  ASP A  96      58.234  48.293  62.328  1.00                  
ATOM   1523  CB  ASP A  96      57.723  48.830  64.299  1.00                  
ATOM   1524  HB1 ASP A  96      58.408  48.425  65.046  1.00                  
ATOM   1525  HB2 ASP A  96      56.751  48.930  64.784  1.00                  
ATOM   1526  CG  ASP A  96      58.226  50.221  63.891  1.00                  
ATOM   1527  OD1 ASP A  96      57.913  50.702  62.779  1.00                  
ATOM   1528  OD2 ASP A  96      58.859  50.864  64.754  1.00                  
ATOM   1529  C   ASP A  96      58.374  46.512  63.362  1.00                  
ATOM   1530  O   ASP A  96      59.596  46.501  63.532  1.00                  
ATOM   1531  N   ASP A  97      57.696  45.371  63.230  1.00                  
ATOM   1532  H   ASP A  97      56.690  45.452  63.216  1.00                  
ATOM   1533  CA  ASP A  97      58.308  44.110  62.802  1.00                  
ATOM   1534  HA  ASP A  97      58.904  43.713  63.625  1.00                  
ATOM   1535  CB  ASP A  97      57.202  43.089  62.482  1.00                  
ATOM   1536  HB1 ASP A  97      56.471  43.565  61.828  1.00                  
ATOM   1537  HB2 ASP A  97      56.698  42.822  63.412  1.00                  
ATOM   1538  CG  ASP A  97      57.709  41.808  61.806  1.00                  
ATOM   1539  OD1 ASP A  97      58.903  41.480  61.989  1.00                  
ATOM   1540  OD2 ASP A  97      56.881  41.168  61.114  1.00                  
ATOM   1541  C   ASP A  97      59.220  44.370  61.606  1.00                  
ATOM   1542  O   ASP A  97      58.799  44.889  60.570  1.00                  
ATOM   1543  N   SER A  98      60.489  44.051  61.822  1.00                  
ATOM   1544  H   SER A  98      60.678  43.576  62.689  1.00                  
ATOM   1545  CA  SER A  98      61.633  44.287  60.941  1.00                  
ATOM   1546  HA  SER A  98      61.293  44.480  59.928  1.00                  
ATOM   1547  CB  SER A  98      62.452  45.482  61.453  1.00                  
ATOM   1548  HB1 SER A  98      63.250  45.696  60.741  1.00                  
ATOM   1549  HB2 SER A  98      62.904  45.225  62.411  1.00                  
ATOM   1550  OG  SER A  98      61.665  46.645  61.619  1.00                  
ATOM   1551  HG  SER A  98      61.012  46.498  62.327  1.00                  
ATOM   1552  C   SER A  98      62.501  43.022  60.903  1.00                  
ATOM   1553  O   SER A  98      63.720  43.103  60.780  1.00                  
ATOM   1554  N   VAL A  99      61.890  41.865  61.195  1.00                  
ATOM   1555  H   VAL A  99      60.871  41.850  61.260  1.00                  
ATOM   1556  CA  VAL A  99      62.613  40.715  61.744  1.00                  
ATOM   1557  HA  VAL A  99      63.418  41.113  62.362  1.00                  
ATOM   1558  CB  VAL A  99      61.683  39.902  62.675  1.00                  
ATOM   1559  HB  VAL A  99      61.044  40.608  63.207  1.00                  
ATOM   1560  CG1 VAL A  99      60.779  38.900  61.940  1.00                  
ATOM   1561 1HG1 VAL A  99      60.039  38.503  62.633  1.00                  
ATOM   1562 2HG1 VAL A  99      60.250  39.411  61.135  1.00                  
ATOM   1563 3HG1 VAL A  99      61.369  38.086  61.523  1.00                  
ATOM   1564  CG2 VAL A  99      62.459  39.148  63.763  1.00                  
ATOM   1565 1HG2 VAL A  99      61.758  38.676  64.450  1.00                  
ATOM   1566 2HG2 VAL A  99      63.087  38.379  63.314  1.00                  
ATOM   1567 3HG2 VAL A  99      63.085  39.848  64.315  1.00                  
ATOM   1568  C   VAL A  99      63.294  39.809  60.704  1.00                  
ATOM   1569  O   VAL A  99      64.161  39.011  61.051  1.00                  
ATOM   1570  N   ASP A 100      62.903  39.915  59.434  1.00                  
ATOM   1571  H   ASP A 100      62.235  40.647  59.199  1.00                  
ATOM   1572  CA  ASP A 100      63.421  39.130  58.310  1.00                  
ATOM   1573  HA  ASP A 100      63.348  38.070  58.552  1.00                  
ATOM   1574  CB  ASP A 100      62.558  39.413  57.073  1.00                  
ATOM   1575  HB1 ASP A 100      61.538  39.077  57.267  1.00                  
ATOM   1576  HB2 ASP A 100      62.939  38.837  56.228  1.00                  
ATOM   1577  CG  ASP A 100      62.535  40.904  56.716  1.00                  
ATOM   1578  OD1 ASP A 100      61.802  41.645  57.410  1.00                  
ATOM   1579  OD2 ASP A 100      63.256  41.293  55.773  1.00                  
ATOM   1580  C   ASP A 100      64.897  39.430  58.009  1.00                  
ATOM   1581  O   ASP A 100      65.571  40.242  58.643  1.00                  
TER
END
