# Supplementary material for: Effective Identification of Bacterial Type III Secretion Signals Using Joint Element Features
Source: PLoS One. 2013 Apr 4;8(4):e59754. doi: 10.1371/journal.pone.0059754 (PMC3617162; doi:10.1371/journal.pone.0059754)
Supplement: Zip file S1 — Predicted 3D structure of T3S and non-T3S signal sequences. (ZIP) [file pone.0059754.s017.zip › Supplemental_Zip_FileS1.Predicted_structure/neg/neg217.pdb]

HEADER protein
METHOD
METHOD    The models are generated by I-TASSER which combines the
METHOD    methods of threading, ab initio modeling and structural
METHOD    refinement. The procedure is fully automated.
METHOD
METHOD    Please cite following articles when you use the I-TASSER server:
METHOD 1. Ambrish Roy, Alper Kucukural, Yang Zhang. I-TASSER: a unified
METHOD    platform for automated protein structure and function prediction.
METHOD    Nature Protocols, vol 5, 725-738 (2010). 
METHOD 2. Yang Zhang. I-TASSER server for protein 3D structure prediction.
METHOD    BMC Bioinformatics, vol 9, 40 (2008).
METHOD
MODEL  1
REMARK PARENT N/A (Threading alignments from the templates are below the Z-score cut-off)
ATOM      1  N   SER A   1      81.938  66.004  35.507  1.00 69.52           N
ATOM      2  CA  SER A   1      82.821  65.561  36.609  1.00 69.52           C
ATOM      3  CB  SER A   1      83.128  66.737  37.551  1.00 69.52           C
ATOM      4  OG  SER A   1      81.928  67.204  38.150  1.00 69.52           O
ATOM      5  C   SER A   1      82.175  64.473  37.401  1.00 69.52           C
ATOM      6  O   SER A   1      80.976  64.493  37.673  1.00 69.52           O
ATOM      7  N   PRO A   2      82.967  63.500  37.743  1.00 56.26           N
ATOM      8  CA  PRO A   2      82.478  62.398  38.521  1.00 56.26           C
ATOM      9  CD  PRO A   2      84.070  63.111  36.878  1.00 56.26           C
ATOM     10  CB  PRO A   2      83.566  61.330  38.453  1.00 56.26           C
ATOM     11  CG  PRO A   2      84.253  61.601  37.103  1.00 56.26           C
ATOM     12  C   PRO A   2      82.164  62.844  39.908  1.00 56.26           C
ATOM     13  O   PRO A   2      81.460  62.133  40.624  1.00 56.26           O
ATOM     14  N   THR A   3      82.678  64.019  40.306  1.00101.51           N
ATOM     15  CA  THR A   3      82.489  64.495  41.640  1.00101.51           C
ATOM     16  CB  THR A   3      83.130  65.833  41.874  1.00101.51           C
ATOM     17  OG1 THR A   3      82.550  66.811  41.024  1.00101.51           O
ATOM     18  CG2 THR A   3      84.637  65.715  41.597  1.00101.51           C
ATOM     19  C   THR A   3      81.029  64.664  41.893  1.00101.51           C
ATOM     20  O   THR A   3      80.532  64.284  42.951  1.00101.51           O
ATOM     21  N   VAL A   4      80.296  65.216  40.912  1.00 90.77           N
ATOM     22  CA  VAL A   4      78.915  65.519  41.132  1.00 90.77           C
ATOM     23  CB  VAL A   4      78.249  66.097  39.918  1.00 90.77           C
ATOM     24  CG1 VAL A   4      76.774  66.370  40.255  1.00 90.77           C
ATOM     25  CG2 VAL A   4      79.034  67.335  39.457  1.00 90.77           C
ATOM     26  C   VAL A   4      78.150  64.281  41.472  1.00 90.77           C
ATOM     27  O   VAL A   4      77.406  64.255  42.449  1.00 90.77           O
ATOM     28  N   ARG A   5      78.326  63.212  40.677  1.00 97.73           N
ATOM     29  CA  ARG A   5      77.538  62.030  40.872  1.00 97.73           C
ATOM     30  CB  ARG A   5      77.835  60.947  39.819  1.00 97.73           C
ATOM     31  CG  ARG A   5      77.214  59.593  40.159  1.00 97.73           C
ATOM     32  CD  ARG A   5      78.172  58.707  40.954  1.00 97.73           C
ATOM     33  NE  ARG A   5      77.393  57.574  41.520  1.00 97.73           N
ATOM     34  CZ  ARG A   5      77.934  56.834  42.531  1.00 97.73           C
ATOM     35  NH1 ARG A   5      79.196  57.110  42.972  1.00 97.73           N
ATOM     36  NH2 ARG A   5      77.215  55.828  43.107  1.00 97.73           N
ATOM     37  C   ARG A   5      77.798  61.424  42.215  1.00 97.73           C
ATOM     38  O   ARG A   5      76.862  61.090  42.939  1.00 97.73           O
ATOM     39  N   ARG A   6      79.082  61.279  42.585  1.00 52.93           N
ATOM     40  CA  ARG A   6      79.469  60.619  43.800  1.00 52.93           C
ATOM     41  CB  ARG A   6      81.000  60.487  43.884  1.00 52.93           C
ATOM     42  CG  ARG A   6      81.724  61.833  43.790  1.00 52.93           C
ATOM     43  CD  ARG A   6      83.153  61.718  43.256  1.00 52.93           C
ATOM     44  NE  ARG A   6      83.991  61.067  44.300  1.00 52.93           N
ATOM     45  CZ  ARG A   6      84.785  61.837  45.097  1.00 52.93           C
ATOM     46  NH1 ARG A   6      84.803  63.192  44.931  1.00 52.93           N
ATOM     47  NH2 ARG A   6      85.571  61.255  46.050  1.00 52.93           N
ATOM     48  C   ARG A   6      78.983  61.363  45.000  1.00 52.93           C
ATOM     49  O   ARG A   6      78.427  60.771  45.924  1.00 52.93           O
ATOM     50  N   SER A   7      79.165  62.694  45.008  1.00 30.69           N
ATOM     51  CA  SER A   7      78.794  63.462  46.157  1.00 30.69           C
ATOM     52  CB  SER A   7      79.192  64.944  46.037  1.00 30.69           C
ATOM     53  OG  SER A   7      78.506  65.549  44.951  1.00 30.69           O
ATOM     54  C   SER A   7      77.312  63.398  46.326  1.00 30.69           C
ATOM     55  O   SER A   7      76.811  63.310  47.445  1.00 30.69           O
ATOM     56  N   LEU A   8      76.572  63.414  45.204  1.00 43.67           N
ATOM     57  CA  LEU A   8      75.140  63.429  45.260  1.00 43.67           C
ATOM     58  CB  LEU A   8      74.491  63.471  43.868  1.00 43.67           C
ATOM     59  CG  LEU A   8      74.747  64.787  43.112  1.00 43.67           C
ATOM     60  CD1 LEU A   8      74.080  64.775  41.728  1.00 43.67           C
ATOM     61  CD2 LEU A   8      74.334  66.002  43.959  1.00 43.67           C
ATOM     62  C   LEU A   8      74.649  62.189  45.927  1.00 43.67           C
ATOM     63  O   LEU A   8      73.728  62.243  46.739  1.00 43.67           O
ATOM     64  N   THR A   9      75.248  61.032  45.594  1.00110.58           N
ATOM     65  CA  THR A   9      74.783  59.792  46.139  1.00110.58           C
ATOM     66  CB  THR A   9      75.483  58.597  45.553  1.00110.58           C
ATOM     67  OG1 THR A   9      76.869  58.628  45.859  1.00110.58           O
ATOM     68  CG2 THR A   9      75.281  58.613  44.030  1.00110.58           C
ATOM     69  C   THR A   9      74.986  59.757  47.622  1.00110.58           C
ATOM     70  O   THR A   9      74.091  59.353  48.361  1.00110.58           O
ATOM     71  N   VAL A  10      76.170  60.181  48.104  1.00 36.64           N
ATOM     72  CA  VAL A  10      76.459  60.106  49.509  1.00 36.64           C
ATOM     73  CB  VAL A  10      77.882  60.449  49.839  1.00 36.64           C
ATOM     74  CG1 VAL A  10      78.790  59.395  49.186  1.00 36.64           C
ATOM     75  CG2 VAL A  10      78.174  61.893  49.398  1.00 36.64           C
ATOM     76  C   VAL A  10      75.562  61.022  50.283  1.00 36.64           C
ATOM     77  O   VAL A  10      75.082  60.669  51.359  1.00 36.64           O
ATOM     78  N   ALA A  11      75.315  62.232  49.752  1.00 30.92           N
ATOM     79  CA  ALA A  11      74.509  63.206  50.427  1.00 30.92           C
ATOM     80  CB  ALA A  11      74.399  64.527  49.648  1.00 30.92           C
ATOM     81  C   ALA A  11      73.126  62.661  50.589  1.00 30.92           C
ATOM     82  O   ALA A  11      72.498  62.840  51.632  1.00 30.92           O
ATOM     83  N   LEU A  12      72.616  61.978  49.547  1.00100.15           N
ATOM     84  CA  LEU A  12      71.293  61.429  49.574  1.00100.15           C
ATOM     85  CB  LEU A  12      70.924  60.737  48.246  1.00100.15           C
ATOM     86  CG  LEU A  12      69.469  60.225  48.139  1.00100.15           C
ATOM     87  CD1 LEU A  12      69.186  59.044  49.081  1.00100.15           C
ATOM     88  CD2 LEU A  12      68.464  61.375  48.306  1.00100.15           C
ATOM     89  C   LEU A  12      71.248  60.416  50.670  1.00100.15           C
ATOM     90  O   LEU A  12      70.280  60.343  51.424  1.00100.15           O
ATOM     91  N   SER A  13      72.324  59.619  50.791  1.00 78.96           N
ATOM     92  CA  SER A  13      72.412  58.567  51.760  1.00 78.96           C
ATOM     93  CB  SER A  13      73.773  57.857  51.682  1.00 78.96           C
ATOM     94  OG  SER A  13      73.867  56.860  52.685  1.00 78.96           O
ATOM     95  C   SER A  13      72.276  59.134  53.141  1.00 78.96           C
ATOM     96  O   SER A  13      71.525  58.609  53.962  1.00 78.96           O
ATOM     97  N   LEU A  14      73.003  60.230  53.425  1.00 53.61           N
ATOM     98  CA  LEU A  14      73.015  60.835  54.728  1.00 53.61           C
ATOM     99  CB  LEU A  14      74.051  61.970  54.801  1.00 53.61           C
ATOM    100  CG  LEU A  14      74.142  62.692  56.153  1.00 53.61           C
ATOM    101  CD1 LEU A  14      74.367  61.714  57.317  1.00 53.61           C
ATOM    102  CD2 LEU A  14      75.242  63.762  56.088  1.00 53.61           C
ATOM    103  C   LEU A  14      71.656  61.364  55.070  1.00 53.61           C
ATOM    104  O   LEU A  14      71.157  61.148  56.174  1.00 53.61           O
ATOM    105  N   ALA A  15      70.997  62.050  54.116  1.00 36.17           N
ATOM    106  CA  ALA A  15      69.696  62.601  54.366  1.00 36.17           C
ATOM    107  CB  ALA A  15      69.123  63.360  53.156  1.00 36.17           C
ATOM    108  C   ALA A  15      68.780  61.457  54.666  1.00 36.17           C
ATOM    109  O   ALA A  15      67.897  61.552  55.518  1.00 36.17           O
ATOM    110  N   CYS A  16      68.997  60.346  53.942  1.00 80.79           N
ATOM    111  CA  CYS A  16      68.261  59.118  53.984  1.00 80.79           C
ATOM    112  CB  CYS A  16      68.672  58.149  52.861  1.00 80.79           C
ATOM    113  SG  CYS A  16      67.699  56.613  52.851  1.00 80.79           S
ATOM    114  C   CYS A  16      68.463  58.417  55.292  1.00 80.79           C
ATOM    115  O   CYS A  16      67.718  57.492  55.578  1.00 80.79           O
ATOM    116  N   VAL A  17      69.557  58.664  56.037  1.00115.99           N
ATOM    117  CA  VAL A  17      69.661  58.076  57.351  1.00115.99           C
ATOM    118  CB  VAL A  17      71.055  58.119  57.901  1.00115.99           C
ATOM    119  CG1 VAL A  17      71.041  57.472  59.296  1.00115.99           C
ATOM    120  CG2 VAL A  17      72.006  57.444  56.901  1.00115.99           C
ATOM    121  C   VAL A  17      68.802  58.836  58.315  1.00115.99           C
ATOM    122  O   VAL A  17      68.070  58.260  59.122  1.00115.99           O
ATOM    123  N   ALA A  18      68.885  60.178  58.233  1.00 41.53           N
ATOM    124  CA  ALA A  18      68.217  61.078  59.125  1.00 41.53           C
ATOM    125  CB  ALA A  18      68.540  62.554  58.828  1.00 41.53           C
ATOM    126  C   ALA A  18      66.744  60.904  58.981  1.00 41.53           C
ATOM    127  O   ALA A  18      66.007  60.966  59.965  1.00 41.53           O
ATOM    128  N   ALA A  19      66.272  60.699  57.737  1.00 51.92           N
ATOM    129  CA  ALA A  19      64.863  60.598  57.523  1.00 51.92           C
ATOM    130  CB  ALA A  19      64.476  60.500  56.034  1.00 51.92           C
ATOM    131  C   ALA A  19      64.309  59.415  58.261  1.00 51.92           C
ATOM    132  O   ALA A  19      63.323  59.589  58.970  1.00 51.92           O
ATOM    133  N   PRO A  20      64.863  58.234  58.187  1.00104.02           N
ATOM    134  CA  PRO A  20      64.297  57.157  58.945  1.00104.02           C
ATOM    135  CD  PRO A  20      65.276  57.721  56.904  1.00104.02           C
ATOM    136  CB  PRO A  20      64.873  55.854  58.391  1.00104.02           C
ATOM    137  CG  PRO A  20      65.775  56.304  57.233  1.00104.02           C
ATOM    138  C   PRO A  20      64.446  57.334  60.411  1.00104.02           C
ATOM    139  O   PRO A  20      63.758  56.638  61.153  1.00104.02           O
ATOM    140  N   ALA A  21      65.374  58.186  60.879  1.00 49.86           N
ATOM    141  CA  ALA A  21      65.381  58.355  62.298  1.00 49.86           C
ATOM    142  CB  ALA A  21      66.521  59.267  62.785  1.00 49.86           C
ATOM    143  C   ALA A  21      64.082  59.015  62.687  1.00 49.86           C
ATOM    144  O   ALA A  21      63.328  58.495  63.508  1.00 49.86           O
ATOM    145  N   LEU A  22      63.762  60.164  62.050  1.00110.66           N
ATOM    146  CA  LEU A  22      62.582  60.929  62.366  1.00110.66           C
ATOM    147  CB  LEU A  22      62.569  62.323  61.712  1.00110.66           C
ATOM    148  CG  LEU A  22      63.568  63.318  62.334  1.00110.66           C
ATOM    149  CD1 LEU A  22      63.155  63.696  63.765  1.00110.66           C
ATOM    150  CD2 LEU A  22      65.012  62.800  62.250  1.00110.66           C
ATOM    151  C   LEU A  22      61.334  60.214  61.934  1.00110.66           C
ATOM    152  O   LEU A  22      60.313  60.243  62.621  1.00110.66           O
ATOM    153  N   ALA A  23      61.404  59.616  60.736  1.00 99.94           N
ATOM    154  CA  ALA A  23      60.417  58.875  60.000  1.00 99.94           C
ATOM    155  CB  ALA A  23      60.803  58.611  58.534  1.00 99.94           C
ATOM    156  C   ALA A  23      60.121  57.558  60.622  1.00 99.94           C
ATOM    157  O   ALA A  23      59.180  56.907  60.183  1.00 99.94           O
ATOM    158  N   ALA A  24      61.056  56.997  61.411  1.00 55.73           N
ATOM    159  CA  ALA A  24      60.731  55.842  62.204  1.00 55.73           C
ATOM    160  CB  ALA A  24      61.976  55.155  62.786  1.00 55.73           C
ATOM    161  C   ALA A  24      59.885  56.291  63.358  1.00 55.73           C
ATOM    162  O   ALA A  24      58.898  55.651  63.722  1.00 55.73           O
ATOM    163  N   ALA A  25      60.278  57.434  63.959  1.00 41.87           N
ATOM    164  CA  ALA A  25      59.665  57.968  65.142  1.00 41.87           C
ATOM    165  CB  ALA A  25      60.360  59.242  65.647  1.00 41.87           C
ATOM    166  C   ALA A  25      58.234  58.323  64.882  1.00 41.87           C
ATOM    167  O   ALA A  25      57.367  58.044  65.709  1.00 41.87           O
ATOM    168  N   ALA A  26      57.942  58.945  63.723  1.00 53.85           N
ATOM    169  CA  ALA A  26      56.599  59.377  63.465  1.00 53.85           C
ATOM    170  CB  ALA A  26      56.459  60.179  62.156  1.00 53.85           C
ATOM    171  C   ALA A  26      55.671  58.193  63.428  1.00 53.85           C
ATOM    172  O   ALA A  26      54.606  58.240  64.041  1.00 53.85           O
ATOM    173  N   PRO A  27      56.013  57.125  62.759  1.00 89.66           N
ATOM    174  CA  PRO A  27      55.154  55.973  62.755  1.00 89.66           C
ATOM    175  CD  PRO A  27      56.737  57.238  61.510  1.00 89.66           C
ATOM    176  CB  PRO A  27      55.720  55.034  61.695  1.00 89.66           C
ATOM    177  CG  PRO A  27      56.347  56.004  60.676  1.00 89.66           C
ATOM    178  C   PRO A  27      55.047  55.394  64.131  1.00 89.66           C
ATOM    179  O   PRO A  27      54.029  54.783  64.448  1.00 89.66           O
ATOM    180  N   ALA A  28      56.093  55.583  64.955  1.00 59.54           N
ATOM    181  CA  ALA A  28      56.159  55.100  66.302  1.00 59.54           C
ATOM    182  CB  ALA A  28      57.516  55.381  66.972  1.00 59.54           C
ATOM    183  C   ALA A  28      55.104  55.782  67.119  1.00 59.54           C
ATOM    184  O   ALA A  28      54.657  55.222  68.115  1.00 59.54           O
ATOM    185  N   ASN A  29      54.804  57.064  66.812  1.00168.13           N
ATOM    186  CA  ASN A  29      53.774  57.854  67.449  1.00168.13           C
ATOM    187  CB  ASN A  29      53.833  59.350  67.087  1.00168.13           C
ATOM    188  CG  ASN A  29      55.142  60.002  67.488  1.00168.13           C
ATOM    189  OD1 ASN A  29      55.396  61.128  67.068  1.00168.13           O
ATOM    190  ND2 ASN A  29      55.989  59.305  68.287  1.00168.13           N
ATOM    191  C   ASN A  29      52.416  57.478  66.940  1.00168.13           C
ATOM    192  O   ASN A  29      51.450  57.399  67.698  1.00168.13           O
ATOM    193  N   ALA A  30      52.316  57.280  65.611  1.00 50.93           N
ATOM    194  CA  ALA A  30      51.065  57.042  64.954  1.00 50.93           C
ATOM    195  CB  ALA A  30      51.212  56.860  63.433  1.00 50.93           C
ATOM    196  C   ALA A  30      50.452  55.795  65.509  1.00 50.93           C
ATOM    197  O   ALA A  30      49.242  55.734  65.719  1.00 50.93           O
ATOM    198  N   ALA A  31      51.272  54.764  65.781  1.00 38.26           N
ATOM    199  CA  ALA A  31      50.730  53.527  66.258  1.00 38.26           C
ATOM    200  CB  ALA A  31      51.804  52.440  66.463  1.00 38.26           C
ATOM    201  C   ALA A  31      50.014  53.753  67.563  1.00 38.26           C
ATOM    202  O   ALA A  31      48.908  53.245  67.738  1.00 38.26           O
ATOM    203  N   PRO A  32      50.572  54.491  68.491  1.00 72.47           N
ATOM    204  CA  PRO A  32      49.882  54.733  69.729  1.00 72.47           C
ATOM    205  CD  PRO A  32      52.009  54.481  68.687  1.00 72.47           C
ATOM    206  CB  PRO A  32      50.906  55.372  70.661  1.00 72.47           C
ATOM    207  CG  PRO A  32      52.237  54.769  70.181  1.00 72.47           C
ATOM    208  C   PRO A  32      48.629  55.530  69.542  1.00 72.47           C
ATOM    209  O   PRO A  32      47.710  55.378  70.345  1.00 72.47           O
ATOM    210  N   ALA A  33      48.587  56.408  68.522  1.00 47.69           N
ATOM    211  CA  ALA A  33      47.422  57.196  68.233  1.00 47.69           C
ATOM    212  CB  ALA A  33      47.666  58.245  67.134  1.00 47.69           C
ATOM    213  C   ALA A  33      46.327  56.280  67.768  1.00 47.69           C
ATOM    214  O   ALA A  33      45.150  56.512  68.038  1.00 47.69           O
ATOM    215  N   ALA A  34      46.704  55.234  67.008  1.00 60.00           N
ATOM    216  CA  ALA A  34      45.820  54.210  66.522  1.00 60.00           C
ATOM    217  CB  ALA A  34      44.967  53.577  67.637  1.00 60.00           C
ATOM    218  C   ALA A  34      44.882  54.716  65.460  1.00 60.00           C
ATOM    219  O   ALA A  34      44.057  53.946  64.970  1.00 60.00           O
ATOM    220  N   THR A  35      44.977  55.994  65.036  1.00140.50           N
ATOM    221  CA  THR A  35      44.120  56.420  63.966  1.00140.50           C
ATOM    222  CB  THR A  35      43.883  57.908  63.923  1.00140.50           C
ATOM    223  OG1 THR A  35      45.107  58.594  63.704  1.00140.50           O
ATOM    224  CG2 THR A  35      43.255  58.369  65.245  1.00140.50           C
ATOM    225  C   THR A  35      44.828  56.059  62.693  1.00140.50           C
ATOM    226  O   THR A  35      46.054  56.098  62.604  1.00140.50           O
ATOM    227  N   PRO A  36      44.054  55.752  61.695  1.00183.36           N
ATOM    228  CA  PRO A  36      44.565  55.303  60.422  1.00183.36           C
ATOM    229  CD  PRO A  36      42.732  55.207  61.965  1.00183.36           C
ATOM    230  CB  PRO A  36      43.370  54.709  59.678  1.00183.36           C
ATOM    231  CG  PRO A  36      42.430  54.248  60.803  1.00183.36           C
ATOM    232  C   PRO A  36      45.232  56.412  59.673  1.00183.36           C
ATOM    233  O   PRO A  36      45.538  56.233  58.493  1.00183.36           O
ATOM    234  N   ALA A  37      45.475  57.542  60.358  1.00109.87           N
ATOM    235  CA  ALA A  37      46.021  58.758  59.826  1.00109.87           C
ATOM    236  CB  ALA A  37      47.191  58.504  58.858  1.00109.87           C
ATOM    237  C   ALA A  37      45.027  59.637  59.108  1.00109.87           C
ATOM    238  O   ALA A  37      45.465  60.710  58.693  1.00109.87           O
ATOM    239  N   PRO A  38      43.745  59.369  58.947  1.00177.30           N
ATOM    240  CA  PRO A  38      42.947  60.250  58.142  1.00177.30           C
ATOM    241  CD  PRO A  38      42.900  58.672  59.916  1.00177.30           C
ATOM    242  CB  PRO A  38      41.541  59.661  58.179  1.00177.30           C
ATOM    243  CG  PRO A  38      41.456  59.094  59.605  1.00177.30           C
ATOM    244  C   PRO A  38      42.899  61.665  58.639  1.00177.30           C
ATOM    245  O   PRO A  38      42.632  62.530  57.810  1.00177.30           O
ATOM    246  N   ALA A  39      43.062  61.926  59.957  1.00 89.51           N
ATOM    247  CA  ALA A  39      42.855  63.266  60.446  1.00 89.51           C
ATOM    248  CB  ALA A  39      42.831  63.323  61.980  1.00 89.51           C
ATOM    249  C   ALA A  39      43.879  64.260  59.992  1.00 89.51           C
ATOM    250  O   ALA A  39      43.541  65.260  59.356  1.00 89.51           O
ATOM    251  N   SER A  40      45.171  64.019  60.302  1.00113.94           N
ATOM    252  CA  SER A  40      46.244  64.932  59.995  1.00113.94           C
ATOM    253  CB  SER A  40      46.271  65.336  58.510  1.00113.94           C
ATOM    254  OG  SER A  40      47.354  66.221  58.270  1.00113.94           O
ATOM    255  C   SER A  40      46.110  66.182  60.835  1.00113.94           C
ATOM    256  O   SER A  40      47.055  66.963  60.943  1.00113.94           O
ATOM    257  N   GLU A  41      44.916  66.410  61.432  1.00 63.26           N
ATOM    258  CA  GLU A  41      44.622  67.463  62.358  1.00 63.26           C
ATOM    259  CB  GLU A  41      43.114  67.620  62.608  1.00 63.26           C
ATOM    260  CG  GLU A  41      42.326  68.075  61.379  1.00 63.26           C
ATOM    261  CD  GLU A  41      40.850  68.061  61.749  1.00 63.26           C
ATOM    262  OE1 GLU A  41      40.251  66.953  61.741  1.00 63.26           O
ATOM    263  OE2 GLU A  41      40.305  69.156  62.054  1.00 63.26           O
ATOM    264  C   GLU A  41      45.226  67.054  63.656  1.00 63.26           C
ATOM    265  O   GLU A  41      45.800  67.867  64.381  1.00 63.26           O
ATOM    266  N   PHE A  42      45.094  65.749  63.975  1.00 84.82           N
ATOM    267  CA  PHE A  42      45.660  65.244  65.187  1.00 84.82           C
ATOM    268  CB  PHE A  42      45.463  63.725  65.380  1.00 84.82           C
ATOM    269  CG  PHE A  42      44.051  63.449  65.782  1.00 84.82           C
ATOM    270  CD1 PHE A  42      43.006  63.618  64.904  1.00 84.82           C
ATOM    271  CD2 PHE A  42      43.775  62.985  67.047  1.00 84.82           C
ATOM    272  CE1 PHE A  42      41.712  63.353  65.286  1.00 84.82           C
ATOM    273  CE2 PHE A  42      42.485  62.716  67.437  1.00 84.82           C
ATOM    274  CZ  PHE A  42      41.448  62.902  66.556  1.00 84.82           C
ATOM    275  C   PHE A  42      47.120  65.515  65.070  1.00 84.82           C
ATOM    276  O   PHE A  42      47.707  65.327  64.006  1.00 84.82           O
ATOM    277  N   ASP A  43      47.753  65.948  66.174  1.00 91.26           N
ATOM    278  CA  ASP A  43      49.110  66.398  66.078  1.00 91.26           C
ATOM    279  CB  ASP A  43      49.643  67.121  67.343  1.00 91.26           C
ATOM    280  CG  ASP A  43      49.534  66.258  68.591  1.00 91.26           C
ATOM    281  OD1 ASP A  43      48.403  65.786  68.884  1.00 91.26           O
ATOM    282  OD2 ASP A  43      50.576  66.067  69.272  1.00 91.26           O
ATOM    283  C   ASP A  43      50.052  65.317  65.616  1.00 91.26           C
ATOM    284  O   ASP A  43      50.978  65.657  64.881  1.00 91.26           O
ATOM    285  N   PRO A  44      49.944  64.053  65.959  1.00179.44           N
ATOM    286  CA  PRO A  44      50.909  63.112  65.451  1.00179.44           C
ATOM    287  CD  PRO A  44      49.337  63.598  67.199  1.00179.44           C
ATOM    288  CB  PRO A  44      50.722  61.833  66.266  1.00179.44           C
ATOM    289  CG  PRO A  44      50.110  62.328  67.588  1.00179.44           C
ATOM    290  C   PRO A  44      50.776  62.897  63.977  1.00179.44           C
ATOM    291  O   PRO A  44      51.773  62.591  63.323  1.00179.44           O
ATOM    292  N   LEU A  45      49.538  62.979  63.456  1.00107.99           N
ATOM    293  CA  LEU A  45      49.279  62.846  62.052  1.00107.99           C
ATOM    294  CB  LEU A  45      47.788  62.681  61.716  1.00107.99           C
ATOM    295  CG  LEU A  45      47.189  61.366  62.253  1.00107.99           C
ATOM    296  CD1 LEU A  45      47.913  60.149  61.654  1.00107.99           C
ATOM    297  CD2 LEU A  45      47.149  61.338  63.789  1.00107.99           C
ATOM    298  C   LEU A  45      49.785  64.065  61.363  1.00107.99           C
ATOM    299  O   LEU A  45      50.218  64.001  60.214  1.00107.99           O
ATOM    300  N   ALA A  46      49.686  65.226  62.036  1.00 42.62           N
ATOM    301  CA  ALA A  46      50.181  66.434  61.452  1.00 42.62           C
ATOM    302  CB  ALA A  46      49.956  67.663  62.349  1.00 42.62           C
ATOM    303  C   ALA A  46      51.656  66.259  61.285  1.00 42.62           C
ATOM    304  O   ALA A  46      52.190  66.503  60.214  1.00 42.62           O
ATOM    305  N   LEU A  47      52.354  65.755  62.315  1.00 63.98           N
ATOM    306  CA  LEU A  47      53.781  65.599  62.275  1.00 63.98           C
ATOM    307  CB  LEU A  47      54.296  64.979  63.590  1.00 63.98           C
ATOM    308  CG  LEU A  47      55.802  64.660  63.635  1.00 63.98           C
ATOM    309  CD1 LEU A  47      56.656  65.933  63.540  1.00 63.98           C
ATOM    310  CD2 LEU A  47      56.141  63.805  64.867  1.00 63.98           C
ATOM    311  C   LEU A  47      54.150  64.662  61.169  1.00 63.98           C
ATOM    312  O   LEU A  47      55.084  64.918  60.412  1.00 63.98           O
ATOM    313  N   PHE A  48      53.397  63.559  61.033  1.00130.46           N
ATOM    314  CA  PHE A  48      53.688  62.539  60.068  1.00130.46           C
ATOM    315  CB  PHE A  48      52.659  61.393  60.118  1.00130.46           C
ATOM    316  CG  PHE A  48      53.157  60.263  59.283  1.00130.46           C
ATOM    317  CD1 PHE A  48      52.905  60.210  57.931  1.00130.46           C
ATOM    318  CD2 PHE A  48      53.886  59.250  59.862  1.00130.46           C
ATOM    319  CE1 PHE A  48      53.370  59.161  57.171  1.00130.46           C
ATOM    320  CE2 PHE A  48      54.354  58.200  59.108  1.00130.46           C
ATOM    321  CZ  PHE A  48      54.096  58.154  57.760  1.00130.46           C
ATOM    322  C   PHE A  48      53.624  63.117  58.685  1.00130.46           C
ATOM    323  O   PHE A  48      54.497  62.843  57.863  1.00130.46           O
ATOM    324  N   ALA A  49      52.597  63.940  58.385  1.00 61.26           N
ATOM    325  CA  ALA A  49      52.422  64.400  57.033  1.00 61.26           C
ATOM    326  CB  ALA A  49      51.130  65.222  56.835  1.00 61.26           C
ATOM    327  C   ALA A  49      53.612  65.206  56.571  1.00 61.26           C
ATOM    328  O   ALA A  49      54.120  64.920  55.488  1.00 61.26           O
ATOM    329  N   PRO A  50      54.106  66.189  57.288  1.00122.52           N
ATOM    330  CA  PRO A  50      55.309  66.808  56.818  1.00122.52           C
ATOM    331  CD  PRO A  50      53.197  67.232  57.731  1.00122.52           C
ATOM    332  CB  PRO A  50      55.452  68.114  57.588  1.00122.52           C
ATOM    333  CG  PRO A  50      53.990  68.549  57.752  1.00122.52           C
ATOM    334  C   PRO A  50      56.549  65.962  56.764  1.00122.52           C
ATOM    335  O   PRO A  50      57.390  66.237  55.909  1.00122.52           O
ATOM    336  N   LEU A  51      56.710  64.958  57.647  1.00135.06           N
ATOM    337  CA  LEU A  51      57.855  64.083  57.591  1.00135.06           C
ATOM    338  CB  LEU A  51      58.053  63.184  58.824  1.00135.06           C
ATOM    339  CG  LEU A  51      58.707  63.937  60.001  1.00135.06           C
ATOM    340  CD1 LEU A  51      57.820  65.066  60.541  1.00135.06           C
ATOM    341  CD2 LEU A  51      59.182  62.967  61.088  1.00135.06           C
ATOM    342  C   LEU A  51      57.787  63.233  56.356  1.00135.06           C
ATOM    343  O   LEU A  51      58.810  62.746  55.875  1.00135.06           O
ATOM    344  N   GLN A  52      56.561  63.036  55.835  1.00106.31           N
ATOM    345  CA  GLN A  52      56.260  62.339  54.605  1.00106.31           C
ATOM    346  CB  GLN A  52      56.640  63.168  53.368  1.00106.31           C
ATOM    347  CG  GLN A  52      55.889  64.499  53.311  1.00106.31           C
ATOM    348  CD  GLN A  52      56.392  65.281  52.109  1.00106.31           C
ATOM    349  OE1 GLN A  52      55.954  65.070  50.979  1.00106.31           O
ATOM    350  NE2 GLN A  52      57.346  66.218  52.360  1.00106.31           N
ATOM    351  C   GLN A  52      56.853  60.972  54.457  1.00106.31           C
ATOM    352  O   GLN A  52      57.931  60.799  53.888  1.00106.31           O
ATOM    353  N   LEU A  53      56.166  59.948  55.015  1.00109.20           N
ATOM    354  CA  LEU A  53      56.641  58.615  54.786  1.00109.20           C
ATOM    355  CB  LEU A  53      56.915  57.831  56.079  1.00109.20           C
ATOM    356  CG  LEU A  53      57.425  56.406  55.813  1.00109.20           C
ATOM    357  CD1 LEU A  53      58.726  56.426  54.996  1.00109.20           C
ATOM    358  CD2 LEU A  53      57.565  55.615  57.120  1.00109.20           C
ATOM    359  C   LEU A  53      55.653  57.828  53.969  1.00109.20           C
ATOM    360  O   LEU A  53      54.898  57.023  54.520  1.00109.20           O
ATOM    361  N   PRO A  54      55.574  58.069  52.682  1.00119.35           N
ATOM    362  CA  PRO A  54      54.740  57.264  51.829  1.00119.35           C
ATOM    363  CD  PRO A  54      56.616  58.757  51.941  1.00119.35           C
ATOM    364  CB  PRO A  54      54.986  57.792  50.417  1.00119.35           C
ATOM    365  CG  PRO A  54      56.445  58.284  50.484  1.00119.35           C
ATOM    366  C   PRO A  54      55.118  55.820  51.955  1.00119.35           C
ATOM    367  O   PRO A  54      54.482  55.094  52.717  1.00119.35           O
ATOM    368  N   ASP A  55      56.118  55.384  51.151  1.00182.97           N
ATOM    369  CA  ASP A  55      56.673  54.055  51.185  1.00182.97           C
ATOM    370  CB  ASP A  55      57.539  53.714  49.958  1.00182.97           C
ATOM    371  CG  ASP A  55      56.864  54.009  48.634  1.00182.97           C
ATOM    372  OD1 ASP A  55      56.075  54.986  48.567  1.00182.97           O
ATOM    373  OD2 ASP A  55      57.161  53.273  47.655  1.00182.97           O
ATOM    374  C   ASP A  55      57.730  53.992  52.228  1.00182.97           C
ATOM    375  O   ASP A  55      57.680  53.236  53.199  1.00182.97           O
ATOM    376  N   ALA A  56      58.727  54.873  51.986  1.00 82.51           N
ATOM    377  CA  ALA A  56      59.979  54.929  52.673  1.00 82.51           C
ATOM    378  CB  ALA A  56      60.799  53.635  52.515  1.00 82.51           C
ATOM    379  C   ALA A  56      60.759  56.045  52.031  1.00 82.51           C
ATOM    380  O   ALA A  56      60.230  56.804  51.218  1.00 82.51           O
ATOM    381  N   PRO A  57      62.005  56.171  52.424  1.00 89.11           N
ATOM    382  CA  PRO A  57      62.887  57.167  51.862  1.00 89.11           C
ATOM    383  CD  PRO A  57      62.352  55.882  53.810  1.00 89.11           C
ATOM    384  CB  PRO A  57      64.107  57.206  52.779  1.00 89.11           C
ATOM    385  CG  PRO A  57      63.542  56.795  54.148  1.00 89.11           C
ATOM    386  C   PRO A  57      63.222  56.908  50.428  1.00 89.11           C
ATOM    387  O   PRO A  57      63.886  57.758  49.833  1.00 89.11           O
ATOM    388  N   ASN A  58      62.811  55.747  49.867  1.00115.32           N
ATOM    389  CA  ASN A  58      63.118  55.465  48.490  1.00115.32           C
ATOM    390  CB  ASN A  58      62.475  54.169  47.942  1.00115.32           C
ATOM    391  CG  ASN A  58      60.961  54.302  47.831  1.00115.32           C
ATOM    392  OD1 ASN A  58      60.293  54.947  48.636  1.00115.32           O
ATOM    393  ND2 ASN A  58      60.389  53.646  46.787  1.00115.32           N
ATOM    394  C   ASN A  58      62.627  56.628  47.692  1.00115.32           C
ATOM    395  O   ASN A  58      61.457  57.007  47.748  1.00115.32           O
ATOM    396  N   SER A  59      63.523  57.259  46.918  1.00118.62           N
ATOM    397  CA  SER A  59      63.036  58.432  46.267  1.00118.62           C
ATOM    398  CB  SER A  59      64.091  59.546  46.132  1.00118.62           C
ATOM    399  OG  SER A  59      64.452  60.037  47.415  1.00118.62           O
ATOM    400  C   SER A  59      62.606  58.051  44.910  1.00118.62           C
ATOM    401  O   SER A  59      63.428  58.080  43.995  1.00118.62           O
ATOM    402  N   TYR A  60      61.317  57.655  44.750  1.00193.81           N
ATOM    403  CA  TYR A  60      60.959  57.392  43.396  1.00193.81           C
ATOM    404  CB  TYR A  60      59.492  56.929  43.270  1.00193.81           C
ATOM    405  CG  TYR A  60      59.075  56.991  41.839  1.00193.81           C
ATOM    406  CD1 TYR A  60      59.481  56.025  40.950  1.00193.81           C
ATOM    407  CD2 TYR A  60      58.291  58.028  41.380  1.00193.81           C
ATOM    408  CE1 TYR A  60      59.103  56.088  39.630  1.00193.81           C
ATOM    409  CE2 TYR A  60      57.909  58.101  40.063  1.00193.81           C
ATOM    410  CZ  TYR A  60      58.318  57.125  39.185  1.00193.81           C
ATOM    411  OH  TYR A  60      57.935  57.187  37.829  1.00193.81           O
ATOM    412  C   TYR A  60      61.122  58.699  42.699  1.00193.81           C
ATOM    413  O   TYR A  60      62.116  58.902  42.002  1.00193.81           O
ATOM    414  N   ARG A  61      60.140  59.613  42.785  1.00247.66           N
ATOM    415  CA  ARG A  61      60.439  60.973  42.463  1.00247.66           C
ATOM    416  CB  ARG A  61      59.616  61.518  41.287  1.00247.66           C
ATOM    417  CG  ARG A  61      60.282  62.725  40.614  1.00247.66           C
ATOM    418  CD  ARG A  61      61.487  62.362  39.736  1.00247.66           C
ATOM    419  NE  ARG A  61      62.477  61.630  40.576  1.00247.66           N
ATOM    420  CZ  ARG A  61      63.540  60.999  39.998  1.00247.66           C
ATOM    421  NH1 ARG A  61      63.757  61.117  38.656  1.00247.66           N
ATOM    422  NH2 ARG A  61      64.386  60.249  40.763  1.00247.66           N
ATOM    423  C   ARG A  61      60.201  61.847  43.645  1.00247.66           C
ATOM    424  O   ARG A  61      60.933  62.791  43.942  1.00247.66           O
ATOM    425  N   ASN A  62      59.090  61.493  44.332  1.00124.76           N
ATOM    426  CA  ASN A  62      58.416  62.275  45.329  1.00124.76           C
ATOM    427  CB  ASN A  62      59.376  62.897  46.356  1.00124.76           C
ATOM    428  CG  ASN A  62      58.552  63.749  47.310  1.00124.76           C
ATOM    429  OD1 ASN A  62      58.119  64.843  46.952  1.00124.76           O
ATOM    430  ND2 ASN A  62      58.324  63.242  48.551  1.00124.76           N
ATOM    431  C   ASN A  62      57.686  63.388  44.618  1.00124.76           C
ATOM    432  O   ASN A  62      56.669  63.884  45.102  1.00124.76           O
ATOM    433  N   GLY A  63      58.139  63.735  43.393  1.00 39.29           N
ATOM    434  CA  GLY A  63      57.517  64.742  42.579  1.00 39.29           C
ATOM    435  C   GLY A  63      58.060  66.103  42.893  1.00 39.29           C
ATOM    436  O   GLY A  63      57.700  67.077  42.234  1.00 39.29           O
ATOM    437  N   SER A  64      58.958  66.235  43.886  1.00130.09           N
ATOM    438  CA  SER A  64      59.385  67.574  44.169  1.00130.09           C
ATOM    439  CB  SER A  64      59.562  67.848  45.676  1.00130.09           C
ATOM    440  OG  SER A  64      60.543  66.982  46.225  1.00130.09           O
ATOM    441  C   SER A  64      60.686  67.852  43.482  1.00130.09           C
ATOM    442  O   SER A  64      61.750  67.851  44.101  1.00130.09           O
ATOM    443  N   GLY A  65      60.606  68.141  42.168  1.00 45.54           N
ATOM    444  CA  GLY A  65      61.735  68.547  41.378  1.00 45.54           C
ATOM    445  C   GLY A  65      62.824  67.521  41.405  1.00 45.54           C
ATOM    446  O   GLY A  65      62.652  66.394  40.946  1.00 45.54           O
ATOM    447  N   VAL A  66      64.004  67.935  41.914  1.00111.33           N
ATOM    448  CA  VAL A  66      65.190  67.127  41.974  1.00111.33           C
ATOM    449  CB  VAL A  66      66.237  67.647  41.024  1.00111.33           C
ATOM    450  CG1 VAL A  66      66.476  69.131  41.325  1.00111.33           C
ATOM    451  CG2 VAL A  66      67.499  66.784  41.109  1.00111.33           C
ATOM    452  C   VAL A  66      65.675  67.152  43.401  1.00111.33           C
ATOM    453  O   VAL A  66      65.319  68.048  44.166  1.00111.33           O
ATOM    454  N   PRO A  67      66.469  66.184  43.794  1.00101.13           N
ATOM    455  CA  PRO A  67      66.867  66.072  45.171  1.00101.13           C
ATOM    456  CD  PRO A  67      66.398  64.872  43.178  1.00101.13           C
ATOM    457  CB  PRO A  67      67.537  64.700  45.310  1.00101.13           C
ATOM    458  CG  PRO A  67      67.517  64.098  43.889  1.00101.13           C
ATOM    459  C   PRO A  67      67.639  67.214  45.749  1.00101.13           C
ATOM    460  O   PRO A  67      67.552  67.410  46.959  1.00101.13           O
ATOM    461  N   GLY A  68      68.418  67.965  44.951  1.00 34.12           N
ATOM    462  CA  GLY A  68      69.131  69.055  45.549  1.00 34.12           C
ATOM    463  C   GLY A  68      68.148  70.059  46.056  1.00 34.12           C
ATOM    464  O   GLY A  68      68.237  70.519  47.194  1.00 34.12           O
ATOM    465  N   PRO A  69      67.213  70.411  45.220  1.00 71.59           N
ATOM    466  CA  PRO A  69      66.217  71.365  45.615  1.00 71.59           C
ATOM    467  CD  PRO A  69      67.512  70.512  43.803  1.00 71.59           C
ATOM    468  CB  PRO A  69      65.495  71.766  44.332  1.00 71.59           C
ATOM    469  CG  PRO A  69      66.586  71.614  43.257  1.00 71.59           C
ATOM    470  C   PRO A  69      65.325  70.851  46.696  1.00 71.59           C
ATOM    471  O   PRO A  69      64.822  71.654  47.479  1.00 71.59           O
ATOM    472  N   ALA A  70      65.082  69.528  46.742  1.00 36.80           N
ATOM    473  CA  ALA A  70      64.226  68.989  47.758  1.00 36.80           C
ATOM    474  CB  ALA A  70      63.950  67.486  47.571  1.00 36.80           C
ATOM    475  C   ALA A  70      64.879  69.164  49.093  1.00 36.80           C
ATOM    476  O   ALA A  70      64.235  69.570  50.058  1.00 36.80           O
ATOM    477  N   PHE A  71      66.189  68.863  49.183  1.00 59.35           N
ATOM    478  CA  PHE A  71      66.863  68.963  50.446  1.00 59.35           C
ATOM    479  CB  PHE A  71      68.269  68.334  50.463  1.00 59.35           C
ATOM    480  CG  PHE A  71      68.071  66.862  50.320  1.00 59.35           C
ATOM    481  CD1 PHE A  71      67.447  66.141  51.313  1.00 59.35           C
ATOM    482  CD2 PHE A  71      68.531  66.197  49.209  1.00 59.35           C
ATOM    483  CE1 PHE A  71      67.263  64.784  51.186  1.00 59.35           C
ATOM    484  CE2 PHE A  71      68.350  64.842  49.076  1.00 59.35           C
ATOM    485  CZ  PHE A  71      67.712  64.132  50.063  1.00 59.35           C
ATOM    486  C   PHE A  71      66.961  70.396  50.865  1.00 59.35           C
ATOM    487  O   PHE A  71      66.753  70.721  52.034  1.00 59.35           O
ATOM    488  N   TRP A  72      67.271  71.297  49.912  1.00 41.47           N
ATOM    489  CA  TRP A  72      67.440  72.687  50.229  1.00 41.47           C
ATOM    490  CB  TRP A  72      67.824  73.547  49.014  1.00 41.47           C
ATOM    491  CG  TRP A  72      68.031  75.005  49.351  1.00 41.47           C
ATOM    492  CD2 TRP A  72      69.255  75.535  49.883  1.00 41.47           C
ATOM    493  CD1 TRP A  72      67.166  76.055  49.253  1.00 41.47           C
ATOM    494  NE1 TRP A  72      67.776  77.209  49.688  1.00 41.47           N
ATOM    495  CE2 TRP A  72      69.062  76.900  50.079  1.00 41.47           C
ATOM    496  CE3 TRP A  72      70.440  74.928  50.188  1.00 41.47           C
ATOM    497  CZ2 TRP A  72      70.058  77.686  50.587  1.00 41.47           C
ATOM    498  CZ3 TRP A  72      71.445  75.723  50.692  1.00 41.47           C
ATOM    499  CH2 TRP A  72      71.256  77.075  50.889  1.00 41.47           C
ATOM    500  C   TRP A  72      66.148  73.217  50.760  1.00 41.47           C
ATOM    501  O   TRP A  72      66.127  73.928  51.764  1.00 41.47           O
ATOM    502  N   GLN A  73      65.026  72.854  50.112  1.00 45.86           N
ATOM    503  CA  GLN A  73      63.742  73.350  50.518  1.00 45.86           C
ATOM    504  CB  GLN A  73      62.588  72.777  49.682  1.00 45.86           C
ATOM    505  CG  GLN A  73      61.219  73.302  50.114  1.00 45.86           C
ATOM    506  CD  GLN A  73      60.156  72.426  49.468  1.00 45.86           C
ATOM    507  OE1 GLN A  73      60.040  72.355  48.245  1.00 45.86           O
ATOM    508  NE2 GLN A  73      59.359  71.726  50.319  1.00 45.86           N
ATOM    509  C   GLN A  73      63.489  72.910  51.926  1.00 45.86           C
ATOM    510  O   GLN A  73      62.989  73.680  52.744  1.00 45.86           O
ATOM    511  N   ASN A  74      63.841  71.654  52.255  1.00 54.54           N
ATOM    512  CA  ASN A  74      63.594  71.148  53.578  1.00 54.54           C
ATOM    513  CB  ASN A  74      64.085  69.697  53.755  1.00 54.54           C
ATOM    514  CG  ASN A  74      63.755  69.239  55.172  1.00 54.54           C
ATOM    515  OD1 ASN A  74      64.643  68.950  55.973  1.00 54.54           O
ATOM    516  ND2 ASN A  74      62.437  69.180  55.498  1.00 54.54           N
ATOM    517  C   ASN A  74      64.328  71.995  54.571  1.00 54.54           C
ATOM    518  O   ASN A  74      63.782  72.362  55.610  1.00 54.54           O
ATOM    519  N   ARG A  75      65.589  72.351  54.271  1.00152.89           N
ATOM    520  CA  ARG A  75      66.349  73.117  55.218  1.00152.89           C
ATOM    521  CB  ARG A  75      67.776  73.429  54.722  1.00152.89           C
ATOM    522  CG  ARG A  75      68.787  73.786  55.819  1.00152.89           C
ATOM    523  CD  ARG A  75      68.182  74.415  57.075  1.00152.89           C
ATOM    524  NE  ARG A  75      67.633  73.294  57.891  1.00152.89           N
ATOM    525  CZ  ARG A  75      66.675  73.512  58.842  1.00152.89           C
ATOM    526  NH1 ARG A  75      66.197  74.769  59.084  1.00152.89           N
ATOM    527  NH2 ARG A  75      66.183  72.459  59.555  1.00152.89           N
ATOM    528  C   ARG A  75      65.641  74.424  55.395  1.00152.89           C
ATOM    529  O   ARG A  75      65.558  74.952  56.501  1.00152.89           O
ATOM    530  N   ALA A  76      65.131  75.000  54.290  1.00 39.52           N
ATOM    531  CA  ALA A  76      64.447  76.256  54.361  1.00 39.52           C
ATOM    532  CB  ALA A  76      64.082  76.811  52.974  1.00 39.52           C
ATOM    533  C   ALA A  76      63.171  76.120  55.137  1.00 39.52           C
ATOM    534  O   ALA A  76      62.839  77.002  55.928  1.00 39.52           O
ATOM    535  N   ASP A  77      62.407  75.027  54.915  1.00112.96           N
ATOM    536  CA  ASP A  77      61.124  74.913  55.545  1.00112.96           C
ATOM    537  CB  ASP A  77      60.197  73.843  54.909  1.00112.96           C
ATOM    538  CG  ASP A  77      60.816  72.448  54.874  1.00112.96           C
ATOM    539  OD1 ASP A  77      61.292  71.953  55.928  1.00112.96           O
ATOM    540  OD2 ASP A  77      60.818  71.857  53.761  1.00112.96           O
ATOM    541  C   ASP A  77      61.191  74.795  57.034  1.00112.96           C
ATOM    542  O   ASP A  77      60.555  75.604  57.701  1.00112.96           O
ATOM    543  N   TYR A  78      61.915  73.826  57.641  1.00130.66           N
ATOM    544  CA  TYR A  78      61.908  73.939  59.073  1.00130.66           C
ATOM    545  CB  TYR A  78      60.515  73.790  59.722  1.00130.66           C
ATOM    546  CG  TYR A  78      60.496  74.700  60.906  1.00130.66           C
ATOM    547  CD1 TYR A  78      60.437  76.053  60.674  1.00130.66           C
ATOM    548  CD2 TYR A  78      60.512  74.255  62.209  1.00130.66           C
ATOM    549  CE1 TYR A  78      60.408  76.956  61.705  1.00130.66           C
ATOM    550  CE2 TYR A  78      60.485  75.154  63.251  1.00130.66           C
ATOM    551  CZ  TYR A  78      60.437  76.505  62.999  1.00130.66           C
ATOM    552  OH  TYR A  78      60.408  77.430  64.063  1.00130.66           O
ATOM    553  C   TYR A  78      62.744  72.868  59.696  1.00130.66           C
ATOM    554  O   TYR A  78      63.583  72.228  59.065  1.00130.66           O
ATOM    555  N   ASP A  79      62.498  72.651  61.003  1.00 65.48           N
ATOM    556  CA  ASP A  79      63.228  71.668  61.742  1.00 65.48           C
ATOM    557  CB  ASP A  79      63.626  72.123  63.158  1.00 65.48           C
ATOM    558  CG  ASP A  79      64.704  73.189  63.026  1.00 65.48           C
ATOM    559  OD1 ASP A  79      65.071  73.510  61.863  1.00 65.48           O
ATOM    560  OD2 ASP A  79      65.178  73.692  64.078  1.00 65.48           O
ATOM    561  C   ASP A  79      62.407  70.430  61.881  1.00 65.48           C
ATOM    562  O   ASP A  79      61.300  70.444  62.420  1.00 65.48           O
ATOM    563  N   LEU A  80      62.935  69.311  61.354  1.00116.69           N
ATOM    564  CA  LEU A  80      62.260  68.075  61.553  1.00116.69           C
ATOM    565  CB  LEU A  80      62.826  66.916  60.712  1.00116.69           C
ATOM    566  CG  LEU A  80      62.802  67.170  59.190  1.00116.69           C
ATOM    567  CD1 LEU A  80      61.368  67.314  58.657  1.00116.69           C
ATOM    568  CD2 LEU A  80      63.709  68.351  58.804  1.00116.69           C
ATOM    569  C   LEU A  80      62.512  67.750  62.984  1.00116.69           C
ATOM    570  O   LEU A  80      63.641  67.864  63.462  1.00116.69           O
ATOM    571  N   ASN A  81      61.458  67.399  63.737  1.00 87.89           N
ATOM    572  CA  ASN A  81      61.720  66.982  65.082  1.00 87.89           C
ATOM    573  CB  ASN A  81      62.278  68.106  65.977  1.00 87.89           C
ATOM    574  CG  ASN A  81      62.795  67.511  67.282  1.00 87.89           C
ATOM    575  OD1 ASN A  81      62.017  67.118  68.148  1.00 87.89           O
ATOM    576  ND2 ASN A  81      64.145  67.449  67.437  1.00 87.89           N
ATOM    577  C   ASN A  81      60.441  66.491  65.683  1.00 87.89           C
ATOM    578  O   ASN A  81      59.352  66.868  65.252  1.00 87.89           O
ATOM    579  N   ALA A  82      60.552  65.549  66.643  1.00 74.55           N
ATOM    580  CA  ALA A  82      59.424  65.169  67.441  1.00 74.55           C
ATOM    581  CB  ALA A  82      58.415  64.278  66.697  1.00 74.55           C
ATOM    582  C   ALA A  82      59.952  64.363  68.590  1.00 74.55           C
ATOM    583  O   ALA A  82      60.215  63.168  68.448  1.00 74.55           O
ATOM    584  N   SER A  83      60.080  64.974  69.785  1.00 55.78           N
ATOM    585  CA  SER A  83      60.563  64.207  70.898  1.00 55.78           C
ATOM    586  CB  SER A  83      61.013  65.062  72.095  1.00 55.78           C
ATOM    587  OG  SER A  83      62.137  65.855  71.739  1.00 55.78           O
ATOM    588  C   SER A  83      59.407  63.367  71.335  1.00 55.78           C
ATOM    589  O   SER A  83      58.313  63.884  71.559  1.00 55.78           O
ATOM    590  N   ILE A  84      59.625  62.048  71.518  1.00 65.64           N
ATOM    591  CA  ILE A  84      58.495  61.211  71.798  1.00 65.64           C
ATOM    592  CB  ILE A  84      58.501  59.942  70.994  1.00 65.64           C
ATOM    593  CG2 ILE A  84      57.293  59.093  71.426  1.00 65.64           C
ATOM    594  CG1 ILE A  84      58.508  60.263  69.489  1.00 65.64           C
ATOM    595  CD1 ILE A  84      58.829  59.056  68.608  1.00 65.64           C
ATOM    596  C   ILE A  84      58.473  60.815  73.241  1.00 65.64           C
ATOM    597  O   ILE A  84      59.389  60.161  73.736  1.00 65.64           O
ATOM    598  N   ASP A  85      57.404  61.244  73.950  1.00 88.49           N
ATOM    599  CA  ASP A  85      57.139  60.867  75.313  1.00 88.49           C
ATOM    600  CB  ASP A  85      57.638  61.873  76.362  1.00 88.49           C
ATOM    601  CG  ASP A  85      57.257  61.301  77.724  1.00 88.49           C
ATOM    602  OD1 ASP A  85      56.953  60.079  77.788  1.00 88.49           O
ATOM    603  OD2 ASP A  85      57.247  62.078  78.713  1.00 88.49           O
ATOM    604  C   ASP A  85      55.648  60.825  75.477  1.00 88.49           C
ATOM    605  O   ASP A  85      55.010  61.867  75.607  1.00 88.49           O
ATOM    606  N   PRO A  86      55.061  59.658  75.440  1.00167.86           N
ATOM    607  CA  PRO A  86      53.635  59.571  75.621  1.00167.86           C
ATOM    608  CD  PRO A  86      55.558  58.620  74.551  1.00167.86           C
ATOM    609  CB  PRO A  86      53.227  58.203  75.081  1.00167.86           C
ATOM    610  CG  PRO A  86      54.310  57.884  74.038  1.00167.86           C
ATOM    611  C   PRO A  86      53.145  59.818  77.018  1.00167.86           C
ATOM    612  O   PRO A  86      51.971  60.161  77.167  1.00167.86           O
ATOM    613  N   ALA A  87      53.980  59.616  78.058  1.00 49.04           N
ATOM    614  CA  ALA A  87      53.470  59.764  79.396  1.00 49.04           C
ATOM    615  CB  ALA A  87      54.519  59.413  80.466  1.00 49.04           C
ATOM    616  C   ALA A  87      53.054  61.184  79.635  1.00 49.04           C
ATOM    617  O   ALA A  87      51.926  61.448  80.053  1.00 49.04           O
ATOM    618  N   THR A  88      53.979  62.131  79.389  1.00 60.32           N
ATOM    619  CA  THR A  88      53.723  63.541  79.493  1.00 60.32           C
ATOM    620  CB  THR A  88      54.973  64.369  79.593  1.00 60.32           C
ATOM    621  OG1 THR A  88      55.772  64.211  78.430  1.00 60.32           O
ATOM    622  CG2 THR A  88      55.758  63.925  80.839  1.00 60.32           C
ATOM    623  C   THR A  88      52.979  63.958  78.262  1.00 60.32           C
ATOM    624  O   THR A  88      52.171  64.886  78.287  1.00 60.32           O
ATOM    625  N   HIS A  89      53.232  63.230  77.155  1.00 86.95           N
ATOM    626  CA  HIS A  89      52.730  63.506  75.837  1.00 86.95           C
ATOM    627  ND1 HIS A  89      50.716  62.496  73.441  1.00 86.95           N
ATOM    628  CG  HIS A  89      50.721  63.576  74.298  1.00 86.95           C
ATOM    629  CB  HIS A  89      51.192  63.514  75.725  1.00 86.95           C
ATOM    630  NE2 HIS A  89      49.938  64.227  72.284  1.00 86.95           N
ATOM    631  CD2 HIS A  89      50.240  64.624  73.574  1.00 86.95           C
ATOM    632  CE1 HIS A  89      50.240  62.942  72.251  1.00 86.95           C
ATOM    633  C   HIS A  89      53.258  64.829  75.381  1.00 86.95           C
ATOM    634  O   HIS A  89      52.547  65.627  74.773  1.00 86.95           O
ATOM    635  N   SER A  90      54.554  65.096  75.640  1.00 97.26           N
ATOM    636  CA  SER A  90      55.052  66.375  75.238  1.00 97.26           C
ATOM    637  CB  SER A  90      55.926  67.034  76.318  1.00 97.26           C
ATOM    638  OG  SER A  90      55.162  67.257  77.494  1.00 97.26           O
ATOM    639  C   SER A  90      55.907  66.216  74.018  1.00 97.26           C
ATOM    640  O   SER A  90      57.135  66.280  74.094  1.00 97.26           O
ATOM    641  N   LEU A  91      55.284  66.044  72.837  1.00125.64           N
ATOM    642  CA  LEU A  91      56.116  65.961  71.677  1.00125.64           C
ATOM    643  CB  LEU A  91      55.397  65.455  70.415  1.00125.64           C
ATOM    644  CG  LEU A  91      54.873  64.011  70.548  1.00125.64           C
ATOM    645  CD1 LEU A  91      53.680  63.915  71.506  1.00125.64           C
ATOM    646  CD2 LEU A  91      54.579  63.397  69.176  1.00125.64           C
ATOM    647  C   LEU A  91      56.588  67.358  71.430  1.00125.64           C
ATOM    648  O   LEU A  91      55.780  68.275  71.301  1.00125.64           O
ATOM    649  N   SER A  92      57.919  67.565  71.356  1.00 44.46           N
ATOM    650  CA  SER A  92      58.385  68.911  71.178  1.00 44.46           C
ATOM    651  CB  SER A  92      58.226  69.779  72.440  1.00 44.46           C
ATOM    652  OG  SER A  92      58.983  69.230  73.509  1.00 44.46           O
ATOM    653  C   SER A  92      59.839  68.895  70.808  1.00 44.46           C
ATOM    654  O   SER A  92      60.423  67.844  70.545  1.00 44.46           O
ATOM    655  N   GLY A  93      60.449  70.099  70.751  1.00 30.16           N
ATOM    656  CA  GLY A  93      61.843  70.254  70.424  1.00 30.16           C
ATOM    657  C   GLY A  93      61.950  70.468  68.946  1.00 30.16           C
ATOM    658  O   GLY A  93      61.014  70.172  68.204  1.00 30.16           O
ATOM    659  N   GLU A  94      63.107  70.995  68.484  1.00119.51           N
ATOM    660  CA  GLU A  94      63.294  71.255  67.081  1.00119.51           C
ATOM    661  CB  GLU A  94      63.310  72.753  66.727  1.00119.51           C
ATOM    662  CG  GLU A  94      62.000  73.481  67.024  1.00119.51           C
ATOM    663  CD  GLU A  94      61.952  73.750  68.521  1.00119.51           C
ATOM    664  OE1 GLU A  94      63.038  73.733  69.161  1.00119.51           O
ATOM    665  OE2 GLU A  94      60.829  73.979  69.043  1.00119.51           O
ATOM    666  C   GLU A  94      64.636  70.724  66.669  1.00119.51           C
ATOM    667  O   GLU A  94      65.575  70.715  67.463  1.00119.51           O
ATOM    668  N   ALA A  95      64.751  70.241  65.408  1.00 58.45           N
ATOM    669  CA  ALA A  95      66.023  69.778  64.916  1.00 58.45           C
ATOM    670  CB  ALA A  95      66.075  68.256  64.694  1.00 58.45           C
ATOM    671  C   ALA A  95      66.285  70.437  63.587  1.00 58.45           C
ATOM    672  O   ALA A  95      65.552  70.243  62.619  1.00 58.45           O
ATOM    673  N   ALA A  96      67.379  71.221  63.552  1.00104.50           N
ATOM    674  CA  ALA A  96      67.925  72.079  62.529  1.00104.50           C
ATOM    675  CB  ALA A  96      68.981  73.042  63.091  1.00104.50           C
ATOM    676  C   ALA A  96      68.546  71.413  61.327  1.00104.50           C
ATOM    677  O   ALA A  96      68.702  72.080  60.309  1.00104.50           O
ATOM    678  N   ILE A  97      69.012  70.151  61.454  1.00130.06           N
ATOM    679  CA  ILE A  97      69.804  69.368  60.520  1.00130.06           C
ATOM    680  CB  ILE A  97      69.254  67.989  60.297  1.00130.06           C
ATOM    681  CG2 ILE A  97      70.181  67.271  59.305  1.00130.06           C
ATOM    682  CG1 ILE A  97      69.116  67.239  61.632  1.00130.06           C
ATOM    683  CD1 ILE A  97      68.311  65.945  61.517  1.00130.06           C
ATOM    684  C   ILE A  97      70.020  70.008  59.170  1.00130.06           C
ATOM    685  O   ILE A  97      69.092  70.266  58.407  1.00130.06           O
ATOM    686  N   THR A  98      71.316  70.265  58.891  1.00152.70           N
ATOM    687  CA  THR A  98      71.926  70.960  57.786  1.00152.70           C
ATOM    688  CB  THR A  98      73.287  71.465  58.168  1.00152.70           C
ATOM    689  OG1 THR A  98      73.202  72.225  59.365  1.00152.70           O
ATOM    690  CG2 THR A  98      73.803  72.376  57.046  1.00152.70           C
ATOM    691  C   THR A  98      72.069  70.175  56.507  1.00152.70           C
ATOM    692  O   THR A  98      72.244  70.782  55.452  1.00152.70           O
ATOM    693  N   TYR A  99      72.058  68.827  56.555  1.00 96.89           N
ATOM    694  CA  TYR A  99      72.433  68.020  55.419  1.00 96.89           C
ATOM    695  CB  TYR A  99      72.228  66.517  55.658  1.00 96.89           C
ATOM    696  CG  TYR A  99      72.997  66.232  56.903  1.00 96.89           C
ATOM    697  CD1 TYR A  99      74.358  66.438  56.944  1.00 96.89           C
ATOM    698  CD2 TYR A  99      72.361  65.747  58.022  1.00 96.89           C
ATOM    699  CE1 TYR A  99      75.071  66.176  58.090  1.00 96.89           C
ATOM    700  CE2 TYR A  99      73.068  65.484  59.172  1.00 96.89           C
ATOM    701  CZ  TYR A  99      74.426  65.701  59.207  1.00 96.89           C
ATOM    702  OH  TYR A  99      75.158  65.434  60.384  1.00 96.89           O
ATOM    703  C   TYR A  99      71.741  68.435  54.157  1.00 96.89           C
ATOM    704  O   TYR A  99      70.520  68.566  54.086  1.00 96.89           O
ATOM    705  N   THR A 100      72.557  68.665  53.108  1.00 26.45           N
ATOM    706  CA  THR A 100      72.062  69.097  51.838  1.00 26.45           C
ATOM    707  CB  THR A 100      72.927  70.136  51.199  1.00 26.45           C
ATOM    708  OG1 THR A 100      73.049  71.262  52.056  1.00 26.45           O
ATOM    709  CG2 THR A 100      72.274  70.563  49.872  1.00 26.45           C
ATOM    710  C   THR A 100      72.065  67.868  50.939  1.00 26.45           C
ATOM    711  O   THR A 100      72.842  67.870  49.944  1.00 26.45           O
ATOM    712  OXT THR A 100      71.299  66.916  51.232  1.00 26.45           O
TER
END
