# Supplementary material for: Effective Identification of Bacterial Type III Secretion Signals Using Joint Element Features
Source: PLoS One. 2013 Apr 4;8(4):e59754. doi: 10.1371/journal.pone.0059754 (PMC3617162; doi:10.1371/journal.pone.0059754)
Supplement: Zip file S1 — Predicted 3D structure of T3S and non-T3S signal sequences. (ZIP) [file pone.0059754.s017.zip › Supplemental_Zip_FileS1.Predicted_structure/neg/neg221.pdb]

HEADER protein
METHOD
METHOD    The models are generated by I-TASSER which combines the
METHOD    methods of threading, ab initio modeling and structural
METHOD    refinement. The procedure is fully automated.
METHOD
METHOD    Please cite following articles when you use the I-TASSER server:
METHOD 1. Ambrish Roy, Alper Kucukural, Yang Zhang. I-TASSER: a unified
METHOD    platform for automated protein structure and function prediction.
METHOD    Nature Protocols, vol 5, 725-738 (2010). 
METHOD 2. Yang Zhang. I-TASSER server for protein 3D structure prediction.
METHOD    BMC Bioinformatics, vol 9, 40 (2008).
METHOD
MODEL  1
REMARK PARENT N/A
ATOM      1  N   LYS A   1      39.642  50.736  61.937  1.00 69.79           N
ATOM      2  CA  LYS A   1      41.059  50.675  62.351  1.00 69.79           C
ATOM      3  CB  LYS A   1      41.961  51.157  61.208  1.00 69.79           C
ATOM      4  CG  LYS A   1      41.911  50.254  59.981  1.00 69.79           C
ATOM      5  CD  LYS A   1      42.568  50.881  58.751  1.00 69.79           C
ATOM      6  CE  LYS A   1      44.091  50.762  58.752  1.00 69.79           C
ATOM      7  NZ  LYS A   1      44.635  51.384  57.526  1.00 69.79           N
ATOM      8  C   LYS A   1      41.295  51.579  63.504  1.00 69.79           C
ATOM      9  O   LYS A   1      42.431  51.685  63.966  1.00 69.79           O
ATOM     10  N   ALA A   2      40.208  52.194  64.026  1.00 50.09           N
ATOM     11  CA  ALA A   2      40.324  53.160  65.082  1.00 50.09           C
ATOM     12  CB  ALA A   2      40.684  52.530  66.439  1.00 50.09           C
ATOM     13  C   ALA A   2      41.406  54.104  64.662  1.00 50.09           C
ATOM     14  O   ALA A   2      42.489  54.129  65.240  1.00 50.09           O
ATOM     15  N   SER A   3      41.118  54.904  63.618  1.00 74.67           N
ATOM     16  CA  SER A   3      42.090  55.730  62.961  1.00 74.67           C
ATOM     17  CB  SER A   3      41.465  56.644  61.895  1.00 74.67           C
ATOM     18  OG  SER A   3      42.472  57.434  61.281  1.00 74.67           O
ATOM     19  C   SER A   3      42.790  56.615  63.939  1.00 74.67           C
ATOM     20  O   SER A   3      43.997  56.821  63.824  1.00 74.67           O
ATOM     21  N   ALA A   4      42.064  57.175  64.923  1.00 25.17           N
ATOM     22  CA  ALA A   4      42.728  58.047  65.846  1.00 25.17           C
ATOM     23  CB  ALA A   4      41.766  58.666  66.877  1.00 25.17           C
ATOM     24  C   ALA A   4      43.757  57.262  66.596  1.00 25.17           C
ATOM     25  O   ALA A   4      44.895  57.706  66.743  1.00 25.17           O
ATOM     26  N   SER A   5      43.389  56.059  67.075  1.00 73.29           N
ATOM     27  CA  SER A   5      44.293  55.262  67.856  1.00 73.29           C
ATOM     28  CB  SER A   5      43.619  54.041  68.506  1.00 73.29           C
ATOM     29  OG  SER A   5      43.189  53.123  67.512  1.00 73.29           O
ATOM     30  C   SER A   5      45.413  54.763  66.998  1.00 73.29           C
ATOM     31  O   SER A   5      46.549  54.650  67.457  1.00 73.29           O
ATOM     32  N   GLN A   6      45.126  54.440  65.724  1.00 63.09           N
ATOM     33  CA  GLN A   6      46.150  53.899  64.880  1.00 63.09           C
ATOM     34  CB  GLN A   6      45.628  53.396  63.526  1.00 63.09           C
ATOM     35  CG  GLN A   6      46.595  52.399  62.890  1.00 63.09           C
ATOM     36  CD  GLN A   6      46.613  51.195  63.823  1.00 63.09           C
ATOM     37  OE1 GLN A   6      47.570  50.425  63.881  1.00 63.09           O
ATOM     38  NE2 GLN A   6      45.508  51.038  64.599  1.00 63.09           N
ATOM     39  C   GLN A   6      47.179  54.955  64.627  1.00 63.09           C
ATOM     40  O   GLN A   6      48.374  54.667  64.567  1.00 63.09           O
ATOM     41  N   ALA A   7      46.735  56.215  64.462  1.00 21.75           N
ATOM     42  CA  ALA A   7      47.653  57.286  64.210  1.00 21.75           C
ATOM     43  CB  ALA A   7      46.953  58.643  64.015  1.00 21.75           C
ATOM     44  C   ALA A   7      48.566  57.409  65.390  1.00 21.75           C
ATOM     45  O   ALA A   7      49.772  57.590  65.235  1.00 21.75           O
ATOM     46  N   SER A   8      48.010  57.296  66.611  1.00 21.71           N
ATOM     47  CA  SER A   8      48.810  57.424  67.795  1.00 21.71           C
ATOM     48  CB  SER A   8      47.972  57.366  69.084  1.00 21.71           C
ATOM     49  OG  SER A   8      47.089  58.477  69.139  1.00 21.71           O
ATOM     50  C   SER A   8      49.806  56.299  67.828  1.00 21.71           C
ATOM     51  O   SER A   8      50.949  56.479  68.245  1.00 21.71           O
ATOM     52  N   SER A   9      49.391  55.097  67.386  1.00 37.47           N
ATOM     53  CA  SER A   9      50.250  53.947  67.395  1.00 37.47           C
ATOM     54  CB  SER A   9      49.511  52.663  66.973  1.00 37.47           C
ATOM     55  OG  SER A   9      50.394  51.552  66.997  1.00 37.47           O
ATOM     56  C   SER A   9      51.375  54.162  66.435  1.00 37.47           C
ATOM     57  O   SER A   9      52.519  53.802  66.705  1.00 37.47           O
ATOM     58  N   TRP A  10      51.082  54.743  65.262  1.00 98.81           N
ATOM     59  CA  TRP A  10      52.102  54.938  64.276  1.00 98.81           C
ATOM     60  CB  TRP A  10      51.558  55.329  62.895  1.00 98.81           C
ATOM     61  CG  TRP A  10      50.732  54.225  62.283  1.00 98.81           C
ATOM     62  CD2 TRP A  10      51.054  52.835  62.426  1.00 98.81           C
ATOM     63  CD1 TRP A  10      49.561  54.282  61.587  1.00 98.81           C
ATOM     64  NE1 TRP A  10      49.145  53.012  61.265  1.00 98.81           N
ATOM     65  CE2 TRP A  10      50.051  52.111  61.783  1.00 98.81           C
ATOM     66  CE3 TRP A  10      52.094  52.213  63.056  1.00 98.81           C
ATOM     67  CZ2 TRP A  10      50.074  50.746  61.757  1.00 98.81           C
ATOM     68  CZ3 TRP A  10      52.122  50.838  63.018  1.00 98.81           C
ATOM     69  CH2 TRP A  10      51.132  50.118  62.380  1.00 98.81           C
ATOM     70  C   TRP A  10      53.067  55.983  64.721  1.00 98.81           C
ATOM     71  O   TRP A  10      54.266  55.846  64.492  1.00 98.81           O
ATOM     72  N   VAL A  11      52.570  57.062  65.354  1.00 90.58           N
ATOM     73  CA  VAL A  11      53.432  58.133  65.764  1.00 90.58           C
ATOM     74  CB  VAL A  11      52.699  59.305  66.353  1.00 90.58           C
ATOM     75  CG1 VAL A  11      52.092  58.912  67.708  1.00 90.58           C
ATOM     76  CG2 VAL A  11      53.684  60.483  66.424  1.00 90.58           C
ATOM     77  C   VAL A  11      54.418  57.626  66.769  1.00 90.58           C
ATOM     78  O   VAL A  11      55.591  57.991  66.728  1.00 90.58           O
ATOM     79  N   LYS A  12      53.974  56.769  67.709  1.00 94.16           N
ATOM     80  CA  LYS A  12      54.890  56.261  68.690  1.00 94.16           C
ATOM     81  CB  LYS A  12      54.238  55.354  69.749  1.00 94.16           C
ATOM     82  CG  LYS A  12      53.678  54.055  69.171  1.00 94.16           C
ATOM     83  CD  LYS A  12      53.372  52.973  70.207  1.00 94.16           C
ATOM     84  CE  LYS A  12      52.584  51.792  69.631  1.00 94.16           C
ATOM     85  NZ  LYS A  12      53.284  51.236  68.451  1.00 94.16           N
ATOM     86  C   LYS A  12      55.927  55.444  67.985  1.00 94.16           C
ATOM     87  O   LYS A  12      57.107  55.509  68.323  1.00 94.16           O
ATOM     88  N   ALA A  13      55.510  54.653  66.977  1.00 36.56           N
ATOM     89  CA  ALA A  13      56.420  53.805  66.261  1.00 36.56           C
ATOM     90  CB  ALA A  13      55.722  52.958  65.183  1.00 36.56           C
ATOM     91  C   ALA A  13      57.454  54.649  65.567  1.00 36.56           C
ATOM     92  O   ALA A  13      58.639  54.321  65.600  1.00 36.56           O
ATOM     93  N   LEU A  14      57.044  55.768  64.930  1.00178.49           N
ATOM     94  CA  LEU A  14      57.988  56.607  64.235  1.00178.49           C
ATOM     95  CB  LEU A  14      57.422  57.860  63.521  1.00178.49           C
ATOM     96  CG  LEU A  14      56.669  57.668  62.187  1.00178.49           C
ATOM     97  CD1 LEU A  14      57.494  56.826  61.211  1.00178.49           C
ATOM     98  CD2 LEU A  14      55.217  57.215  62.341  1.00178.49           C
ATOM     99  C   LEU A  14      58.947  57.176  65.222  1.00178.49           C
ATOM    100  O   LEU A  14      60.109  57.414  64.900  1.00178.49           O
ATOM    101  N   THR A  15      58.457  57.472  66.438  1.00 36.11           N
ATOM    102  CA  THR A  15      59.282  58.047  67.460  1.00 36.11           C
ATOM    103  CB  THR A  15      58.522  58.307  68.727  1.00 36.11           C
ATOM    104  OG1 THR A  15      57.435  59.187  68.472  1.00 36.11           O
ATOM    105  CG2 THR A  15      59.477  58.928  69.761  1.00 36.11           C
ATOM    106  C   THR A  15      60.385  57.090  67.787  1.00 36.11           C
ATOM    107  O   THR A  15      61.547  57.487  67.868  1.00 36.11           O
ATOM    108  N   LEU A  16      60.062  55.792  67.954  1.00 48.65           N
ATOM    109  CA  LEU A  16      61.088  54.860  68.329  1.00 48.65           C
ATOM    110  CB  LEU A  16      60.609  53.411  68.517  1.00 48.65           C
ATOM    111  CG  LEU A  16      61.774  52.453  68.850  1.00 48.65           C
ATOM    112  CD1 LEU A  16      62.427  52.788  70.201  1.00 48.65           C
ATOM    113  CD2 LEU A  16      61.346  50.983  68.735  1.00 48.65           C
ATOM    114  C   LEU A  16      62.123  54.831  67.254  1.00 48.65           C
ATOM    115  O   LEU A  16      63.319  54.783  67.530  1.00 48.65           O
ATOM    116  N   CYS A  17      61.673  54.851  65.990  1.00 63.72           N
ATOM    117  CA  CYS A  17      62.536  54.807  64.847  1.00 63.72           C
ATOM    118  CB  CYS A  17      61.771  54.625  63.526  1.00 63.72           C
ATOM    119  SG  CYS A  17      60.939  53.015  63.426  1.00 63.72           S
ATOM    120  C   CYS A  17      63.318  56.083  64.709  1.00 63.72           C
ATOM    121  O   CYS A  17      64.397  56.083  64.122  1.00 63.72           O
ATOM    122  N   ARG A  18      62.813  57.198  65.269  1.00123.67           N
ATOM    123  CA  ARG A  18      63.335  58.514  65.012  1.00123.67           C
ATOM    124  CB  ARG A  18      62.680  59.581  65.909  1.00123.67           C
ATOM    125  CG  ARG A  18      63.172  61.003  65.634  1.00123.67           C
ATOM    126  CD  ARG A  18      62.607  61.629  64.355  1.00123.67           C
ATOM    127  NE  ARG A  18      63.205  62.991  64.251  1.00123.67           N
ATOM    128  CZ  ARG A  18      62.715  63.921  63.379  1.00123.67           C
ATOM    129  NH1 ARG A  18      61.603  63.671  62.629  1.00123.67           N
ATOM    130  NH2 ARG A  18      63.353  65.119  63.251  1.00123.67           N
ATOM    131  C   ARG A  18      64.815  58.581  65.241  1.00123.67           C
ATOM    132  O   ARG A  18      65.533  59.161  64.426  1.00123.67           O
ATOM    133  N   THR A  19      65.328  58.007  66.339  1.00 96.59           N
ATOM    134  CA  THR A  19      66.743  58.083  66.571  1.00 96.59           C
ATOM    135  CB  THR A  19      67.160  57.503  67.889  1.00 96.59           C
ATOM    136  OG1 THR A  19      68.533  57.775  68.128  1.00 96.59           O
ATOM    137  CG2 THR A  19      66.909  55.987  67.877  1.00 96.59           C
ATOM    138  C   THR A  19      67.458  57.332  65.490  1.00 96.59           C
ATOM    139  O   THR A  19      68.523  57.748  65.034  1.00 96.59           O
ATOM    140  N   LYS A  20      66.882  56.196  65.053  1.00136.48           N
ATOM    141  CA  LYS A  20      67.502  55.348  64.075  1.00136.48           C
ATOM    142  CB  LYS A  20      66.610  54.154  63.696  1.00136.48           C
ATOM    143  CG  LYS A  20      66.019  53.404  64.892  1.00136.48           C
ATOM    144  CD  LYS A  20      67.050  52.808  65.845  1.00136.48           C
ATOM    145  CE  LYS A  20      66.407  52.073  67.023  1.00136.48           C
ATOM    146  NZ  LYS A  20      65.514  52.993  67.765  1.00136.48           N
ATOM    147  C   LYS A  20      67.670  56.125  62.809  1.00136.48           C
ATOM    148  O   LYS A  20      68.741  56.125  62.204  1.00136.48           O
ATOM    149  N   LEU A  21      66.603  56.829  62.387  1.00110.44           N
ATOM    150  CA  LEU A  21      66.631  57.549  61.150  1.00110.44           C
ATOM    151  CB  LEU A  21      65.265  58.140  60.772  1.00110.44           C
ATOM    152  CG  LEU A  21      64.275  57.052  60.312  1.00110.44           C
ATOM    153  CD1 LEU A  21      64.059  55.984  61.390  1.00110.44           C
ATOM    154  CD2 LEU A  21      62.958  57.663  59.827  1.00110.44           C
ATOM    155  C   LEU A  21      67.669  58.630  61.202  1.00110.44           C
ATOM    156  O   LEU A  21      68.406  58.820  60.237  1.00110.44           O
ATOM    157  N   GLN A  22      67.792  59.347  62.336  1.00 64.95           N
ATOM    158  CA  GLN A  22      68.764  60.404  62.407  1.00 64.95           C
ATOM    159  CB  GLN A  22      68.775  61.113  63.774  1.00 64.95           C
ATOM    160  CG  GLN A  22      69.945  62.083  63.968  1.00 64.95           C
ATOM    161  CD  GLN A  22      69.836  63.238  62.981  1.00 64.95           C
ATOM    162  OE1 GLN A  22      70.836  63.634  62.383  1.00 64.95           O
ATOM    163  NE2 GLN A  22      68.611  63.807  62.816  1.00 64.95           N
ATOM    164  C   GLN A  22      70.127  59.828  62.170  1.00 64.95           C
ATOM    165  O   GLN A  22      70.935  60.407  61.445  1.00 64.95           O
ATOM    166  N   ARG A  23      70.423  58.658  62.763  1.00 86.59           N
ATOM    167  CA  ARG A  23      71.727  58.079  62.611  1.00 86.59           C
ATOM    168  CB  ARG A  23      71.928  56.825  63.477  1.00 86.59           C
ATOM    169  CG  ARG A  23      73.394  56.413  63.605  1.00 86.59           C
ATOM    170  CD  ARG A  23      73.608  55.179  64.483  1.00 86.59           C
ATOM    171  NE  ARG A  23      75.078  54.977  64.618  1.00 86.59           N
ATOM    172  CZ  ARG A  23      75.769  55.610  65.611  1.00 86.59           C
ATOM    173  NH1 ARG A  23      75.117  56.435  66.482  1.00 86.59           N
ATOM    174  NH2 ARG A  23      77.113  55.412  65.737  1.00 86.59           N
ATOM    175  C   ARG A  23      71.955  57.696  61.175  1.00 86.59           C
ATOM    176  O   ARG A  23      73.045  57.898  60.641  1.00 86.59           O
ATOM    177  N   PHE A  24      70.923  57.134  60.513  1.00 75.44           N
ATOM    178  CA  PHE A  24      71.043  56.649  59.165  1.00 75.44           C
ATOM    179  CB  PHE A  24      69.791  55.913  58.652  1.00 75.44           C
ATOM    180  CG  PHE A  24      69.680  54.598  59.348  1.00 75.44           C
ATOM    181  CD1 PHE A  24      70.642  53.634  59.159  1.00 75.44           C
ATOM    182  CD2 PHE A  24      68.599  54.311  60.149  1.00 75.44           C
ATOM    183  CE1 PHE A  24      70.545  52.412  59.784  1.00 75.44           C
ATOM    184  CE2 PHE A  24      68.493  53.090  60.774  1.00 75.44           C
ATOM    185  CZ  PHE A  24      69.471  52.140  60.597  1.00 75.44           C
ATOM    186  C   PHE A  24      71.317  57.765  58.207  1.00 75.44           C
ATOM    187  O   PHE A  24      72.107  57.605  57.279  1.00 75.44           O
ATOM    188  N   ILE A  25      70.623  58.905  58.367  1.00105.87           N
ATOM    189  CA  ILE A  25      70.828  60.035  57.508  1.00105.87           C
ATOM    190  CB  ILE A  25      69.758  61.073  57.637  1.00105.87           C
ATOM    191  CG2 ILE A  25      70.279  62.407  57.091  1.00105.87           C
ATOM    192  CG1 ILE A  25      68.498  60.538  56.936  1.00105.87           C
ATOM    193  CD1 ILE A  25      67.278  61.444  57.032  1.00105.87           C
ATOM    194  C   ILE A  25      72.184  60.629  57.708  1.00105.87           C
ATOM    195  O   ILE A  25      72.831  61.035  56.744  1.00105.87           O
ATOM    196  N   ARG A  26      72.667  60.710  58.959  1.00 74.83           N
ATOM    197  CA  ARG A  26      73.974  61.277  59.133  1.00 74.83           C
ATOM    198  CB  ARG A  26      74.399  61.374  60.609  1.00 74.83           C
ATOM    199  CG  ARG A  26      73.498  62.320  61.413  1.00 74.83           C
ATOM    200  CD  ARG A  26      73.662  63.801  61.052  1.00 74.83           C
ATOM    201  NE  ARG A  26      74.922  64.293  61.678  1.00 74.83           N
ATOM    202  CZ  ARG A  26      74.878  64.904  62.898  1.00 74.83           C
ATOM    203  NH1 ARG A  26      73.682  65.067  63.536  1.00 74.83           N
ATOM    204  NH2 ARG A  26      76.028  65.357  63.479  1.00 74.83           N
ATOM    205  C   ARG A  26      74.939  60.405  58.383  1.00 74.83           C
ATOM    206  O   ARG A  26      75.888  60.893  57.771  1.00 74.83           O
ATOM    207  N   ALA A  27      74.719  59.077  58.418  1.00 47.79           N
ATOM    208  CA  ALA A  27      75.566  58.159  57.713  1.00 47.79           C
ATOM    209  CB  ALA A  27      75.201  56.688  57.979  1.00 47.79           C
ATOM    210  C   ALA A  27      75.459  58.387  56.225  1.00 47.79           C
ATOM    211  O   ALA A  27      76.455  58.284  55.514  1.00 47.79           O
ATOM    212  N   ARG A  28      74.239  58.616  55.693  1.00169.21           N
ATOM    213  CA  ARG A  28      74.068  58.817  54.274  1.00169.21           C
ATOM    214  CB  ARG A  28      72.629  58.558  53.802  1.00169.21           C
ATOM    215  CG  ARG A  28      72.288  57.066  53.820  1.00169.21           C
ATOM    216  CD  ARG A  28      72.767  56.312  52.575  1.00169.21           C
ATOM    217  NE  ARG A  28      74.156  56.767  52.288  1.00169.21           N
ATOM    218  CZ  ARG A  28      75.045  55.956  51.648  1.00169.21           C
ATOM    219  NH1 ARG A  28      74.672  54.702  51.259  1.00169.21           N
ATOM    220  NH2 ARG A  28      76.308  56.406  51.396  1.00169.21           N
ATOM    221  C   ARG A  28      74.511  60.165  53.772  1.00169.21           C
ATOM    222  O   ARG A  28      75.105  60.252  52.698  1.00169.21           O
ATOM    223  N   THR A  29      74.163  61.252  54.494  1.00 80.72           N
ATOM    224  CA  THR A  29      74.588  62.592  54.185  1.00 80.72           C
ATOM    225  CB  THR A  29      73.548  63.383  53.445  1.00 80.72           C
ATOM    226  OG1 THR A  29      73.218  62.724  52.231  1.00 80.72           O
ATOM    227  CG2 THR A  29      74.103  64.785  53.141  1.00 80.72           C
ATOM    228  C   THR A  29      74.817  63.235  55.526  1.00 80.72           C
ATOM    229  O   THR A  29      73.890  63.402  56.316  1.00 80.72           O
ATOM    230  N   PRO A  30      76.021  63.653  55.781  1.00 79.74           N
ATOM    231  CA  PRO A  30      76.380  64.084  57.108  1.00 79.74           C
ATOM    232  CD  PRO A  30      77.153  63.060  55.087  1.00 79.74           C
ATOM    233  CB  PRO A  30      77.905  64.156  57.117  1.00 79.74           C
ATOM    234  CG  PRO A  30      78.321  63.095  56.085  1.00 79.74           C
ATOM    235  C   PRO A  30      75.731  65.313  57.666  1.00 79.74           C
ATOM    236  O   PRO A  30      75.875  65.531  58.868  1.00 79.74           O
ATOM    237  N   ALA A  31      75.042  66.137  56.856  1.00 41.95           N
ATOM    238  CA  ALA A  31      74.509  67.356  57.395  1.00 41.95           C
ATOM    239  CB  ALA A  31      73.794  68.214  56.341  1.00 41.95           C
ATOM    240  C   ALA A  31      73.529  67.062  58.489  1.00 41.95           C
ATOM    241  O   ALA A  31      72.641  66.222  58.349  1.00 41.95           O
ATOM    242  N   ARG A  32      73.709  67.750  59.637  1.00 87.94           N
ATOM    243  CA  ARG A  32      72.825  67.623  60.757  1.00 87.94           C
ATOM    244  CB  ARG A  32      73.320  68.339  62.018  1.00 87.94           C
ATOM    245  CG  ARG A  32      72.285  68.218  63.133  1.00 87.94           C
ATOM    246  CD  ARG A  32      72.408  69.257  64.243  1.00 87.94           C
ATOM    247  NE  ARG A  32      71.162  69.144  65.049  1.00 87.94           N
ATOM    248  CZ  ARG A  32      70.026  69.781  64.639  1.00 87.94           C
ATOM    249  NH1 ARG A  32      70.041  70.550  63.512  1.00 87.94           N
ATOM    250  NH2 ARG A  32      68.870  69.643  65.349  1.00 87.94           N
ATOM    251  C   ARG A  32      71.502  68.248  60.444  1.00 87.94           C
ATOM    252  O   ARG A  32      70.456  67.684  60.759  1.00 87.94           O
ATOM    253  N   GLU A  33      71.514  69.453  59.837  1.00131.18           N
ATOM    254  CA  GLU A  33      70.286  70.156  59.580  1.00131.18           C
ATOM    255  CB  GLU A  33      70.503  71.583  59.047  1.00131.18           C
ATOM    256  CG  GLU A  33      71.209  71.636  57.692  1.00131.18           C
ATOM    257  CD  GLU A  33      72.678  71.313  57.911  1.00131.18           C
ATOM    258  OE1 GLU A  33      73.166  71.520  59.053  1.00131.18           O
ATOM    259  OE2 GLU A  33      73.331  70.854  56.936  1.00131.18           O
ATOM    260  C   GLU A  33      69.486  69.420  58.554  1.00131.18           C
ATOM    261  O   GLU A  33      68.289  69.197  58.731  1.00131.18           O
ATOM    262  N   GLU A  34      70.143  69.005  57.455  1.00 44.65           N
ATOM    263  CA  GLU A  34      69.484  68.322  56.381  1.00 44.65           C
ATOM    264  CB  GLU A  34      70.413  68.000  55.199  1.00 44.65           C
ATOM    265  CG  GLU A  34      70.879  69.224  54.413  1.00 44.65           C
ATOM    266  CD  GLU A  34      71.760  68.723  53.278  1.00 44.65           C
ATOM    267  OE1 GLU A  34      72.607  67.827  53.535  1.00 44.65           O
ATOM    268  OE2 GLU A  34      71.588  69.223  52.135  1.00 44.65           O
ATOM    269  C   GLU A  34      69.001  67.013  56.899  1.00 44.65           C
ATOM    270  O   GLU A  34      67.944  66.526  56.503  1.00 44.65           O
ATOM    271  N   ALA A  35      69.792  66.389  57.787  1.00 38.96           N
ATOM    272  CA  ALA A  35      69.400  65.118  58.306  1.00 38.96           C
ATOM    273  CB  ALA A  35      70.435  64.529  59.279  1.00 38.96           C
ATOM    274  C   ALA A  35      68.117  65.282  59.055  1.00 38.96           C
ATOM    275  O   ALA A  35      67.169  64.536  58.832  1.00 38.96           O
ATOM    276  N   ASP A  36      68.022  66.311  59.913  1.00 95.20           N
ATOM    277  CA  ASP A  36      66.870  66.443  60.756  1.00 95.20           C
ATOM    278  CB  ASP A  36      66.991  67.650  61.703  1.00 95.20           C
ATOM    279  CG  ASP A  36      66.140  67.388  62.933  1.00 95.20           C
ATOM    280  OD1 ASP A  36      65.777  66.202  63.157  1.00 95.20           O
ATOM    281  OD2 ASP A  36      65.860  68.365  63.678  1.00 95.20           O
ATOM    282  C   ASP A  36      65.656  66.624  59.896  1.00 95.20           C
ATOM    283  O   ASP A  36      64.624  65.997  60.131  1.00 95.20           O
ATOM    284  N   ASP A  37      65.766  67.466  58.850  1.00 39.56           N
ATOM    285  CA  ASP A  37      64.656  67.779  57.994  1.00 39.56           C
ATOM    286  CB  ASP A  37      65.022  68.824  56.923  1.00 39.56           C
ATOM    287  CG  ASP A  37      63.742  69.457  56.396  1.00 39.56           C
ATOM    288  OD1 ASP A  37      62.647  69.088  56.898  1.00 39.56           O
ATOM    289  OD2 ASP A  37      63.841  70.326  55.490  1.00 39.56           O
ATOM    290  C   ASP A  37      64.206  66.529  57.292  1.00 39.56           C
ATOM    291  O   ASP A  37      63.009  66.288  57.148  1.00 39.56           O
ATOM    292  N   ILE A  38      65.163  65.689  56.849  1.00108.83           N
ATOM    293  CA  ILE A  38      64.862  64.483  56.123  1.00108.83           C
ATOM    294  CB  ILE A  38      66.079  63.763  55.623  1.00108.83           C
ATOM    295  CG2 ILE A  38      65.582  62.512  54.879  1.00108.83           C
ATOM    296  CG1 ILE A  38      66.924  64.682  54.722  1.00108.83           C
ATOM    297  CD1 ILE A  38      66.188  65.156  53.469  1.00108.83           C
ATOM    298  C   ILE A  38      64.093  63.541  57.010  1.00108.83           C
ATOM    299  O   ILE A  38      63.240  62.799  56.527  1.00108.83           O
ATOM    300  N   LEU A  39      64.420  63.485  58.317  1.00123.93           N
ATOM    301  CA  LEU A  39      63.716  62.641  59.252  1.00123.93           C
ATOM    302  CB  LEU A  39      64.343  62.633  60.660  1.00123.93           C
ATOM    303  CG  LEU A  39      65.578  61.728  60.832  1.00123.93           C
ATOM    304  CD1 LEU A  39      66.696  62.047  59.845  1.00123.93           C
ATOM    305  CD2 LEU A  39      66.093  61.787  62.276  1.00123.93           C
ATOM    306  C   LEU A  39      62.313  63.125  59.408  1.00123.93           C
ATOM    307  O   LEU A  39      61.385  62.338  59.582  1.00123.93           O
ATOM    308  N   GLN A  40      62.133  64.453  59.400  1.00 93.69           N
ATOM    309  CA  GLN A  40      60.833  65.019  59.563  1.00 93.69           C
ATOM    310  CB  GLN A  40      60.916  66.547  59.633  1.00 93.69           C
ATOM    311  CG  GLN A  40      59.577  67.230  59.864  1.00 93.69           C
ATOM    312  CD  GLN A  40      59.859  68.719  59.962  1.00 93.69           C
ATOM    313  OE1 GLN A  40      59.556  69.353  60.972  1.00 93.69           O
ATOM    314  NE2 GLN A  40      60.472  69.293  58.891  1.00 93.69           N
ATOM    315  C   GLN A  40      59.977  64.620  58.394  1.00 93.69           C
ATOM    316  O   GLN A  40      58.830  64.214  58.576  1.00 93.69           O
ATOM    317  N   GLU A  41      60.522  64.703  57.162  1.00101.40           N
ATOM    318  CA  GLU A  41      59.776  64.403  55.968  1.00101.40           C
ATOM    319  CB  GLU A  41      60.561  64.713  54.676  1.00101.40           C
ATOM    320  CG  GLU A  41      59.691  65.151  53.490  1.00101.40           C
ATOM    321  CD  GLU A  41      58.560  64.159  53.268  1.00101.40           C
ATOM    322  OE1 GLU A  41      58.818  63.085  52.663  1.00101.40           O
ATOM    323  OE2 GLU A  41      57.416  64.470  53.696  1.00101.40           O
ATOM    324  C   GLU A  41      59.452  62.935  55.943  1.00101.40           C
ATOM    325  O   GLU A  41      58.338  62.538  55.606  1.00101.40           O
ATOM    326  N   ILE A  42      60.424  62.086  56.325  1.00 64.22           N
ATOM    327  CA  ILE A  42      60.255  60.663  56.259  1.00 64.22           C
ATOM    328  CB  ILE A  42      61.507  59.918  56.636  1.00 64.22           C
ATOM    329  CG2 ILE A  42      61.732  60.020  58.154  1.00 64.22           C
ATOM    330  CG1 ILE A  42      61.440  58.472  56.140  1.00 64.22           C
ATOM    331  CD1 ILE A  42      62.803  57.796  56.208  1.00 64.22           C
ATOM    332  C   ILE A  42      59.142  60.258  57.182  1.00 64.22           C
ATOM    333  O   ILE A  42      58.360  59.361  56.870  1.00 64.22           O
ATOM    334  N   THR A  43      59.060  60.892  58.369  1.00121.01           N
ATOM    335  CA  THR A  43      58.031  60.560  59.310  1.00121.01           C
ATOM    336  CB  THR A  43      58.218  61.203  60.659  1.00121.01           C
ATOM    337  OG1 THR A  43      57.434  60.527  61.627  1.00121.01           O
ATOM    338  CG2 THR A  43      57.800  62.683  60.610  1.00121.01           C
ATOM    339  C   THR A  43      56.698  60.965  58.751  1.00121.01           C
ATOM    340  O   THR A  43      55.714  60.238  58.882  1.00121.01           O
ATOM    341  N   CYS A  44      56.639  62.141  58.096  1.00 71.97           N
ATOM    342  CA  CYS A  44      55.411  62.676  57.575  1.00 71.97           C
ATOM    343  CB  CYS A  44      55.589  64.076  56.967  1.00 71.97           C
ATOM    344  SG  CYS A  44      54.028  64.740  56.322  1.00 71.97           S
ATOM    345  C   CYS A  44      54.894  61.784  56.494  1.00 71.97           C
ATOM    346  O   CYS A  44      53.698  61.502  56.424  1.00 71.97           O
ATOM    347  N   GLN A  45      55.806  61.313  55.622  1.00 88.37           N
ATOM    348  CA  GLN A  45      55.476  60.499  54.491  1.00 88.37           C
ATOM    349  CB  GLN A  45      56.720  60.201  53.636  1.00 88.37           C
ATOM    350  CG  GLN A  45      56.415  59.924  52.165  1.00 88.37           C
ATOM    351  CD  GLN A  45      55.306  58.891  52.079  1.00 88.37           C
ATOM    352  OE1 GLN A  45      55.479  57.746  52.493  1.00 88.37           O
ATOM    353  NE2 GLN A  45      54.131  59.307  51.533  1.00 88.37           N
ATOM    354  C   GLN A  45      54.931  59.205  55.022  1.00 88.37           C
ATOM    355  O   GLN A  45      53.982  58.649  54.472  1.00 88.37           O
ATOM    356  N   LEU A  46      55.520  58.694  56.123  1.00127.41           N
ATOM    357  CA  LEU A  46      55.099  57.445  56.698  1.00127.41           C
ATOM    358  CB  LEU A  46      55.947  57.067  57.933  1.00127.41           C
ATOM    359  CG  LEU A  46      55.601  55.736  58.643  1.00127.41           C
ATOM    360  CD1 LEU A  46      54.272  55.767  59.412  1.00127.41           C
ATOM    361  CD2 LEU A  46      55.698  54.557  57.667  1.00127.41           C
ATOM    362  C   LEU A  46      53.676  57.562  57.161  1.00127.41           C
ATOM    363  O   LEU A  46      52.841  56.721  56.836  1.00127.41           O
ATOM    364  N   ILE A  47      53.341  58.630  57.910  1.00 49.44           N
ATOM    365  CA  ILE A  47      52.004  58.723  58.424  1.00 49.44           C
ATOM    366  CB  ILE A  47      51.786  59.872  59.369  1.00 49.44           C
ATOM    367  CG2 ILE A  47      51.825  61.187  58.574  1.00 49.44           C
ATOM    368  CG1 ILE A  47      50.475  59.657  60.146  1.00 49.44           C
ATOM    369  CD1 ILE A  47      50.340  60.530  61.394  1.00 49.44           C
ATOM    370  C   ILE A  47      51.043  58.836  57.278  1.00 49.44           C
ATOM    371  O   ILE A  47      49.955  58.265  57.316  1.00 49.44           O
ATOM    372  N   GLY A  48      51.421  59.583  56.223  1.00 40.69           N
ATOM    373  CA  GLY A  48      50.549  59.787  55.097  1.00 40.69           C
ATOM    374  C   GLY A  48      50.225  58.469  54.451  1.00 40.69           C
ATOM    375  O   GLY A  48      49.102  58.257  53.999  1.00 40.69           O
ATOM    376  N   VAL A  49      51.237  57.590  54.349  1.00117.60           N
ATOM    377  CA  VAL A  49      51.232  56.260  53.788  1.00117.60           C
ATOM    378  CB  VAL A  49      52.561  55.790  53.262  1.00117.60           C
ATOM    379  CG1 VAL A  49      52.939  56.699  52.083  1.00117.60           C
ATOM    380  CG2 VAL A  49      53.605  55.767  54.387  1.00117.60           C
ATOM    381  C   VAL A  49      50.675  55.250  54.753  1.00117.60           C
ATOM    382  O   VAL A  49      50.950  54.060  54.619  1.00117.60           O
ATOM    383  N   GLU A  50      49.952  55.692  55.800  1.00118.09           N
ATOM    384  CA  GLU A  50      49.493  54.835  56.863  1.00118.09           C
ATOM    385  CB  GLU A  50      48.490  55.552  57.793  1.00118.09           C
ATOM    386  CG  GLU A  50      48.105  54.767  59.055  1.00118.09           C
ATOM    387  CD  GLU A  50      46.799  54.019  58.808  1.00118.09           C
ATOM    388  OE1 GLU A  50      46.215  54.185  57.704  1.00118.09           O
ATOM    389  OE2 GLU A  50      46.363  53.276  59.729  1.00118.09           O
ATOM    390  C   GLU A  50      48.828  53.587  56.334  1.00118.09           C
ATOM    391  O   GLU A  50      48.855  52.560  57.010  1.00118.09           O
ATOM    392  N   GLN A  51      48.199  53.611  55.140  1.00 86.51           N
ATOM    393  CA  GLN A  51      47.486  52.437  54.707  1.00 86.51           C
ATOM    394  CB  GLN A  51      46.801  52.643  53.343  1.00 86.51           C
ATOM    395  CG  GLN A  51      45.709  53.716  53.372  1.00 86.51           C
ATOM    396  CD  GLN A  51      45.140  53.858  51.968  1.00 86.51           C
ATOM    397  OE1 GLN A  51      45.764  53.453  50.989  1.00 86.51           O
ATOM    398  NE2 GLN A  51      43.922  54.455  51.862  1.00 86.51           N
ATOM    399  C   GLN A  51      48.368  51.207  54.613  1.00 86.51           C
ATOM    400  O   GLN A  51      48.012  50.222  55.260  1.00 86.51           O
ATOM    401  N   PRO A  52      49.472  51.136  53.893  1.00141.55           N
ATOM    402  CA  PRO A  52      50.250  49.913  53.901  1.00141.55           C
ATOM    403  CD  PRO A  52      49.651  51.885  52.661  1.00141.55           C
ATOM    404  CB  PRO A  52      51.042  49.902  52.589  1.00141.55           C
ATOM    405  CG  PRO A  52      50.978  51.358  52.086  1.00141.55           C
ATOM    406  C   PRO A  52      51.111  49.763  55.131  1.00141.55           C
ATOM    407  O   PRO A  52      52.210  50.306  55.159  1.00141.55           O
ATOM    408  N   VAL A  53      50.689  48.924  56.090  1.00145.80           N
ATOM    409  CA  VAL A  53      51.280  48.682  57.387  1.00145.80           C
ATOM    410  CB  VAL A  53      50.248  48.148  58.361  1.00145.80           C
ATOM    411  CG1 VAL A  53      50.832  47.973  59.778  1.00145.80           C
ATOM    412  CG2 VAL A  53      49.054  49.118  58.334  1.00145.80           C
ATOM    413  C   VAL A  53      52.483  47.774  57.275  1.00145.80           C
ATOM    414  O   VAL A  53      52.986  47.289  58.284  1.00145.80           O
ATOM    415  N   GLU A  54      52.877  47.367  56.053  1.00115.01           N
ATOM    416  CA  GLU A  54      54.052  46.549  55.900  1.00115.01           C
ATOM    417  CB  GLU A  54      54.515  46.559  54.436  1.00115.01           C
ATOM    418  CG  GLU A  54      55.885  45.941  54.190  1.00115.01           C
ATOM    419  CD  GLU A  54      56.347  46.449  52.832  1.00115.01           C
ATOM    420  OE1 GLU A  54      55.579  47.217  52.192  1.00115.01           O
ATOM    421  OE2 GLU A  54      57.480  46.084  52.422  1.00115.01           O
ATOM    422  C   GLU A  54      55.195  47.129  56.698  1.00115.01           C
ATOM    423  O   GLU A  54      55.862  48.061  56.251  1.00115.01           O
ATOM    424  N   ASN A  55      55.460  46.539  57.890  1.00108.64           N
ATOM    425  CA  ASN A  55      56.561  46.879  58.762  1.00108.64           C
ATOM    426  CB  ASN A  55      57.853  46.163  58.340  1.00108.64           C
ATOM    427  CG  ASN A  55      57.615  44.666  58.475  1.00108.64           C
ATOM    428  OD1 ASN A  55      57.758  44.106  59.559  1.00108.64           O
ATOM    429  ND2 ASN A  55      57.227  43.998  57.355  1.00108.64           N
ATOM    430  C   ASN A  55      56.832  48.357  58.787  1.00108.64           C
ATOM    431  O   ASN A  55      57.703  48.833  58.062  1.00108.64           O
ATOM    432  N   ILE A  56      56.136  49.121  59.652  1.00163.11           N
ATOM    433  CA  ILE A  56      56.272  50.555  59.673  1.00163.11           C
ATOM    434  CB  ILE A  56      55.508  51.193  60.789  1.00163.11           C
ATOM    435  CG2 ILE A  56      55.925  52.668  60.846  1.00163.11           C
ATOM    436  CG1 ILE A  56      53.999  50.989  60.600  1.00163.11           C
ATOM    437  CD1 ILE A  56      53.441  51.631  59.330  1.00163.11           C
ATOM    438  C   ILE A  56      57.713  50.946  59.844  1.00163.11           C
ATOM    439  O   ILE A  56      58.168  51.882  59.190  1.00163.11           O
ATOM    440  N   SER A  57      58.479  50.275  60.726  1.00 43.86           N
ATOM    441  CA  SER A  57      59.857  50.653  60.893  1.00 43.86           C
ATOM    442  CB  SER A  57      60.566  49.842  61.992  1.00 43.86           C
ATOM    443  OG  SER A  57      61.916  50.266  62.124  1.00 43.86           O
ATOM    444  C   SER A  57      60.586  50.434  59.598  1.00 43.86           C
ATOM    445  O   SER A  57      61.364  51.284  59.166  1.00 43.86           O
ATOM    446  N   ALA A  58      60.335  49.291  58.930  1.00 33.78           N
ATOM    447  CA  ALA A  58      61.001  48.968  57.698  1.00 33.78           C
ATOM    448  CB  ALA A  58      60.604  47.590  57.141  1.00 33.78           C
ATOM    449  C   ALA A  58      60.640  49.989  56.663  1.00 33.78           C
ATOM    450  O   ALA A  58      61.484  50.395  55.867  1.00 33.78           O
ATOM    451  N   TRP A  59      59.369  50.432  56.650  1.00107.88           N
ATOM    452  CA  TRP A  59      58.890  51.345  55.650  1.00107.88           C
ATOM    453  CB  TRP A  59      57.390  51.659  55.806  1.00107.88           C
ATOM    454  CG  TRP A  59      56.703  52.072  54.522  1.00107.88           C
ATOM    455  CD2 TRP A  59      56.923  53.284  53.782  1.00107.88           C
ATOM    456  CD1 TRP A  59      55.793  51.349  53.808  1.00107.88           C
ATOM    457  NE1 TRP A  59      55.423  52.035  52.678  1.00107.88           N
ATOM    458  CE2 TRP A  59      56.115  53.226  52.646  1.00107.88           C
ATOM    459  CE3 TRP A  59      57.727  54.358  54.026  1.00107.88           C
ATOM    460  CZ2 TRP A  59      56.103  54.246  51.738  1.00107.88           C
ATOM    461  CZ3 TRP A  59      57.719  55.379  53.105  1.00107.88           C
ATOM    462  CH2 TRP A  59      56.923  55.325  51.982  1.00107.88           C
ATOM    463  C   TRP A  59      59.660  52.629  55.805  1.00107.88           C
ATOM    464  O   TRP A  59      60.086  53.230  54.821  1.00107.88           O
ATOM    465  N   LEU A  60      59.874  53.079  57.061  1.00113.79           N
ATOM    466  CA  LEU A  60      60.616  54.283  57.327  1.00113.79           C
ATOM    467  CB  LEU A  60      60.770  54.603  58.831  1.00113.79           C
ATOM    468  CG  LEU A  60      59.585  55.325  59.499  1.00113.79           C
ATOM    469  CD1 LEU A  60      59.535  56.801  59.085  1.00113.79           C
ATOM    470  CD2 LEU A  60      58.261  54.614  59.237  1.00113.79           C
ATOM    471  C   LEU A  60      62.012  54.135  56.804  1.00113.79           C
ATOM    472  O   LEU A  60      62.558  55.070  56.224  1.00113.79           O
ATOM    473  N   PHE A  61      62.639  52.960  56.992  1.00 69.54           N
ATOM    474  CA  PHE A  61      63.997  52.795  56.556  1.00 69.54           C
ATOM    475  CB  PHE A  61      64.627  51.441  56.940  1.00 69.54           C
ATOM    476  CG  PHE A  61      64.661  51.341  58.427  1.00 69.54           C
ATOM    477  CD1 PHE A  61      65.315  52.284  59.186  1.00 69.54           C
ATOM    478  CD2 PHE A  61      64.079  50.267  59.057  1.00 69.54           C
ATOM    479  CE1 PHE A  61      65.352  52.180  60.557  1.00 69.54           C
ATOM    480  CE2 PHE A  61      64.117  50.157  60.425  1.00 69.54           C
ATOM    481  CZ  PHE A  61      64.752  51.114  61.180  1.00 69.54           C
ATOM    482  C   PHE A  61      64.042  52.912  55.066  1.00 69.54           C
ATOM    483  O   PHE A  61      64.944  53.536  54.510  1.00 69.54           O
ATOM    484  N   ARG A  62      63.053  52.307  54.382  1.00149.82           N
ATOM    485  CA  ARG A  62      62.980  52.302  52.950  1.00149.82           C
ATOM    486  CB  ARG A  62      61.697  51.615  52.450  1.00149.82           C
ATOM    487  CG  ARG A  62      61.396  51.834  50.965  1.00149.82           C
ATOM    488  CD  ARG A  62      59.922  51.599  50.611  1.00149.82           C
ATOM    489  NE  ARG A  62      59.628  50.152  50.807  1.00149.82           N
ATOM    490  CZ  ARG A  62      58.383  49.723  51.168  1.00149.82           C
ATOM    491  NH1 ARG A  62      57.397  50.616  51.469  1.00149.82           N
ATOM    492  NH2 ARG A  62      58.121  48.384  51.222  1.00149.82           N
ATOM    493  C   ARG A  62      62.912  53.713  52.454  1.00149.82           C
ATOM    494  O   ARG A  62      63.646  54.087  51.542  1.00149.82           O
ATOM    495  N   ALA A  63      62.035  54.542  53.048  1.00 39.94           N
ATOM    496  CA  ALA A  63      61.864  55.888  52.579  1.00 39.94           C
ATOM    497  CB  ALA A  63      60.754  56.644  53.330  1.00 39.94           C
ATOM    498  C   ALA A  63      63.138  56.658  52.763  1.00 39.94           C
ATOM    499  O   ALA A  63      63.541  57.411  51.881  1.00 39.94           O
ATOM    500  N   ALA A  64      63.815  56.489  53.916  1.00 46.62           N
ATOM    501  CA  ALA A  64      65.011  57.238  54.191  1.00 46.62           C
ATOM    502  CB  ALA A  64      65.580  56.962  55.596  1.00 46.62           C
ATOM    503  C   ALA A  64      66.075  56.898  53.187  1.00 46.62           C
ATOM    504  O   ALA A  64      66.825  57.772  52.755  1.00 46.62           O
ATOM    505  N   ARG A  65      66.206  55.605  52.834  1.00164.50           N
ATOM    506  CA  ARG A  65      67.181  55.160  51.875  1.00164.50           C
ATOM    507  CB  ARG A  65      67.351  53.633  51.866  1.00164.50           C
ATOM    508  CG  ARG A  65      67.811  53.080  53.220  1.00164.50           C
ATOM    509  CD  ARG A  65      69.176  53.598  53.689  1.00164.50           C
ATOM    510  NE  ARG A  65      69.011  55.034  54.057  1.00164.50           N
ATOM    511  CZ  ARG A  65      69.758  55.605  55.044  1.00164.50           C
ATOM    512  NH1 ARG A  65      70.662  54.858  55.741  1.00164.50           N
ATOM    513  NH2 ARG A  65      69.592  56.929  55.333  1.00164.50           N
ATOM    514  C   ARG A  65      66.818  55.603  50.495  1.00164.50           C
ATOM    515  O   ARG A  65      67.684  55.990  49.714  1.00164.50           O
ATOM    516  N   ASN A  66      65.520  55.532  50.150  1.00 47.26           N
ATOM    517  CA  ASN A  66      65.076  55.893  48.834  1.00 47.26           C
ATOM    518  CB  ASN A  66      63.589  55.596  48.586  1.00 47.26           C
ATOM    519  CG  ASN A  66      63.424  54.091  48.425  1.00 47.26           C
ATOM    520  OD1 ASN A  66      64.385  53.328  48.512  1.00 47.26           O
ATOM    521  ND2 ASN A  66      62.166  53.647  48.166  1.00 47.26           N
ATOM    522  C   ASN A  66      65.287  57.359  48.625  1.00 47.26           C
ATOM    523  O   ASN A  66      65.654  57.794  47.536  1.00 47.26           O
ATOM    524  N   GLU A  67      65.028  58.171  49.663  1.00 66.22           N
ATOM    525  CA  GLU A  67      65.181  59.590  49.551  1.00 66.22           C
ATOM    526  CB  GLU A  67      64.574  60.359  50.735  1.00 66.22           C
ATOM    527  CG  GLU A  67      63.046  60.252  50.757  1.00 66.22           C
ATOM    528  CD  GLU A  67      62.497  61.175  51.835  1.00 66.22           C
ATOM    529  OE1 GLU A  67      62.590  62.418  51.649  1.00 66.22           O
ATOM    530  OE2 GLU A  67      61.973  60.652  52.854  1.00 66.22           O
ATOM    531  C   GLU A  67      66.636  59.931  49.408  1.00 66.22           C
ATOM    532  O   GLU A  67      66.978  60.916  48.759  1.00 66.22           O
ATOM    533  N   MET A  68      67.539  59.169  50.059  1.00119.97           N
ATOM    534  CA  MET A  68      68.941  59.429  49.900  1.00119.97           C
ATOM    535  CB  MET A  68      69.804  58.564  50.837  1.00119.97           C
ATOM    536  CG  MET A  68      71.257  59.030  50.960  1.00119.97           C
ATOM    537  SD  MET A  68      72.258  58.865  49.451  1.00119.97           S
ATOM    538  CE  MET A  68      73.794  59.480  50.198  1.00119.97           C
ATOM    539  C   MET A  68      69.346  59.139  48.484  1.00119.97           C
ATOM    540  O   MET A  68      70.061  59.921  47.858  1.00119.97           O
ATOM    541  N   THR A  69      68.867  58.011  47.922  1.00116.48           N
ATOM    542  CA  THR A  69      69.259  57.633  46.592  1.00116.48           C
ATOM    543  CB  THR A  69      68.791  56.263  46.182  1.00116.48           C
ATOM    544  OG1 THR A  69      69.461  55.862  44.997  1.00116.48           O
ATOM    545  CG2 THR A  69      67.276  56.271  45.945  1.00116.48           C
ATOM    546  C   THR A  69      68.748  58.662  45.627  1.00116.48           C
ATOM    547  O   THR A  69      69.410  58.967  44.636  1.00116.48           O
ATOM    548  N   ASP A  70      67.549  59.214  45.904  1.00 70.64           N
ATOM    549  CA  ASP A  70      66.909  60.254  45.143  1.00 70.64           C
ATOM    550  CB  ASP A  70      65.582  60.675  45.818  1.00 70.64           C
ATOM    551  CG  ASP A  70      64.989  62.009  45.325  1.00 70.64           C
ATOM    552  OD1 ASP A  70      65.507  62.663  44.379  1.00 70.64           O
ATOM    553  OD2 ASP A  70      63.971  62.406  45.953  1.00 70.64           O
ATOM    554  C   ASP A  70      67.799  61.450  45.152  1.00 70.64           C
ATOM    555  O   ASP A  70      67.971  62.091  44.117  1.00 70.64           O
ATOM    556  N   ARG A  71      68.391  61.773  46.316  1.00 83.82           N
ATOM    557  CA  ARG A  71      69.164  62.974  46.407  1.00 83.82           C
ATOM    558  CB  ARG A  71      69.844  63.185  47.771  1.00 83.82           C
ATOM    559  CG  ARG A  71      68.947  63.814  48.839  1.00 83.82           C
ATOM    560  CD  ARG A  71      69.727  64.200  50.097  1.00 83.82           C
ATOM    561  NE  ARG A  71      68.875  65.104  50.916  1.00 83.82           N
ATOM    562  CZ  ARG A  71      69.434  65.787  51.958  1.00 83.82           C
ATOM    563  NH1 ARG A  71      70.745  65.585  52.281  1.00 83.82           N
ATOM    564  NH2 ARG A  71      68.687  66.680  52.669  1.00 83.82           N
ATOM    565  C   ARG A  71      70.245  62.913  45.380  1.00 83.82           C
ATOM    566  O   ARG A  71      70.558  63.919  44.745  1.00 83.82           O
ATOM    567  N   ALA A  72      70.874  61.736  45.219  1.00 48.58           N
ATOM    568  CA  ALA A  72      71.860  61.577  44.190  1.00 48.58           C
ATOM    569  CB  ALA A  72      72.605  60.235  44.298  1.00 48.58           C
ATOM    570  C   ALA A  72      71.222  61.629  42.819  1.00 48.58           C
ATOM    571  O   ALA A  72      71.696  62.327  41.925  1.00 48.58           O
ATOM    572  N   ARG A  73      70.092  60.910  42.651  1.00118.83           N
ATOM    573  CA  ARG A  73      69.377  60.662  41.417  1.00118.83           C
ATOM    574  CB  ARG A  73      68.285  59.587  41.582  1.00118.83           C
ATOM    575  CG  ARG A  73      68.841  58.189  41.873  1.00118.83           C
ATOM    576  CD  ARG A  73      68.743  57.221  40.692  1.00118.83           C
ATOM    577  NE  ARG A  73      67.298  56.905  40.502  1.00118.83           N
ATOM    578  CZ  ARG A  73      66.897  56.055  39.511  1.00118.83           C
ATOM    579  NH1 ARG A  73      67.814  55.492  38.671  1.00118.83           N
ATOM    580  NH2 ARG A  73      65.570  55.782  39.345  1.00118.83           N
ATOM    581  C   ARG A  73      68.732  61.887  40.830  1.00118.83           C
ATOM    582  O   ARG A  73      68.527  61.945  39.619  1.00118.83           O
ATOM    583  N   LYS A  74      68.380  62.892  41.655  1.00169.03           N
ATOM    584  CA  LYS A  74      67.695  64.065  41.176  1.00169.03           C
ATOM    585  CB  LYS A  74      68.336  64.668  39.909  1.00169.03           C
ATOM    586  CG  LYS A  74      69.796  65.098  40.065  1.00169.03           C
ATOM    587  CD  LYS A  74      70.029  66.146  41.150  1.00169.03           C
ATOM    588  CE  LYS A  74      69.815  65.592  42.558  1.00169.03           C
ATOM    589  NZ  LYS A  74      70.492  66.451  43.549  1.00169.03           N
ATOM    590  C   LYS A  74      66.263  63.750  40.824  1.00169.03           C
ATOM    591  O   LYS A  74      65.731  64.281  39.850  1.00169.03           O
ATOM    592  N   LYS A  75      65.611  62.862  41.608  1.00162.45           N
ATOM    593  CA  LYS A  75      64.210  62.521  41.484  1.00162.45           C
ATOM    594  CB  LYS A  75      63.858  61.967  40.099  1.00162.45           C
ATOM    595  CG  LYS A  75      64.847  60.883  39.687  1.00162.45           C
ATOM    596  CD  LYS A  75      64.585  60.260  38.326  1.00162.45           C
ATOM    597  CE  LYS A  75      65.844  59.604  37.763  1.00162.45           C
ATOM    598  NZ  LYS A  75      66.914  60.622  37.638  1.00162.45           N
ATOM    599  C   LYS A  75      63.982  61.436  42.485  1.00162.45           C
ATOM    600  O   LYS A  75      64.851  60.580  42.633  1.00162.45           O
ATOM    601  N   ARG A  76      62.833  61.435  43.210  1.00151.43           N
ATOM    602  CA  ARG A  76      62.646  60.419  44.219  1.00151.43           C
ATOM    603  CB  ARG A  76      61.318  60.524  45.003  1.00151.43           C
ATOM    604  CG  ARG A  76      61.302  61.720  45.967  1.00151.43           C
ATOM    605  CD  ARG A  76      60.005  61.907  46.768  1.00151.43           C
ATOM    606  NE  ARG A  76      60.062  61.069  48.002  1.00151.43           N
ATOM    607  CZ  ARG A  76      59.724  61.595  49.219  1.00151.43           C
ATOM    608  NH1 ARG A  76      59.507  62.936  49.366  1.00151.43           N
ATOM    609  NH2 ARG A  76      59.593  60.775  50.302  1.00151.43           N
ATOM    610  C   ARG A  76      62.726  59.115  43.502  1.00151.43           C
ATOM    611  O   ARG A  76      62.090  58.948  42.462  1.00151.43           O
ATOM    612  N   GLU A  77      63.543  58.187  44.058  1.00114.59           N
ATOM    613  CA  GLU A  77      63.881  56.934  43.440  1.00114.59           C
ATOM    614  CB  GLU A  77      64.550  55.945  44.416  1.00114.59           C
ATOM    615  CG  GLU A  77      64.846  54.578  43.804  1.00114.59           C
ATOM    616  CD  GLU A  77      65.879  54.767  42.712  1.00114.59           C
ATOM    617  OE1 GLU A  77      66.955  55.361  42.991  1.00114.59           O
ATOM    618  OE2 GLU A  77      65.600  54.316  41.571  1.00114.59           O
ATOM    619  C   GLU A  77      62.616  56.334  42.961  1.00114.59           C
ATOM    620  O   GLU A  77      61.764  55.969  43.766  1.00114.59           O
ATOM    621  N   LEU A  78      62.489  56.229  41.621  1.00122.87           N
ATOM    622  CA  LEU A  78      61.250  55.850  41.009  1.00122.87           C
ATOM    623  CB  LEU A  78      61.248  56.035  39.481  1.00122.87           C
ATOM    624  CG  LEU A  78      61.411  57.514  39.079  1.00122.87           C
ATOM    625  CD1 LEU A  78      62.784  58.061  39.492  1.00122.87           C
ATOM    626  CD2 LEU A  78      61.120  57.739  37.591  1.00122.87           C
ATOM    627  C   LEU A  78      60.919  54.434  41.345  1.00122.87           C
ATOM    628  O   LEU A  78      61.622  53.485  40.998  1.00122.87           O
ATOM    629  N   PRO A  79      59.819  54.301  42.031  1.00 87.41           N
ATOM    630  CA  PRO A  79      59.359  53.021  42.484  1.00 87.41           C
ATOM    631  CD  PRO A  79      59.209  55.395  42.771  1.00 87.41           C
ATOM    632  CB  PRO A  79      58.598  53.291  43.782  1.00 87.41           C
ATOM    633  CG  PRO A  79      58.109  54.739  43.622  1.00 87.41           C
ATOM    634  C   PRO A  79      58.464  52.402  41.469  1.00 87.41           C
ATOM    635  O   PRO A  79      57.999  53.099  40.569  1.00 87.41           O
ATOM    636  N   LEU A  80      58.215  51.088  41.589  1.00 59.27           N
ATOM    637  CA  LEU A  80      57.205  50.509  40.760  1.00 59.27           C
ATOM    638  CB  LEU A  80      57.292  48.980  40.649  1.00 59.27           C
ATOM    639  CG  LEU A  80      58.598  48.515  39.977  1.00 59.27           C
ATOM    640  CD1 LEU A  80      58.661  46.987  39.865  1.00 59.27           C
ATOM    641  CD2 LEU A  80      58.823  49.230  38.634  1.00 59.27           C
ATOM    642  C   LEU A  80      55.945  50.887  41.461  1.00 59.27           C
ATOM    643  O   LEU A  80      55.994  51.193  42.653  1.00 59.27           O
ATOM    644  N   ALA A  81      54.797  50.912  40.748  1.00 56.06           N
ATOM    645  CA  ALA A  81      53.590  51.357  41.387  1.00 56.06           C
ATOM    646  CB  ALA A  81      52.338  51.245  40.497  1.00 56.06           C
ATOM    647  C   ALA A  81      53.363  50.523  42.602  1.00 56.06           C
ATOM    648  O   ALA A  81      53.134  49.317  42.522  1.00 56.06           O
ATOM    649  N   SER A  82      53.410  51.176  43.779  1.00120.86           N
ATOM    650  CA  SER A  82      53.230  50.450  44.992  1.00120.86           C
ATOM    651  CB  SER A  82      53.980  51.069  46.182  1.00120.86           C
ATOM    652  OG  SER A  82      55.375  51.086  45.916  1.00120.86           O
ATOM    653  C   SER A  82      51.778  50.573  45.255  1.00120.86           C
ATOM    654  O   SER A  82      51.322  51.498  45.924  1.00120.86           O
ATOM    655  N   TYR A  83      51.015  49.578  44.786  1.00149.15           N
ATOM    656  CA  TYR A  83      49.609  49.792  44.759  1.00149.15           C
ATOM    657  CB  TYR A  83      48.848  48.706  43.986  1.00149.15           C
ATOM    658  CG  TYR A  83      49.278  48.856  42.568  1.00149.15           C
ATOM    659  CD1 TYR A  83      48.724  49.833  41.774  1.00149.15           C
ATOM    660  CD2 TYR A  83      50.234  48.024  42.034  1.00149.15           C
ATOM    661  CE1 TYR A  83      49.120  49.981  40.466  1.00149.15           C
ATOM    662  CE2 TYR A  83      50.633  48.167  40.726  1.00149.15           C
ATOM    663  CZ  TYR A  83      50.073  49.144  39.939  1.00149.15           C
ATOM    664  OH  TYR A  83      50.483  49.290  38.596  1.00149.15           O
ATOM    665  C   TYR A  83      49.022  49.929  46.115  1.00149.15           C
ATOM    666  O   TYR A  83      48.970  48.995  46.917  1.00149.15           O
ATOM    667  N   MET A  84      48.541  51.158  46.373  1.00139.14           N
ATOM    668  CA  MET A  84      47.773  51.405  47.541  1.00139.14           C
ATOM    669  CB  MET A  84      47.666  52.900  47.886  1.00139.14           C
ATOM    670  CG  MET A  84      49.017  53.569  48.157  1.00139.14           C
ATOM    671  SD  MET A  84      49.747  53.242  49.789  1.00139.14           S
ATOM    672  CE  MET A  84      48.963  54.667  50.595  1.00139.14           C
ATOM    673  C   MET A  84      46.430  50.970  47.068  1.00139.14           C
ATOM    674  O   MET A  84      45.807  51.637  46.243  1.00139.14           O
ATOM    675  N   LYS A  85      45.968  49.812  47.557  1.00111.14           N
ATOM    676  CA  LYS A  85      44.732  49.252  47.100  1.00111.14           C
ATOM    677  CB  LYS A  85      44.640  47.722  47.246  1.00111.14           C
ATOM    678  CG  LYS A  85      45.582  46.979  46.294  1.00111.14           C
ATOM    679  CD  LYS A  85      45.560  45.456  46.449  1.00111.14           C
ATOM    680  CE  LYS A  85      46.062  44.951  47.803  1.00111.14           C
ATOM    681  NZ  LYS A  85      45.880  43.484  47.885  1.00111.14           N
ATOM    682  C   LYS A  85      43.585  49.868  47.832  1.00111.14           C
ATOM    683  O   LYS A  85      43.765  50.627  48.783  1.00111.14           O
ATOM    684  N   ASN A  86      42.360  49.557  47.358  1.00 54.30           N
ATOM    685  CA  ASN A  86      41.140  50.047  47.925  1.00 54.30           C
ATOM    686  CB  ASN A  86      39.878  49.478  47.252  1.00 54.30           C
ATOM    687  CG  ASN A  86      39.829  49.927  45.800  1.00 54.30           C
ATOM    688  OD1 ASN A  86      40.294  51.011  45.452  1.00 54.30           O
ATOM    689  ND2 ASN A  86      39.248  49.063  44.926  1.00 54.30           N
ATOM    690  C   ASN A  86      41.079  49.579  49.342  1.00 54.30           C
ATOM    691  O   ASN A  86      41.724  48.604  49.725  1.00 54.30           O
ATOM    692  N   ASP A  87      40.270  50.283  50.151  1.00 83.00           N
ATOM    693  CA  ASP A  87      40.115  50.019  51.551  1.00 83.00           C
ATOM    694  CB  ASP A  87      39.327  51.111  52.289  1.00 83.00           C
ATOM    695  CG  ASP A  87      40.278  52.301  52.365  1.00 83.00           C
ATOM    696  OD1 ASP A  87      41.439  52.148  51.900  1.00 83.00           O
ATOM    697  OD2 ASP A  87      39.871  53.371  52.890  1.00 83.00           O
ATOM    698  C   ASP A  87      39.477  48.679  51.754  1.00 83.00           C
ATOM    699  O   ASP A  87      39.484  48.150  52.864  1.00 83.00           O
ATOM    700  N   GLU A  88      38.809  48.156  50.711  1.00 87.33           N
ATOM    701  CA  GLU A  88      38.169  46.864  50.709  1.00 87.33           C
ATOM    702  CB  GLU A  88      37.343  46.690  49.432  1.00 87.33           C
ATOM    703  CG  GLU A  88      36.266  47.757  49.265  1.00 87.33           C
ATOM    704  CD  GLU A  88      35.896  47.795  47.790  1.00 87.33           C
ATOM    705  OE1 GLU A  88      36.708  47.291  46.967  1.00 87.33           O
ATOM    706  OE2 GLU A  88      34.805  48.334  47.464  1.00 87.33           O
ATOM    707  C   GLU A  88      39.188  45.744  50.690  1.00 87.33           C
ATOM    708  O   GLU A  88      39.024  44.721  51.352  1.00 87.33           O
ATOM    709  N   GLU A  89      40.241  45.957  49.879  1.00242.34           N
ATOM    710  CA  GLU A  89      41.350  45.170  49.400  1.00242.34           C
ATOM    711  CB  GLU A  89      41.908  45.599  48.041  1.00242.34           C
ATOM    712  CG  GLU A  89      41.329  44.761  46.910  1.00242.34           C
ATOM    713  CD  GLU A  89      42.103  43.443  46.970  1.00242.34           C
ATOM    714  OE1 GLU A  89      42.328  42.919  48.096  1.00242.34           O
ATOM    715  OE2 GLU A  89      42.486  42.943  45.880  1.00242.34           O
ATOM    716  C   GLU A  89      42.537  44.886  50.237  1.00242.34           C
ATOM    717  O   GLU A  89      43.533  44.583  49.584  1.00242.34           O
ATOM    718  N   ASP A  90      42.558  45.073  51.580  1.00224.88           N
ATOM    719  CA  ASP A  90      43.811  44.989  52.289  1.00224.88           C
ATOM    720  CB  ASP A  90      43.622  45.002  53.820  1.00224.88           C
ATOM    721  CG  ASP A  90      42.709  43.858  54.228  1.00224.88           C
ATOM    722  OD1 ASP A  90      41.522  43.860  53.803  1.00224.88           O
ATOM    723  OD2 ASP A  90      43.192  42.962  54.971  1.00224.88           O
ATOM    724  C   ASP A  90      44.620  43.796  51.875  1.00224.88           C
ATOM    725  O   ASP A  90      45.491  43.933  51.020  1.00224.88           O
ATOM    726  N   GLY A  91      44.382  42.575  52.346  1.00215.69           N
ATOM    727  CA  GLY A  91      45.184  41.509  51.803  1.00215.69           C
ATOM    728  C   GLY A  91      46.675  41.699  52.076  1.00215.69           C
ATOM    729  O   GLY A  91      47.462  40.804  51.776  1.00215.69           O
ATOM    730  N   VAL A  92      47.100  42.859  52.636  1.00107.90           N
ATOM    731  CA  VAL A  92      48.428  43.271  52.914  1.00107.90           C
ATOM    732  CB  VAL A  92      48.540  44.715  53.317  1.00107.90           C
ATOM    733  CG1 VAL A  92      48.139  45.598  52.122  1.00107.90           C
ATOM    734  CG2 VAL A  92      47.685  44.943  54.574  1.00107.90           C
ATOM    735  C   VAL A  92      48.823  42.442  54.053  1.00107.90           C
ATOM    736  O   VAL A  92      49.996  42.145  54.254  1.00107.90           O
ATOM    737  N   GLU A  93      47.815  42.097  54.866  1.00 78.40           N
ATOM    738  CA  GLU A  93      48.081  41.244  55.974  1.00 78.40           C
ATOM    739  CB  GLU A  93      46.868  41.072  56.913  1.00 78.40           C
ATOM    740  CG  GLU A  93      45.618  40.482  56.262  1.00 78.40           C
ATOM    741  CD  GLU A  93      45.619  38.980  56.489  1.00 78.40           C
ATOM    742  OE1 GLU A  93      45.824  38.560  57.658  1.00 78.40           O
ATOM    743  OE2 GLU A  93      45.413  38.227  55.502  1.00 78.40           O
ATOM    744  C   GLU A  93      48.504  39.918  55.424  1.00 78.40           C
ATOM    745  O   GLU A  93      49.446  39.306  55.924  1.00 78.40           O
ATOM    746  N   SER A  94      47.830  39.443  54.357  1.00 38.87           N
ATOM    747  CA  SER A  94      48.187  38.162  53.804  1.00 38.87           C
ATOM    748  CB  SER A  94      47.277  37.723  52.642  1.00 38.87           C
ATOM    749  OG  SER A  94      45.954  37.486  53.096  1.00 38.87           O
ATOM    750  C   SER A  94      49.566  38.237  53.227  1.00 38.87           C
ATOM    751  O   SER A  94      50.419  37.392  53.496  1.00 38.87           O
ATOM    752  N   GLU A  95      49.805  39.283  52.417  1.00 58.31           N
ATOM    753  CA  GLU A  95      51.020  39.472  51.681  1.00 58.31           C
ATOM    754  CB  GLU A  95      50.907  40.707  50.770  1.00 58.31           C
ATOM    755  CG  GLU A  95      49.828  40.533  49.694  1.00 58.31           C
ATOM    756  CD  GLU A  95      49.381  41.904  49.204  1.00 58.31           C
ATOM    757  OE1 GLU A  95      49.905  42.925  49.725  1.00 58.31           O
ATOM    758  OE2 GLU A  95      48.494  41.950  48.308  1.00 58.31           O
ATOM    759  C   GLU A  95      52.167  39.672  52.624  1.00 58.31           C
ATOM    760  O   GLU A  95      53.249  39.123  52.414  1.00 58.31           O
ATOM    761  N   LEU A  96      51.961  40.459  53.697  1.00155.68           N
ATOM    762  CA  LEU A  96      53.037  40.724  54.606  1.00155.68           C
ATOM    763  CB  LEU A  96      52.682  41.696  55.742  1.00155.68           C
ATOM    764  CG  LEU A  96      52.399  43.133  55.276  1.00155.68           C
ATOM    765  CD1 LEU A  96      52.317  44.088  56.473  1.00155.68           C
ATOM    766  CD2 LEU A  96      53.414  43.597  54.221  1.00155.68           C
ATOM    767  C   LEU A  96      53.451  39.454  55.264  1.00155.68           C
ATOM    768  O   LEU A  96      54.639  39.228  55.484  1.00155.68           O
ATOM    769  N   ALA A  97      52.468  38.606  55.617  1.00 34.65           N
ATOM    770  CA  ALA A  97      52.753  37.381  56.309  1.00 34.65           C
ATOM    771  CB  ALA A  97      51.477  36.610  56.694  1.00 34.65           C
ATOM    772  C   ALA A  97      53.587  36.481  55.451  1.00 34.65           C
ATOM    773  O   ALA A  97      54.542  35.877  55.931  1.00 34.65           O
ATOM    774  N   GLU A  98      53.268  36.359  54.152  1.00 78.59           N
ATOM    775  CA  GLU A  98      54.042  35.447  53.363  1.00 78.59           C
ATOM    776  CB  GLU A  98      53.526  35.286  51.925  1.00 78.59           C
ATOM    777  CG  GLU A  98      53.583  36.571  51.096  1.00 78.59           C
ATOM    778  CD  GLU A  98      53.149  36.213  49.682  1.00 78.59           C
ATOM    779  OE1 GLU A  98      53.094  34.992  49.378  1.00 78.59           O
ATOM    780  OE2 GLU A  98      52.873  37.151  48.888  1.00 78.59           O
ATOM    781  C   GLU A  98      55.457  35.932  53.279  1.00 78.59           C
ATOM    782  O   GLU A  98      56.399  35.152  53.404  1.00 78.59           O
ATOM    783  N   THR A  99      55.636  37.250  53.087  1.00109.73           N
ATOM    784  CA  THR A  99      56.935  37.819  52.878  1.00109.73           C
ATOM    785  CB  THR A  99      56.883  39.280  52.533  1.00109.73           C
ATOM    786  OG1 THR A  99      56.302  40.018  53.598  1.00109.73           O
ATOM    787  CG2 THR A  99      56.048  39.448  51.255  1.00109.73           C
ATOM    788  C   THR A  99      57.806  37.666  54.088  1.00109.73           C
ATOM    789  O   THR A  99      59.005  37.434  53.959  1.00109.73           O
ATOM    790  N   LEU A 100      57.251  37.805  55.303  1.00 44.47           N
ATOM    791  CA  LEU A 100      58.111  37.769  56.449  1.00 44.47           C
ATOM    792  CB  LEU A 100      58.041  39.098  57.227  1.00 44.47           C
ATOM    793  CG  LEU A 100      58.931  39.186  58.479  1.00 44.47           C
ATOM    794  CD1 LEU A 100      60.419  39.153  58.116  1.00 44.47           C
ATOM    795  CD2 LEU A 100      58.555  40.411  59.336  1.00 44.47           C
ATOM    796  C   LEU A 100      57.703  36.652  57.400  1.00 44.47           C
ATOM    797  O   LEU A 100      58.616  36.110  58.078  1.00 44.47           O
ATOM    798  OXT LEU A 100      56.487  36.336  57.482  1.00 44.47           O
TER
END
