# Supplementary material for: Effective Identification of Bacterial Type III Secretion Signals Using Joint Element Features
Source: PLoS One. 2013 Apr 4;8(4):e59754. doi: 10.1371/journal.pone.0059754 (PMC3617162; doi:10.1371/journal.pone.0059754)
Supplement: Zip file S1 — Predicted 3D structure of T3S and non-T3S signal sequences. (ZIP) [file pone.0059754.s017.zip › Supplemental_Zip_FileS1.Predicted_structure/neg/neg223.pdb]

HEADER protein
METHOD
METHOD    The models are generated by I-TASSER which combines the
METHOD    methods of threading, ab initio modeling and structural
METHOD    refinement. The procedure is fully automated.
METHOD
METHOD    Please cite following articles when you use the I-TASSER server:
METHOD 1. Ambrish Roy, Alper Kucukural, Yang Zhang. I-TASSER: a unified
METHOD    platform for automated protein structure and function prediction.
METHOD    Nature Protocols, vol 5, 725-738 (2010). 
METHOD 2. Yang Zhang. I-TASSER server for protein 3D structure prediction.
METHOD    BMC Bioinformatics, vol 9, 40 (2008).
METHOD
MODEL  1
REMARK PARENT N/A
ATOM      1  N   LEU A   1      62.844  55.087  70.794  1.00                  
ATOM      2  CA  LEU A   1      63.683  55.631  69.723  1.00                  
ATOM      3  HA  LEU A   1      64.405  54.864  69.446  1.00                  
ATOM      4  CB  LEU A   1      62.812  55.945  68.490  1.00                  
ATOM      5  HB1 LEU A   1      63.428  56.440  67.737  1.00                  
ATOM      6  HB2 LEU A   1      62.027  56.643  68.783  1.00                  
ATOM      7  CG  LEU A   1      62.164  54.708  67.826  1.00                  
ATOM      8  HG  LEU A   1      61.550  54.183  68.559  1.00                  
ATOM      9  CD1 LEU A   1      61.254  55.153  66.684  1.00                  
ATOM     10 1HD1 LEU A   1      61.839  55.668  65.921  1.00                  
ATOM     11 2HD1 LEU A   1      60.765  54.287  66.236  1.00                  
ATOM     12 3HD1 LEU A   1      60.491  55.825  67.066  1.00                  
ATOM     13  CD2 LEU A   1      63.196  53.731  67.251  1.00                  
ATOM     14 1HD2 LEU A   1      62.684  52.949  66.692  1.00                  
ATOM     15 2HD2 LEU A   1      63.882  54.262  66.590  1.00                  
ATOM     16 3HD2 LEU A   1      63.761  53.265  68.058  1.00                  
ATOM     17  C   LEU A   1      64.525  56.820  70.193  1.00                  
ATOM     18  O   LEU A   1      65.131  57.532  69.394  1.00                  
ATOM     19  N   ARG A   2      64.604  56.990  71.519  1.00                  
ATOM     20  H   ARG A   2      64.172  56.251  72.053  1.00                  
ATOM     21  CA  ARG A   2      65.466  57.926  72.263  1.00                  
ATOM     22  HA  ARG A   2      65.446  58.904  71.777  1.00                  
ATOM     23  CB  ARG A   2      64.906  58.066  73.693  1.00                  
ATOM     24  HB1 ARG A   2      65.587  58.698  74.266  1.00                  
ATOM     25  HB2 ARG A   2      64.879  57.089  74.181  1.00                  
ATOM     26  CG  ARG A   2      63.508  58.727  73.741  1.00                  
ATOM     27  HG1 ARG A   2      63.252  59.156  72.772  1.00                  
ATOM     28  HG2 ARG A   2      63.574  59.560  74.440  1.00                  
ATOM     29  CD  ARG A   2      62.354  57.827  74.230  1.00                  
ATOM     30  HD1 ARG A   2      61.549  58.487  74.556  1.00                  
ATOM     31  HD2 ARG A   2      62.693  57.254  75.094  1.00                  
ATOM     32  NE  ARG A   2      61.822  56.911  73.195  1.00                  
ATOM     33  HE  ARG A   2      62.366  56.776  72.358  1.00                  
ATOM     34  CZ  ARG A   2      60.677  56.248  73.226  1.00                  
ATOM     35  NH1 ARG A   2      59.816  56.371  74.205  1.00                  
ATOM     36 1HH1 ARG A   2      60.038  56.966  74.981  1.00                  
ATOM     37 2HH1 ARG A   2      58.931  55.902  74.162  1.00                  
ATOM     38  NH2 ARG A   2      60.378  55.428  72.262  1.00                  
ATOM     39 1HH2 ARG A   2      61.075  55.238  71.549  1.00                  
ATOM     40 2HH2 ARG A   2      59.536  54.886  72.273  1.00                  
ATOM     41  C   ARG A   2      66.937  57.471  72.222  1.00                  
ATOM     42  O   ARG A   2      67.611  57.354  73.237  1.00                  
ATOM     43  N   ALA A   3      67.347  57.123  71.009  1.00                  
ATOM     44  H   ALA A   3      66.706  57.356  70.265  1.00                  
ATOM     45  CA  ALA A   3      68.579  56.481  70.602  1.00                  
ATOM     46  HA  ALA A   3      69.406  56.871  71.197  1.00                  
ATOM     47  CB  ALA A   3      68.457  54.970  70.844  1.00                  
ATOM     48  HB1 ALA A   3      69.379  54.479  70.532  1.00                  
ATOM     49  HB2 ALA A   3      68.295  54.774  71.904  1.00                  
ATOM     50  HB3 ALA A   3      67.628  54.558  70.269  1.00                  
ATOM     51  C   ALA A   3      68.868  56.773  69.129  1.00                  
ATOM     52  O   ALA A   3      70.021  57.016  68.777  1.00                  
ATOM     53  N   ASP A   4      67.843  56.753  68.266  1.00                  
ATOM     54  H   ASP A   4      66.895  56.633  68.588  1.00                  
ATOM     55  CA  ASP A   4      68.087  56.699  66.831  1.00                  
ATOM     56  HA  ASP A   4      68.776  57.505  66.583  1.00                  
ATOM     57  CB  ASP A   4      68.801  55.337  66.507  1.00                  
ATOM     58  HB1 ASP A   4      68.614  54.633  67.320  1.00                  
ATOM     59  HB2 ASP A   4      69.877  55.511  66.491  1.00                  
ATOM     60  CG  ASP A   4      68.418  54.598  65.197  1.00                  
ATOM     61  OD1 ASP A   4      68.834  55.013  64.091  1.00                  
ATOM     62  OD2 ASP A   4      67.696  53.570  65.260  1.00                  
ATOM     63  C   ASP A   4      66.836  56.773  65.921  1.00                  
ATOM     64  O   ASP A   4      65.805  56.160  66.214  1.00                  
ATOM     65  N   PRO A   5      66.951  57.417  64.745  1.00                  
ATOM     66  CD  PRO A   5      68.061  58.277  64.345  1.00                  
ATOM     67  HD1 PRO A   5      68.974  57.698  64.200  1.00                  
ATOM     68  HD2 PRO A   5      68.218  59.044  65.104  1.00                  
ATOM     69  CG  PRO A   5      67.643  58.947  63.037  1.00                  
ATOM     70  HG1 PRO A   5      68.016  58.373  62.188  1.00                  
ATOM     71  HG2 PRO A   5      67.988  59.980  62.986  1.00                  
ATOM     72  CB  PRO A   5      66.118  58.860  63.104  1.00                  
ATOM     73  HB1 PRO A   5      65.652  58.966  62.125  1.00                  
ATOM     74  HB2 PRO A   5      65.736  59.630  63.775  1.00                  
ATOM     75  CA  PRO A   5      65.903  57.479  63.738  1.00                  
ATOM     76  HA  PRO A   5      64.924  57.454  64.216  1.00                  
ATOM     77  C   PRO A   5      65.951  56.335  62.691  1.00                  
ATOM     78  O   PRO A   5      65.987  56.574  61.479  1.00                  
ATOM     79  N   CYS A   6      65.955  55.083  63.147  1.00                  
ATOM     80  H   CYS A   6      66.031  54.958  64.151  1.00                  
ATOM     81  CA  CYS A   6      65.881  53.870  62.320  1.00                  
ATOM     82  HA  CYS A   6      66.095  53.065  63.006  1.00                  
ATOM     83  CB  CYS A   6      64.434  53.641  61.856  1.00                  
ATOM     84  HB1 CYS A   6      64.403  52.864  61.091  1.00                  
ATOM     85  HB2 CYS A   6      64.029  54.561  61.432  1.00                  
ATOM     86  SG  CYS A   6      63.434  53.093  63.273  1.00                  
ATOM     87  HG  CYS A   6      63.623  54.189  64.019  1.00                  
ATOM     88  C   CYS A   6      66.933  53.673  61.193  1.00                  
ATOM     89  O   CYS A   6      66.684  52.937  60.235  1.00                  
ATOM     90  N   ARG A   7      68.151  54.192  61.390  1.00                  
ATOM     91  H   ARG A   7      68.270  54.702  62.270  1.00                  
ATOM     92  CA  ARG A   7      69.387  53.865  60.643  1.00                  
ATOM     93  HA  ARG A   7      70.177  54.284  61.267  1.00                  
ATOM     94  CB  ARG A   7      69.662  52.339  60.615  1.00                  
ATOM     95  HB1 ARG A   7      70.668  52.205  60.218  1.00                  
ATOM     96  HB2 ARG A   7      68.985  51.846  59.918  1.00                  
ATOM     97  CG  ARG A   7      69.611  51.652  62.000  1.00                  
ATOM     98  HG1 ARG A   7      69.797  52.387  62.784  1.00                  
ATOM     99  HG2 ARG A   7      70.430  50.935  62.048  1.00                  
ATOM    100  CD  ARG A   7      68.310  50.872  62.299  1.00                  
ATOM    101  HD1 ARG A   7      68.554  49.810  62.358  1.00                  
ATOM    102  HD2 ARG A   7      67.603  51.001  61.479  1.00                  
ATOM    103  NE  ARG A   7      67.674  51.289  63.563  1.00                  
ATOM    104  HE  ARG A   7      68.026  52.127  64.026  1.00                  
ATOM    105  CZ  ARG A   7      66.604  50.771  64.136  1.00                  
ATOM    106  NH1 ARG A   7      65.943  49.772  63.612  1.00                  
ATOM    107 1HH1 ARG A   7      66.127  49.523  62.651  1.00                  
ATOM    108 2HH1 ARG A   7      65.229  49.283  64.138  1.00                  
ATOM    109  NH2 ARG A   7      66.162  51.299  65.238  1.00                  
ATOM    110 1HH2 ARG A   7      66.636  52.158  65.544  1.00                  
ATOM    111 2HH2 ARG A   7      65.295  51.017  65.642  1.00                  
ATOM    112  C   ARG A   7      69.565  54.535  59.276  1.00                  
ATOM    113  O   ARG A   7      68.653  54.599  58.454  1.00                  
ATOM    114  N   ARG A   8      70.800  54.978  58.980  1.00                  
ATOM    115  H   ARG A   8      71.497  54.931  59.711  1.00                  
ATOM    116  CA  ARG A   8      71.166  55.572  57.671  1.00                  
ATOM    117  HA  ARG A   8      70.300  56.141  57.346  1.00                  
ATOM    118  CB  ARG A   8      72.354  56.552  57.774  1.00                  
ATOM    119  HB1 ARG A   8      72.918  56.528  56.840  1.00                  
ATOM    120  HB2 ARG A   8      73.029  56.223  58.566  1.00                  
ATOM    121  CG  ARG A   8      71.945  58.019  58.027  1.00                  
ATOM    122  HG1 ARG A   8      72.866  58.596  58.124  1.00                  
ATOM    123  HG2 ARG A   8      71.417  58.094  58.979  1.00                  
ATOM    124  CD  ARG A   8      71.107  58.668  56.904  1.00                  
ATOM    125  HD1 ARG A   8      71.415  58.261  55.939  1.00                  
ATOM    126  HD2 ARG A   8      71.307  59.741  56.902  1.00                  
ATOM    127  NE  ARG A   8      69.653  58.478  57.102  1.00                  
ATOM    128  HE  ARG A   8      69.357  58.190  58.018  1.00                  
ATOM    129  CZ  ARG A   8      68.680  58.616  56.217  1.00                  
ATOM    130  NH1 ARG A   8      68.853  58.983  54.975  1.00                  
ATOM    131 1HH1 ARG A   8      69.754  59.234  54.618  1.00                  
ATOM    132 2HH1 ARG A   8      68.028  59.063  54.380  1.00                  
ATOM    133  NH2 ARG A   8      67.463  58.365  56.587  1.00                  
ATOM    134 1HH2 ARG A   8      67.228  58.101  57.523  1.00                  
ATOM    135 2HH2 ARG A   8      66.745  58.476  55.878  1.00                  
ATOM    136  C   ARG A   8      71.319  54.590  56.503  1.00                  
ATOM    137  O   ARG A   8      71.206  55.004  55.351  1.00                  
ATOM    138  N   ARG A   9      71.417  53.288  56.769  1.00                  
ATOM    139  H   ARG A   9      71.531  53.039  57.741  1.00                  
ATOM    140  CA  ARG A   9      71.097  52.209  55.811  1.00                  
ATOM    141  HA  ARG A   9      70.873  52.632  54.828  1.00                  
ATOM    142  CB  ARG A   9      72.314  51.279  55.655  1.00                  
ATOM    143  HB1 ARG A   9      72.536  50.826  56.623  1.00                  
ATOM    144  HB2 ARG A   9      73.184  51.875  55.371  1.00                  
ATOM    145  CG  ARG A   9      72.093  50.196  54.577  1.00                  
ATOM    146  HG1 ARG A   9      72.619  50.495  53.669  1.00                  
ATOM    147  HG2 ARG A   9      71.034  50.113  54.328  1.00                  
ATOM    148  CD  ARG A   9      72.597  48.823  55.025  1.00                  
ATOM    149  HD1 ARG A   9      73.651  48.896  55.298  1.00                  
ATOM    150  HD2 ARG A   9      72.498  48.125  54.192  1.00                  
ATOM    151  NE  ARG A   9      71.816  48.326  56.176  1.00                  
ATOM    152  HE  ARG A   9      71.087  48.943  56.516  1.00                  
ATOM    153  CZ  ARG A   9      71.986  47.186  56.820  1.00                  
ATOM    154  NH1 ARG A   9      72.884  46.316  56.449  1.00                  
ATOM    155 1HH1 ARG A   9      73.439  46.520  55.635  1.00                  
ATOM    156 2HH1 ARG A   9      73.013  45.452  56.944  1.00                  
ATOM    157  NH2 ARG A   9      71.240  46.916  57.852  1.00                  
ATOM    158 1HH2 ARG A   9      70.553  47.591  58.149  1.00                  
ATOM    159 2HH2 ARG A   9      71.354  46.046  58.337  1.00                  
ATOM    160  C   ARG A   9      69.835  51.518  56.333  1.00                  
ATOM    161  O   ARG A   9      69.883  50.424  56.900  1.00                  
ATOM    162  N   LEU A  10      68.754  52.288  56.198  1.00                  
ATOM    163  H   LEU A  10      68.920  53.175  55.749  1.00                  
ATOM    164  CA  LEU A  10      67.406  52.154  56.747  1.00                  
ATOM    165  HA  LEU A  10      67.391  52.590  57.747  1.00                  
ATOM    166  CB  LEU A  10      66.512  53.016  55.828  1.00                  
ATOM    167  HB1 LEU A  10      66.600  52.618  54.817  1.00                  
ATOM    168  HB2 LEU A  10      66.911  54.032  55.818  1.00                  
ATOM    169  CG  LEU A  10      65.013  53.093  56.172  1.00                  
ATOM    170  HG  LEU A  10      64.594  52.088  56.228  1.00                  
ATOM    171  CD1 LEU A  10      64.768  53.816  57.493  1.00                  
ATOM    172 1HD1 LEU A  10      63.699  53.951  57.659  1.00                  
ATOM    173 2HD1 LEU A  10      65.162  53.231  58.317  1.00                  
ATOM    174 3HD1 LEU A  10      65.256  54.793  57.489  1.00                  
ATOM    175  CD2 LEU A  10      64.279  53.864  55.076  1.00                  
ATOM    176 1HD2 LEU A  10      63.213  53.892  55.300  1.00                  
ATOM    177 2HD2 LEU A  10      64.654  54.885  55.012  1.00                  
ATOM    178 3HD2 LEU A  10      64.410  53.370  54.114  1.00                  
ATOM    179  C   LEU A  10      66.867  50.720  56.869  1.00                  
ATOM    180  O   LEU A  10      66.798  49.993  55.876  1.00                  
ATOM    181  N   ARG A  11      66.384  50.369  58.067  1.00                  
ATOM    182  H   ARG A  11      66.501  51.047  58.814  1.00                  
ATOM    183  CA  ARG A  11      65.520  49.205  58.322  1.00                  
ATOM    184  HA  ARG A  11      64.805  49.131  57.503  1.00                  
ATOM    185  CB  ARG A  11      66.362  47.911  58.369  1.00                  
ATOM    186  HB1 ARG A  11      67.191  48.056  59.065  1.00                  
ATOM    187  HB2 ARG A  11      66.791  47.732  57.382  1.00                  
ATOM    188  CG  ARG A  11      65.596  46.643  58.805  1.00                  
ATOM    189  HG1 ARG A  11      65.265  46.762  59.838  1.00                  
ATOM    190  HG2 ARG A  11      66.301  45.811  58.797  1.00                  
ATOM    191  CD  ARG A  11      64.402  46.262  57.908  1.00                  
ATOM    192  HD1 ARG A  11      64.625  45.296  57.451  1.00                  
ATOM    193  HD2 ARG A  11      64.290  46.988  57.100  1.00                  
ATOM    194  NE  ARG A  11      63.134  46.173  58.668  1.00                  
ATOM    195  HE  ARG A  11      63.022  46.774  59.478  1.00                  
ATOM    196  CZ  ARG A  11      62.113  45.360  58.461  1.00                  
ATOM    197  NH1 ARG A  11      62.074  44.483  57.496  1.00                  
ATOM    198 1HH1 ARG A  11      62.858  44.406  56.877  1.00                  
ATOM    199 2HH1 ARG A  11      61.267  43.901  57.370  1.00                  
ATOM    200  NH2 ARG A  11      61.081  45.403  59.249  1.00                  
ATOM    201 1HH2 ARG A  11      61.080  46.092  59.998  1.00                  
ATOM    202 2HH2 ARG A  11      60.308  44.776  59.142  1.00                  
ATOM    203  C   ARG A  11      64.759  49.407  59.634  1.00                  
ATOM    204  O   ARG A  11      65.355  49.497  60.706  1.00                  
ATOM    205  N   LEU A  12      63.433  49.433  59.517  1.00                  
ATOM    206  H   LEU A  12      63.051  49.354  58.591  1.00                  
ATOM    207  CA  LEU A  12      62.486  49.752  60.590  1.00                  
ATOM    208  HA  LEU A  12      62.911  50.534  61.224  1.00                  
ATOM    209  CB  LEU A  12      61.217  50.303  59.917  1.00                  
ATOM    210  HB1 LEU A  12      60.455  50.469  60.677  1.00                  
ATOM    211  HB2 LEU A  12      60.833  49.542  59.236  1.00                  
ATOM    212  CG  LEU A  12      61.444  51.623  59.142  1.00                  
ATOM    213  HG  LEU A  12      62.477  51.694  58.803  1.00                  
ATOM    214  CD1 LEU A  12      60.554  51.680  57.904  1.00                  
ATOM    215 1HD1 LEU A  12      60.740  52.609  57.363  1.00                  
ATOM    216 2HD1 LEU A  12      60.772  50.843  57.241  1.00                  
ATOM    217 3HD1 LEU A  12      59.506  51.657  58.195  1.00                  
ATOM    218  CD2 LEU A  12      61.142  52.833  60.021  1.00                  
ATOM    219 1HD2 LEU A  12      61.379  53.750  59.482  1.00                  
ATOM    220 2HD2 LEU A  12      60.088  52.843  60.300  1.00                  
ATOM    221 3HD2 LEU A  12      61.742  52.794  60.928  1.00                  
ATOM    222  C   LEU A  12      62.153  48.539  61.464  1.00                  
ATOM    223  O   LEU A  12      61.920  47.460  60.920  1.00                  
ATOM    224  N   THR A  13      62.130  48.683  62.798  1.00                  
ATOM    225  H   THR A  13      62.370  49.583  63.186  1.00                  
ATOM    226  CA  THR A  13      62.030  47.510  63.700  1.00                  
ATOM    227  HA  THR A  13      61.472  46.718  63.200  1.00                  
ATOM    228  CB  THR A  13      63.432  46.957  64.048  1.00                  
ATOM    229  HB  THR A  13      63.310  46.047  64.635  1.00                  
ATOM    230  CG2 THR A  13      64.318  46.601  62.853  1.00                  
ATOM    231 1HG2 THR A  13      65.234  46.133  63.214  1.00                  
ATOM    232 2HG2 THR A  13      63.793  45.896  62.209  1.00                  
ATOM    233 3HG2 THR A  13      64.579  47.493  62.288  1.00                  
ATOM    234  OG1 THR A  13      64.148  47.894  64.831  1.00                  
ATOM    235  HG1 THR A  13      64.092  47.576  65.743  1.00                  
ATOM    236  C   THR A  13      61.354  47.705  65.055  1.00                  
ATOM    237  O   THR A  13      61.072  46.706  65.711  1.00                  
ATOM    238  N   ALA A  14      61.129  48.935  65.511  1.00                  
ATOM    239  H   ALA A  14      61.268  49.729  64.908  1.00                  
ATOM    240  CA  ALA A  14      60.672  49.223  66.867  1.00                  
ATOM    241  HA  ALA A  14      60.272  48.320  67.329  1.00                  
ATOM    242  CB  ALA A  14      61.867  49.701  67.701  1.00                  
ATOM    243  HB1 ALA A  14      61.537  49.934  68.714  1.00                  
ATOM    244  HB2 ALA A  14      62.624  48.919  67.748  1.00                  
ATOM    245  HB3 ALA A  14      62.296  50.597  67.254  1.00                  
ATOM    246  C   ALA A  14      59.551  50.261  66.825  1.00                  
ATOM    247  O   ALA A  14      59.553  51.146  65.965  1.00                  
ATOM    248  N   LEU A  15      58.587  50.135  67.734  1.00                  
ATOM    249  H   LEU A  15      58.680  49.419  68.438  1.00                  
ATOM    250  CA  LEU A  15      57.468  51.064  67.859  1.00                  
ATOM    251  HA  LEU A  15      57.101  51.296  66.859  1.00                  
ATOM    252  CB  LEU A  15      56.363  50.332  68.650  1.00                  
ATOM    253  HB1 LEU A  15      56.732  50.105  69.651  1.00                  
ATOM    254  HB2 LEU A  15      56.199  49.375  68.156  1.00                  
ATOM    255  CG  LEU A  15      54.974  50.988  68.782  1.00                  
ATOM    256  HG  LEU A  15      54.285  50.194  69.073  1.00                  
ATOM    257  CD1 LEU A  15      54.895  52.051  69.878  1.00                  
ATOM    258 1HD1 LEU A  15      53.851  52.318  70.042  1.00                  
ATOM    259 2HD1 LEU A  15      55.302  51.655  70.808  1.00                  
ATOM    260 3HD1 LEU A  15      55.433  52.952  69.602  1.00                  
ATOM    261  CD2 LEU A  15      54.453  51.569  67.464  1.00                  
ATOM    262 1HD2 LEU A  15      53.410  51.864  67.589  1.00                  
ATOM    263 2HD2 LEU A  15      55.029  52.446  67.174  1.00                  
ATOM    264 3HD2 LEU A  15      54.514  50.812  66.682  1.00                  
ATOM    265  C   LEU A  15      57.933  52.374  68.517  1.00                  
ATOM    266  O   LEU A  15      58.707  52.333  69.473  1.00                  
ATOM    267  N   GLY A  16      57.449  53.538  68.056  1.00                  
ATOM    268  H   GLY A  16      56.836  53.565  67.252  1.00                  
ATOM    269  CA  GLY A  16      57.750  54.771  68.779  1.00                  
ATOM    270  HA1 GLY A  16      58.817  54.966  68.674  1.00                  
ATOM    271  HA2 GLY A  16      57.564  54.593  69.838  1.00                  
ATOM    272  C   GLY A  16      57.002  56.056  68.420  1.00                  
ATOM    273  O   GLY A  16      56.092  56.455  69.142  1.00                  
ATOM    274  N   CYS A  17      57.493  56.779  67.413  1.00                  
ATOM    275  H   CYS A  17      58.208  56.360  66.840  1.00                  
ATOM    276  CA  CYS A  17      57.273  58.221  67.220  1.00                  
ATOM    277  HA  CYS A  17      57.421  58.727  68.174  1.00                  
ATOM    278  CB  CYS A  17      58.348  58.729  66.246  1.00                  
ATOM    279  HB1 CYS A  17      58.128  59.756  65.953  1.00                  
ATOM    280  HB2 CYS A  17      58.345  58.120  65.341  1.00                  
ATOM    281  SG  CYS A  17      59.977  58.668  67.054  1.00                  
ATOM    282  HG  CYS A  17      60.670  59.193  66.038  1.00                  
ATOM    283  C   CYS A  17      55.845  58.617  66.750  1.00                  
ATOM    284  O   CYS A  17      55.653  59.031  65.606  1.00                  
ATOM    285  N   ILE A  18      54.839  58.506  67.619  1.00                  
ATOM    286  H   ILE A  18      55.057  58.081  68.512  1.00                  
ATOM    287  CA  ILE A  18      53.434  58.876  67.367  1.00                  
ATOM    288  HA  ILE A  18      53.136  58.306  66.495  1.00                  
ATOM    289  CB  ILE A  18      52.562  58.367  68.547  1.00                  
ATOM    290  HB  ILE A  18      52.740  57.292  68.629  1.00                  
ATOM    291  CG2 ILE A  18      52.945  58.982  69.907  1.00                  
ATOM    292 1HG2 ILE A  18      52.383  58.499  70.704  1.00                  
ATOM    293 2HG2 ILE A  18      54.005  58.838  70.107  1.00                  
ATOM    294 3HG2 ILE A  18      52.724  60.048  69.918  1.00                  
ATOM    295  CG1 ILE A  18      51.043  58.557  68.335  1.00                  
ATOM    296 1HG1 ILE A  18      50.812  59.619  68.248  1.00                  
ATOM    297 2HG1 ILE A  18      50.524  58.175  69.215  1.00                  
ATOM    298  CD1 ILE A  18      50.483  57.820  67.113  1.00                  
ATOM    299  HD1 ILE A  18      50.843  58.278  66.197  1.00                  
ATOM    300  HD2 ILE A  18      50.779  56.774  67.139  1.00                  
ATOM    301  HD3 ILE A  18      49.396  57.880  67.121  1.00                  
ATOM    302  C   ILE A  18      53.182  60.362  67.037  1.00                  
ATOM    303  O   ILE A  18      53.578  61.234  67.800  1.00                  
ATOM    304  N   ALA A  19      52.492  60.648  65.922  1.00                  
ATOM    305  H   ALA A  19      52.260  59.864  65.325  1.00                  
ATOM    306  CA  ALA A  19      52.513  61.974  65.282  1.00                  
ATOM    307  HA  ALA A  19      53.440  62.472  65.551  1.00                  
ATOM    308  CB  ALA A  19      52.583  61.730  63.771  1.00                  
ATOM    309  HB1 ALA A  19      52.578  62.689  63.257  1.00                  
ATOM    310  HB2 ALA A  19      53.505  61.202  63.525  1.00                  
ATOM    311  HB3 ALA A  19      51.731  61.143  63.428  1.00                  
ATOM    312  C   ALA A  19      51.381  62.964  65.612  1.00                  
ATOM    313  O   ALA A  19      51.638  64.077  66.094  1.00                  
ATOM    314  N   ALA A  20      50.145  62.559  65.290  1.00                  
ATOM    315  H   ALA A  20      50.091  61.630  64.912  1.00                  
ATOM    316  CA  ALA A  20      48.884  63.325  65.273  1.00                  
ATOM    317  HA  ALA A  20      48.147  62.681  64.794  1.00                  
ATOM    318  CB  ALA A  20      48.412  63.503  66.725  1.00                  
ATOM    319  HB1 ALA A  20      47.397  63.903  66.732  1.00                  
ATOM    320  HB2 ALA A  20      48.416  62.542  67.240  1.00                  
ATOM    321  HB3 ALA A  20      49.077  64.196  67.243  1.00                  
ATOM    322  C   ALA A  20      48.820  64.635  64.470  1.00                  
ATOM    323  O   ALA A  20      47.714  65.119  64.249  1.00                  
ATOM    324  N   ILE A  21      49.931  65.208  64.003  1.00                  
ATOM    325  H   ILE A  21      50.826  64.826  64.267  1.00                  
ATOM    326  CA  ILE A  21      49.893  66.312  63.031  1.00                  
ATOM    327  HA  ILE A  21      49.245  67.085  63.439  1.00                  
ATOM    328  CB  ILE A  21      51.281  66.958  62.835  1.00                  
ATOM    329  HB  ILE A  21      51.138  67.855  62.230  1.00                  
ATOM    330  CG2 ILE A  21      51.845  67.431  64.189  1.00                  
ATOM    331 1HG2 ILE A  21      52.736  68.035  64.022  1.00                  
ATOM    332 2HG2 ILE A  21      51.097  68.029  64.710  1.00                  
ATOM    333 3HG2 ILE A  21      52.112  66.574  64.808  1.00                  
ATOM    334  CG1 ILE A  21      52.305  66.045  62.120  1.00                  
ATOM    335 1HG1 ILE A  21      52.011  64.999  62.206  1.00                  
ATOM    336 2HG1 ILE A  21      53.272  66.136  62.600  1.00                  
ATOM    337  CD1 ILE A  21      52.476  66.415  60.643  1.00                  
ATOM    338  HD1 ILE A  21      53.191  65.743  60.180  1.00                  
ATOM    339  HD2 ILE A  21      51.528  66.330  60.116  1.00                  
ATOM    340  HD3 ILE A  21      52.849  67.436  60.556  1.00                  
ATOM    341  C   ILE A  21      49.254  65.859  61.713  1.00                  
ATOM    342  O   ILE A  21      49.623  64.810  61.172  1.00                  
ATOM    343  N   SER A  22      48.325  66.645  61.174  1.00                  
ATOM    344  H   SER A  22      48.030  67.471  61.679  1.00                  
ATOM    345  CA  SER A  22      47.963  66.577  59.756  1.00                  
ATOM    346  HA  SER A  22      48.022  65.555  59.383  1.00                  
ATOM    347  CB  SER A  22      46.539  67.118  59.560  1.00                  
ATOM    348  HB1 SER A  22      46.480  68.126  59.962  1.00                  
ATOM    349  HB2 SER A  22      45.826  66.487  60.090  1.00                  
ATOM    350  OG  SER A  22      46.193  67.177  58.188  1.00                  
ATOM    351  HG  SER A  22      45.812  68.072  58.014  1.00                  
ATOM    352  C   SER A  22      48.895  67.493  58.979  1.00                  
ATOM    353  O   SER A  22      49.218  68.607  59.407  1.00                  
ATOM    354  N   LEU A  23      49.305  67.014  57.813  1.00                  
ATOM    355  H   LEU A  23      48.943  66.114  57.536  1.00                  
ATOM    356  CA  LEU A  23      50.124  67.725  56.844  1.00                  
ATOM    357  HA  LEU A  23      49.908  68.789  56.889  1.00                  
ATOM    358  CB  LEU A  23      51.604  67.486  57.207  1.00                  
ATOM    359  HB1 LEU A  23      51.759  66.410  57.315  1.00                  
ATOM    360  HB2 LEU A  23      51.800  67.951  58.173  1.00                  
ATOM    361  CG  LEU A  23      52.632  68.015  56.193  1.00                  
ATOM    362  HG  LEU A  23      52.447  67.573  55.215  1.00                  
ATOM    363  CD1 LEU A  23      52.587  69.533  56.030  1.00                  
ATOM    364 1HD1 LEU A  23      51.630  69.844  55.613  1.00                  
ATOM    365 2HD1 LEU A  23      52.721  70.017  56.997  1.00                  
ATOM    366 3HD1 LEU A  23      53.382  69.859  55.362  1.00                  
ATOM    367  CD2 LEU A  23      54.034  67.603  56.641  1.00                  
ATOM    368 1HD2 LEU A  23      54.769  67.921  55.901  1.00                  
ATOM    369 2HD2 LEU A  23      54.274  68.065  57.599  1.00                  
ATOM    370 3HD2 LEU A  23      54.086  66.520  56.747  1.00                  
ATOM    371  C   LEU A  23      49.786  67.183  55.472  1.00                  
ATOM    372  O   LEU A  23      49.805  65.968  55.260  1.00                  
ATOM    373  N   THR A  24      49.467  68.088  54.557  1.00                  
ATOM    374  H   THR A  24      49.412  69.053  54.861  1.00                  
ATOM    375  CA  THR A  24      49.114  67.762  53.182  1.00                  
ATOM    376  HA  THR A  24      48.601  66.801  53.217  1.00                  
ATOM    377  CB  THR A  24      48.099  68.718  52.561  1.00                  
ATOM    378  HB  THR A  24      48.227  68.705  51.481  1.00                  
ATOM    379  CG2 THR A  24      46.669  68.301  52.899  1.00                  
ATOM    380 1HG2 THR A  24      45.961  69.010  52.471  1.00                  
ATOM    381 2HG2 THR A  24      46.464  67.315  52.484  1.00                  
ATOM    382 3HG2 THR A  24      46.531  68.272  53.981  1.00                  
ATOM    383  OG1 THR A  24      48.249  70.021  53.054  1.00                  
ATOM    384  HG1 THR A  24      48.142  69.995  54.019  1.00                  
ATOM    385  C   THR A  24      50.356  67.460  52.345  1.00                  
ATOM    386  O   THR A  24      50.803  66.318  52.353  1.00                  
ATOM    387  N   GLN A  25      50.907  68.397  51.573  1.00                  
ATOM    388  H   GLN A  25      50.541  69.346  51.634  1.00                  
ATOM    389  CA  GLN A  25      51.791  68.095  50.420  1.00                  
ATOM    390  HA  GLN A  25      51.912  69.062  49.933  1.00                  
ATOM    391  CB  GLN A  25      53.219  67.698  50.840  1.00                  
ATOM    392  HB1 GLN A  25      53.843  67.678  49.945  1.00                  
ATOM    393  HB2 GLN A  25      53.209  66.694  51.266  1.00                  
ATOM    394  CG  GLN A  25      53.849  68.674  51.861  1.00                  
ATOM    395  HG1 GLN A  25      54.896  68.410  52.001  1.00                  
ATOM    396  HG2 GLN A  25      53.354  68.536  52.822  1.00                  
ATOM    397  CD  GLN A  25      53.777  70.161  51.481  1.00                  
ATOM    398  OE1 GLN A  25      53.823  70.557  50.325  1.00                  
ATOM    399  NE2 GLN A  25      53.609  71.047  52.439  1.00                  
ATOM    400 1HE2 GLN A  25      53.561  70.773  53.400  1.00                  
ATOM    401 2HE2 GLN A  25      53.552  72.030  52.181  1.00                  
ATOM    402  C   GLN A  25      51.129  67.272  49.296  1.00                  
ATOM    403  O   GLN A  25      51.357  67.537  48.116  1.00                  
ATOM    404  N   SER A  26      50.147  66.437  49.636  1.00                  
ATOM    405  H   SER A  26      50.125  66.132  50.601  1.00                  
ATOM    406  CA  SER A  26      49.014  66.013  48.809  1.00                  
ATOM    407  HA  SER A  26      49.384  65.288  48.084  1.00                  
ATOM    408  CB  SER A  26      47.970  65.302  49.682  1.00                  
ATOM    409  HB1 SER A  26      47.233  64.807  49.049  1.00                  
ATOM    410  HB2 SER A  26      47.470  66.025  50.329  1.00                  
ATOM    411  OG  SER A  26      48.647  64.349  50.479  1.00                  
ATOM    412  HG  SER A  26      48.037  63.730  50.912  1.00                  
ATOM    413  C   SER A  26      48.396  67.187  48.060  1.00                  
ATOM    414  O   SER A  26      47.988  68.175  48.669  1.00                  
ATOM    415  N   SER A  27      48.367  67.091  46.728  1.00                  
ATOM    416  H   SER A  27      48.677  66.231  46.303  1.00                  
ATOM    417  CA  SER A  27      47.970  68.178  45.820  1.00                  
ATOM    418  HA  SER A  27      48.301  67.891  44.822  1.00                  
ATOM    419  CB  SER A  27      46.438  68.290  45.761  1.00                  
ATOM    420  HB1 SER A  27      46.160  69.050  45.029  1.00                  
ATOM    421  HB2 SER A  27      46.057  68.585  46.740  1.00                  
ATOM    422  OG  SER A  27      45.871  67.050  45.379  1.00                  
ATOM    423  HG  SER A  27      44.918  67.156  45.331  1.00                  
ATOM    424  C   SER A  27      48.628  69.543  46.098  1.00                  
ATOM    425  O   SER A  27      48.045  70.579  45.791  1.00                  
ATOM    426  N   ALA A  28      49.821  69.549  46.706  1.00                  
ATOM    427  H   ALA A  28      50.239  68.654  46.934  1.00                  
ATOM    428  CA  ALA A  28      50.528  70.726  47.221  1.00                  
ATOM    429  HA  ALA A  28      51.342  70.345  47.840  1.00                  
ATOM    430  CB  ALA A  28      51.181  71.467  46.044  1.00                  
ATOM    431  HB1 ALA A  28      51.826  72.260  46.422  1.00                  
ATOM    432  HB2 ALA A  28      51.783  70.776  45.455  1.00                  
ATOM    433  HB3 ALA A  28      50.412  71.909  45.410  1.00                  
ATOM    434  C   ALA A  28      49.714  71.635  48.154  1.00                  
ATOM    435  O   ALA A  28      50.081  72.794  48.361  1.00                  
ATOM    436  N   MET A  29      48.650  71.114  48.774  1.00                  
ATOM    437  H   MET A  29      48.396  70.151  48.591  1.00                  
ATOM    438  CA  MET A  29      48.022  71.805  49.897  1.00                  
ATOM    439  HA  MET A  29      47.731  72.791  49.534  1.00                  
ATOM    440  CB  MET A  29      46.740  71.088  50.340  1.00                  
ATOM    441  HB1 MET A  29      46.367  71.541  51.259  1.00                  
ATOM    442  HB2 MET A  29      46.958  70.045  50.528  1.00                  
ATOM    443  CG  MET A  29      45.638  71.132  49.271  1.00                  
ATOM    444  HG1 MET A  29      44.766  70.612  49.668  1.00                  
ATOM    445  HG2 MET A  29      45.985  70.570  48.404  1.00                  
ATOM    446  SD  MET A  29      45.108  72.772  48.695  1.00                  
ATOM    447  CE  MET A  29      44.485  73.495  50.235  1.00                  
ATOM    448  HE1 MET A  29      44.019  74.457  50.021  1.00                  
ATOM    449  HE2 MET A  29      43.751  72.830  50.689  1.00                  
ATOM    450  HE3 MET A  29      45.310  73.648  50.929  1.00                  
ATOM    451  C   MET A  29      49.052  72.041  51.004  1.00                  
ATOM    452  O   MET A  29      49.974  71.246  51.215  1.00                  
ATOM    453  N   GLN A  30      48.882  73.182  51.675  1.00                  
ATOM    454  H   GLN A  30      48.123  73.781  51.392  1.00                  
ATOM    455  CA  GLN A  30      49.722  73.627  52.789  1.00                  
ATOM    456  HA  GLN A  30      50.564  72.935  52.867  1.00                  
ATOM    457  CB  GLN A  30      50.339  75.007  52.492  1.00                  
ATOM    458  HB1 GLN A  30      50.993  75.280  53.320  1.00                  
ATOM    459  HB2 GLN A  30      49.540  75.748  52.437  1.00                  
ATOM    460  CG  GLN A  30      51.157  75.047  51.180  1.00                  
ATOM    461  HG1 GLN A  30      51.605  76.034  51.077  1.00                  
ATOM    462  HG2 GLN A  30      50.487  74.908  50.332  1.00                  
ATOM    463  CD  GLN A  30      52.288  74.010  51.102  1.00                  
ATOM    464  OE1 GLN A  30      53.145  73.923  51.963  1.00                  
ATOM    465  NE2 GLN A  30      52.311  73.160  50.098  1.00                  
ATOM    466 1HE2 GLN A  30      51.560  73.160  49.415  1.00                  
ATOM    467 2HE2 GLN A  30      53.000  72.416  50.109  1.00                  
ATOM    468  C   GLN A  30      48.994  73.479  54.138  1.00                  
ATOM    469  O   GLN A  30      49.495  73.911  55.177  1.00                  
ATOM    470  N   ASN A  31      47.832  72.810  54.130  1.00                  
ATOM    471  H   ASN A  31      47.513  72.467  53.238  1.00                  
ATOM    472  CA  ASN A  31      47.133  72.280  55.299  1.00                  
ATOM    473  HA  ASN A  31      46.804  73.124  55.910  1.00                  
ATOM    474  CB  ASN A  31      45.865  71.537  54.844  1.00                  
ATOM    475  HB1 ASN A  31      45.501  70.903  55.646  1.00                  
ATOM    476  HB2 ASN A  31      46.074  70.889  53.999  1.00                  
ATOM    477  CG  ASN A  31      44.751  72.488  54.437  1.00                  
ATOM    478  OD1 ASN A  31      44.732  72.989  53.322  1.00                  
ATOM    479  ND2 ASN A  31      43.821  72.784  55.308  1.00                  
ATOM    480 1HD2 ASN A  31      43.896  72.388  56.253  1.00                  
ATOM    481 2HD2 ASN A  31      43.095  73.416  55.039  1.00                  
ATOM    482  C   ASN A  31      48.076  71.457  56.160  1.00                  
ATOM    483  O   ASN A  31      48.481  70.363  55.774  1.00                  
ATOM    484  N   SER A  32      48.459  72.055  57.277  1.00                  
ATOM    485  H   SER A  32      48.104  72.985  57.419  1.00                  
ATOM    486  CA  SER A  32      49.372  71.544  58.300  1.00                  
ATOM    487  HA  SER A  32      49.661  70.525  58.062  1.00                  
ATOM    488  CB  SER A  32      50.639  72.406  58.330  1.00                  
ATOM    489  HB1 SER A  32      51.352  71.964  59.026  1.00                  
ATOM    490  HB2 SER A  32      50.389  73.411  58.672  1.00                  
ATOM    491  OG  SER A  32      51.227  72.489  57.040  1.00                  
ATOM    492  HG  SER A  32      50.621  72.961  56.446  1.00                  
ATOM    493  C   SER A  32      48.606  71.543  59.631  1.00                  
ATOM    494  O   SER A  32      49.003  72.160  60.618  1.00                  
ATOM    495  N   ASP A  33      47.370  71.044  59.551  1.00                  
ATOM    496  H   ASP A  33      47.156  70.442  58.765  1.00                  
ATOM    497  CA  ASP A  33      46.262  71.381  60.442  1.00                  
ATOM    498  HA  ASP A  33      46.202  72.465  60.545  1.00                  
ATOM    499  CB  ASP A  33      44.915  70.846  59.915  1.00                  
ATOM    500  HB1 ASP A  33      44.114  71.488  60.284  1.00                  
ATOM    501  HB2 ASP A  33      44.724  69.840  60.291  1.00                  
ATOM    502  CG  ASP A  33      44.863  70.779  58.399  1.00                  
ATOM    503  OD1 ASP A  33      45.316  69.744  57.853  1.00                  
ATOM    504  OD2 ASP A  33      44.437  71.784  57.788  1.00                  
ATOM    505  C   ASP A  33      46.554  70.735  61.794  1.00                  
ATOM    506  O   ASP A  33      46.591  69.507  61.923  1.00                  
ATOM    507  N   PHE A  34      46.764  71.545  62.829  1.00                  
ATOM    508  H   PHE A  34      46.787  72.547  62.712  1.00                  
ATOM    509  CA  PHE A  34      46.875  70.979  64.160  1.00                  
ATOM    510  HA  PHE A  34      46.204  70.119  64.206  1.00                  
ATOM    511  CB  PHE A  34      48.300  70.463  64.426  1.00                  
ATOM    512  HB1 PHE A  34      48.965  71.314  64.576  1.00                  
ATOM    513  HB2 PHE A  34      48.655  69.920  63.550  1.00                  
ATOM    514  CG  PHE A  34      48.369  69.526  65.618  1.00                  
ATOM    515  CD1 PHE A  34      47.885  68.209  65.515  1.00                  
ATOM    516  HD1 PHE A  34      47.467  67.855  64.583  1.00                  
ATOM    517  CE1 PHE A  34      47.929  67.352  66.630  1.00                  
ATOM    518  HE1 PHE A  34      47.550  66.346  66.542  1.00                  
ATOM    519  CZ  PHE A  34      48.456  67.803  67.852  1.00                  
ATOM    520  HZ  PHE A  34      48.493  67.140  68.706  1.00                  
ATOM    521  CE2 PHE A  34      48.912  69.124  67.967  1.00                  
ATOM    522  HE2 PHE A  34      49.297  69.478  68.914  1.00                  
ATOM    523  CD2 PHE A  34      48.856  69.982  66.854  1.00                  
ATOM    524  HD2 PHE A  34      49.158  71.006  66.955  1.00                  
ATOM    525  C   PHE A  34      46.426  71.931  65.267  1.00                  
ATOM    526  O   PHE A  34      46.596  73.145  65.200  1.00                  
ATOM    527  N   SER A  35      45.872  71.318  66.309  1.00                  
ATOM    528  H   SER A  35      45.739  70.319  66.242  1.00                  
ATOM    529  CA  SER A  35      45.328  71.951  67.502  1.00                  
ATOM    530  HA  SER A  35      44.511  72.608  67.205  1.00                  
ATOM    531  CB  SER A  35      44.769  70.851  68.417  1.00                  
ATOM    532  HB1 SER A  35      44.243  71.299  69.260  1.00                  
ATOM    533  HB2 SER A  35      45.592  70.243  68.795  1.00                  
ATOM    534  OG  SER A  35      43.879  70.023  67.694  1.00                  
ATOM    535  HG  SER A  35      43.659  69.245  68.216  1.00                  
ATOM    536  C   SER A  35      46.345  72.772  68.312  1.00                  
ATOM    537  O   SER A  35      47.562  72.565  68.256  1.00                  
ATOM    538  N   SER A  36      45.841  73.639  69.189  1.00                  
ATOM    539  H   SER A  36      44.840  73.770  69.226  1.00                  
ATOM    540  CA  SER A  36      46.631  74.441  70.135  1.00                  
ATOM    541  HA  SER A  36      47.490  74.853  69.603  1.00                  
ATOM    542  CB  SER A  36      45.765  75.617  70.606  1.00                  
ATOM    543  HB1 SER A  36      45.450  76.199  69.739  1.00                  
ATOM    544  HB2 SER A  36      46.339  76.268  71.266  1.00                  
ATOM    545  OG  SER A  36      44.617  75.138  71.279  1.00                  
ATOM    546  HG  SER A  36      44.861  74.992  72.200  1.00                  
ATOM    547  C   SER A  36      47.191  73.661  71.347  1.00                  
ATOM    548  O   SER A  36      47.422  74.248  72.399  1.00                  
ATOM    549  N   ALA A  37      47.363  72.339  71.242  1.00                  
ATOM    550  H   ALA A  37      47.245  71.918  70.332  1.00                  
ATOM    551  CA  ALA A  37      47.926  71.514  72.316  1.00                  
ATOM    552  HA  ALA A  37      47.430  71.773  73.253  1.00                  
ATOM    553  CB  ALA A  37      47.628  70.044  71.991  1.00                  
ATOM    554  HB1 ALA A  37      47.997  69.407  72.795  1.00                  
ATOM    555  HB2 ALA A  37      46.555  69.892  71.886  1.00                  
ATOM    556  HB3 ALA A  37      48.125  69.755  71.065  1.00                  
ATOM    557  C   ALA A  37      49.443  71.743  72.486  1.00                  
ATOM    558  O   ALA A  37      50.126  72.126  71.535  1.00                  
ATOM    559  N   SER A  38      49.976  71.451  73.677  1.00                  
ATOM    560  H   SER A  38      49.379  71.112  74.417  1.00                  
ATOM    561  CA  SER A  38      51.421  71.443  73.960  1.00                  
ATOM    562  HA  SER A  38      51.849  72.395  73.649  1.00                  
ATOM    563  CB  SER A  38      51.646  71.294  75.473  1.00                  
ATOM    564  HB1 SER A  38      51.400  72.237  75.962  1.00                  
ATOM    565  HB2 SER A  38      52.694  71.062  75.670  1.00                  
ATOM    566  OG  SER A  38      50.810  70.274  76.003  1.00                  
ATOM    567  HG  SER A  38      50.960  70.216  76.952  1.00                  
ATOM    568  C   SER A  38      52.139  70.345  73.166  1.00                  
ATOM    569  O   SER A  38      52.846  70.630  72.198  1.00                  
ATOM    570  N   SER A  39      51.907  69.087  73.542  1.00                  
ATOM    571  H   SER A  39      51.364  68.944  74.382  1.00                  
ATOM    572  CA  SER A  39      52.448  67.902  72.877  1.00                  
ATOM    573  HA  SER A  39      53.536  67.958  72.893  1.00                  
ATOM    574  CB  SER A  39      52.016  66.642  73.633  1.00                  
ATOM    575  HB1 SER A  39      52.484  65.770  73.176  1.00                  
ATOM    576  HB2 SER A  39      50.932  66.535  73.571  1.00                  
ATOM    577  OG  SER A  39      52.402  66.725  74.991  1.00                  
ATOM    578  HG  SER A  39      52.209  65.883  75.410  1.00                  
ATOM    579  C   SER A  39      51.972  67.778  71.425  1.00                  
ATOM    580  O   SER A  39      50.811  68.040  71.098  1.00                  
ATOM    581  N   ARG A  40      52.887  67.329  70.566  1.00                  
ATOM    582  H   ARG A  40      53.816  67.157  70.932  1.00                  
ATOM    583  CA  ARG A  40      52.731  67.058  69.130  1.00                  
ATOM    584  HA  ARG A  40      51.855  66.432  68.960  1.00                  
ATOM    585  CB  ARG A  40      52.563  68.390  68.365  1.00                  
ATOM    586  HB1 ARG A  40      51.634  68.851  68.700  1.00                  
ATOM    587  HB2 ARG A  40      52.458  68.174  67.300  1.00                  
ATOM    588  CG  ARG A  40      53.725  69.381  68.570  1.00                  
ATOM    589  HG1 ARG A  40      54.628  68.979  68.106  1.00                  
ATOM    590  HG2 ARG A  40      53.927  69.527  69.632  1.00                  
ATOM    591  CD  ARG A  40      53.441  70.756  67.952  1.00                  
ATOM    592  HD1 ARG A  40      53.211  70.612  66.896  1.00                  
ATOM    593  HD2 ARG A  40      54.345  71.364  68.029  1.00                  
ATOM    594  NE  ARG A  40      52.337  71.453  68.649  1.00                  
ATOM    595  HE  ARG A  40      52.292  71.342  69.654  1.00                  
ATOM    596  CZ  ARG A  40      51.357  72.144  68.093  1.00                  
ATOM    597  NH1 ARG A  40      51.320  72.392  66.813  1.00                  
ATOM    598 1HH1 ARG A  40      52.063  72.058  66.228  1.00                  
ATOM    599 2HH1 ARG A  40      50.565  72.936  66.438  1.00                  
ATOM    600  NH2 ARG A  40      50.371  72.581  68.816  1.00                  
ATOM    601 1HH2 ARG A  40      50.380  72.413  69.819  1.00                  
ATOM    602 2HH2 ARG A  40      49.499  72.866  68.391  1.00                  
ATOM    603  C   ARG A  40      53.968  66.303  68.641  1.00                  
ATOM    604  O   ARG A  40      55.006  66.417  69.298  1.00                  
ATOM    605  N   LEU A  41      53.926  65.638  67.482  1.00                  
ATOM    606  H   LEU A  41      53.046  65.448  67.015  1.00                  
ATOM    607  CA  LEU A  41      55.180  65.208  66.848  1.00                  
ATOM    608  HA  LEU A  41      55.972  65.862  67.214  1.00                  
ATOM    609  CB  LEU A  41      55.542  63.798  67.322  1.00                  
ATOM    610  HB1 LEU A  41      54.775  63.124  66.978  1.00                  
ATOM    611  HB2 LEU A  41      55.535  63.787  68.413  1.00                  
ATOM    612  CG  LEU A  41      56.899  63.256  66.840  1.00                  
ATOM    613  HG  LEU A  41      56.841  63.042  65.773  1.00                  
ATOM    614  CD1 LEU A  41      58.065  64.217  67.085  1.00                  
ATOM    615 1HD1 LEU A  41      59.003  63.726  66.827  1.00                  
ATOM    616 2HD1 LEU A  41      57.972  65.097  66.451  1.00                  
ATOM    617 3HD1 LEU A  41      58.089  64.519  68.132  1.00                  
ATOM    618  CD2 LEU A  41      57.196  61.960  67.590  1.00                  
ATOM    619 1HD2 LEU A  41      58.148  61.552  67.257  1.00                  
ATOM    620 2HD2 LEU A  41      57.247  62.146  68.663  1.00                  
ATOM    621 3HD2 LEU A  41      56.400  61.246  67.386  1.00                  
ATOM    622  C   LEU A  41      55.158  65.380  65.330  1.00                  
ATOM    623  O   LEU A  41      54.501  64.657  64.583  1.00                  
ATOM    624  N   THR A  42      55.881  66.410  64.900  1.00                  
ATOM    625  H   THR A  42      56.350  66.980  65.587  1.00                  
ATOM    626  CA  THR A  42      56.038  66.823  63.507  1.00                  
ATOM    627  HA  THR A  42      55.063  67.069  63.105  1.00                  
ATOM    628  CB  THR A  42      56.889  68.105  63.434  1.00                  
ATOM    629  HB  THR A  42      57.932  67.863  63.644  1.00                  
ATOM    630  CG2 THR A  42      56.788  68.793  62.078  1.00                  
ATOM    631 1HG2 THR A  42      57.338  69.734  62.091  1.00                  
ATOM    632 2HG2 THR A  42      57.232  68.159  61.311  1.00                  
ATOM    633 3HG2 THR A  42      55.745  68.985  61.823  1.00                  
ATOM    634  OG1 THR A  42      56.452  69.043  64.400  1.00                  
ATOM    635  HG1 THR A  42      57.029  69.802  64.333  1.00                  
ATOM    636  C   THR A  42      56.661  65.726  62.654  1.00                  
ATOM    637  O   THR A  42      57.849  65.430  62.796  1.00                  
ATOM    638  N   VAL A  43      55.872  65.139  61.754  1.00                  
ATOM    639  H   VAL A  43      54.904  65.415  61.730  1.00                  
ATOM    640  CA  VAL A  43      56.376  64.354  60.620  1.00                  
ATOM    641  HA  VAL A  43      57.163  63.690  60.979  1.00                  
ATOM    642  CB  VAL A  43      55.253  63.514  59.967  1.00                  
ATOM    643  HB  VAL A  43      54.587  64.172  59.412  1.00                  
ATOM    644  CG1 VAL A  43      55.788  62.463  58.980  1.00                  
ATOM    645 1HG1 VAL A  43      54.985  61.789  58.680  1.00                  
ATOM    646 2HG1 VAL A  43      56.158  62.944  58.077  1.00                  
ATOM    647 3HG1 VAL A  43      56.590  61.889  59.439  1.00                  
ATOM    648  CG2 VAL A  43      54.407  62.781  61.012  1.00                  
ATOM    649 1HG2 VAL A  43      53.653  62.170  60.521  1.00                  
ATOM    650 2HG2 VAL A  43      55.042  62.159  61.638  1.00                  
ATOM    651 3HG2 VAL A  43      53.888  63.503  61.636  1.00                  
ATOM    652  C   VAL A  43      56.968  65.309  59.578  1.00                  
ATOM    653  O   VAL A  43      56.513  66.447  59.475  1.00                  
ATOM    654  N   ASP A  44      57.882  64.812  58.735  1.00                  
ATOM    655  H   ASP A  44      58.222  63.876  58.883  1.00                  
ATOM    656  CA  ASP A  44      58.081  65.401  57.412  1.00                  
ATOM    657  HA  ASP A  44      57.316  66.170  57.298  1.00                  
ATOM    658  CB  ASP A  44      59.386  66.180  57.266  1.00                  
ATOM    659  HB1 ASP A  44      60.230  65.504  57.410  1.00                  
ATOM    660  HB2 ASP A  44      59.429  66.964  58.024  1.00                  
ATOM    661  CG  ASP A  44      59.441  66.815  55.871  1.00                  
ATOM    662  OD1 ASP A  44      58.370  67.136  55.295  1.00                  
ATOM    663  OD2 ASP A  44      60.554  66.851  55.316  1.00                  
ATOM    664  C   ASP A  44      57.825  64.423  56.266  1.00                  
ATOM    665  O   ASP A  44      58.542  63.440  56.051  1.00                  
ATOM    666  N   LEU A  45      56.754  64.713  55.524  1.00                  
ATOM    667  H   LEU A  45      56.287  65.592  55.712  1.00                  
ATOM    668  CA  LEU A  45      56.381  63.976  54.329  1.00                  
ATOM    669  HA  LEU A  45      56.423  62.917  54.575  1.00                  
ATOM    670  CB  LEU A  45      54.934  64.322  53.927  1.00                  
ATOM    671  HB1 LEU A  45      54.752  64.003  52.900  1.00                  
ATOM    672  HB2 LEU A  45      54.810  65.406  53.965  1.00                  
ATOM    673  CG  LEU A  45      53.896  63.644  54.845  1.00                  
ATOM    674  HG  LEU A  45      54.217  63.737  55.883  1.00                  
ATOM    675  CD1 LEU A  45      52.534  64.315  54.709  1.00                  
ATOM    676 1HD1 LEU A  45      51.833  63.886  55.422  1.00                  
ATOM    677 2HD1 LEU A  45      52.620  65.374  54.919  1.00                  
ATOM    678 3HD1 LEU A  45      52.146  64.198  53.698  1.00                  
ATOM    679  CD2 LEU A  45      53.704  62.159  54.517  1.00                  
ATOM    680 1HD2 LEU A  45      53.090  61.695  55.288  1.00                  
ATOM    681 2HD2 LEU A  45      53.205  62.056  53.554  1.00                  
ATOM    682 3HD2 LEU A  45      54.660  61.643  54.469  1.00                  
ATOM    683  C   LEU A  45      57.373  64.157  53.170  1.00                  
ATOM    684  O   LEU A  45      57.564  63.213  52.403  1.00                  
ATOM    685  N   ALA A  46      58.053  65.307  53.069  1.00                  
ATOM    686  H   ALA A  46      57.931  66.037  53.770  1.00                  
ATOM    687  CA  ALA A  46      59.150  65.465  52.114  1.00                  
ATOM    688  HA  ALA A  46      58.785  65.163  51.131  1.00                  
ATOM    689  CB  ALA A  46      59.551  66.942  52.014  1.00                  
ATOM    690  HB1 ALA A  46      60.336  67.053  51.268  1.00                  
ATOM    691  HB2 ALA A  46      58.689  67.540  51.722  1.00                  
ATOM    692  HB3 ALA A  46      59.921  67.304  52.970  1.00                  
ATOM    693  C   ALA A  46      60.329  64.544  52.446  1.00                  
ATOM    694  O   ALA A  46      60.764  63.790  51.576  1.00                  
ATOM    695  N   ALA A  47      60.778  64.504  53.705  1.00                  
ATOM    696  H   ALA A  47      60.492  65.250  54.338  1.00                  
ATOM    697  CA  ALA A  47      61.789  63.551  54.169  1.00                  
ATOM    698  HA  ALA A  47      62.698  63.724  53.590  1.00                  
ATOM    699  CB  ALA A  47      62.108  63.833  55.640  1.00                  
ATOM    700  HB1 ALA A  47      62.919  63.184  55.969  1.00                  
ATOM    701  HB2 ALA A  47      62.413  64.873  55.759  1.00                  
ATOM    702  HB3 ALA A  47      61.229  63.645  56.255  1.00                  
ATOM    703  C   ALA A  47      61.393  62.078  53.958  1.00                  
ATOM    704  O   ALA A  47      62.244  61.253  53.620  1.00                  
ATOM    705  N   LEU A  48      60.116  61.717  54.124  1.00                  
ATOM    706  H   LEU A  48      59.466  62.410  54.482  1.00                  
ATOM    707  CA  LEU A  48      59.654  60.361  53.813  1.00                  
ATOM    708  HA  LEU A  48      60.323  59.651  54.296  1.00                  
ATOM    709  CB  LEU A  48      58.224  60.161  54.330  1.00                  
ATOM    710  HB1 LEU A  48      57.791  59.288  53.840  1.00                  
ATOM    711  HB2 LEU A  48      57.616  61.022  54.055  1.00                  
ATOM    712  CG  LEU A  48      58.129  59.939  55.852  1.00                  
ATOM    713  HG  LEU A  48      58.577  60.780  56.377  1.00                  
ATOM    714  CD1 LEU A  48      56.655  59.834  56.232  1.00                  
ATOM    715 1HD1 LEU A  48      56.148  60.762  55.977  1.00                  
ATOM    716 2HD1 LEU A  48      56.175  59.007  55.712  1.00                  
ATOM    717 3HD1 LEU A  48      56.550  59.700  57.304  1.00                  
ATOM    718  CD2 LEU A  48      58.849  58.651  56.272  1.00                  
ATOM    719 1HD2 LEU A  48      58.647  58.434  57.315  1.00                  
ATOM    720 2HD2 LEU A  48      58.514  57.817  55.656  1.00                  
ATOM    721 3HD2 LEU A  48      59.926  58.772  56.174  1.00                  
ATOM    722  C   LEU A  48      59.729  60.032  52.316  1.00                  
ATOM    723  O   LEU A  48      60.168  58.936  51.965  1.00                  
ATOM    724  N   ALA A  49      59.330  60.960  51.444  1.00                  
ATOM    725  H   ALA A  49      58.960  61.838  51.792  1.00                  
ATOM    726  CA  ALA A  49      59.455  60.785  50.003  1.00                  
ATOM    727  HA  ALA A  49      58.934  59.870  49.719  1.00                  
ATOM    728  CB  ALA A  49      58.755  61.962  49.312  1.00                  
ATOM    729  HB1 ALA A  49      58.774  61.819  48.231  1.00                  
ATOM    730  HB2 ALA A  49      57.719  62.024  49.645  1.00                  
ATOM    731  HB3 ALA A  49      59.259  62.898  49.553  1.00                  
ATOM    732  C   ALA A  49      60.918  60.631  49.543  1.00                  
ATOM    733  O   ALA A  49      61.219  59.720  48.775  1.00                  
ATOM    734  N   ASP A  50      61.822  61.466  50.056  1.00                  
ATOM    735  H   ASP A  50      61.486  62.210  50.659  1.00                  
ATOM    736  CA  ASP A  50      63.273  61.350  49.862  1.00                  
ATOM    737  HA  ASP A  50      63.520  61.479  48.808  1.00                  
ATOM    738  CB  ASP A  50      63.963  62.474  50.666  1.00                  
ATOM    739  HB1 ASP A  50      63.451  62.595  51.620  1.00                  
ATOM    740  HB2 ASP A  50      63.865  63.413  50.120  1.00                  
ATOM    741  CG  ASP A  50      65.445  62.193  50.949  1.00                  
ATOM    742  OD1 ASP A  50      66.241  62.256  49.990  1.00                  
ATOM    743  OD2 ASP A  50      65.756  61.849  52.117  1.00                  
ATOM    744  C   ASP A  50      63.800  59.983  50.290  1.00                  
ATOM    745  O   ASP A  50      64.479  59.301  49.522  1.00                  
ATOM    746  N   ASN A  51      63.449  59.533  51.494  1.00                  
ATOM    747  H   ASN A  51      62.889  60.133  52.090  1.00                  
ATOM    748  CA  ASN A  51      64.016  58.295  52.014  1.00                  
ATOM    749  HA  ASN A  51      65.078  58.304  51.755  1.00                  
ATOM    750  CB  ASN A  51      63.928  58.278  53.540  1.00                  
ATOM    751  HB1 ASN A  51      64.079  57.266  53.913  1.00                  
ATOM    752  HB2 ASN A  51      62.964  58.653  53.884  1.00                  
ATOM    753  CG  ASN A  51      65.067  59.140  54.047  1.00                  
ATOM    754  OD1 ASN A  51      66.189  58.672  54.180  1.00                  
ATOM    755  ND2 ASN A  51      64.835  60.404  54.280  1.00                  
ATOM    756 1HD2 ASN A  51      63.893  60.729  54.097  1.00                  
ATOM    757 2HD2 ASN A  51      65.523  61.031  53.862  1.00                  
ATOM    758  C   ASN A  51      63.479  57.053  51.312  1.00                  
ATOM    759  O   ASN A  51      64.228  56.087  51.113  1.00                  
ATOM    760  N   TRP A  52      62.234  57.105  50.840  1.00                  
ATOM    761  H   TRP A  52      61.656  57.921  51.042  1.00                  
ATOM    762  CA  TRP A  52      61.722  56.060  49.979  1.00                  
ATOM    763  HA  TRP A  52      62.023  55.117  50.429  1.00                  
ATOM    764  CB  TRP A  52      60.199  56.091  49.956  1.00                  
ATOM    765  HB1 TRP A  52      59.844  56.842  49.251  1.00                  
ATOM    766  HB2 TRP A  52      59.822  56.343  50.947  1.00                  
ATOM    767  CG  TRP A  52      59.682  54.742  49.604  1.00                  
ATOM    768  CD1 TRP A  52      58.929  54.436  48.530  1.00                  
ATOM    769  HD1 TRP A  52      58.548  55.153  47.807  1.00                  
ATOM    770  NE1 TRP A  52      58.763  53.072  48.482  1.00                  
ATOM    771  HE1 TRP A  52      58.182  52.623  47.789  1.00                  
ATOM    772  CE2 TRP A  52      59.405  52.425  49.509  1.00                  
ATOM    773  CZ2 TRP A  52      59.552  51.079  49.859  1.00                  
ATOM    774  HZ2 TRP A  52      59.105  50.310  49.256  1.00                  
ATOM    775  CH2 TRP A  52      60.277  50.749  51.018  1.00                  
ATOM    776  HH2 TRP A  52      60.404  49.708  51.299  1.00                  
ATOM    777  CZ3 TRP A  52      60.809  51.766  51.828  1.00                  
ATOM    778  HZ3 TRP A  52      61.343  51.506  52.727  1.00                  
ATOM    779  CE3 TRP A  52      60.652  53.118  51.465  1.00                  
ATOM    780  HE3 TRP A  52      61.064  53.891  52.094  1.00                  
ATOM    781  CD2 TRP A  52      59.964  53.480  50.286  1.00                  
ATOM    782  C   TRP A  52      62.350  56.056  48.588  1.00                  
ATOM    783  O   TRP A  52      62.655  54.979  48.070  1.00                  
ATOM    784  N   ARG A  53      62.638  57.218  47.997  1.00                  
ATOM    785  H   ARG A  53      62.367  58.078  48.470  1.00                  
ATOM    786  CA  ARG A  53      63.401  57.319  46.744  1.00                  
ATOM    787  HA  ARG A  53      62.902  56.720  45.987  1.00                  
ATOM    788  CB  ARG A  53      63.459  58.790  46.282  1.00                  
ATOM    789  HB1 ARG A  53      64.209  58.917  45.503  1.00                  
ATOM    790  HB2 ARG A  53      63.779  59.411  47.118  1.00                  
ATOM    791  CG  ARG A  53      62.107  59.347  45.779  1.00                  
ATOM    792  HG1 ARG A  53      62.087  60.418  45.990  1.00                  
ATOM    793  HG2 ARG A  53      61.309  58.894  46.353  1.00                  
ATOM    794  CD  ARG A  53      61.788  59.165  44.285  1.00                  
ATOM    795  HD1 ARG A  53      62.407  59.852  43.707  1.00                  
ATOM    796  HD2 ARG A  53      60.749  59.457  44.124  1.00                  
ATOM    797  NE  ARG A  53      61.970  57.777  43.816  1.00                  
ATOM    798  HE  ARG A  53      61.212  57.132  44.007  1.00                  
ATOM    799  CZ  ARG A  53      63.078  57.277  43.295  1.00                  
ATOM    800  NH1 ARG A  53      64.088  58.036  43.007  1.00                  
ATOM    801 1HH1 ARG A  53      64.090  59.000  43.258  1.00                  
ATOM    802 2HH1 ARG A  53      65.003  57.601  42.815  1.00                  
ATOM    803  NH2 ARG A  53      63.197  56.003  43.090  1.00                  
ATOM    804 1HH2 ARG A  53      62.454  55.368  43.292  1.00                  
ATOM    805 2HH2 ARG A  53      64.137  55.682  42.818  1.00                  
ATOM    806  C   ARG A  53      64.805  56.722  46.881  1.00                  
ATOM    807  O   ARG A  53      65.138  55.826  46.111  1.00                  
ATOM    808  N   MET A  54      65.563  57.085  47.920  1.00                  
ATOM    809  H   MET A  54      65.231  57.855  48.499  1.00                  
ATOM    810  CA  MET A  54      66.863  56.473  48.222  1.00                  
ATOM    811  HA  MET A  54      67.560  56.691  47.411  1.00                  
ATOM    812  CB  MET A  54      67.440  57.012  49.543  1.00                  
ATOM    813  HB1 MET A  54      68.323  56.415  49.776  1.00                  
ATOM    814  HB2 MET A  54      66.719  56.858  50.346  1.00                  
ATOM    815  CG  MET A  54      67.883  58.472  49.578  1.00                  
ATOM    816  HG1 MET A  54      67.008  59.120  49.599  1.00                  
ATOM    817  HG2 MET A  54      68.468  58.699  48.687  1.00                  
ATOM    818  SD  MET A  54      68.903  58.781  51.050  1.00                  
ATOM    819  CE  MET A  54      68.977  60.589  50.975  1.00                  
ATOM    820  HE1 MET A  54      69.303  60.913  49.987  1.00                  
ATOM    821  HE2 MET A  54      67.989  60.999  51.172  1.00                  
ATOM    822  HE3 MET A  54      69.668  60.963  51.726  1.00                  
ATOM    823  C   MET A  54      66.793  54.952  48.396  1.00                  
ATOM    824  O   MET A  54      67.693  54.235  47.962  1.00                  
ATOM    825  N   MET A  55      65.778  54.449  49.103  1.00                  
ATOM    826  H   MET A  55      65.102  55.085  49.514  1.00                  
ATOM    827  CA  MET A  55      65.608  53.007  49.308  1.00                  
ATOM    828  HA  MET A  55      66.510  52.596  49.752  1.00                  
ATOM    829  CB  MET A  55      64.420  52.780  50.260  1.00                  
ATOM    830  HB1 MET A  55      63.483  52.938  49.725  1.00                  
ATOM    831  HB2 MET A  55      64.459  53.497  51.079  1.00                  
ATOM    832  CG  MET A  55      64.400  51.378  50.878  1.00                  
ATOM    833  HG1 MET A  55      64.615  50.634  50.110  1.00                  
ATOM    834  HG2 MET A  55      63.394  51.192  51.251  1.00                  
ATOM    835  SD  MET A  55      65.551  51.176  52.266  1.00                  
ATOM    836  CE  MET A  55      65.127  49.483  52.759  1.00                  
ATOM    837  HE1 MET A  55      64.076  49.430  53.037  1.00                  
ATOM    838  HE2 MET A  55      65.314  48.800  51.932  1.00                  
ATOM    839  HE3 MET A  55      65.736  49.186  53.610  1.00                  
ATOM    840  C   MET A  55      65.381  52.269  47.983  1.00                  
ATOM    841  O   MET A  55      65.988  51.231  47.724  1.00                  
ATOM    842  N   ASN A  56      64.531  52.854  47.135  1.00                  
ATOM    843  H   ASN A  56      64.093  53.726  47.411  1.00                  
ATOM    844  CA  ASN A  56      64.269  52.343  45.802  1.00                  
ATOM    845  HA  ASN A  56      63.959  51.300  45.899  1.00                  
ATOM    846  CB  ASN A  56      63.109  53.121  45.171  1.00                  
ATOM    847  HB1 ASN A  56      63.119  52.959  44.093  1.00                  
ATOM    848  HB2 ASN A  56      63.213  54.186  45.365  1.00                  
ATOM    849  CG  ASN A  56      61.795  52.603  45.709  1.00                  
ATOM    850  OD1 ASN A  56      61.427  51.470  45.453  1.00                  
ATOM    851  ND2 ASN A  56      61.068  53.374  46.469  1.00                  
ATOM    852 1HD2 ASN A  56      61.500  54.209  46.842  1.00                  
ATOM    853 2HD2 ASN A  56      60.249  52.991  46.903  1.00                  
ATOM    854  C   ASN A  56      65.531  52.301  44.938  1.00                  
ATOM    855  O   ASN A  56      65.822  51.249  44.376  1.00                  
ATOM    856  N   GLU A  57      66.331  53.370  44.932  1.00                  
ATOM    857  H   GLU A  57      66.007  54.233  45.353  1.00                  
ATOM    858  CA  GLU A  57      67.629  53.386  44.252  1.00                  
ATOM    859  HA  GLU A  57      67.466  53.176  43.193  1.00                  
ATOM    860  CB  GLU A  57      68.320  54.755  44.382  1.00                  
ATOM    861  HB1 GLU A  57      69.387  54.601  44.551  1.00                  
ATOM    862  HB2 GLU A  57      67.935  55.309  45.239  1.00                  
ATOM    863  CG  GLU A  57      68.197  55.604  43.110  1.00                  
ATOM    864  HG1 GLU A  57      68.426  54.992  42.235  1.00                  
ATOM    865  HG2 GLU A  57      68.951  56.392  43.158  1.00                  
ATOM    866  CD  GLU A  57      66.815  56.240  42.971  1.00                  
ATOM    867  OE1 GLU A  57      66.704  57.467  43.165  1.00                  
ATOM    868  OE2 GLU A  57      65.825  55.532  42.668  1.00                  
ATOM    869  C   GLU A  57      68.568  52.279  44.754  1.00                  
ATOM    870  O   GLU A  57      69.113  51.514  43.967  1.00                  
ATOM    871  N   ARG A  58      68.686  52.132  46.081  1.00                  
ATOM    872  H   ARG A  58      68.176  52.786  46.669  1.00                  
ATOM    873  CA  ARG A  58      69.494  51.085  46.731  1.00                  
ATOM    874  HA  ARG A  58      70.477  51.061  46.258  1.00                  
ATOM    875  CB  ARG A  58      69.655  51.429  48.220  1.00                  
ATOM    876  HB1 ARG A  58      70.081  50.572  48.742  1.00                  
ATOM    877  HB2 ARG A  58      68.670  51.635  48.637  1.00                  
ATOM    878  CG  ARG A  58      70.586  52.631  48.441  1.00                  
ATOM    879  HG1 ARG A  58      70.200  53.513  47.933  1.00                  
ATOM    880  HG2 ARG A  58      71.558  52.396  48.009  1.00                  
ATOM    881  CD  ARG A  58      70.786  52.944  49.932  1.00                  
ATOM    882  HD1 ARG A  58      71.603  53.666  50.007  1.00                  
ATOM    883  HD2 ARG A  58      71.101  52.038  50.452  1.00                  
ATOM    884  NE  ARG A  58      69.591  53.535  50.569  1.00                  
ATOM    885  HE  ARG A  58      69.473  54.525  50.433  1.00                  
ATOM    886  CZ  ARG A  58      68.671  52.915  51.289  1.00                  
ATOM    887  NH1 ARG A  58      68.604  51.618  51.392  1.00                  
ATOM    888 1HH1 ARG A  58      69.197  51.067  50.799  1.00                  
ATOM    889 2HH1 ARG A  58      67.802  51.196  51.832  1.00                  
ATOM    890  NH2 ARG A  58      67.768  53.607  51.927  1.00                  
ATOM    891 1HH2 ARG A  58      67.701  54.602  51.783  1.00                  
ATOM    892 2HH2 ARG A  58      67.043  53.133  52.444  1.00                  
ATOM    893  C   ARG A  58      68.948  49.662  46.572  1.00                  
ATOM    894  O   ARG A  58      69.616  48.724  46.997  1.00                  
ATOM    895  N   SER A  59      67.770  49.509  45.974  1.00                  
ATOM    896  H   SER A  59      67.268  50.344  45.706  1.00                  
ATOM    897  CA  SER A  59      67.172  48.213  45.633  1.00                  
ATOM    898  HA  SER A  59      67.708  47.407  46.134  1.00                  
ATOM    899  CB  SER A  59      65.710  48.175  46.118  1.00                  
ATOM    900  HB1 SER A  59      65.328  47.160  46.025  1.00                  
ATOM    901  HB2 SER A  59      65.109  48.831  45.488  1.00                  
ATOM    902  OG  SER A  59      65.584  48.593  47.462  1.00                  
ATOM    903  HG  SER A  59      65.833  49.534  47.509  1.00                  
ATOM    904  C   SER A  59      67.188  47.925  44.126  1.00                  
ATOM    905  O   SER A  59      66.967  46.785  43.720  1.00                  
ATOM    906  N   GLY A  60      67.452  48.940  43.295  1.00                  
ATOM    907  H   GLY A  60      67.666  49.833  43.722  1.00                  
ATOM    908  CA  GLY A  60      67.374  48.966  41.833  1.00                  
ATOM    909  HA1 GLY A  60      68.371  48.773  41.438  1.00                  
ATOM    910  HA2 GLY A  60      67.101  49.979  41.538  1.00                  
ATOM    911  C   GLY A  60      66.382  48.009  41.179  1.00                  
ATOM    912  O   GLY A  60      65.227  48.350  40.939  1.00                  
ATOM    913  N   ARG A  61      66.853  46.802  40.836  1.00                  
ATOM    914  H   ARG A  61      67.779  46.552  41.156  1.00                  
ATOM    915  CA  ARG A  61      66.074  45.802  40.086  1.00                  
ATOM    916  HA  ARG A  61      65.413  46.354  39.415  1.00                  
ATOM    917  CB  ARG A  61      67.031  44.958  39.221  1.00                  
ATOM    918  HB1 ARG A  61      67.677  44.356  39.861  1.00                  
ATOM    919  HB2 ARG A  61      67.663  45.645  38.657  1.00                  
ATOM    920  CG  ARG A  61      66.285  44.033  38.238  1.00                  
ATOM    921  HG1 ARG A  61      65.330  44.483  37.971  1.00                  
ATOM    922  HG2 ARG A  61      66.072  43.089  38.742  1.00                  
ATOM    923  CD  ARG A  61      67.061  43.730  36.945  1.00                  
ATOM    924  HD1 ARG A  61      66.516  42.975  36.375  1.00                  
ATOM    925  HD2 ARG A  61      68.030  43.303  37.212  1.00                  
ATOM    926  NE  ARG A  61      67.266  44.932  36.105  1.00                  
ATOM    927  HE  ARG A  61      68.218  45.241  36.004  1.00                  
ATOM    928  CZ  ARG A  61      66.348  45.635  35.459  1.00                  
ATOM    929  NH1 ARG A  61      65.085  45.307  35.451  1.00                  
ATOM    930 1HH1 ARG A  61      64.798  44.479  35.940  1.00                  
ATOM    931 2HH1 ARG A  61      64.412  45.849  34.945  1.00                  
ATOM    932  NH2 ARG A  61      66.689  46.698  34.790  1.00                  
ATOM    933 1HH2 ARG A  61      67.648  46.994  34.758  1.00                  
ATOM    934 2HH2 ARG A  61      66.000  47.214  34.273  1.00                  
ATOM    935  C   ARG A  61      65.119  44.959  40.945  1.00                  
ATOM    936  O   ARG A  61      64.278  44.259  40.391  1.00                  
ATOM    937  N   ALA A  62      65.212  45.022  42.272  1.00                  
ATOM    938  H   ALA A  62      65.883  45.659  42.685  1.00                  
ATOM    939  CA  ALA A  62      64.292  44.329  43.171  1.00                  
ATOM    940  HA  ALA A  62      64.180  43.301  42.822  1.00                  
ATOM    941  CB  ALA A  62      64.930  44.279  44.565  1.00                  
ATOM    942  HB1 ALA A  62      64.316  43.693  45.248  1.00                  
ATOM    943  HB2 ALA A  62      65.918  43.823  44.510  1.00                  
ATOM    944  HB3 ALA A  62      65.028  45.287  44.964  1.00                  
ATOM    945  C   ALA A  62      62.881  44.955  43.195  1.00                  
ATOM    946  O   ALA A  62      62.628  46.050  42.682  1.00                  
ATOM    947  N   ARG A  63      61.946  44.280  43.874  1.00                  
ATOM    948  H   ARG A  63      62.230  43.399  44.274  1.00                  
ATOM    949  CA  ARG A  63      60.773  44.948  44.468  1.00                  
ATOM    950  HA  ARG A  63      60.255  45.529  43.709  1.00                  
ATOM    951  CB  ARG A  63      59.785  43.898  45.031  1.00                  
ATOM    952  HB1 ARG A  63      58.924  44.413  45.457  1.00                  
ATOM    953  HB2 ARG A  63      60.279  43.347  45.835  1.00                  
ATOM    954  CG  ARG A  63      59.268  42.898  43.982  1.00                  
ATOM    955  HG1 ARG A  63      60.116  42.354  43.566  1.00                  
ATOM    956  HG2 ARG A  63      58.773  43.432  43.170  1.00                  
ATOM    957  CD  ARG A  63      58.303  41.866  44.591  1.00                  
ATOM    958  HD1 ARG A  63      58.660  41.582  45.584  1.00                  
ATOM    959  HD2 ARG A  63      58.327  40.967  43.973  1.00                  
ATOM    960  NE  ARG A  63      56.917  42.365  44.705  1.00                  
ATOM    961  HE  ARG A  63      56.725  43.060  45.438  1.00                  
ATOM    962  CZ  ARG A  63      55.848  41.940  44.056  1.00                  
ATOM    963  NH1 ARG A  63      55.896  41.042  43.103  1.00                  
ATOM    964 1HH1 ARG A  63      56.779  40.645  42.851  1.00                  
ATOM    965 2HH1 ARG A  63      55.049  40.735  42.666  1.00                  
ATOM    966  NH2 ARG A  63      54.673  42.393  44.357  1.00                  
ATOM    967 1HH2 ARG A  63      54.604  42.967  45.211  1.00                  
ATOM    968 2HH2 ARG A  63      53.829  42.049  43.952  1.00                  
ATOM    969  C   ARG A  63      61.227  45.910  45.569  1.00                  
ATOM    970  O   ARG A  63      62.410  45.984  45.900  1.00                  
ATOM    971  N   ALA A  64      60.283  46.624  46.151  1.00                  
ATOM    972  H   ALA A  64      59.326  46.474  45.874  1.00                  
ATOM    973  CA  ALA A  64      60.521  47.444  47.323  1.00                  
ATOM    974  HA  ALA A  64      61.312  47.001  47.930  1.00                  
ATOM    975  CB  ALA A  64      60.960  48.844  46.900  1.00                  
ATOM    976  HB1 ALA A  64      61.117  49.468  47.779  1.00                  
ATOM    977  HB2 ALA A  64      61.900  48.786  46.352  1.00                  
ATOM    978  HB3 ALA A  64      60.198  49.304  46.271  1.00                  
ATOM    979  C   ALA A  64      59.231  47.464  48.147  1.00                  
ATOM    980  O   ALA A  64      58.273  48.179  47.835  1.00                  
ATOM    981  N   ALA A  65      59.198  46.629  49.175  1.00                  
ATOM    982  H   ALA A  65      59.998  46.055  49.379  1.00                  
ATOM    983  CA  ALA A  65      58.106  46.618  50.122  1.00                  
ATOM    984  HA  ALA A  65      57.173  46.864  49.620  1.00                  
ATOM    985  CB  ALA A  65      57.990  45.202  50.712  1.00                  
ATOM    986  HB1 ALA A  65      57.142  45.170  51.397  1.00                  
ATOM    987  HB2 ALA A  65      57.829  44.477  49.914  1.00                  
ATOM    988  HB3 ALA A  65      58.898  44.946  51.256  1.00                  
ATOM    989  C   ALA A  65      58.366  47.651  51.221  1.00                  
ATOM    990  O   ALA A  65      59.322  47.534  51.991  1.00                  
ATOM    991  N   ALA A  66      57.511  48.669  51.296  1.00                  
ATOM    992  H   ALA A  66      56.721  48.674  50.658  1.00                  
ATOM    993  CA  ALA A  66      57.375  49.447  52.518  1.00                  
ATOM    994  HA  ALA A  66      58.361  49.704  52.903  1.00                  
ATOM    995  CB  ALA A  66      56.624  50.739  52.177  1.00                  
ATOM    996  HB1 ALA A  66      56.422  51.296  53.089  1.00                  
ATOM    997  HB2 ALA A  66      57.227  51.352  51.507  1.00                  
ATOM    998  HB3 ALA A  66      55.682  50.501  51.684  1.00                  
ATOM    999  C   ALA A  66      56.628  48.628  53.568  1.00                  
ATOM   1000  O   ALA A  66      56.037  47.599  53.263  1.00                  
ATOM   1001  N   VAL A  67      56.658  49.073  54.823  1.00                  
ATOM   1002  H   VAL A  67      57.111  49.953  55.013  1.00                  
ATOM   1003  CA  VAL A  67      56.394  48.177  55.964  1.00                  
ATOM   1004  HA  VAL A  67      55.755  47.360  55.637  1.00                  
ATOM   1005  CB  VAL A  67      57.715  47.536  56.466  1.00                  
ATOM   1006  HB  VAL A  67      57.523  47.010  57.402  1.00                  
ATOM   1007  CG1 VAL A  67      58.283  46.484  55.506  1.00                  
ATOM   1008 1HG1 VAL A  67      57.537  45.716  55.316  1.00                  
ATOM   1009 2HG1 VAL A  67      58.568  46.941  54.558  1.00                  
ATOM   1010 3HG1 VAL A  67      59.161  46.013  55.945  1.00                  
ATOM   1011  CG2 VAL A  67      58.837  48.561  56.714  1.00                  
ATOM   1012 1HG2 VAL A  67      59.675  48.068  57.207  1.00                  
ATOM   1013 2HG2 VAL A  67      59.182  48.987  55.770  1.00                  
ATOM   1014 3HG2 VAL A  67      58.478  49.361  57.358  1.00                  
ATOM   1015  C   VAL A  67      55.636  48.850  57.101  1.00                  
ATOM   1016  O   VAL A  67      56.075  48.850  58.248  1.00                  
ATOM   1017  N   LEU A  68      54.531  49.500  56.755  1.00                  
ATOM   1018  H   LEU A  68      54.159  49.283  55.844  1.00                  
ATOM   1019  CA  LEU A  68      53.679  50.251  57.670  1.00                  
ATOM   1020  HA  LEU A  68      54.323  50.824  58.337  1.00                  
ATOM   1021  CB  LEU A  68      52.834  51.250  56.866  1.00                  
ATOM   1022  HB1 LEU A  68      52.400  51.956  57.569  1.00                  
ATOM   1023  HB2 LEU A  68      52.020  50.718  56.374  1.00                  
ATOM   1024  CG  LEU A  68      53.632  52.020  55.785  1.00                  
ATOM   1025  HG  LEU A  68      53.890  51.330  54.982  1.00                  
ATOM   1026  CD1 LEU A  68      52.779  53.123  55.180  1.00                  
ATOM   1027 1HD1 LEU A  68      53.340  53.638  54.405  1.00                  
ATOM   1028 2HD1 LEU A  68      51.891  52.671  54.745  1.00                  
ATOM   1029 3HD1 LEU A  68      52.494  53.851  55.936  1.00                  
ATOM   1030  CD2 LEU A  68      54.934  52.667  56.267  1.00                  
ATOM   1031 1HD2 LEU A  68      55.400  53.210  55.447  1.00                  
ATOM   1032 2HD2 LEU A  68      54.735  53.362  57.075  1.00                  
ATOM   1033 3HD2 LEU A  68      55.640  51.913  56.605  1.00                  
ATOM   1034  C   LEU A  68      52.885  49.250  58.551  1.00                  
ATOM   1035  O   LEU A  68      51.732  48.873  58.339  1.00                  
ATOM   1036  N   LYS A  69      53.565  48.785  59.585  1.00                  
ATOM   1037  H   LYS A  69      54.553  48.999  59.608  1.00                  
ATOM   1038  CA  LYS A  69      52.945  48.258  60.794  1.00                  
ATOM   1039  HA  LYS A  69      52.052  47.686  60.541  1.00                  
ATOM   1040  CB  LYS A  69      54.020  47.359  61.456  1.00                  
ATOM   1041  HB1 LYS A  69      54.725  47.962  62.032  1.00                  
ATOM   1042  HB2 LYS A  69      54.593  46.883  60.658  1.00                  
ATOM   1043  CG  LYS A  69      53.480  46.210  62.313  1.00                  
ATOM   1044  HG1 LYS A  69      54.196  45.392  62.252  1.00                  
ATOM   1045  HG2 LYS A  69      52.557  45.866  61.858  1.00                  
ATOM   1046  CD  LYS A  69      53.262  46.491  63.810  1.00                  
ATOM   1047  HD1 LYS A  69      52.703  47.404  63.968  1.00                  
ATOM   1048  HD2 LYS A  69      54.234  46.596  64.296  1.00                  
ATOM   1049  CE  LYS A  69      52.499  45.324  64.446  1.00                  
ATOM   1050  HE1 LYS A  69      52.504  45.429  65.534  1.00                  
ATOM   1051  HE2 LYS A  69      53.013  44.395  64.189  1.00                  
ATOM   1052  NZ  LYS A  69      51.101  45.268  63.957  1.00                  
ATOM   1053  HZ1 LYS A  69      51.046  45.455  62.955  1.00                  
ATOM   1054  HZ2 LYS A  69      50.675  44.358  64.078  1.00                  
ATOM   1055  HZ3 LYS A  69      50.510  46.018  64.316  1.00                  
ATOM   1056  C   LYS A  69      52.573  49.428  61.701  1.00                  
ATOM   1057  O   LYS A  69      53.170  50.496  61.585  1.00                  
ATOM   1058  N   GLY A  70      51.663  49.247  62.651  1.00                  
ATOM   1059  H   GLY A  70      51.128  48.382  62.661  1.00                  
ATOM   1060  CA  GLY A  70      51.575  50.112  63.832  1.00                  
ATOM   1061  HA1 GLY A  70      52.496  50.030  64.409  1.00                  
ATOM   1062  HA2 GLY A  70      50.748  49.764  64.451  1.00                  
ATOM   1063  C   GLY A  70      51.333  51.585  63.522  1.00                  
ATOM   1064  O   GLY A  70      52.050  52.425  64.049  1.00                  
ATOM   1065  N   ASN A  71      50.400  51.902  62.619  1.00                  
ATOM   1066  H   ASN A  71      49.831  51.151  62.257  1.00                  
ATOM   1067  CA  ASN A  71      50.203  53.257  62.087  1.00                  
ATOM   1068  HA  ASN A  71      49.481  53.172  61.277  1.00                  
ATOM   1069  CB  ASN A  71      49.539  54.137  63.181  1.00                  
ATOM   1070  HB1 ASN A  71      50.223  54.239  64.022  1.00                  
ATOM   1071  HB2 ASN A  71      48.627  53.656  63.536  1.00                  
ATOM   1072  CG  ASN A  71      49.162  55.535  62.700  1.00                  
ATOM   1073  OD1 ASN A  71      48.695  55.729  61.597  1.00                  
ATOM   1074  ND2 ASN A  71      49.379  56.563  63.488  1.00                  
ATOM   1075 1HD2 ASN A  71      49.826  56.452  64.380  1.00                  
ATOM   1076 2HD2 ASN A  71      49.111  57.467  63.144  1.00                  
ATOM   1077  C   ASN A  71      51.482  53.889  61.483  1.00                  
ATOM   1078  O   ASN A  71      51.842  55.029  61.794  1.00                  
ATOM   1079  N   ALA A  72      52.180  53.122  60.631  1.00                  
ATOM   1080  H   ALA A  72      51.903  52.156  60.530  1.00                  
ATOM   1081  CA  ALA A  72      53.473  53.504  60.051  1.00                  
ATOM   1082  HA  ALA A  72      53.873  52.638  59.528  1.00                  
ATOM   1083  CB  ALA A  72      53.264  54.623  59.012  1.00                  
ATOM   1084  HB1 ALA A  72      54.227  54.930  58.604  1.00                  
ATOM   1085  HB2 ALA A  72      52.628  54.256  58.210  1.00                  
ATOM   1086  HB3 ALA A  72      52.805  55.496  59.474  1.00                  
ATOM   1087  C   ALA A  72      54.503  53.859  61.149  1.00                  
ATOM   1088  O   ALA A  72      55.127  54.913  61.137  1.00                  
ATOM   1089  N   TYR A  73      54.628  52.981  62.142  1.00                  
ATOM   1090  H   TYR A  73      54.082  52.129  62.077  1.00                  
ATOM   1091  CA  TYR A  73      55.432  53.132  63.357  1.00                  
ATOM   1092  HA  TYR A  73      55.245  52.231  63.939  1.00                  
ATOM   1093  CB  TYR A  73      56.947  53.122  63.046  1.00                  
ATOM   1094  HB1 TYR A  73      57.502  53.166  63.984  1.00                  
ATOM   1095  HB2 TYR A  73      57.209  54.012  62.471  1.00                  
ATOM   1096  CG  TYR A  73      57.384  51.881  62.294  1.00                  
ATOM   1097  CD1 TYR A  73      57.755  50.720  63.000  1.00                  
ATOM   1098  HD1 TYR A  73      57.823  50.744  64.078  1.00                  
ATOM   1099  CE1 TYR A  73      58.000  49.520  62.304  1.00                  
ATOM   1100  HE1 TYR A  73      58.248  48.614  62.838  1.00                  
ATOM   1101  CZ  TYR A  73      57.852  49.484  60.901  1.00                  
ATOM   1102  OH  TYR A  73      57.958  48.308  60.232  1.00                  
ATOM   1103  HH  TYR A  73      57.502  48.393  59.382  1.00                  
ATOM   1104  CE2 TYR A  73      57.553  50.669  60.195  1.00                  
ATOM   1105  HE2 TYR A  73      57.479  50.657  59.122  1.00                  
ATOM   1106  CD2 TYR A  73      57.330  51.868  60.889  1.00                  
ATOM   1107  HD2 TYR A  73      57.074  52.771  60.352  1.00                  
ATOM   1108  C   TYR A  73      55.024  54.276  64.307  1.00                  
ATOM   1109  O   TYR A  73      55.766  54.638  65.222  1.00                  
ATOM   1110  N   GLY A  74      53.826  54.820  64.087  1.00                  
ATOM   1111  H   GLY A  74      53.238  54.391  63.385  1.00                  
ATOM   1112  CA  GLY A  74      53.285  55.991  64.766  1.00                  
ATOM   1113  HA1 GLY A  74      53.923  56.260  65.610  1.00                  
ATOM   1114  HA2 GLY A  74      52.290  55.757  65.143  1.00                  
ATOM   1115  C   GLY A  74      53.180  57.216  63.852  1.00                  
ATOM   1116  O   GLY A  74      52.504  58.188  64.191  1.00                  
ATOM   1117  N   LEU A  75      53.824  57.145  62.682  1.00                  
ATOM   1118  H   LEU A  75      54.304  56.284  62.456  1.00                  
ATOM   1119  CA  LEU A  75      54.085  58.268  61.795  1.00                  
ATOM   1120  HA  LEU A  75      54.314  59.114  62.441  1.00                  
ATOM   1121  CB  LEU A  75      55.340  57.925  60.971  1.00                  
ATOM   1122  HB1 LEU A  75      55.033  57.378  60.079  1.00                  
ATOM   1123  HB2 LEU A  75      55.987  57.274  61.559  1.00                  
ATOM   1124  CG  LEU A  75      56.206  59.125  60.559  1.00                  
ATOM   1125  HG  LEU A  75      55.608  59.821  59.977  1.00                  
ATOM   1126  CD1 LEU A  75      56.834  59.840  61.759  1.00                  
ATOM   1127 1HD1 LEU A  75      57.493  60.638  61.417  1.00                  
ATOM   1128 2HD1 LEU A  75      56.075  60.285  62.397  1.00                  
ATOM   1129 3HD1 LEU A  75      57.409  59.134  62.360  1.00                  
ATOM   1130  CD2 LEU A  75      57.364  58.619  59.700  1.00                  
ATOM   1131 1HD2 LEU A  75      57.942  59.466  59.329  1.00                  
ATOM   1132 2HD2 LEU A  75      58.010  57.970  60.291  1.00                  
ATOM   1133 3HD2 LEU A  75      56.970  58.046  58.862  1.00                  
ATOM   1134  C   LEU A  75      52.889  58.715  60.946  1.00                  
ATOM   1135  O   LEU A  75      52.986  59.720  60.247  1.00                  
ATOM   1136  N   GLY A  76      51.755  58.002  60.998  1.00                  
ATOM   1137  H   GLY A  76      51.755  57.135  61.523  1.00                  
ATOM   1138  CA  GLY A  76      50.518  58.479  60.366  1.00                  
ATOM   1139  HA1 GLY A  76      50.567  59.553  60.175  1.00                  
ATOM   1140  HA2 GLY A  76      49.678  58.292  61.031  1.00                  
ATOM   1141  C   GLY A  76      50.268  57.765  59.052  1.00                  
ATOM   1142  O   GLY A  76      50.454  58.330  57.968  1.00                  
ATOM   1143  N   VAL A  77      49.888  56.490  59.144  1.00                  
ATOM   1144  H   VAL A  77      49.697  56.115  60.069  1.00                  
ATOM   1145  CA  VAL A  77      49.825  55.570  58.003  1.00                  
ATOM   1146  HA  VAL A  77      50.846  55.427  57.660  1.00                  
ATOM   1147  CB  VAL A  77      49.287  54.183  58.411  1.00                  
ATOM   1148  HB  VAL A  77      49.860  53.865  59.274  1.00                  
ATOM   1149  CG1 VAL A  77      47.802  54.166  58.798  1.00                  
ATOM   1150 1HG1 VAL A  77      47.557  53.208  59.258  1.00                  
ATOM   1151 2HG1 VAL A  77      47.572  54.956  59.508  1.00                  
ATOM   1152 3HG1 VAL A  77      47.173  54.286  57.916  1.00                  
ATOM   1153  CG2 VAL A  77      49.512  53.129  57.323  1.00                  
ATOM   1154 1HG2 VAL A  77      49.255  52.142  57.705  1.00                  
ATOM   1155 2HG2 VAL A  77      48.894  53.339  56.450  1.00                  
ATOM   1156 3HG2 VAL A  77      50.552  53.130  57.018  1.00                  
ATOM   1157  C   VAL A  77      49.068  56.107  56.798  1.00                  
ATOM   1158  O   VAL A  77      49.521  55.938  55.676  1.00                  
ATOM   1159  N   MET A  78      47.962  56.809  57.006  1.00                  
ATOM   1160  H   MET A  78      47.635  56.918  57.953  1.00                  
ATOM   1161  CA  MET A  78      47.149  57.307  55.904  1.00                  
ATOM   1162  HA  MET A  78      46.923  56.475  55.236  1.00                  
ATOM   1163  CB  MET A  78      45.829  57.821  56.513  1.00                  
ATOM   1164  HB1 MET A  78      46.027  58.735  57.075  1.00                  
ATOM   1165  HB2 MET A  78      45.441  57.073  57.206  1.00                  
ATOM   1166  CG  MET A  78      44.718  58.111  55.493  1.00                  
ATOM   1167  HG1 MET A  78      45.066  58.862  54.783  1.00                  
ATOM   1168  HG2 MET A  78      43.867  58.534  56.026  1.00                  
ATOM   1169  SD  MET A  78      44.148  56.653  54.584  1.00                  
ATOM   1170  CE  MET A  78      43.051  57.457  53.387  1.00                  
ATOM   1171  HE1 MET A  78      42.594  56.700  52.750  1.00                  
ATOM   1172  HE2 MET A  78      42.272  58.007  53.913  1.00                  
ATOM   1173  HE3 MET A  78      43.627  58.146  52.768  1.00                  
ATOM   1174  C   MET A  78      47.803  58.406  55.053  1.00                  
ATOM   1175  O   MET A  78      47.366  58.588  53.924  1.00                  
ATOM   1176  N   GLN A  79      48.840  59.102  55.541  1.00                  
ATOM   1177  H   GLN A  79      49.176  58.887  56.472  1.00                  
ATOM   1178  CA  GLN A  79      49.626  60.023  54.706  1.00                  
ATOM   1179  HA  GLN A  79      49.120  60.149  53.748  1.00                  
ATOM   1180  CB  GLN A  79      49.715  61.433  55.317  1.00                  
ATOM   1181  HB1 GLN A  79      50.625  61.917  54.964  1.00                  
ATOM   1182  HB2 GLN A  79      49.776  61.349  56.403  1.00                  
ATOM   1183  CG  GLN A  79      48.522  62.342  54.936  1.00                  
ATOM   1184  HG1 GLN A  79      48.495  63.174  55.639  1.00                  
ATOM   1185  HG2 GLN A  79      47.592  61.787  55.048  1.00                  
ATOM   1186  CD  GLN A  79      48.602  62.912  53.513  1.00                  
ATOM   1187  OE1 GLN A  79      48.240  62.291  52.525  1.00                  
ATOM   1188  NE2 GLN A  79      49.054  64.135  53.341  1.00                  
ATOM   1189 1HE2 GLN A  79      49.396  64.683  54.131  1.00                  
ATOM   1190 2HE2 GLN A  79      49.301  64.415  52.402  1.00                  
ATOM   1191  C   GLN A  79      51.003  59.443  54.311  1.00                  
ATOM   1192  O   GLN A  79      51.478  59.644  53.184  1.00                  
ATOM   1193  N   ALA A  80      51.601  58.629  55.189  1.00                  
ATOM   1194  H   ALA A  80      51.171  58.477  56.093  1.00                  
ATOM   1195  CA  ALA A  80      52.858  57.945  54.893  1.00                  
ATOM   1196  HA  ALA A  80      53.587  58.696  54.580  1.00                  
ATOM   1197  CB  ALA A  80      53.370  57.305  56.191  1.00                  
ATOM   1198  HB1 ALA A  80      54.325  56.812  56.003  1.00                  
ATOM   1199  HB2 ALA A  80      53.514  58.077  56.951  1.00                  
ATOM   1200  HB3 ALA A  80      52.653  56.570  56.555  1.00                  
ATOM   1201  C   ALA A  80      52.761  56.907  53.759  1.00                  
ATOM   1202  O   ALA A  80      53.668  56.779  52.929  1.00                  
ATOM   1203  N   ALA A  81      51.660  56.161  53.715  1.00                  
ATOM   1204  H   ALA A  81      50.944  56.319  54.416  1.00                  
ATOM   1205  CA  ALA A  81      51.386  55.158  52.695  1.00                  
ATOM   1206  HA  ALA A  81      52.228  54.472  52.657  1.00                  
ATOM   1207  CB  ALA A  81      50.135  54.340  53.064  1.00                  
ATOM   1208  HB1 ALA A  81      50.007  53.531  52.346  1.00                  
ATOM   1209  HB2 ALA A  81      50.237  53.913  54.058  1.00                  
ATOM   1210  HB3 ALA A  81      49.244  54.962  53.062  1.00                  
ATOM   1211  C   ALA A  81      51.261  55.785  51.304  1.00                  
ATOM   1212  O   ALA A  81      51.992  55.350  50.408  1.00                  
ATOM   1213  N   PRO A  82      50.425  56.820  51.078  1.00                  
ATOM   1214  CD  PRO A  82      49.377  57.393  51.912  1.00                  
ATOM   1215  HD1 PRO A  82      49.715  57.602  52.923  1.00                  
ATOM   1216  HD2 PRO A  82      48.527  56.711  51.948  1.00                  
ATOM   1217  CG  PRO A  82      48.940  58.685  51.218  1.00                  
ATOM   1218  HG1 PRO A  82      49.567  59.519  51.528  1.00                  
ATOM   1219  HG2 PRO A  82      47.889  58.912  51.396  1.00                  
ATOM   1220  CB  PRO A  82      49.198  58.390  49.748  1.00                  
ATOM   1221  HB1 PRO A  82      49.394  59.303  49.183  1.00                  
ATOM   1222  HB2 PRO A  82      48.340  57.861  49.329  1.00                  
ATOM   1223  CA  PRO A  82      50.406  57.451  49.778  1.00                  
ATOM   1224  HA  PRO A  82      50.242  56.686  49.019  1.00                  
ATOM   1225  C   PRO A  82      51.710  58.167  49.426  1.00                  
ATOM   1226  O   PRO A  82      52.087  58.139  48.255  1.00                  
ATOM   1227  N   ALA A  83      52.445  58.730  50.397  1.00                  
ATOM   1228  H   ALA A  83      52.094  58.781  51.346  1.00                  
ATOM   1229  CA  ALA A  83      53.786  59.254  50.105  1.00                  
ATOM   1230  HA  ALA A  83      53.682  60.045  49.361  1.00                  
ATOM   1231  CB  ALA A  83      54.377  59.882  51.373  1.00                  
ATOM   1232  HB1 ALA A  83      55.359  60.299  51.152  1.00                  
ATOM   1233  HB2 ALA A  83      53.725  60.680  51.722  1.00                  
ATOM   1234  HB3 ALA A  83      54.478  59.139  52.160  1.00                  
ATOM   1235  C   ALA A  83      54.727  58.188  49.491  1.00                  
ATOM   1236  O   ALA A  83      55.369  58.396  48.453  1.00                  
ATOM   1237  N   LEU A  84      54.772  57.010  50.114  1.00                  
ATOM   1238  H   LEU A  84      54.249  56.895  50.977  1.00                  
ATOM   1239  CA  LEU A  84      55.652  55.929  49.677  1.00                  
ATOM   1240  HA  LEU A  84      56.641  56.347  49.484  1.00                  
ATOM   1241  CB  LEU A  84      55.796  54.936  50.848  1.00                  
ATOM   1242  HB1 LEU A  84      56.063  53.956  50.449  1.00                  
ATOM   1243  HB2 LEU A  84      54.829  54.837  51.343  1.00                  
ATOM   1244  CG  LEU A  84      56.872  55.318  51.899  1.00                  
ATOM   1245  HG  LEU A  84      57.830  54.955  51.539  1.00                  
ATOM   1246  CD1 LEU A  84      57.043  56.804  52.240  1.00                  
ATOM   1247 1HD1 LEU A  84      57.821  56.923  52.993  1.00                  
ATOM   1248 2HD1 LEU A  84      57.353  57.363  51.360  1.00                  
ATOM   1249 3HD1 LEU A  84      56.119  57.224  52.626  1.00                  
ATOM   1250  CD2 LEU A  84      56.581  54.608  53.223  1.00                  
ATOM   1251 1HD2 LEU A  84      57.412  54.760  53.912  1.00                  
ATOM   1252 2HD2 LEU A  84      55.669  55.011  53.663  1.00                  
ATOM   1253 3HD2 LEU A  84      56.459  53.546  53.038  1.00                  
ATOM   1254  C   LEU A  84      55.226  55.317  48.324  1.00                  
ATOM   1255  O   LEU A  84      56.068  55.118  47.434  1.00                  
ATOM   1256  N   TYR A  85      53.917  55.141  48.118  1.00                  
ATOM   1257  H   TYR A  85      53.279  55.386  48.870  1.00                  
ATOM   1258  CA  TYR A  85      53.337  54.797  46.814  1.00                  
ATOM   1259  HA  TYR A  85      53.656  53.796  46.529  1.00                  
ATOM   1260  CB  TYR A  85      51.805  54.800  46.935  1.00                  
ATOM   1261  HB1 TYR A  85      51.496  55.746  47.374  1.00                  
ATOM   1262  HB2 TYR A  85      51.511  54.014  47.632  1.00                  
ATOM   1263  CG  TYR A  85      51.056  54.603  45.632  1.00                  
ATOM   1264  CD1 TYR A  85      51.072  53.350  44.990  1.00                  
ATOM   1265  HD1 TYR A  85      51.647  52.529  45.405  1.00                  
ATOM   1266  CE1 TYR A  85      50.346  53.161  43.796  1.00                  
ATOM   1267  HE1 TYR A  85      50.350  52.203  43.300  1.00                  
ATOM   1268  CZ  TYR A  85      49.613  54.228  43.236  1.00                  
ATOM   1269  OH  TYR A  85      48.913  54.043  42.087  1.00                  
ATOM   1270  HH  TYR A  85      48.491  54.849  41.793  1.00                  
ATOM   1271  CE2 TYR A  85      49.611  55.488  43.871  1.00                  
ATOM   1272  HE2 TYR A  85      49.054  56.310  43.443  1.00                  
ATOM   1273  CD2 TYR A  85      50.330  55.672  45.068  1.00                  
ATOM   1274  HD2 TYR A  85      50.327  56.640  45.557  1.00                  
ATOM   1275  C   TYR A  85      53.833  55.745  45.715  1.00                  
ATOM   1276  O   TYR A  85      54.468  55.324  44.750  1.00                  
ATOM   1277  N   ALA A  86      53.644  57.046  45.942  1.00                  
ATOM   1278  H   ALA A  86      53.170  57.325  46.795  1.00                  
ATOM   1279  CA  ALA A  86      54.057  58.107  45.036  1.00                  
ATOM   1280  HA  ALA A  86      53.608  57.913  44.061  1.00                  
ATOM   1281  CB  ALA A  86      53.494  59.432  45.565  1.00                  
ATOM   1282  HB1 ALA A  86      53.731  60.232  44.866  1.00                  
ATOM   1283  HB2 ALA A  86      52.412  59.362  45.672  1.00                  
ATOM   1284  HB3 ALA A  86      53.928  59.665  46.536  1.00                  
ATOM   1285  C   ALA A  86      55.577  58.204  44.808  1.00                  
ATOM   1286  O   ALA A  86      56.008  58.787  43.817  1.00                  
ATOM   1287  N   ALA A  87      56.394  57.619  45.690  1.00                  
ATOM   1288  H   ALA A  87      55.992  57.194  46.513  1.00                  
ATOM   1289  CA  ALA A  87      57.852  57.671  45.577  1.00                  
ATOM   1290  HA  ALA A  87      58.145  58.461  44.885  1.00                  
ATOM   1291  CB  ALA A  87      58.379  58.054  46.971  1.00                  
ATOM   1292  HB1 ALA A  87      59.462  57.988  46.996  1.00                  
ATOM   1293  HB2 ALA A  87      58.074  59.075  47.209  1.00                  
ATOM   1294  HB3 ALA A  87      57.966  57.382  47.724  1.00                  
ATOM   1295  C   ALA A  87      58.498  56.371  45.068  1.00                  
ATOM   1296  O   ALA A  87      59.719  56.321  44.868  1.00                  
ATOM   1297  N   GLY A  88      57.695  55.329  44.838  1.00                  
ATOM   1298  H   GLY A  88      56.701  55.443  45.027  1.00                  
ATOM   1299  CA  GLY A  88      58.119  54.159  44.063  1.00                  
ATOM   1300  HA1 GLY A  88      59.178  54.218  43.817  1.00                  
ATOM   1301  HA2 GLY A  88      57.558  54.149  43.130  1.00                  
ATOM   1302  C   GLY A  88      57.880  52.819  44.742  1.00                  
ATOM   1303  O   GLY A  88      58.413  51.819  44.258  1.00                  
ATOM   1304  N   ALA A  89      57.159  52.774  45.872  1.00                  
ATOM   1305  H   ALA A  89      56.703  53.621  46.201  1.00                  
ATOM   1306  CA  ALA A  89      56.867  51.505  46.538  1.00                  
ATOM   1307  HA  ALA A  89      57.796  51.061  46.901  1.00                  
ATOM   1308  CB  ALA A  89      55.915  51.739  47.723  1.00                  
ATOM   1309  HB1 ALA A  89      55.760  50.806  48.267  1.00                  
ATOM   1310  HB2 ALA A  89      56.290  52.484  48.416  1.00                  
ATOM   1311  HB3 ALA A  89      54.948  52.081  47.356  1.00                  
ATOM   1312  C   ALA A  89      56.207  50.511  45.568  1.00                  
ATOM   1313  O   ALA A  89      55.304  50.860  44.812  1.00                  
ATOM   1314  N   ARG A  90      56.664  49.263  45.644  1.00                  
ATOM   1315  H   ARG A  90      57.370  49.061  46.345  1.00                  
ATOM   1316  CA  ARG A  90      56.144  48.139  44.866  1.00                  
ATOM   1317  HA  ARG A  90      55.387  48.511  44.173  1.00                  
ATOM   1318  CB  ARG A  90      57.275  47.500  44.030  1.00                  
ATOM   1319  HB1 ARG A  90      56.937  46.542  43.634  1.00                  
ATOM   1320  HB2 ARG A  90      58.145  47.335  44.659  1.00                  
ATOM   1321  CG  ARG A  90      57.646  48.415  42.846  1.00                  
ATOM   1322  HG1 ARG A  90      57.852  49.416  43.212  1.00                  
ATOM   1323  HG2 ARG A  90      56.763  48.501  42.211  1.00                  
ATOM   1324  CD  ARG A  90      58.805  47.942  41.937  1.00                  
ATOM   1325  HD1 ARG A  90      58.846  48.616  41.079  1.00                  
ATOM   1326  HD2 ARG A  90      58.551  46.951  41.556  1.00                  
ATOM   1327  NE  ARG A  90      60.162  47.886  42.544  1.00                  
ATOM   1328  HE  ARG A  90      60.732  47.086  42.308  1.00                  
ATOM   1329  CZ  ARG A  90      60.839  48.837  43.166  1.00                  
ATOM   1330  NH1 ARG A  90      60.346  49.995  43.455  1.00                  
ATOM   1331 1HH1 ARG A  90      59.381  50.222  43.281  1.00                  
ATOM   1332 2HH1 ARG A  90      60.849  50.611  44.080  1.00                  
ATOM   1333  NH2 ARG A  90      62.068  48.620  43.522  1.00                  
ATOM   1334 1HH2 ARG A  90      62.501  47.727  43.289  1.00                  
ATOM   1335 2HH2 ARG A  90      62.599  49.344  43.971  1.00                  
ATOM   1336  C   ARG A  90      55.358  47.141  45.716  1.00                  
ATOM   1337  O   ARG A  90      54.596  46.368  45.151  1.00                  
ATOM   1338  N   ASP A  91      55.445  47.254  47.044  1.00                  
ATOM   1339  H   ASP A  91      56.117  47.900  47.435  1.00                  
ATOM   1340  CA  ASP A  91      54.498  46.618  47.968  1.00                  
ATOM   1341  HA  ASP A  91      53.530  46.504  47.476  1.00                  
ATOM   1342  CB  ASP A  91      55.007  45.210  48.368  1.00                  
ATOM   1343  HB1 ASP A  91      54.228  44.718  48.952  1.00                  
ATOM   1344  HB2 ASP A  91      55.861  45.318  49.025  1.00                  
ATOM   1345  CG  ASP A  91      55.410  44.279  47.217  1.00                  
ATOM   1346  OD1 ASP A  91      54.591  43.416  46.839  1.00                  
ATOM   1347  OD2 ASP A  91      56.553  44.368  46.706  1.00                  
ATOM   1348  C   ASP A  91      54.314  47.467  49.233  1.00                  
ATOM   1349  O   ASP A  91      55.106  48.366  49.540  1.00                  
ATOM   1350  N   PHE A  92      53.290  47.100  50.004  1.00                  
ATOM   1351  H   PHE A  92      52.718  46.325  49.690  1.00                  
ATOM   1352  CA  PHE A  92      53.051  47.528  51.377  1.00                  
ATOM   1353  HA  PHE A  92      53.944  48.018  51.768  1.00                  
ATOM   1354  CB  PHE A  92      51.885  48.521  51.439  1.00                  
ATOM   1355  HB1 PHE A  92      51.505  48.554  52.462  1.00                  
ATOM   1356  HB2 PHE A  92      51.070  48.176  50.802  1.00                  
ATOM   1357  CG  PHE A  92      52.300  49.919  51.047  1.00                  
ATOM   1358  CD1 PHE A  92      52.205  50.344  49.709  1.00                  
ATOM   1359  HD1 PHE A  92      51.805  49.689  48.958  1.00                  
ATOM   1360  CE1 PHE A  92      52.660  51.622  49.349  1.00                  
ATOM   1361  HE1 PHE A  92      52.598  51.951  48.324  1.00                  
ATOM   1362  CZ  PHE A  92      53.217  52.465  50.323  1.00                  
ATOM   1363  HZ  PHE A  92      53.571  53.444  50.046  1.00                  
ATOM   1364  CE2 PHE A  92      53.310  52.046  51.659  1.00                  
ATOM   1365  HE2 PHE A  92      53.752  52.694  52.394  1.00                  
ATOM   1366  CD2 PHE A  92      52.844  50.773  52.023  1.00                  
ATOM   1367  HD2 PHE A  92      52.921  50.436  53.049  1.00                  
ATOM   1368  C   PHE A  92      52.769  46.296  52.225  1.00                  
ATOM   1369  O   PHE A  92      51.995  45.419  51.847  1.00                  
ATOM   1370  N   PHE A  93      53.396  46.267  53.389  1.00                  
ATOM   1371  H   PHE A  93      54.107  46.971  53.540  1.00                  
ATOM   1372  CA  PHE A  93      53.303  45.229  54.392  1.00                  
ATOM   1373  HA  PHE A  93      52.571  44.477  54.094  1.00                  
ATOM   1374  CB  PHE A  93      54.668  44.549  54.543  1.00                  
ATOM   1375  HB1 PHE A  93      55.441  45.314  54.588  1.00                  
ATOM   1376  HB2 PHE A  93      54.861  43.949  53.652  1.00                  
ATOM   1377  CG  PHE A  93      54.798  43.666  55.770  1.00                  
ATOM   1378  CD1 PHE A  93      54.294  42.355  55.747  1.00                  
ATOM   1379  HD1 PHE A  93      53.813  41.975  54.858  1.00                  
ATOM   1380  CE1 PHE A  93      54.415  41.533  56.880  1.00                  
ATOM   1381  HE1 PHE A  93      54.026  40.521  56.859  1.00                  
ATOM   1382  CZ  PHE A  93      55.040  42.018  58.041  1.00                  
ATOM   1383  HZ  PHE A  93      55.130  41.384  58.913  1.00                  
ATOM   1384  CE2 PHE A  93      55.527  43.336  58.076  1.00                  
ATOM   1385  HE2 PHE A  93      55.985  43.719  58.975  1.00                  
ATOM   1386  CD2 PHE A  93      55.403  44.160  56.943  1.00                  
ATOM   1387  HD2 PHE A  93      55.758  45.177  56.981  1.00                  
ATOM   1388  C   PHE A  93      52.843  45.876  55.683  1.00                  
ATOM   1389  O   PHE A  93      53.476  46.795  56.190  1.00                  
ATOM   1390  N   VAL A  94      51.732  45.384  56.204  1.00                  
ATOM   1391  H   VAL A  94      51.296  44.593  55.748  1.00                  
ATOM   1392  CA  VAL A  94      51.057  45.851  57.413  1.00                  
ATOM   1393  HA  VAL A  94      51.742  46.433  58.027  1.00                  
ATOM   1394  CB  VAL A  94      49.837  46.724  57.038  1.00                  
ATOM   1395  HB  VAL A  94      50.209  47.630  56.558  1.00                  
ATOM   1396  CG1 VAL A  94      48.862  46.065  56.045  1.00                  
ATOM   1397 1HG1 VAL A  94      48.038  46.748  55.841  1.00                  
ATOM   1398 2HG1 VAL A  94      49.372  45.850  55.107  1.00                  
ATOM   1399 3HG1 VAL A  94      48.460  45.144  56.465  1.00                  
ATOM   1400  CG2 VAL A  94      49.027  47.140  58.268  1.00                  
ATOM   1401 1HG2 VAL A  94      48.282  47.885  57.987  1.00                  
ATOM   1402 2HG2 VAL A  94      48.511  46.284  58.700  1.00                  
ATOM   1403 3HG2 VAL A  94      49.686  47.578  59.014  1.00                  
ATOM   1404  C   VAL A  94      50.654  44.607  58.180  1.00                  
ATOM   1405  O   VAL A  94      50.317  43.592  57.568  1.00                  
ATOM   1406  N   ALA A  95      50.776  44.640  59.504  1.00                  
ATOM   1407  H   ALA A  95      50.876  45.526  59.992  1.00                  
ATOM   1408  CA  ALA A  95      50.963  43.370  60.235  1.00                  
ATOM   1409  HA  ALA A  95      50.620  42.550  59.603  1.00                  
ATOM   1410  CB  ALA A  95      52.463  43.111  60.436  1.00                  
ATOM   1411  HB1 ALA A  95      52.981  43.234  59.489  1.00                  
ATOM   1412  HB2 ALA A  95      52.878  43.793  61.165  1.00                  
ATOM   1413  HB3 ALA A  95      52.611  42.090  60.788  1.00                  
ATOM   1414  C   ALA A  95      50.121  43.200  61.508  1.00                  
ATOM   1415  O   ALA A  95      50.640  42.943  62.596  1.00                  
ATOM   1416  N   SER A  96      48.802  43.292  61.365  1.00                  
ATOM   1417  H   SER A  96      48.441  43.600  60.471  1.00                  
ATOM   1418  CA  SER A  96      47.866  42.535  62.201  1.00                  
ATOM   1419  HA  SER A  96      48.301  41.563  62.433  1.00                  
ATOM   1420  CB  SER A  96      47.571  43.254  63.524  1.00                  
ATOM   1421  HB1 SER A  96      47.026  44.165  63.335  1.00                  
ATOM   1422  HB2 SER A  96      48.503  43.493  64.030  1.00                  
ATOM   1423  OG  SER A  96      46.784  42.457  64.380  1.00                  
ATOM   1424  HG  SER A  96      45.852  42.710  64.238  1.00                  
ATOM   1425  C   SER A  96      46.560  42.301  61.446  1.00                  
ATOM   1426  O   SER A  96      46.229  43.056  60.531  1.00                  
ATOM   1427  N   VAL A  97      45.780  41.316  61.897  1.00                  
ATOM   1428  H   VAL A  97      46.129  40.773  62.673  1.00                  
ATOM   1429  CA  VAL A  97      44.322  41.359  61.733  1.00                  
ATOM   1430  HA  VAL A  97      44.098  41.266  60.670  1.00                  
ATOM   1431  CB  VAL A  97      43.666  40.160  62.452  1.00                  
ATOM   1432  HB  VAL A  97      44.125  39.255  62.052  1.00                  
ATOM   1433  CG1 VAL A  97      43.877  40.142  63.975  1.00                  
ATOM   1434 1HG1 VAL A  97      43.431  39.238  64.389  1.00                  
ATOM   1435 2HG1 VAL A  97      44.938  40.150  64.214  1.00                  
ATOM   1436 3HG1 VAL A  97      43.395  41.009  64.429  1.00                  
ATOM   1437  CG2 VAL A  97      42.170  40.067  62.170  1.00                  
ATOM   1438 1HG2 VAL A  97      41.634  40.885  62.652  1.00                  
ATOM   1439 2HG2 VAL A  97      41.980  40.114  61.097  1.00                  
ATOM   1440 3HG2 VAL A  97      41.771  39.129  62.551  1.00                  
ATOM   1441  C   VAL A  97      43.796  42.717  62.207  1.00                  
ATOM   1442  O   VAL A  97      44.289  43.257  63.201  1.00                  
ATOM   1443  N   GLU A  98      42.884  43.291  61.427  1.00                  
ATOM   1444  H   GLU A  98      42.413  42.692  60.748  1.00                  
ATOM   1445  CA  GLU A  98      42.291  44.633  61.522  1.00                  
ATOM   1446  HA  GLU A  98      41.860  44.820  60.538  1.00                  
ATOM   1447  CB  GLU A  98      41.092  44.597  62.494  1.00                  
ATOM   1448  HB1 GLU A  98      40.906  45.599  62.880  1.00                  
ATOM   1449  HB2 GLU A  98      41.316  43.955  63.347  1.00                  
ATOM   1450  CG  GLU A  98      39.794  44.126  61.808  1.00                  
ATOM   1451  HG1 GLU A  98      39.569  44.800  60.978  1.00                  
ATOM   1452  HG2 GLU A  98      38.977  44.220  62.527  1.00                  
ATOM   1453  CD  GLU A  98      39.857  42.678  61.288  1.00                  
ATOM   1454  OE1 GLU A  98      40.551  42.449  60.267  1.00                  
ATOM   1455  OE2 GLU A  98      39.230  41.806  61.923  1.00                  
ATOM   1456  C   GLU A  98      43.236  45.835  61.706  1.00                  
ATOM   1457  O   GLU A  98      42.765  46.968  61.797  1.00                  
ATOM   1458  N   GLU A  99      44.558  45.654  61.608  1.00                  
ATOM   1459  H   GLU A  99      44.900  44.701  61.568  1.00                  
ATOM   1460  CA  GLU A  99      45.480  46.772  61.344  1.00                  
ATOM   1461  HA  GLU A  99      45.195  47.588  62.009  1.00                  
ATOM   1462  CB  GLU A  99      46.930  46.395  61.711  1.00                  
ATOM   1463  HB1 GLU A  99      47.274  45.595  61.057  1.00                  
ATOM   1464  HB2 GLU A  99      46.904  46.051  62.740  1.00                  
ATOM   1465  CG  GLU A  99      47.947  47.548  61.693  1.00                  
ATOM   1466  HG1 GLU A  99      47.549  48.381  62.278  1.00                  
ATOM   1467  HG2 GLU A  99      48.102  47.901  60.678  1.00                  
ATOM   1468  CD  GLU A  99      49.293  47.116  62.284  1.00                  
ATOM   1469  OE1 GLU A  99      49.571  47.398  63.470  1.00                  
ATOM   1470  OE2 GLU A  99      50.136  46.477  61.614  1.00                  
ATOM   1471  C   GLU A  99      45.342  47.337  59.915  1.00                  
ATOM   1472  O   GLU A  99      45.878  48.402  59.605  1.00                  
ATOM   1473  N   GLY A 100      44.572  46.678  59.046  1.00                  
ATOM   1474  H   GLY A 100      44.180  45.804  59.358  1.00                  
ATOM   1475  CA  GLY A 100      44.175  47.219  57.748  1.00                  
ATOM   1476  HA1 GLY A 100      45.022  47.163  57.065  1.00                  
ATOM   1477  HA2 GLY A 100      43.895  48.265  57.871  1.00                  
ATOM   1478  C   GLY A 100      42.992  46.472  57.138  1.00                  
ATOM   1479  O   GLY A 100      42.434  45.518  57.680  1.00                  
TER
END
