# Supplementary material for: Effective Identification of Bacterial Type III Secretion Signals Using Joint Element Features
Source: PLoS One. 2013 Apr 4;8(4):e59754. doi: 10.1371/journal.pone.0059754 (PMC3617162; doi:10.1371/journal.pone.0059754)
Supplement: Zip file S1 — Predicted 3D structure of T3S and non-T3S signal sequences. (ZIP) [file pone.0059754.s017.zip › Supplemental_Zip_FileS1.Predicted_structure/neg/neg229.pdb]

HEADER protein
METHOD
METHOD    The models are generated by I-TASSER which combines the
METHOD    methods of threading, ab initio modeling and structural
METHOD    refinement. The procedure is fully automated.
METHOD
METHOD    Please cite following articles when you use the I-TASSER server:
METHOD 1. Ambrish Roy, Alper Kucukural, Yang Zhang. I-TASSER: a unified
METHOD    platform for automated protein structure and function prediction.
METHOD    Nature Protocols, vol 5, 725-738 (2010). 
METHOD 2. Yang Zhang. I-TASSER server for protein 3D structure prediction.
METHOD    BMC Bioinformatics, vol 9, 40 (2008).
METHOD
MODEL  1
REMARK PARENT N/A
ATOM      1  N   SER A   1      63.593  72.982  44.419  1.00 22.33           N
ATOM      2  CA  SER A   1      63.874  71.610  43.936  1.00 22.33           C
ATOM      3  CB  SER A   1      65.334  71.493  43.455  1.00 22.33           C
ATOM      4  OG  SER A   1      66.239  71.727  44.522  1.00 22.33           O
ATOM      5  C   SER A   1      63.628  70.609  45.013  1.00 22.33           C
ATOM      6  O   SER A   1      62.749  69.760  44.878  1.00 22.33           O
ATOM      7  N   ARG A   2      64.389  70.695  46.123  1.00163.74           N
ATOM      8  CA  ARG A   2      64.214  69.771  47.203  1.00163.74           C
ATOM      9  CB  ARG A   2      65.493  69.359  47.951  1.00163.74           C
ATOM     10  CG  ARG A   2      66.307  68.243  47.305  1.00163.74           C
ATOM     11  CD  ARG A   2      67.294  67.608  48.290  1.00163.74           C
ATOM     12  NE  ARG A   2      66.513  66.708  49.187  1.00163.74           N
ATOM     13  CZ  ARG A   2      67.149  65.797  49.982  1.00163.74           C
ATOM     14  NH1 ARG A   2      68.511  65.706  49.965  1.00163.74           N
ATOM     15  NH2 ARG A   2      66.420  64.968  50.786  1.00163.74           N
ATOM     16  C   ARG A   2      63.383  70.408  48.263  1.00163.74           C
ATOM     17  O   ARG A   2      63.734  71.446  48.822  1.00163.74           O
ATOM     18  N   LEU A   3      62.244  69.776  48.587  1.00 69.18           N
ATOM     19  CA  LEU A   3      61.470  70.288  49.669  1.00 69.18           C
ATOM     20  CB  LEU A   3      59.950  70.186  49.465  1.00 69.18           C
ATOM     21  CG  LEU A   3      59.405  71.054  48.315  1.00 69.18           C
ATOM     22  CD1 LEU A   3      57.876  70.930  48.221  1.00 69.18           C
ATOM     23  CD2 LEU A   3      59.872  72.516  48.425  1.00 69.18           C
ATOM     24  C   LEU A   3      61.805  69.447  50.853  1.00 69.18           C
ATOM     25  O   LEU A   3      62.046  68.247  50.727  1.00 69.18           O
ATOM     26  N   VAL A   4      61.887  70.074  52.040  1.00108.88           N
ATOM     27  CA  VAL A   4      62.099  69.277  53.203  1.00108.88           C
ATOM     28  CB  VAL A   4      63.380  69.576  53.929  1.00108.88           C
ATOM     29  CG1 VAL A   4      63.261  70.925  54.652  1.00108.88           C
ATOM     30  CG2 VAL A   4      63.708  68.387  54.843  1.00108.88           C
ATOM     31  C   VAL A   4      60.922  69.537  54.096  1.00108.88           C
ATOM     32  O   VAL A   4      60.553  70.684  54.354  1.00108.88           O
ATOM     33  N   MET A   5      60.273  68.456  54.567  1.00 71.01           N
ATOM     34  CA  MET A   5      59.107  68.632  55.382  1.00 71.01           C
ATOM     35  CB  MET A   5      57.865  67.865  54.902  1.00 71.01           C
ATOM     36  CG  MET A   5      57.284  68.402  53.598  1.00 71.01           C
ATOM     37  SD  MET A   5      55.806  67.526  53.015  1.00 71.01           S
ATOM     38  CE  MET A   5      55.382  68.785  51.776  1.00 71.01           C
ATOM     39  C   MET A   5      59.411  68.112  56.746  1.00 71.01           C
ATOM     40  O   MET A   5      60.285  67.265  56.921  1.00 71.01           O
ATOM     41  N   LYS A   6      58.711  68.656  57.763  1.00119.10           N
ATOM     42  CA  LYS A   6      58.903  68.200  59.107  1.00119.10           C
ATOM     43  CB  LYS A   6      59.739  69.192  59.944  1.00119.10           C
ATOM     44  CG  LYS A   6      60.488  68.597  61.144  1.00119.10           C
ATOM     45  CD  LYS A   6      59.616  67.913  62.195  1.00119.10           C
ATOM     46  CE  LYS A   6      60.429  67.337  63.358  1.00119.10           C
ATOM     47  NZ  LYS A   6      59.558  66.543  64.252  1.00119.10           N
ATOM     48  C   LYS A   6      57.527  68.145  59.709  1.00119.10           C
ATOM     49  O   LYS A   6      56.910  69.183  59.946  1.00119.10           O
ATOM     50  N   PHE A   7      56.996  66.932  59.970  1.00 87.32           N
ATOM     51  CA  PHE A   7      55.664  66.867  60.507  1.00 87.32           C
ATOM     52  CB  PHE A   7      54.857  65.606  60.115  1.00 87.32           C
ATOM     53  CG  PHE A   7      54.623  65.654  58.640  1.00 87.32           C
ATOM     54  CD1 PHE A   7      53.789  66.598  58.084  1.00 87.32           C
ATOM     55  CD2 PHE A   7      55.220  64.737  57.807  1.00 87.32           C
ATOM     56  CE1 PHE A   7      53.570  66.645  56.726  1.00 87.32           C
ATOM     57  CE2 PHE A   7      55.001  64.780  56.451  1.00 87.32           C
ATOM     58  CZ  PHE A   7      54.184  65.736  55.902  1.00 87.32           C
ATOM     59  C   PHE A   7      55.731  66.946  62.000  1.00 87.32           C
ATOM     60  O   PHE A   7      56.725  66.561  62.615  1.00 87.32           O
ATOM     61  N   GLY A   8      54.644  67.466  62.610  1.00 35.26           N
ATOM     62  CA  GLY A   8      54.550  67.639  64.032  1.00 35.26           C
ATOM     63  C   GLY A   8      53.635  66.585  64.572  1.00 35.26           C
ATOM     64  O   GLY A   8      52.882  65.950  63.837  1.00 35.26           O
ATOM     65  N   GLY A   9      53.650  66.410  65.906  1.00 29.29           N
ATOM     66  CA  GLY A   9      52.926  65.348  66.547  1.00 29.29           C
ATOM     67  C   GLY A   9      51.464  65.467  66.273  1.00 29.29           C
ATOM     68  O   GLY A   9      50.794  64.473  65.997  1.00 29.29           O
ATOM     69  N   THR A  10      50.933  66.696  66.334  1.00 93.61           N
ATOM     70  CA  THR A  10      49.530  66.903  66.141  1.00 93.61           C
ATOM     71  CB  THR A  10      49.122  68.330  66.344  1.00 93.61           C
ATOM     72  OG1 THR A  10      47.720  68.444  66.180  1.00 93.61           O
ATOM     73  CG2 THR A  10      49.855  69.233  65.340  1.00 93.61           C
ATOM     74  C   THR A  10      49.162  66.491  64.752  1.00 93.61           C
ATOM     75  O   THR A  10      48.121  65.872  64.535  1.00 93.61           O
ATOM     76  N   SER A  11      50.025  66.803  63.769  1.00 52.47           N
ATOM     77  CA  SER A  11      49.725  66.504  62.395  1.00 52.47           C
ATOM     78  CB  SER A  11      50.861  66.910  61.440  1.00 52.47           C
ATOM     79  OG  SER A  11      51.144  68.295  61.576  1.00 52.47           O
ATOM     80  C   SER A  11      49.543  65.022  62.229  1.00 52.47           C
ATOM     81  O   SER A  11      48.681  64.576  61.473  1.00 52.47           O
ATOM     82  N   VAL A  12      50.410  64.238  62.893  1.00153.29           N
ATOM     83  CA  VAL A  12      50.485  62.798  62.875  1.00153.29           C
ATOM     84  CB  VAL A  12      51.867  62.323  63.230  1.00153.29           C
ATOM     85  CG1 VAL A  12      51.937  60.798  63.085  1.00153.29           C
ATOM     86  CG2 VAL A  12      52.879  63.059  62.342  1.00153.29           C
ATOM     87  C   VAL A  12      49.491  62.140  63.812  1.00153.29           C
ATOM     88  O   VAL A  12      49.310  60.924  63.783  1.00153.29           O
ATOM     89  N   ALA A  13      48.794  62.911  64.663  1.00 76.01           N
ATOM     90  CA  ALA A  13      48.091  62.384  65.810  1.00 76.01           C
ATOM     91  CB  ALA A  13      47.209  63.450  66.480  1.00 76.01           C
ATOM     92  C   ALA A  13      47.202  61.204  65.508  1.00 76.01           C
ATOM     93  O   ALA A  13      47.113  60.300  66.340  1.00 76.01           O
ATOM     94  N   ASN A  14      46.491  61.165  64.366  1.00 67.80           N
ATOM     95  CA  ASN A  14      45.682  59.995  64.130  1.00 67.80           C
ATOM     96  CB  ASN A  14      44.169  60.270  64.068  1.00 67.80           C
ATOM     97  CG  ASN A  14      43.675  60.570  65.476  1.00 67.80           C
ATOM     98  OD1 ASN A  14      43.774  61.694  65.963  1.00 67.80           O
ATOM     99  ND2 ASN A  14      43.126  59.532  66.161  1.00 67.80           N
ATOM    100  C   ASN A  14      46.064  59.401  62.807  1.00 67.80           C
ATOM    101  O   ASN A  14      46.672  60.058  61.967  1.00 67.80           O
ATOM    102  N   ILE A  15      45.690  58.122  62.586  1.00 97.28           N
ATOM    103  CA  ILE A  15      46.027  57.400  61.390  1.00 97.28           C
ATOM    104  CB  ILE A  15      45.532  55.974  61.407  1.00 97.28           C
ATOM    105  CG2 ILE A  15      43.997  56.015  61.484  1.00 97.28           C
ATOM    106  CG1 ILE A  15      46.095  55.141  60.229  1.00 97.28           C
ATOM    107  CD1 ILE A  15      45.556  55.511  58.844  1.00 97.28           C
ATOM    108  C   ILE A  15      45.434  58.109  60.212  1.00 97.28           C
ATOM    109  O   ILE A  15      46.065  58.188  59.159  1.00 97.28           O
ATOM    110  N   GLU A  16      44.197  58.625  60.324  1.00100.67           N
ATOM    111  CA  GLU A  16      43.683  59.320  59.181  1.00100.67           C
ATOM    112  CB  GLU A  16      42.233  59.811  59.302  1.00100.67           C
ATOM    113  CG  GLU A  16      41.849  60.787  58.178  1.00100.67           C
ATOM    114  CD  GLU A  16      42.178  60.169  56.821  1.00100.67           C
ATOM    115  OE1 GLU A  16      41.687  59.042  56.543  1.00100.67           O
ATOM    116  OE2 GLU A  16      42.919  60.822  56.038  1.00100.67           O
ATOM    117  C   GLU A  16      44.545  60.516  58.937  1.00100.67           C
ATOM    118  O   GLU A  16      44.798  60.878  57.790  1.00100.67           O
ATOM    119  N   ARG A  17      45.027  61.159  60.019  1.00 51.95           N
ATOM    120  CA  ARG A  17      45.843  62.330  59.866  1.00 51.95           C
ATOM    121  CB  ARG A  17      46.384  62.885  61.196  1.00 51.95           C
ATOM    122  CG  ARG A  17      45.315  63.237  62.226  1.00 51.95           C
ATOM    123  CD  ARG A  17      45.894  63.856  63.497  1.00 51.95           C
ATOM    124  NE  ARG A  17      44.854  63.742  64.556  1.00 51.95           N
ATOM    125  CZ  ARG A  17      43.854  64.667  64.643  1.00 51.95           C
ATOM    126  NH1 ARG A  17      43.793  65.693  63.746  1.00 51.95           N
ATOM    127  NH2 ARG A  17      42.923  64.566  65.636  1.00 51.95           N
ATOM    128  C   ARG A  17      47.060  61.943  59.090  1.00 51.95           C
ATOM    129  O   ARG A  17      47.459  62.646  58.162  1.00 51.95           O
ATOM    130  N   ILE A  18      47.679  60.797  59.441  1.00120.96           N
ATOM    131  CA  ILE A  18      48.875  60.397  58.758  1.00120.96           C
ATOM    132  CB  ILE A  18      49.617  59.220  59.351  1.00120.96           C
ATOM    133  CG2 ILE A  18      50.180  59.649  60.713  1.00120.96           C
ATOM    134  CG1 ILE A  18      48.784  57.934  59.383  1.00120.96           C
ATOM    135  CD1 ILE A  18      49.623  56.695  59.701  1.00120.96           C
ATOM    136  C   ILE A  18      48.569  60.144  57.309  1.00120.96           C
ATOM    137  O   ILE A  18      49.407  60.409  56.451  1.00120.96           O
ATOM    138  N   ARG A  19      47.387  59.583  56.976  1.00110.22           N
ATOM    139  CA  ARG A  19      47.087  59.373  55.586  1.00110.22           C
ATOM    140  CB  ARG A  19      45.792  58.590  55.304  1.00110.22           C
ATOM    141  CG  ARG A  19      45.639  58.258  53.813  1.00110.22           C
ATOM    142  CD  ARG A  19      44.260  57.722  53.415  1.00110.22           C
ATOM    143  NE  ARG A  19      43.519  58.838  52.757  1.00110.22           N
ATOM    144  CZ  ARG A  19      42.157  58.906  52.833  1.00110.22           C
ATOM    145  NH1 ARG A  19      41.461  57.973  53.549  1.00110.22           N
ATOM    146  NH2 ARG A  19      41.488  59.912  52.196  1.00110.22           N
ATOM    147  C   ARG A  19      46.954  60.692  54.881  1.00110.22           C
ATOM    148  O   ARG A  19      47.411  60.838  53.750  1.00110.22           O
ATOM    149  N   ASN A  20      46.308  61.699  55.503  1.00131.96           N
ATOM    150  CA  ASN A  20      46.162  62.947  54.804  1.00131.96           C
ATOM    151  CB  ASN A  20      45.137  63.927  55.417  1.00131.96           C
ATOM    152  CG  ASN A  20      45.497  64.254  56.849  1.00131.96           C
ATOM    153  OD1 ASN A  20      46.550  64.837  57.094  1.00131.96           O
ATOM    154  ND2 ASN A  20      44.603  63.894  57.810  1.00131.96           N
ATOM    155  C   ASN A  20      47.504  63.595  54.617  1.00131.96           C
ATOM    156  O   ASN A  20      47.738  64.226  53.587  1.00131.96           O
ATOM    157  N   VAL A  21      48.426  63.470  55.600  1.00126.36           N
ATOM    158  CA  VAL A  21      49.728  64.049  55.418  1.00126.36           C
ATOM    159  CB  VAL A  21      50.645  64.024  56.620  1.00126.36           C
ATOM    160  CG1 VAL A  21      50.035  64.903  57.716  1.00126.36           C
ATOM    161  CG2 VAL A  21      50.927  62.588  57.076  1.00126.36           C
ATOM    162  C   VAL A  21      50.394  63.343  54.277  1.00126.36           C
ATOM    163  O   VAL A  21      51.073  63.972  53.469  1.00126.36           O
ATOM    164  N   ALA A  22      50.190  62.016  54.158  1.00 40.37           N
ATOM    165  CA  ALA A  22      50.806  61.253  53.113  1.00 40.37           C
ATOM    166  CB  ALA A  22      50.412  59.769  53.164  1.00 40.37           C
ATOM    167  C   ALA A  22      50.354  61.790  51.790  1.00 40.37           C
ATOM    168  O   ALA A  22      51.145  61.902  50.856  1.00 40.37           O
ATOM    169  N   ARG A  23      49.060  62.127  51.658  1.00118.82           N
ATOM    170  CA  ARG A  23      48.586  62.642  50.407  1.00118.82           C
ATOM    171  CB  ARG A  23      47.059  62.671  50.267  1.00118.82           C
ATOM    172  CG  ARG A  23      46.322  63.466  51.336  1.00118.82           C
ATOM    173  CD  ARG A  23      44.832  63.563  51.018  1.00118.82           C
ATOM    174  NE  ARG A  23      44.155  64.304  52.116  1.00118.82           N
ATOM    175  CZ  ARG A  23      43.256  63.661  52.917  1.00118.82           C
ATOM    176  NH1 ARG A  23      43.016  62.327  52.747  1.00118.82           N
ATOM    177  NH2 ARG A  23      42.580  64.352  53.879  1.00118.82           N
ATOM    178  C   ARG A  23      49.183  63.995  50.142  1.00118.82           C
ATOM    179  O   ARG A  23      49.391  64.360  48.987  1.00118.82           O
ATOM    180  N   HIS A  24      49.446  64.787  51.200  1.00 57.20           N
ATOM    181  CA  HIS A  24      50.039  66.087  51.045  1.00 57.20           C
ATOM    182  ND1 HIS A  24      50.974  68.986  53.416  1.00 57.20           N
ATOM    183  CG  HIS A  24      50.783  68.177  52.318  1.00 57.20           C
ATOM    184  CB  HIS A  24      50.221  66.787  52.403  1.00 57.20           C
ATOM    185  NE2 HIS A  24      51.644  70.151  51.646  1.00 57.20           N
ATOM    186  CD2 HIS A  24      51.197  68.903  51.245  1.00 57.20           C
ATOM    187  CE1 HIS A  24      51.491  70.154  52.958  1.00 57.20           C
ATOM    188  C   HIS A  24      51.410  65.926  50.450  1.00 57.20           C
ATOM    189  O   HIS A  24      51.757  66.593  49.477  1.00 57.20           O
ATOM    190  N   VAL A  25      52.227  65.013  51.019  1.00124.80           N
ATOM    191  CA  VAL A  25      53.565  64.817  50.531  1.00124.80           C
ATOM    192  CB  VAL A  25      54.413  63.907  51.384  1.00124.80           C
ATOM    193  CG1 VAL A  25      53.695  62.570  51.591  1.00124.80           C
ATOM    194  CG2 VAL A  25      55.795  63.772  50.723  1.00124.80           C
ATOM    195  C   VAL A  25      53.493  64.298  49.127  1.00124.80           C
ATOM    196  O   VAL A  25      54.338  64.627  48.297  1.00124.80           O
ATOM    197  N   LYS A  26      52.483  63.459  48.818  1.00 65.88           N
ATOM    198  CA  LYS A  26      52.349  62.943  47.483  1.00 65.88           C
ATOM    199  CB  LYS A  26      51.163  61.995  47.277  1.00 65.88           C
ATOM    200  CG  LYS A  26      51.168  61.463  45.845  1.00 65.88           C
ATOM    201  CD  LYS A  26      50.103  60.422  45.511  1.00 65.88           C
ATOM    202  CE  LYS A  26      50.177  59.980  44.049  1.00 65.88           C
ATOM    203  NZ  LYS A  26      48.864  59.470  43.603  1.00 65.88           N
ATOM    204  C   LYS A  26      52.099  64.076  46.529  1.00 65.88           C
ATOM    205  O   LYS A  26      52.609  64.076  45.411  1.00 65.88           O
ATOM    206  N   ARG A  27      51.286  65.069  46.936  1.00133.42           N
ATOM    207  CA  ARG A  27      50.962  66.176  46.075  1.00133.42           C
ATOM    208  CB  ARG A  27      50.048  67.214  46.748  1.00133.42           C
ATOM    209  CG  ARG A  27      48.600  66.758  46.918  1.00133.42           C
ATOM    210  CD  ARG A  27      47.753  67.738  47.730  1.00133.42           C
ATOM    211  NE  ARG A  27      48.211  67.642  49.144  1.00133.42           N
ATOM    212  CZ  ARG A  27      47.524  68.295  50.128  1.00133.42           C
ATOM    213  NH1 ARG A  27      46.452  69.073  49.806  1.00133.42           N
ATOM    214  NH2 ARG A  27      47.900  68.154  51.432  1.00133.42           N
ATOM    215  C   ARG A  27      52.220  66.903  45.736  1.00133.42           C
ATOM    216  O   ARG A  27      52.422  67.319  44.595  1.00133.42           O
ATOM    217  N   GLU A  28      53.102  67.075  46.734  1.00 93.99           N
ATOM    218  CA  GLU A  28      54.306  67.827  46.529  1.00 93.99           C
ATOM    219  CB  GLU A  28      55.147  67.950  47.812  1.00 93.99           C
ATOM    220  CG  GLU A  28      54.379  68.512  49.015  1.00 93.99           C
ATOM    221  CD  GLU A  28      53.939  69.947  48.746  1.00 93.99           C
ATOM    222  OE1 GLU A  28      53.707  70.288  47.557  1.00 93.99           O
ATOM    223  OE2 GLU A  28      53.821  70.723  49.733  1.00 93.99           O
ATOM    224  C   GLU A  28      55.158  67.131  45.511  1.00 93.99           C
ATOM    225  O   GLU A  28      55.704  67.777  44.619  1.00 93.99           O
ATOM    226  N   VAL A  29      55.292  65.791  45.613  1.00 56.96           N
ATOM    227  CA  VAL A  29      56.119  65.055  44.695  1.00 56.96           C
ATOM    228  CB  VAL A  29      56.363  63.623  45.098  1.00 56.96           C
ATOM    229  CG1 VAL A  29      57.133  63.637  46.432  1.00 56.96           C
ATOM    230  CG2 VAL A  29      55.039  62.844  45.148  1.00 56.96           C
ATOM    231  C   VAL A  29      55.526  65.113  43.313  1.00 56.96           C
ATOM    232  O   VAL A  29      56.261  65.118  42.327  1.00 56.96           O
ATOM    233  N   ASP A  30      54.180  65.168  43.206  1.00 48.81           N
ATOM    234  CA  ASP A  30      53.504  65.228  41.933  1.00 48.81           C
ATOM    235  CB  ASP A  30      51.963  65.314  42.057  1.00 48.81           C
ATOM    236  CG  ASP A  30      51.384  63.994  42.572  1.00 48.81           C
ATOM    237  OD1 ASP A  30      52.110  62.962  42.564  1.00 48.81           O
ATOM    238  OD2 ASP A  30      50.195  63.999  42.985  1.00 48.81           O
ATOM    239  C   ASP A  30      53.966  66.480  41.245  1.00 48.81           C
ATOM    240  O   ASP A  30      54.038  66.542  40.018  1.00 48.81           O
ATOM    241  N   ALA A  31      54.282  67.514  42.048  1.00 54.27           N
ATOM    242  CA  ALA A  31      54.763  68.803  41.628  1.00 54.27           C
ATOM    243  CB  ALA A  31      54.981  69.768  42.804  1.00 54.27           C
ATOM    244  C   ALA A  31      56.075  68.620  40.922  1.00 54.27           C
ATOM    245  O   ALA A  31      56.450  69.432  40.078  1.00 54.27           O
ATOM    246  N   GLY A  32      56.839  67.566  41.268  1.00 32.46           N
ATOM    247  CA  GLY A  32      58.075  67.332  40.574  1.00 32.46           C
ATOM    248  C   GLY A  32      59.227  67.575  41.490  1.00 32.46           C
ATOM    249  O   GLY A  32      60.383  67.457  41.088  1.00 32.46           O
ATOM    250  N   HIS A  33      58.945  67.944  42.749  1.00 64.81           N
ATOM    251  CA  HIS A  33      59.998  68.174  43.695  1.00 64.81           C
ATOM    252  ND1 HIS A  33      60.350  71.509  44.712  1.00 64.81           N
ATOM    253  CG  HIS A  33      59.428  70.533  44.407  1.00 64.81           C
ATOM    254  CB  HIS A  33      59.572  69.109  44.835  1.00 64.81           C
ATOM    255  NE2 HIS A  33      58.754  72.486  43.510  1.00 64.81           N
ATOM    256  CD2 HIS A  33      58.459  71.145  43.674  1.00 64.81           C
ATOM    257  CE1 HIS A  33      59.898  72.657  44.151  1.00 64.81           C
ATOM    258  C   HIS A  33      60.389  66.881  44.339  1.00 64.81           C
ATOM    259  O   HIS A  33      59.580  65.965  44.475  1.00 64.81           O
ATOM    260  N   GLU A  34      61.681  66.766  44.711  1.00 86.61           N
ATOM    261  CA  GLU A  34      62.124  65.663  45.512  1.00 86.61           C
ATOM    262  CB  GLU A  34      63.647  65.443  45.412  1.00 86.61           C
ATOM    263  CG  GLU A  34      64.206  64.282  46.235  1.00 86.61           C
ATOM    264  CD  GLU A  34      64.812  64.855  47.502  1.00 86.61           C
ATOM    265  OE1 GLU A  34      64.176  65.746  48.124  1.00 86.61           O
ATOM    266  OE2 GLU A  34      65.930  64.404  47.868  1.00 86.61           O
ATOM    267  C   GLU A  34      61.751  66.088  46.900  1.00 86.61           C
ATOM    268  O   GLU A  34      61.876  67.272  47.212  1.00 86.61           O
ATOM    269  N   VAL A  35      61.266  65.174  47.777  1.00 76.27           N
ATOM    270  CA  VAL A  35      60.846  65.671  49.064  1.00 76.27           C
ATOM    271  CB  VAL A  35      59.355  65.850  49.154  1.00 76.27           C
ATOM    272  CG1 VAL A  35      58.986  66.360  50.556  1.00 76.27           C
ATOM    273  CG2 VAL A  35      58.917  66.797  48.028  1.00 76.27           C
ATOM    274  C   VAL A  35      61.248  64.741  50.179  1.00 76.27           C
ATOM    275  O   VAL A  35      60.859  63.572  50.224  1.00 76.27           O
ATOM    276  N   ALA A  36      62.061  65.267  51.118  1.00 58.09           N
ATOM    277  CA  ALA A  36      62.439  64.528  52.288  1.00 58.09           C
ATOM    278  CB  ALA A  36      63.800  64.962  52.862  1.00 58.09           C
ATOM    279  C   ALA A  36      61.381  64.797  53.318  1.00 58.09           C
ATOM    280  O   ALA A  36      60.805  65.885  53.337  1.00 58.09           O
ATOM    281  N   VAL A  37      61.072  63.819  54.199  1.00157.35           N
ATOM    282  CA  VAL A  37      60.031  64.105  55.145  1.00157.35           C
ATOM    283  CB  VAL A  37      58.684  63.649  54.652  1.00157.35           C
ATOM    284  CG1 VAL A  37      58.812  62.233  54.087  1.00157.35           C
ATOM    285  CG2 VAL A  37      57.679  63.763  55.796  1.00157.35           C
ATOM    286  C   VAL A  37      60.333  63.575  56.522  1.00157.35           C
ATOM    287  O   VAL A  37      60.223  62.381  56.810  1.00157.35           O
ATOM    288  N   VAL A  38      60.681  64.516  57.424  1.00 52.71           N
ATOM    289  CA  VAL A  38      60.979  64.270  58.806  1.00 52.71           C
ATOM    290  CB  VAL A  38      61.777  65.373  59.436  1.00 52.71           C
ATOM    291  CG1 VAL A  38      61.992  65.055  60.924  1.00 52.71           C
ATOM    292  CG2 VAL A  38      63.082  65.541  58.641  1.00 52.71           C
ATOM    293  C   VAL A  38      59.677  64.182  59.533  1.00 52.71           C
ATOM    294  O   VAL A  38      58.684  64.792  59.139  1.00 52.71           O
ATOM    295  N   VAL A  39      59.640  63.406  60.629  1.00148.19           N
ATOM    296  CA  VAL A  39      58.419  63.247  61.357  1.00148.19           C
ATOM    297  CB  VAL A  39      57.850  61.861  61.162  1.00148.19           C
ATOM    298  CG1 VAL A  39      58.848  60.818  61.685  1.00148.19           C
ATOM    299  CG2 VAL A  39      56.446  61.779  61.769  1.00148.19           C
ATOM    300  C   VAL A  39      58.713  63.541  62.793  1.00148.19           C
ATOM    301  O   VAL A  39      59.830  63.928  63.137  1.00148.19           O
ATOM    302  N   SER A  40      57.668  63.500  63.638  1.00 58.62           N
ATOM    303  CA  SER A  40      57.845  63.586  65.056  1.00 58.62           C
ATOM    304  CB  SER A  40      57.275  64.866  65.690  1.00 58.62           C
ATOM    305  OG  SER A  40      55.859  64.883  65.567  1.00 58.62           O
ATOM    306  C   SER A  40      57.048  62.439  65.595  1.00 58.62           C
ATOM    307  O   SER A  40      56.267  61.823  64.871  1.00 58.62           O
ATOM    308  N   ALA A  41      57.244  62.095  66.878  1.00 42.66           N
ATOM    309  CA  ALA A  41      56.443  61.048  67.438  1.00 42.66           C
ATOM    310  CB  ALA A  41      56.751  60.750  68.916  1.00 42.66           C
ATOM    311  C   ALA A  41      55.020  61.504  67.348  1.00 42.66           C
ATOM    312  O   ALA A  41      54.739  62.701  67.340  1.00 42.66           O
ATOM    313  N   MET A  42      54.081  60.545  67.242  1.00 71.07           N
ATOM    314  CA  MET A  42      52.690  60.874  67.120  1.00 71.07           C
ATOM    315  CB  MET A  42      51.815  59.651  66.802  1.00 71.07           C
ATOM    316  CG  MET A  42      52.106  59.024  65.439  1.00 71.07           C
ATOM    317  SD  MET A  42      51.310  57.413  65.179  1.00 71.07           S
ATOM    318  CE  MET A  42      52.488  56.565  66.267  1.00 71.07           C
ATOM    319  C   MET A  42      52.207  61.409  68.429  1.00 71.07           C
ATOM    320  O   MET A  42      52.484  60.848  69.488  1.00 71.07           O
ATOM    321  N   SER A  43      51.474  62.536  68.374  1.00124.89           N
ATOM    322  CA  SER A  43      50.843  63.076  69.541  1.00124.89           C
ATOM    323  CB  SER A  43      49.677  62.216  70.056  1.00124.89           C
ATOM    324  OG  SER A  43      48.656  62.163  69.070  1.00124.89           O
ATOM    325  C   SER A  43      51.831  63.263  70.645  1.00124.89           C
ATOM    326  O   SER A  43      53.020  63.484  70.432  1.00124.89           O
ATOM    327  N   GLY A  44      51.286  63.200  71.871  1.00 80.97           N
ATOM    328  CA  GLY A  44      51.881  63.359  73.166  1.00 80.97           C
ATOM    329  C   GLY A  44      52.845  62.260  73.464  1.00 80.97           C
ATOM    330  O   GLY A  44      53.542  62.331  74.476  1.00 80.97           O
ATOM    331  N   LYS A  45      52.877  61.202  72.628  1.00128.73           N
ATOM    332  CA  LYS A  45      53.581  59.998  72.974  1.00128.73           C
ATOM    333  CB  LYS A  45      53.688  58.932  71.876  1.00128.73           C
ATOM    334  CG  LYS A  45      54.337  57.676  72.462  1.00128.73           C
ATOM    335  CD  LYS A  45      54.177  56.402  71.640  1.00128.73           C
ATOM    336  CE  LYS A  45      54.503  55.152  72.461  1.00128.73           C
ATOM    337  NZ  LYS A  45      53.807  55.227  73.767  1.00128.73           N
ATOM    338  C   LYS A  45      54.985  60.243  73.453  1.00128.73           C
ATOM    339  O   LYS A  45      55.478  59.463  74.265  1.00128.73           O
ATOM    340  N   THR A  46      55.708  61.266  72.959  1.00130.55           N
ATOM    341  CA  THR A  46      57.038  61.447  73.486  1.00130.55           C
ATOM    342  CB  THR A  46      57.861  62.490  72.777  1.00130.55           C
ATOM    343  OG1 THR A  46      57.326  63.789  72.969  1.00130.55           O
ATOM    344  CG2 THR A  46      57.896  62.152  71.281  1.00130.55           C
ATOM    345  C   THR A  46      56.968  61.822  74.941  1.00130.55           C
ATOM    346  O   THR A  46      57.756  61.331  75.749  1.00130.55           O
ATOM    347  N   ASN A  47      56.017  62.701  75.318  1.00 49.04           N
ATOM    348  CA  ASN A  47      55.909  63.128  76.685  1.00 49.04           C
ATOM    349  CB  ASN A  47      54.851  64.223  76.905  1.00 49.04           C
ATOM    350  CG  ASN A  47      55.434  65.527  76.370  1.00 49.04           C
ATOM    351  OD1 ASN A  47      55.736  65.642  75.184  1.00 49.04           O
ATOM    352  ND2 ASN A  47      55.599  66.533  77.271  1.00 49.04           N
ATOM    353  C   ASN A  47      55.566  61.940  77.522  1.00 49.04           C
ATOM    354  O   ASN A  47      56.036  61.820  78.652  1.00 49.04           O
ATOM    355  N   GLU A  48      54.735  61.026  76.987  1.00 57.70           N
ATOM    356  CA  GLU A  48      54.348  59.845  77.708  1.00 57.70           C
ATOM    357  CB  GLU A  48      53.436  58.925  76.880  1.00 57.70           C
ATOM    358  CG  GLU A  48      53.106  57.595  77.564  1.00 57.70           C
ATOM    359  CD  GLU A  48      52.584  56.648  76.492  1.00 57.70           C
ATOM    360  OE1 GLU A  48      52.385  57.128  75.344  1.00 57.70           O
ATOM    361  OE2 GLU A  48      52.404  55.441  76.791  1.00 57.70           O
ATOM    362  C   GLU A  48      55.577  59.040  78.000  1.00 57.70           C
ATOM    363  O   GLU A  48      55.753  58.528  79.104  1.00 57.70           O
ATOM    364  N   LEU A  49      56.472  58.926  77.007  1.00 67.34           N
ATOM    365  CA  LEU A  49      57.655  58.119  77.113  1.00 67.34           C
ATOM    366  CB  LEU A  49      58.511  58.233  75.841  1.00 67.34           C
ATOM    367  CG  LEU A  49      57.842  57.687  74.568  1.00 67.34           C
ATOM    368  CD1 LEU A  49      58.648  58.061  73.317  1.00 67.34           C
ATOM    369  CD2 LEU A  49      57.620  56.171  74.664  1.00 67.34           C
ATOM    370  C   LEU A  49      58.534  58.622  78.214  1.00 67.34           C
ATOM    371  O   LEU A  49      59.019  57.841  79.031  1.00 67.34           O
ATOM    372  N   VAL A  50      58.769  59.947  78.256  1.00 44.65           N
ATOM    373  CA  VAL A  50      59.675  60.496  79.224  1.00 44.65           C
ATOM    374  CB  VAL A  50      59.944  61.956  79.003  1.00 44.65           C
ATOM    375  CG1 VAL A  50      60.536  62.097  77.590  1.00 44.65           C
ATOM    376  CG2 VAL A  50      58.660  62.772  79.233  1.00 44.65           C
ATOM    377  C   VAL A  50      59.130  60.314  80.605  1.00 44.65           C
ATOM    378  O   VAL A  50      59.866  59.978  81.532  1.00 44.65           O
ATOM    379  N   ALA A  51      57.815  60.531  80.779  1.00 25.59           N
ATOM    380  CA  ALA A  51      57.222  60.444  82.079  1.00 25.59           C
ATOM    381  CB  ALA A  51      55.722  60.786  82.063  1.00 25.59           C
ATOM    382  C   ALA A  51      57.372  59.048  82.595  1.00 25.59           C
ATOM    383  O   ALA A  51      57.718  58.836  83.754  1.00 25.59           O
ATOM    384  N   TRP A  52      57.133  58.049  81.730  1.00 65.17           N
ATOM    385  CA  TRP A  52      57.182  56.688  82.171  1.00 65.17           C
ATOM    386  CB  TRP A  52      56.678  55.703  81.108  1.00 65.17           C
ATOM    387  CG  TRP A  52      56.419  54.326  81.662  1.00 65.17           C
ATOM    388  CD2 TRP A  52      55.487  53.401  81.084  1.00 65.17           C
ATOM    389  CD1 TRP A  52      56.932  53.722  82.772  1.00 65.17           C
ATOM    390  NE1 TRP A  52      56.373  52.476  82.924  1.00 65.17           N
ATOM    391  CE2 TRP A  52      55.481  52.263  81.892  1.00 65.17           C
ATOM    392  CE3 TRP A  52      54.692  53.495  79.976  1.00 65.17           C
ATOM    393  CZ2 TRP A  52      54.680  51.196  81.602  1.00 65.17           C
ATOM    394  CZ3 TRP A  52      53.893  52.413  79.681  1.00 65.17           C
ATOM    395  CH2 TRP A  52      53.888  51.289  80.480  1.00 65.17           C
ATOM    396  C   TRP A  52      58.592  56.348  82.552  1.00 65.17           C
ATOM    397  O   TRP A  52      58.826  55.593  83.495  1.00 65.17           O
ATOM    398  N   CYS A  53      59.576  56.908  81.822  1.00 33.71           N
ATOM    399  CA  CYS A  53      60.959  56.626  82.082  1.00 33.71           C
ATOM    400  CB  CYS A  53      61.906  57.386  81.137  1.00 33.71           C
ATOM    401  SG  CYS A  53      63.657  56.996  81.432  1.00 33.71           S
ATOM    402  C   CYS A  53      61.269  57.062  83.483  1.00 33.71           C
ATOM    403  O   CYS A  53      62.005  56.381  84.197  1.00 33.71           O
ATOM    404  N   THR A  54      60.715  58.214  83.916  1.00 44.45           N
ATOM    405  CA  THR A  54      60.985  58.696  85.242  1.00 44.45           C
ATOM    406  CB  THR A  54      60.466  60.081  85.536  1.00 44.45           C
ATOM    407  OG1 THR A  54      59.048  60.111  85.554  1.00 44.45           O
ATOM    408  CG2 THR A  54      61.009  61.044  84.467  1.00 44.45           C
ATOM    409  C   THR A  54      60.382  57.758  86.246  1.00 44.45           C
ATOM    410  O   THR A  54      60.933  57.569  87.329  1.00 44.45           O
ATOM    411  N   GLU A  55      59.214  57.160  85.933  1.00 40.78           N
ATOM    412  CA  GLU A  55      58.594  56.277  86.883  1.00 40.78           C
ATOM    413  CB  GLU A  55      57.263  55.675  86.400  1.00 40.78           C
ATOM    414  CG  GLU A  55      56.563  54.830  87.469  1.00 40.78           C
ATOM    415  CD  GLU A  55      55.427  54.047  86.821  1.00 40.78           C
ATOM    416  OE1 GLU A  55      55.734  53.100  86.048  1.00 40.78           O
ATOM    417  OE2 GLU A  55      54.244  54.379  87.097  1.00 40.78           O
ATOM    418  C   GLU A  55      59.501  55.111  87.109  1.00 40.78           C
ATOM    419  O   GLU A  55      59.742  54.713  88.248  1.00 40.78           O
ATOM    420  N   ALA A  56      60.056  54.546  86.020  1.00 32.25           N
ATOM    421  CA  ALA A  56      60.871  53.377  86.168  1.00 32.25           C
ATOM    422  CB  ALA A  56      61.438  52.874  84.832  1.00 32.25           C
ATOM    423  C   ALA A  56      62.033  53.728  87.032  1.00 32.25           C
ATOM    424  O   ALA A  56      62.367  52.989  87.957  1.00 32.25           O
ATOM    425  N   SER A  57      62.689  54.871  86.758  1.00 90.13           N
ATOM    426  CA  SER A  57      63.783  55.236  87.606  1.00 90.13           C
ATOM    427  CB  SER A  57      65.137  54.669  87.149  1.00 90.13           C
ATOM    428  OG  SER A  57      65.544  55.289  85.936  1.00 90.13           O
ATOM    429  C   SER A  57      63.918  56.721  87.589  1.00 90.13           C
ATOM    430  O   SER A  57      63.867  57.366  86.541  1.00 90.13           O
ATOM    431  N   PRO A  58      64.086  57.262  88.760  1.00 72.58           N
ATOM    432  CA  PRO A  58      64.326  58.668  88.898  1.00 72.58           C
ATOM    433  CD  PRO A  58      63.389  56.716  89.916  1.00 72.58           C
ATOM    434  CB  PRO A  58      64.135  58.979  90.381  1.00 72.58           C
ATOM    435  CG  PRO A  58      63.129  57.911  90.848  1.00 72.58           C
ATOM    436  C   PRO A  58      65.693  58.951  88.370  1.00 72.58           C
ATOM    437  O   PRO A  58      66.037  60.120  88.196  1.00 72.58           O
ATOM    438  N   MET A  59      66.510  57.900  88.168  1.00 86.12           N
ATOM    439  CA  MET A  59      67.815  58.116  87.623  1.00 86.12           C
ATOM    440  CB  MET A  59      68.935  57.642  88.563  1.00 86.12           C
ATOM    441  CG  MET A  59      68.941  58.327  89.932  1.00 86.12           C
ATOM    442  SD  MET A  59      70.240  57.717  91.050  1.00 86.12           S
ATOM    443  CE  MET A  59      69.568  56.033  91.172  1.00 86.12           C
ATOM    444  C   MET A  59      67.928  57.255  86.407  1.00 86.12           C
ATOM    445  O   MET A  59      68.439  56.138  86.485  1.00 86.12           O
ATOM    446  N   HIS A  60      67.450  57.745  85.247  1.00 61.91           N
ATOM    447  CA  HIS A  60      67.600  56.992  84.037  1.00 61.91           C
ATOM    448  ND1 HIS A  60      66.505  59.483  81.947  1.00 61.91           N
ATOM    449  CG  HIS A  60      66.001  58.617  82.894  1.00 61.91           C
ATOM    450  CB  HIS A  60      66.429  57.188  83.056  1.00 61.91           C
ATOM    451  NE2 HIS A  60      64.966  60.617  83.084  1.00 61.91           N
ATOM    452  CD2 HIS A  60      65.062  59.331  83.581  1.00 61.91           C
ATOM    453  CE1 HIS A  60      65.853  60.661  82.104  1.00 61.91           C
ATOM    454  C   HIS A  60      68.884  57.408  83.380  1.00 61.91           C
ATOM    455  O   HIS A  60      69.329  58.544  83.538  1.00 61.91           O
ATOM    456  N   ASP A  61      69.526  56.469  82.647  1.00 75.90           N
ATOM    457  CA  ASP A  61      70.757  56.719  81.943  1.00 75.90           C
ATOM    458  CB  ASP A  61      71.535  55.421  81.620  1.00 75.90           C
ATOM    459  CG  ASP A  61      72.985  55.701  81.218  1.00 75.90           C
ATOM    460  OD1 ASP A  61      73.231  56.563  80.338  1.00 75.90           O
ATOM    461  OD2 ASP A  61      73.880  55.037  81.808  1.00 75.90           O
ATOM    462  C   ASP A  61      70.383  57.380  80.650  1.00 75.90           C
ATOM    463  O   ASP A  61      69.334  57.102  80.072  1.00 75.90           O
ATOM    464  N   ALA A  62      71.261  58.266  80.153  1.00 41.69           N
ATOM    465  CA  ALA A  62      71.021  59.036  78.969  1.00 41.69           C
ATOM    466  CB  ALA A  62      72.174  59.998  78.635  1.00 41.69           C
ATOM    467  C   ALA A  62      70.836  58.129  77.790  1.00 41.69           C
ATOM    468  O   ALA A  62      70.050  58.438  76.898  1.00 41.69           O
ATOM    469  N   ARG A  63      71.570  56.999  77.732  1.00208.13           N
ATOM    470  CA  ARG A  63      71.481  56.121  76.591  1.00208.13           C
ATOM    471  CB  ARG A  63      72.286  54.821  76.742  1.00208.13           C
ATOM    472  CG  ARG A  63      73.656  55.037  77.353  1.00208.13           C
ATOM    473  CD  ARG A  63      74.307  56.312  76.847  1.00208.13           C
ATOM    474  NE  ARG A  63      75.367  56.654  77.824  1.00208.13           N
ATOM    475  CZ  ARG A  63      75.722  57.960  77.977  1.00208.13           C
ATOM    476  NH1 ARG A  63      75.237  58.902  77.115  1.00208.13           N
ATOM    477  NH2 ARG A  63      76.546  58.316  79.003  1.00208.13           N
ATOM    478  C   ARG A  63      70.082  55.625  76.502  1.00208.13           C
ATOM    479  O   ARG A  63      69.484  55.584  75.428  1.00208.13           O
ATOM    480  N   GLU A  64      69.541  55.228  77.665  1.00 46.33           N
ATOM    481  CA  GLU A  64      68.234  54.659  77.766  1.00 46.33           C
ATOM    482  CB  GLU A  64      67.881  54.320  79.229  1.00 46.33           C
ATOM    483  CG  GLU A  64      68.797  53.285  79.892  1.00 46.33           C
ATOM    484  CD  GLU A  64      68.392  53.214  81.358  1.00 46.33           C
ATOM    485  OE1 GLU A  64      67.159  53.212  81.617  1.00 46.33           O
ATOM    486  OE2 GLU A  64      69.296  53.179  82.235  1.00 46.33           O
ATOM    487  C   GLU A  64      67.246  55.689  77.315  1.00 46.33           C
ATOM    488  O   GLU A  64      66.317  55.387  76.569  1.00 46.33           O
ATOM    489  N   TYR A  65      67.449  56.946  77.752  1.00 48.10           N
ATOM    490  CA  TYR A  65      66.556  58.033  77.471  1.00 48.10           C
ATOM    491  CB  TYR A  65      67.006  59.325  78.174  1.00 48.10           C
ATOM    492  CG  TYR A  65      65.957  60.373  78.029  1.00 48.10           C
ATOM    493  CD1 TYR A  65      64.849  60.364  78.843  1.00 48.10           C
ATOM    494  CD2 TYR A  65      66.091  61.371  77.094  1.00 48.10           C
ATOM    495  CE1 TYR A  65      63.885  61.334  78.721  1.00 48.10           C
ATOM    496  CE2 TYR A  65      65.129  62.344  76.967  1.00 48.10           C
ATOM    497  CZ  TYR A  65      64.023  62.326  77.781  1.00 48.10           C
ATOM    498  OH  TYR A  65      63.033  63.324  77.657  1.00 48.10           O
ATOM    499  C   TYR A  65      66.526  58.283  75.992  1.00 48.10           C
ATOM    500  O   TYR A  65      65.458  58.466  75.411  1.00 48.10           O
ATOM    501  N   ASP A  66      67.705  58.287  75.338  1.00 45.44           N
ATOM    502  CA  ASP A  66      67.795  58.542  73.925  1.00 45.44           C
ATOM    503  CB  ASP A  66      69.246  58.487  73.414  1.00 45.44           C
ATOM    504  CG  ASP A  66      69.242  58.662  71.899  1.00 45.44           C
ATOM    505  OD1 ASP A  66      68.399  59.440  71.380  1.00 45.44           O
ATOM    506  OD2 ASP A  66      70.095  58.010  71.238  1.00 45.44           O
ATOM    507  C   ASP A  66      67.046  57.479  73.189  1.00 45.44           C
ATOM    508  O   ASP A  66      66.291  57.766  72.262  1.00 45.44           O
ATOM    509  N   ALA A  67      67.226  56.213  73.600  1.00 34.94           N
ATOM    510  CA  ALA A  67      66.618  55.121  72.904  1.00 34.94           C
ATOM    511  CB  ALA A  67      66.999  53.753  73.489  1.00 34.94           C
ATOM    512  C   ALA A  67      65.128  55.230  72.971  1.00 34.94           C
ATOM    513  O   ALA A  67      64.455  55.021  71.964  1.00 34.94           O
ATOM    514  N   VAL A  68      64.571  55.568  74.153  1.00 45.04           N
ATOM    515  CA  VAL A  68      63.140  55.589  74.286  1.00 45.04           C
ATOM    516  CB  VAL A  68      62.657  55.848  75.690  1.00 45.04           C
ATOM    517  CG1 VAL A  68      63.160  54.712  76.597  1.00 45.04           C
ATOM    518  CG2 VAL A  68      63.114  57.241  76.145  1.00 45.04           C
ATOM    519  C   VAL A  68      62.541  56.640  73.400  1.00 45.04           C
ATOM    520  O   VAL A  68      61.570  56.381  72.698  1.00 45.04           O
ATOM    521  N   VAL A  69      63.101  57.862  73.389  1.00107.49           N
ATOM    522  CA  VAL A  69      62.525  58.917  72.599  1.00107.49           C
ATOM    523  CB  VAL A  69      63.175  60.258  72.818  1.00107.49           C
ATOM    524  CG1 VAL A  69      64.685  60.181  72.542  1.00107.49           C
ATOM    525  CG2 VAL A  69      62.457  61.262  71.911  1.00107.49           C
ATOM    526  C   VAL A  69      62.612  58.569  71.145  1.00107.49           C
ATOM    527  O   VAL A  69      61.679  58.806  70.377  1.00107.49           O
ATOM    528  N   ALA A  70      63.739  57.963  70.743  1.00 36.66           N
ATOM    529  CA  ALA A  70      63.992  57.619  69.377  1.00 36.66           C
ATOM    530  CB  ALA A  70      65.365  56.955  69.174  1.00 36.66           C
ATOM    531  C   ALA A  70      62.945  56.660  68.913  1.00 36.66           C
ATOM    532  O   ALA A  70      62.548  56.702  67.750  1.00 36.66           O
ATOM    533  N   SER A  71      62.481  55.758  69.802  1.00 37.61           N
ATOM    534  CA  SER A  71      61.516  54.768  69.411  1.00 37.61           C
ATOM    535  CB  SER A  71      61.157  53.778  70.530  1.00 37.61           C
ATOM    536  OG  SER A  71      60.397  54.421  71.541  1.00 37.61           O
ATOM    537  C   SER A  71      60.240  55.425  68.981  1.00 37.61           C
ATOM    538  O   SER A  71      59.600  54.979  68.029  1.00 37.61           O
ATOM    539  N   GLY A  72      59.825  56.504  69.670  1.00 26.91           N
ATOM    540  CA  GLY A  72      58.588  57.133  69.300  1.00 26.91           C
ATOM    541  C   GLY A  72      58.693  57.657  67.898  1.00 26.91           C
ATOM    542  O   GLY A  72      57.784  57.474  67.090  1.00 26.91           O
ATOM    543  N   GLU A  73      59.821  58.310  67.563  1.00 75.77           N
ATOM    544  CA  GLU A  73      60.001  58.887  66.259  1.00 75.77           C
ATOM    545  CB  GLU A  73      61.321  59.667  66.136  1.00 75.77           C
ATOM    546  CG  GLU A  73      61.364  60.940  66.985  1.00 75.77           C
ATOM    547  CD  GLU A  73      60.565  62.026  66.275  1.00 75.77           C
ATOM    548  OE1 GLU A  73      60.213  61.827  65.082  1.00 75.77           O
ATOM    549  OE2 GLU A  73      60.302  63.075  66.922  1.00 75.77           O
ATOM    550  C   GLU A  73      60.009  57.796  65.229  1.00 75.77           C
ATOM    551  O   GLU A  73      59.509  57.977  64.120  1.00 75.77           O
ATOM    552  N   GLN A  74      60.589  56.631  65.571  1.00154.24           N
ATOM    553  CA  GLN A  74      60.713  55.543  64.642  1.00154.24           C
ATOM    554  CB  GLN A  74      61.491  54.347  65.227  1.00154.24           C
ATOM    555  CG  GLN A  74      61.643  53.164  64.265  1.00154.24           C
ATOM    556  CD  GLN A  74      62.565  53.579  63.128  1.00154.24           C
ATOM    557  OE1 GLN A  74      61.638  52.774  63.262  1.00154.24           O
ATOM    558  NE2 GLN A  74      63.257  54.468  63.884  1.00154.24           N
ATOM    559  C   GLN A  74      59.359  55.042  64.245  1.00154.24           C
ATOM    560  O   GLN A  74      59.117  54.782  63.068  1.00154.24           O
ATOM    561  N   VAL A  75      58.424  54.898  65.205  1.00 47.32           N
ATOM    562  CA  VAL A  75      57.135  54.362  64.865  1.00 47.32           C
ATOM    563  CB  VAL A  75      56.263  54.079  66.054  1.00 47.32           C
ATOM    564  CG1 VAL A  75      56.941  52.965  66.872  1.00 47.32           C
ATOM    565  CG2 VAL A  75      56.033  55.376  66.843  1.00 47.32           C
ATOM    566  C   VAL A  75      56.422  55.279  63.922  1.00 47.32           C
ATOM    567  O   VAL A  75      55.752  54.822  62.997  1.00 47.32           O
ATOM    568  N   THR A  76      56.529  56.603  64.125  1.00126.82           N
ATOM    569  CA  THR A  76      55.844  57.490  63.227  1.00126.82           C
ATOM    570  CB  THR A  76      55.923  58.931  63.634  1.00126.82           C
ATOM    571  OG1 THR A  76      57.275  59.346  63.725  1.00126.82           O
ATOM    572  CG2 THR A  76      55.227  59.102  64.989  1.00126.82           C
ATOM    573  C   THR A  76      56.421  57.367  61.848  1.00126.82           C
ATOM    574  O   THR A  76      55.683  57.345  60.865  1.00126.82           O
ATOM    575  N   SER A  77      57.760  57.267  61.743  1.00 91.50           N
ATOM    576  CA  SER A  77      58.438  57.251  60.475  1.00 91.50           C
ATOM    577  CB  SER A  77      59.956  57.081  60.646  1.00 91.50           C
ATOM    578  OG  SER A  77      60.468  58.068  61.529  1.00 91.50           O
ATOM    579  C   SER A  77      57.973  56.070  59.689  1.00 91.50           C
ATOM    580  O   SER A  77      57.733  56.168  58.485  1.00 91.50           O
ATOM    581  N   GLY A  78      57.848  54.911  60.359  1.00 23.92           N
ATOM    582  CA  GLY A  78      57.453  53.718  59.674  1.00 23.92           C
ATOM    583  C   GLY A  78      56.064  53.879  59.142  1.00 23.92           C
ATOM    584  O   GLY A  78      55.775  53.489  58.012  1.00 23.92           O
ATOM    585  N   LEU A  79      55.159  54.457  59.953  1.00 53.49           N
ATOM    586  CA  LEU A  79      53.786  54.555  59.548  1.00 53.49           C
ATOM    587  CB  LEU A  79      52.876  55.085  60.664  1.00 53.49           C
ATOM    588  CG  LEU A  79      52.934  54.188  61.915  1.00 53.49           C
ATOM    589  CD1 LEU A  79      51.850  54.563  62.937  1.00 53.49           C
ATOM    590  CD2 LEU A  79      52.941  52.698  61.534  1.00 53.49           C
ATOM    591  C   LEU A  79      53.663  55.441  58.346  1.00 53.49           C
ATOM    592  O   LEU A  79      52.961  55.097  57.396  1.00 53.49           O
ATOM    593  N   LEU A  80      54.368  56.592  58.333  1.00169.90           N
ATOM    594  CA  LEU A  80      54.251  57.485  57.212  1.00169.90           C
ATOM    595  CB  LEU A  80      55.138  58.744  57.262  1.00169.90           C
ATOM    596  CG  LEU A  80      54.597  59.919  58.085  1.00169.90           C
ATOM    597  CD1 LEU A  80      53.249  60.396  57.517  1.00169.90           C
ATOM    598  CD2 LEU A  80      54.587  59.620  59.587  1.00169.90           C
ATOM    599  C   LEU A  80      54.691  56.792  55.970  1.00169.90           C
ATOM    600  O   LEU A  80      54.031  56.894  54.937  1.00169.90           O
ATOM    601  N   ALA A  81      55.820  56.064  56.040  1.00 38.26           N
ATOM    602  CA  ALA A  81      56.371  55.445  54.869  1.00 38.26           C
ATOM    603  CB  ALA A  81      57.678  54.683  55.153  1.00 38.26           C
ATOM    604  C   ALA A  81      55.394  54.457  54.320  1.00 38.26           C
ATOM    605  O   ALA A  81      55.221  54.358  53.107  1.00 38.26           O
ATOM    606  N   ILE A  82      54.732  53.691  55.205  1.00171.72           N
ATOM    607  CA  ILE A  82      53.817  52.672  54.778  1.00171.72           C
ATOM    608  CB  ILE A  82      53.287  51.847  55.908  1.00171.72           C
ATOM    609  CG2 ILE A  82      52.359  50.795  55.288  1.00171.72           C
ATOM    610  CG1 ILE A  82      54.435  51.222  56.712  1.00171.72           C
ATOM    611  CD1 ILE A  82      55.333  50.315  55.876  1.00171.72           C
ATOM    612  C   ILE A  82      52.626  53.276  54.090  1.00171.72           C
ATOM    613  O   ILE A  82      52.170  52.743  53.080  1.00171.72           O
ATOM    614  N   VAL A  83      52.064  54.381  54.629  1.00120.66           N
ATOM    615  CA  VAL A  83      50.892  54.968  54.030  1.00120.66           C
ATOM    616  CB  VAL A  83      50.247  56.074  54.829  1.00120.66           C
ATOM    617  CG1 VAL A  83      49.830  55.509  56.194  1.00120.66           C
ATOM    618  CG2 VAL A  83      51.184  57.287  54.906  1.00120.66           C
ATOM    619  C   VAL A  83      51.234  55.519  52.678  1.00120.66           C
ATOM    620  O   VAL A  83      50.429  55.435  51.754  1.00120.66           O
ATOM    621  N   LEU A  84      52.437  56.113  52.532  1.00 62.19           N
ATOM    622  CA  LEU A  84      52.878  56.691  51.290  1.00 62.19           C
ATOM    623  CB  LEU A  84      54.244  57.393  51.418  1.00 62.19           C
ATOM    624  CG  LEU A  84      54.182  58.669  52.286  1.00 62.19           C
ATOM    625  CD1 LEU A  84      55.564  59.317  52.475  1.00 62.19           C
ATOM    626  CD2 LEU A  84      53.141  59.650  51.725  1.00 62.19           C
ATOM    627  C   LEU A  84      52.973  55.612  50.254  1.00 62.19           C
ATOM    628  O   LEU A  84      52.618  55.819  49.095  1.00 62.19           O
ATOM    629  N   GLN A  85      53.453  54.424  50.657  1.00129.24           N
ATOM    630  CA  GLN A  85      53.608  53.280  49.805  1.00129.24           C
ATOM    631  CB  GLN A  85      54.240  52.141  50.624  1.00129.24           C
ATOM    632  CG  GLN A  85      54.519  50.828  49.905  1.00129.24           C
ATOM    633  CD  GLN A  85      55.317  49.986  50.894  1.00129.24           C
ATOM    634  OE1 GLN A  85      55.596  48.811  50.661  1.00129.24           O
ATOM    635  NE2 GLN A  85      55.712  50.617  52.035  1.00129.24           N
ATOM    636  C   GLN A  85      52.245  52.862  49.316  1.00129.24           C
ATOM    637  O   GLN A  85      52.076  52.512  48.149  1.00129.24           O
ATOM    638  N   SER A  86      51.223  52.885  50.197  1.00 88.21           N
ATOM    639  CA  SER A  86      49.897  52.515  49.777  1.00 88.21           C
ATOM    640  CB  SER A  86      48.873  52.396  50.922  1.00 88.21           C
ATOM    641  OG  SER A  86      48.565  53.675  51.461  1.00 88.21           O
ATOM    642  C   SER A  86      49.399  53.579  48.850  1.00 88.21           C
ATOM    643  O   SER A  86      48.464  53.365  48.081  1.00 88.21           O
ATOM    644  N   MET A  87      49.996  54.776  48.952  1.00111.54           N
ATOM    645  CA  MET A  87      49.697  55.925  48.150  1.00111.54           C
ATOM    646  CB  MET A  87      50.282  57.232  48.715  1.00111.54           C
ATOM    647  CG  MET A  87      49.656  58.485  48.098  1.00111.54           C
ATOM    648  SD  MET A  87      47.937  58.791  48.611  1.00111.54           S
ATOM    649  CE  MET A  87      48.365  59.139  50.340  1.00111.54           C
ATOM    650  C   MET A  87      50.216  55.736  46.757  1.00111.54           C
ATOM    651  O   MET A  87      49.780  56.433  45.844  1.00111.54           O
ATOM    652  N   GLY A  88      51.221  54.855  46.566  1.00 29.59           N
ATOM    653  CA  GLY A  88      51.761  54.652  45.251  1.00 29.59           C
ATOM    654  C   GLY A  88      53.013  55.462  45.121  1.00 29.59           C
ATOM    655  O   GLY A  88      53.537  55.633  44.022  1.00 29.59           O
ATOM    656  N   ILE A  89      53.512  55.995  46.251  1.00 67.69           N
ATOM    657  CA  ILE A  89      54.728  56.760  46.278  1.00 67.69           C
ATOM    658  CB  ILE A  89      54.615  57.956  47.178  1.00 67.69           C
ATOM    659  CG2 ILE A  89      55.979  58.669  47.205  1.00 67.69           C
ATOM    660  CG1 ILE A  89      53.443  58.861  46.776  1.00 67.69           C
ATOM    661  CD1 ILE A  89      53.080  59.833  47.896  1.00 67.69           C
ATOM    662  C   ILE A  89      55.734  55.872  46.945  1.00 67.69           C
ATOM    663  O   ILE A  89      55.559  55.515  48.109  1.00 67.69           O
ATOM    664  N   GLN A  90      56.826  55.501  46.244  1.00 70.55           N
ATOM    665  CA  GLN A  90      57.749  54.581  46.855  1.00 70.55           C
ATOM    666  CB  GLN A  90      58.570  53.760  45.842  1.00 70.55           C
ATOM    667  CG  GLN A  90      59.600  52.818  46.479  1.00 70.55           C
ATOM    668  CD  GLN A  90      58.883  51.802  47.357  1.00 70.55           C
ATOM    669  OE1 GLN A  90      58.439  52.116  48.459  1.00 70.55           O
ATOM    670  NE2 GLN A  90      58.780  50.541  46.857  1.00 70.55           N
ATOM    671  C   GLN A  90      58.715  55.337  47.704  1.00 70.55           C
ATOM    672  O   GLN A  90      59.718  55.855  47.218  1.00 70.55           O
ATOM    673  N   ALA A  91      58.451  55.383  49.023  1.00 73.25           N
ATOM    674  CA  ALA A  91      59.318  56.093  49.918  1.00 73.25           C
ATOM    675  CB  ALA A  91      58.593  57.154  50.761  1.00 73.25           C
ATOM    676  C   ALA A  91      59.915  55.108  50.874  1.00 73.25           C
ATOM    677  O   ALA A  91      59.383  54.019  51.080  1.00 73.25           O
ATOM    678  N   ARG A  92      61.098  55.445  51.426  1.00126.26           N
ATOM    679  CA  ARG A  92      61.693  54.630  52.447  1.00126.26           C
ATOM    680  CB  ARG A  92      62.867  53.754  51.960  1.00126.26           C
ATOM    681  CG  ARG A  92      62.376  52.595  51.094  1.00126.26           C
ATOM    682  CD  ARG A  92      61.433  51.664  51.859  1.00126.26           C
ATOM    683  NE  ARG A  92      60.758  50.778  50.868  1.00126.26           N
ATOM    684  CZ  ARG A  92      59.408  50.591  50.953  1.00126.26           C
ATOM    685  NH1 ARG A  92      58.699  51.268  51.901  1.00126.26           N
ATOM    686  NH2 ARG A  92      58.766  49.739  50.100  1.00126.26           N
ATOM    687  C   ARG A  92      62.190  55.559  53.503  1.00126.26           C
ATOM    688  O   ARG A  92      62.889  56.525  53.202  1.00126.26           O
ATOM    689  N   SER A  93      61.793  55.317  54.770  1.00 50.33           N
ATOM    690  CA  SER A  93      62.299  56.136  55.831  1.00 50.33           C
ATOM    691  CB  SER A  93      61.427  56.125  57.103  1.00 50.33           C
ATOM    692  OG  SER A  93      61.288  54.805  57.602  1.00 50.33           O
ATOM    693  C   SER A  93      63.653  55.597  56.167  1.00 50.33           C
ATOM    694  O   SER A  93      63.858  54.384  56.146  1.00 50.33           O
ATOM    695  N   TRP A  94      64.616  56.486  56.495  1.00 96.08           N
ATOM    696  CA  TRP A  94      65.955  56.045  56.788  1.00 96.08           C
ATOM    697  CB  TRP A  94      67.029  56.724  55.923  1.00 96.08           C
ATOM    698  CG  TRP A  94      66.888  56.340  54.469  1.00 96.08           C
ATOM    699  CD2 TRP A  94      66.921  54.984  53.989  1.00 96.08           C
ATOM    700  CD1 TRP A  94      66.636  57.124  53.381  1.00 96.08           C
ATOM    701  NE1 TRP A  94      66.520  56.347  52.253  1.00 96.08           N
ATOM    702  CE2 TRP A  94      66.690  55.027  52.614  1.00 96.08           C
ATOM    703  CE3 TRP A  94      67.119  53.800  54.642  1.00 96.08           C
ATOM    704  CZ2 TRP A  94      66.651  53.882  51.870  1.00 96.08           C
ATOM    705  CZ3 TRP A  94      67.087  52.647  53.886  1.00 96.08           C
ATOM    706  CH2 TRP A  94      66.856  52.687  52.525  1.00 96.08           C
ATOM    707  C   TRP A  94      66.228  56.299  58.239  1.00 96.08           C
ATOM    708  O   TRP A  94      65.635  57.192  58.840  1.00 96.08           O
ATOM    709  N   GLN A  95      67.166  55.531  58.839  1.00147.85           N
ATOM    710  CA  GLN A  95      67.247  55.520  60.277  1.00147.85           C
ATOM    711  CB  GLN A  95      67.368  54.089  60.826  1.00147.85           C
ATOM    712  CG  GLN A  95      66.291  53.123  60.339  1.00147.85           C
ATOM    713  CD  GLN A  95      65.066  53.267  61.222  1.00147.85           C
ATOM    714  OE1 GLN A  95      64.570  54.370  61.445  1.00147.85           O
ATOM    715  NE2 GLN A  95      64.578  52.109  61.743  1.00147.85           N
ATOM    716  C   GLN A  95      68.447  56.192  60.875  1.00147.85           C
ATOM    717  O   GLN A  95      69.454  55.522  61.081  1.00147.85           O
ATOM    718  N   GLY A  96      68.395  57.521  61.113  1.00181.29           N
ATOM    719  CA  GLY A  96      69.260  58.238  62.023  1.00181.29           C
ATOM    720  C   GLY A  96      70.701  58.260  61.636  1.00181.29           C
ATOM    721  O   GLY A  96      71.238  59.293  61.250  1.00181.29           O
ATOM    722  N   TRP A  97      71.372  57.109  61.829  1.00 84.53           N
ATOM    723  CA  TRP A  97      72.754  56.886  61.535  1.00 84.53           C
ATOM    724  CB  TRP A  97      73.242  55.547  62.116  1.00 84.53           C
ATOM    725  CG  TRP A  97      74.733  55.314  62.082  1.00 84.53           C
ATOM    726  CD2 TRP A  97      75.589  55.595  63.198  1.00 84.53           C
ATOM    727  CD1 TRP A  97      75.527  54.790  61.106  1.00 84.53           C
ATOM    728  NE1 TRP A  97      76.830  54.732  61.544  1.00 84.53           N
ATOM    729  CE2 TRP A  97      76.883  55.223  62.831  1.00 84.53           C
ATOM    730  CE3 TRP A  97      75.316  56.114  64.429  1.00 84.53           C
ATOM    731  CZ2 TRP A  97      77.928  55.363  63.702  1.00 84.53           C
ATOM    732  CZ3 TRP A  97      76.370  56.262  65.301  1.00 84.53           C
ATOM    733  CH2 TRP A  97      77.651  55.893  64.943  1.00 84.53           C
ATOM    734  C   TRP A  97      72.895  56.823  60.052  1.00 84.53           C
ATOM    735  O   TRP A  97      73.825  57.380  59.473  1.00 84.53           O
ATOM    736  N   GLN A  98      71.930  56.136  59.412  1.00 42.85           N
ATOM    737  CA  GLN A  98      71.948  55.890  58.001  1.00 42.85           C
ATOM    738  CB  GLN A  98      70.747  55.053  57.526  1.00 42.85           C
ATOM    739  CG  GLN A  98      70.696  53.620  58.059  1.00 42.85           C
ATOM    740  CD  GLN A  98      69.444  52.986  57.469  1.00 42.85           C
ATOM    741  OE1 GLN A  98      68.354  53.555  57.537  1.00 42.85           O
ATOM    742  NE2 GLN A  98      69.604  51.789  56.847  1.00 42.85           N
ATOM    743  C   GLN A  98      71.869  57.179  57.252  1.00 42.85           C
ATOM    744  O   GLN A  98      72.589  57.373  56.273  1.00 42.85           O
ATOM    745  N   ILE A  99      71.017  58.115  57.708  1.00 80.26           N
ATOM    746  CA  ILE A  99      70.795  59.289  56.916  1.00 80.26           C
ATOM    747  CB  ILE A  99      69.584  60.113  57.305  1.00 80.26           C
ATOM    748  CG2 ILE A  99      68.349  59.251  56.994  1.00 80.26           C
ATOM    749  CG1 ILE A  99      69.618  60.632  58.749  1.00 80.26           C
ATOM    750  CD1 ILE A  99      68.548  61.683  59.038  1.00 80.26           C
ATOM    751  C   ILE A  99      72.035  60.105  56.717  1.00 80.26           C
ATOM    752  O   ILE A  99      72.180  60.657  55.628  1.00 80.26           O
ATOM    753  N   PRO A 100      72.938  60.255  57.652  1.00 61.05           N
ATOM    754  CA  PRO A 100      74.139  60.984  57.351  1.00 61.05           C
ATOM    755  CD  PRO A 100      72.601  60.366  59.053  1.00 61.05           C
ATOM    756  CB  PRO A 100      74.661  61.542  58.677  1.00 61.05           C
ATOM    757  CG  PRO A 100      73.914  60.740  59.751  1.00 61.05           C
ATOM    758  C   PRO A 100      75.104  60.063  56.678  1.00 61.05           C
ATOM    759  O   PRO A 100      76.318  60.120  57.011  1.00 61.05           O
ATOM    760  OXT PRO A 100      74.652  59.276  55.804  1.00 61.05           O
TER
END
