# Supplementary material for: Effective Identification of Bacterial Type III Secretion Signals Using Joint Element Features
Source: PLoS One. 2013 Apr 4;8(4):e59754. doi: 10.1371/journal.pone.0059754 (PMC3617162; doi:10.1371/journal.pone.0059754)
Supplement: Zip file S1 — Predicted 3D structure of T3S and non-T3S signal sequences. (ZIP) [file pone.0059754.s017.zip › Supplemental_Zip_FileS1.Predicted_structure/neg/neg231.pdb]

HEADER protein
METHOD
METHOD    The models are generated by I-TASSER which combines the
METHOD    methods of threading, ab initio modeling and structural
METHOD    refinement. The procedure is fully automated.
METHOD
METHOD    Please cite following articles when you use the I-TASSER server:
METHOD 1. Ambrish Roy, Alper Kucukural, Yang Zhang. I-TASSER: a unified
METHOD    platform for automated protein structure and function prediction.
METHOD    Nature Protocols, vol 5, 725-738 (2010). 
METHOD 2. Yang Zhang. I-TASSER server for protein 3D structure prediction.
METHOD    BMC Bioinformatics, vol 9, 40 (2008).
METHOD
MODEL  1
REMARK PARENT N/A
ATOM      1  N   PRO A   1      57.697  56.326  44.083  1.00156.61           N
ATOM      2  CA  PRO A   1      57.271  55.500  45.236  1.00156.61           C
ATOM      3  CD  PRO A   1      58.314  55.435  43.037  1.00156.61           C
ATOM      4  CB  PRO A   1      58.079  54.212  45.132  1.00156.61           C
ATOM      5  CG  PRO A   1      58.272  54.017  43.624  1.00156.61           C
ATOM      6  C   PRO A   1      57.282  56.142  46.602  1.00156.61           C
ATOM      7  O   PRO A   1      57.416  55.404  47.564  1.00156.61           O
ATOM      8  N   SER A   2      57.120  57.477  46.726  1.00131.96           N
ATOM      9  CA  SER A   2      56.834  58.236  47.925  1.00131.96           C
ATOM     10  CB  SER A   2      57.218  59.722  47.824  1.00131.96           C
ATOM     11  OG  SER A   2      56.309  60.415  46.982  1.00131.96           O
ATOM     12  C   SER A   2      55.357  58.180  48.066  1.00131.96           C
ATOM     13  O   SER A   2      54.787  58.213  49.156  1.00131.96           O
ATOM     14  N   GLN A   3      54.740  58.200  46.872  1.00299.43           N
ATOM     15  CA  GLN A   3      53.386  57.891  46.556  1.00299.43           C
ATOM     16  CB  GLN A   3      52.919  57.884  45.117  1.00299.43           C
ATOM     17  CG  GLN A   3      53.668  56.869  44.217  1.00299.43           C
ATOM     18  CD  GLN A   3      53.066  55.599  43.677  1.00299.43           C
ATOM     19  OE1 GLN A   3      52.376  55.651  42.664  1.00299.43           O
ATOM     20  NE2 GLN A   3      53.336  54.419  44.298  1.00299.43           N
ATOM     21  C   GLN A   3      53.435  56.455  46.661  1.00299.43           C
ATOM     22  O   GLN A   3      52.516  55.747  46.403  1.00299.43           O
ATOM     23  N   ARG A   4      54.564  55.852  46.708  1.00221.54           N
ATOM     24  CA  ARG A   4      54.377  54.494  47.046  1.00221.54           C
ATOM     25  CB  ARG A   4      55.553  53.572  46.703  1.00221.54           C
ATOM     26  CG  ARG A   4      55.226  52.083  46.841  1.00221.54           C
ATOM     27  CD  ARG A   4      53.978  51.615  46.075  1.00221.54           C
ATOM     28  NE  ARG A   4      52.799  51.923  46.931  1.00221.54           N
ATOM     29  CZ  ARG A   4      51.606  51.299  46.719  1.00221.54           C
ATOM     30  NH1 ARG A   4      51.449  50.459  45.652  1.00221.54           N
ATOM     31  NH2 ARG A   4      50.597  51.477  47.616  1.00221.54           N
ATOM     32  C   ARG A   4      54.106  54.495  48.518  1.00221.54           C
ATOM     33  O   ARG A   4      53.614  53.518  49.070  1.00221.54           O
ATOM     34  N   PHE A   5      54.336  55.653  49.173  1.00188.67           N
ATOM     35  CA  PHE A   5      54.411  55.788  50.591  1.00188.67           C
ATOM     36  CB  PHE A   5      53.244  55.178  51.372  1.00188.67           C
ATOM     37  CG  PHE A   5      53.203  55.674  52.786  1.00188.67           C
ATOM     38  CD1 PHE A   5      54.147  55.339  53.733  1.00188.67           C
ATOM     39  CD2 PHE A   5      52.143  56.457  53.178  1.00188.67           C
ATOM     40  CE1 PHE A   5      54.058  55.818  55.022  1.00188.67           C
ATOM     41  CE2 PHE A   5      52.046  56.937  54.463  1.00188.67           C
ATOM     42  CZ  PHE A   5      53.001  56.613  55.394  1.00188.67           C
ATOM     43  C   PHE A   5      55.627  55.014  50.925  1.00188.67           C
ATOM     44  O   PHE A   5      55.660  54.150  51.796  1.00188.67           O
ATOM     45  N   ALA A   6      56.639  55.283  50.089  1.00118.49           N
ATOM     46  CA  ALA A   6      57.996  54.862  50.227  1.00118.49           C
ATOM     47  CB  ALA A   6      58.414  53.642  49.375  1.00118.49           C
ATOM     48  C   ALA A   6      58.759  56.103  49.833  1.00118.49           C
ATOM     49  O   ALA A   6      58.216  57.186  50.031  1.00118.49           O
ATOM     50  N   PRO A   7      60.006  56.068  49.442  1.00115.79           N
ATOM     51  CA  PRO A   7      60.663  57.291  49.002  1.00115.79           C
ATOM     52  CD  PRO A   7      60.939  55.156  50.085  1.00115.79           C
ATOM     53  CB  PRO A   7      62.136  57.126  49.383  1.00115.79           C
ATOM     54  CG  PRO A   7      62.324  55.618  49.612  1.00115.79           C
ATOM     55  C   PRO A   7      60.539  57.886  47.602  1.00115.79           C
ATOM     56  O   PRO A   7      60.723  59.099  47.500  1.00115.79           O
ATOM     57  N   PRO A   8      60.281  57.149  46.550  1.00132.26           N
ATOM     58  CA  PRO A   8      60.401  57.722  45.210  1.00132.26           C
ATOM     59  CD  PRO A   8      60.850  55.806  46.577  1.00132.26           C
ATOM     60  CB  PRO A   8      60.892  56.593  44.304  1.00132.26           C
ATOM     61  CG  PRO A   8      61.603  55.624  45.254  1.00132.26           C
ATOM     62  C   PRO A   8      59.374  58.593  44.511  1.00132.26           C
ATOM     63  O   PRO A   8      59.458  58.655  43.286  1.00132.26           O
ATOM     64  N   SER A   9      58.362  59.201  45.167  1.00157.38           N
ATOM     65  CA  SER A   9      57.372  59.978  44.456  1.00157.38           C
ATOM     66  CB  SER A   9      57.910  60.900  43.344  1.00157.38           C
ATOM     67  OG  SER A   9      58.764  61.887  43.903  1.00157.38           O
ATOM     68  C   SER A   9      56.410  59.021  43.859  1.00157.38           C
ATOM     69  O   SER A   9      55.890  58.192  44.567  1.00157.38           O
ATOM     70  N   GLU A  10      56.165  59.115  42.546  1.00301.69           N
ATOM     71  CA  GLU A  10      55.336  58.336  41.652  1.00301.69           C
ATOM     72  CB  GLU A  10      55.410  56.813  41.881  1.00301.69           C
ATOM     73  CG  GLU A  10      54.557  55.960  40.930  1.00301.69           C
ATOM     74  CD  GLU A  10      54.630  54.520  41.431  1.00301.69           C
ATOM     75  OE1 GLU A  10      55.271  54.329  42.498  1.00301.69           O
ATOM     76  OE2 GLU A  10      54.058  53.602  40.791  1.00301.69           O
ATOM     77  C   GLU A  10      53.910  58.770  41.614  1.00301.69           C
ATOM     78  O   GLU A  10      53.389  58.851  40.509  1.00301.69           O
ATOM     79  N   VAL A  11      53.336  59.231  42.744  1.00157.22           N
ATOM     80  CA  VAL A  11      51.990  59.713  42.997  1.00157.22           C
ATOM     81  CB  VAL A  11      51.501  60.624  41.914  1.00157.22           C
ATOM     82  CG1 VAL A  11      50.010  60.910  42.159  1.00157.22           C
ATOM     83  CG2 VAL A  11      52.388  61.877  41.898  1.00157.22           C
ATOM     84  C   VAL A  11      50.886  58.676  43.170  1.00157.22           C
ATOM     85  O   VAL A  11      50.108  58.842  44.109  1.00157.22           O
ATOM     86  N   PRO A  12      50.740  57.610  42.428  1.00152.30           N
ATOM     87  CA  PRO A  12      49.602  56.771  42.698  1.00152.30           C
ATOM     88  CD  PRO A  12      50.919  57.713  40.993  1.00152.30           C
ATOM     89  CB  PRO A  12      49.427  55.882  41.470  1.00152.30           C
ATOM     90  CG  PRO A  12      49.902  56.780  40.327  1.00152.30           C
ATOM     91  C   PRO A  12      49.425  56.016  43.977  1.00152.30           C
ATOM     92  O   PRO A  12      48.418  56.185  44.649  1.00152.30           O
ATOM     93  N   GLY A  13      50.438  55.274  44.392  1.00106.41           N
ATOM     94  CA  GLY A  13      50.426  54.296  45.431  1.00106.41           C
ATOM     95  C   GLY A  13      50.028  54.867  46.756  1.00106.41           C
ATOM     96  O   GLY A  13      49.802  54.131  47.708  1.00106.41           O
ATOM     97  N   LEU A  14      50.160  56.194  46.900  1.00134.12           N
ATOM     98  CA  LEU A  14      50.068  56.826  48.160  1.00134.12           C
ATOM     99  CB  LEU A  14      50.514  58.284  48.071  1.00134.12           C
ATOM    100  CG  LEU A  14      50.839  58.891  49.433  1.00134.12           C
ATOM    101  CD1 LEU A  14      52.056  58.182  50.049  1.00134.12           C
ATOM    102  CD2 LEU A  14      51.046  60.404  49.317  1.00134.12           C
ATOM    103  C   LEU A  14      48.636  56.731  48.432  1.00134.12           C
ATOM    104  O   LEU A  14      48.199  56.645  49.576  1.00134.12           O
ATOM    105  N   ALA A  15      47.875  56.754  47.326  1.00 51.57           N
ATOM    106  CA  ALA A  15      46.476  56.585  47.442  1.00 51.57           C
ATOM    107  CB  ALA A  15      45.749  56.571  46.086  1.00 51.57           C
ATOM    108  C   ALA A  15      46.286  55.234  48.062  1.00 51.57           C
ATOM    109  O   ALA A  15      45.461  55.061  48.954  1.00 51.57           O
ATOM    110  N   ALA A  16      47.065  54.237  47.598  1.00 67.58           N
ATOM    111  CA  ALA A  16      47.005  52.886  48.085  1.00 67.58           C
ATOM    112  CB  ALA A  16      47.800  51.901  47.218  1.00 67.58           C
ATOM    113  C   ALA A  16      47.453  52.753  49.517  1.00 67.58           C
ATOM    114  O   ALA A  16      46.922  51.930  50.261  1.00 67.58           O
ATOM    115  N   ARG A  17      48.497  53.490  49.938  1.00158.38           N
ATOM    116  CA  ARG A  17      48.928  53.406  51.307  1.00158.38           C
ATOM    117  CB  ARG A  17      50.349  53.932  51.548  1.00158.38           C
ATOM    118  CG  ARG A  17      51.434  52.903  51.176  1.00158.38           C
ATOM    119  CD  ARG A  17      51.382  51.635  52.030  1.00158.38           C
ATOM    120  NE  ARG A  17      52.770  51.151  52.314  1.00158.38           N
ATOM    121  CZ  ARG A  17      53.387  50.149  51.617  1.00158.38           C
ATOM    122  NH1 ARG A  17      52.803  49.592  50.518  1.00158.38           N
ATOM    123  NH2 ARG A  17      54.606  49.699  52.039  1.00158.38           N
ATOM    124  C   ARG A  17      47.904  54.066  52.178  1.00158.38           C
ATOM    125  O   ARG A  17      47.692  53.685  53.329  1.00158.38           O
ATOM    126  N   ARG A  18      47.259  55.105  51.628  1.00127.29           N
ATOM    127  CA  ARG A  18      46.200  55.843  52.241  1.00127.29           C
ATOM    128  CB  ARG A  18      45.767  56.941  51.259  1.00127.29           C
ATOM    129  CG  ARG A  18      44.815  58.008  51.779  1.00127.29           C
ATOM    130  CD  ARG A  18      44.738  59.183  50.801  1.00127.29           C
ATOM    131  NE  ARG A  18      46.132  59.697  50.647  1.00127.29           N
ATOM    132  CZ  ARG A  18      46.642  60.000  49.416  1.00127.29           C
ATOM    133  NH1 ARG A  18      45.884  59.848  48.291  1.00127.29           N
ATOM    134  NH2 ARG A  18      47.924  60.454  49.305  1.00127.29           N
ATOM    135  C   ARG A  18      45.041  54.901  52.471  1.00127.29           C
ATOM    136  O   ARG A  18      44.524  54.803  53.582  1.00127.29           O
ATOM    137  N   ILE A  19      44.627  54.142  51.431  1.00 87.52           N
ATOM    138  CA  ILE A  19      43.484  53.273  51.546  1.00 87.52           C
ATOM    139  CB  ILE A  19      42.944  52.699  50.276  1.00 87.52           C
ATOM    140  CG2 ILE A  19      43.856  51.544  49.830  1.00 87.52           C
ATOM    141  CG1 ILE A  19      41.490  52.262  50.539  1.00 87.52           C
ATOM    142  CD1 ILE A  19      40.672  52.072  49.269  1.00 87.52           C
ATOM    143  C   ILE A  19      43.773  52.144  52.486  1.00 87.52           C
ATOM    144  O   ILE A  19      42.863  51.621  53.126  1.00 87.52           O
ATOM    145  N   ALA A  20      45.037  51.678  52.521  1.00 39.41           N
ATOM    146  CA  ALA A  20      45.427  50.625  53.415  1.00 39.41           C
ATOM    147  CB  ALA A  20      46.904  50.233  53.252  1.00 39.41           C
ATOM    148  C   ALA A  20      45.232  51.104  54.825  1.00 39.41           C
ATOM    149  O   ALA A  20      44.766  50.358  55.685  1.00 39.41           O
ATOM    150  N   ALA A  21      45.597  52.373  55.093  1.00 38.66           N
ATOM    151  CA  ALA A  21      45.473  52.951  56.404  1.00 38.66           C
ATOM    152  CB  ALA A  21      46.029  54.386  56.466  1.00 38.66           C
ATOM    153  C   ALA A  21      44.019  53.003  56.775  1.00 38.66           C
ATOM    154  O   ALA A  21      43.650  52.713  57.913  1.00 38.66           O
ATOM    155  N   ASP A  22      43.155  53.387  55.813  1.00 62.22           N
ATOM    156  CA  ASP A  22      41.751  53.531  56.072  1.00 62.22           C
ATOM    157  CB  ASP A  22      40.984  54.191  54.909  1.00 62.22           C
ATOM    158  CG  ASP A  22      41.346  55.673  54.911  1.00 62.22           C
ATOM    159  OD1 ASP A  22      41.636  56.204  56.017  1.00 62.22           O
ATOM    160  OD2 ASP A  22      41.343  56.293  53.815  1.00 62.22           O
ATOM    161  C   ASP A  22      41.134  52.201  56.387  1.00 62.22           C
ATOM    162  O   ASP A  22      40.327  52.099  57.309  1.00 62.22           O
ATOM    163  N   ILE A  23      41.491  51.139  55.637  1.00 58.84           N
ATOM    164  CA  ILE A  23      40.895  49.858  55.885  1.00 58.84           C
ATOM    165  CB  ILE A  23      41.162  48.853  54.796  1.00 58.84           C
ATOM    166  CG2 ILE A  23      40.533  49.397  53.502  1.00 58.84           C
ATOM    167  CG1 ILE A  23      42.649  48.528  54.649  1.00 58.84           C
ATOM    168  CD1 ILE A  23      42.860  47.366  53.682  1.00 58.84           C
ATOM    169  C   ILE A  23      41.317  49.325  57.226  1.00 58.84           C
ATOM    170  O   ILE A  23      40.505  48.740  57.940  1.00 58.84           O
ATOM    171  N   VAL A  24      42.601  49.497  57.607  1.00 51.39           N
ATOM    172  CA  VAL A  24      43.085  49.028  58.885  1.00 51.39           C
ATOM    173  CB  VAL A  24      44.545  49.277  59.113  1.00 51.39           C
ATOM    174  CG1 VAL A  24      44.867  48.968  60.587  1.00 51.39           C
ATOM    175  CG2 VAL A  24      45.342  48.413  58.124  1.00 51.39           C
ATOM    176  C   VAL A  24      42.354  49.736  59.984  1.00 51.39           C
ATOM    177  O   VAL A  24      41.961  49.121  60.974  1.00 51.39           O
ATOM    178  N   ASP A  25      42.137  51.053  59.820  1.00 75.36           N
ATOM    179  CA  ASP A  25      41.516  51.865  60.827  1.00 75.36           C
ATOM    180  CB  ASP A  25      41.358  53.332  60.363  1.00 75.36           C
ATOM    181  CG  ASP A  25      41.261  54.250  61.577  1.00 75.36           C
ATOM    182  OD1 ASP A  25      42.039  54.004  62.539  1.00 75.36           O
ATOM    183  OD2 ASP A  25      40.453  55.215  61.561  1.00 75.36           O
ATOM    184  C   ASP A  25      40.146  51.313  61.060  1.00 75.36           C
ATOM    185  O   ASP A  25      39.678  51.252  62.195  1.00 75.36           O
ATOM    186  N   GLY A  26      39.462  50.904  59.975  1.00 25.46           N
ATOM    187  CA  GLY A  26      38.141  50.359  60.090  1.00 25.46           C
ATOM    188  C   GLY A  26      38.195  49.069  60.853  1.00 25.46           C
ATOM    189  O   GLY A  26      37.316  48.781  61.665  1.00 25.46           O
ATOM    190  N   VAL A  27      39.220  48.237  60.580  1.00 47.01           N
ATOM    191  CA  VAL A  27      39.338  46.949  61.201  1.00 47.01           C
ATOM    192  CB  VAL A  27      40.541  46.199  60.686  1.00 47.01           C
ATOM    193  CG1 VAL A  27      40.664  44.861  61.433  1.00 47.01           C
ATOM    194  CG2 VAL A  27      40.422  46.050  59.157  1.00 47.01           C
ATOM    195  C   VAL A  27      39.509  47.105  62.684  1.00 47.01           C
ATOM    196  O   VAL A  27      38.769  46.514  63.466  1.00 47.01           O
ATOM    197  N   LEU A  28      40.487  47.930  63.105  1.00131.46           N
ATOM    198  CA  LEU A  28      40.815  48.075  64.495  1.00131.46           C
ATOM    199  CB  LEU A  28      42.152  48.825  64.719  1.00131.46           C
ATOM    200  CG  LEU A  28      42.312  50.200  64.023  1.00131.46           C
ATOM    201  CD1 LEU A  28      41.480  51.304  64.690  1.00131.46           C
ATOM    202  CD2 LEU A  28      43.792  50.599  63.911  1.00131.46           C
ATOM    203  C   LEU A  28      39.715  48.732  65.262  1.00131.46           C
ATOM    204  O   LEU A  28      39.410  48.323  66.380  1.00131.46           O
ATOM    205  N   HIS A  29      39.114  49.798  64.711  1.00 94.62           N
ATOM    206  CA  HIS A  29      38.104  50.457  65.469  1.00 94.62           C
ATOM    207  ND1 HIS A  29      36.837  52.836  66.960  1.00 94.62           N
ATOM    208  CG  HIS A  29      36.706  52.580  65.616  1.00 94.62           C
ATOM    209  CB  HIS A  29      37.695  51.789  64.815  1.00 94.62           C
ATOM    210  NE2 HIS A  29      34.967  53.842  66.300  1.00 94.62           N
ATOM    211  CD2 HIS A  29      35.557  53.200  65.228  1.00 94.62           C
ATOM    212  CE1 HIS A  29      35.774  53.596  67.320  1.00 94.62           C
ATOM    213  C   HIS A  29      36.886  49.583  65.592  1.00 94.62           C
ATOM    214  O   HIS A  29      36.511  49.170  66.688  1.00 94.62           O
ATOM    215  N   LYS A  30      36.254  49.283  64.435  1.00185.94           N
ATOM    216  CA  LYS A  30      35.008  48.565  64.340  1.00185.94           C
ATOM    217  CB  LYS A  30      34.087  48.978  63.178  1.00185.94           C
ATOM    218  CG  LYS A  30      34.472  48.466  61.797  1.00185.94           C
ATOM    219  CD  LYS A  30      33.264  48.452  60.861  1.00185.94           C
ATOM    220  CE  LYS A  30      32.066  47.725  61.480  1.00185.94           C
ATOM    221  NZ  LYS A  30      32.507  46.441  62.074  1.00185.94           N
ATOM    222  C   LYS A  30      35.081  47.063  64.373  1.00185.94           C
ATOM    223  O   LYS A  30      34.058  46.418  64.593  1.00185.94           O
ATOM    224  N   HIS A  31      36.250  46.439  64.147  1.00 92.55           N
ATOM    225  CA  HIS A  31      36.291  45.003  64.019  1.00 92.55           C
ATOM    226  ND1 HIS A  31      36.948  42.066  64.702  1.00 92.55           N
ATOM    227  CG  HIS A  31      35.836  42.748  65.139  1.00 92.55           C
ATOM    228  CB  HIS A  31      35.757  44.249  65.256  1.00 92.55           C
ATOM    229  NE2 HIS A  31      35.422  40.530  65.208  1.00 92.55           N
ATOM    230  CD2 HIS A  31      34.911  41.794  65.442  1.00 92.55           C
ATOM    231  CE1 HIS A  31      36.646  40.742  64.764  1.00 92.55           C
ATOM    232  C   HIS A  31      35.517  44.551  62.815  1.00 92.55           C
ATOM    233  O   HIS A  31      34.537  43.815  62.923  1.00 92.55           O
ATOM    234  N   ARG A  32      35.923  45.036  61.619  1.00100.13           N
ATOM    235  CA  ARG A  32      35.369  44.558  60.381  1.00100.13           C
ATOM    236  CB  ARG A  32      35.057  45.663  59.345  1.00100.13           C
ATOM    237  CG  ARG A  32      34.490  45.161  58.004  1.00100.13           C
ATOM    238  CD  ARG A  32      34.134  46.300  57.035  1.00100.13           C
ATOM    239  NE  ARG A  32      33.900  45.742  55.667  1.00100.13           N
ATOM    240  CZ  ARG A  32      33.343  46.537  54.704  1.00100.13           C
ATOM    241  NH1 ARG A  32      32.924  47.795  55.026  1.00100.13           N
ATOM    242  NH2 ARG A  32      33.196  46.096  53.421  1.00100.13           N
ATOM    243  C   ARG A  32      36.415  43.655  59.798  1.00100.13           C
ATOM    244  O   ARG A  32      37.600  43.987  59.784  1.00100.13           O
ATOM    245  N   THR A  33      35.987  42.485  59.281  1.00 46.03           N
ATOM    246  CA  THR A  33      36.892  41.478  58.795  1.00 46.03           C
ATOM    247  CB  THR A  33      36.202  40.280  58.212  1.00 46.03           C
ATOM    248  OG1 THR A  33      35.327  39.702  59.172  1.00 46.03           O
ATOM    249  CG2 THR A  33      37.266  39.254  57.778  1.00 46.03           C
ATOM    250  C   THR A  33      37.735  42.047  57.703  1.00 46.03           C
ATOM    251  O   THR A  33      37.270  42.820  56.868  1.00 46.03           O
ATOM    252  N   LEU A  34      39.015  41.628  57.682  1.00 59.74           N
ATOM    253  CA  LEU A  34      39.978  42.101  56.731  1.00 59.74           C
ATOM    254  CB  LEU A  34      41.366  41.462  56.903  1.00 59.74           C
ATOM    255  CG  LEU A  34      42.342  41.821  55.763  1.00 59.74           C
ATOM    256  CD1 LEU A  34      42.636  43.327  55.701  1.00 59.74           C
ATOM    257  CD2 LEU A  34      43.614  40.965  55.842  1.00 59.74           C
ATOM    258  C   LEU A  34      39.537  41.773  55.342  1.00 59.74           C
ATOM    259  O   LEU A  34      39.681  42.599  54.444  1.00 59.74           O
ATOM    260  N   ASP A  35      39.004  40.561  55.111  1.00 63.98           N
ATOM    261  CA  ASP A  35      38.624  40.220  53.770  1.00 63.98           C
ATOM    262  CB  ASP A  35      38.309  38.731  53.573  1.00 63.98           C
ATOM    263  CG  ASP A  35      39.671  38.052  53.529  1.00 63.98           C
ATOM    264  OD1 ASP A  35      40.232  37.776  54.623  1.00 63.98           O
ATOM    265  OD2 ASP A  35      40.176  37.815  52.399  1.00 63.98           O
ATOM    266  C   ASP A  35      37.476  41.064  53.330  1.00 63.98           C
ATOM    267  O   ASP A  35      37.399  41.472  52.173  1.00 63.98           O
ATOM    268  N   ASP A  36      36.556  41.360  54.260  1.00 49.07           N
ATOM    269  CA  ASP A  36      35.396  42.139  53.949  1.00 49.07           C
ATOM    270  CB  ASP A  36      34.521  42.331  55.198  1.00 49.07           C
ATOM    271  CG  ASP A  36      33.170  42.880  54.781  1.00 49.07           C
ATOM    272  OD1 ASP A  36      32.983  43.138  53.563  1.00 49.07           O
ATOM    273  OD2 ASP A  36      32.304  43.043  55.681  1.00 49.07           O
ATOM    274  C   ASP A  36      35.856  43.492  53.487  1.00 49.07           C
ATOM    275  O   ASP A  36      35.372  44.007  52.480  1.00 49.07           O
ATOM    276  N   GLN A  37      36.820  44.095  54.216  1.00 64.67           N
ATOM    277  CA  GLN A  37      37.336  45.404  53.904  1.00 64.67           C
ATOM    278  CB  GLN A  37      38.303  45.955  54.964  1.00 64.67           C
ATOM    279  CG  GLN A  37      37.603  46.581  56.169  1.00 64.67           C
ATOM    280  CD  GLN A  37      37.048  47.927  55.713  1.00 64.67           C
ATOM    281  OE1 GLN A  37      36.140  47.982  54.886  1.00 64.67           O
ATOM    282  NE2 GLN A  37      37.611  49.044  56.249  1.00 64.67           N
ATOM    283  C   GLN A  37      38.083  45.416  52.605  1.00 64.67           C
ATOM    284  O   GLN A  37      37.967  46.375  51.842  1.00 64.67           O
ATOM    285  N   LEU A  38      38.900  44.376  52.334  1.00112.70           N
ATOM    286  CA  LEU A  38      39.671  44.323  51.119  1.00112.70           C
ATOM    287  CB  LEU A  38      40.663  43.139  51.053  1.00112.70           C
ATOM    288  CG  LEU A  38      42.087  43.405  51.595  1.00112.70           C
ATOM    289  CD1 LEU A  38      42.948  44.147  50.563  1.00112.70           C
ATOM    290  CD2 LEU A  38      42.076  44.152  52.930  1.00112.70           C
ATOM    291  C   LEU A  38      38.793  44.229  49.914  1.00112.70           C
ATOM    292  O   LEU A  38      39.030  44.935  48.936  1.00112.70           O
ATOM    293  N   ASP A  39      37.764  43.356  49.940  1.00 45.70           N
ATOM    294  CA  ASP A  39      36.907  43.205  48.795  1.00 45.70           C
ATOM    295  CB  ASP A  39      35.816  42.139  48.969  1.00 45.70           C
ATOM    296  CG  ASP A  39      35.006  42.156  47.680  1.00 45.70           C
ATOM    297  OD1 ASP A  39      35.639  42.043  46.596  1.00 45.70           O
ATOM    298  OD2 ASP A  39      33.759  42.316  47.752  1.00 45.70           O
ATOM    299  C   ASP A  39      36.171  44.483  48.555  1.00 45.70           C
ATOM    300  O   ASP A  39      36.084  44.963  47.425  1.00 45.70           O
ATOM    301  N   GLY A  40      35.634  45.079  49.633  1.00 23.38           N
ATOM    302  CA  GLY A  40      34.867  46.274  49.459  1.00 23.38           C
ATOM    303  C   GLY A  40      35.757  47.298  48.835  1.00 23.38           C
ATOM    304  O   GLY A  40      35.343  48.041  47.945  1.00 23.38           O
ATOM    305  N   SER A  41      37.022  47.364  49.289  1.00 36.58           N
ATOM    306  CA  SER A  41      37.906  48.347  48.732  1.00 36.58           C
ATOM    307  CB  SER A  41      39.301  48.344  49.383  1.00 36.58           C
ATOM    308  OG  SER A  41      40.113  49.361  48.809  1.00 36.58           O
ATOM    309  C   SER A  41      38.093  48.051  47.272  1.00 36.58           C
ATOM    310  O   SER A  41      38.070  48.958  46.441  1.00 36.58           O
ATOM    311  N   GLY A  42      38.243  46.761  46.915  1.00 35.63           N
ATOM    312  CA  GLY A  42      38.511  46.396  45.552  1.00 35.63           C
ATOM    313  C   GLY A  42      37.389  46.849  44.665  1.00 35.63           C
ATOM    314  O   GLY A  42      37.625  47.248  43.527  1.00 35.63           O
ATOM    315  N   ALA A  43      36.131  46.711  45.125  1.00 45.29           N
ATOM    316  CA  ALA A  43      34.982  47.119  44.358  1.00 45.29           C
ATOM    317  CB  ALA A  43      33.659  46.606  44.951  1.00 45.29           C
ATOM    318  C   ALA A  43      34.861  48.615  44.238  1.00 45.29           C
ATOM    319  O   ALA A  43      34.552  49.125  43.163  1.00 45.29           O
ATOM    320  N   HIS A  44      35.102  49.343  45.349  1.00101.83           N
ATOM    321  CA  HIS A  44      34.919  50.767  45.504  1.00101.83           C
ATOM    322  ND1 HIS A  44      35.485  53.494  47.835  1.00101.83           N
ATOM    323  CG  HIS A  44      34.591  52.571  47.340  1.00101.83           C
ATOM    324  CB  HIS A  44      34.943  51.151  47.002  1.00101.83           C
ATOM    325  NE2 HIS A  44      33.540  54.545  47.643  1.00101.83           N
ATOM    326  CD2 HIS A  44      33.405  53.230  47.232  1.00101.83           C
ATOM    327  CE1 HIS A  44      34.806  54.656  47.999  1.00101.83           C
ATOM    328  C   HIS A  44      36.002  51.522  44.789  1.00101.83           C
ATOM    329  O   HIS A  44      37.026  50.952  44.418  1.00101.83           O
ATOM    330  N   PRO A  45      35.826  52.808  44.562  1.00291.62           N
ATOM    331  CA  PRO A  45      36.899  53.573  43.998  1.00291.62           C
ATOM    332  CD  PRO A  45      34.537  53.418  44.306  1.00291.62           C
ATOM    333  CB  PRO A  45      36.316  54.949  43.666  1.00291.62           C
ATOM    334  CG  PRO A  45      34.884  54.917  44.241  1.00291.62           C
ATOM    335  C   PRO A  45      37.910  53.498  45.096  1.00291.62           C
ATOM    336  O   PRO A  45      37.544  53.248  46.222  1.00291.62           O
ATOM    337  N   GLY A  46      39.206  53.649  44.920  1.00130.75           N
ATOM    338  CA  GLY A  46      39.878  53.371  46.157  1.00130.75           C
ATOM    339  C   GLY A  46      40.082  51.888  46.165  1.00130.75           C
ATOM    340  O   GLY A  46      39.509  51.153  46.971  1.00130.75           O
ATOM    341  N   LEU A  47      41.039  51.465  45.323  1.00119.46           N
ATOM    342  CA  LEU A  47      41.425  50.123  44.986  1.00119.46           C
ATOM    343  CB  LEU A  47      41.165  49.111  46.115  1.00119.46           C
ATOM    344  CG  LEU A  47      41.698  47.706  45.787  1.00119.46           C
ATOM    345  CD1 LEU A  47      43.198  47.760  45.458  1.00119.46           C
ATOM    346  CD2 LEU A  47      41.407  46.719  46.928  1.00119.46           C
ATOM    347  C   LEU A  47      40.733  49.658  43.738  1.00119.46           C
ATOM    348  O   LEU A  47      41.248  48.770  43.058  1.00119.46           O
ATOM    349  N   LYS A  48      39.584  50.251  43.359  1.00 94.48           N
ATOM    350  CA  LYS A  48      39.044  49.917  42.063  1.00 94.48           C
ATOM    351  CB  LYS A  48      37.690  50.584  41.786  1.00 94.48           C
ATOM    352  CG  LYS A  48      37.092  50.256  40.417  1.00 94.48           C
ATOM    353  CD  LYS A  48      35.672  50.798  40.266  1.00 94.48           C
ATOM    354  CE  LYS A  48      35.623  52.327  40.266  1.00 94.48           C
ATOM    355  NZ  LYS A  48      34.243  52.794  40.518  1.00 94.48           N
ATOM    356  C   LYS A  48      39.999  50.500  41.071  1.00 94.48           C
ATOM    357  O   LYS A  48      40.309  49.904  40.038  1.00 94.48           O
ATOM    358  N   THR A  49      40.488  51.711  41.407  1.00134.68           N
ATOM    359  CA  THR A  49      41.393  52.480  40.604  1.00134.68           C
ATOM    360  CB  THR A  49      41.589  53.890  41.098  1.00134.68           C
ATOM    361  OG1 THR A  49      42.172  54.686  40.075  1.00134.68           O
ATOM    362  CG2 THR A  49      42.506  53.881  42.332  1.00134.68           C
ATOM    363  C   THR A  49      42.727  51.792  40.585  1.00134.68           C
ATOM    364  O   THR A  49      43.590  52.122  39.774  1.00134.68           O
ATOM    365  N   LEU A  50      42.966  50.866  41.534  1.00 86.53           N
ATOM    366  CA  LEU A  50      44.257  50.225  41.612  1.00 86.53           C
ATOM    367  CB  LEU A  50      44.580  49.682  43.011  1.00 86.53           C
ATOM    368  CG  LEU A  50      44.598  50.745  44.119  1.00 86.53           C
ATOM    369  CD1 LEU A  50      45.030  50.120  45.457  1.00 86.53           C
ATOM    370  CD2 LEU A  50      45.424  51.975  43.711  1.00 86.53           C
ATOM    371  C   LEU A  50      44.382  49.045  40.689  1.00 86.53           C
ATOM    372  O   LEU A  50      43.495  48.200  40.580  1.00 86.53           O
ATOM    373  N   ALA A  51      45.554  48.956  40.028  1.00 47.27           N
ATOM    374  CA  ALA A  51      45.925  47.879  39.147  1.00 47.27           C
ATOM    375  CB  ALA A  51      47.180  48.179  38.312  1.00 47.27           C
ATOM    376  C   ALA A  51      46.235  46.697  40.012  1.00 47.27           C
ATOM    377  O   ALA A  51      46.374  46.820  41.226  1.00 47.27           O
ATOM    378  N   ASP A  52      46.372  45.507  39.399  1.00127.69           N
ATOM    379  CA  ASP A  52      46.507  44.307  40.171  1.00127.69           C
ATOM    380  CB  ASP A  52      46.562  43.036  39.314  1.00127.69           C
ATOM    381  CG  ASP A  52      46.111  41.897  40.213  1.00127.69           C
ATOM    382  OD1 ASP A  52      46.039  42.118  41.451  1.00127.69           O
ATOM    383  OD2 ASP A  52      45.817  40.796  39.675  1.00127.69           O
ATOM    384  C   ASP A  52      47.725  44.356  41.049  1.00127.69           C
ATOM    385  O   ASP A  52      47.680  43.907  42.193  1.00127.69           O
ATOM    386  N   ARG A  53      48.858  44.890  40.570  1.00142.13           N
ATOM    387  CA  ARG A  53      49.997  44.877  41.444  1.00142.13           C
ATOM    388  CB  ARG A  53      51.297  45.350  40.788  1.00142.13           C
ATOM    389  CG  ARG A  53      51.929  44.248  39.941  1.00142.13           C
ATOM    390  CD  ARG A  53      53.008  44.767  39.000  1.00142.13           C
ATOM    391  NE  ARG A  53      52.308  45.677  38.054  1.00142.13           N
ATOM    392  CZ  ARG A  53      52.628  47.002  38.034  1.00142.13           C
ATOM    393  NH1 ARG A  53      53.617  47.476  38.846  1.00142.13           N
ATOM    394  NH2 ARG A  53      51.958  47.853  37.205  1.00142.13           N
ATOM    395  C   ARG A  53      49.733  45.722  42.648  1.00142.13           C
ATOM    396  O   ARG A  53      50.127  45.358  43.756  1.00142.13           O
ATOM    397  N   ASP A  54      49.060  46.873  42.464  1.00 73.55           N
ATOM    398  CA  ASP A  54      48.808  47.779  43.546  1.00 73.55           C
ATOM    399  CB  ASP A  54      48.192  49.108  43.057  1.00 73.55           C
ATOM    400  CG  ASP A  54      48.427  50.165  44.130  1.00 73.55           C
ATOM    401  OD1 ASP A  54      48.108  49.875  45.314  1.00 73.55           O
ATOM    402  OD2 ASP A  54      48.944  51.263  43.791  1.00 73.55           O
ATOM    403  C   ASP A  54      47.882  47.117  44.532  1.00 73.55           C
ATOM    404  O   ASP A  54      47.984  47.353  45.735  1.00 73.55           O
ATOM    405  N   ARG A  55      46.933  46.288  44.042  1.00 54.97           N
ATOM    406  CA  ARG A  55      46.025  45.567  44.898  1.00 54.97           C
ATOM    407  CB  ARG A  55      45.017  44.689  44.138  1.00 54.97           C
ATOM    408  CG  ARG A  55      44.099  45.434  43.173  1.00 54.97           C
ATOM    409  CD  ARG A  55      43.096  44.513  42.475  1.00 54.97           C
ATOM    410  NE  ARG A  55      42.410  45.316  41.428  1.00 54.97           N
ATOM    411  CZ  ARG A  55      41.250  45.971  41.722  1.00 54.97           C
ATOM    412  NH1 ARG A  55      40.732  45.918  42.983  1.00 54.97           N
ATOM    413  NH2 ARG A  55      40.602  46.678  40.751  1.00 54.97           N
ATOM    414  C   ARG A  55      46.793  44.596  45.748  1.00 54.97           C
ATOM    415  O   ARG A  55      46.501  44.436  46.933  1.00 54.97           O
ATOM    416  N   ALA A  56      47.776  43.896  45.143  1.00 27.33           N
ATOM    417  CA  ALA A  56      48.549  42.883  45.816  1.00 27.33           C
ATOM    418  CB  ALA A  56      49.561  42.186  44.889  1.00 27.33           C
ATOM    419  C   ALA A  56      49.335  43.509  46.917  1.00 27.33           C
ATOM    420  O   ALA A  56      49.429  42.962  48.016  1.00 27.33           O
ATOM    421  N   LEU A  57      49.936  44.680  46.638  1.00 65.78           N
ATOM    422  CA  LEU A  57      50.713  45.363  47.628  1.00 65.78           C
ATOM    423  CB  LEU A  57      51.397  46.636  47.091  1.00 65.78           C
ATOM    424  CG  LEU A  57      52.009  47.526  48.195  1.00 65.78           C
ATOM    425  CD1 LEU A  57      52.932  46.737  49.129  1.00 65.78           C
ATOM    426  CD2 LEU A  57      52.737  48.735  47.592  1.00 65.78           C
ATOM    427  C   LEU A  57      49.812  45.765  48.745  1.00 65.78           C
ATOM    428  O   LEU A  57      50.155  45.613  49.916  1.00 65.78           O
ATOM    429  N   MET A  58      48.610  46.253  48.405  1.00135.67           N
ATOM    430  CA  MET A  58      47.710  46.740  49.399  1.00135.67           C
ATOM    431  CB  MET A  58      46.396  47.226  48.760  1.00135.67           C
ATOM    432  CG  MET A  58      45.527  48.082  49.680  1.00135.67           C
ATOM    433  SD  MET A  58      44.763  47.205  51.071  1.00135.67           S
ATOM    434  CE  MET A  58      43.068  47.568  50.533  1.00135.67           C
ATOM    435  C   MET A  58      47.401  45.625  50.349  1.00135.67           C
ATOM    436  O   MET A  58      47.447  45.807  51.565  1.00135.67           O
ATOM    437  N   ARG A  59      47.113  44.418  49.830  1.00122.24           N
ATOM    438  CA  ARG A  59      46.759  43.349  50.719  1.00122.24           C
ATOM    439  CB  ARG A  59      46.259  42.079  50.017  1.00122.24           C
ATOM    440  CG  ARG A  59      45.590  41.147  51.025  1.00122.24           C
ATOM    441  CD  ARG A  59      44.817  39.964  50.444  1.00122.24           C
ATOM    442  NE  ARG A  59      43.962  39.484  51.567  1.00122.24           N
ATOM    443  CZ  ARG A  59      42.701  39.983  51.741  1.00122.24           C
ATOM    444  NH1 ARG A  59      42.054  40.620  50.723  1.00122.24           N
ATOM    445  NH2 ARG A  59      42.082  39.856  52.950  1.00122.24           N
ATOM    446  C   ARG A  59      47.916  42.970  51.596  1.00122.24           C
ATOM    447  O   ARG A  59      47.735  42.691  52.780  1.00122.24           O
ATOM    448  N   ARG A  60      49.143  42.947  51.044  1.00115.07           N
ATOM    449  CA  ARG A  60      50.295  42.544  51.805  1.00115.07           C
ATOM    450  CB  ARG A  60      51.588  42.592  50.972  1.00115.07           C
ATOM    451  CG  ARG A  60      52.837  42.056  51.680  1.00115.07           C
ATOM    452  CD  ARG A  60      52.985  40.529  51.656  1.00115.07           C
ATOM    453  NE  ARG A  60      52.022  39.915  52.615  1.00115.07           N
ATOM    454  CZ  ARG A  60      52.166  38.595  52.939  1.00115.07           C
ATOM    455  NH1 ARG A  60      53.176  37.869  52.376  1.00115.07           N
ATOM    456  NH2 ARG A  60      51.313  37.996  53.821  1.00115.07           N
ATOM    457  C   ARG A  60      50.479  43.499  52.948  1.00115.07           C
ATOM    458  O   ARG A  60      50.750  43.083  54.073  1.00115.07           O
ATOM    459  N   LEU A  61      50.331  44.813  52.691  1.00 67.65           N
ATOM    460  CA  LEU A  61      50.565  45.806  53.705  1.00 67.65           C
ATOM    461  CB  LEU A  61      50.448  47.240  53.189  1.00 67.65           C
ATOM    462  CG  LEU A  61      50.579  48.276  54.321  1.00 67.65           C
ATOM    463  CD1 LEU A  61      51.971  48.269  54.966  1.00 67.65           C
ATOM    464  CD2 LEU A  61      50.161  49.665  53.836  1.00 67.65           C
ATOM    465  C   LEU A  61      49.579  45.690  54.828  1.00 67.65           C
ATOM    466  O   LEU A  61      49.955  45.757  55.997  1.00 67.65           O
ATOM    467  N   VAL A  62      48.285  45.536  54.497  1.00 46.50           N
ATOM    468  CA  VAL A  62      47.263  45.478  55.501  1.00 46.50           C
ATOM    469  CB  VAL A  62      45.888  45.471  54.916  1.00 46.50           C
ATOM    470  CG1 VAL A  62      44.869  45.269  56.049  1.00 46.50           C
ATOM    471  CG2 VAL A  62      45.708  46.790  54.147  1.00 46.50           C
ATOM    472  C   VAL A  62      47.447  44.242  56.325  1.00 46.50           C
ATOM    473  O   VAL A  62      47.296  44.265  57.544  1.00 46.50           O
ATOM    474  N   ALA A  63      47.784  43.116  55.678  1.00 30.27           N
ATOM    475  CA  ALA A  63      47.958  41.886  56.395  1.00 30.27           C
ATOM    476  CB  ALA A  63      48.282  40.701  55.467  1.00 30.27           C
ATOM    477  C   ALA A  63      49.093  42.025  57.366  1.00 30.27           C
ATOM    478  O   ALA A  63      48.990  41.578  58.506  1.00 30.27           O
ATOM    479  N   THR A  64      50.213  42.648  56.942  1.00 52.33           N
ATOM    480  CA  THR A  64      51.357  42.787  57.803  1.00 52.33           C
ATOM    481  CB  THR A  64      52.596  43.323  57.133  1.00 52.33           C
ATOM    482  OG1 THR A  64      52.347  44.590  56.544  1.00 52.33           O
ATOM    483  CG2 THR A  64      53.087  42.313  56.085  1.00 52.33           C
ATOM    484  C   THR A  64      51.045  43.698  58.950  1.00 52.33           C
ATOM    485  O   THR A  64      51.493  43.451  60.068  1.00 52.33           O
ATOM    486  N   VAL A  65      50.290  44.793  58.719  1.00120.69           N
ATOM    487  CA  VAL A  65      50.023  45.691  59.808  1.00120.69           C
ATOM    488  CB  VAL A  65      49.223  46.930  59.453  1.00120.69           C
ATOM    489  CG1 VAL A  65      50.021  47.783  58.464  1.00120.69           C
ATOM    490  CG2 VAL A  65      47.830  46.554  58.937  1.00120.69           C
ATOM    491  C   VAL A  65      49.251  44.958  60.857  1.00120.69           C
ATOM    492  O   VAL A  65      49.593  45.022  62.036  1.00120.69           O
ATOM    493  N   LEU A  66      48.209  44.203  60.453  1.00 55.09           N
ATOM    494  CA  LEU A  66      47.385  43.543  61.423  1.00 55.09           C
ATOM    495  CB  LEU A  66      46.246  42.704  60.808  1.00 55.09           C
ATOM    496  CG  LEU A  66      45.176  43.507  60.045  1.00 55.09           C
ATOM    497  CD1 LEU A  66      44.050  42.592  59.530  1.00 55.09           C
ATOM    498  CD2 LEU A  66      44.650  44.675  60.893  1.00 55.09           C
ATOM    499  C   LEU A  66      48.217  42.576  62.206  1.00 55.09           C
ATOM    500  O   LEU A  66      48.179  42.569  63.435  1.00 55.09           O
ATOM    501  N   ARG A  67      49.024  41.746  61.521  1.00121.80           N
ATOM    502  CA  ARG A  67      49.736  40.725  62.235  1.00121.80           C
ATOM    503  CB  ARG A  67      50.520  39.758  61.337  1.00121.80           C
ATOM    504  CG  ARG A  67      51.192  38.661  62.164  1.00121.80           C
ATOM    505  CD  ARG A  67      52.185  37.800  61.386  1.00121.80           C
ATOM    506  NE  ARG A  67      51.417  36.990  60.402  1.00121.80           N
ATOM    507  CZ  ARG A  67      52.086  36.266  59.459  1.00121.80           C
ATOM    508  NH1 ARG A  67      53.451  36.281  59.429  1.00121.80           N
ATOM    509  NH2 ARG A  67      51.393  35.531  58.541  1.00121.80           N
ATOM    510  C   ARG A  67      50.723  41.310  63.204  1.00121.80           C
ATOM    511  O   ARG A  67      50.861  40.803  64.313  1.00121.80           O
ATOM    512  N   ARG A  68      51.469  42.345  62.768  1.00120.45           N
ATOM    513  CA  ARG A  68      52.504  43.077  63.461  1.00120.45           C
ATOM    514  CB  ARG A  68      53.542  43.694  62.512  1.00120.45           C
ATOM    515  CG  ARG A  68      54.379  42.604  61.839  1.00120.45           C
ATOM    516  CD  ARG A  68      55.628  43.113  61.118  1.00120.45           C
ATOM    517  NE  ARG A  68      55.186  43.820  59.884  1.00120.45           N
ATOM    518  CZ  ARG A  68      56.111  44.339  59.023  1.00120.45           C
ATOM    519  NH1 ARG A  68      57.444  44.178  59.266  1.00120.45           N
ATOM    520  NH2 ARG A  68      55.702  45.031  57.920  1.00120.45           N
ATOM    521  C   ARG A  68      51.971  44.131  64.389  1.00120.45           C
ATOM    522  O   ARG A  68      52.734  44.780  65.099  1.00120.45           O
ATOM    523  N   LEU A  69      50.647  44.339  64.409  1.00 89.16           N
ATOM    524  CA  LEU A  69      49.986  45.461  65.016  1.00 89.16           C
ATOM    525  CB  LEU A  69      48.473  45.198  65.056  1.00 89.16           C
ATOM    526  CG  LEU A  69      47.595  46.412  65.379  1.00 89.16           C
ATOM    527  CD1 LEU A  69      47.657  47.446  64.241  1.00 89.16           C
ATOM    528  CD2 LEU A  69      46.160  45.967  65.712  1.00 89.16           C
ATOM    529  C   LEU A  69      50.482  45.710  66.417  1.00 89.16           C
ATOM    530  O   LEU A  69      50.648  46.866  66.804  1.00 89.16           O
ATOM    531  N   GLY A  70      50.733  44.670  67.233  1.00 26.94           N
ATOM    532  CA  GLY A  70      51.178  44.926  68.577  1.00 26.94           C
ATOM    533  C   GLY A  70      52.495  45.643  68.559  1.00 26.94           C
ATOM    534  O   GLY A  70      52.700  46.586  69.322  1.00 26.94           O
ATOM    535  N   THR A  71      53.428  45.209  67.688  1.00 38.29           N
ATOM    536  CA  THR A  71      54.738  45.791  67.644  1.00 38.29           C
ATOM    537  CB  THR A  71      55.692  45.052  66.749  1.00 38.29           C
ATOM    538  OG1 THR A  71      55.267  45.095  65.395  1.00 38.29           O
ATOM    539  CG2 THR A  71      55.761  43.597  67.240  1.00 38.29           C
ATOM    540  C   THR A  71      54.656  47.216  67.190  1.00 38.29           C
ATOM    541  O   THR A  71      55.350  48.076  67.725  1.00 38.29           O
ATOM    542  N   LEU A  72      53.800  47.513  66.196  1.00 89.79           N
ATOM    543  CA  LEU A  72      53.684  48.855  65.694  1.00 89.79           C
ATOM    544  CB  LEU A  72      52.701  48.971  64.515  1.00 89.79           C
ATOM    545  CG  LEU A  72      53.187  48.306  63.210  1.00 89.79           C
ATOM    546  CD1 LEU A  72      54.448  48.997  62.676  1.00 89.79           C
ATOM    547  CD2 LEU A  72      53.382  46.791  63.353  1.00 89.79           C
ATOM    548  C   LEU A  72      53.188  49.741  66.796  1.00 89.79           C
ATOM    549  O   LEU A  72      53.577  50.904  66.886  1.00 89.79           O
ATOM    550  N   GLY A  73      52.282  49.214  67.643  1.00 25.52           N
ATOM    551  CA  GLY A  73      51.723  49.961  68.735  1.00 25.52           C
ATOM    552  C   GLY A  73      52.799  50.316  69.713  1.00 25.52           C
ATOM    553  O   GLY A  73      52.849  51.443  70.203  1.00 25.52           O
ATOM    554  N   HIS A  74      53.687  49.357  70.040  1.00 50.48           N
ATOM    555  CA  HIS A  74      54.723  49.642  70.987  1.00 50.48           C
ATOM    556  ND1 HIS A  74      54.459  48.026  73.715  1.00 50.48           N
ATOM    557  CG  HIS A  74      54.751  47.583  72.442  1.00 50.48           C
ATOM    558  CB  HIS A  74      55.515  48.406  71.445  1.00 50.48           C
ATOM    559  NE2 HIS A  74      53.624  45.971  73.549  1.00 50.48           N
ATOM    560  CD2 HIS A  74      54.232  46.329  72.358  1.00 50.48           C
ATOM    561  CE1 HIS A  74      53.786  47.024  74.332  1.00 50.48           C
ATOM    562  C   HIS A  74      55.664  50.656  70.414  1.00 50.48           C
ATOM    563  O   HIS A  74      56.095  51.568  71.117  1.00 50.48           O
ATOM    564  N   VAL A  75      55.990  50.537  69.113  1.00 30.84           N
ATOM    565  CA  VAL A  75      56.900  51.449  68.479  1.00 30.84           C
ATOM    566  CB  VAL A  75      57.116  51.126  67.024  1.00 30.84           C
ATOM    567  CG1 VAL A  75      58.015  52.205  66.395  1.00 30.84           C
ATOM    568  CG2 VAL A  75      57.708  49.711  66.922  1.00 30.84           C
ATOM    569  C   VAL A  75      56.314  52.822  68.564  1.00 30.84           C
ATOM    570  O   VAL A  75      57.005  53.785  68.893  1.00 30.84           O
ATOM    571  N   LEU A  76      54.999  52.944  68.312  1.00 58.42           N
ATOM    572  CA  LEU A  76      54.386  54.238  68.327  1.00 58.42           C
ATOM    573  CB  LEU A  76      52.881  54.189  67.999  1.00 58.42           C
ATOM    574  CG  LEU A  76      52.595  53.686  66.566  1.00 58.42           C
ATOM    575  CD1 LEU A  76      51.124  53.895  66.168  1.00 58.42           C
ATOM    576  CD2 LEU A  76      53.584  54.281  65.551  1.00 58.42           C
ATOM    577  C   LEU A  76      54.588  54.830  69.689  1.00 58.42           C
ATOM    578  O   LEU A  76      54.898  56.014  69.815  1.00 58.42           O
ATOM    579  N   SER A  77      54.445  54.011  70.749  1.00 66.12           N
ATOM    580  CA  SER A  77      54.605  54.510  72.084  1.00 66.12           C
ATOM    581  CB  SER A  77      54.216  53.495  73.180  1.00 66.12           C
ATOM    582  OG  SER A  77      54.392  54.066  74.470  1.00 66.12           O
ATOM    583  C   SER A  77      56.040  54.900  72.298  1.00 66.12           C
ATOM    584  O   SER A  77      56.343  55.639  73.232  1.00 66.12           O
ATOM    585  N   ARG A  78      56.990  54.343  71.519  1.00148.19           N
ATOM    586  CA  ARG A  78      58.356  54.761  71.693  1.00148.19           C
ATOM    587  CB  ARG A  78      59.363  53.829  70.999  1.00148.19           C
ATOM    588  CG  ARG A  78      59.186  52.368  71.399  1.00148.19           C
ATOM    589  CD  ARG A  78      58.672  52.197  72.824  1.00148.19           C
ATOM    590  NE  ARG A  78      58.305  50.766  72.963  1.00148.19           N
ATOM    591  CZ  ARG A  78      57.493  50.379  73.989  1.00148.19           C
ATOM    592  NH1 ARG A  78      57.015  51.310  74.861  1.00148.19           N
ATOM    593  NH2 ARG A  78      57.166  49.063  74.136  1.00148.19           N
ATOM    594  C   ARG A  78      58.602  56.138  71.135  1.00148.19           C
ATOM    595  O   ARG A  78      59.134  57.002  71.831  1.00148.19           O
ATOM    596  N   LEU A  79      58.249  56.351  69.839  1.00130.66           N
ATOM    597  CA  LEU A  79      58.514  57.590  69.147  1.00130.66           C
ATOM    598  CB  LEU A  79      58.531  57.507  67.602  1.00130.66           C
ATOM    599  CG  LEU A  79      57.167  57.362  66.898  1.00130.66           C
ATOM    600  CD1 LEU A  79      57.330  57.442  65.371  1.00130.66           C
ATOM    601  CD2 LEU A  79      56.447  56.076  67.317  1.00130.66           C
ATOM    602  C   LEU A  79      57.592  58.709  69.518  1.00130.66           C
ATOM    603  O   LEU A  79      58.028  59.849  69.662  1.00130.66           O
ATOM    604  N   LEU A  80      56.289  58.409  69.681  1.00 77.22           N
ATOM    605  CA  LEU A  80      55.283  59.415  69.873  1.00 77.22           C
ATOM    606  CB  LEU A  80      53.914  58.942  69.355  1.00 77.22           C
ATOM    607  CG  LEU A  80      53.968  58.484  67.886  1.00 77.22           C
ATOM    608  CD1 LEU A  80      52.601  58.014  67.364  1.00 77.22           C
ATOM    609  CD2 LEU A  80      54.593  59.569  67.003  1.00 77.22           C
ATOM    610  C   LEU A  80      55.107  59.686  71.325  1.00 77.22           C
ATOM    611  O   LEU A  80      54.811  58.782  72.104  1.00 77.22           O
ATOM    612  N   ASP A  81      55.283  60.965  71.709  1.00 49.62           N
ATOM    613  CA  ASP A  81      55.090  61.367  73.065  1.00 49.62           C
ATOM    614  CB  ASP A  81      55.484  62.834  73.327  1.00 49.62           C
ATOM    615  CG  ASP A  81      54.580  63.765  72.527  1.00 49.62           C
ATOM    616  OD1 ASP A  81      54.432  63.552  71.295  1.00 49.62           O
ATOM    617  OD2 ASP A  81      54.036  64.716  73.150  1.00 49.62           O
ATOM    618  C   ASP A  81      53.635  61.200  73.349  1.00 49.62           C
ATOM    619  O   ASP A  81      53.247  60.832  74.457  1.00 49.62           O
ATOM    620  N   LYS A  82      52.793  61.484  72.334  1.00105.46           N
ATOM    621  CA  LYS A  82      51.377  61.333  72.471  1.00105.46           C
ATOM    622  CB  LYS A  82      50.617  62.644  72.216  1.00105.46           C
ATOM    623  CG  LYS A  82      50.989  63.755  73.195  1.00105.46           C
ATOM    624  CD  LYS A  82      50.551  65.150  72.744  1.00105.46           C
ATOM    625  CE  LYS A  82      51.381  65.720  71.591  1.00105.46           C
ATOM    626  NZ  LYS A  82      50.872  65.208  70.299  1.00105.46           N
ATOM    627  C   LYS A  82      50.928  60.402  71.389  1.00105.46           C
ATOM    628  O   LYS A  82      51.110  60.683  70.207  1.00105.46           O
ATOM    629  N   GLY A  83      50.302  59.271  71.763  1.00 39.17           N
ATOM    630  CA  GLY A  83      49.793  58.402  70.746  1.00 39.17           C
ATOM    631  C   GLY A  83      48.691  59.198  70.114  1.00 39.17           C
ATOM    632  O   GLY A  83      48.280  60.211  70.676  1.00 39.17           O
ATOM    633  N   ILE A  84      48.179  58.773  68.937  1.00125.57           N
ATOM    634  CA  ILE A  84      47.195  59.580  68.251  1.00125.57           C
ATOM    635  CB  ILE A  84      47.328  59.507  66.768  1.00125.57           C
ATOM    636  CG2 ILE A  84      46.144  60.275  66.192  1.00125.57           C
ATOM    637  CG1 ILE A  84      48.705  59.974  66.281  1.00125.57           C
ATOM    638  CD1 ILE A  84      49.786  58.912  66.465  1.00125.57           C
ATOM    639  C   ILE A  84      45.804  59.053  68.505  1.00125.57           C
ATOM    640  O   ILE A  84      45.309  58.182  67.792  1.00125.57           O
ATOM    641  N   PRO A  85      45.194  59.615  69.517  1.00163.22           N
ATOM    642  CA  PRO A  85      43.934  59.229  70.110  1.00163.22           C
ATOM    643  CD  PRO A  85      45.638  60.914  70.001  1.00163.22           C
ATOM    644  CB  PRO A  85      43.870  60.047  71.400  1.00163.22           C
ATOM    645  CG  PRO A  85      44.575  61.358  71.015  1.00163.22           C
ATOM    646  C   PRO A  85      42.555  59.268  69.498  1.00163.22           C
ATOM    647  O   PRO A  85      41.884  58.236  69.526  1.00163.22           O
ATOM    648  N   SER A  86      42.082  60.409  68.948  1.00148.49           N
ATOM    649  CA  SER A  86      40.657  60.404  68.719  1.00148.49           C
ATOM    650  CB  SER A  86      39.866  60.959  69.914  1.00148.49           C
ATOM    651  OG  SER A  86      40.230  62.310  70.161  1.00148.49           O
ATOM    652  C   SER A  86      40.256  61.192  67.509  1.00148.49           C
ATOM    653  O   SER A  86      39.296  60.828  66.829  1.00148.49           O
ATOM    654  N   GLU A  87      40.869  62.369  67.305  1.00150.15           N
ATOM    655  CA  GLU A  87      40.604  63.165  66.138  1.00150.15           C
ATOM    656  CB  GLU A  87      41.106  64.613  66.319  1.00150.15           C
ATOM    657  CG  GLU A  87      42.604  64.759  66.630  1.00150.15           C
ATOM    658  CD  GLU A  87      42.898  64.170  68.007  1.00150.15           C
ATOM    659  OE1 GLU A  87      42.661  64.870  69.030  1.00150.15           O
ATOM    660  OE2 GLU A  87      43.341  62.992  68.051  1.00150.15           O
ATOM    661  C   GLU A  87      41.292  62.577  64.939  1.00150.15           C
ATOM    662  O   GLU A  87      40.684  62.341  63.896  1.00150.15           O
ATOM    663  N   ALA A  88      42.611  62.373  65.118  1.00147.71           N
ATOM    664  CA  ALA A  88      43.670  61.894  64.274  1.00147.71           C
ATOM    665  CB  ALA A  88      45.044  62.488  64.633  1.00147.71           C
ATOM    666  C   ALA A  88      43.772  60.421  63.999  1.00147.71           C
ATOM    667  O   ALA A  88      44.672  60.152  63.215  1.00147.71           O
ATOM    668  N   PRO A  89      43.098  59.421  64.549  1.00111.24           N
ATOM    669  CA  PRO A  89      43.422  58.020  64.351  1.00111.24           C
ATOM    670  CD  PRO A  89      41.877  59.589  65.323  1.00111.24           C
ATOM    671  CB  PRO A  89      42.233  57.232  64.905  1.00111.24           C
ATOM    672  CG  PRO A  89      41.574  58.198  65.904  1.00111.24           C
ATOM    673  C   PRO A  89      43.803  57.599  62.956  1.00111.24           C
ATOM    674  O   PRO A  89      44.551  56.632  62.835  1.00111.24           O
ATOM    675  N   ARG A  90      43.330  58.286  61.901  1.00206.68           N
ATOM    676  CA  ARG A  90      43.711  57.959  60.555  1.00206.68           C
ATOM    677  CB  ARG A  90      43.077  58.902  59.528  1.00206.68           C
ATOM    678  CG  ARG A  90      41.570  58.721  59.372  1.00206.68           C
ATOM    679  CD  ARG A  90      41.214  57.710  58.283  1.00206.68           C
ATOM    680  NE  ARG A  90      40.642  56.490  58.920  1.00206.68           N
ATOM    681  CZ  ARG A  90      39.297  56.427  59.146  1.00206.68           C
ATOM    682  NH1 ARG A  90      38.525  57.531  58.932  1.00206.68           N
ATOM    683  NH2 ARG A  90      38.714  55.263  59.551  1.00206.68           N
ATOM    684  C   ARG A  90      45.190  58.141  60.427  1.00206.68           C
ATOM    685  O   ARG A  90      45.864  57.371  59.747  1.00206.68           O
ATOM    686  N   ALA A  91      45.710  59.215  61.041  1.00 44.25           N
ATOM    687  CA  ALA A  91      47.102  59.541  61.090  1.00 44.25           C
ATOM    688  CB  ALA A  91      47.378  60.867  61.818  1.00 44.25           C
ATOM    689  C   ALA A  91      47.813  58.476  61.858  1.00 44.25           C
ATOM    690  O   ALA A  91      48.904  58.066  61.479  1.00 44.25           O
ATOM    691  N   GLN A  92      47.227  57.989  62.969  1.00 55.50           N
ATOM    692  CA  GLN A  92      47.926  56.999  63.733  1.00 55.50           C
ATOM    693  CB  GLN A  92      47.154  56.514  64.969  1.00 55.50           C
ATOM    694  CG  GLN A  92      47.953  55.487  65.776  1.00 55.50           C
ATOM    695  CD  GLN A  92      47.124  55.059  66.978  1.00 55.50           C
ATOM    696  OE1 GLN A  92      46.730  53.902  67.099  1.00 55.50           O
ATOM    697  NE2 GLN A  92      46.858  56.021  67.899  1.00 55.50           N
ATOM    698  C   GLN A  92      48.107  55.800  62.863  1.00 55.50           C
ATOM    699  O   GLN A  92      49.205  55.256  62.770  1.00 55.50           O
ATOM    700  N   SER A  93      47.031  55.385  62.171  1.00 49.58           N
ATOM    701  CA  SER A  93      47.084  54.222  61.335  1.00 49.58           C
ATOM    702  CB  SER A  93      45.720  53.868  60.707  1.00 49.58           C
ATOM    703  OG  SER A  93      44.819  53.428  61.713  1.00 49.58           O
ATOM    704  C   SER A  93      48.081  54.448  60.236  1.00 49.58           C
ATOM    705  O   SER A  93      48.854  53.551  59.908  1.00 49.58           O
ATOM    706  N   ALA A  94      48.117  55.663  59.657  1.00 36.32           N
ATOM    707  CA  ALA A  94      49.016  55.945  58.570  1.00 36.32           C
ATOM    708  CB  ALA A  94      48.873  57.382  58.039  1.00 36.32           C
ATOM    709  C   ALA A  94      50.426  55.766  59.047  1.00 36.32           C
ATOM    710  O   ALA A  94      51.263  55.202  58.345  1.00 36.32           O
ATOM    711  N   LEU A  95      50.726  56.248  60.264  1.00 98.13           N
ATOM    712  CA  LEU A  95      52.037  56.133  60.841  1.00 98.13           C
ATOM    713  CB  LEU A  95      52.125  56.923  62.152  1.00 98.13           C
ATOM    714  CG  LEU A  95      52.316  58.431  61.907  1.00 98.13           C
ATOM    715  CD1 LEU A  95      51.393  58.968  60.805  1.00 98.13           C
ATOM    716  CD2 LEU A  95      52.126  59.214  63.212  1.00 98.13           C
ATOM    717  C   LEU A  95      52.351  54.686  61.090  1.00 98.13           C
ATOM    718  O   LEU A  95      53.486  54.244  60.922  1.00 98.13           O
ATOM    719  N   LEU A  96      51.335  53.911  61.508  1.00103.28           N
ATOM    720  CA  LEU A  96      51.459  52.510  61.796  1.00103.28           C
ATOM    721  CB  LEU A  96      50.117  51.965  62.341  1.00103.28           C
ATOM    722  CG  LEU A  96      50.058  50.498  62.823  1.00103.28           C
ATOM    723  CD1 LEU A  96      48.642  50.165  63.321  1.00103.28           C
ATOM    724  CD2 LEU A  96      50.520  49.487  61.762  1.00103.28           C
ATOM    725  C   LEU A  96      51.825  51.809  60.519  1.00103.28           C
ATOM    726  O   LEU A  96      52.618  50.868  60.522  1.00103.28           O
ATOM    727  N   ILE A  97      51.224  52.251  59.395  1.00113.18           N
ATOM    728  CA  ILE A  97      51.432  51.732  58.068  1.00113.18           C
ATOM    729  CB  ILE A  97      50.540  52.394  57.055  1.00113.18           C
ATOM    730  CG2 ILE A  97      50.933  51.897  55.654  1.00113.18           C
ATOM    731  CG1 ILE A  97      49.069  52.139  57.409  1.00113.18           C
ATOM    732  CD1 ILE A  97      48.722  50.656  57.482  1.00113.18           C
ATOM    733  C   ILE A  97      52.842  51.997  57.632  1.00113.18           C
ATOM    734  O   ILE A  97      53.476  51.131  57.033  1.00113.18           O
ATOM    735  N   GLY A  98      53.353  53.220  57.879  1.00 25.91           N
ATOM    736  CA  GLY A  98      54.681  53.580  57.462  1.00 25.91           C
ATOM    737  C   GLY A  98      55.708  52.788  58.216  1.00 25.91           C
ATOM    738  O   GLY A  98      56.683  52.307  57.639  1.00 25.91           O
ATOM    739  N   ALA A  99      55.517  52.642  59.540  1.00 27.88           N
ATOM    740  CA  ALA A  99      56.473  51.947  60.357  1.00 27.88           C
ATOM    741  CB  ALA A  99      56.117  51.955  61.853  1.00 27.88           C
ATOM    742  C   ALA A  99      56.532  50.527  59.909  1.00 27.88           C
ATOM    743  O   ALA A  99      57.600  49.920  59.883  1.00 27.88           O
ATOM    744  N   ALA A 100      55.366  49.947  59.568  1.00 19.60           N
ATOM    745  CA  ALA A 100      55.344  48.599  59.085  1.00 19.60           C
ATOM    746  CB  ALA A 100      53.943  47.966  59.113  1.00 19.60           C
ATOM    747  C   ALA A 100      55.784  48.663  57.625  1.00 19.60           C
ATOM    748  O   ALA A 100      56.570  49.587  57.281  1.00 19.60           O
ATOM    749  OXT ALA A 100      55.335  47.793  56.833  1.00 19.60           O
TER
END
