# Supplementary material for: Effective Identification of Bacterial Type III Secretion Signals Using Joint Element Features
Source: PLoS One. 2013 Apr 4;8(4):e59754. doi: 10.1371/journal.pone.0059754 (PMC3617162; doi:10.1371/journal.pone.0059754)
Supplement: Zip file S1 — Predicted 3D structure of T3S and non-T3S signal sequences. (ZIP) [file pone.0059754.s017.zip › Supplemental_Zip_FileS1.Predicted_structure/neg/neg233.pdb]

HEADER protein
METHOD
METHOD    The models are generated by I-TASSER which combines the
METHOD    methods of threading, ab initio modeling and structural
METHOD    refinement. The procedure is fully automated.
METHOD
METHOD    Please cite following articles when you use the I-TASSER server:
METHOD 1. Ambrish Roy, Alper Kucukural, Yang Zhang. I-TASSER: a unified
METHOD    platform for automated protein structure and function prediction.
METHOD    Nature Protocols, vol 5, 725-738 (2010). 
METHOD 2. Yang Zhang. I-TASSER server for protein 3D structure prediction.
METHOD    BMC Bioinformatics, vol 9, 40 (2008).
METHOD
MODEL  1
REMARK PARENT N/A
ATOM      1  N   SER A   1      70.114  53.685  54.071  1.00 34.25           N
ATOM      2  CA  SER A   1      70.067  52.734  52.943  1.00 34.25           C
ATOM      3  CB  SER A   1      70.389  51.313  53.455  1.00 34.25           C
ATOM      4  OG  SER A   1      70.642  50.420  52.379  1.00 34.25           O
ATOM      5  C   SER A   1      68.730  52.744  52.263  1.00 34.25           C
ATOM      6  O   SER A   1      67.958  53.697  52.367  1.00 34.25           O
ATOM      7  N   ASP A   2      68.444  51.643  51.550  1.00 79.18           N
ATOM      8  CA  ASP A   2      67.272  51.378  50.772  1.00 79.18           C
ATOM      9  CB  ASP A   2      67.574  50.231  49.790  1.00 79.18           C
ATOM     10  CG  ASP A   2      68.607  50.708  48.783  1.00 79.18           C
ATOM     11  OD1 ASP A   2      68.242  51.524  47.896  1.00 79.18           O
ATOM     12  OD2 ASP A   2      69.777  50.250  48.882  1.00 79.18           O
ATOM     13  C   ASP A   2      66.220  50.932  51.746  1.00 79.18           C
ATOM     14  O   ASP A   2      66.221  51.390  52.888  1.00 79.18           O
ATOM     15  N   PRO A   3      65.275  50.113  51.351  1.00106.09           N
ATOM     16  CA  PRO A   3      64.383  49.562  52.329  1.00106.09           C
ATOM     17  CD  PRO A   3      64.589  50.254  50.076  1.00106.09           C
ATOM     18  CB  PRO A   3      63.285  48.839  51.542  1.00106.09           C
ATOM     19  CG  PRO A   3      63.664  49.031  50.059  1.00106.09           C
ATOM     20  C   PRO A   3      65.168  48.699  53.270  1.00106.09           C
ATOM     21  O   PRO A   3      64.695  48.424  54.372  1.00106.09           O
ATOM     22  N   LYS A   4      66.380  48.287  52.857  1.00146.55           N
ATOM     23  CA  LYS A   4      67.275  47.483  53.640  1.00146.55           C
ATOM     24  CB  LYS A   4      68.600  47.232  52.897  1.00146.55           C
ATOM     25  CG  LYS A   4      68.519  46.130  51.835  1.00146.55           C
ATOM     26  CD  LYS A   4      67.471  46.352  50.743  1.00146.55           C
ATOM     27  CE  LYS A   4      67.409  45.221  49.710  1.00146.55           C
ATOM     28  NZ  LYS A   4      67.007  43.945  50.348  1.00146.55           N
ATOM     29  C   LYS A   4      67.570  48.263  54.881  1.00146.55           C
ATOM     30  O   LYS A   4      67.915  47.713  55.927  1.00146.55           O
ATOM     31  N   ALA A   5      67.452  49.593  54.766  1.00 72.09           N
ATOM     32  CA  ALA A   5      67.683  50.531  55.820  1.00 72.09           C
ATOM     33  CB  ALA A   5      67.730  51.974  55.313  1.00 72.09           C
ATOM     34  C   ALA A   5      66.586  50.406  56.841  1.00 72.09           C
ATOM     35  O   ALA A   5      66.017  49.337  57.032  1.00 72.09           O
ATOM     36  N   ASN A   6      66.318  51.526  57.546  1.00176.83           N
ATOM     37  CA  ASN A   6      65.394  51.746  58.634  1.00176.83           C
ATOM     38  CB  ASN A   6      65.385  53.236  59.017  1.00176.83           C
ATOM     39  CG  ASN A   6      64.891  53.437  60.439  1.00176.83           C
ATOM     40  OD1 ASN A   6      65.052  54.526  60.985  1.00176.83           O
ATOM     41  ND2 ASN A   6      64.303  52.382  61.062  1.00176.83           N
ATOM     42  C   ASN A   6      64.016  51.393  58.180  1.00176.83           C
ATOM     43  O   ASN A   6      63.111  51.212  59.000  1.00176.83           O
ATOM     44  N   ARG A   7      63.823  51.347  56.848  1.00183.15           N
ATOM     45  CA  ARG A   7      62.568  50.934  56.303  1.00183.15           C
ATOM     46  CB  ARG A   7      62.603  50.742  54.780  1.00183.15           C
ATOM     47  CG  ARG A   7      61.276  50.264  54.195  1.00183.15           C
ATOM     48  CD  ARG A   7      61.298  48.780  53.827  1.00183.15           C
ATOM     49  NE  ARG A   7      60.749  47.992  54.967  1.00183.15           N
ATOM     50  CZ  ARG A   7      61.385  46.865  55.404  1.00183.15           C
ATOM     51  NH1 ARG A   7      62.664  46.592  55.013  1.00183.15           N
ATOM     52  NH2 ARG A   7      60.719  45.987  56.211  1.00183.15           N
ATOM     53  C   ARG A   7      62.348  49.611  56.948  1.00183.15           C
ATOM     54  O   ARG A   7      61.209  49.274  57.273  1.00183.15           O
ATOM     55  N   MET A   8      63.453  48.839  57.092  1.00138.58           N
ATOM     56  CA  MET A   8      63.559  47.727  58.000  1.00138.58           C
ATOM     57  CB  MET A   8      62.239  47.027  58.393  1.00138.58           C
ATOM     58  CG  MET A   8      62.253  46.312  59.751  1.00138.58           C
ATOM     59  SD  MET A   8      60.774  45.300  60.075  1.00138.58           S
ATOM     60  CE  MET A   8      61.282  44.759  61.732  1.00138.58           C
ATOM     61  C   MET A   8      64.516  46.679  57.507  1.00138.58           C
ATOM     62  O   MET A   8      65.305  46.882  56.587  1.00138.58           O
ATOM     63  N   VAL A   9      64.400  45.496  58.142  1.00169.94           N
ATOM     64  CA  VAL A   9      65.219  44.322  58.064  1.00169.94           C
ATOM     65  CB  VAL A   9      64.568  43.166  58.782  1.00169.94           C
ATOM     66  CG1 VAL A   9      63.277  42.790  58.029  1.00169.94           C
ATOM     67  CG2 VAL A   9      65.574  42.014  58.951  1.00169.94           C
ATOM     68  C   VAL A   9      65.498  43.914  56.653  1.00169.94           C
ATOM     69  O   VAL A   9      64.737  44.215  55.732  1.00169.94           O
ATOM     70  N   SER A  10      66.541  43.059  56.519  1.00 92.29           N
ATOM     71  CA  SER A  10      67.207  42.671  55.306  1.00 92.29           C
ATOM     72  CB  SER A  10      66.239  42.320  54.158  1.00 92.29           C
ATOM     73  OG  SER A  10      66.967  41.927  53.003  1.00 92.29           O
ATOM     74  C   SER A  10      68.109  43.773  54.836  1.00 92.29           C
ATOM     75  O   SER A  10      68.085  44.153  53.670  1.00 92.29           O
ATOM     76  N   PRO A  11      68.913  44.311  55.729  1.00 86.21           N
ATOM     77  CA  PRO A  11      69.828  45.359  55.370  1.00 86.21           C
ATOM     78  CD  PRO A  11      69.361  43.597  56.916  1.00 86.21           C
ATOM     79  CB  PRO A  11      70.662  45.624  56.620  1.00 86.21           C
ATOM     80  CG  PRO A  11      70.708  44.242  57.296  1.00 86.21           C
ATOM     81  C   PRO A  11      70.684  44.895  54.238  1.00 86.21           C
ATOM     82  O   PRO A  11      71.133  45.726  53.449  1.00 86.21           O
ATOM     83  N   GLU A  12      70.989  43.589  54.157  1.00 88.39           N
ATOM     84  CA  GLU A  12      71.749  43.195  53.017  1.00 88.39           C
ATOM     85  CB  GLU A  12      72.541  41.886  53.162  1.00 88.39           C
ATOM     86  CG  GLU A  12      73.831  41.999  53.971  1.00 88.39           C
ATOM     87  CD  GLU A  12      74.661  40.766  53.634  1.00 88.39           C
ATOM     88  OE1 GLU A  12      74.918  40.549  52.419  1.00 88.39           O
ATOM     89  OE2 GLU A  12      75.046  40.025  54.576  1.00 88.39           O
ATOM     90  C   GLU A  12      70.827  42.972  51.877  1.00 88.39           C
ATOM     91  O   GLU A  12      69.731  42.431  52.025  1.00 88.39           O
ATOM     92  N   ARG A  13      71.265  43.435  50.698  1.00109.39           N
ATOM     93  CA  ARG A  13      70.625  43.016  49.499  1.00109.39           C
ATOM     94  CB  ARG A  13      70.873  43.973  48.326  1.00109.39           C
ATOM     95  CG  ARG A  13      70.205  45.330  48.527  1.00109.39           C
ATOM     96  CD  ARG A  13      70.597  46.366  47.476  1.00109.39           C
ATOM     97  NE  ARG A  13      69.678  47.524  47.648  1.00109.39           N
ATOM     98  CZ  ARG A  13      68.452  47.481  47.052  1.00109.39           C
ATOM     99  NH1 ARG A  13      68.084  46.377  46.340  1.00109.39           N
ATOM    100  NH2 ARG A  13      67.593  48.534  47.172  1.00109.39           N
ATOM    101  C   ARG A  13      71.412  41.774  49.260  1.00109.39           C
ATOM    102  O   ARG A  13      72.537  41.808  48.766  1.00109.39           O
ATOM    103  N   ARG A  14      70.810  40.639  49.627  1.00195.42           N
ATOM    104  CA  ARG A  14      71.423  39.349  49.668  1.00195.42           C
ATOM    105  CB  ARG A  14      70.549  38.294  50.362  1.00195.42           C
ATOM    106  CG  ARG A  14      71.344  37.062  50.797  1.00195.42           C
ATOM    107  CD  ARG A  14      72.376  37.368  51.888  1.00195.42           C
ATOM    108  NE  ARG A  14      71.629  37.780  53.112  1.00195.42           N
ATOM    109  CZ  ARG A  14      72.264  37.874  54.318  1.00195.42           C
ATOM    110  NH1 ARG A  14      73.606  37.645  54.409  1.00195.42           N
ATOM    111  NH2 ARG A  14      71.549  38.190  55.438  1.00195.42           N
ATOM    112  C   ARG A  14      71.731  38.906  48.280  1.00195.42           C
ATOM    113  O   ARG A  14      72.371  37.876  48.077  1.00195.42           O
ATOM    114  N   SER A  15      71.256  39.682  47.288  1.00 75.86           N
ATOM    115  CA  SER A  15      71.231  39.306  45.905  1.00 75.86           C
ATOM    116  CB  SER A  15      72.442  38.493  45.414  1.00 75.86           C
ATOM    117  OG  SER A  15      72.281  38.185  44.036  1.00 75.86           O
ATOM    118  C   SER A  15      70.029  38.444  45.812  1.00 75.86           C
ATOM    119  O   SER A  15      69.707  37.860  44.778  1.00 75.86           O
ATOM    120  N   ASP A  16      69.308  38.406  46.943  1.00 74.77           N
ATOM    121  CA  ASP A  16      68.043  37.772  47.036  1.00 74.77           C
ATOM    122  CB  ASP A  16      67.420  37.823  48.445  1.00 74.77           C
ATOM    123  CG  ASP A  16      68.135  36.838  49.362  1.00 74.77           C
ATOM    124  OD1 ASP A  16      68.765  35.879  48.840  1.00 74.77           O
ATOM    125  OD2 ASP A  16      68.052  37.032  50.604  1.00 74.77           O
ATOM    126  C   ASP A  16      67.183  38.588  46.152  1.00 74.77           C
ATOM    127  O   ASP A  16      66.265  38.066  45.543  1.00 74.77           O
ATOM    128  N   ASP A  17      67.540  39.875  45.975  1.00100.36           N
ATOM    129  CA  ASP A  17      66.705  40.851  45.330  1.00100.36           C
ATOM    130  CB  ASP A  17      67.366  42.232  45.180  1.00100.36           C
ATOM    131  CG  ASP A  17      67.210  42.960  46.510  1.00100.36           C
ATOM    132  OD1 ASP A  17      66.040  43.221  46.899  1.00100.36           O
ATOM    133  OD2 ASP A  17      68.249  43.256  47.158  1.00100.36           O
ATOM    134  C   ASP A  17      66.211  40.407  43.994  1.00100.36           C
ATOM    135  O   ASP A  17      65.131  40.832  43.592  1.00100.36           O
ATOM    136  N   VAL A  18      66.965  39.612  43.222  1.00 41.62           N
ATOM    137  CA  VAL A  18      66.364  39.186  41.989  1.00 41.62           C
ATOM    138  CB  VAL A  18      67.316  38.400  41.136  1.00 41.62           C
ATOM    139  CG1 VAL A  18      66.549  37.839  39.927  1.00 41.62           C
ATOM    140  CG2 VAL A  18      68.487  39.325  40.753  1.00 41.62           C
ATOM    141  C   VAL A  18      65.169  38.330  42.318  1.00 41.62           C
ATOM    142  O   VAL A  18      64.075  38.555  41.802  1.00 41.62           O
ATOM    143  N   GLY A  19      65.355  37.332  43.211  1.00 26.99           N
ATOM    144  CA  GLY A  19      64.311  36.432  43.633  1.00 26.99           C
ATOM    145  C   GLY A  19      63.258  37.171  44.413  1.00 26.99           C
ATOM    146  O   GLY A  19      62.063  36.915  44.270  1.00 26.99           O
ATOM    147  N   ASP A  20      63.703  38.097  45.277  1.00 58.16           N
ATOM    148  CA  ASP A  20      62.929  38.919  46.153  1.00 58.16           C
ATOM    149  CB  ASP A  20      63.857  39.866  46.944  1.00 58.16           C
ATOM    150  CG  ASP A  20      63.077  40.741  47.912  1.00 58.16           C
ATOM    151  OD1 ASP A  20      61.819  40.680  47.904  1.00 58.16           O
ATOM    152  OD2 ASP A  20      63.742  41.494  48.674  1.00 58.16           O
ATOM    153  C   ASP A  20      62.031  39.736  45.289  1.00 58.16           C
ATOM    154  O   ASP A  20      60.846  39.887  45.576  1.00 58.16           O
ATOM    155  N   THR A  21      62.569  40.271  44.180  1.00 42.78           N
ATOM    156  CA  THR A  21      61.732  41.072  43.336  1.00 42.78           C
ATOM    157  CB  THR A  21      62.446  41.688  42.176  1.00 42.78           C
ATOM    158  OG1 THR A  21      63.467  42.557  42.639  1.00 42.78           O
ATOM    159  CG2 THR A  21      61.420  42.465  41.332  1.00 42.78           C
ATOM    160  C   THR A  21      60.634  40.224  42.776  1.00 42.78           C
ATOM    161  O   THR A  21      59.468  40.613  42.796  1.00 42.78           O
ATOM    162  N   ALA A  22      60.976  39.020  42.286  1.00 37.68           N
ATOM    163  CA  ALA A  22      60.006  38.168  41.663  1.00 37.68           C
ATOM    164  CB  ALA A  22      60.613  36.848  41.157  1.00 37.68           C
ATOM    165  C   ALA A  22      58.960  37.823  42.674  1.00 37.68           C
ATOM    166  O   ALA A  22      57.784  37.680  42.349  1.00 37.68           O
ATOM    167  N   LEU A  23      59.401  37.626  43.924  1.00 79.56           N
ATOM    168  CA  LEU A  23      58.610  37.241  45.053  1.00 79.56           C
ATOM    169  CB  LEU A  23      59.495  36.754  46.214  1.00 79.56           C
ATOM    170  CG  LEU A  23      58.721  36.055  47.342  1.00 79.56           C
ATOM    171  CD1 LEU A  23      58.036  34.782  46.817  1.00 79.56           C
ATOM    172  CD2 LEU A  23      59.630  35.772  48.550  1.00 79.56           C
ATOM    173  C   LEU A  23      57.724  38.352  45.559  1.00 79.56           C
ATOM    174  O   LEU A  23      56.681  38.070  46.144  1.00 79.56           O
ATOM    175  N   ARG A  24      58.110  39.640  45.405  1.00110.26           N
ATOM    176  CA  ARG A  24      57.333  40.675  46.043  1.00110.26           C
ATOM    177  CB  ARG A  24      58.178  41.771  46.725  1.00110.26           C
ATOM    178  CG  ARG A  24      59.105  42.542  45.778  1.00110.26           C
ATOM    179  CD  ARG A  24      60.096  43.462  46.499  1.00110.26           C
ATOM    180  NE  ARG A  24      61.107  43.914  45.500  1.00110.26           N
ATOM    181  CZ  ARG A  24      62.402  44.114  45.886  1.00110.26           C
ATOM    182  NH1 ARG A  24      62.764  43.935  47.190  1.00110.26           N
ATOM    183  NH2 ARG A  24      63.345  44.480  44.969  1.00110.26           N
ATOM    184  C   ARG A  24      56.378  41.371  45.109  1.00110.26           C
ATOM    185  O   ARG A  24      56.693  41.729  43.977  1.00110.26           O
ATOM    186  N   PRO A  25      55.178  41.540  45.617  1.00 91.11           N
ATOM    187  CA  PRO A  25      54.152  42.275  44.922  1.00 91.11           C
ATOM    188  CD  PRO A  25      54.612  40.516  46.484  1.00 91.11           C
ATOM    189  CB  PRO A  25      52.838  41.929  45.620  1.00 91.11           C
ATOM    190  CG  PRO A  25      53.098  40.537  46.219  1.00 91.11           C
ATOM    191  C   PRO A  25      54.466  43.741  44.962  1.00 91.11           C
ATOM    192  O   PRO A  25      55.141  44.179  45.891  1.00 91.11           O
ATOM    193  N   GLN A  26      54.092  44.470  43.892  1.00129.19           N
ATOM    194  CA  GLN A  26      54.244  45.884  43.693  1.00129.19           C
ATOM    195  CB  GLN A  26      54.599  46.235  42.244  1.00129.19           C
ATOM    196  CG  GLN A  26      55.991  45.697  41.900  1.00129.19           C
ATOM    197  CD  GLN A  26      56.981  46.302  42.893  1.00129.19           C
ATOM    198  OE1 GLN A  26      57.631  47.306  42.606  1.00129.19           O
ATOM    199  NE2 GLN A  26      57.094  45.686  44.101  1.00129.19           N
ATOM    200  C   GLN A  26      53.120  46.744  44.198  1.00129.19           C
ATOM    201  O   GLN A  26      53.308  47.950  44.333  1.00129.19           O
ATOM    202  N   SER A  27      51.888  46.219  44.367  1.00 55.34           N
ATOM    203  CA  SER A  27      50.844  47.092  44.845  1.00 55.34           C
ATOM    204  CB  SER A  27      49.925  47.626  43.735  1.00 55.34           C
ATOM    205  OG  SER A  27      49.182  46.558  43.168  1.00 55.34           O
ATOM    206  C   SER A  27      49.982  46.367  45.843  1.00 55.34           C
ATOM    207  O   SER A  27      50.060  45.150  46.010  1.00 55.34           O
ATOM    208  N   LEU A  28      49.109  47.125  46.538  1.00 69.17           N
ATOM    209  CA  LEU A  28      48.249  46.572  47.549  1.00 69.17           C
ATOM    210  CB  LEU A  28      47.278  47.602  48.158  1.00 69.17           C
ATOM    211  CG  LEU A  28      47.919  48.622  49.114  1.00 69.17           C
ATOM    212  CD1 LEU A  28      46.875  49.627  49.630  1.00 69.17           C
ATOM    213  CD2 LEU A  28      48.642  47.907  50.269  1.00 69.17           C
ATOM    214  C   LEU A  28      47.380  45.528  46.926  1.00 69.17           C
ATOM    215  O   LEU A  28      47.145  44.477  47.520  1.00 69.17           O
ATOM    216  N   SER A  29      46.888  45.784  45.702  1.00 86.17           N
ATOM    217  CA  SER A  29      45.968  44.867  45.095  1.00 86.17           C
ATOM    218  CB  SER A  29      45.530  45.302  43.686  1.00 86.17           C
ATOM    219  OG  SER A  29      46.635  45.267  42.796  1.00 86.17           O
ATOM    220  C   SER A  29      46.590  43.506  44.981  1.00 86.17           C
ATOM    221  O   SER A  29      45.959  42.508  45.325  1.00 86.17           O
ATOM    222  N   ASP A  30      47.835  43.422  44.472  1.00 91.84           N
ATOM    223  CA  ASP A  30      48.495  42.154  44.311  1.00 91.84           C
ATOM    224  CB  ASP A  30      49.534  42.066  43.166  1.00 91.84           C
ATOM    225  CG  ASP A  30      50.615  43.124  43.259  1.00 91.84           C
ATOM    226  OD1 ASP A  30      50.288  44.270  43.655  1.00 91.84           O
ATOM    227  OD2 ASP A  30      51.779  42.811  42.897  1.00 91.84           O
ATOM    228  C   ASP A  30      48.995  41.571  45.605  1.00 91.84           C
ATOM    229  O   ASP A  30      49.360  40.398  45.648  1.00 91.84           O
ATOM    230  N   PHE A  31      49.086  42.370  46.687  1.00 79.62           N
ATOM    231  CA  PHE A  31      49.554  41.833  47.941  1.00 79.62           C
ATOM    232  CB  PHE A  31      49.973  42.949  48.919  1.00 79.62           C
ATOM    233  CG  PHE A  31      50.552  42.327  50.139  1.00 79.62           C
ATOM    234  CD1 PHE A  31      51.851  41.873  50.138  1.00 79.62           C
ATOM    235  CD2 PHE A  31      49.801  42.212  51.285  1.00 79.62           C
ATOM    236  CE1 PHE A  31      52.393  41.301  51.265  1.00 79.62           C
ATOM    237  CE2 PHE A  31      50.338  41.641  52.413  1.00 79.62           C
ATOM    238  CZ  PHE A  31      51.634  41.183  52.405  1.00 79.62           C
ATOM    239  C   PHE A  31      48.436  41.034  48.562  1.00 79.62           C
ATOM    240  O   PHE A  31      47.482  41.590  49.103  1.00 79.62           O
ATOM    241  N   VAL A  32      48.564  39.687  48.521  1.00104.19           N
ATOM    242  CA  VAL A  32      47.564  38.743  48.956  1.00104.19           C
ATOM    243  CB  VAL A  32      47.754  37.379  48.356  1.00104.19           C
ATOM    244  CG1 VAL A  32      49.072  36.788  48.888  1.00104.19           C
ATOM    245  CG2 VAL A  32      46.519  36.524  48.680  1.00104.19           C
ATOM    246  C   VAL A  32      47.569  38.567  50.447  1.00104.19           C
ATOM    247  O   VAL A  32      48.561  38.832  51.123  1.00104.19           O
ATOM    248  N   GLY A  33      46.408  38.143  50.997  1.00 33.72           N
ATOM    249  CA  GLY A  33      46.273  37.839  52.397  1.00 33.72           C
ATOM    250  C   GLY A  33      46.342  39.115  53.167  1.00 33.72           C
ATOM    251  O   GLY A  33      46.106  40.188  52.615  1.00 33.72           O
ATOM    252  N   GLN A  34      46.644  39.005  54.481  1.00142.99           N
ATOM    253  CA  GLN A  34      46.812  40.136  55.354  1.00142.99           C
ATOM    254  CB  GLN A  34      48.120  40.912  55.135  1.00142.99           C
ATOM    255  CG  GLN A  34      49.300  40.310  55.887  1.00142.99           C
ATOM    256  CD  GLN A  34      49.062  40.641  57.352  1.00142.99           C
ATOM    257  OE1 GLN A  34      47.926  40.619  57.824  1.00142.99           O
ATOM    258  NE2 GLN A  34      50.157  40.974  58.085  1.00142.99           N
ATOM    259  C   GLN A  34      45.689  41.094  55.153  1.00142.99           C
ATOM    260  O   GLN A  34      45.910  42.297  55.037  1.00142.99           O
ATOM    261  N   GLN A  35      44.450  40.586  55.159  1.00102.15           N
ATOM    262  CA  GLN A  35      43.311  41.395  54.843  1.00102.15           C
ATOM    263  CB  GLN A  35      42.005  40.579  54.874  1.00102.15           C
ATOM    264  CG  GLN A  35      40.727  41.410  54.720  1.00102.15           C
ATOM    265  CD  GLN A  35      40.639  41.960  53.304  1.00102.15           C
ATOM    266  OE1 GLN A  35      40.254  43.113  53.113  1.00102.15           O
ATOM    267  NE2 GLN A  35      40.986  41.125  52.289  1.00102.15           N
ATOM    268  C   GLN A  35      43.164  42.534  55.803  1.00102.15           C
ATOM    269  O   GLN A  35      42.831  43.642  55.389  1.00102.15           O
ATOM    270  N   GLN A  36      43.382  42.308  57.111  1.00126.88           N
ATOM    271  CA  GLN A  36      43.153  43.379  58.042  1.00126.88           C
ATOM    272  CB  GLN A  36      43.253  42.926  59.506  1.00126.88           C
ATOM    273  CG  GLN A  36      42.202  41.877  59.875  1.00126.88           C
ATOM    274  CD  GLN A  36      40.824  42.519  59.778  1.00126.88           C
ATOM    275  OE1 GLN A  36      40.374  42.921  58.704  1.00126.88           O
ATOM    276  NE2 GLN A  36      40.128  42.621  60.941  1.00126.88           N
ATOM    277  C   GLN A  36      44.139  44.487  57.827  1.00126.88           C
ATOM    278  O   GLN A  36      43.761  45.656  57.759  1.00126.88           O
ATOM    279  N   ALA A  37      45.432  44.144  57.688  1.00 38.96           N
ATOM    280  CA  ALA A  37      46.469  45.124  57.520  1.00 38.96           C
ATOM    281  CB  ALA A  37      47.872  44.492  57.475  1.00 38.96           C
ATOM    282  C   ALA A  37      46.251  45.847  56.228  1.00 38.96           C
ATOM    283  O   ALA A  37      46.465  47.054  56.132  1.00 38.96           O
ATOM    284  N   ARG A  38      45.834  45.126  55.174  1.00123.44           N
ATOM    285  CA  ARG A  38      45.637  45.806  53.929  1.00123.44           C
ATOM    286  CB  ARG A  38      45.350  44.873  52.739  1.00123.44           C
ATOM    287  CG  ARG A  38      44.095  44.011  52.848  1.00123.44           C
ATOM    288  CD  ARG A  38      43.919  43.092  51.637  1.00123.44           C
ATOM    289  NE  ARG A  38      43.748  43.955  50.434  1.00123.44           N
ATOM    290  CZ  ARG A  38      43.653  43.389  49.194  1.00123.44           C
ATOM    291  NH1 ARG A  38      43.723  42.033  49.052  1.00123.44           N
ATOM    292  NH2 ARG A  38      43.486  44.180  48.094  1.00123.44           N
ATOM    293  C   ARG A  38      44.525  46.799  54.067  1.00123.44           C
ATOM    294  O   ARG A  38      44.611  47.918  53.566  1.00123.44           O
ATOM    295  N   LYS A  39      43.456  46.426  54.787  1.00105.74           N
ATOM    296  CA  LYS A  39      42.313  47.280  54.911  1.00105.74           C
ATOM    297  CB  LYS A  39      41.283  46.643  55.862  1.00105.74           C
ATOM    298  CG  LYS A  39      40.008  47.448  56.085  1.00105.74           C
ATOM    299  CD  LYS A  39      38.942  46.688  56.880  1.00105.74           C
ATOM    300  CE  LYS A  39      38.332  45.496  56.137  1.00105.74           C
ATOM    301  NZ  LYS A  39      39.060  44.253  56.480  1.00105.74           N
ATOM    302  C   LYS A  39      42.740  48.580  55.513  1.00105.74           C
ATOM    303  O   LYS A  39      42.507  49.643  54.936  1.00105.74           O
ATOM    304  N   ASN A  40      43.429  48.533  56.671  1.00100.92           N
ATOM    305  CA  ASN A  40      43.762  49.771  57.306  1.00100.92           C
ATOM    306  CB  ASN A  40      44.322  49.651  58.745  1.00100.92           C
ATOM    307  CG  ASN A  40      45.664  48.938  58.786  1.00100.92           C
ATOM    308  OD1 ASN A  40      45.762  47.756  58.462  1.00100.92           O
ATOM    309  ND2 ASN A  40      46.727  49.668  59.219  1.00100.92           N
ATOM    310  C   ASN A  40      44.722  50.547  56.457  1.00100.92           C
ATOM    311  O   ASN A  40      44.542  51.747  56.269  1.00100.92           O
ATOM    312  N   LEU A  41      45.741  49.890  55.872  1.00164.00           N
ATOM    313  CA  LEU A  41      46.716  50.618  55.105  1.00164.00           C
ATOM    314  CB  LEU A  41      47.877  49.773  54.539  1.00164.00           C
ATOM    315  CG  LEU A  41      49.039  49.487  55.513  1.00164.00           C
ATOM    316  CD1 LEU A  41      49.741  50.789  55.926  1.00164.00           C
ATOM    317  CD2 LEU A  41      48.615  48.642  56.718  1.00164.00           C
ATOM    318  C   LEU A  41      46.080  51.274  53.927  1.00164.00           C
ATOM    319  O   LEU A  41      46.504  52.356  53.524  1.00164.00           O
ATOM    320  N   SER A  42      45.083  50.619  53.307  1.00 84.85           N
ATOM    321  CA  SER A  42      44.462  51.187  52.148  1.00 84.85           C
ATOM    322  CB  SER A  42      43.489  50.219  51.444  1.00 84.85           C
ATOM    323  OG  SER A  42      42.481  49.772  52.335  1.00 84.85           O
ATOM    324  C   SER A  42      43.747  52.450  52.521  1.00 84.85           C
ATOM    325  O   SER A  42      43.778  53.418  51.763  1.00 84.85           O
ATOM    326  N   ILE A  43      43.085  52.488  53.696  1.00 89.15           N
ATOM    327  CA  ILE A  43      42.379  53.678  54.080  1.00 89.15           C
ATOM    328  CB  ILE A  43      41.499  53.519  55.293  1.00 89.15           C
ATOM    329  CG2 ILE A  43      42.371  53.390  56.550  1.00 89.15           C
ATOM    330  CG1 ILE A  43      40.514  54.695  55.371  1.00 89.15           C
ATOM    331  CD1 ILE A  43      39.399  54.493  56.396  1.00 89.15           C
ATOM    332  C   ILE A  43      43.357  54.790  54.339  1.00 89.15           C
ATOM    333  O   ILE A  43      43.131  55.923  53.918  1.00 89.15           O
ATOM    334  N   PHE A  44      44.480  54.497  55.032  1.00 76.78           N
ATOM    335  CA  PHE A  44      45.434  55.521  55.375  1.00 76.78           C
ATOM    336  CB  PHE A  44      46.690  55.007  56.116  1.00 76.78           C
ATOM    337  CG  PHE A  44      46.351  54.401  57.433  1.00 76.78           C
ATOM    338  CD1 PHE A  44      45.916  55.179  58.477  1.00 76.78           C
ATOM    339  CD2 PHE A  44      46.518  53.050  57.634  1.00 76.78           C
ATOM    340  CE1 PHE A  44      45.618  54.603  59.689  1.00 76.78           C
ATOM    341  CE2 PHE A  44      46.222  52.469  58.844  1.00 76.78           C
ATOM    342  CZ  PHE A  44      45.765  53.249  59.876  1.00 76.78           C
ATOM    343  C   PHE A  44      45.993  56.105  54.119  1.00 76.78           C
ATOM    344  O   PHE A  44      46.064  57.322  53.963  1.00 76.78           O
ATOM    345  N   ILE A  45      46.407  55.229  53.186  1.00 41.63           N
ATOM    346  CA  ILE A  45      47.039  55.653  51.974  1.00 41.63           C
ATOM    347  CB  ILE A  45      47.467  54.497  51.118  1.00 41.63           C
ATOM    348  CG2 ILE A  45      47.935  55.053  49.765  1.00 41.63           C
ATOM    349  CG1 ILE A  45      48.527  53.656  51.851  1.00 41.63           C
ATOM    350  CD1 ILE A  45      48.784  52.296  51.203  1.00 41.63           C
ATOM    351  C   ILE A  45      46.084  56.480  51.178  1.00 41.63           C
ATOM    352  O   ILE A  45      46.451  57.536  50.668  1.00 41.63           O
ATOM    353  N   GLU A  46      44.819  56.037  51.071  1.00 90.44           N
ATOM    354  CA  GLU A  46      43.874  56.722  50.239  1.00 90.44           C
ATOM    355  CB  GLU A  46      42.488  56.053  50.232  1.00 90.44           C
ATOM    356  CG  GLU A  46      42.452  54.718  49.487  1.00 90.44           C
ATOM    357  CD  GLU A  46      42.596  55.009  47.999  1.00 90.44           C
ATOM    358  OE1 GLU A  46      43.687  55.485  47.591  1.00 90.44           O
ATOM    359  OE2 GLU A  46      41.616  54.761  47.247  1.00 90.44           O
ATOM    360  C   GLU A  46      43.676  58.115  50.734  1.00 90.44           C
ATOM    361  O   GLU A  46      43.673  59.053  49.939  1.00 90.44           O
ATOM    362  N   ALA A  47      43.517  58.296  52.057  1.00 29.01           N
ATOM    363  CA  ALA A  47      43.247  59.601  52.584  1.00 29.01           C
ATOM    364  CB  ALA A  47      43.032  59.587  54.108  1.00 29.01           C
ATOM    365  C   ALA A  47      44.401  60.514  52.300  1.00 29.01           C
ATOM    366  O   ALA A  47      44.208  61.641  51.848  1.00 29.01           O
ATOM    367  N   ALA A  48      45.640  60.039  52.531  1.00 33.66           N
ATOM    368  CA  ALA A  48      46.789  60.884  52.352  1.00 33.66           C
ATOM    369  CB  ALA A  48      48.104  60.188  52.743  1.00 33.66           C
ATOM    370  C   ALA A  48      46.914  61.291  50.915  1.00 33.66           C
ATOM    371  O   ALA A  48      47.185  62.449  50.607  1.00 33.66           O
ATOM    372  N   ARG A  49      46.714  60.328  50.003  1.00157.99           N
ATOM    373  CA  ARG A  49      46.845  60.484  48.582  1.00157.99           C
ATOM    374  CB  ARG A  49      46.914  59.134  47.850  1.00157.99           C
ATOM    375  CG  ARG A  49      45.729  58.209  48.103  1.00157.99           C
ATOM    376  CD  ARG A  49      46.096  56.729  47.970  1.00157.99           C
ATOM    377  NE  ARG A  49      46.677  56.505  46.616  1.00157.99           N
ATOM    378  CZ  ARG A  49      46.876  55.230  46.171  1.00157.99           C
ATOM    379  NH1 ARG A  49      46.467  54.171  46.930  1.00157.99           N
ATOM    380  NH2 ARG A  49      47.488  55.008  44.970  1.00157.99           N
ATOM    381  C   ARG A  49      45.765  61.350  48.019  1.00157.99           C
ATOM    382  O   ARG A  49      45.932  61.919  46.942  1.00157.99           O
ATOM    383  N   LYS A  50      44.590  61.398  48.673  1.00132.38           N
ATOM    384  CA  LYS A  50      43.562  62.266  48.184  1.00132.38           C
ATOM    385  CB  LYS A  50      42.226  62.116  48.927  1.00132.38           C
ATOM    386  CG  LYS A  50      41.704  60.679  48.946  1.00132.38           C
ATOM    387  CD  LYS A  50      41.664  60.004  47.574  1.00132.38           C
ATOM    388  CE  LYS A  50      42.924  59.188  47.274  1.00132.38           C
ATOM    389  NZ  LYS A  50      42.734  58.386  46.046  1.00132.38           N
ATOM    390  C   LYS A  50      44.037  63.667  48.383  1.00132.38           C
ATOM    391  O   LYS A  50      43.879  64.507  47.497  1.00132.38           O
ATOM    392  N   ARG A  51      44.636  63.958  49.562  1.00273.09           N
ATOM    393  CA  ARG A  51      45.076  65.305  49.767  1.00273.09           C
ATOM    394  CB  ARG A  51      44.221  66.066  50.801  1.00273.09           C
ATOM    395  CG  ARG A  51      44.093  65.366  52.161  1.00273.09           C
ATOM    396  CD  ARG A  51      43.546  66.260  53.273  1.00273.09           C
ATOM    397  NE  ARG A  51      44.596  67.270  53.578  1.00273.09           N
ATOM    398  CZ  ARG A  51      44.246  68.549  53.894  1.00273.09           C
ATOM    399  NH1 ARG A  51      42.928  68.902  53.941  1.00273.09           N
ATOM    400  NH2 ARG A  51      45.216  69.473  54.148  1.00273.09           N
ATOM    401  C   ARG A  51      46.491  65.398  50.242  1.00273.09           C
ATOM    402  O   ARG A  51      46.722  65.273  51.434  1.00273.09           O
ATOM    403  N   GLY A  52      47.457  65.555  49.310  1.00200.26           N
ATOM    404  CA  GLY A  52      48.848  65.932  49.442  1.00200.26           C
ATOM    405  C   GLY A  52      49.484  65.707  50.789  1.00200.26           C
ATOM    406  O   GLY A  52      50.300  66.526  51.204  1.00200.26           O
ATOM    407  N   GLU A  53      49.224  64.608  51.508  1.00174.78           N
ATOM    408  CA  GLU A  53      49.800  64.562  52.817  1.00174.78           C
ATOM    409  CB  GLU A  53      48.797  64.261  53.956  1.00174.78           C
ATOM    410  CG  GLU A  53      47.537  65.140  54.039  1.00174.78           C
ATOM    411  CD  GLU A  53      47.865  66.610  54.273  1.00174.78           C
ATOM    412  OE1 GLU A  53      48.505  67.225  53.380  1.00174.78           O
ATOM    413  OE2 GLU A  53      47.457  67.144  55.339  1.00174.78           O
ATOM    414  C   GLU A  53      50.723  63.393  52.812  1.00174.78           C
ATOM    415  O   GLU A  53      50.568  62.470  52.014  1.00174.78           O
ATOM    416  N   ALA A  54      51.751  63.429  53.674  1.00 45.11           N
ATOM    417  CA  ALA A  54      52.561  62.267  53.816  1.00 45.11           C
ATOM    418  CB  ALA A  54      53.903  62.529  54.519  1.00 45.11           C
ATOM    419  C   ALA A  54      51.753  61.370  54.691  1.00 45.11           C
ATOM    420  O   ALA A  54      50.783  61.807  55.308  1.00 45.11           O
ATOM    421  N   LEU A  55      52.098  60.073  54.730  1.00 69.39           N
ATOM    422  CA  LEU A  55      51.385  59.181  55.592  1.00 69.39           C
ATOM    423  CB  LEU A  55      51.668  57.690  55.336  1.00 69.39           C
ATOM    424  CG  LEU A  55      51.118  57.130  54.013  1.00 69.39           C
ATOM    425  CD1 LEU A  55      51.464  55.639  53.868  1.00 69.39           C
ATOM    426  CD2 LEU A  55      49.610  57.392  53.880  1.00 69.39           C
ATOM    427  C   LEU A  55      51.842  59.436  56.986  1.00 69.39           C
ATOM    428  O   LEU A  55      52.853  60.092  57.228  1.00 69.39           O
ATOM    429  N   ASP A  56      51.052  58.924  57.944  1.00 69.87           N
ATOM    430  CA  ASP A  56      51.377  58.984  59.332  1.00 69.87           C
ATOM    431  CB  ASP A  56      50.161  58.675  60.225  1.00 69.87           C
ATOM    432  CG  ASP A  56      49.559  57.333  59.812  1.00 69.87           C
ATOM    433  OD1 ASP A  56      50.116  56.669  58.898  1.00 69.87           O
ATOM    434  OD2 ASP A  56      48.514  56.960  60.407  1.00 69.87           O
ATOM    435  C   ASP A  56      52.451  57.964  59.537  1.00 69.87           C
ATOM    436  O   ASP A  56      52.953  57.396  58.568  1.00 69.87           O
ATOM    437  N   HIS A  57      52.866  57.726  60.796  1.00 63.00           N
ATOM    438  CA  HIS A  57      53.951  56.811  61.006  1.00 63.00           C
ATOM    439  ND1 HIS A  57      56.800  58.562  61.607  1.00 63.00           N
ATOM    440  CG  HIS A  57      55.509  58.443  62.072  1.00 63.00           C
ATOM    441  CB  HIS A  57      54.792  57.140  62.248  1.00 63.00           C
ATOM    442  NE2 HIS A  57      56.044  60.627  61.938  1.00 63.00           N
ATOM    443  CD2 HIS A  57      55.063  59.710  62.271  1.00 63.00           C
ATOM    444  CE1 HIS A  57      57.067  59.891  61.545  1.00 63.00           C
ATOM    445  C   HIS A  57      53.411  55.426  61.158  1.00 63.00           C
ATOM    446  O   HIS A  57      52.800  55.080  62.168  1.00 63.00           O
ATOM    447  N   VAL A  58      53.639  54.595  60.121  1.00 66.44           N
ATOM    448  CA  VAL A  58      53.176  53.237  60.113  1.00 66.44           C
ATOM    449  CB  VAL A  58      52.897  52.718  58.730  1.00 66.44           C
ATOM    450  CG1 VAL A  58      52.547  51.224  58.823  1.00 66.44           C
ATOM    451  CG2 VAL A  58      51.791  53.578  58.091  1.00 66.44           C
ATOM    452  C   VAL A  58      54.219  52.338  60.719  1.00 66.44           C
ATOM    453  O   VAL A  58      55.401  52.435  60.389  1.00 66.44           O
ATOM    454  N   LEU A  59      53.773  51.430  61.623  1.00124.72           N
ATOM    455  CA  LEU A  59      54.600  50.465  62.302  1.00124.72           C
ATOM    456  CB  LEU A  59      54.452  50.501  63.835  1.00124.72           C
ATOM    457  CG  LEU A  59      55.014  51.762  64.518  1.00124.72           C
ATOM    458  CD1 LEU A  59      56.542  51.830  64.374  1.00124.72           C
ATOM    459  CD2 LEU A  59      54.303  53.042  64.051  1.00124.72           C
ATOM    460  C   LEU A  59      54.152  49.094  61.872  1.00124.72           C
ATOM    461  O   LEU A  59      52.982  48.729  61.967  1.00124.72           O
ATOM    462  N   PHE A  60      55.120  48.353  61.320  1.00175.40           N
ATOM    463  CA  PHE A  60      55.126  47.072  60.674  1.00175.40           C
ATOM    464  CB  PHE A  60      56.113  47.086  59.501  1.00175.40           C
ATOM    465  CG  PHE A  60      57.315  47.765  60.041  1.00175.40           C
ATOM    466  CD1 PHE A  60      58.243  47.083  60.791  1.00175.40           C
ATOM    467  CD2 PHE A  60      57.494  49.108  59.802  1.00175.40           C
ATOM    468  CE1 PHE A  60      59.346  47.737  61.287  1.00175.40           C
ATOM    469  CE2 PHE A  60      58.595  49.766  60.295  1.00175.40           C
ATOM    470  CZ  PHE A  60      59.522  49.078  61.040  1.00175.40           C
ATOM    471  C   PHE A  60      55.274  45.778  61.440  1.00175.40           C
ATOM    472  O   PHE A  60      55.097  44.742  60.814  1.00175.40           O
ATOM    473  N   VAL A  61      55.683  45.745  62.723  1.00131.00           N
ATOM    474  CA  VAL A  61      56.056  44.525  63.420  1.00131.00           C
ATOM    475  CB  VAL A  61      56.088  44.700  64.907  1.00131.00           C
ATOM    476  CG1 VAL A  61      54.642  44.829  65.415  1.00131.00           C
ATOM    477  CG2 VAL A  61      56.862  43.524  65.514  1.00131.00           C
ATOM    478  C   VAL A  61      55.184  43.318  63.141  1.00131.00           C
ATOM    479  O   VAL A  61      53.961  43.414  63.042  1.00131.00           O
ATOM    480  N   GLY A  62      55.846  42.134  63.002  1.00 37.35           N
ATOM    481  CA  GLY A  62      55.227  40.847  62.781  1.00 37.35           C
ATOM    482  C   GLY A  62      56.333  39.837  62.607  1.00 37.35           C
ATOM    483  O   GLY A  62      57.510  40.183  62.700  1.00 37.35           O
ATOM    484  N   PRO A  63      55.991  38.599  62.320  1.00 76.86           N
ATOM    485  CA  PRO A  63      56.978  37.559  62.157  1.00 76.86           C
ATOM    486  CD  PRO A  63      54.700  38.062  62.719  1.00 76.86           C
ATOM    487  CB  PRO A  63      56.189  36.260  62.025  1.00 76.86           C
ATOM    488  CG  PRO A  63      54.903  36.539  62.828  1.00 76.86           C
ATOM    489  C   PRO A  63      57.844  37.883  60.978  1.00 76.86           C
ATOM    490  O   PRO A  63      57.384  38.595  60.089  1.00 76.86           O
ATOM    491  N   PRO A  64      59.046  37.371  60.944  1.00 94.59           N
ATOM    492  CA  PRO A  64      60.062  37.738  59.991  1.00 94.59           C
ATOM    493  CD  PRO A  64      59.472  36.318  61.848  1.00 94.59           C
ATOM    494  CB  PRO A  64      61.212  36.756  60.215  1.00 94.59           C
ATOM    495  CG  PRO A  64      60.994  36.230  61.648  1.00 94.59           C
ATOM    496  C   PRO A  64      59.661  37.817  58.539  1.00 94.59           C
ATOM    497  O   PRO A  64      59.889  38.857  57.925  1.00 94.59           O
ATOM    498  N   GLY A  65      59.072  36.740  57.992  1.00 75.45           N
ATOM    499  CA  GLY A  65      58.659  36.484  56.630  1.00 75.45           C
ATOM    500  C   GLY A  65      57.456  37.269  56.201  1.00 75.45           C
ATOM    501  O   GLY A  65      57.098  37.263  55.025  1.00 75.45           O
ATOM    502  N   LEU A  66      56.783  37.930  57.149  1.00164.01           N
ATOM    503  CA  LEU A  66      55.473  38.495  57.012  1.00164.01           C
ATOM    504  CB  LEU A  66      55.072  39.293  58.257  1.00164.01           C
ATOM    505  CG  LEU A  66      53.605  39.732  58.242  1.00164.01           C
ATOM    506  CD1 LEU A  66      52.662  38.522  58.328  1.00164.01           C
ATOM    507  CD2 LEU A  66      53.343  40.761  59.342  1.00164.01           C
ATOM    508  C   LEU A  66      55.325  39.391  55.806  1.00164.01           C
ATOM    509  O   LEU A  66      54.198  39.722  55.451  1.00164.01           O
ATOM    510  N   GLY A  67      56.404  39.906  55.186  1.00 51.95           N
ATOM    511  CA  GLY A  67      56.171  40.673  53.985  1.00 51.95           C
ATOM    512  C   GLY A  67      56.106  42.123  54.340  1.00 51.95           C
ATOM    513  O   GLY A  67      55.728  42.970  53.535  1.00 51.95           O
ATOM    514  N   LYS A  68      56.511  42.457  55.566  1.00196.89           N
ATOM    515  CA  LYS A  68      56.446  43.809  56.026  1.00196.89           C
ATOM    516  CB  LYS A  68      56.946  43.913  57.465  1.00196.89           C
ATOM    517  CG  LYS A  68      56.195  42.947  58.379  1.00196.89           C
ATOM    518  CD  LYS A  68      54.707  43.255  58.579  1.00196.89           C
ATOM    519  CE  LYS A  68      53.856  43.473  57.331  1.00196.89           C
ATOM    520  NZ  LYS A  68      52.458  43.763  57.717  1.00196.89           N
ATOM    521  C   LYS A  68      57.295  44.672  55.150  1.00196.89           C
ATOM    522  O   LYS A  68      56.965  45.829  54.895  1.00196.89           O
ATOM    523  N   THR A  69      58.431  44.135  54.677  1.00 48.78           N
ATOM    524  CA  THR A  69      59.293  44.902  53.824  1.00 48.78           C
ATOM    525  CB  THR A  69      60.512  44.139  53.398  1.00 48.78           C
ATOM    526  OG1 THR A  69      61.255  43.721  54.534  1.00 48.78           O
ATOM    527  CG2 THR A  69      61.373  45.052  52.507  1.00 48.78           C
ATOM    528  C   THR A  69      58.532  45.243  52.581  1.00 48.78           C
ATOM    529  O   THR A  69      58.615  46.368  52.087  1.00 48.78           O
ATOM    530  N   THR A  70      57.767  44.272  52.040  1.00129.86           N
ATOM    531  CA  THR A  70      57.053  44.525  50.820  1.00129.86           C
ATOM    532  CB  THR A  70      56.418  43.317  50.174  1.00129.86           C
ATOM    533  OG1 THR A  70      56.122  43.626  48.823  1.00129.86           O
ATOM    534  CG2 THR A  70      55.113  42.924  50.878  1.00129.86           C
ATOM    535  C   THR A  70      56.009  45.571  51.059  1.00129.86           C
ATOM    536  O   THR A  70      55.803  46.438  50.212  1.00129.86           O
ATOM    537  N   LEU A  71      55.328  45.541  52.223  1.00104.41           N
ATOM    538  CA  LEU A  71      54.313  46.530  52.459  1.00104.41           C
ATOM    539  CB  LEU A  71      53.536  46.339  53.776  1.00104.41           C
ATOM    540  CG  LEU A  71      52.488  45.208  53.723  1.00104.41           C
ATOM    541  CD1 LEU A  71      53.126  43.834  53.464  1.00104.41           C
ATOM    542  CD2 LEU A  71      51.596  45.232  54.975  1.00104.41           C
ATOM    543  C   LEU A  71      54.931  47.895  52.461  1.00104.41           C
ATOM    544  O   LEU A  71      54.352  48.829  51.910  1.00104.41           O
ATOM    545  N   ALA A  72      56.122  48.059  53.071  1.00 44.80           N
ATOM    546  CA  ALA A  72      56.734  49.361  53.103  1.00 44.80           C
ATOM    547  CB  ALA A  72      58.058  49.375  53.885  1.00 44.80           C
ATOM    548  C   ALA A  72      57.033  49.836  51.708  1.00 44.80           C
ATOM    549  O   ALA A  72      56.770  50.989  51.374  1.00 44.80           O
ATOM    550  N   GLN A  73      57.585  48.970  50.836  1.00 63.98           N
ATOM    551  CA  GLN A  73      57.899  49.449  49.515  1.00 63.98           C
ATOM    552  CB  GLN A  73      58.658  48.454  48.622  1.00 63.98           C
ATOM    553  CG  GLN A  73      58.946  49.050  47.238  1.00 63.98           C
ATOM    554  CD  GLN A  73      59.702  48.035  46.396  1.00 63.98           C
ATOM    555  OE1 GLN A  73      60.751  47.534  46.799  1.00 63.98           O
ATOM    556  NE2 GLN A  73      59.163  47.726  45.187  1.00 63.98           N
ATOM    557  C   GLN A  73      56.645  49.810  48.776  1.00 63.98           C
ATOM    558  O   GLN A  73      56.602  50.824  48.082  1.00 63.98           O
ATOM    559  N   ILE A  74      55.586  48.990  48.903  1.00 56.39           N
ATOM    560  CA  ILE A  74      54.370  49.223  48.173  1.00 56.39           C
ATOM    561  CB  ILE A  74      53.386  48.092  48.282  1.00 56.39           C
ATOM    562  CG2 ILE A  74      54.042  46.846  47.660  1.00 56.39           C
ATOM    563  CG1 ILE A  74      52.922  47.892  49.732  1.00 56.39           C
ATOM    564  CD1 ILE A  74      51.746  46.926  49.861  1.00 56.39           C
ATOM    565  C   ILE A  74      53.724  50.501  48.623  1.00 56.39           C
ATOM    566  O   ILE A  74      53.144  51.210  47.801  1.00 56.39           O
ATOM    567  N   VAL A  75      53.761  50.819  49.937  1.00 45.86           N
ATOM    568  CA  VAL A  75      53.152  52.043  50.380  1.00 45.86           C
ATOM    569  CB  VAL A  75      53.143  52.228  51.877  1.00 45.86           C
ATOM    570  CG1 VAL A  75      52.297  51.111  52.518  1.00 45.86           C
ATOM    571  CG2 VAL A  75      54.588  52.298  52.393  1.00 45.86           C
ATOM    572  C   VAL A  75      53.874  53.203  49.758  1.00 45.86           C
ATOM    573  O   VAL A  75      53.240  54.143  49.284  1.00 45.86           O
ATOM    574  N   ALA A  76      55.221  53.164  49.716  1.00 34.62           N
ATOM    575  CA  ALA A  76      55.959  54.267  49.160  1.00 34.62           C
ATOM    576  CB  ALA A  76      57.484  54.070  49.229  1.00 34.62           C
ATOM    577  C   ALA A  76      55.582  54.434  47.716  1.00 34.62           C
ATOM    578  O   ALA A  76      55.392  55.554  47.243  1.00 34.62           O
ATOM    579  N   LYS A  77      55.449  53.311  46.985  1.00111.30           N
ATOM    580  CA  LYS A  77      55.122  53.290  45.583  1.00111.30           C
ATOM    581  CB  LYS A  77      55.077  51.841  45.044  1.00111.30           C
ATOM    582  CG  LYS A  77      54.585  51.644  43.600  1.00111.30           C
ATOM    583  CD  LYS A  77      53.077  51.840  43.396  1.00111.30           C
ATOM    584  CE  LYS A  77      52.601  51.571  41.965  1.00111.30           C
ATOM    585  NZ  LYS A  77      52.512  50.113  41.727  1.00111.30           N
ATOM    586  C   LYS A  77      53.778  53.910  45.362  1.00111.30           C
ATOM    587  O   LYS A  77      53.601  54.699  44.435  1.00111.30           O
ATOM    588  N   GLU A  78      52.790  53.563  46.208  1.00 82.32           N
ATOM    589  CA  GLU A  78      51.455  54.056  46.031  1.00 82.32           C
ATOM    590  CB  GLU A  78      50.454  53.444  47.024  1.00 82.32           C
ATOM    591  CG  GLU A  78      50.248  51.944  46.810  1.00 82.32           C
ATOM    592  CD  GLU A  78      49.689  51.750  45.407  1.00 82.32           C
ATOM    593  OE1 GLU A  78      48.695  52.444  45.064  1.00 82.32           O
ATOM    594  OE2 GLU A  78      50.255  50.911  44.657  1.00 82.32           O
ATOM    595  C   GLU A  78      51.447  55.543  46.221  1.00 82.32           C
ATOM    596  O   GLU A  78      50.798  56.266  45.468  1.00 82.32           O
ATOM    597  N   LEU A  79      52.179  56.035  47.239  1.00 69.41           N
ATOM    598  CA  LEU A  79      52.278  57.434  47.536  1.00 69.41           C
ATOM    599  CB  LEU A  79      53.097  57.725  48.800  1.00 69.41           C
ATOM    600  CG  LEU A  79      52.480  57.106  50.064  1.00 69.41           C
ATOM    601  CD1 LEU A  79      53.324  57.428  51.306  1.00 69.41           C
ATOM    602  CD2 LEU A  79      50.995  57.486  50.210  1.00 69.41           C
ATOM    603  C   LEU A  79      52.965  58.105  46.389  1.00 69.41           C
ATOM    604  O   LEU A  79      52.721  59.276  46.110  1.00 69.41           O
ATOM    605  N   GLY A  80      53.871  57.388  45.702  1.00 28.28           N
ATOM    606  CA  GLY A  80      54.563  57.968  44.586  1.00 28.28           C
ATOM    607  C   GLY A  80      55.742  58.722  45.109  1.00 28.28           C
ATOM    608  O   GLY A  80      56.206  59.683  44.498  1.00 28.28           O
ATOM    609  N   VAL A  81      56.254  58.288  46.274  1.00114.17           N
ATOM    610  CA  VAL A  81      57.369  58.924  46.909  1.00114.17           C
ATOM    611  CB  VAL A  81      57.032  59.306  48.320  1.00114.17           C
ATOM    612  CG1 VAL A  81      56.610  58.037  49.077  1.00114.17           C
ATOM    613  CG2 VAL A  81      58.227  60.027  48.947  1.00114.17           C
ATOM    614  C   VAL A  81      58.514  57.952  46.936  1.00114.17           C
ATOM    615  O   VAL A  81      58.317  56.738  46.903  1.00114.17           O
ATOM    616  N   GLY A  82      59.758  58.474  46.975  1.00 28.52           N
ATOM    617  CA  GLY A  82      60.916  57.624  46.987  1.00 28.52           C
ATOM    618  C   GLY A  82      61.002  56.995  48.339  1.00 28.52           C
ATOM    619  O   GLY A  82      60.401  57.480  49.296  1.00 28.52           O
ATOM    620  N   PHE A  83      61.750  55.880  48.458  1.00149.03           N
ATOM    621  CA  PHE A  83      61.819  55.247  49.741  1.00149.03           C
ATOM    622  CB  PHE A  83      60.935  53.990  49.823  1.00149.03           C
ATOM    623  CG  PHE A  83      61.200  53.178  48.605  1.00149.03           C
ATOM    624  CD1 PHE A  83      60.469  53.422  47.465  1.00149.03           C
ATOM    625  CD2 PHE A  83      62.162  52.197  48.588  1.00149.03           C
ATOM    626  CE1 PHE A  83      60.686  52.692  46.320  1.00149.03           C
ATOM    627  CE2 PHE A  83      62.382  51.464  47.446  1.00149.03           C
ATOM    628  CZ  PHE A  83      61.647  51.710  46.312  1.00149.03           C
ATOM    629  C   PHE A  83      63.231  54.939  50.132  1.00149.03           C
ATOM    630  O   PHE A  83      63.919  54.127  49.512  1.00149.03           O
ATOM    631  N   ARG A  84      63.677  55.615  51.210  1.00151.38           N
ATOM    632  CA  ARG A  84      64.959  55.428  51.822  1.00151.38           C
ATOM    633  CB  ARG A  84      66.006  56.517  51.516  1.00151.38           C
ATOM    634  CG  ARG A  84      66.726  56.390  50.172  1.00151.38           C
ATOM    635  CD  ARG A  84      67.908  57.356  50.051  1.00151.38           C
ATOM    636  NE  ARG A  84      68.763  57.171  51.261  1.00151.38           N
ATOM    637  CZ  ARG A  84      69.780  56.259  51.270  1.00151.38           C
ATOM    638  NH1 ARG A  84      70.100  55.575  50.133  1.00151.38           N
ATOM    639  NH2 ARG A  84      70.476  56.030  52.422  1.00151.38           N
ATOM    640  C   ARG A  84      64.727  55.524  53.295  1.00151.38           C
ATOM    641  O   ARG A  84      63.714  56.062  53.742  1.00151.38           O
ATOM    642  N   ALA A  85      65.672  54.980  54.082  1.00 72.45           N
ATOM    643  CA  ALA A  85      65.611  55.017  55.515  1.00 72.45           C
ATOM    644  CB  ALA A  85      64.714  53.930  56.127  1.00 72.45           C
ATOM    645  C   ALA A  85      67.019  54.748  55.953  1.00 72.45           C
ATOM    646  O   ALA A  85      67.930  54.854  55.136  1.00 72.45           O
ATOM    647  N   THR A  86      67.262  54.484  57.259  1.00 83.90           N
ATOM    648  CA  THR A  86      68.593  54.102  57.664  1.00 83.90           C
ATOM    649  CB  THR A  86      69.377  55.231  58.252  1.00 83.90           C
ATOM    650  OG1 THR A  86      69.367  56.326  57.354  1.00 83.90           O
ATOM    651  CG2 THR A  86      70.830  54.766  58.423  1.00 83.90           C
ATOM    652  C   THR A  86      68.455  53.038  58.725  1.00 83.90           C
ATOM    653  O   THR A  86      68.002  53.323  59.833  1.00 83.90           O
ATOM    654  N   SER A  87      68.940  51.807  58.437  1.00 65.63           N
ATOM    655  CA  SER A  87      68.693  50.645  59.260  1.00 65.63           C
ATOM    656  CB  SER A  87      69.282  49.352  58.666  1.00 65.63           C
ATOM    657  OG  SER A  87      68.875  48.224  59.425  1.00 65.63           O
ATOM    658  C   SER A  87      69.225  50.828  60.647  1.00 65.63           C
ATOM    659  O   SER A  87      70.289  51.405  60.857  1.00 65.63           O
ATOM    660  N   GLY A  88      68.489  50.297  61.646  1.00 40.40           N
ATOM    661  CA  GLY A  88      68.858  50.526  63.013  1.00 40.40           C
ATOM    662  C   GLY A  88      70.229  49.988  63.284  1.00 40.40           C
ATOM    663  O   GLY A  88      71.089  50.712  63.782  1.00 40.40           O
ATOM    664  N   PRO A  89      70.471  48.750  62.959  1.00173.58           N
ATOM    665  CA  PRO A  89      71.771  48.187  63.207  1.00173.58           C
ATOM    666  CD  PRO A  89      69.421  47.749  63.043  1.00173.58           C
ATOM    667  CB  PRO A  89      71.603  46.677  63.052  1.00173.58           C
ATOM    668  CG  PRO A  89      70.129  46.441  63.426  1.00173.58           C
ATOM    669  C   PRO A  89      72.793  48.781  62.297  1.00173.58           C
ATOM    670  O   PRO A  89      73.982  48.582  62.531  1.00173.58           O
ATOM    671  N   VAL A  90      72.344  49.399  61.193  1.00141.45           N
ATOM    672  CA  VAL A  90      73.179  50.061  60.232  1.00141.45           C
ATOM    673  CB  VAL A  90      72.503  50.206  58.904  1.00141.45           C
ATOM    674  CG1 VAL A  90      73.433  50.990  57.972  1.00141.45           C
ATOM    675  CG2 VAL A  90      72.167  48.803  58.379  1.00141.45           C
ATOM    676  C   VAL A  90      73.604  51.431  60.681  1.00141.45           C
ATOM    677  O   VAL A  90      74.653  51.910  60.258  1.00141.45           O
ATOM    678  N   ILE A  91      72.794  52.119  61.518  1.00 85.67           N
ATOM    679  CA  ILE A  91      73.077  53.493  61.851  1.00 85.67           C
ATOM    680  CB  ILE A  91      71.857  54.180  62.414  1.00 85.67           C
ATOM    681  CG2 ILE A  91      70.788  54.238  61.315  1.00 85.67           C
ATOM    682  CG1 ILE A  91      71.343  53.467  63.681  1.00 85.67           C
ATOM    683  CD1 ILE A  91      70.303  54.271  64.459  1.00 85.67           C
ATOM    684  C   ILE A  91      74.193  53.559  62.857  1.00 85.67           C
ATOM    685  O   ILE A  91      74.011  53.888  64.027  1.00 85.67           O
ATOM    686  N   ALA A  92      75.426  53.342  62.370  1.00 50.70           N
ATOM    687  CA  ALA A  92      76.596  53.264  63.197  1.00 50.70           C
ATOM    688  CB  ALA A  92      77.853  52.907  62.385  1.00 50.70           C
ATOM    689  C   ALA A  92      76.852  54.563  63.904  1.00 50.70           C
ATOM    690  O   ALA A  92      77.271  54.568  65.060  1.00 50.70           O
ATOM    691  N   LYS A  93      76.635  55.711  63.236  1.00151.33           N
ATOM    692  CA  LYS A  93      76.960  56.950  63.884  1.00151.33           C
ATOM    693  CB  LYS A  93      78.312  57.496  63.410  1.00151.33           C
ATOM    694  CG  LYS A  93      79.468  56.581  63.803  1.00151.33           C
ATOM    695  CD  LYS A  93      80.688  56.707  62.897  1.00151.33           C
ATOM    696  CE  LYS A  93      80.516  55.934  61.589  1.00151.33           C
ATOM    697  NZ  LYS A  93      80.226  54.513  61.884  1.00151.33           N
ATOM    698  C   LYS A  93      75.917  57.960  63.526  1.00151.33           C
ATOM    699  O   LYS A  93      75.130  57.754  62.605  1.00151.33           O
ATOM    700  N   ALA A  94      75.902  59.090  64.261  1.00 30.65           N
ATOM    701  CA  ALA A  94      74.962  60.157  64.065  1.00 30.65           C
ATOM    702  CB  ALA A  94      75.177  61.326  65.039  1.00 30.65           C
ATOM    703  C   ALA A  94      75.155  60.690  62.686  1.00 30.65           C
ATOM    704  O   ALA A  94      74.196  61.070  62.015  1.00 30.65           O
ATOM    705  N   GLY A  95      76.419  60.748  62.234  1.00 20.02           N
ATOM    706  CA  GLY A  95      76.696  61.250  60.922  1.00 20.02           C
ATOM    707  C   GLY A  95      76.016  60.350  59.942  1.00 20.02           C
ATOM    708  O   GLY A  95      75.497  60.804  58.923  1.00 20.02           O
ATOM    709  N   ASP A  96      76.020  59.035  60.228  1.00 46.83           N
ATOM    710  CA  ASP A  96      75.430  58.063  59.356  1.00 46.83           C
ATOM    711  CB  ASP A  96      75.644  56.626  59.862  1.00 46.83           C
ATOM    712  CG  ASP A  96      77.135  56.327  59.774  1.00 46.83           C
ATOM    713  OD1 ASP A  96      77.727  56.541  58.682  1.00 46.83           O
ATOM    714  OD2 ASP A  96      77.708  55.897  60.808  1.00 46.83           O
ATOM    715  C   ASP A  96      73.952  58.305  59.276  1.00 46.83           C
ATOM    716  O   ASP A  96      73.358  58.188  58.205  1.00 46.83           O
ATOM    717  N   LEU A  97      73.313  58.657  60.410  1.00 96.48           N
ATOM    718  CA  LEU A  97      71.896  58.890  60.387  1.00 96.48           C
ATOM    719  CB  LEU A  97      71.269  59.241  61.748  1.00 96.48           C
ATOM    720  CG  LEU A  97      71.119  58.054  62.716  1.00 96.48           C
ATOM    721  CD1 LEU A  97      72.474  57.552  63.228  1.00 96.48           C
ATOM    722  CD2 LEU A  97      70.134  58.392  63.845  1.00 96.48           C
ATOM    723  C   LEU A  97      71.614  60.042  59.481  1.00 96.48           C
ATOM    724  O   LEU A  97      70.626  60.037  58.749  1.00 96.48           O
ATOM    725  N   ALA A  98      72.484  61.063  59.508  1.00 31.67           N
ATOM    726  CA  ALA A  98      72.305  62.226  58.688  1.00 31.67           C
ATOM    727  CB  ALA A  98      73.412  63.277  58.886  1.00 31.67           C
ATOM    728  C   ALA A  98      72.345  61.777  57.263  1.00 31.67           C
ATOM    729  O   ALA A  98      71.650  62.319  56.405  1.00 31.67           O
ATOM    730  N   ALA A  99      73.150  60.734  56.998  1.00 47.17           N
ATOM    731  CA  ALA A  99      73.397  60.211  55.686  1.00 47.17           C
ATOM    732  CB  ALA A  99      74.313  58.976  55.696  1.00 47.17           C
ATOM    733  C   ALA A  99      72.104  59.803  55.053  1.00 47.17           C
ATOM    734  O   ALA A  99      72.007  59.840  53.828  1.00 47.17           O
ATOM    735  N   LEU A 100      71.117  59.342  55.857  1.00 82.30           N
ATOM    736  CA  LEU A 100      69.815  58.957  55.368  1.00 82.30           C
ATOM    737  CB  LEU A 100      68.751  58.885  56.485  1.00 82.30           C
ATOM    738  CG  LEU A 100      67.378  58.265  56.113  1.00 82.30           C
ATOM    739  CD1 LEU A 100      66.447  58.265  57.335  1.00 82.30           C
ATOM    740  CD2 LEU A 100      66.699  58.929  54.902  1.00 82.30           C
ATOM    741  C   LEU A 100      69.363  60.040  54.392  1.00 82.30           C
ATOM    742  O   LEU A 100      69.217  59.714  53.184  1.00 82.30           O
ATOM    743  OXT LEU A 100      69.168  61.202  54.837  1.00 82.30           O
TER
END
