# Supplementary material for: Effective Identification of Bacterial Type III Secretion Signals Using Joint Element Features
Source: PLoS One. 2013 Apr 4;8(4):e59754. doi: 10.1371/journal.pone.0059754 (PMC3617162; doi:10.1371/journal.pone.0059754)
Supplement: Zip file S1 — Predicted 3D structure of T3S and non-T3S signal sequences. (ZIP) [file pone.0059754.s017.zip › Supplemental_Zip_FileS1.Predicted_structure/neg/neg237.pdb]

HEADER protein
METHOD
METHOD    The models are generated by I-TASSER which combines the
METHOD    methods of threading, ab initio modeling and structural
METHOD    refinement. The procedure is fully automated.
METHOD
METHOD    Please cite following articles when you use the I-TASSER server:
METHOD 1. Ambrish Roy, Alper Kucukural, Yang Zhang. I-TASSER: a unified
METHOD    platform for automated protein structure and function prediction.
METHOD    Nature Protocols, vol 5, 725-738 (2010). 
METHOD 2. Yang Zhang. I-TASSER server for protein 3D structure prediction.
METHOD    BMC Bioinformatics, vol 9, 40 (2008).
METHOD
MODEL  1
REMARK PARENT N/A
ATOM      1  N   SER A   1      47.136  36.446  40.658  1.00 23.82           N
ATOM      2  CA  SER A   1      45.837  37.145  40.536  1.00 23.82           C
ATOM      3  CB  SER A   1      44.794  36.453  41.424  1.00 23.82           C
ATOM      4  OG  SER A   1      44.605  35.111  40.997  1.00 23.82           O
ATOM      5  C   SER A   1      46.002  38.542  41.028  1.00 23.82           C
ATOM      6  O   SER A   1      45.516  39.495  40.420  1.00 23.82           O
ATOM      7  N   HIS A   2      46.741  38.688  42.143  1.00 72.72           N
ATOM      8  CA  HIS A   2      46.940  39.973  42.739  1.00 72.72           C
ATOM      9  ND1 HIS A   2      49.922  39.494  41.879  1.00 72.72           N
ATOM     10  CG  HIS A   2      49.270  40.685  42.118  1.00 72.72           C
ATOM     11  CB  HIS A   2      47.805  40.918  41.896  1.00 72.72           C
ATOM     12  NE2 HIS A   2      51.451  40.912  42.648  1.00 72.72           N
ATOM     13  CD2 HIS A   2      50.219  41.539  42.588  1.00 72.72           C
ATOM     14  CE1 HIS A   2      51.223  39.686  42.213  1.00 72.72           C
ATOM     15  C   HIS A   2      45.617  40.604  43.011  1.00 72.72           C
ATOM     16  O   HIS A   2      45.350  41.735  42.608  1.00 72.72           O
ATOM     17  N   ASP A   3      44.737  39.844  43.687  1.00 71.60           N
ATOM     18  CA  ASP A   3      43.441  40.327  44.063  1.00 71.60           C
ATOM     19  CB  ASP A   3      42.540  39.189  44.578  1.00 71.60           C
ATOM     20  CG  ASP A   3      41.132  39.705  44.830  1.00 71.60           C
ATOM     21  OD1 ASP A   3      40.986  40.700  45.582  1.00 71.60           O
ATOM     22  OD2 ASP A   3      40.176  39.106  44.274  1.00 71.60           O
ATOM     23  C   ASP A   3      43.621  41.343  45.159  1.00 71.60           C
ATOM     24  O   ASP A   3      44.255  41.059  46.174  1.00 71.60           O
ATOM     25  N   VAL A   4      43.121  42.579  44.926  1.00 94.14           N
ATOM     26  CA  VAL A   4      43.121  43.707  45.832  1.00 94.14           C
ATOM     27  CB  VAL A   4      42.901  45.007  45.116  1.00 94.14           C
ATOM     28  CG1 VAL A   4      44.131  45.305  44.237  1.00 94.14           C
ATOM     29  CG2 VAL A   4      41.588  44.902  44.319  1.00 94.14           C
ATOM     30  C   VAL A   4      42.076  43.601  46.921  1.00 94.14           C
ATOM     31  O   VAL A   4      42.305  44.015  48.057  1.00 94.14           O
ATOM     32  N   HIS A   5      40.874  43.098  46.583  1.00222.26           N
ATOM     33  CA  HIS A   5      39.761  42.920  47.480  1.00222.26           C
ATOM     34  ND1 HIS A   5      41.770  42.345  50.105  1.00222.26           N
ATOM     35  CG  HIS A   5      41.212  41.524  49.153  1.00222.26           C
ATOM     36  CB  HIS A   5      39.878  41.754  48.501  1.00222.26           C
ATOM     37  NE2 HIS A   5      43.184  40.650  49.826  1.00222.26           N
ATOM     38  CD2 HIS A   5      42.090  40.493  48.993  1.00222.26           C
ATOM     39  CE1 HIS A   5      42.947  41.777  50.474  1.00222.26           C
ATOM     40  C   HIS A   5      39.312  44.205  48.140  1.00222.26           C
ATOM     41  O   HIS A   5      38.555  44.974  47.551  1.00222.26           O
ATOM     42  N   GLU A   6      39.743  44.430  49.399  1.00202.94           N
ATOM     43  CA  GLU A   6      39.364  45.470  50.333  1.00202.94           C
ATOM     44  CB  GLU A   6      39.750  45.147  51.787  1.00202.94           C
ATOM     45  CG  GLU A   6      38.797  44.169  52.467  1.00202.94           C
ATOM     46  CD  GLU A   6      37.532  44.943  52.802  1.00202.94           C
ATOM     47  OE1 GLU A   6      37.611  46.198  52.894  1.00202.94           O
ATOM     48  OE2 GLU A   6      36.476  44.282  52.999  1.00202.94           O
ATOM     49  C   GLU A   6      39.821  46.890  50.073  1.00202.94           C
ATOM     50  O   GLU A   6      39.339  47.777  50.774  1.00202.94           O
ATOM     51  N   VAL A   7      40.819  47.194  49.215  1.00 83.67           N
ATOM     52  CA  VAL A   7      41.123  48.608  49.097  1.00 83.67           C
ATOM     53  CB  VAL A   7      42.301  48.928  48.221  1.00 83.67           C
ATOM     54  CG1 VAL A   7      43.556  48.299  48.849  1.00 83.67           C
ATOM     55  CG2 VAL A   7      42.006  48.449  46.789  1.00 83.67           C
ATOM     56  C   VAL A   7      39.911  49.315  48.539  1.00 83.67           C
ATOM     57  O   VAL A   7      39.289  48.855  47.583  1.00 83.67           O
ATOM     58  N   ARG A   8      39.481  50.388  49.244  1.00186.47           N
ATOM     59  CA  ARG A   8      38.314  51.188  48.964  1.00186.47           C
ATOM     60  CB  ARG A   8      37.668  51.670  50.272  1.00186.47           C
ATOM     61  CG  ARG A   8      37.240  50.477  51.132  1.00186.47           C
ATOM     62  CD  ARG A   8      36.414  49.465  50.339  1.00186.47           C
ATOM     63  NE  ARG A   8      36.087  48.320  51.234  1.00186.47           N
ATOM     64  CZ  ARG A   8      35.671  47.142  50.686  1.00186.47           C
ATOM     65  NH1 ARG A   8      35.644  46.988  49.328  1.00186.47           N
ATOM     66  NH2 ARG A   8      35.249  46.126  51.494  1.00186.47           N
ATOM     67  C   ARG A   8      38.426  52.348  47.993  1.00186.47           C
ATOM     68  O   ARG A   8      37.475  52.586  47.252  1.00186.47           O
ATOM     69  N   SER A   9      39.555  53.103  47.939  1.00116.22           N
ATOM     70  CA  SER A   9      39.505  54.373  47.240  1.00116.22           C
ATOM     71  CB  SER A   9      39.908  55.535  48.159  1.00116.22           C
ATOM     72  OG  SER A   9      41.219  55.322  48.663  1.00116.22           O
ATOM     73  C   SER A   9      40.376  54.446  46.014  1.00116.22           C
ATOM     74  O   SER A   9      41.494  53.938  45.972  1.00116.22           O
ATOM     75  N   PHE A  10      39.844  55.120  44.965  1.00 70.63           N
ATOM     76  CA  PHE A  10      40.471  55.308  43.683  1.00 70.63           C
ATOM     77  CB  PHE A  10      39.501  55.864  42.630  1.00 70.63           C
ATOM     78  CG  PHE A  10      38.408  54.853  42.569  1.00 70.63           C
ATOM     79  CD1 PHE A  10      38.674  53.581  42.114  1.00 70.63           C
ATOM     80  CD2 PHE A  10      37.124  55.171  42.956  1.00 70.63           C
ATOM     81  CE1 PHE A  10      37.675  52.639  42.055  1.00 70.63           C
ATOM     82  CE2 PHE A  10      36.122  54.230  42.895  1.00 70.63           C
ATOM     83  CZ  PHE A  10      36.401  52.959  42.454  1.00 70.63           C
ATOM     84  C   PHE A  10      41.634  56.242  43.822  1.00 70.63           C
ATOM     85  O   PHE A  10      42.669  56.062  43.183  1.00 70.63           O
ATOM     86  N   GLU A  11      41.461  57.259  44.684  1.00131.42           N
ATOM     87  CA  GLU A  11      42.350  58.342  45.011  1.00131.42           C
ATOM     88  CB  GLU A  11      41.699  59.388  45.935  1.00131.42           C
ATOM     89  CG  GLU A  11      40.563  60.196  45.292  1.00131.42           C
ATOM     90  CD  GLU A  11      41.157  61.233  44.345  1.00131.42           C
ATOM     91  OE1 GLU A  11      42.392  61.186  44.097  1.00131.42           O
ATOM     92  OE2 GLU A  11      40.375  62.090  43.854  1.00131.42           O
ATOM     93  C   GLU A  11      43.545  57.805  45.735  1.00131.42           C
ATOM     94  O   GLU A  11      44.519  58.521  45.961  1.00131.42           O
ATOM     95  N   HIS A  12      43.497  56.516  46.098  1.00135.33           N
ATOM     96  CA  HIS A  12      44.372  55.894  47.047  1.00135.33           C
ATOM     97  ND1 HIS A  12      44.066  53.048  49.199  1.00135.33           N
ATOM     98  CG  HIS A  12      44.814  53.708  48.251  1.00135.33           C
ATOM     99  CB  HIS A  12      44.218  54.364  47.044  1.00135.33           C
ATOM    100  NE2 HIS A  12      46.186  52.905  49.850  1.00135.33           N
ATOM    101  CD2 HIS A  12      46.106  53.614  48.664  1.00135.33           C
ATOM    102  CE1 HIS A  12      44.936  52.587  50.131  1.00135.33           C
ATOM    103  C   HIS A  12      45.846  56.174  46.871  1.00135.33           C
ATOM    104  O   HIS A  12      46.489  56.429  47.890  1.00135.33           O
ATOM    105  N   PRO A  13      46.456  56.086  45.715  1.00262.50           N
ATOM    106  CA  PRO A  13      47.883  56.299  45.634  1.00262.50           C
ATOM    107  CD  PRO A  13      45.986  55.161  44.698  1.00262.50           C
ATOM    108  CB  PRO A  13      48.296  55.801  44.251  1.00262.50           C
ATOM    109  CG  PRO A  13      47.244  54.722  43.928  1.00262.50           C
ATOM    110  C   PRO A  13      48.489  57.612  46.015  1.00262.50           C
ATOM    111  O   PRO A  13      49.160  57.642  47.040  1.00262.50           O
ATOM    112  N   GLY A  14      48.202  58.704  45.268  1.00 81.18           N
ATOM    113  CA  GLY A  14      48.819  60.002  45.438  1.00 81.18           C
ATOM    114  C   GLY A  14      50.251  59.799  45.840  1.00 81.18           C
ATOM    115  O   GLY A  14      50.593  60.001  47.006  1.00 81.18           O
ATOM    116  N   GLU A  15      51.123  59.435  44.873  1.00121.21           N
ATOM    117  CA  GLU A  15      52.488  59.087  45.164  1.00121.21           C
ATOM    118  CB  GLU A  15      53.296  58.952  43.862  1.00121.21           C
ATOM    119  CG  GLU A  15      54.792  58.706  44.053  1.00121.21           C
ATOM    120  CD  GLU A  15      55.100  57.250  43.750  1.00121.21           C
ATOM    121  OE1 GLU A  15      54.233  56.385  44.037  1.00121.21           O
ATOM    122  OE2 GLU A  15      56.211  56.988  43.215  1.00121.21           O
ATOM    123  C   GLU A  15      53.088  60.225  45.923  1.00121.21           C
ATOM    124  O   GLU A  15      53.524  60.073  47.065  1.00121.21           O
ATOM    125  N   GLY A  16      53.137  61.394  45.269  1.00 92.51           N
ATOM    126  CA  GLY A  16      53.410  62.649  45.900  1.00 92.51           C
ATOM    127  C   GLY A  16      54.870  62.920  46.138  1.00 92.51           C
ATOM    128  O   GLY A  16      55.619  63.321  45.249  1.00 92.51           O
ATOM    129  N   ARG A  17      55.228  62.724  47.423  1.00233.36           N
ATOM    130  CA  ARG A  17      56.405  62.975  48.218  1.00233.36           C
ATOM    131  CB  ARG A  17      56.068  63.021  49.716  1.00233.36           C
ATOM    132  CG  ARG A  17      54.926  63.959  50.111  1.00233.36           C
ATOM    133  CD  ARG A  17      53.545  63.483  49.644  1.00233.36           C
ATOM    134  NE  ARG A  17      52.530  64.243  50.427  1.00233.36           N
ATOM    135  CZ  ARG A  17      51.904  63.639  51.476  1.00233.36           C
ATOM    136  NH1 ARG A  17      52.094  62.304  51.694  1.00233.36           N
ATOM    137  NH2 ARG A  17      51.085  64.351  52.302  1.00233.36           N
ATOM    138  C   ARG A  17      57.515  61.971  48.126  1.00233.36           C
ATOM    139  O   ARG A  17      58.582  62.228  48.683  1.00233.36           O
ATOM    140  N   LYS A  18      57.317  60.821  47.457  1.00223.63           N
ATOM    141  CA  LYS A  18      58.098  59.626  47.654  1.00223.63           C
ATOM    142  CB  LYS A  18      57.843  58.590  46.547  1.00223.63           C
ATOM    143  CG  LYS A  18      57.957  57.166  47.078  1.00223.63           C
ATOM    144  CD  LYS A  18      56.825  56.883  48.069  1.00223.63           C
ATOM    145  CE  LYS A  18      55.501  57.489  47.587  1.00223.63           C
ATOM    146  NZ  LYS A  18      54.405  57.200  48.533  1.00223.63           N
ATOM    147  C   LYS A  18      59.585  59.864  47.770  1.00223.63           C
ATOM    148  O   LYS A  18      60.227  59.204  48.583  1.00223.63           O
ATOM    149  N   ARG A  19      60.217  60.757  46.992  1.00249.72           N
ATOM    150  CA  ARG A  19      61.624  61.012  47.223  1.00249.72           C
ATOM    151  CB  ARG A  19      61.945  61.453  48.662  1.00249.72           C
ATOM    152  CG  ARG A  19      63.370  61.981  48.840  1.00249.72           C
ATOM    153  CD  ARG A  19      63.637  63.279  48.074  1.00249.72           C
ATOM    154  NE  ARG A  19      63.655  62.940  46.622  1.00249.72           N
ATOM    155  CZ  ARG A  19      63.539  63.923  45.679  1.00249.72           C
ATOM    156  NH1 ARG A  19      63.385  65.222  46.066  1.00249.72           N
ATOM    157  NH2 ARG A  19      63.603  63.603  44.353  1.00249.72           N
ATOM    158  C   ARG A  19      62.396  59.774  46.898  1.00249.72           C
ATOM    159  O   ARG A  19      61.774  58.776  46.539  1.00249.72           O
ATOM    160  N   ALA A  20      63.757  59.821  47.012  1.00117.21           N
ATOM    161  CA  ALA A  20      64.617  58.701  46.690  1.00117.21           C
ATOM    162  CB  ALA A  20      66.039  58.849  47.255  1.00117.21           C
ATOM    163  C   ALA A  20      63.989  57.525  47.353  1.00117.21           C
ATOM    164  O   ALA A  20      64.084  57.337  48.563  1.00117.21           O
ATOM    165  N   LYS A  21      63.355  56.682  46.516  1.00186.24           N
ATOM    166  CA  LYS A  21      62.380  55.762  47.027  1.00186.24           C
ATOM    167  CB  LYS A  21      61.682  54.892  45.960  1.00186.24           C
ATOM    168  CG  LYS A  21      60.666  55.659  45.116  1.00186.24           C
ATOM    169  CD  LYS A  21      59.970  54.812  44.052  1.00186.24           C
ATOM    170  CE  LYS A  21      58.698  54.121  44.556  1.00186.24           C
ATOM    171  NZ  LYS A  21      57.558  55.067  44.583  1.00186.24           N
ATOM    172  C   LYS A  21      62.851  54.809  48.075  1.00186.24           C
ATOM    173  O   LYS A  21      62.322  54.826  49.183  1.00186.24           O
ATOM    174  N   ALA A  22      63.878  54.001  47.784  1.00 70.66           N
ATOM    175  CA  ALA A  22      64.239  52.884  48.621  1.00 70.66           C
ATOM    176  CB  ALA A  22      65.306  51.988  47.974  1.00 70.66           C
ATOM    177  C   ALA A  22      64.737  53.230  49.995  1.00 70.66           C
ATOM    178  O   ALA A  22      64.478  52.481  50.933  1.00 70.66           O
ATOM    179  N   THR A  23      65.460  54.349  50.172  1.00154.79           N
ATOM    180  CA  THR A  23      66.200  54.579  51.393  1.00154.79           C
ATOM    181  CB  THR A  23      66.876  55.912  51.398  1.00154.79           C
ATOM    182  OG1 THR A  23      67.798  55.987  52.470  1.00154.79           O
ATOM    183  CG2 THR A  23      65.802  57.001  51.536  1.00154.79           C
ATOM    184  C   THR A  23      65.394  54.448  52.659  1.00154.79           C
ATOM    185  O   THR A  23      64.350  55.075  52.837  1.00154.79           O
ATOM    186  N   PRO A  24      65.853  53.593  53.553  1.00169.51           N
ATOM    187  CA  PRO A  24      65.203  53.453  54.830  1.00169.51           C
ATOM    188  CD  PRO A  24      66.556  52.383  53.167  1.00169.51           C
ATOM    189  CB  PRO A  24      65.591  52.072  55.364  1.00169.51           C
ATOM    190  CG  PRO A  24      66.788  51.644  54.495  1.00169.51           C
ATOM    191  C   PRO A  24      65.542  54.589  55.741  1.00169.51           C
ATOM    192  O   PRO A  24      66.532  54.480  56.459  1.00169.51           O
ATOM    193  N   LYS A  25      64.685  55.623  55.837  1.00117.70           N
ATOM    194  CA  LYS A  25      65.040  56.760  56.642  1.00117.70           C
ATOM    195  CB  LYS A  25      63.954  57.848  56.636  1.00117.70           C
ATOM    196  CG  LYS A  25      63.722  58.462  55.255  1.00117.70           C
ATOM    197  CD  LYS A  25      63.084  57.496  54.257  1.00117.70           C
ATOM    198  CE  LYS A  25      62.841  58.107  52.877  1.00117.70           C
ATOM    199  NZ  LYS A  25      62.377  57.061  51.937  1.00117.70           N
ATOM    200  C   LYS A  25      65.213  56.279  58.041  1.00117.70           C
ATOM    201  O   LYS A  25      66.220  56.557  58.695  1.00117.70           O
ATOM    202  N   GLY A  26      64.220  55.509  58.506  1.00 51.15           N
ATOM    203  CA  GLY A  26      64.284  54.833  59.762  1.00 51.15           C
ATOM    204  C   GLY A  26      63.752  53.481  59.424  1.00 51.15           C
ATOM    205  O   GLY A  26      62.992  53.327  58.472  1.00 51.15           O
ATOM    206  N   ARG A  27      64.149  52.456  60.187  1.00171.76           N
ATOM    207  CA  ARG A  27      63.719  51.109  59.949  1.00171.76           C
ATOM    208  CB  ARG A  27      64.412  50.114  60.889  1.00171.76           C
ATOM    209  CG  ARG A  27      65.933  50.110  60.715  1.00171.76           C
ATOM    210  CD  ARG A  27      66.392  49.562  59.362  1.00171.76           C
ATOM    211  NE  ARG A  27      66.561  50.709  58.426  1.00171.76           N
ATOM    212  CZ  ARG A  27      67.766  51.341  58.337  1.00171.76           C
ATOM    213  NH1 ARG A  27      68.810  50.957  59.132  1.00171.76           N
ATOM    214  NH2 ARG A  27      67.932  52.357  57.441  1.00171.76           N
ATOM    215  C   ARG A  27      62.243  51.045  60.190  1.00171.76           C
ATOM    216  O   ARG A  27      61.538  50.222  59.607  1.00171.76           O
ATOM    217  N   GLN A  28      61.762  51.872  61.133  1.00 86.97           N
ATOM    218  CA  GLN A  28      60.378  52.003  61.506  1.00 86.97           C
ATOM    219  CB  GLN A  28      60.207  52.823  62.794  1.00 86.97           C
ATOM    220  CG  GLN A  28      60.976  52.249  63.988  1.00 86.97           C
ATOM    221  CD  GLN A  28      60.461  50.843  64.255  1.00 86.97           C
ATOM    222  OE1 GLN A  28      61.123  49.851  63.963  1.00 86.97           O
ATOM    223  NE2 GLN A  28      59.225  50.762  64.820  1.00 86.97           N
ATOM    224  C   GLN A  28      59.622  52.709  60.409  1.00 86.97           C
ATOM    225  O   GLN A  28      58.415  52.523  60.257  1.00 86.97           O
ATOM    226  N   VAL A  29      60.330  53.614  59.694  1.00150.47           N
ATOM    227  CA  VAL A  29      59.918  54.448  58.595  1.00150.47           C
ATOM    228  CB  VAL A  29      59.212  53.690  57.505  1.00150.47           C
ATOM    229  CG1 VAL A  29      58.504  54.692  56.589  1.00150.47           C
ATOM    230  CG2 VAL A  29      60.262  52.876  56.736  1.00150.47           C
ATOM    231  C   VAL A  29      59.016  55.569  59.032  1.00150.47           C
ATOM    232  O   VAL A  29      59.226  56.720  58.656  1.00150.47           O
ATOM    233  N   ASP A  30      58.043  55.291  59.909  1.00106.63           N
ATOM    234  CA  ASP A  30      57.050  56.274  60.253  1.00106.63           C
ATOM    235  CB  ASP A  30      55.733  55.645  60.735  1.00106.63           C
ATOM    236  CG  ASP A  30      55.066  55.136  59.455  1.00106.63           C
ATOM    237  OD1 ASP A  30      55.689  55.303  58.372  1.00106.63           O
ATOM    238  OD2 ASP A  30      53.933  54.592  59.532  1.00106.63           O
ATOM    239  C   ASP A  30      57.515  57.370  61.166  1.00106.63           C
ATOM    240  O   ASP A  30      56.991  58.481  61.081  1.00106.63           O
ATOM    241  N   PRO A  31      58.432  57.127  62.057  1.00 87.93           N
ATOM    242  CA  PRO A  31      58.895  58.190  62.912  1.00 87.93           C
ATOM    243  CD  PRO A  31      58.485  55.836  62.726  1.00 87.93           C
ATOM    244  CB  PRO A  31      59.718  57.503  64.000  1.00 87.93           C
ATOM    245  CG  PRO A  31      59.059  56.115  64.127  1.00 87.93           C
ATOM    246  C   PRO A  31      59.626  59.248  62.138  1.00 87.93           C
ATOM    247  O   PRO A  31      59.880  60.312  62.700  1.00 87.93           O
ATOM    248  N   THR A  32      60.094  58.942  60.909  1.00 93.85           N
ATOM    249  CA  THR A  32      60.733  59.923  60.070  1.00 93.85           C
ATOM    250  CB  THR A  32      61.740  59.326  59.129  1.00 93.85           C
ATOM    251  OG1 THR A  32      61.123  58.412  58.237  1.00 93.85           O
ATOM    252  CG2 THR A  32      62.797  58.600  59.978  1.00 93.85           C
ATOM    253  C   THR A  32      59.751  60.777  59.289  1.00 93.85           C
ATOM    254  O   THR A  32      60.078  61.896  58.908  1.00 93.85           O
ATOM    255  N   ALA A  33      58.589  60.181  58.949  1.00143.92           N
ATOM    256  CA  ALA A  33      57.399  60.494  58.178  1.00143.92           C
ATOM    257  CB  ALA A  33      56.676  59.217  57.713  1.00143.92           C
ATOM    258  C   ALA A  33      56.324  61.414  58.701  1.00143.92           C
ATOM    259  O   ALA A  33      55.413  61.692  57.924  1.00143.92           O
ATOM    260  N   ALA A  34      56.335  61.893  59.963  1.00 91.09           N
ATOM    261  CA  ALA A  34      55.163  62.369  60.669  1.00 91.09           C
ATOM    262  CB  ALA A  34      55.531  63.203  61.910  1.00 91.09           C
ATOM    263  C   ALA A  34      54.189  63.185  59.845  1.00 91.09           C
ATOM    264  O   ALA A  34      52.985  63.011  60.017  1.00 91.09           O
ATOM    265  N   HIS A  35      54.611  64.067  58.926  1.00 74.59           N
ATOM    266  CA  HIS A  35      53.621  64.816  58.194  1.00 74.59           C
ATOM    267  ND1 HIS A  35      55.793  66.914  59.018  1.00 74.59           N
ATOM    268  CG  HIS A  35      54.735  67.012  58.142  1.00 74.59           C
ATOM    269  CB  HIS A  35      54.239  65.885  57.291  1.00 74.59           C
ATOM    270  NE2 HIS A  35      55.004  68.986  59.198  1.00 74.59           N
ATOM    271  CD2 HIS A  35      54.265  68.282  58.265  1.00 74.59           C
ATOM    272  CE1 HIS A  35      55.911  68.123  59.623  1.00 74.59           C
ATOM    273  C   HIS A  35      52.707  63.943  57.369  1.00 74.59           C
ATOM    274  O   HIS A  35      51.511  64.217  57.314  1.00 74.59           O
ATOM    275  N   GLU A  36      53.213  62.889  56.692  1.00 73.41           N
ATOM    276  CA  GLU A  36      52.343  62.063  55.887  1.00 73.41           C
ATOM    277  CB  GLU A  36      53.062  60.953  55.096  1.00 73.41           C
ATOM    278  CG  GLU A  36      53.781  61.416  53.831  1.00 73.41           C
ATOM    279  CD  GLU A  36      54.109  60.168  53.017  1.00 73.41           C
ATOM    280  OE1 GLU A  36      53.977  59.046  53.576  1.00 73.41           O
ATOM    281  OE2 GLU A  36      54.492  60.318  51.826  1.00 73.41           O
ATOM    282  C   GLU A  36      51.320  61.374  56.741  1.00 73.41           C
ATOM    283  O   GLU A  36      50.144  61.322  56.386  1.00 73.41           O
ATOM    284  N   ILE A  37      51.730  60.833  57.900  1.00 51.21           N
ATOM    285  CA  ILE A  37      50.806  60.123  58.741  1.00 51.21           C
ATOM    286  CB  ILE A  37      51.473  59.492  59.933  1.00 51.21           C
ATOM    287  CG2 ILE A  37      52.487  58.462  59.400  1.00 51.21           C
ATOM    288  CG1 ILE A  37      52.102  60.549  60.856  1.00 51.21           C
ATOM    289  CD1 ILE A  37      52.491  59.983  62.220  1.00 51.21           C
ATOM    290  C   ILE A  37      49.750  61.075  59.203  1.00 51.21           C
ATOM    291  O   ILE A  37      48.581  60.711  59.326  1.00 51.21           O
ATOM    292  N   GLU A  38      50.158  62.328  59.472  1.00 61.02           N
ATOM    293  CA  GLU A  38      49.309  63.380  59.950  1.00 61.02           C
ATOM    294  CB  GLU A  38      50.089  64.705  60.002  1.00 61.02           C
ATOM    295  CG  GLU A  38      49.286  65.952  60.371  1.00 61.02           C
ATOM    296  CD  GLU A  38      50.206  67.141  60.116  1.00 61.02           C
ATOM    297  OE1 GLU A  38      51.135  66.990  59.278  1.00 61.02           O
ATOM    298  OE2 GLU A  38      49.998  68.213  60.746  1.00 61.02           O
ATOM    299  C   GLU A  38      48.198  63.587  58.975  1.00 61.02           C
ATOM    300  O   GLU A  38      47.031  63.631  59.361  1.00 61.02           O
ATOM    301  N   GLN A  39      48.525  63.704  57.675  1.00 58.62           N
ATOM    302  CA  GLN A  39      47.493  63.991  56.723  1.00 58.62           C
ATOM    303  CB  GLN A  39      48.010  64.317  55.314  1.00 58.62           C
ATOM    304  CG  GLN A  39      46.879  64.752  54.381  1.00 58.62           C
ATOM    305  CD  GLN A  39      47.502  65.257  53.093  1.00 58.62           C
ATOM    306  OE1 GLN A  39      48.436  64.654  52.566  1.00 58.62           O
ATOM    307  NE2 GLN A  39      46.976  66.401  52.576  1.00 58.62           N
ATOM    308  C   GLN A  39      46.546  62.838  56.625  1.00 58.62           C
ATOM    309  O   GLN A  39      45.336  63.029  56.520  1.00 58.62           O
ATOM    310  N   LEU A  40      47.076  61.605  56.669  1.00143.37           N
ATOM    311  CA  LEU A  40      46.262  60.439  56.490  1.00143.37           C
ATOM    312  CB  LEU A  40      47.123  59.166  56.454  1.00143.37           C
ATOM    313  CG  LEU A  40      46.331  57.916  56.065  1.00143.37           C
ATOM    314  CD1 LEU A  40      45.702  58.105  54.678  1.00143.37           C
ATOM    315  CD2 LEU A  40      47.204  56.653  56.153  1.00143.37           C
ATOM    316  C   LEU A  40      45.264  60.343  57.609  1.00143.37           C
ATOM    317  O   LEU A  40      44.099  60.012  57.387  1.00143.37           O
ATOM    318  N   LEU A  41      45.698  60.638  58.848  1.00100.11           N
ATOM    319  CA  LEU A  41      44.832  60.593  59.994  1.00100.11           C
ATOM    320  CB  LEU A  41      45.599  60.956  61.291  1.00100.11           C
ATOM    321  CG  LEU A  41      44.840  60.893  62.644  1.00100.11           C
ATOM    322  CD1 LEU A  41      45.788  61.288  63.786  1.00100.11           C
ATOM    323  CD2 LEU A  41      43.551  61.733  62.690  1.00100.11           C
ATOM    324  C   LEU A  41      43.760  61.615  59.779  1.00100.11           C
ATOM    325  O   LEU A  41      42.591  61.368  60.071  1.00100.11           O
ATOM    326  N   GLY A  42      44.138  62.794  59.253  1.00 22.40           N
ATOM    327  CA  GLY A  42      43.208  63.873  59.082  1.00 22.40           C
ATOM    328  C   GLY A  42      42.121  63.435  58.160  1.00 22.40           C
ATOM    329  O   GLY A  42      40.966  63.821  58.332  1.00 22.40           O
ATOM    330  N   ASP A  43      42.480  62.656  57.123  1.00 57.80           N
ATOM    331  CA  ASP A  43      41.508  62.202  56.175  1.00 57.80           C
ATOM    332  CB  ASP A  43      42.152  61.468  54.984  1.00 57.80           C
ATOM    333  CG  ASP A  43      41.144  61.376  53.841  1.00 57.80           C
ATOM    334  OD1 ASP A  43      39.920  61.259  54.113  1.00 57.80           O
ATOM    335  OD2 ASP A  43      41.599  61.427  52.667  1.00 57.80           O
ATOM    336  C   ASP A  43      40.528  61.276  56.853  1.00 57.80           C
ATOM    337  O   ASP A  43      39.322  61.459  56.698  1.00 57.80           O
ATOM    338  N   ARG A  44      40.988  60.270  57.646  1.00130.99           N
ATOM    339  CA  ARG A  44      40.000  59.370  58.204  1.00130.99           C
ATOM    340  CB  ARG A  44      39.784  58.105  57.356  1.00130.99           C
ATOM    341  CG  ARG A  44      38.943  58.336  56.099  1.00130.99           C
ATOM    342  CD  ARG A  44      39.276  57.351  54.978  1.00130.99           C
ATOM    343  NE  ARG A  44      40.606  57.774  54.453  1.00130.99           N
ATOM    344  CZ  ARG A  44      41.419  56.892  53.800  1.00130.99           C
ATOM    345  NH1 ARG A  44      41.038  55.591  53.647  1.00130.99           N
ATOM    346  NH2 ARG A  44      42.619  57.315  53.303  1.00130.99           N
ATOM    347  C   ARG A  44      40.313  58.910  59.607  1.00130.99           C
ATOM    348  O   ARG A  44      41.287  58.206  59.874  1.00130.99           O
ATOM    349  N   PRO A  45      39.441  59.297  60.502  1.00154.11           N
ATOM    350  CA  PRO A  45      39.512  58.908  61.892  1.00154.11           C
ATOM    351  CD  PRO A  45      38.783  60.582  60.341  1.00154.11           C
ATOM    352  CB  PRO A  45      38.703  59.952  62.670  1.00154.11           C
ATOM    353  CG  PRO A  45      37.914  60.723  61.598  1.00154.11           C
ATOM    354  C   PRO A  45      39.092  57.485  62.179  1.00154.11           C
ATOM    355  O   PRO A  45      39.272  57.047  63.315  1.00154.11           O
ATOM    356  N   ARG A  46      38.550  56.740  61.191  1.00174.55           N
ATOM    357  CA  ARG A  46      37.997  55.417  61.392  1.00174.55           C
ATOM    358  CB  ARG A  46      37.386  54.830  60.111  1.00174.55           C
ATOM    359  CG  ARG A  46      35.978  55.364  59.847  1.00174.55           C
ATOM    360  CD  ARG A  46      35.384  54.945  58.506  1.00174.55           C
ATOM    361  NE  ARG A  46      35.921  55.879  57.481  1.00174.55           N
ATOM    362  CZ  ARG A  46      36.126  55.439  56.207  1.00174.55           C
ATOM    363  NH1 ARG A  46      35.958  54.114  55.923  1.00174.55           N
ATOM    364  NH2 ARG A  46      36.493  56.315  55.226  1.00174.55           N
ATOM    365  C   ARG A  46      39.034  54.455  61.916  1.00174.55           C
ATOM    366  O   ARG A  46      38.718  53.544  62.678  1.00174.55           O
ATOM    367  N   ARG A  47      40.289  54.606  61.474  1.00201.83           N
ATOM    368  CA  ARG A  47      41.452  53.888  61.928  1.00201.83           C
ATOM    369  CB  ARG A  47      41.577  53.855  63.463  1.00201.83           C
ATOM    370  CG  ARG A  47      41.907  55.242  64.020  1.00201.83           C
ATOM    371  CD  ARG A  47      43.138  55.847  63.341  1.00201.83           C
ATOM    372  NE  ARG A  47      43.311  57.251  63.803  1.00201.83           N
ATOM    373  CZ  ARG A  47      43.951  57.507  64.979  1.00201.83           C
ATOM    374  NH1 ARG A  47      44.277  56.482  65.815  1.00201.83           N
ATOM    375  NH2 ARG A  47      44.282  58.789  65.307  1.00201.83           N
ATOM    376  C   ARG A  47      41.608  52.492  61.381  1.00201.83           C
ATOM    377  O   ARG A  47      42.677  52.188  60.856  1.00201.83           O
ATOM    378  N   ARG A  48      40.589  51.611  61.407  1.00124.87           N
ATOM    379  CA  ARG A  48      40.856  50.289  60.886  1.00124.87           C
ATOM    380  CB  ARG A  48      39.738  49.266  61.162  1.00124.87           C
ATOM    381  CG  ARG A  48      40.038  47.889  60.559  1.00124.87           C
ATOM    382  CD  ARG A  48      41.284  47.207  61.136  1.00124.87           C
ATOM    383  NE  ARG A  48      41.671  46.120  60.191  1.00124.87           N
ATOM    384  CZ  ARG A  48      41.297  44.824  60.414  1.00124.87           C
ATOM    385  NH1 ARG A  48      40.635  44.484  61.552  1.00124.87           N
ATOM    386  NH2 ARG A  48      41.578  43.864  59.486  1.00124.87           N
ATOM    387  C   ARG A  48      41.071  50.380  59.400  1.00124.87           C
ATOM    388  O   ARG A  48      41.940  49.711  58.842  1.00124.87           O
ATOM    389  N   ASP A  49      40.259  51.212  58.720  1.00 63.56           N
ATOM    390  CA  ASP A  49      40.375  51.411  57.303  1.00 63.56           C
ATOM    391  CB  ASP A  49      39.228  52.272  56.731  1.00 63.56           C
ATOM    392  CG  ASP A  49      39.239  53.662  57.362  1.00 63.56           C
ATOM    393  OD1 ASP A  49      39.560  53.775  58.574  1.00 63.56           O
ATOM    394  OD2 ASP A  49      38.919  54.633  56.629  1.00 63.56           O
ATOM    395  C   ASP A  49      41.684  52.095  57.044  1.00 63.56           C
ATOM    396  O   ASP A  49      42.379  51.816  56.068  1.00 63.56           O
ATOM    397  N   LEU A  50      42.060  52.982  57.978  1.00146.29           N
ATOM    398  CA  LEU A  50      43.256  53.775  57.961  1.00146.29           C
ATOM    399  CB  LEU A  50      43.280  54.704  59.193  1.00146.29           C
ATOM    400  CG  LEU A  50      44.621  55.365  59.526  1.00146.29           C
ATOM    401  CD1 LEU A  50      45.531  54.348  60.224  1.00146.29           C
ATOM    402  CD2 LEU A  50      45.270  56.012  58.294  1.00146.29           C
ATOM    403  C   LEU A  50      44.444  52.856  57.927  1.00146.29           C
ATOM    404  O   LEU A  50      45.499  53.210  57.402  1.00146.29           O
ATOM    405  N   LEU A  51      44.301  51.644  58.485  1.00115.54           N
ATOM    406  CA  LEU A  51      45.372  50.685  58.541  1.00115.54           C
ATOM    407  CB  LEU A  51      44.888  49.385  59.217  1.00115.54           C
ATOM    408  CG  LEU A  51      45.939  48.299  59.544  1.00115.54           C
ATOM    409  CD1 LEU A  51      45.251  47.097  60.209  1.00115.54           C
ATOM    410  CD2 LEU A  51      46.794  47.873  58.340  1.00115.54           C
ATOM    411  C   LEU A  51      45.816  50.367  57.139  1.00115.54           C
ATOM    412  O   LEU A  51      47.016  50.299  56.875  1.00115.54           O
ATOM    413  N   ILE A  52      44.873  50.183  56.195  1.00 54.84           N
ATOM    414  CA  ILE A  52      45.247  49.805  54.860  1.00 54.84           C
ATOM    415  CB  ILE A  52      44.065  49.607  53.955  1.00 54.84           C
ATOM    416  CG2 ILE A  52      44.595  49.286  52.548  1.00 54.84           C
ATOM    417  CG1 ILE A  52      43.137  48.520  54.526  1.00 54.84           C
ATOM    418  CD1 ILE A  52      41.792  48.408  53.806  1.00 54.84           C
ATOM    419  C   ILE A  52      46.093  50.885  54.252  1.00 54.84           C
ATOM    420  O   ILE A  52      47.112  50.587  53.632  1.00 54.84           O
ATOM    421  N   GLU A  53      45.705  52.169  54.409  1.00125.87           N
ATOM    422  CA  GLU A  53      46.485  53.233  53.829  1.00125.87           C
ATOM    423  CB  GLU A  53      45.879  54.650  53.939  1.00125.87           C
ATOM    424  CG  GLU A  53      45.100  55.132  52.708  1.00125.87           C
ATOM    425  CD  GLU A  53      43.803  54.359  52.551  1.00125.87           C
ATOM    426  OE1 GLU A  53      43.607  53.372  53.305  1.00125.87           O
ATOM    427  OE2 GLU A  53      42.991  54.751  51.671  1.00125.87           O
ATOM    428  C   GLU A  53      47.864  53.294  54.409  1.00125.87           C
ATOM    429  O   GLU A  53      48.814  53.564  53.677  1.00125.87           O
ATOM    430  N   TYR A  54      48.035  53.086  55.728  1.00110.63           N
ATOM    431  CA  TYR A  54      49.382  53.144  56.236  1.00110.63           C
ATOM    432  CB  TYR A  54      49.574  53.034  57.762  1.00110.63           C
ATOM    433  CG  TYR A  54      49.299  54.333  58.441  1.00110.63           C
ATOM    434  CD1 TYR A  54      49.963  55.482  58.072  1.00110.63           C
ATOM    435  CD2 TYR A  54      48.429  54.389  59.504  1.00110.63           C
ATOM    436  CE1 TYR A  54      49.720  56.676  58.715  1.00110.63           C
ATOM    437  CE2 TYR A  54      48.189  55.579  60.147  1.00110.63           C
ATOM    438  CZ  TYR A  54      48.824  56.726  59.754  1.00110.63           C
ATOM    439  OH  TYR A  54      48.559  57.936  60.429  1.00110.63           O
ATOM    440  C   TYR A  54      50.217  52.037  55.675  1.00110.63           C
ATOM    441  O   TYR A  54      51.376  52.251  55.330  1.00110.63           O
ATOM    442  N   LEU A  55      49.655  50.819  55.578  1.00 60.24           N
ATOM    443  CA  LEU A  55      50.410  49.679  55.151  1.00 60.24           C
ATOM    444  CB  LEU A  55      49.552  48.404  55.163  1.00 60.24           C
ATOM    445  CG  LEU A  55      50.356  47.111  54.942  1.00 60.24           C
ATOM    446  CD1 LEU A  55      51.388  46.884  56.062  1.00 60.24           C
ATOM    447  CD2 LEU A  55      49.423  45.905  54.754  1.00 60.24           C
ATOM    448  C   LEU A  55      50.900  49.943  53.758  1.00 60.24           C
ATOM    449  O   LEU A  55      52.044  49.632  53.429  1.00 60.24           O
ATOM    450  N   HIS A  56      50.037  50.535  52.910  1.00 59.47           N
ATOM    451  CA  HIS A  56      50.375  50.871  51.555  1.00 59.47           C
ATOM    452  ND1 HIS A  56      49.790  51.083  48.312  1.00 59.47           N
ATOM    453  CG  HIS A  56      49.613  51.920  49.390  1.00 59.47           C
ATOM    454  CB  HIS A  56      49.202  51.469  50.762  1.00 59.47           C
ATOM    455  NE2 HIS A  56      50.248  53.140  47.601  1.00 59.47           N
ATOM    456  CD2 HIS A  56      49.898  53.173  48.938  1.00 59.47           C
ATOM    457  CE1 HIS A  56      50.169  51.865  47.268  1.00 59.47           C
ATOM    458  C   HIS A  56      51.458  51.902  51.526  1.00 59.47           C
ATOM    459  O   HIS A  56      52.332  51.852  50.664  1.00 59.47           O
ATOM    460  N   LEU A  57      51.410  52.889  52.443  1.00 83.30           N
ATOM    461  CA  LEU A  57      52.386  53.950  52.439  1.00 83.30           C
ATOM    462  CB  LEU A  57      52.156  55.022  53.524  1.00 83.30           C
ATOM    463  CG  LEU A  57      51.045  56.038  53.218  1.00 83.30           C
ATOM    464  CD1 LEU A  57      50.907  57.056  54.362  1.00 83.30           C
ATOM    465  CD2 LEU A  57      51.297  56.729  51.867  1.00 83.30           C
ATOM    466  C   LEU A  57      53.747  53.403  52.714  1.00 83.30           C
ATOM    467  O   LEU A  57      54.716  53.771  52.051  1.00 83.30           O
ATOM    468  N   ILE A  58      53.848  52.508  53.713  1.00 64.32           N
ATOM    469  CA  ILE A  58      55.115  51.963  54.109  1.00 64.32           C
ATOM    470  CB  ILE A  58      55.054  51.128  55.361  1.00 64.32           C
ATOM    471  CG2 ILE A  58      54.632  52.045  56.522  1.00 64.32           C
ATOM    472  CG1 ILE A  58      54.149  49.905  55.165  1.00 64.32           C
ATOM    473  CD1 ILE A  58      54.250  48.871  56.283  1.00 64.32           C
ATOM    474  C   ILE A  58      55.684  51.148  52.988  1.00 64.32           C
ATOM    475  O   ILE A  58      56.889  51.202  52.748  1.00 64.32           O
ATOM    476  N   GLN A  59      54.848  50.355  52.278  1.00148.42           N
ATOM    477  CA  GLN A  59      55.363  49.595  51.170  1.00148.42           C
ATOM    478  CB  GLN A  59      54.323  48.735  50.436  1.00148.42           C
ATOM    479  CG  GLN A  59      54.179  47.324  50.987  1.00148.42           C
ATOM    480  CD  GLN A  59      55.313  46.501  50.388  1.00148.42           C
ATOM    481  OE1 GLN A  59      56.434  46.474  50.902  1.00148.42           O
ATOM    482  NE2 GLN A  59      55.025  45.810  49.254  1.00148.42           N
ATOM    483  C   GLN A  59      55.908  50.518  50.127  1.00148.42           C
ATOM    484  O   GLN A  59      57.010  50.330  49.625  1.00148.42           O
ATOM    485  N   ASP A  60      55.178  51.579  49.775  1.00116.44           N
ATOM    486  CA  ASP A  60      55.665  52.401  48.702  1.00116.44           C
ATOM    487  CB  ASP A  60      54.669  53.479  48.242  1.00116.44           C
ATOM    488  CG  ASP A  60      55.088  53.919  46.842  1.00116.44           C
ATOM    489  OD1 ASP A  60      55.916  53.201  46.220  1.00116.44           O
ATOM    490  OD2 ASP A  60      54.577  54.971  46.374  1.00116.44           O
ATOM    491  C   ASP A  60      56.934  53.094  49.106  1.00116.44           C
ATOM    492  O   ASP A  60      57.690  53.550  48.247  1.00116.44           O
ATOM    493  N   LYS A  61      57.113  53.340  50.421  1.00155.63           N
ATOM    494  CA  LYS A  61      58.311  53.970  50.921  1.00155.63           C
ATOM    495  CB  LYS A  61      58.100  54.609  52.311  1.00155.63           C
ATOM    496  CG  LYS A  61      57.093  55.770  52.328  1.00155.63           C
ATOM    497  CD  LYS A  61      56.671  56.219  53.736  1.00155.63           C
ATOM    498  CE  LYS A  61      55.421  55.529  54.294  1.00155.63           C
ATOM    499  NZ  LYS A  61      54.999  56.185  55.556  1.00155.63           N
ATOM    500  C   LYS A  61      59.525  53.055  51.007  1.00155.63           C
ATOM    501  O   LYS A  61      60.643  53.474  50.722  1.00155.63           O
ATOM    502  N   TYR A  62      59.364  51.861  51.616  1.00184.88           N
ATOM    503  CA  TYR A  62      60.397  50.869  51.852  1.00184.88           C
ATOM    504  CB  TYR A  62      60.302  50.386  53.316  1.00184.88           C
ATOM    505  CG  TYR A  62      61.540  49.662  53.715  1.00184.88           C
ATOM    506  CD1 TYR A  62      62.750  50.315  53.750  1.00184.88           C
ATOM    507  CD2 TYR A  62      61.485  48.350  54.113  1.00184.88           C
ATOM    508  CE1 TYR A  62      63.894  49.652  54.125  1.00184.88           C
ATOM    509  CE2 TYR A  62      62.623  47.684  54.491  1.00184.88           C
ATOM    510  CZ  TYR A  62      63.831  48.332  54.498  1.00184.88           C
ATOM    511  OH  TYR A  62      64.996  47.639  54.887  1.00184.88           O
ATOM    512  C   TYR A  62      60.453  49.704  50.885  1.00184.88           C
ATOM    513  O   TYR A  62      61.497  49.083  50.691  1.00184.88           O
ATOM    514  N   HIS A  63      59.290  49.323  50.327  1.00114.12           N
ATOM    515  CA  HIS A  63      59.053  48.154  49.522  1.00114.12           C
ATOM    516  ND1 HIS A  63      59.609  50.576  47.344  1.00114.12           N
ATOM    517  CG  HIS A  63      59.208  49.259  47.314  1.00114.12           C
ATOM    518  CB  HIS A  63      59.797  48.181  48.181  1.00114.12           C
ATOM    519  NE2 HIS A  63      57.942  50.457  45.880  1.00114.12           N
ATOM    520  CD2 HIS A  63      58.188  49.203  46.413  1.00114.12           C
ATOM    521  CE1 HIS A  63      58.820  51.249  46.469  1.00114.12           C
ATOM    522  C   HIS A  63      59.357  46.939  50.341  1.00114.12           C
ATOM    523  O   HIS A  63      59.908  45.948  49.858  1.00114.12           O
ATOM    524  N   GLN A  64      58.969  47.016  51.633  1.00109.89           N
ATOM    525  CA  GLN A  64      59.145  45.975  52.604  1.00109.89           C
ATOM    526  CB  GLN A  64      60.632  45.785  52.943  1.00109.89           C
ATOM    527  CG  GLN A  64      60.937  44.743  54.017  1.00109.89           C
ATOM    528  CD  GLN A  64      62.453  44.698  54.184  1.00109.89           C
ATOM    529  OE1 GLN A  64      62.966  44.210  55.188  1.00109.89           O
ATOM    530  NE2 GLN A  64      63.193  45.214  53.165  1.00109.89           N
ATOM    531  C   GLN A  64      58.436  46.392  53.865  1.00109.89           C
ATOM    532  O   GLN A  64      58.799  47.385  54.490  1.00109.89           O
ATOM    533  N   ILE A  65      57.424  45.619  54.309  1.00 64.50           N
ATOM    534  CA  ILE A  65      56.746  45.956  55.530  1.00 64.50           C
ATOM    535  CB  ILE A  65      55.290  45.597  55.505  1.00 64.50           C
ATOM    536  CG2 ILE A  65      54.709  45.779  56.921  1.00 64.50           C
ATOM    537  CG1 ILE A  65      54.586  46.431  54.423  1.00 64.50           C
ATOM    538  CD1 ILE A  65      53.241  45.865  53.984  1.00 64.50           C
ATOM    539  C   ILE A  65      57.407  45.164  56.610  1.00 64.50           C
ATOM    540  O   ILE A  65      57.277  43.943  56.683  1.00 64.50           O
ATOM    541  N   SER A  66      58.171  45.861  57.471  1.00 38.78           N
ATOM    542  CA  SER A  66      58.850  45.191  58.541  1.00 38.78           C
ATOM    543  CB  SER A  66      60.027  45.996  59.124  1.00 38.78           C
ATOM    544  OG  SER A  66      59.560  47.208  59.698  1.00 38.78           O
ATOM    545  C   SER A  66      57.866  44.929  59.641  1.00 38.78           C
ATOM    546  O   SER A  66      56.816  45.563  59.725  1.00 38.78           O
ATOM    547  N   ALA A  67      58.200  43.969  60.525  1.00 29.78           N
ATOM    548  CA  ALA A  67      57.355  43.608  61.627  1.00 29.78           C
ATOM    549  CB  ALA A  67      57.944  42.472  62.484  1.00 29.78           C
ATOM    550  C   ALA A  67      57.203  44.814  62.500  1.00 29.78           C
ATOM    551  O   ALA A  67      56.134  45.047  63.060  1.00 29.78           O
ATOM    552  N   ALA A  68      58.286  45.602  62.646  1.00 28.36           N
ATOM    553  CA  ALA A  68      58.296  46.783  63.467  1.00 28.36           C
ATOM    554  CB  ALA A  68      59.680  47.452  63.526  1.00 28.36           C
ATOM    555  C   ALA A  68      57.327  47.788  62.918  1.00 28.36           C
ATOM    556  O   ALA A  68      56.636  48.466  63.676  1.00 28.36           O
ATOM    557  N   HIS A  69      57.260  47.926  61.579  1.00 64.62           N
ATOM    558  CA  HIS A  69      56.347  48.868  60.995  1.00 64.62           C
ATOM    559  ND1 HIS A  69      57.590  49.228  57.318  1.00 64.62           N
ATOM    560  CG  HIS A  69      57.499  49.319  58.690  1.00 64.62           C
ATOM    561  CB  HIS A  69      56.294  48.842  59.451  1.00 64.62           C
ATOM    562  NE2 HIS A  69      59.472  50.178  58.010  1.00 64.62           N
ATOM    563  CD2 HIS A  69      58.659  49.902  59.098  1.00 64.62           C
ATOM    564  CE1 HIS A  69      58.788  49.756  56.964  1.00 64.62           C
ATOM    565  C   HIS A  69      54.962  48.460  61.382  1.00 64.62           C
ATOM    566  O   HIS A  69      54.147  49.288  61.784  1.00 64.62           O
ATOM    567  N   LEU A  70      54.678  47.149  61.275  1.00 53.46           N
ATOM    568  CA  LEU A  70      53.364  46.611  61.482  1.00 53.46           C
ATOM    569  CB  LEU A  70      53.327  45.096  61.213  1.00 53.46           C
ATOM    570  CG  LEU A  70      51.916  44.492  61.262  1.00 53.46           C
ATOM    571  CD1 LEU A  70      51.039  45.090  60.150  1.00 53.46           C
ATOM    572  CD2 LEU A  70      51.953  42.956  61.214  1.00 53.46           C
ATOM    573  C   LEU A  70      52.921  46.862  62.892  1.00 53.46           C
ATOM    574  O   LEU A  70      51.774  47.239  63.133  1.00 53.46           O
ATOM    575  N   ALA A  71      53.820  46.655  63.869  1.00 28.73           N
ATOM    576  CA  ALA A  71      53.477  46.865  65.246  1.00 28.73           C
ATOM    577  CB  ALA A  71      54.611  46.480  66.210  1.00 28.73           C
ATOM    578  C   ALA A  71      53.166  48.315  65.476  1.00 28.73           C
ATOM    579  O   ALA A  71      52.209  48.641  66.175  1.00 28.73           O
ATOM    580  N   ALA A  72      53.970  49.227  64.891  1.00 27.85           N
ATOM    581  CA  ALA A  72      53.787  50.636  65.112  1.00 27.85           C
ATOM    582  CB  ALA A  72      54.875  51.495  64.447  1.00 27.85           C
ATOM    583  C   ALA A  72      52.459  51.069  64.569  1.00 27.85           C
ATOM    584  O   ALA A  72      51.762  51.875  65.183  1.00 27.85           O
ATOM    585  N   LEU A  73      52.082  50.540  63.394  1.00 97.73           N
ATOM    586  CA  LEU A  73      50.855  50.873  62.724  1.00 97.73           C
ATOM    587  CB  LEU A  73      50.779  50.152  61.360  1.00 97.73           C
ATOM    588  CG  LEU A  73      49.596  50.502  60.429  1.00 97.73           C
ATOM    589  CD1 LEU A  73      49.749  49.786  59.074  1.00 97.73           C
ATOM    590  CD2 LEU A  73      48.225  50.207  61.062  1.00 97.73           C
ATOM    591  C   LEU A  73      49.707  50.448  63.589  1.00 97.73           C
ATOM    592  O   LEU A  73      48.723  51.174  63.732  1.00 97.73           O
ATOM    593  N   ALA A  74      49.810  49.256  64.203  1.00 29.80           N
ATOM    594  CA  ALA A  74      48.741  48.764  65.022  1.00 29.80           C
ATOM    595  CB  ALA A  74      49.041  47.382  65.621  1.00 29.80           C
ATOM    596  C   ALA A  74      48.533  49.709  66.165  1.00 29.80           C
ATOM    597  O   ALA A  74      47.398  50.027  66.519  1.00 29.80           O
ATOM    598  N   ASP A  75      49.637  50.188  66.766  1.00 44.34           N
ATOM    599  CA  ASP A  75      49.565  51.040  67.917  1.00 44.34           C
ATOM    600  CB  ASP A  75      50.957  51.412  68.453  1.00 44.34           C
ATOM    601  CG  ASP A  75      50.794  52.152  69.774  1.00 44.34           C
ATOM    602  OD1 ASP A  75      49.712  52.015  70.403  1.00 44.34           O
ATOM    603  OD2 ASP A  75      51.756  52.860  70.173  1.00 44.34           O
ATOM    604  C   ASP A  75      48.876  52.324  67.562  1.00 44.34           C
ATOM    605  O   ASP A  75      48.025  52.787  68.320  1.00 44.34           O
ATOM    606  N   GLU A  76      49.216  52.934  66.407  1.00102.20           N
ATOM    607  CA  GLU A  76      48.637  54.203  66.039  1.00102.20           C
ATOM    608  CB  GLU A  76      49.263  54.828  64.772  1.00102.20           C
ATOM    609  CG  GLU A  76      49.097  56.354  64.666  1.00102.20           C
ATOM    610  CD  GLU A  76      47.667  56.737  64.283  1.00102.20           C
ATOM    611  OE1 GLU A  76      47.208  56.330  63.183  1.00102.20           O
ATOM    612  OE2 GLU A  76      47.016  57.463  65.084  1.00102.20           O
ATOM    613  C   GLU A  76      47.171  54.019  65.787  1.00102.20           C
ATOM    614  O   GLU A  76      46.355  54.860  66.153  1.00102.20           O
ATOM    615  N   MET A  77      46.811  52.894  65.146  1.00 71.20           N
ATOM    616  CA  MET A  77      45.464  52.505  64.835  1.00 71.20           C
ATOM    617  CB  MET A  77      45.428  51.203  64.005  1.00 71.20           C
ATOM    618  CG  MET A  77      44.027  50.677  63.692  1.00 71.20           C
ATOM    619  SD  MET A  77      44.010  49.286  62.519  1.00 71.20           S
ATOM    620  CE  MET A  77      45.008  48.189  63.568  1.00 71.20           C
ATOM    621  C   MET A  77      44.754  52.278  66.137  1.00 71.20           C
ATOM    622  O   MET A  77      43.540  52.461  66.233  1.00 71.20           O
ATOM    623  N   LYS A  78      45.525  51.895  67.176  1.00196.64           N
ATOM    624  CA  LYS A  78      45.072  51.568  68.503  1.00196.64           C
ATOM    625  CB  LYS A  78      44.157  52.630  69.148  1.00196.64           C
ATOM    626  CG  LYS A  78      44.804  54.012  69.296  1.00196.64           C
ATOM    627  CD  LYS A  78      46.184  53.997  69.959  1.00196.64           C
ATOM    628  CE  LYS A  78      46.269  53.169  71.241  1.00196.64           C
ATOM    629  NZ  LYS A  78      47.666  53.185  71.734  1.00196.64           N
ATOM    630  C   LYS A  78      44.362  50.245  68.505  1.00196.64           C
ATOM    631  O   LYS A  78      43.539  49.970  69.378  1.00196.64           O
ATOM    632  N   LEU A  79      44.686  49.372  67.531  1.00107.08           N
ATOM    633  CA  LEU A  79      44.156  48.033  67.489  1.00107.08           C
ATOM    634  CB  LEU A  79      43.389  47.682  66.200  1.00107.08           C
ATOM    635  CG  LEU A  79      41.966  48.271  66.131  1.00107.08           C
ATOM    636  CD1 LEU A  79      41.037  47.590  67.148  1.00107.08           C
ATOM    637  CD2 LEU A  79      41.974  49.799  66.278  1.00107.08           C
ATOM    638  C   LEU A  79      45.314  47.089  67.612  1.00107.08           C
ATOM    639  O   LEU A  79      46.445  47.419  67.258  1.00107.08           O
ATOM    640  N   ALA A  80      45.038  45.862  68.092  1.00 43.70           N
ATOM    641  CA  ALA A  80      46.056  44.904  68.410  1.00 43.70           C
ATOM    642  CB  ALA A  80      45.486  43.581  68.947  1.00 43.70           C
ATOM    643  C   ALA A  80      46.917  44.583  67.228  1.00 43.70           C
ATOM    644  O   ALA A  80      46.478  44.550  66.079  1.00 43.70           O
ATOM    645  N   PHE A  81      48.196  44.299  67.541  1.00 62.97           N
ATOM    646  CA  PHE A  81      49.254  43.960  66.637  1.00 62.97           C
ATOM    647  CB  PHE A  81      50.597  43.764  67.370  1.00 62.97           C
ATOM    648  CG  PHE A  81      50.402  42.767  68.467  1.00 62.97           C
ATOM    649  CD1 PHE A  81      50.484  41.416  68.225  1.00 62.97           C
ATOM    650  CD2 PHE A  81      50.134  43.193  69.750  1.00 62.97           C
ATOM    651  CE1 PHE A  81      50.303  40.516  69.252  1.00 62.97           C
ATOM    652  CE2 PHE A  81      49.953  42.299  70.779  1.00 62.97           C
ATOM    653  CZ  PHE A  81      50.036  40.952  70.528  1.00 62.97           C
ATOM    654  C   PHE A  81      48.884  42.697  65.933  1.00 62.97           C
ATOM    655  O   PHE A  81      49.257  42.491  64.779  1.00 62.97           O
ATOM    656  N   ALA A  82      48.183  41.785  66.626  1.00 31.82           N
ATOM    657  CA  ALA A  82      47.783  40.574  65.974  1.00 31.82           C
ATOM    658  CB  ALA A  82      47.050  39.605  66.919  1.00 31.82           C
ATOM    659  C   ALA A  82      46.846  40.918  64.854  1.00 31.82           C
ATOM    660  O   ALA A  82      46.993  40.415  63.741  1.00 31.82           O
ATOM    661  N   GLU A  83      45.877  41.823  65.112  1.00108.66           N
ATOM    662  CA  GLU A  83      44.888  42.166  64.124  1.00108.66           C
ATOM    663  CB  GLU A  83      43.862  43.201  64.616  1.00108.66           C
ATOM    664  CG  GLU A  83      42.825  43.564  63.556  1.00108.66           C
ATOM    665  CD  GLU A  83      41.952  44.694  64.085  1.00108.66           C
ATOM    666  OE1 GLU A  83      42.459  45.842  64.169  1.00108.66           O
ATOM    667  OE2 GLU A  83      40.757  44.426  64.388  1.00108.66           O
ATOM    668  C   GLU A  83      45.547  42.802  62.942  1.00108.66           C
ATOM    669  O   GLU A  83      45.250  42.470  61.797  1.00108.66           O
ATOM    670  N   VAL A  84      46.481  43.734  63.186  1.00 96.40           N
ATOM    671  CA  VAL A  84      47.095  44.437  62.098  1.00 96.40           C
ATOM    672  CB  VAL A  84      48.080  45.476  62.551  1.00 96.40           C
ATOM    673  CG1 VAL A  84      49.261  44.785  63.256  1.00 96.40           C
ATOM    674  CG2 VAL A  84      48.493  46.309  61.326  1.00 96.40           C
ATOM    675  C   VAL A  84      47.813  43.442  61.245  1.00 96.40           C
ATOM    676  O   VAL A  84      47.795  43.528  60.019  1.00 96.40           O
ATOM    677  N   PHE A  85      48.445  42.449  61.896  1.00103.19           N
ATOM    678  CA  PHE A  85      49.224  41.424  61.263  1.00103.19           C
ATOM    679  CB  PHE A  85      49.757  40.435  62.319  1.00103.19           C
ATOM    680  CG  PHE A  85      50.486  39.321  61.654  1.00103.19           C
ATOM    681  CD1 PHE A  85      49.796  38.227  61.187  1.00103.19           C
ATOM    682  CD2 PHE A  85      51.854  39.361  61.510  1.00103.19           C
ATOM    683  CE1 PHE A  85      50.462  37.191  60.578  1.00103.19           C
ATOM    684  CE2 PHE A  85      52.530  38.329  60.902  1.00103.19           C
ATOM    685  CZ  PHE A  85      51.828  37.245  60.433  1.00103.19           C
ATOM    686  C   PHE A  85      48.348  40.668  60.313  1.00103.19           C
ATOM    687  O   PHE A  85      48.710  40.471  59.154  1.00103.19           O
ATOM    688  N   GLU A  86      47.152  40.255  60.781  1.00116.78           N
ATOM    689  CA  GLU A  86      46.275  39.484  59.950  1.00116.78           C
ATOM    690  CB  GLU A  86      45.000  38.971  60.667  1.00116.78           C
ATOM    691  CG  GLU A  86      44.108  40.036  61.317  1.00116.78           C
ATOM    692  CD  GLU A  86      43.038  40.545  60.353  1.00116.78           C
ATOM    693  OE1 GLU A  86      42.041  39.811  60.141  1.00116.78           O
ATOM    694  OE2 GLU A  86      43.186  41.683  59.833  1.00116.78           O
ATOM    695  C   GLU A  86      45.881  40.308  58.767  1.00116.78           C
ATOM    696  O   GLU A  86      45.795  39.796  57.653  1.00116.78           O
ATOM    697  N   THR A  87      45.656  41.619  58.970  1.00 54.98           N
ATOM    698  CA  THR A  87      45.203  42.480  57.915  1.00 54.98           C
ATOM    699  CB  THR A  87      45.082  43.904  58.365  1.00 54.98           C
ATOM    700  OG1 THR A  87      44.272  43.999  59.525  1.00 54.98           O
ATOM    701  CG2 THR A  87      44.443  44.706  57.219  1.00 54.98           C
ATOM    702  C   THR A  87      46.243  42.524  56.842  1.00 54.98           C
ATOM    703  O   THR A  87      45.941  42.399  55.655  1.00 54.98           O
ATOM    704  N   ALA A  88      47.510  42.699  57.265  1.00 42.35           N
ATOM    705  CA  ALA A  88      48.622  42.882  56.376  1.00 42.35           C
ATOM    706  CB  ALA A  88      49.948  43.118  57.125  1.00 42.35           C
ATOM    707  C   ALA A  88      48.805  41.671  55.513  1.00 42.35           C
ATOM    708  O   ALA A  88      49.090  41.792  54.323  1.00 42.35           O
ATOM    709  N   THR A  89      48.657  40.471  56.106  1.00123.82           N
ATOM    710  CA  THR A  89      48.838  39.212  55.431  1.00123.82           C
ATOM    711  CB  THR A  89      48.922  38.032  56.360  1.00123.82           C
ATOM    712  OG1 THR A  89      49.334  36.877  55.644  1.00123.82           O
ATOM    713  CG2 THR A  89      47.546  37.778  56.993  1.00123.82           C
ATOM    714  C   THR A  89      47.722  38.968  54.458  1.00123.82           C
ATOM    715  O   THR A  89      47.871  38.184  53.525  1.00123.82           O
ATOM    716  N   PHE A  90      46.554  39.590  54.680  1.00 95.06           N
ATOM    717  CA  PHE A  90      45.408  39.373  53.840  1.00 95.06           C
ATOM    718  CB  PHE A  90      44.157  40.063  54.415  1.00 95.06           C
ATOM    719  CG  PHE A  90      42.966  39.716  53.591  1.00 95.06           C
ATOM    720  CD1 PHE A  90      42.696  38.406  53.270  1.00 95.06           C
ATOM    721  CD2 PHE A  90      42.082  40.691  53.195  1.00 95.06           C
ATOM    722  CE1 PHE A  90      41.589  38.074  52.525  1.00 95.06           C
ATOM    723  CE2 PHE A  90      40.971  40.365  52.453  1.00 95.06           C
ATOM    724  CZ  PHE A  90      40.725  39.057  52.111  1.00 95.06           C
ATOM    725  C   PHE A  90      45.666  39.838  52.424  1.00 95.06           C
ATOM    726  O   PHE A  90      45.208  39.197  51.478  1.00 95.06           O
ATOM    727  N   TYR A  91      46.395  40.960  52.240  1.00 81.54           N
ATOM    728  CA  TYR A  91      46.627  41.557  50.941  1.00 81.54           C
ATOM    729  CB  TYR A  91      46.879  43.074  51.026  1.00 81.54           C
ATOM    730  CG  TYR A  91      45.671  43.753  51.580  1.00 81.54           C
ATOM    731  CD1 TYR A  91      45.365  43.667  52.919  1.00 81.54           C
ATOM    732  CD2 TYR A  91      44.855  44.501  50.761  1.00 81.54           C
ATOM    733  CE1 TYR A  91      44.252  44.298  53.427  1.00 81.54           C
ATOM    734  CE2 TYR A  91      43.742  45.135  51.263  1.00 81.54           C
ATOM    735  CZ  TYR A  91      43.436  45.033  52.597  1.00 81.54           C
ATOM    736  OH  TYR A  91      42.292  45.684  53.109  1.00 81.54           O
ATOM    737  C   TYR A  91      47.855  40.989  50.276  1.00 81.54           C
ATOM    738  O   TYR A  91      48.874  40.748  50.919  1.00 81.54           O
ATOM    739  N   ALA A  92      47.745  40.728  48.953  1.00 65.18           N
ATOM    740  CA  ALA A  92      48.781  40.236  48.077  1.00 65.18           C
ATOM    741  CB  ALA A  92      48.241  39.819  46.700  1.00 65.18           C
ATOM    742  C   ALA A  92      49.856  41.257  47.817  1.00 65.18           C
ATOM    743  O   ALA A  92      51.018  40.901  47.638  1.00 65.18           O
ATOM    744  N   HIS A  93      49.484  42.549  47.738  1.00107.50           N
ATOM    745  CA  HIS A  93      50.333  43.647  47.346  1.00107.50           C
ATOM    746  ND1 HIS A  93      47.685  43.982  45.458  1.00107.50           N
ATOM    747  CG  HIS A  93      48.853  44.695  45.620  1.00107.50           C
ATOM    748  CB  HIS A  93      49.545  44.901  46.938  1.00107.50           C
ATOM    749  NE2 HIS A  93      48.286  44.682  43.434  1.00107.50           N
ATOM    750  CD2 HIS A  93      49.206  45.116  44.374  1.00107.50           C
ATOM    751  CE1 HIS A  93      47.393  44.005  44.132  1.00107.50           C
ATOM    752  C   HIS A  93      51.415  44.020  48.332  1.00107.50           C
ATOM    753  O   HIS A  93      52.323  44.770  47.973  1.00107.50           O
ATOM    754  N   PHE A  94      51.344  43.593  49.607  1.00 99.95           N
ATOM    755  CA  PHE A  94      52.339  44.059  50.545  1.00 99.95           C
ATOM    756  CB  PHE A  94      51.728  44.417  51.907  1.00 99.95           C
ATOM    757  CG  PHE A  94      50.750  45.508  51.640  1.00 99.95           C
ATOM    758  CD1 PHE A  94      51.184  46.790  51.408  1.00 99.95           C
ATOM    759  CD2 PHE A  94      49.397  45.254  51.625  1.00 99.95           C
ATOM    760  CE1 PHE A  94      50.292  47.804  51.158  1.00 99.95           C
ATOM    761  CE2 PHE A  94      48.498  46.266  51.375  1.00 99.95           C
ATOM    762  CZ  PHE A  94      48.943  47.546  51.144  1.00 99.95           C
ATOM    763  C   PHE A  94      53.411  43.029  50.800  1.00 99.95           C
ATOM    764  O   PHE A  94      53.169  42.008  51.438  1.00 99.95           O
ATOM    765  N   ASP A  95      54.654  43.313  50.353  1.00 71.81           N
ATOM    766  CA  ASP A  95      55.761  42.397  50.465  1.00 71.81           C
ATOM    767  CB  ASP A  95      56.874  42.726  49.454  1.00 71.81           C
ATOM    768  CG  ASP A  95      56.297  42.491  48.065  1.00 71.81           C
ATOM    769  OD1 ASP A  95      55.821  41.352  47.812  1.00 71.81           O
ATOM    770  OD2 ASP A  95      56.302  43.451  47.250  1.00 71.81           O
ATOM    771  C   ASP A  95      56.375  42.401  51.844  1.00 71.81           C
ATOM    772  O   ASP A  95      56.798  43.435  52.359  1.00 71.81           O
ATOM    773  N   ILE A  96      56.408  41.207  52.475  1.00122.94           N
ATOM    774  CA  ILE A  96      57.026  40.897  53.738  1.00122.94           C
ATOM    775  CB  ILE A  96      56.546  39.620  54.361  1.00122.94           C
ATOM    776  CG2 ILE A  96      56.868  38.448  53.418  1.00122.94           C
ATOM    777  CG1 ILE A  96      57.169  39.484  55.762  1.00122.94           C
ATOM    778  CD1 ILE A  96      56.753  40.592  56.730  1.00122.94           C
ATOM    779  C   ILE A  96      58.525  40.811  53.613  1.00122.94           C
ATOM    780  O   ILE A  96      59.253  40.963  54.591  1.00122.94           O
ATOM    781  N   VAL A  97      59.029  40.440  52.422  1.00 44.81           N
ATOM    782  CA  VAL A  97      60.444  40.261  52.264  1.00 44.81           C
ATOM    783  CB  VAL A  97      60.789  38.972  51.564  1.00 44.81           C
ATOM    784  CG1 VAL A  97      62.309  38.868  51.348  1.00 44.81           C
ATOM    785  CG2 VAL A  97      60.205  37.810  52.386  1.00 44.81           C
ATOM    786  C   VAL A  97      60.961  41.407  51.453  1.00 44.81           C
ATOM    787  O   VAL A  97      60.210  42.086  50.753  1.00 44.81           O
ATOM    788  N   LYS A  98      62.279  41.673  51.574  1.00 80.33           N
ATOM    789  CA  LYS A  98      62.904  42.742  50.860  1.00 80.33           C
ATOM    790  CB  LYS A  98      64.394  42.917  51.199  1.00 80.33           C
ATOM    791  CG  LYS A  98      65.014  44.182  50.605  1.00 80.33           C
ATOM    792  CD  LYS A  98      66.383  44.507  51.203  1.00 80.33           C
ATOM    793  CE  LYS A  98      67.529  44.460  50.196  1.00 80.33           C
ATOM    794  NZ  LYS A  98      67.715  45.795  49.585  1.00 80.33           N
ATOM    795  C   LYS A  98      62.806  42.452  49.403  1.00 80.33           C
ATOM    796  O   LYS A  98      63.093  41.349  48.942  1.00 80.33           O
ATOM    797  N   GLU A  99      62.375  43.467  48.639  1.00 70.22           N
ATOM    798  CA  GLU A  99      62.253  43.331  47.222  1.00 70.22           C
ATOM    799  CB  GLU A  99      60.849  43.696  46.710  1.00 70.22           C
ATOM    800  CG  GLU A  99      59.745  42.729  47.141  1.00 70.22           C
ATOM    801  CD  GLU A  99      59.661  41.628  46.096  1.00 70.22           C
ATOM    802  OE1 GLU A  99      60.372  41.737  45.062  1.00 70.22           O
ATOM    803  OE2 GLU A  99      58.879  40.666  46.317  1.00 70.22           O
ATOM    804  C   GLU A  99      63.182  44.348  46.663  1.00 70.22           C
ATOM    805  O   GLU A  99      63.251  45.474  47.155  1.00 70.22           O
ATOM    806  N   GLY A 100      63.931  43.973  45.614  1.00 13.87           N
ATOM    807  CA  GLY A 100      64.856  44.906  45.055  1.00 13.87           C
ATOM    808  C   GLY A 100      66.159  44.732  45.826  1.00 13.87           C
ATOM    809  O   GLY A 100      67.143  45.450  45.503  1.00 13.87           O
ATOM    810  OXT GLY A 100      66.188  43.873  46.747  1.00 13.87           O
TER
END
