# Supplementary material for: Effective Identification of Bacterial Type III Secretion Signals Using Joint Element Features
Source: PLoS One. 2013 Apr 4;8(4):e59754. doi: 10.1371/journal.pone.0059754 (PMC3617162; doi:10.1371/journal.pone.0059754)
Supplement: Zip file S1 — Predicted 3D structure of T3S and non-T3S signal sequences. (ZIP) [file pone.0059754.s017.zip › Supplemental_Zip_FileS1.Predicted_structure/neg/neg239.pdb]

HEADER protein
METHOD
METHOD    The models are generated by I-TASSER which combines the
METHOD    methods of threading, ab initio modeling and structural
METHOD    refinement. The procedure is fully automated.
METHOD
METHOD    Please cite following articles when you use the I-TASSER server:
METHOD 1. Ambrish Roy, Alper Kucukural, Yang Zhang. I-TASSER: a unified
METHOD    platform for automated protein structure and function prediction.
METHOD    Nature Protocols, vol 5, 725-738 (2010). 
METHOD 2. Yang Zhang. I-TASSER server for protein 3D structure prediction.
METHOD    BMC Bioinformatics, vol 9, 40 (2008).
METHOD
MODEL  1
REMARK PARENT N/A (Threading alignments from the templates are below the Z-score cut-off)
ATOM      1  N   LEU A   1      58.901  67.315  56.810  1.00                  
ATOM      2  CA  LEU A   1      57.597  66.694  57.076  1.00                  
ATOM      3  HA  LEU A   1      57.799  65.708  57.495  1.00                  
ATOM      4  CB  LEU A   1      56.856  67.492  58.172  1.00                  
ATOM      5  HB1 LEU A   1      57.273  67.171  59.127  1.00                  
ATOM      6  HB2 LEU A   1      55.804  67.211  58.177  1.00                  
ATOM      7  CG  LEU A   1      56.966  69.028  58.122  1.00                  
ATOM      8  HG  LEU A   1      58.001  69.326  58.289  1.00                  
ATOM      9  CD1 LEU A   1      56.491  69.642  56.802  1.00                  
ATOM     10 1HD1 LEU A   1      56.559  70.727  56.857  1.00                  
ATOM     11 2HD1 LEU A   1      57.126  69.294  55.989  1.00                  
ATOM     12 3HD1 LEU A   1      55.461  69.355  56.604  1.00                  
ATOM     13  CD2 LEU A   1      56.127  69.625  59.255  1.00                  
ATOM     14 1HD2 LEU A   1      56.256  70.706  59.283  1.00                  
ATOM     15 2HD2 LEU A   1      55.073  69.390  59.106  1.00                  
ATOM     16 3HD2 LEU A   1      56.456  69.212  60.210  1.00                  
ATOM     17  C   LEU A   1      56.784  66.425  55.801  1.00                  
ATOM     18  O   LEU A   1      57.197  66.749  54.684  1.00                  
ATOM     19  N   THR A   2      55.580  65.866  55.954  1.00                  
ATOM     20  H   THR A   2      55.365  65.541  56.889  1.00                  
ATOM     21  CA  THR A   2      54.545  65.695  54.900  1.00                  
ATOM     22  HA  THR A   2      53.700  65.247  55.406  1.00                  
ATOM     23  CB  THR A   2      53.973  67.029  54.362  1.00                  
ATOM     24  HB  THR A   2      53.314  66.835  53.516  1.00                  
ATOM     25  CG2 THR A   2      53.131  67.740  55.422  1.00                  
ATOM     26 1HG2 THR A   2      52.800  68.706  55.039  1.00                  
ATOM     27 2HG2 THR A   2      52.254  67.136  55.653  1.00                  
ATOM     28 3HG2 THR A   2      53.710  67.890  56.333  1.00                  
ATOM     29  OG1 THR A   2      54.962  67.942  53.952  1.00                  
ATOM     30  HG1 THR A   2      55.816  67.493  54.089  1.00                  
ATOM     31  C   THR A   2      54.835  64.675  53.799  1.00                  
ATOM     32  O   THR A   2      54.289  64.773  52.704  1.00                  
ATOM     33  N   VAL A   3      55.625  63.649  54.117  1.00                  
ATOM     34  H   VAL A   3      56.057  63.654  55.034  1.00                  
ATOM     35  CA  VAL A   3      55.827  62.455  53.278  1.00                  
ATOM     36  HA  VAL A   3      56.361  62.764  52.384  1.00                  
ATOM     37  CB  VAL A   3      56.672  61.390  54.023  1.00                  
ATOM     38  HB  VAL A   3      56.056  60.821  54.717  1.00                  
ATOM     39  CG1 VAL A   3      57.262  60.416  52.998  1.00                  
ATOM     40 1HG1 VAL A   3      57.858  59.662  53.512  1.00                  
ATOM     41 2HG1 VAL A   3      56.461  59.906  52.459  1.00                  
ATOM     42 3HG1 VAL A   3      57.890  60.960  52.299  1.00                  
ATOM     43  CG2 VAL A   3      57.795  61.987  54.869  1.00                  
ATOM     44 1HG2 VAL A   3      58.453  61.200  55.238  1.00                  
ATOM     45 2HG2 VAL A   3      58.368  62.698  54.291  1.00                  
ATOM     46 3HG2 VAL A   3      57.370  62.491  55.735  1.00                  
ATOM     47  C   VAL A   3      54.503  61.807  52.864  1.00                  
ATOM     48  O   VAL A   3      53.909  61.051  53.631  1.00                  
ATOM     49  N   MET A   4      54.061  62.093  51.641  1.00                  
ATOM     50  H   MET A   4      54.548  62.816  51.130  1.00                  
ATOM     51  CA  MET A   4      52.914  61.461  50.985  1.00                  
ATOM     52  HA  MET A   4      52.238  61.050  51.734  1.00                  
ATOM     53  CB  MET A   4      52.173  62.551  50.190  1.00                  
ATOM     54  HB1 MET A   4      52.889  63.075  49.555  1.00                  
ATOM     55  HB2 MET A   4      51.764  63.278  50.893  1.00                  
ATOM     56  CG  MET A   4      51.041  62.041  49.287  1.00                  
ATOM     57  HG1 MET A   4      51.491  61.469  48.476  1.00                  
ATOM     58  HG2 MET A   4      50.557  62.907  48.835  1.00                  
ATOM     59  SD  MET A   4      49.750  61.014  50.053  1.00                  
ATOM     60  CE  MET A   4      49.108  62.153  51.307  1.00                  
ATOM     61  HE1 MET A   4      48.258  61.693  51.811  1.00                  
ATOM     62  HE2 MET A   4      49.884  62.370  52.040  1.00                  
ATOM     63  HE3 MET A   4      48.787  63.079  50.830  1.00                  
ATOM     64  C   MET A   4      53.404  60.331  50.075  1.00                  
ATOM     65  O   MET A   4      54.246  60.542  49.206  1.00                  
ATOM     66  N   THR A   5      52.816  59.154  50.269  1.00                  
ATOM     67  H   THR A   5      52.186  59.089  51.058  1.00                  
ATOM     68  CA  THR A   5      53.001  57.913  49.535  1.00                  
ATOM     69  HA  THR A   5      53.476  58.150  48.593  1.00                  
ATOM     70  CB  THR A   5      53.932  56.945  50.274  1.00                  
ATOM     71  HB  THR A   5      53.486  56.635  51.220  1.00                  
ATOM     72  CG2 THR A   5      54.260  55.710  49.425  1.00                  
ATOM     73 1HG2 THR A   5      55.110  55.189  49.849  1.00                  
ATOM     74 2HG2 THR A   5      53.410  55.031  49.408  1.00                  
ATOM     75 3HG2 THR A   5      54.501  55.999  48.404  1.00                  
ATOM     76  OG1 THR A   5      55.132  57.619  50.539  1.00                  
ATOM     77  HG1 THR A   5      55.458  57.888  49.662  1.00                  
ATOM     78  C   THR A   5      51.685  57.225  49.182  1.00                  
ATOM     79  O   THR A   5      51.199  56.346  49.900  1.00                  
ATOM     80  N   PRO A   6      51.121  57.534  48.004  1.00                  
ATOM     81  CD  PRO A   6      51.282  58.766  47.235  1.00                  
ATOM     82  HD1 PRO A   6      52.315  59.113  47.198  1.00                  
ATOM     83  HD2 PRO A   6      50.647  59.537  47.669  1.00                  
ATOM     84  CG  PRO A   6      50.794  58.450  45.822  1.00                  
ATOM     85  HG1 PRO A   6      51.639  58.137  45.206  1.00                  
ATOM     86  HG2 PRO A   6      50.288  59.303  45.371  1.00                  
ATOM     87  CB  PRO A   6      49.844  57.271  46.035  1.00                  
ATOM     88  HB1 PRO A   6      49.751  56.660  45.135  1.00                  
ATOM     89  HB2 PRO A   6      48.868  57.651  46.331  1.00                  
ATOM     90  CA  PRO A   6      50.482  56.505  47.200  1.00                  
ATOM     91  HA  PRO A   6      49.715  55.984  47.775  1.00                  
ATOM     92  C   PRO A   6      51.516  55.496  46.680  1.00                  
ATOM     93  O   PRO A   6      52.679  55.828  46.465  1.00                  
ATOM     94  N   GLY A   7      51.074  54.268  46.407  1.00                  
ATOM     95  H   GLY A   7      50.128  54.032  46.661  1.00                  
ATOM     96  CA  GLY A   7      51.968  53.219  45.896  1.00                  
ATOM     97  HA1 GLY A   7      52.601  52.865  46.712  1.00                  
ATOM     98  HA2 GLY A   7      52.619  53.648  45.133  1.00                  
ATOM     99  C   GLY A   7      51.274  52.010  45.276  1.00                  
ATOM    100  O   GLY A   7      51.845  50.924  45.250  1.00                  
ATOM    101  N   ALA A   8      50.032  52.167  44.814  1.00                  
ATOM    102  H   ALA A   8      49.645  53.095  44.782  1.00                  
ATOM    103  CA  ALA A   8      49.206  51.063  44.329  1.00                  
ATOM    104  HA  ALA A   8      49.319  50.224  45.019  1.00                  
ATOM    105  CB  ALA A   8      47.734  51.501  44.381  1.00                  
ATOM    106  HB1 ALA A   8      47.096  50.680  44.052  1.00                  
ATOM    107  HB2 ALA A   8      47.459  51.769  45.402  1.00                  
ATOM    108  HB3 ALA A   8      47.571  52.358  43.726  1.00                  
ATOM    109  C   ALA A   8      49.607  50.556  42.929  1.00                  
ATOM    110  O   ALA A   8      49.185  51.109  41.912  1.00                  
ATOM    111  N   ALA A   9      50.381  49.468  42.876  1.00                  
ATOM    112  H   ALA A   9      50.775  49.135  43.747  1.00                  
ATOM    113  CA  ALA A   9      50.731  48.724  41.659  1.00                  
ATOM    114  HA  ALA A   9      51.055  49.436  40.898  1.00                  
ATOM    115  CB  ALA A   9      51.924  47.819  42.000  1.00                  
ATOM    116  HB1 ALA A   9      52.241  47.270  41.112  1.00                  
ATOM    117  HB2 ALA A   9      52.761  48.419  42.361  1.00                  
ATOM    118  HB3 ALA A   9      51.639  47.103  42.772  1.00                  
ATOM    119  C   ALA A   9      49.528  47.934  41.076  1.00                  
ATOM    120  O   ALA A   9      49.520  46.704  40.991  1.00                  
ATOM    121  N   ALA A  10      48.482  48.669  40.696  1.00                  
ATOM    122  H   ALA A  10      48.577  49.671  40.834  1.00                  
ATOM    123  CA  ALA A  10      47.287  48.210  39.991  1.00                  
ATOM    124  HA  ALA A  10      46.727  49.120  39.766  1.00                  
ATOM    125  CB  ALA A  10      47.665  47.642  38.611  1.00                  
ATOM    126  HB1 ALA A  10      46.758  47.436  38.041  1.00                  
ATOM    127  HB2 ALA A  10      48.269  48.364  38.063  1.00                  
ATOM    128  HB3 ALA A  10      48.226  46.713  38.719  1.00                  
ATOM    129  C   ALA A  10      46.297  47.334  40.776  1.00                  
ATOM    130  O   ALA A  10      46.230  46.120  40.586  1.00                  
ATOM    131  N   ILE A  11      45.518  47.982  41.648  1.00                  
ATOM    132  H   ILE A  11      45.636  48.981  41.718  1.00                  
ATOM    133  CA  ILE A  11      44.478  47.384  42.499  1.00                  
ATOM    134  HA  ILE A  11      45.014  46.734  43.191  1.00                  
ATOM    135  CB  ILE A  11      43.824  48.466  43.394  1.00                  
ATOM    136  HB  ILE A  11      44.636  48.931  43.956  1.00                  
ATOM    137  CG2 ILE A  11      43.124  49.595  42.609  1.00                  
ATOM    138 1HG2 ILE A  11      43.781  49.994  41.839  1.00                  
ATOM    139 2HG2 ILE A  11      42.212  49.226  42.139  1.00                  
ATOM    140 3HG2 ILE A  11      42.860  50.411  43.282  1.00                  
ATOM    141  CG1 ILE A  11      42.880  47.806  44.424  1.00                  
ATOM    142 1HG1 ILE A  11      43.400  46.966  44.888  1.00                  
ATOM    143 2HG1 ILE A  11      41.995  47.418  43.918  1.00                  
ATOM    144  CD1 ILE A  11      42.430  48.751  45.545  1.00                  
ATOM    145  HD1 ILE A  11      41.855  48.187  46.281  1.00                  
ATOM    146  HD2 ILE A  11      43.299  49.190  46.035  1.00                  
ATOM    147  HD3 ILE A  11      41.797  49.542  45.144  1.00                  
ATOM    148  C   ILE A  11      43.474  46.481  41.761  1.00                  
ATOM    149  O   ILE A  11      42.579  46.951  41.064  1.00                  
ATOM    150  N   ARG A  12      43.659  45.168  41.971  1.00                  
ATOM    151  H   ARG A  12      44.520  44.964  42.460  1.00                  
ATOM    152  CA  ARG A  12      42.720  44.029  41.865  1.00                  
ATOM    153  HA  ARG A  12      42.729  43.588  42.863  1.00                  
ATOM    154  CB  ARG A  12      41.242  44.424  41.605  1.00                  
ATOM    155  HB1 ARG A  12      41.176  44.994  40.679  1.00                  
ATOM    156  HB2 ARG A  12      40.898  45.062  42.421  1.00                  
ATOM    157  CG  ARG A  12      40.260  43.245  41.445  1.00                  
ATOM    158  HG1 ARG A  12      40.520  42.704  40.535  1.00                  
ATOM    159  HG2 ARG A  12      39.260  43.654  41.292  1.00                  
ATOM    160  CD  ARG A  12      40.196  42.248  42.619  1.00                  
ATOM    161  HD1 ARG A  12      39.688  42.727  43.458  1.00                  
ATOM    162  HD2 ARG A  12      41.198  41.982  42.955  1.00                  
ATOM    163  NE  ARG A  12      39.465  41.021  42.230  1.00                  
ATOM    164  HE  ARG A  12      38.484  41.001  42.445  1.00                  
ATOM    165  CZ  ARG A  12      39.950  40.002  41.532  1.00                  
ATOM    166  NH1 ARG A  12      41.207  39.878  41.233  1.00                  
ATOM    167 1HH1 ARG A  12      41.876  40.563  41.569  1.00                  
ATOM    168 2HH1 ARG A  12      41.514  39.277  40.478  1.00                  
ATOM    169  NH2 ARG A  12      39.155  39.070  41.091  1.00                  
ATOM    170 1HH2 ARG A  12      38.171  39.105  41.279  1.00                  
ATOM    171 2HH2 ARG A  12      39.542  38.295  40.580  1.00                  
ATOM    172  C   ARG A  12      43.158  42.881  40.961  1.00                  
ATOM    173  O   ARG A  12      43.180  41.776  41.501  1.00                  
ATOM    174  N   PRO A  13      43.346  43.054  39.636  1.00                  
ATOM    175  CD  PRO A  13      43.652  44.313  38.967  1.00                  
ATOM    176  HD1 PRO A  13      44.678  44.599  39.200  1.00                  
ATOM    177  HD2 PRO A  13      42.966  45.107  39.257  1.00                  
ATOM    178  CG  PRO A  13      43.526  44.047  37.466  1.00                  
ATOM    179  HG1 PRO A  13      44.272  44.601  36.896  1.00                  
ATOM    180  HG2 PRO A  13      42.520  44.308  37.134  1.00                  
ATOM    181  CB  PRO A  13      43.728  42.538  37.348  1.00                  
ATOM    182  HB1 PRO A  13      44.796  42.313  37.348  1.00                  
ATOM    183  HB2 PRO A  13      43.249  42.133  36.455  1.00                  
ATOM    184  CA  PRO A  13      43.074  42.018  38.630  1.00                  
ATOM    185  HA  PRO A  13      41.996  41.989  38.469  1.00                  
ATOM    186  C   PRO A  13      43.526  40.598  38.982  1.00                  
ATOM    187  O   PRO A  13      42.714  39.675  38.881  1.00                  
ATOM    188  N   LEU A  14      44.757  40.420  39.480  1.00                  
ATOM    189  H   LEU A  14      45.361  41.231  39.582  1.00                  
ATOM    190  CA  LEU A  14      45.247  39.104  39.909  1.00                  
ATOM    191  HA  LEU A  14      44.445  38.639  40.482  1.00                  
ATOM    192  CB  LEU A  14      45.509  38.250  38.634  1.00                  
ATOM    193  HB1 LEU A  14      46.579  38.076  38.505  1.00                  
ATOM    194  HB2 LEU A  14      45.185  38.797  37.748  1.00                  
ATOM    195  CG  LEU A  14      44.771  36.898  38.632  1.00                  
ATOM    196  HG  LEU A  14      43.701  37.078  38.735  1.00                  
ATOM    197  CD1 LEU A  14      45.011  36.187  37.301  1.00                  
ATOM    198 1HD1 LEU A  14      44.460  35.247  37.279  1.00                  
ATOM    199 2HD1 LEU A  14      44.663  36.812  36.478  1.00                  
ATOM    200 3HD1 LEU A  14      46.074  35.981  37.172  1.00                  
ATOM    201  CD2 LEU A  14      45.212  35.959  39.755  1.00                  
ATOM    202 1HD2 LEU A  14      44.683  35.010  39.674  1.00                  
ATOM    203 2HD2 LEU A  14      46.286  35.776  39.686  1.00                  
ATOM    204 3HD2 LEU A  14      44.993  36.397  40.727  1.00                  
ATOM    205  C   LEU A  14      46.476  39.096  40.839  1.00                  
ATOM    206  O   LEU A  14      47.171  38.090  40.936  1.00                  
ATOM    207  N   ASN A  15      46.787  40.213  41.490  1.00                  
ATOM    208  H   ASN A  15      46.138  40.985  41.416  1.00                  
ATOM    209  CA  ASN A  15      48.164  40.589  41.819  1.00                  
ATOM    210  HA  ASN A  15      48.804  39.725  41.630  1.00                  
ATOM    211  CB  ASN A  15      48.634  41.673  40.804  1.00                  
ATOM    212  HB1 ASN A  15      48.881  41.171  39.869  1.00                  
ATOM    213  HB2 ASN A  15      49.559  42.120  41.167  1.00                  
ATOM    214  CG  ASN A  15      47.651  42.793  40.444  1.00                  
ATOM    215  OD1 ASN A  15      46.439  42.633  40.371  1.00                  
ATOM    216  ND2 ASN A  15      48.130  43.975  40.146  1.00                  
ATOM    217 1HD2 ASN A  15      49.111  44.181  40.246  1.00                  
ATOM    218 2HD2 ASN A  15      47.453  44.716  40.005  1.00                  
ATOM    219  C   ASN A  15      48.404  40.889  43.317  1.00                  
ATOM    220  O   ASN A  15      48.932  41.951  43.644  1.00                  
ATOM    221  N   PRO A  16      48.059  39.966  44.246  1.00                  
ATOM    222  CD  PRO A  16      47.638  38.592  44.003  1.00                  
ATOM    223  HD1 PRO A  16      48.269  38.105  43.259  1.00                  
ATOM    224  HD2 PRO A  16      46.595  38.580  43.685  1.00                  
ATOM    225  CG  PRO A  16      47.765  37.864  45.341  1.00                  
ATOM    226  HG1 PRO A  16      48.776  37.466  45.447  1.00                  
ATOM    227  HG2 PRO A  16      47.028  37.066  45.438  1.00                  
ATOM    228  CB  PRO A  16      47.539  38.976  46.361  1.00                  
ATOM    229  HB1 PRO A  16      48.011  38.750  47.319  1.00                  
ATOM    230  HB2 PRO A  16      46.468  39.131  46.496  1.00                  
ATOM    231  CA  PRO A  16      48.149  40.209  45.687  1.00                  
ATOM    232  HA  PRO A  16      47.544  41.082  45.937  1.00                  
ATOM    233  C   PRO A  16      49.578  40.489  46.173  1.00                  
ATOM    234  O   PRO A  16      49.764  41.300  47.080  1.00                  
ATOM    235  N   GLU A  17      50.573  39.848  45.549  1.00                  
ATOM    236  H   GLU A  17      50.326  39.211  44.808  1.00                  
ATOM    237  CA  GLU A  17      51.994  39.881  45.933  1.00                  
ATOM    238  HA  GLU A  17      52.072  39.524  46.960  1.00                  
ATOM    239  CB  GLU A  17      52.750  38.878  45.040  1.00                  
ATOM    240  HB1 GLU A  17      52.785  39.262  44.019  1.00                  
ATOM    241  HB2 GLU A  17      52.184  37.945  45.038  1.00                  
ATOM    242  CG  GLU A  17      54.177  38.569  45.526  1.00                  
ATOM    243  HG1 GLU A  17      54.138  38.377  46.602  1.00                  
ATOM    244  HG2 GLU A  17      54.809  39.443  45.358  1.00                  
ATOM    245  CD  GLU A  17      54.809  37.353  44.824  1.00                  
ATOM    246  OE1 GLU A  17      54.333  36.996  43.721  1.00                  
ATOM    247  OE2 GLU A  17      55.759  36.788  45.412  1.00                  
ATOM    248  C   GLU A  17      52.648  41.273  45.922  1.00                  
ATOM    249  O   GLU A  17      53.641  41.503  46.606  1.00                  
ATOM    250  N   THR A  18      52.044  42.224  45.209  1.00                  
ATOM    251  H   THR A  18      51.208  41.960  44.707  1.00                  
ATOM    252  CA  THR A  18      52.517  43.606  45.073  1.00                  
ATOM    253  HA  THR A  18      53.395  43.746  45.701  1.00                  
ATOM    254  CB  THR A  18      52.948  43.850  43.612  1.00                  
ATOM    255  HB  THR A  18      53.687  43.095  43.344  1.00                  
ATOM    256  CG2 THR A  18      51.800  43.768  42.601  1.00                  
ATOM    257 1HG2 THR A  18      52.190  43.965  41.602  1.00                  
ATOM    258 2HG2 THR A  18      51.370  42.768  42.616  1.00                  
ATOM    259 3HG2 THR A  18      51.027  44.500  42.834  1.00                  
ATOM    260  OG1 THR A  18      53.549  45.110  43.452  1.00                  
ATOM    261  HG1 THR A  18      53.106  45.718  44.059  1.00                  
ATOM    262  C   THR A  18      51.454  44.616  45.549  1.00                  
ATOM    263  O   THR A  18      51.579  45.813  45.273  1.00                  
ATOM    264  N   HIS A  19      50.402  44.162  46.253  1.00                  
ATOM    265  H   HIS A  19      50.394  43.170  46.466  1.00                  
ATOM    266  CA  HIS A  19      49.434  45.031  46.956  1.00                  
ATOM    267  HA  HIS A  19      49.663  46.080  46.759  1.00                  
ATOM    268  CB  HIS A  19      47.986  44.759  46.514  1.00                  
ATOM    269  HB1 HIS A  19      47.319  45.412  47.077  1.00                  
ATOM    270  HB2 HIS A  19      47.726  43.727  46.753  1.00                  
ATOM    271  CG  HIS A  19      47.699  44.963  45.058  1.00                  
ATOM    272  ND1 HIS A  19      46.649  44.349  44.376  1.00                  
ATOM    273  CE1 HIS A  19      46.862  44.630  43.087  1.00                  
ATOM    274  HE1 HIS A  19      46.269  44.248  42.270  1.00                  
ATOM    275  NE2 HIS A  19      47.928  45.433  42.943  1.00                  
ATOM    276  HE2 HIS A  19      48.332  45.726  42.056  1.00                  
ATOM    277  CD2 HIS A  19      48.463  45.670  44.178  1.00                  
ATOM    278  HD2 HIS A  19      49.366  46.219  44.396  1.00                  
ATOM    279  C   HIS A  19      49.515  44.853  48.477  1.00                  
ATOM    280  O   HIS A  19      49.849  45.776  49.229  1.00                  
ATOM    281  N   GLY A  20      49.337  43.605  48.914  1.00                  
ATOM    282  H   GLY A  20      49.116  42.922  48.197  1.00                  
ATOM    283  CA  GLY A  20      50.129  43.079  50.012  1.00                  
ATOM    284  HA1 GLY A  20      49.780  42.076  50.257  1.00                  
ATOM    285  HA2 GLY A  20      50.038  43.715  50.887  1.00                  
ATOM    286  C   GLY A  20      51.605  42.998  49.588  1.00                  
ATOM    287  O   GLY A  20      51.976  43.376  48.484  1.00                  
ATOM    288  N   ALA A  21      52.474  42.590  50.507  1.00                  
ATOM    289  H   ALA A  21      52.104  42.183  51.344  1.00                  
ATOM    290  CA  ALA A  21      53.833  43.133  50.585  1.00                  
ATOM    291  HA  ALA A  21      54.254  42.771  51.523  1.00                  
ATOM    292  CB  ALA A  21      54.757  42.575  49.492  1.00                  
ATOM    293  HB1 ALA A  21      55.789  42.859  49.698  1.00                  
ATOM    294  HB2 ALA A  21      54.689  41.486  49.461  1.00                  
ATOM    295  HB3 ALA A  21      54.483  42.967  48.514  1.00                  
ATOM    296  C   ALA A  21      53.813  44.653  50.698  1.00                  
ATOM    297  O   ALA A  21      53.812  45.084  51.832  1.00                  
ATOM    298  N   TRP A  22      53.679  45.452  49.641  1.00                  
ATOM    299  H   TRP A  22      53.518  44.991  48.752  1.00                  
ATOM    300  CA  TRP A  22      53.625  46.923  49.673  1.00                  
ATOM    301  HA  TRP A  22      54.642  47.300  49.726  1.00                  
ATOM    302  CB  TRP A  22      52.992  47.416  48.354  1.00                  
ATOM    303  HB1 TRP A  22      52.381  48.295  48.567  1.00                  
ATOM    304  HB2 TRP A  22      52.315  46.658  47.955  1.00                  
ATOM    305  CG  TRP A  22      53.965  47.806  47.283  1.00                  
ATOM    306  CD1 TRP A  22      54.133  49.066  46.822  1.00                  
ATOM    307  HD1 TRP A  22      53.555  49.925  47.144  1.00                  
ATOM    308  NE1 TRP A  22      55.207  49.111  45.959  1.00                  
ATOM    309  HE1 TRP A  22      55.606  49.990  45.647  1.00                  
ATOM    310  CE2 TRP A  22      55.754  47.861  45.762  1.00                  
ATOM    311  CZ2 TRP A  22      56.832  47.395  44.992  1.00                  
ATOM    312  HZ2 TRP A  22      57.376  48.064  44.346  1.00                  
ATOM    313  CH2 TRP A  22      57.167  46.031  45.042  1.00                  
ATOM    314  HH2 TRP A  22      57.976  45.638  44.442  1.00                  
ATOM    315  CZ3 TRP A  22      56.424  45.159  45.855  1.00                  
ATOM    316  HZ3 TRP A  22      56.672  44.105  45.875  1.00                  
ATOM    317  CE3 TRP A  22      55.344  45.637  46.619  1.00                  
ATOM    318  HE3 TRP A  22      54.775  44.941  47.212  1.00                  
ATOM    319  CD2 TRP A  22      54.976  47.000  46.596  1.00                  
ATOM    320  C   TRP A  22      52.881  47.524  50.873  1.00                  
ATOM    321  O   TRP A  22      53.473  48.358  51.531  1.00                  
ATOM    322  N   THR A  23      51.668  47.113  51.262  1.00                  
ATOM    323  H   THR A  23      51.139  46.493  50.655  1.00                  
ATOM    324  CA  THR A  23      51.044  47.699  52.478  1.00                  
ATOM    325  HA  THR A  23      51.192  48.774  52.433  1.00                  
ATOM    326  CB  THR A  23      49.507  47.519  52.431  1.00                  
ATOM    327  HB  THR A  23      49.170  47.776  51.426  1.00                  
ATOM    328  CG2 THR A  23      49.046  46.097  52.742  1.00                  
ATOM    329 1HG2 THR A  23      49.548  45.401  52.078  1.00                  
ATOM    330 2HG2 THR A  23      49.266  45.845  53.780  1.00                  
ATOM    331 3HG2 THR A  23      47.970  46.027  52.577  1.00                  
ATOM    332  OG1 THR A  23      48.828  48.368  53.334  1.00                  
ATOM    333  HG1 THR A  23      48.101  48.801  52.856  1.00                  
ATOM    334  C   THR A  23      51.649  47.259  53.828  1.00                  
ATOM    335  O   THR A  23      51.652  48.009  54.805  1.00                  
ATOM    336  N   ARG A  24      52.258  46.066  53.889  1.00                  
ATOM    337  H   ARG A  24      52.370  45.577  53.007  1.00                  
ATOM    338  CA  ARG A  24      53.055  45.594  55.044  1.00                  
ATOM    339  HA  ARG A  24      52.565  45.894  55.971  1.00                  
ATOM    340  CB  ARG A  24      53.194  44.056  55.029  1.00                  
ATOM    341  HB1 ARG A  24      53.861  43.775  55.847  1.00                  
ATOM    342  HB2 ARG A  24      53.672  43.747  54.098  1.00                  
ATOM    343  CG  ARG A  24      51.883  43.268  55.203  1.00                  
ATOM    344  HG1 ARG A  24      51.229  43.449  54.349  1.00                  
ATOM    345  HG2 ARG A  24      51.381  43.595  56.115  1.00                  
ATOM    346  CD  ARG A  24      52.196  41.762  55.305  1.00                  
ATOM    347  HD1 ARG A  24      52.857  41.600  56.159  1.00                  
ATOM    348  HD2 ARG A  24      52.725  41.457  54.399  1.00                  
ATOM    349  NE  ARG A  24      50.987  40.923  55.470  1.00                  
ATOM    350  HE  ARG A  24      50.109  41.403  55.592  1.00                  
ATOM    351  CZ  ARG A  24      50.961  39.594  55.499  1.00                  
ATOM    352  NH1 ARG A  24      52.046  38.877  55.393  1.00                  
ATOM    353 1HH1 ARG A  24      52.938  39.334  55.344  1.00                  
ATOM    354 2HH1 ARG A  24      52.002  37.874  55.405  1.00                  
ATOM    355  NH2 ARG A  24      49.839  38.942  55.635  1.00                  
ATOM    356 1HH2 ARG A  24      48.971  39.439  55.723  1.00                  
ATOM    357 2HH2 ARG A  24      49.836  37.938  55.695  1.00                  
ATOM    358  C   ARG A  24      54.456  46.199  55.086  1.00                  
ATOM    359  O   ARG A  24      55.012  46.342  56.161  1.00                  
ATOM    360  N   ALA A  25      55.007  46.561  53.938  1.00                  
ATOM    361  H   ALA A  25      54.498  46.315  53.097  1.00                  
ATOM    362  CA  ALA A  25      56.290  47.199  53.718  1.00                  
ATOM    363  HA  ALA A  25      56.996  46.887  54.489  1.00                  
ATOM    364  CB  ALA A  25      56.801  46.713  52.359  1.00                  
ATOM    365  HB1 ALA A  25      57.787  47.128  52.169  1.00                  
ATOM    366  HB2 ALA A  25      56.876  45.625  52.351  1.00                  
ATOM    367  HB3 ALA A  25      56.127  47.038  51.567  1.00                  
ATOM    368  C   ALA A  25      56.180  48.727  53.763  1.00                  
ATOM    369  O   ALA A  25      57.214  49.364  53.825  1.00                  
ATOM    370  N   LEU A  26      54.954  49.270  53.817  1.00                  
ATOM    371  H   LEU A  26      54.218  48.676  53.461  1.00                  
ATOM    372  CA  LEU A  26      54.528  50.617  54.197  1.00                  
ATOM    373  HA  LEU A  26      55.278  51.335  53.909  1.00                  
ATOM    374  CB  LEU A  26      53.189  50.982  53.502  1.00                  
ATOM    375  HB1 LEU A  26      52.677  51.745  54.091  1.00                  
ATOM    376  HB2 LEU A  26      52.548  50.106  53.502  1.00                  
ATOM    377  CG  LEU A  26      53.307  51.518  52.065  1.00                  
ATOM    378  HG  LEU A  26      54.015  50.908  51.522  1.00                  
ATOM    379  CD1 LEU A  26      51.969  51.501  51.317  1.00                  
ATOM    380 1HD1 LEU A  26      52.093  51.955  50.333  1.00                  
ATOM    381 2HD1 LEU A  26      51.635  50.477  51.176  1.00                  
ATOM    382 3HD1 LEU A  26      51.216  52.058  51.877  1.00                  
ATOM    383  CD2 LEU A  26      53.792  52.964  52.064  1.00                  
ATOM    384 1HD2 LEU A  26      54.004  53.271  51.041  1.00                  
ATOM    385 2HD2 LEU A  26      53.030  53.622  52.479  1.00                  
ATOM    386 3HD2 LEU A  26      54.700  53.049  52.656  1.00                  
ATOM    387  C   LEU A  26      54.276  50.691  55.706  1.00                  
ATOM    388  O   LEU A  26      54.719  51.627  56.353  1.00                  
ATOM    389  N   ALA A  27      53.622  49.697  56.312  1.00                  
ATOM    390  H   ALA A  27      53.104  49.031  55.749  1.00                  
ATOM    391  CA  ALA A  27      53.582  49.587  57.772  1.00                  
ATOM    392  HA  ALA A  27      53.293  50.556  58.185  1.00                  
ATOM    393  CB  ALA A  27      52.495  48.571  58.144  1.00                  
ATOM    394  HB1 ALA A  27      52.394  48.526  59.230  1.00                  
ATOM    395  HB2 ALA A  27      51.541  48.880  57.714  1.00                  
ATOM    396  HB3 ALA A  27      52.759  47.583  57.767  1.00                  
ATOM    397  C   ALA A  27      54.931  49.215  58.414  1.00                  
ATOM    398  O   ALA A  27      55.134  49.374  59.625  1.00                  
ATOM    399  N   LYS A  28      55.865  48.726  57.589  1.00                  
ATOM    400  H   LYS A  28      55.558  48.393  56.686  1.00                  
ATOM    401  CA  LYS A  28      57.291  48.701  57.874  1.00                  
ATOM    402  HA  LYS A  28      57.399  48.919  58.929  1.00                  
ATOM    403  CB  LYS A  28      57.966  47.334  57.648  1.00                  
ATOM    404  HB1 LYS A  28      59.028  47.458  57.864  1.00                  
ATOM    405  HB2 LYS A  28      57.888  47.061  56.595  1.00                  
ATOM    406  CG  LYS A  28      57.465  46.151  58.514  1.00                  
ATOM    407  HG1 LYS A  28      58.301  45.463  58.651  1.00                  
ATOM    408  HG2 LYS A  28      56.711  45.611  57.944  1.00                  
ATOM    409  CD  LYS A  28      56.854  46.452  59.900  1.00                  
ATOM    410  HD1 LYS A  28      56.639  45.502  60.392  1.00                  
ATOM    411  HD2 LYS A  28      55.895  46.940  59.741  1.00                  
ATOM    412  CE  LYS A  28      57.738  47.298  60.833  1.00                  
ATOM    413  HE1 LYS A  28      58.460  47.855  60.231  1.00                  
ATOM    414  HE2 LYS A  28      58.312  46.637  61.488  1.00                  
ATOM    415  NZ  LYS A  28      56.939  48.263  61.636  1.00                  
ATOM    416  HZ1 LYS A  28      57.567  48.895  62.134  1.00                  
ATOM    417  HZ2 LYS A  28      56.352  48.835  61.029  1.00                  
ATOM    418  HZ3 LYS A  28      56.357  47.806  62.322  1.00                  
ATOM    419  C   LYS A  28      58.044  49.895  57.288  1.00                  
ATOM    420  O   LYS A  28      59.131  50.164  57.780  1.00                  
ATOM    421  N   ALA A  29      57.447  50.657  56.363  1.00                  
ATOM    422  H   ALA A  29      56.579  50.352  55.970  1.00                  
ATOM    423  CA  ALA A  29      58.031  51.880  55.827  1.00                  
ATOM    424  HA  ALA A  29      59.069  51.659  55.571  1.00                  
ATOM    425  CB  ALA A  29      57.386  52.483  54.574  1.00                  
ATOM    426  HB1 ALA A  29      57.983  53.342  54.261  1.00                  
ATOM    427  HB2 ALA A  29      57.396  51.779  53.751  1.00                  
ATOM    428  HB3 ALA A  29      56.384  52.849  54.783  1.00                  
ATOM    429  C   ALA A  29      58.074  52.946  56.930  1.00                  
ATOM    430  O   ALA A  29      59.132  53.394  57.367  1.00                  
ATOM    431  N   GLY A  30      56.898  53.271  57.457  1.00                  
ATOM    432  H   GLY A  30      56.065  52.851  57.060  1.00                  
ATOM    433  CA  GLY A  30      56.766  54.010  58.688  1.00                  
ATOM    434  HA1 GLY A  30      55.753  54.394  58.776  1.00                  
ATOM    435  HA2 GLY A  30      57.454  54.856  58.684  1.00                  
ATOM    436  C   GLY A  30      57.035  53.116  59.895  1.00                  
ATOM    437  O   GLY A  30      56.194  52.324  60.307  1.00                  
ATOM    438  N   TYR A  31      58.272  53.137  60.386  1.00                  
ATOM    439  H   TYR A  31      58.906  53.813  59.979  1.00                  
ATOM    440  CA  TYR A  31      58.894  51.873  60.777  1.00                  
ATOM    441  HA  TYR A  31      58.452  51.102  60.143  1.00                  
ATOM    442  CB  TYR A  31      60.387  51.900  60.379  1.00                  
ATOM    443  HB1 TYR A  31      60.444  51.863  59.291  1.00                  
ATOM    444  HB2 TYR A  31      60.864  50.990  60.742  1.00                  
ATOM    445  CG  TYR A  31      61.181  53.112  60.831  1.00                  
ATOM    446  CD1 TYR A  31      61.084  54.323  60.115  1.00                  
ATOM    447  HD1 TYR A  31      60.482  54.387  59.220  1.00                  
ATOM    448  CE1 TYR A  31      61.787  55.460  60.546  1.00                  
ATOM    449  HE1 TYR A  31      61.696  56.397  60.019  1.00                  
ATOM    450  CZ  TYR A  31      62.640  55.374  61.660  1.00                  
ATOM    451  OH  TYR A  31      63.330  56.468  62.060  1.00                  
ATOM    452  HH  TYR A  31      63.822  56.299  62.863  1.00                  
ATOM    453  CE2 TYR A  31      62.792  54.148  62.344  1.00                  
ATOM    454  HE2 TYR A  31      63.472  54.077  63.182  1.00                  
ATOM    455  CD2 TYR A  31      62.058  53.018  61.928  1.00                  
ATOM    456  HD2 TYR A  31      62.194  52.072  62.434  1.00                  
ATOM    457  C   TYR A  31      58.663  51.359  62.188  1.00                  
ATOM    458  O   TYR A  31      58.792  50.153  62.396  1.00                  
ATOM    459  N   VAL A  32      58.234  52.206  63.114  1.00                  
ATOM    460  H   VAL A  32      58.114  53.162  62.820  1.00                  
ATOM    461  CA  VAL A  32      57.712  51.835  64.428  1.00                  
ATOM    462  HA  VAL A  32      57.826  52.727  65.053  1.00                  
ATOM    463  CB  VAL A  32      56.198  51.563  64.400  1.00                  
ATOM    464  HB  VAL A  32      56.000  50.682  63.784  1.00                  
ATOM    465  CG1 VAL A  32      55.628  51.339  65.802  1.00                  
ATOM    466 1HG1 VAL A  32      54.562  51.153  65.717  1.00                  
ATOM    467 2HG1 VAL A  32      56.057  50.459  66.280  1.00                  
ATOM    468 3HG1 VAL A  32      55.813  52.207  66.434  1.00                  
ATOM    469  CG2 VAL A  32      55.442  52.761  63.819  1.00                  
ATOM    470 1HG2 VAL A  32      54.370  52.617  63.918  1.00                  
ATOM    471 2HG2 VAL A  32      55.724  53.682  64.330  1.00                  
ATOM    472 3HG2 VAL A  32      55.660  52.879  62.758  1.00                  
ATOM    473  C   VAL A  32      58.493  50.748  65.215  1.00                  
ATOM    474  O   VAL A  32      58.123  49.564  65.204  1.00                  
ATOM    475  N   ILE A  33      59.493  51.172  65.987  1.00                  
ATOM    476  H   ILE A  33      59.792  52.117  65.794  1.00                  
ATOM    477  CA  ILE A  33      59.557  50.832  67.435  1.00                  
ATOM    478  HA  ILE A  33      58.988  49.923  67.603  1.00                  
ATOM    479  CB  ILE A  33      61.013  50.621  67.903  1.00                  
ATOM    480  HB  ILE A  33      61.573  51.536  67.714  1.00                  
ATOM    481  CG2 ILE A  33      61.082  50.356  69.424  1.00                  
ATOM    482 1HG2 ILE A  33      62.122  50.240  69.725  1.00                  
ATOM    483 2HG2 ILE A  33      60.682  51.208  69.973  1.00                  
ATOM    484 3HG2 ILE A  33      60.529  49.448  69.669  1.00                  
ATOM    485  CG1 ILE A  33      61.638  49.458  67.105  1.00                  
ATOM    486 1HG1 ILE A  33      61.701  49.729  66.053  1.00                  
ATOM    487 2HG1 ILE A  33      61.005  48.573  67.176  1.00                  
ATOM    488  CD1 ILE A  33      63.061  49.040  67.526  1.00                  
ATOM    489  HD1 ILE A  33      63.462  48.353  66.780  1.00                  
ATOM    490  HD2 ILE A  33      63.703  49.918  67.586  1.00                  
ATOM    491  HD3 ILE A  33      63.028  48.536  68.491  1.00                  
ATOM    492  C   ILE A  33      58.835  51.979  68.148  1.00                  
ATOM    493  O   ILE A  33      58.776  53.087  67.588  1.00                  
ATOM    494  N   ASP A  34      58.191  51.748  69.296  1.00                  
ATOM    495  H   ASP A  34      58.253  50.844  69.734  1.00                  
ATOM    496  CA  ASP A  34      57.215  52.728  69.774  1.00                  
ATOM    497  HA  ASP A  34      56.521  52.798  68.936  1.00                  
ATOM    498  CB  ASP A  34      56.331  52.300  70.942  1.00                  
ATOM    499  HB1 ASP A  34      56.923  52.267  71.858  1.00                  
ATOM    500  HB2 ASP A  34      55.921  51.309  70.745  1.00                  
ATOM    501  CG  ASP A  34      55.172  53.307  71.083  1.00                  
ATOM    502  OD1 ASP A  34      54.510  53.656  70.072  1.00                  
ATOM    503  OD2 ASP A  34      54.950  53.808  72.204  1.00                  
ATOM    504  C   ASP A  34      57.771  54.157  69.937  1.00                  
ATOM    505  O   ASP A  34      58.836  54.392  70.509  1.00                  
ATOM    506  N   ARG A  35      56.962  55.103  69.443  1.00                  
ATOM    507  H   ARG A  35      56.070  54.729  69.134  1.00                  
ATOM    508  CA  ARG A  35      57.025  56.568  69.550  1.00                  
ATOM    509  HA  ARG A  35      56.373  56.941  68.760  1.00                  
ATOM    510  CB  ARG A  35      56.350  56.996  70.881  1.00                  
ATOM    511  HB1 ARG A  35      55.356  56.546  70.883  1.00                  
ATOM    512  HB2 ARG A  35      56.187  58.075  70.881  1.00                  
ATOM    513  CG  ARG A  35      57.028  56.594  72.214  1.00                  
ATOM    514  HG1 ARG A  35      57.521  55.634  72.136  1.00                  
ATOM    515  HG2 ARG A  35      56.210  56.429  72.917  1.00                  
ATOM    516  CD  ARG A  35      57.956  57.611  72.912  1.00                  
ATOM    517  HD1 ARG A  35      58.137  57.247  73.926  1.00                  
ATOM    518  HD2 ARG A  35      57.408  58.550  73.010  1.00                  
ATOM    519  NE  ARG A  35      59.274  57.899  72.291  1.00                  
ATOM    520  HE  ARG A  35      59.445  58.868  72.088  1.00                  
ATOM    521  CZ  ARG A  35      60.348  57.124  72.252  1.00                  
ATOM    522  NH1 ARG A  35      60.295  55.831  72.369  1.00                  
ATOM    523 1HH1 ARG A  35      59.420  55.363  72.162  1.00                  
ATOM    524 2HH1 ARG A  35      61.129  55.282  72.311  1.00                  
ATOM    525  NH2 ARG A  35      61.532  57.640  72.061  1.00                  
ATOM    526 1HH2 ARG A  35      61.694  58.639  71.953  1.00                  
ATOM    527 2HH2 ARG A  35      62.344  57.056  72.086  1.00                  
ATOM    528  C   ARG A  35      58.328  57.350  69.289  1.00                  
ATOM    529  O   ARG A  35      58.295  58.548  69.534  1.00                  
ATOM    530  N   TRP A  36      59.421  56.757  68.795  1.00                  
ATOM    531  H   TRP A  36      59.347  55.748  68.735  1.00                  
ATOM    532  CA  TRP A  36      60.632  57.338  68.136  1.00                  
ATOM    533  HA  TRP A  36      61.475  56.765  68.508  1.00                  
ATOM    534  CB  TRP A  36      60.517  57.017  66.624  1.00                  
ATOM    535  HB1 TRP A  36      61.198  57.645  66.052  1.00                  
ATOM    536  HB2 TRP A  36      59.509  57.281  66.303  1.00                  
ATOM    537  CG  TRP A  36      60.803  55.630  66.121  1.00                  
ATOM    538  CD1 TRP A  36      60.205  55.112  65.026  1.00                  
ATOM    539  HD1 TRP A  36      59.456  55.625  64.446  1.00                  
ATOM    540  NE1 TRP A  36      60.771  53.907  64.684  1.00                  
ATOM    541  HE1 TRP A  36      60.610  53.473  63.784  1.00                  
ATOM    542  CE2 TRP A  36      61.821  53.603  65.517  1.00                  
ATOM    543  CZ2 TRP A  36      62.760  52.563  65.496  1.00                  
ATOM    544  HZ2 TRP A  36      62.693  51.775  64.763  1.00                  
ATOM    545  CH2 TRP A  36      63.803  52.570  66.435  1.00                  
ATOM    546  HH2 TRP A  36      64.548  51.786  66.427  1.00                  
ATOM    547  CZ3 TRP A  36      63.889  53.609  67.375  1.00                  
ATOM    548  HZ3 TRP A  36      64.708  53.619  68.083  1.00                  
ATOM    549  CE3 TRP A  36      62.944  54.654  67.379  1.00                  
ATOM    550  HE3 TRP A  36      63.072  55.464  68.076  1.00                  
ATOM    551  CD2 TRP A  36      61.875  54.683  66.453  1.00                  
ATOM    552  C   TRP A  36      61.097  58.825  68.355  1.00                  
ATOM    553  O   TRP A  36      61.782  59.395  67.502  1.00                  
ATOM    554  N   HIS A  37      60.779  59.493  69.468  1.00                  
ATOM    555  H   HIS A  37      60.018  59.120  70.015  1.00                  
ATOM    556  CA  HIS A  37      61.323  60.827  69.792  1.00                  
ATOM    557  HA  HIS A  37      61.359  61.400  68.878  1.00                  
ATOM    558  CB  HIS A  37      60.380  61.593  70.730  1.00                  
ATOM    559  HB1 HIS A  37      60.276  61.053  71.671  1.00                  
ATOM    560  HB2 HIS A  37      59.397  61.676  70.264  1.00                  
ATOM    561  CG  HIS A  37      60.900  62.984  71.006  1.00                  
ATOM    562  ND1 HIS A  37      61.262  63.914  70.024  1.00                  
ATOM    563  CE1 HIS A  37      61.897  64.904  70.674  1.00                  
ATOM    564  HE1 HIS A  37      62.406  65.744  70.210  1.00                  
ATOM    565  NE2 HIS A  37      61.905  64.659  71.990  1.00                  
ATOM    566  HE2 HIS A  37      62.473  65.197  72.661  1.00                  
ATOM    567  CD2 HIS A  37      61.303  63.446  72.222  1.00                  
ATOM    568  HD2 HIS A  37      61.264  62.923  73.168  1.00                  
ATOM    569  C   HIS A  37      62.732  60.748  70.370  1.00                  
ATOM    570  O   HIS A  37      62.923  60.054  71.372  1.00                  
ATOM    571  N   CYS A  38      63.683  61.443  69.742  1.00                  
ATOM    572  H   CYS A  38      63.396  62.000  68.946  1.00                  
ATOM    573  CA  CYS A  38      65.124  61.282  69.968  1.00                  
ATOM    574  HA  CYS A  38      65.285  60.763  70.914  1.00                  
ATOM    575  CB  CYS A  38      65.706  60.404  68.843  1.00                  
ATOM    576  HB1 CYS A  38      66.768  60.244  69.029  1.00                  
ATOM    577  HB2 CYS A  38      65.600  60.923  67.890  1.00                  
ATOM    578  SG  CYS A  38      64.866  58.791  68.736  1.00                  
ATOM    579  HG  CYS A  38      63.745  59.237  68.141  1.00                  
ATOM    580  C   CYS A  38      65.825  62.639  70.054  1.00                  
ATOM    581  O   CYS A  38      66.151  63.211  69.018  1.00                  
ATOM    582  N   ASP A  39      66.053  63.139  71.273  1.00                  
ATOM    583  H   ASP A  39      65.707  62.648  72.083  1.00                  
ATOM    584  CA  ASP A  39      66.721  64.430  71.510  1.00                  
ATOM    585  HA  ASP A  39      66.524  65.065  70.646  1.00                  
ATOM    586  CB  ASP A  39      66.114  65.149  72.737  1.00                  
ATOM    587  HB1 ASP A  39      66.787  65.935  73.078  1.00                  
ATOM    588  HB2 ASP A  39      66.005  64.433  73.553  1.00                  
ATOM    589  CG  ASP A  39      64.769  65.832  72.452  1.00                  
ATOM    590  OD1 ASP A  39      64.543  66.301  71.312  1.00                  
ATOM    591  OD2 ASP A  39      63.926  65.848  73.377  1.00                  
ATOM    592  C   ASP A  39      68.260  64.344  71.570  1.00                  
ATOM    593  O   ASP A  39      68.917  65.281  72.025  1.00                  
ATOM    594  N   VAL A  40      68.861  63.260  71.060  1.00                  
ATOM    595  H   VAL A  40      68.265  62.564  70.650  1.00                  
ATOM    596  CA  VAL A  40      70.261  63.293  70.599  1.00                  
ATOM    597  HA  VAL A  40      70.898  63.497  71.459  1.00                  
ATOM    598  CB  VAL A  40      70.694  61.941  69.992  1.00                  
ATOM    599  HB  VAL A  40      70.528  61.184  70.761  1.00                  
ATOM    600  CG1 VAL A  40      69.907  61.495  68.749  1.00                  
ATOM    601 1HG1 VAL A  40      70.182  60.473  68.492  1.00                  
ATOM    602 2HG1 VAL A  40      68.837  61.540  68.939  1.00                  
ATOM    603 3HG1 VAL A  40      70.142  62.143  67.903  1.00                  
ATOM    604  CG2 VAL A  40      72.191  61.929  69.671  1.00                  
ATOM    605 1HG2 VAL A  40      72.496  60.935  69.346  1.00                  
ATOM    606 2HG2 VAL A  40      72.420  62.644  68.877  1.00                  
ATOM    607 3HG2 VAL A  40      72.766  62.200  70.557  1.00                  
ATOM    608  C   VAL A  40      70.393  64.460  69.609  1.00                  
ATOM    609  O   VAL A  40      69.656  64.545  68.626  1.00                  
ATOM    610  N   ASP A  41      71.246  65.422  69.964  1.00                  
ATOM    611  H   ASP A  41      71.855  65.253  70.749  1.00                  
ATOM    612  CA  ASP A  41      71.380  66.727  69.302  1.00                  
ATOM    613  HA  ASP A  41      71.884  67.390  70.006  1.00                  
ATOM    614  CB  ASP A  41      72.323  66.575  68.095  1.00                  
ATOM    615  HB1 ASP A  41      72.492  67.554  67.643  1.00                  
ATOM    616  HB2 ASP A  41      71.860  65.927  67.348  1.00                  
ATOM    617  CG  ASP A  41      73.672  65.997  68.528  1.00                  
ATOM    618  OD1 ASP A  41      74.341  66.664  69.350  1.00                  
ATOM    619  OD2 ASP A  41      74.001  64.871  68.088  1.00                  
ATOM    620  C   ASP A  41      70.037  67.429  68.970  1.00                  
ATOM    621  O   ASP A  41      69.899  68.114  67.959  1.00                  
ATOM    622  N   SER A  42      69.026  67.244  69.829  1.00                  
ATOM    623  H   SER A  42      69.234  66.662  70.636  1.00                  
ATOM    624  CA  SER A  42      67.619  67.657  69.669  1.00                  
ATOM    625  HA  SER A  42      67.121  67.314  70.576  1.00                  
ATOM    626  CB  SER A  42      67.467  69.181  69.662  1.00                  
ATOM    627  HB1 SER A  42      67.705  69.572  68.671  1.00                  
ATOM    628  HB2 SER A  42      68.137  69.628  70.397  1.00                  
ATOM    629  OG  SER A  42      66.127  69.492  70.005  1.00                  
ATOM    630  HG  SER A  42      65.594  68.734  69.713  1.00                  
ATOM    631  C   SER A  42      66.821  67.017  68.515  1.00                  
ATOM    632  O   SER A  42      65.611  67.229  68.444  1.00                  
ATOM    633  N   GLY A  43      67.447  66.256  67.612  1.00                  
ATOM    634  H   GLY A  43      68.416  66.022  67.812  1.00                  
ATOM    635  CA  GLY A  43      67.012  66.109  66.213  1.00                  
ATOM    636  HA1 GLY A  43      67.724  65.443  65.728  1.00                  
ATOM    637  HA2 GLY A  43      67.102  67.078  65.730  1.00                  
ATOM    638  C   GLY A  43      65.598  65.552  65.912  1.00                  
ATOM    639  O   GLY A  43      64.990  65.906  64.894  1.00                  
ATOM    640  N   ALA A  44      65.044  64.695  66.773  1.00                  
ATOM    641  H   ALA A  44      65.648  64.421  67.543  1.00                  
ATOM    642  CA  ALA A  44      63.608  64.462  67.016  1.00                  
ATOM    643  HA  ALA A  44      63.553  64.324  68.098  1.00                  
ATOM    644  CB  ALA A  44      62.734  65.702  66.741  1.00                  
ATOM    645  HB1 ALA A  44      61.752  65.549  67.186  1.00                  
ATOM    646  HB2 ALA A  44      63.186  66.581  67.202  1.00                  
ATOM    647  HB3 ALA A  44      62.615  65.860  65.670  1.00                  
ATOM    648  C   ALA A  44      62.950  63.185  66.437  1.00                  
ATOM    649  O   ALA A  44      62.354  62.434  67.193  1.00                  
ATOM    650  N   PHE A  45      63.030  62.923  65.133  1.00                  
ATOM    651  H   PHE A  45      63.562  63.593  64.595  1.00                  
ATOM    652  CA  PHE A  45      62.710  61.655  64.422  1.00                  
ATOM    653  HA  PHE A  45      62.753  61.923  63.367  1.00                  
ATOM    654  CB  PHE A  45      63.904  60.703  64.637  1.00                  
ATOM    655  HB1 PHE A  45      63.676  59.726  64.208  1.00                  
ATOM    656  HB2 PHE A  45      64.059  60.552  65.707  1.00                  
ATOM    657  CG  PHE A  45      65.186  61.189  63.986  1.00                  
ATOM    658  CD1 PHE A  45      65.275  61.210  62.582  1.00                  
ATOM    659  HD1 PHE A  45      64.446  60.866  61.980  1.00                  
ATOM    660  CE1 PHE A  45      66.441  61.673  61.953  1.00                  
ATOM    661  HE1 PHE A  45      66.486  61.705  60.873  1.00                  
ATOM    662  CZ  PHE A  45      67.541  62.079  62.727  1.00                  
ATOM    663  HZ  PHE A  45      68.445  62.425  62.244  1.00                  
ATOM    664  CE2 PHE A  45      67.457  62.067  64.131  1.00                  
ATOM    665  HE2 PHE A  45      68.299  62.398  64.726  1.00                  
ATOM    666  CD2 PHE A  45      66.277  61.631  64.761  1.00                  
ATOM    667  HD2 PHE A  45      66.219  61.626  65.838  1.00                  
ATOM    668  C   PHE A  45      61.366  60.861  64.471  1.00                  
ATOM    669  O   PHE A  45      61.196  59.941  63.671  1.00                  
ATOM    670  N   VAL A  46      60.400  61.144  65.343  1.00                  
ATOM    671  H   VAL A  46      60.652  61.761  66.100  1.00                  
ATOM    672  CA  VAL A  46      59.154  60.328  65.459  1.00                  
ATOM    673  HA  VAL A  46      59.538  59.340  65.687  1.00                  
ATOM    674  CB  VAL A  46      58.362  60.718  66.726  1.00                  
ATOM    675  HB  VAL A  46      59.047  60.636  67.568  1.00                  
ATOM    676  CG1 VAL A  46      57.843  62.161  66.725  1.00                  
ATOM    677 1HG1 VAL A  46      57.502  62.417  67.727  1.00                  
ATOM    678 2HG1 VAL A  46      58.640  62.825  66.399  1.00                  
ATOM    679 3HG1 VAL A  46      57.004  62.261  66.035  1.00                  
ATOM    680  CG2 VAL A  46      57.179  59.773  67.006  1.00                  
ATOM    681 1HG2 VAL A  46      57.512  58.738  66.954  1.00                  
ATOM    682 2HG2 VAL A  46      56.777  59.975  67.999  1.00                  
ATOM    683 3HG2 VAL A  46      56.384  59.926  66.278  1.00                  
ATOM    684  C   VAL A  46      58.187  60.082  64.280  1.00                  
ATOM    685  O   VAL A  46      57.282  60.862  64.021  1.00                  
ATOM    686  N   VAL A  47      58.145  58.832  63.808  1.00                  
ATOM    687  H   VAL A  47      58.959  58.249  63.943  1.00                  
ATOM    688  CA  VAL A  47      56.940  58.209  63.210  1.00                  
ATOM    689  HA  VAL A  47      56.125  58.934  63.193  1.00                  
ATOM    690  CB  VAL A  47      57.202  57.830  61.734  1.00                  
ATOM    691  HB  VAL A  47      57.319  58.762  61.181  1.00                  
ATOM    692  CG1 VAL A  47      58.474  56.998  61.481  1.00                  
ATOM    693 1HG1 VAL A  47      58.590  56.836  60.408  1.00                  
ATOM    694 2HG1 VAL A  47      59.353  57.538  61.834  1.00                  
ATOM    695 3HG1 VAL A  47      58.414  56.034  61.983  1.00                  
ATOM    696  CG2 VAL A  47      56.015  57.082  61.117  1.00                  
ATOM    697 1HG2 VAL A  47      56.171  56.974  60.043  1.00                  
ATOM    698 2HG2 VAL A  47      55.912  56.096  61.566  1.00                  
ATOM    699 3HG2 VAL A  47      55.102  57.657  61.269  1.00                  
ATOM    700  C   VAL A  47      56.491  57.040  64.073  1.00                  
ATOM    701  O   VAL A  47      57.211  56.059  64.252  1.00                  
ATOM    702  N   GLY A  48      55.346  57.194  64.732  1.00                  
ATOM    703  H   GLY A  48      54.698  57.911  64.419  1.00                  
ATOM    704  CA  GLY A  48      55.048  56.390  65.945  1.00                  
ATOM    705  HA1 GLY A  48      54.801  57.063  66.765  1.00                  
ATOM    706  HA2 GLY A  48      55.917  55.804  66.246  1.00                  
ATOM    707  C   GLY A  48      53.869  55.444  65.734  1.00                  
ATOM    708  O   GLY A  48      52.989  55.736  64.936  1.00                  
ATOM    709  N   LEU A  49      53.764  54.349  66.501  1.00                  
ATOM    710  H   LEU A  49      54.508  54.115  67.141  1.00                  
ATOM    711  CA  LEU A  49      52.607  53.441  66.409  1.00                  
ATOM    712  HA  LEU A  49      52.645  52.921  65.451  1.00                  
ATOM    713  CB  LEU A  49      52.672  52.415  67.565  1.00                  
ATOM    714  HB1 LEU A  49      52.592  52.962  68.504  1.00                  
ATOM    715  HB2 LEU A  49      53.640  51.920  67.575  1.00                  
ATOM    716  CG  LEU A  49      51.562  51.342  67.559  1.00                  
ATOM    717  HG  LEU A  49      50.589  51.830  67.626  1.00                  
ATOM    718  CD1 LEU A  49      51.582  50.457  66.310  1.00                  
ATOM    719 1HD1 LEU A  49      50.788  49.712  66.385  1.00                  
ATOM    720 2HD1 LEU A  49      51.404  51.055  65.418  1.00                  
ATOM    721 3HD1 LEU A  49      52.539  49.944  66.228  1.00                  
ATOM    722  CD2 LEU A  49      51.714  50.449  68.790  1.00                  
ATOM    723 1HD2 LEU A  49      50.901  49.723  68.818  1.00                  
ATOM    724 2HD2 LEU A  49      52.666  49.918  68.753  1.00                  
ATOM    725 3HD2 LEU A  49      51.675  51.050  69.697  1.00                  
ATOM    726  C   LEU A  49      51.267  54.186  66.495  1.00                  
ATOM    727  O   LEU A  49      50.285  53.843  65.838  1.00                  
ATOM    728  N   ARG A  50      51.250  55.228  67.324  1.00                  
ATOM    729  H   ARG A  50      52.112  55.409  67.814  1.00                  
ATOM    730  CA  ARG A  50      50.102  56.091  67.601  1.00                  
ATOM    731  HA  ARG A  50      49.227  55.462  67.774  1.00                  
ATOM    732  CB  ARG A  50      50.380  56.915  68.883  1.00                  
ATOM    733  HB1 ARG A  50      49.422  57.181  69.332  1.00                  
ATOM    734  HB2 ARG A  50      50.869  57.849  68.597  1.00                  
ATOM    735  CG  ARG A  50      51.274  56.256  69.965  1.00                  
ATOM    736  HG1 ARG A  50      51.325  56.930  70.822  1.00                  
ATOM    737  HG2 ARG A  50      52.289  56.159  69.577  1.00                  
ATOM    738  CD  ARG A  50      50.800  54.879  70.462  1.00                  
ATOM    739  HD1 ARG A  50      50.639  54.211  69.616  1.00                  
ATOM    740  HD2 ARG A  50      49.845  55.017  70.970  1.00                  
ATOM    741  NE  ARG A  50      51.796  54.257  71.364  1.00                  
ATOM    742  HE  ARG A  50      52.775  54.253  71.070  1.00                  
ATOM    743  CZ  ARG A  50      51.557  53.644  72.511  1.00                  
ATOM    744  NH1 ARG A  50      50.356  53.430  72.969  1.00                  
ATOM    745 1HH1 ARG A  50      49.561  53.717  72.432  1.00                  
ATOM    746 2HH1 ARG A  50      50.234  52.950  73.839  1.00                  
ATOM    747  NH2 ARG A  50      52.534  53.220  73.247  1.00                  
ATOM    748 1HH2 ARG A  50      53.492  53.428  72.943  1.00                  
ATOM    749 2HH2 ARG A  50      52.383  52.754  74.116  1.00                  
ATOM    750  C   ARG A  50      49.756  56.992  66.411  1.00                  
ATOM    751  O   ARG A  50      48.578  57.126  66.086  1.00                  
ATOM    752  N   THR A  51      50.772  57.526  65.719  1.00                  
ATOM    753  H   THR A  51      51.715  57.261  65.954  1.00                  
ATOM    754  CA  THR A  51      50.575  58.264  64.463  1.00                  
ATOM    755  HA  THR A  51      49.770  58.983  64.626  1.00                  
ATOM    756  CB  THR A  51      51.793  59.087  63.985  1.00                  
ATOM    757  HB  THR A  51      51.463  59.720  63.160  1.00                  
ATOM    758  CG2 THR A  51      52.352  59.990  65.083  1.00                  
ATOM    759 1HG2 THR A  51      53.141  60.617  64.665  1.00                  
ATOM    760 2HG2 THR A  51      51.562  60.635  65.467  1.00                  
ATOM    761 3HG2 THR A  51      52.767  59.393  65.894  1.00                  
ATOM    762  OG1 THR A  51      52.868  58.303  63.518  1.00                  
ATOM    763  HG1 THR A  51      53.018  58.548  62.593  1.00                  
ATOM    764  C   THR A  51      50.099  57.343  63.354  1.00                  
ATOM    765  O   THR A  51      49.192  57.732  62.641  1.00                  
ATOM    766  N   LEU A  52      50.585  56.102  63.252  1.00                  
ATOM    767  H   LEU A  52      51.390  55.847  63.816  1.00                  
ATOM    768  CA  LEU A  52      50.037  55.129  62.300  1.00                  
ATOM    769  HA  LEU A  52      50.071  55.570  61.302  1.00                  
ATOM    770  CB  LEU A  52      50.892  53.845  62.293  1.00                  
ATOM    771  HB1 LEU A  52      50.250  53.022  61.975  1.00                  
ATOM    772  HB2 LEU A  52      51.240  53.617  63.300  1.00                  
ATOM    773  CG  LEU A  52      52.089  53.898  61.324  1.00                  
ATOM    774  HG  LEU A  52      51.738  54.227  60.347  1.00                  
ATOM    775  CD1 LEU A  52      53.204  54.844  61.766  1.00                  
ATOM    776 1HD1 LEU A  52      54.025  54.790  61.053  1.00                  
ATOM    777 2HD1 LEU A  52      52.843  55.871  61.795  1.00                  
ATOM    778 3HD1 LEU A  52      53.574  54.566  62.750  1.00                  
ATOM    779  CD2 LEU A  52      52.680  52.497  61.160  1.00                  
ATOM    780 1HD2 LEU A  52      53.511  52.527  60.455  1.00                  
ATOM    781 2HD2 LEU A  52      53.039  52.127  62.117  1.00                  
ATOM    782 3HD2 LEU A  52      51.921  51.818  60.773  1.00                  
ATOM    783  C   LEU A  52      48.558  54.825  62.565  1.00                  
ATOM    784  O   LEU A  52      47.749  54.849  61.641  1.00                  
ATOM    785  N   SER A  53      48.209  54.587  63.829  1.00                  
ATOM    786  H   SER A  53      48.948  54.583  64.520  1.00                  
ATOM    787  CA  SER A  53      46.837  54.294  64.264  1.00                  
ATOM    788  HA  SER A  53      46.493  53.389  63.763  1.00                  
ATOM    789  CB  SER A  53      46.822  54.032  65.774  1.00                  
ATOM    790  HB1 SER A  53      45.816  53.735  66.075  1.00                  
ATOM    791  HB2 SER A  53      47.093  54.940  66.313  1.00                  
ATOM    792  OG  SER A  53      47.734  52.996  66.109  1.00                  
ATOM    793  HG  SER A  53      48.647  53.276  65.914  1.00                  
ATOM    794  C   SER A  53      45.878  55.421  63.879  1.00                  
ATOM    795  O   SER A  53      44.920  55.180  63.150  1.00                  
ATOM    796  N   LEU A  54      46.208  56.655  64.274  1.00                  
ATOM    797  H   LEU A  54      47.046  56.770  64.831  1.00                  
ATOM    798  CA  LEU A  54      45.500  57.878  63.872  1.00                  
ATOM    799  HA  LEU A  54      44.477  57.833  64.249  1.00                  
ATOM    800  CB  LEU A  54      46.229  59.042  64.573  1.00                  
ATOM    801  HB1 LEU A  54      47.281  59.034  64.286  1.00                  
ATOM    802  HB2 LEU A  54      46.188  58.833  65.644  1.00                  
ATOM    803  CG  LEU A  54      45.659  60.455  64.336  1.00                  
ATOM    804  HG  LEU A  54      44.576  60.409  64.224  1.00                  
ATOM    805  CD1 LEU A  54      45.988  61.337  65.546  1.00                  
ATOM    806 1HD1 LEU A  54      45.588  62.339  65.390  1.00                  
ATOM    807 2HD1 LEU A  54      45.527  60.920  66.441  1.00                  
ATOM    808 3HD1 LEU A  54      47.068  61.394  65.684  1.00                  
ATOM    809  CD2 LEU A  54      46.285  61.140  63.115  1.00                  
ATOM    810 1HD2 LEU A  54      45.920  62.163  63.041  1.00                  
ATOM    811 2HD2 LEU A  54      47.372  61.150  63.198  1.00                  
ATOM    812 3HD2 LEU A  54      46.004  60.621  62.201  1.00                  
ATOM    813  C   LEU A  54      45.405  58.046  62.343  1.00                  
ATOM    814  O   LEU A  54      44.395  58.535  61.844  1.00                  
ATOM    815  N   LEU A  55      46.437  57.628  61.604  1.00                  
ATOM    816  H   LEU A  55      47.249  57.254  62.077  1.00                  
ATOM    817  CA  LEU A  55      46.499  57.745  60.149  1.00                  
ATOM    818  HA  LEU A  55      46.003  58.671  59.860  1.00                  
ATOM    819  CB  LEU A  55      47.963  57.808  59.681  1.00                  
ATOM    820  HB1 LEU A  55      48.004  57.664  58.600  1.00                  
ATOM    821  HB2 LEU A  55      48.509  56.984  60.140  1.00                  
ATOM    822  CG  LEU A  55      48.650  59.146  60.017  1.00                  
ATOM    823  HG  LEU A  55      48.449  59.434  61.047  1.00                  
ATOM    824  CD1 LEU A  55      50.161  58.993  59.834  1.00                  
ATOM    825 1HD1 LEU A  55      50.531  58.175  60.447  1.00                  
ATOM    826 2HD1 LEU A  55      50.381  58.784  58.790  1.00                  
ATOM    827 3HD1 LEU A  55      50.664  59.907  60.140  1.00                  
ATOM    828  CD2 LEU A  55      48.166  60.281  59.119  1.00                  
ATOM    829 1HD2 LEU A  55      48.743  61.181  59.327  1.00                  
ATOM    830 2HD2 LEU A  55      48.292  60.012  58.071  1.00                  
ATOM    831 3HD2 LEU A  55      47.116  60.492  59.315  1.00                  
ATOM    832  C   LEU A  55      45.726  56.628  59.430  1.00                  
ATOM    833  O   LEU A  55      45.548  56.690  58.213  1.00                  
ATOM    834  N   GLY A  56      45.250  55.614  60.159  1.00                  
ATOM    835  H   GLY A  56      45.483  55.611  61.145  1.00                  
ATOM    836  CA  GLY A  56      44.226  54.668  59.715  1.00                  
ATOM    837  HA1 GLY A  56      43.420  55.237  59.250  1.00                  
ATOM    838  HA2 GLY A  56      43.811  54.177  60.594  1.00                  
ATOM    839  C   GLY A  56      44.651  53.588  58.721  1.00                  
ATOM    840  O   GLY A  56      44.311  52.414  58.903  1.00                  
ATOM    841  N   LEU A  57      45.508  53.947  57.767  1.00                  
ATOM    842  H   LEU A  57      45.681  54.943  57.669  1.00                  
ATOM    843  CA  LEU A  57      46.320  53.035  56.975  1.00                  
ATOM    844  HA  LEU A  57      46.781  53.641  56.195  1.00                  
ATOM    845  CB  LEU A  57      47.460  52.516  57.907  1.00                  
ATOM    846  HB1 LEU A  57      47.490  51.430  57.944  1.00                  
ATOM    847  HB2 LEU A  57      47.261  52.836  58.932  1.00                  
ATOM    848  CG  LEU A  57      48.859  53.036  57.537  1.00                  
ATOM    849  HG  LEU A  57      48.817  54.114  57.392  1.00                  
ATOM    850  CD1 LEU A  57      49.843  52.739  58.668  1.00                  
ATOM    851 1HD1 LEU A  57      50.829  53.120  58.401  1.00                  
ATOM    852 2HD1 LEU A  57      49.508  53.244  59.575  1.00                  
ATOM    853 3HD1 LEU A  57      49.908  51.667  58.847  1.00                  
ATOM    854  CD2 LEU A  57      49.389  52.370  56.264  1.00                  
ATOM    855 1HD2 LEU A  57      50.381  52.767  56.037  1.00                  
ATOM    856 2HD2 LEU A  57      49.471  51.291  56.397  1.00                  
ATOM    857 3HD2 LEU A  57      48.736  52.588  55.419  1.00                  
ATOM    858  C   LEU A  57      45.526  51.974  56.216  1.00                  
ATOM    859  O   LEU A  57      44.361  52.171  55.884  1.00                  
ATOM    860  N   ARG A  58      46.189  50.862  55.877  1.00                  
ATOM    861  H   ARG A  58      47.160  50.830  56.152  1.00                  
ATOM    862  CA  ARG A  58      45.733  49.835  54.934  1.00                  
ATOM    863  HA  ARG A  58      46.518  49.082  54.849  1.00                  
ATOM    864  CB  ARG A  58      44.462  49.109  55.437  1.00                  
ATOM    865  HB1 ARG A  58      43.977  48.637  54.581  1.00                  
ATOM    866  HB2 ARG A  58      43.744  49.820  55.842  1.00                  
ATOM    867  CG  ARG A  58      44.700  48.003  56.486  1.00                  
ATOM    868  HG1 ARG A  58      45.027  47.114  55.944  1.00                  
ATOM    869  HG2 ARG A  58      43.742  47.758  56.948  1.00                  
ATOM    870  CD  ARG A  58      45.737  48.250  57.598  1.00                  
ATOM    871  HD1 ARG A  58      46.709  48.446  57.142  1.00                  
ATOM    872  HD2 ARG A  58      45.818  47.325  58.172  1.00                  
ATOM    873  NE  ARG A  58      45.395  49.348  58.530  1.00                  
ATOM    874  HE  ARG A  58      44.617  49.952  58.289  1.00                  
ATOM    875  CZ  ARG A  58      46.051  49.643  59.643  1.00                  
ATOM    876  NH1 ARG A  58      47.116  48.995  60.025  1.00                  
ATOM    877 1HH1 ARG A  58      47.456  48.236  59.465  1.00                  
ATOM    878 2HH1 ARG A  58      47.563  49.241  60.890  1.00                  
ATOM    879  NH2 ARG A  58      45.681  50.623  60.410  1.00                  
ATOM    880 1HH2 ARG A  58      44.945  51.237  60.060  1.00                  
ATOM    881 2HH2 ARG A  58      46.176  50.877  61.244  1.00                  
ATOM    882  C   ARG A  58      45.637  50.411  53.517  1.00                  
ATOM    883  O   ARG A  58      46.479  50.024  52.707  1.00                  
ATOM    884  N   GLN A  59      44.717  51.348  53.253  1.00                  
ATOM    885  H   GLN A  59      44.135  51.655  54.026  1.00                  
ATOM    886  CA  GLN A  59      44.661  52.112  52.000  1.00                  
ATOM    887  HA  GLN A  59      45.670  52.480  51.805  1.00                  
ATOM    888  CB  GLN A  59      44.274  51.153  50.839  1.00                  
ATOM    889  HB1 GLN A  59      43.195  50.999  50.811  1.00                  
ATOM    890  HB2 GLN A  59      44.697  50.166  51.018  1.00                  
ATOM    891  CG  GLN A  59      44.790  51.572  49.446  1.00                  
ATOM    892  HG1 GLN A  59      44.672  50.714  48.783  1.00                  
ATOM    893  HG2 GLN A  59      45.855  51.791  49.517  1.00                  
ATOM    894  CD  GLN A  59      44.088  52.749  48.771  1.00                  
ATOM    895  OE1 GLN A  59      44.677  53.465  47.980  1.00                  
ATOM    896  NE2 GLN A  59      42.823  52.991  49.031  1.00                  
ATOM    897 1HE2 GLN A  59      42.356  52.522  49.793  1.00                  
ATOM    898 2HE2 GLN A  59      42.385  53.752  48.542  1.00                  
ATOM    899  C   GLN A  59      43.709  53.317  51.976  1.00                  
ATOM    900  O   GLN A  59      42.493  53.138  52.015  1.00                  
ATOM    901  N   ASN A  60      44.268  54.507  51.729  1.00                  
ATOM    902  H   ASN A  60      45.279  54.568  51.797  1.00                  
ATOM    903  CA  ASN A  60      43.620  55.646  51.058  1.00                  
ATOM    904  HA  ASN A  60      43.132  55.289  50.151  1.00                  
ATOM    905  CB  ASN A  60      42.549  56.287  51.960  1.00                  
ATOM    906  HB1 ASN A  60      43.015  56.701  52.853  1.00                  
ATOM    907  HB2 ASN A  60      41.814  55.547  52.268  1.00                  
ATOM    908  CG  ASN A  60      41.799  57.374  51.210  1.00                  
ATOM    909  OD1 ASN A  60      41.351  57.193  50.090  1.00                  
ATOM    910  ND2 ASN A  60      41.643  58.542  51.786  1.00                  
ATOM    911 1HD2 ASN A  60      42.085  58.717  52.671  1.00                  
ATOM    912 2HD2 ASN A  60      41.173  59.244  51.246  1.00                  
ATOM    913  C   ASN A  60      44.687  56.670  50.626  1.00                  
ATOM    914  O   ASN A  60      44.911  57.676  51.306  1.00                  
ATOM    915  N   PRO A  61      45.431  56.360  49.549  1.00                  
ATOM    916  CD  PRO A  61      45.013  56.950  48.284  1.00                  
ATOM    917  HD1 PRO A  61      44.140  57.590  48.428  1.00                  
ATOM    918  HD2 PRO A  61      44.774  56.166  47.564  1.00                  
ATOM    919  CG  PRO A  61      46.191  57.794  47.776  1.00                  
ATOM    920  HG1 PRO A  61      45.873  58.802  47.512  1.00                  
ATOM    921  HG2 PRO A  61      46.633  57.298  46.912  1.00                  
ATOM    922  CB  PRO A  61      47.188  57.812  48.937  1.00                  
ATOM    923  HB1 PRO A  61      46.943  58.625  49.624  1.00                  
ATOM    924  HB2 PRO A  61      48.219  57.892  48.596  1.00                  
ATOM    925  CA  PRO A  61      46.898  56.458  49.588  1.00                  
ATOM    926  HA  PRO A  61      47.305  55.676  48.946  1.00                  
ATOM    927  C   PRO A  61      47.471  56.231  50.996  1.00                  
ATOM    928  O   PRO A  61      47.000  55.342  51.708  1.00                  
ATOM    929  N   CYS A  62      48.468  57.017  51.409  1.00                  
ATOM    930  H   CYS A  62      48.936  57.612  50.740  1.00                  
ATOM    931  CA  CYS A  62      48.688  57.339  52.820  1.00                  
ATOM    932  HA  CYS A  62      47.724  57.568  53.278  1.00                  
ATOM    933  CB  CYS A  62      49.318  56.128  53.531  1.00                  
ATOM    934  HB1 CYS A  62      50.391  56.105  53.333  1.00                  
ATOM    935  HB2 CYS A  62      48.885  55.197  53.168  1.00                  
ATOM    936  SG  CYS A  62      48.991  56.252  55.312  1.00                  
ATOM    937  HG  CYS A  62      49.823  55.275  55.690  1.00                  
ATOM    938  C   CYS A  62      49.622  58.538  52.959  1.00                  
ATOM    939  O   CYS A  62      50.591  58.685  52.210  1.00                  
ATOM    940  N   GLY A  63      49.378  59.338  53.989  1.00                  
ATOM    941  H   GLY A  63      48.617  59.094  54.607  1.00                  
ATOM    942  CA  GLY A  63      50.269  60.401  54.419  1.00                  
ATOM    943  HA1 GLY A  63      49.688  61.293  54.651  1.00                  
ATOM    944  HA2 GLY A  63      50.993  60.649  53.643  1.00                  
ATOM    945  C   GLY A  63      51.010  59.969  55.664  1.00                  
ATOM    946  O   GLY A  63      50.599  60.360  56.751  1.00                  
ATOM    947  N   ILE A  64      52.026  59.110  55.527  1.00                  
ATOM    948  H   ILE A  64      52.335  58.899  54.590  1.00                  
ATOM    949  CA  ILE A  64      52.813  58.565  56.649  1.00                  
ATOM    950  HA  ILE A  64      52.119  58.414  57.474  1.00                  
ATOM    951  CB  ILE A  64      53.451  57.182  56.350  1.00                  
ATOM    952  HB  ILE A  64      54.355  57.317  55.753  1.00                  
ATOM    953  CG2 ILE A  64      53.818  56.505  57.689  1.00                  
ATOM    954 1HG2 ILE A  64      54.387  55.599  57.502  1.00                  
ATOM    955 2HG2 ILE A  64      54.451  57.152  58.295  1.00                  
ATOM    956 3HG2 ILE A  64      52.920  56.262  58.259  1.00                  
ATOM    957  CG1 ILE A  64      52.503  56.246  55.568  1.00                  
ATOM    958 1HG1 ILE A  64      52.251  56.710  54.614  1.00                  
ATOM    959 2HG1 ILE A  64      51.594  56.120  56.151  1.00                  
ATOM    960  CD1 ILE A  64      53.062  54.851  55.251  1.00                  
ATOM    961  HD1 ILE A  64      54.024  54.941  54.746  1.00                  
ATOM    962  HD2 ILE A  64      53.176  54.264  56.162  1.00                  
ATOM    963  HD3 ILE A  64      52.360  54.330  54.600  1.00                  
ATOM    964  C   ILE A  64      53.847  59.580  57.169  1.00                  
ATOM    965  O   ILE A  64      55.051  59.356  57.222  1.00                  
ATOM    966  N   ILE A  65      53.295  60.724  57.527  1.00                  
ATOM    967  H   ILE A  65      52.312  60.837  57.329  1.00                  
ATOM    968  CA  ILE A  65      53.886  61.689  58.447  1.00                  
ATOM    969  HA  ILE A  65      54.765  62.070  57.935  1.00                  
ATOM    970  CB  ILE A  65      52.946  62.920  58.621  1.00                  
ATOM    971  HB  ILE A  65      53.496  63.662  59.188  1.00                  
ATOM    972  CG2 ILE A  65      52.658  63.536  57.246  1.00                  
ATOM    973 1HG2 ILE A  65      52.287  64.552  57.359  1.00                  
ATOM    974 2HG2 ILE A  65      53.576  63.570  56.672  1.00                  
ATOM    975 3HG2 ILE A  65      51.927  62.945  56.698  1.00                  
ATOM    976  CG1 ILE A  65      51.673  62.562  59.398  1.00                  
ATOM    977 1HG1 ILE A  65      51.933  62.164  60.380  1.00                  
ATOM    978 2HG1 ILE A  65      51.101  61.804  58.870  1.00                  
ATOM    979  CD1 ILE A  65      50.738  63.762  59.635  1.00                  
ATOM    980  HD1 ILE A  65      49.921  63.454  60.290  1.00                  
ATOM    981  HD2 ILE A  65      51.296  64.569  60.105  1.00                  
ATOM    982  HD3 ILE A  65      50.323  64.099  58.685  1.00                  
ATOM    983  C   ILE A  65      54.472  61.192  59.823  1.00                  
ATOM    984  O   ILE A  65      54.268  60.071  60.364  1.00                  
ATOM    985  N   ASP A  66      55.192  62.124  60.416  1.00                  
ATOM    986  H   ASP A  66      55.093  62.994  59.910  1.00                  
ATOM    987  CA  ASP A  66      56.573  61.990  60.918  1.00                  
ATOM    988  HA  ASP A  66      56.676  61.084  61.516  1.00                  
ATOM    989  CB  ASP A  66      57.461  61.915  59.658  1.00                  
ATOM    990  HB1 ASP A  66      57.229  61.006  59.103  1.00                  
ATOM    991  HB2 ASP A  66      58.501  61.843  59.972  1.00                  
ATOM    992  CG  ASP A  66      57.329  63.114  58.659  1.00                  
ATOM    993  OD1 ASP A  66      56.288  63.824  58.650  1.00                  
ATOM    994  OD2 ASP A  66      58.297  63.343  57.911  1.00                  
ATOM    995  C   ASP A  66      57.014  63.222  61.736  1.00                  
ATOM    996  O   ASP A  66      57.823  63.132  62.651  1.00                  
ATOM    997  N   LEU A  67      56.470  64.395  61.377  1.00                  
ATOM    998  H   LEU A  67      56.005  64.392  60.474  1.00                  
ATOM    999  CA  LEU A  67      56.433  65.658  62.120  1.00                  
ATOM   1000  HA  LEU A  67      56.505  66.453  61.377  1.00                  
ATOM   1001  CB  LEU A  67      55.055  65.797  62.804  1.00                  
ATOM   1002  HB1 LEU A  67      55.009  66.783  63.264  1.00                  
ATOM   1003  HB2 LEU A  67      54.988  65.052  63.597  1.00                  
ATOM   1004  CG  LEU A  67      53.820  65.639  61.889  1.00                  
ATOM   1005  HG  LEU A  67      53.747  64.604  61.556  1.00                  
ATOM   1006  CD1 LEU A  67      52.557  65.973  62.684  1.00                  
ATOM   1007 1HD1 LEU A  67      51.678  65.810  62.063  1.00                  
ATOM   1008 2HD1 LEU A  67      52.487  65.325  63.557  1.00                  
ATOM   1009 3HD1 LEU A  67      52.579  67.014  63.006  1.00                  
ATOM   1010  CD2 LEU A  67      53.870  66.545  60.657  1.00                  
ATOM   1011 1HD2 LEU A  67      52.934  66.471  60.105  1.00                  
ATOM   1012 2HD2 LEU A  67      54.031  67.581  60.955  1.00                  
ATOM   1013 3HD2 LEU A  67      54.673  66.223  59.996  1.00                  
ATOM   1014  C   LEU A  67      57.605  65.923  63.078  1.00                  
ATOM   1015  O   LEU A  67      57.425  66.272  64.251  1.00                  
ATOM   1016  N   VAL A  68      58.821  65.788  62.557  1.00                  
ATOM   1017  H   VAL A  68      58.880  65.375  61.639  1.00                  
ATOM   1018  CA  VAL A  68      60.059  66.266  63.179  1.00                  
ATOM   1019  HA  VAL A  68      60.161  65.766  64.141  1.00                  
ATOM   1020  CB  VAL A  68      61.276  65.889  62.308  1.00                  
ATOM   1021  HB  VAL A  68      62.168  66.308  62.775  1.00                  
ATOM   1022  CG1 VAL A  68      61.447  64.369  62.258  1.00                  
ATOM   1023 1HG1 VAL A  68      62.396  64.109  61.788  1.00                  
ATOM   1024 2HG1 VAL A  68      61.420  63.963  63.265  1.00                  
ATOM   1025 3HG1 VAL A  68      60.636  63.908  61.689  1.00                  
ATOM   1026  CG2 VAL A  68      61.198  66.398  60.860  1.00                  
ATOM   1027 1HG2 VAL A  68      62.111  66.139  60.327  1.00                  
ATOM   1028 2HG2 VAL A  68      60.360  65.936  60.334  1.00                  
ATOM   1029 3HG2 VAL A  68      61.062  67.479  60.842  1.00                  
ATOM   1030  C   VAL A  68      60.007  67.767  63.439  1.00                  
ATOM   1031  O   VAL A  68      59.372  68.523  62.707  1.00                  
ATOM   1032  N   ARG A  69      60.670  68.197  64.510  1.00                  
ATOM   1033  H   ARG A  69      61.172  67.507  65.045  1.00                  
ATOM   1034  CA  ARG A  69      60.465  69.526  65.109  1.00                  
ATOM   1035  HA  ARG A  69      59.850  70.157  64.463  1.00                  
ATOM   1036  CB  ARG A  69      59.770  69.358  66.475  1.00                  
ATOM   1037  HB1 ARG A  69      59.679  70.329  66.961  1.00                  
ATOM   1038  HB2 ARG A  69      60.403  68.732  67.106  1.00                  
ATOM   1039  CG  ARG A  69      58.360  68.754  66.396  1.00                  
ATOM   1040  HG1 ARG A  69      58.344  67.969  65.654  1.00                  
ATOM   1041  HG2 ARG A  69      57.661  69.532  66.083  1.00                  
ATOM   1042  CD  ARG A  69      57.901  68.159  67.733  1.00                  
ATOM   1043  HD1 ARG A  69      56.847  67.886  67.648  1.00                  
ATOM   1044  HD2 ARG A  69      57.981  68.923  68.509  1.00                  
ATOM   1045  NE  ARG A  69      58.690  66.969  68.128  1.00                  
ATOM   1046  HE  ARG A  69      59.408  67.116  68.819  1.00                  
ATOM   1047  CZ  ARG A  69      58.457  65.717  67.772  1.00                  
ATOM   1048  NH1 ARG A  69      57.576  65.379  66.872  1.00                  
ATOM   1049 1HH1 ARG A  69      57.246  66.081  66.215  1.00                  
ATOM   1050 2HH1 ARG A  69      57.452  64.419  66.604  1.00                  
ATOM   1051  NH2 ARG A  69      59.130  64.741  68.304  1.00                  
ATOM   1052 1HH2 ARG A  69      59.842  64.884  69.019  1.00                  
ATOM   1053 2HH2 ARG A  69      58.923  63.797  68.046  1.00                  
ATOM   1054  C   ARG A  69      61.751  70.287  65.351  1.00                  
ATOM   1055  O   ARG A  69      61.664  71.463  65.680  1.00                  
ATOM   1056  N   ALA A  70      62.892  69.587  65.308  1.00                  
ATOM   1057  H   ALA A  70      62.895  68.651  64.954  1.00                  
ATOM   1058  CA  ALA A  70      64.064  70.053  66.023  1.00                  
ATOM   1059  HA  ALA A  70      63.723  70.189  67.055  1.00                  
ATOM   1060  CB  ALA A  70      65.178  69.040  66.132  1.00                  
ATOM   1061  HB1 ALA A  70      65.816  69.077  65.279  1.00                  
ATOM   1062  HB2 ALA A  70      65.798  69.303  66.985  1.00                  
ATOM   1063  HB3 ALA A  70      64.753  68.052  66.263  1.00                  
ATOM   1064  C   ALA A  70      64.502  71.457  65.559  1.00                  
ATOM   1065  O   ALA A  70      64.419  71.830  64.402  1.00                  
ATOM   1066  N   TYR A  71      64.770  72.294  66.539  1.00                  
ATOM   1067  H   TYR A  71      64.836  71.941  67.476  1.00                  
ATOM   1068  CA  TYR A  71      64.367  73.698  66.404  1.00                  
ATOM   1069  HA  TYR A  71      63.458  73.740  65.813  1.00                  
ATOM   1070  CB  TYR A  71      64.026  74.194  67.838  1.00                  
ATOM   1071  HB1 TYR A  71      63.437  75.103  67.736  1.00                  
ATOM   1072  HB2 TYR A  71      64.969  74.465  68.312  1.00                  
ATOM   1073  CG  TYR A  71      63.287  73.165  68.668  1.00                  
ATOM   1074  CD1 TYR A  71      61.930  72.894  68.418  1.00                  
ATOM   1075  HD1 TYR A  71      61.392  73.473  67.680  1.00                  
ATOM   1076  CE1 TYR A  71      61.288  71.817  69.062  1.00                  
ATOM   1077  HE1 TYR A  71      60.255  71.595  68.857  1.00                  
ATOM   1078  CZ  TYR A  71      62.008  70.994  69.952  1.00                  
ATOM   1079  OH  TYR A  71      61.415  69.901  70.504  1.00                  
ATOM   1080  HH  TYR A  71      62.032  69.437  71.077  1.00                  
ATOM   1081  CE2 TYR A  71      63.360  71.284  70.234  1.00                  
ATOM   1082  HE2 TYR A  71      63.922  70.657  70.910  1.00                  
ATOM   1083  CD2 TYR A  71      63.995  72.369  69.594  1.00                  
ATOM   1084  HD2 TYR A  71      65.045  72.542  69.793  1.00                  
ATOM   1085  C   TYR A  71      65.427  74.560  65.730  1.00                  
ATOM   1086  O   TYR A  71      65.302  75.777  65.757  1.00                  
ATOM   1087  N   ASP A  72      66.471  73.938  65.147  1.00                  
ATOM   1088  H   ASP A  72      66.460  72.936  65.000  1.00                  
ATOM   1089  CA  ASP A  72      67.587  74.688  64.580  1.00                  
ATOM   1090  HA  ASP A  72      67.204  75.698  64.455  1.00                  
ATOM   1091  CB  ASP A  72      68.775  74.841  65.547  1.00                  
ATOM   1092  HB1 ASP A  72      69.502  74.048  65.362  1.00                  
ATOM   1093  HB2 ASP A  72      68.415  74.729  66.572  1.00                  
ATOM   1094  CG  ASP A  72      69.470  76.220  65.443  1.00                  
ATOM   1095  OD1 ASP A  72      70.255  76.537  66.362  1.00                  
ATOM   1096  OD2 ASP A  72      69.204  76.977  64.470  1.00                  
ATOM   1097  C   ASP A  72      68.000  74.299  63.157  1.00                  
ATOM   1098  O   ASP A  72      67.965  73.158  62.707  1.00                  
ATOM   1099  N   GLN A  73      68.327  75.337  62.399  1.00                  
ATOM   1100  H   GLN A  73      68.506  76.212  62.883  1.00                  
ATOM   1101  CA  GLN A  73      68.103  75.347  60.965  1.00                  
ATOM   1102  HA  GLN A  73      67.070  75.050  60.781  1.00                  
ATOM   1103  CB  GLN A  73      68.310  76.771  60.385  1.00                  
ATOM   1104  HB1 GLN A  73      67.595  76.905  59.572  1.00                  
ATOM   1105  HB2 GLN A  73      69.305  76.822  59.940  1.00                  
ATOM   1106  CG  GLN A  73      68.198  77.978  61.344  1.00                  
ATOM   1107  HG1 GLN A  73      68.320  78.892  60.764  1.00                  
ATOM   1108  HG2 GLN A  73      69.023  77.947  62.055  1.00                  
ATOM   1109  CD  GLN A  73      66.872  78.084  62.096  1.00                  
ATOM   1110  OE1 GLN A  73      65.806  78.142  61.506  1.00                  
ATOM   1111  NE2 GLN A  73      66.888  78.115  63.412  1.00                  
ATOM   1112 1HE2 GLN A  73      67.768  77.955  63.913  1.00                  
ATOM   1113 2HE2 GLN A  73      66.008  78.091  63.895  1.00                  
ATOM   1114  C   GLN A  73      69.019  74.332  60.262  1.00                  
ATOM   1115  O   GLN A  73      68.542  73.538  59.452  1.00                  
ATOM   1116  N   GLU A  74      70.314  74.300  60.611  1.00                  
ATOM   1117  H   GLU A  74      70.648  74.929  61.326  1.00                  
ATOM   1118  CA  GLU A  74      71.237  73.305  60.050  1.00                  
ATOM   1119  HA  GLU A  74      71.179  73.385  58.965  1.00                  
ATOM   1120  CB  GLU A  74      72.700  73.577  60.438  1.00                  
ATOM   1121  HB1 GLU A  74      72.837  73.418  61.509  1.00                  
ATOM   1122  HB2 GLU A  74      72.929  74.616  60.198  1.00                  
ATOM   1123  CG  GLU A  74      73.640  72.646  59.640  1.00                  
ATOM   1124  HG1 GLU A  74      73.410  72.748  58.576  1.00                  
ATOM   1125  HG2 GLU A  74      73.442  71.612  59.928  1.00                  
ATOM   1126  CD  GLU A  74      75.136  72.925  59.841  1.00                  
ATOM   1127  OE1 GLU A  74      75.938  72.030  59.486  1.00                  
ATOM   1128  OE2 GLU A  74      75.470  74.034  60.314  1.00                  
ATOM   1129  C   GLU A  74      70.829  71.846  60.387  1.00                  
ATOM   1130  O   GLU A  74      70.819  70.932  59.530  1.00                  
ATOM   1131  N   ASP A  75      70.392  71.662  61.640  1.00                  
ATOM   1132  H   ASP A  75      70.259  72.474  62.227  1.00                  
ATOM   1133  CA  ASP A  75      69.854  70.394  62.111  1.00                  
ATOM   1134  HA  ASP A  75      70.634  69.640  62.037  1.00                  
ATOM   1135  CB  ASP A  75      69.431  70.467  63.600  1.00                  
ATOM   1136  HB1 ASP A  75      69.441  71.499  63.952  1.00                  
ATOM   1137  HB2 ASP A  75      70.167  69.924  64.195  1.00                  
ATOM   1138  CG  ASP A  75      68.039  69.862  63.859  1.00                  
ATOM   1139  OD1 ASP A  75      67.904  68.633  64.010  1.00                  
ATOM   1140  OD2 ASP A  75      67.019  70.574  63.760  1.00                  
ATOM   1141  C   ASP A  75      68.691  69.936  61.219  1.00                  
ATOM   1142  O   ASP A  75      68.596  68.749  60.905  1.00                  
ATOM   1143  N   ARG A  76      67.836  70.859  60.747  1.00                  
ATOM   1144  H   ARG A  76      67.931  71.818  61.075  1.00                  
ATOM   1145  CA  ARG A  76      66.727  70.469  59.871  1.00                  
ATOM   1146  HA  ARG A  76      66.170  69.686  60.364  1.00                  
ATOM   1147  CB  ARG A  76      65.794  71.650  59.538  1.00                  
ATOM   1148  HB1 ARG A  76      65.047  71.305  58.820  1.00                  
ATOM   1149  HB2 ARG A  76      66.366  72.431  59.043  1.00                  
ATOM   1150  CG  ARG A  76      65.046  72.270  60.729  1.00                  
ATOM   1151  HG1 ARG A  76      64.492  73.137  60.367  1.00                  
ATOM   1152  HG2 ARG A  76      65.752  72.618  61.482  1.00                  
ATOM   1153  CD  ARG A  76      64.046  71.300  61.368  1.00                  
ATOM   1154  HD1 ARG A  76      63.438  70.842  60.589  1.00                  
ATOM   1155  HD2 ARG A  76      63.390  71.875  62.026  1.00                  
ATOM   1156  NE  ARG A  76      64.741  70.290  62.179  1.00                  
ATOM   1157  HE  ARG A  76      65.457  70.655  62.824  1.00                  
ATOM   1158  CZ  ARG A  76      64.558  68.996  62.261  1.00                  
ATOM   1159  NH1 ARG A  76      63.662  68.377  61.546  1.00                  
ATOM   1160 1HH1 ARG A  76      63.120  68.921  60.902  1.00                  
ATOM   1161 2HH1 ARG A  76      63.664  67.379  61.533  1.00                  
ATOM   1162  NH2 ARG A  76      65.295  68.298  63.059  1.00                  
ATOM   1163 1HH2 ARG A  76      66.135  68.753  63.456  1.00                  
ATOM   1164 2HH2 ARG A  76      65.170  67.325  63.265  1.00                  
ATOM   1165  C   ARG A  76      67.187  69.792  58.595  1.00                  
ATOM   1166  O   ARG A  76      66.554  68.817  58.202  1.00                  
ATOM   1167  N   ALA A  77      68.260  70.242  57.952  1.00                  
ATOM   1168  H   ALA A  77      68.801  70.996  58.362  1.00                  
ATOM   1169  CA  ALA A  77      68.744  69.563  56.754  1.00                  
ATOM   1170  HA  ALA A  77      67.926  69.477  56.036  1.00                  
ATOM   1171  CB  ALA A  77      69.853  70.414  56.121  1.00                  
ATOM   1172  HB1 ALA A  77      70.202  69.934  55.206  1.00                  
ATOM   1173  HB2 ALA A  77      69.468  71.405  55.879  1.00                  
ATOM   1174  HB3 ALA A  77      70.693  70.514  56.812  1.00                  
ATOM   1175  C   ALA A  77      69.228  68.143  57.070  1.00                  
ATOM   1176  O   ALA A  77      68.795  67.189  56.413  1.00                  
ATOM   1177  N   THR A  78      70.072  67.978  58.102  1.00                  
ATOM   1178  H   THR A  78      70.362  68.777  58.658  1.00                  
ATOM   1179  CA  THR A  78      70.582  66.614  58.402  1.00                  
ATOM   1180  HA  THR A  78      70.942  66.194  57.463  1.00                  
ATOM   1181  CB  THR A  78      71.816  66.653  59.320  1.00                  
ATOM   1182  HB  THR A  78      72.635  67.109  58.762  1.00                  
ATOM   1183  CG2 THR A  78      71.648  67.448  60.607  1.00                  
ATOM   1184 1HG2 THR A  78      72.555  67.386  61.209  1.00                  
ATOM   1185 2HG2 THR A  78      71.480  68.495  60.366  1.00                  
ATOM   1186 3HG2 THR A  78      70.809  67.067  61.179  1.00                  
ATOM   1187  OG1 THR A  78      72.216  65.359  59.695  1.00                  
ATOM   1188  HG1 THR A  78      72.636  65.437  60.555  1.00                  
ATOM   1189  C   THR A  78      69.502  65.633  58.874  1.00                  
ATOM   1190  O   THR A  78      69.458  64.486  58.422  1.00                  
ATOM   1191  N   ILE A  79      68.557  66.096  59.694  1.00                  
ATOM   1192  H   ILE A  79      68.645  67.048  60.043  1.00                  
ATOM   1193  CA  ILE A  79      67.418  65.293  60.135  1.00                  
ATOM   1194  HA  ILE A  79      67.813  64.344  60.499  1.00                  
ATOM   1195  CB  ILE A  79      66.667  65.940  61.310  1.00                  
ATOM   1196  HB  ILE A  79      66.647  67.018  61.156  1.00                  
ATOM   1197  CG2 ILE A  79      65.208  65.433  61.404  1.00                  
ATOM   1198 1HG2 ILE A  79      64.624  65.804  60.562  1.00                  
ATOM   1199 2HG2 ILE A  79      65.196  64.342  61.388  1.00                  
ATOM   1200 3HG2 ILE A  79      64.742  65.751  62.332  1.00                  
ATOM   1201  CG1 ILE A  79      67.343  65.624  62.665  1.00                  
ATOM   1202 1HG1 ILE A  79      67.075  64.615  62.967  1.00                  
ATOM   1203 2HG1 ILE A  79      66.928  66.295  63.405  1.00                  
ATOM   1204  CD1 ILE A  79      68.864  65.756  62.778  1.00                  
ATOM   1205  HD1 ILE A  79      69.170  65.522  63.797  1.00                  
ATOM   1206  HD2 ILE A  79      69.371  65.068  62.102  1.00                  
ATOM   1207  HD3 ILE A  79      69.153  66.782  62.564  1.00                  
ATOM   1208  C   ILE A  79      66.515  64.912  58.970  1.00                  
ATOM   1209  O   ILE A  79      66.124  63.751  58.904  1.00                  
ATOM   1210  N   LEU A  80      66.198  65.826  58.049  1.00                  
ATOM   1211  H   LEU A  80      66.567  66.769  58.122  1.00                  
ATOM   1212  CA  LEU A  80      65.421  65.475  56.859  1.00                  
ATOM   1213  HA  LEU A  80      64.477  65.031  57.175  1.00                  
ATOM   1214  CB  LEU A  80      65.124  66.747  56.040  1.00                  
ATOM   1215  HB1 LEU A  80      65.099  66.484  54.981  1.00                  
ATOM   1216  HB2 LEU A  80      65.948  67.450  56.151  1.00                  
ATOM   1217  CG  LEU A  80      63.797  67.464  56.379  1.00                  
ATOM   1218  HG  LEU A  80      63.842  68.470  55.962  1.00                  
ATOM   1219  CD1 LEU A  80      62.626  66.739  55.720  1.00                  
ATOM   1220 1HD1 LEU A  80      61.696  67.273  55.914  1.00                  
ATOM   1221 2HD1 LEU A  80      62.790  66.696  54.642  1.00                  
ATOM   1222 3HD1 LEU A  80      62.540  65.727  56.116  1.00                  
ATOM   1223  CD2 LEU A  80      63.446  67.580  57.869  1.00                  
ATOM   1224 1HD2 LEU A  80      62.538  68.173  57.977  1.00                  
ATOM   1225 2HD2 LEU A  80      63.274  66.591  58.291  1.00                  
ATOM   1226 3HD2 LEU A  80      64.255  68.067  58.402  1.00                  
ATOM   1227  C   LEU A  80      66.131  64.406  56.037  1.00                  
ATOM   1228  O   LEU A  80      65.495  63.392  55.766  1.00                  
ATOM   1229  N   SER A  81      67.430  64.528  55.736  1.00                  
ATOM   1230  H   SER A  81      67.930  65.391  55.923  1.00                  
ATOM   1231  CA  SER A  81      68.061  63.455  54.951  1.00                  
ATOM   1232  HA  SER A  81      67.357  63.203  54.166  1.00                  
ATOM   1233  CB  SER A  81      69.312  63.916  54.212  1.00                  
ATOM   1234  HB1 SER A  81      69.776  63.059  53.723  1.00                  
ATOM   1235  HB2 SER A  81      70.019  64.365  54.911  1.00                  
ATOM   1236  OG  SER A  81      68.931  64.855  53.223  1.00                  
ATOM   1237  HG  SER A  81      68.081  64.571  52.805  1.00                  
ATOM   1238  C   SER A  81      68.211  62.112  55.672  1.00                  
ATOM   1239  O   SER A  81      68.132  61.061  55.028  1.00                  
ATOM   1240  N   ILE A  82      68.331  62.088  57.002  1.00                  
ATOM   1241  H   ILE A  82      68.427  62.971  57.497  1.00                  
ATOM   1242  CA  ILE A  82      68.268  60.835  57.777  1.00                  
ATOM   1243  HA  ILE A  82      68.896  60.097  57.278  1.00                  
ATOM   1244  CB  ILE A  82      68.874  61.052  59.183  1.00                  
ATOM   1245  HB  ILE A  82      68.371  61.901  59.645  1.00                  
ATOM   1246  CG2 ILE A  82      68.687  59.808  60.075  1.00                  
ATOM   1247 1HG2 ILE A  82      69.158  59.953  61.045  1.00                  
ATOM   1248 2HG2 ILE A  82      67.628  59.628  60.261  1.00                  
ATOM   1249 3HG2 ILE A  82      69.119  58.929  59.593  1.00                  
ATOM   1250  CG1 ILE A  82      70.386  61.374  59.072  1.00                  
ATOM   1251 1HG1 ILE A  82      70.558  62.099  58.278  1.00                  
ATOM   1252 2HG1 ILE A  82      70.933  60.468  58.806  1.00                  
ATOM   1253  CD1 ILE A  82      70.990  61.968  60.353  1.00                  
ATOM   1254  HD1 ILE A  82      72.025  62.252  60.161  1.00                  
ATOM   1255  HD2 ILE A  82      70.433  62.858  60.647  1.00                  
ATOM   1256  HD3 ILE A  82      70.974  61.241  61.163  1.00                  
ATOM   1257  C   ILE A  82      66.852  60.234  57.796  1.00                  
ATOM   1258  O   ILE A  82      66.716  59.014  57.821  1.00                  
ATOM   1259  N   LEU A  83      65.806  61.057  57.732  1.00                  
ATOM   1260  H   LEU A  83      65.984  62.057  57.726  1.00                  
ATOM   1261  CA  LEU A  83      64.402  60.638  57.701  1.00                  
ATOM   1262  HA  LEU A  83      64.266  59.851  58.442  1.00                  
ATOM   1263  CB  LEU A  83      63.559  61.864  58.104  1.00                  
ATOM   1264  HB1 LEU A  83      63.535  62.557  57.262  1.00                  
ATOM   1265  HB2 LEU A  83      64.058  62.368  58.931  1.00                  
ATOM   1266  CG  LEU A  83      62.117  61.599  58.563  1.00                  
ATOM   1267  HG  LEU A  83      61.581  61.021  57.810  1.00                  
ATOM   1268  CD1 LEU A  83      62.063  60.872  59.912  1.00                  
ATOM   1269 1HD1 LEU A  83      62.566  61.461  60.676  1.00                  
ATOM   1270 2HD1 LEU A  83      61.023  60.725  60.207  1.00                  
ATOM   1271 3HD1 LEU A  83      62.531  59.892  59.832  1.00                  
ATOM   1272  CD2 LEU A  83      61.440  62.960  58.743  1.00                  
ATOM   1273 1HD2 LEU A  83      60.448  62.818  59.168  1.00                  
ATOM   1274 2HD2 LEU A  83      62.026  63.602  59.395  1.00                  
ATOM   1275 3HD2 LEU A  83      61.318  63.442  57.773  1.00                  
ATOM   1276  C   LEU A  83      63.985  60.064  56.321  1.00                  
ATOM   1277  O   LEU A  83      63.343  59.008  56.245  1.00                  
ATOM   1278  N   GLU A  84      64.460  60.688  55.232  1.00                  
ATOM   1279  H   GLU A  84      64.947  61.570  55.377  1.00                  
ATOM   1280  CA  GLU A  84      64.424  60.170  53.856  1.00                  
ATOM   1281  HA  GLU A  84      63.395  60.078  53.514  1.00                  
ATOM   1282  CB  GLU A  84      65.209  61.112  52.900  1.00                  
ATOM   1283  HB1 GLU A  84      65.297  60.604  51.939  1.00                  
ATOM   1284  HB2 GLU A  84      66.219  61.234  53.288  1.00                  
ATOM   1285  CG  GLU A  84      64.649  62.515  52.621  1.00                  
ATOM   1286  HG1 GLU A  84      64.468  63.046  53.552  1.00                  
ATOM   1287  HG2 GLU A  84      63.692  62.402  52.113  1.00                  
ATOM   1288  CD  GLU A  84      65.606  63.324  51.718  1.00                  
ATOM   1289  OE1 GLU A  84      66.504  64.039  52.236  1.00                  
ATOM   1290  OE2 GLU A  84      65.456  63.180  50.487  1.00                  
ATOM   1291  C   GLU A  84      65.084  58.782  53.770  1.00                  
ATOM   1292  O   GLU A  84      64.465  57.783  53.370  1.00                  
ATOM   1293  N   GLN A  85      66.348  58.709  54.212  1.00                  
ATOM   1294  H   GLN A  85      66.805  59.560  54.528  1.00                  
ATOM   1295  CA  GLN A  85      67.082  57.446  54.248  1.00                  
ATOM   1296  HA  GLN A  85      67.170  57.061  53.231  1.00                  
ATOM   1297  CB  GLN A  85      68.497  57.666  54.817  1.00                  
ATOM   1298  HB1 GLN A  85      68.923  56.700  55.095  1.00                  
ATOM   1299  HB2 GLN A  85      68.427  58.273  55.720  1.00                  
ATOM   1300  CG  GLN A  85      69.458  58.331  53.818  1.00                  
ATOM   1301  HG1 GLN A  85      68.973  59.189  53.353  1.00                  
ATOM   1302  HG2 GLN A  85      69.709  57.618  53.032  1.00                  
ATOM   1303  CD  GLN A  85      70.746  58.802  54.494  1.00                  
ATOM   1304  OE1 GLN A  85      71.754  58.119  54.550  1.00                  
ATOM   1305  NE2 GLN A  85      70.759  59.991  55.053  1.00                  
ATOM   1306 1HE2 GLN A  85      69.910  60.543  55.031  1.00                  
ATOM   1307 2HE2 GLN A  85      71.620  60.284  55.472  1.00                  
ATOM   1308  C   GLN A  85      66.344  56.385  55.074  1.00                  
ATOM   1309  O   GLN A  85      66.260  55.239  54.649  1.00                  
ATOM   1310  N   ALA A  86      65.749  56.727  56.213  1.00                  
ATOM   1311  H   ALA A  86      65.848  57.676  56.562  1.00                  
ATOM   1312  CA  ALA A  86      65.013  55.762  57.025  1.00                  
ATOM   1313  HA  ALA A  86      65.670  54.914  57.228  1.00                  
ATOM   1314  CB  ALA A  86      64.671  56.419  58.369  1.00                  
ATOM   1315  HB1 ALA A  86      64.192  55.687  59.018  1.00                  
ATOM   1316  HB2 ALA A  86      65.580  56.774  58.856  1.00                  
ATOM   1317  HB3 ALA A  86      63.993  57.259  58.219  1.00                  
ATOM   1318  C   ALA A  86      63.749  55.201  56.357  1.00                  
ATOM   1319  O   ALA A  86      63.439  54.019  56.545  1.00                  
ATOM   1320  N   THR A  87      63.077  56.018  55.534  1.00                  
ATOM   1321  H   THR A  87      63.381  56.983  55.434  1.00                  
ATOM   1322  CA  THR A  87      61.914  55.551  54.761  1.00                  
ATOM   1323  HA  THR A  87      61.448  54.755  55.346  1.00                  
ATOM   1324  CB  THR A  87      60.837  56.639  54.666  1.00                  
ATOM   1325  HB  THR A  87      60.724  57.091  55.652  1.00                  
ATOM   1326  CG2 THR A  87      61.132  57.755  53.667  1.00                  
ATOM   1327 1HG2 THR A  87      60.312  58.471  53.678  1.00                  
ATOM   1328 2HG2 THR A  87      62.035  58.275  53.971  1.00                  
ATOM   1329 3HG2 THR A  87      61.261  57.352  52.662  1.00                  
ATOM   1330  OG1 THR A  87      59.606  56.044  54.338  1.00                  
ATOM   1331  HG1 THR A  87      59.707  55.601  53.482  1.00                  
ATOM   1332  C   THR A  87      62.245  54.901  53.411  1.00                  
ATOM   1333  O   THR A  87      61.340  54.417  52.731  1.00                  
ATOM   1334  N   ALA A  88      63.528  54.854  53.021  1.00                  
ATOM   1335  H   ALA A  88      64.206  55.387  53.550  1.00                  
ATOM   1336  CA  ALA A  88      63.940  54.282  51.729  1.00                  
ATOM   1337  HA  ALA A  88      63.119  53.689  51.323  1.00                  
ATOM   1338  CB  ALA A  88      64.165  55.465  50.773  1.00                  
ATOM   1339  HB1 ALA A  88      64.378  55.097  49.768  1.00                  
ATOM   1340  HB2 ALA A  88      63.268  56.083  50.732  1.00                  
ATOM   1341  HB3 ALA A  88      65.005  56.069  51.117  1.00                  
ATOM   1342  C   ALA A  88      65.159  53.334  51.727  1.00                  
ATOM   1343  O   ALA A  88      65.593  52.901  50.660  1.00                  
ATOM   1344  N   THR A  89      65.704  52.965  52.890  1.00                  
ATOM   1345  H   THR A  89      65.347  53.401  53.731  1.00                  
ATOM   1346  CA  THR A  89      66.984  52.218  52.998  1.00                  
ATOM   1347  HA  THR A  89      67.245  51.859  52.004  1.00                  
ATOM   1348  CB  THR A  89      68.160  53.113  53.444  1.00                  
ATOM   1349  HB  THR A  89      68.163  53.201  54.531  1.00                  
ATOM   1350  CG2 THR A  89      69.531  52.632  52.965  1.00                  
ATOM   1351 1HG2 THR A  89      70.292  53.346  53.280  1.00                  
ATOM   1352 2HG2 THR A  89      69.769  51.662  53.395  1.00                  
ATOM   1353 3HG2 THR A  89      69.538  52.560  51.877  1.00                  
ATOM   1354  OG1 THR A  89      68.028  54.399  52.893  1.00                  
ATOM   1355  HG1 THR A  89      67.279  54.792  53.370  1.00                  
ATOM   1356  C   THR A  89      66.868  50.951  53.858  1.00                  
ATOM   1357  O   THR A  89      67.835  50.448  54.425  1.00                  
ATOM   1358  N   SER A  90      65.641  50.447  53.979  1.00                  
ATOM   1359  H   SER A  90      64.905  50.978  53.537  1.00                  
ATOM   1360  CA  SER A  90      65.201  49.541  55.048  1.00                  
ATOM   1361  HA  SER A  90      66.050  48.980  55.439  1.00                  
ATOM   1362  CB  SER A  90      64.626  50.433  56.166  1.00                  
ATOM   1363  HB1 SER A  90      65.443  50.997  56.619  1.00                  
ATOM   1364  HB2 SER A  90      64.152  49.824  56.936  1.00                  
ATOM   1365  OG  SER A  90      63.685  51.347  55.615  1.00                  
ATOM   1366  HG  SER A  90      63.536  52.091  56.226  1.00                  
ATOM   1367  C   SER A  90      64.141  48.528  54.616  1.00                  
ATOM   1368  O   SER A  90      63.650  47.761  55.441  1.00                  
ATOM   1369  N   SER A  91      63.765  48.526  53.336  1.00                  
ATOM   1370  H   SER A  91      64.215  49.162  52.694  1.00                  
ATOM   1371  CA  SER A  91      62.669  47.717  52.818  1.00                  
ATOM   1372  HA  SER A  91      62.630  46.768  53.354  1.00                  
ATOM   1373  CB  SER A  91      61.363  48.471  53.070  1.00                  
ATOM   1374  HB1 SER A  91      61.321  49.358  52.435  1.00                  
ATOM   1375  HB2 SER A  91      61.321  48.786  54.114  1.00                  
ATOM   1376  OG  SER A  91      60.258  47.636  52.808  1.00                  
ATOM   1377  HG  SER A  91      59.467  48.176  52.935  1.00                  
ATOM   1378  C   SER A  91      62.863  47.446  51.334  1.00                  
ATOM   1379  O   SER A  91      63.206  48.344  50.569  1.00                  
ATOM   1380  N   SER A  92      62.646  46.200  50.916  1.00                  
ATOM   1381  H   SER A  92      62.339  45.514  51.591  1.00                  
ATOM   1382  CA  SER A  92      62.774  45.759  49.524  1.00                  
ATOM   1383  HA  SER A  92      63.492  46.398  49.010  1.00                  
ATOM   1384  CB  SER A  92      63.318  44.324  49.494  1.00                  
ATOM   1385  HB1 SER A  92      64.274  44.290  50.019  1.00                  
ATOM   1386  HB2 SER A  92      63.477  44.017  48.459  1.00                  
ATOM   1387  OG  SER A  92      62.410  43.437  50.117  1.00                  
ATOM   1388  HG  SER A  92      61.612  43.417  49.565  1.00                  
ATOM   1389  C   SER A  92      61.440  45.878  48.784  1.00                  
ATOM   1390  O   SER A  92      60.924  44.912  48.218  1.00                  
ATOM   1391  N   PHE A  93      60.867  47.075  48.831  1.00                  
ATOM   1392  H   PHE A  93      61.381  47.829  49.275  1.00                  
ATOM   1393  CA  PHE A  93      59.678  47.448  48.075  1.00                  
ATOM   1394  HA  PHE A  93      59.605  46.793  47.205  1.00                  
ATOM   1395  CB  PHE A  93      58.415  47.242  48.908  1.00                  
ATOM   1396  HB1 PHE A  93      58.576  46.450  49.641  1.00                  
ATOM   1397  HB2 PHE A  93      57.634  46.888  48.234  1.00                  
ATOM   1398  CG  PHE A  93      57.918  48.479  49.616  1.00                  
ATOM   1399  CD1 PHE A  93      58.729  49.172  50.529  1.00                  
ATOM   1400  HD1 PHE A  93      59.750  48.864  50.685  1.00                  
ATOM   1401  CE1 PHE A  93      58.208  50.270  51.230  1.00                  
ATOM   1402  HE1 PHE A  93      58.818  50.793  51.954  1.00                  
ATOM   1403  CZ  PHE A  93      56.881  50.675  51.004  1.00                  
ATOM   1404  HZ  PHE A  93      56.460  51.472  51.589  1.00                  
ATOM   1405  CE2 PHE A  93      56.110  50.052  50.013  1.00                  
ATOM   1406  HE2 PHE A  93      55.117  50.400  49.775  1.00                  
ATOM   1407  CD2 PHE A  93      56.636  48.957  49.325  1.00                  
ATOM   1408  HD2 PHE A  93      56.055  48.476  48.565  1.00                  
ATOM   1409  C   PHE A  93      59.854  48.876  47.550  1.00                  
ATOM   1410  O   PHE A  93      60.742  49.610  47.991  1.00                  
ATOM   1411  N   CYS A  94      59.008  49.281  46.611  1.00                  
ATOM   1412  H   CYS A  94      58.254  48.670  46.339  1.00                  
ATOM   1413  CA  CYS A  94      59.035  50.644  46.103  1.00                  
ATOM   1414  HA  CYS A  94      60.050  51.041  46.170  1.00                  
ATOM   1415  CB  CYS A  94      58.644  50.612  44.619  1.00                  
ATOM   1416  HB1 CYS A  94      57.593  50.338  44.519  1.00                  
ATOM   1417  HB2 CYS A  94      59.266  49.882  44.099  1.00                  
ATOM   1418  SG  CYS A  94      58.915  52.248  43.883  1.00                  
ATOM   1419  HG  CYS A  94      58.559  51.937  42.630  1.00                  
ATOM   1420  C   CYS A  94      58.102  51.552  46.907  1.00                  
ATOM   1421  O   CYS A  94      56.904  51.281  47.005  1.00                  
ATOM   1422  N   PHE A  95      58.653  52.654  47.408  1.00                  
ATOM   1423  H   PHE A  95      59.628  52.824  47.218  1.00                  
ATOM   1424  CA  PHE A  95      57.993  53.631  48.264  1.00                  
ATOM   1425  HA  PHE A  95      56.930  53.407  48.363  1.00                  
ATOM   1426  CB  PHE A  95      58.646  53.592  49.661  1.00                  
ATOM   1427  HB1 PHE A  95      59.725  53.713  49.552  1.00                  
ATOM   1428  HB2 PHE A  95      58.490  52.606  50.085  1.00                  
ATOM   1429  CG  PHE A  95      58.148  54.635  50.654  1.00                  
ATOM   1430  CD1 PHE A  95      58.849  55.840  50.851  1.00                  
ATOM   1431  HD1 PHE A  95      59.756  56.030  50.295  1.00                  
ATOM   1432  CE1 PHE A  95      58.370  56.796  51.765  1.00                  
ATOM   1433  HE1 PHE A  95      58.907  57.715  51.932  1.00                  
ATOM   1434  CZ  PHE A  95      57.210  56.544  52.513  1.00                  
ATOM   1435  HZ  PHE A  95      56.854  57.274  53.228  1.00                  
ATOM   1436  CE2 PHE A  95      56.516  55.340  52.332  1.00                  
ATOM   1437  HE2 PHE A  95      55.615  55.160  52.898  1.00                  
ATOM   1438  CD2 PHE A  95      56.981  54.398  51.397  1.00                  
ATOM   1439  HD2 PHE A  95      56.423  53.500  51.223  1.00                  
ATOM   1440  C   PHE A  95      58.164  55.033  47.658  1.00                  
ATOM   1441  O   PHE A  95      59.223  55.654  47.770  1.00                  
ATOM   1442  N   SER A  96      57.128  55.546  47.004  1.00                  
ATOM   1443  H   SER A  96      56.317  54.973  46.829  1.00                  
ATOM   1444  CA  SER A  96      57.114  56.932  46.525  1.00                  
ATOM   1445  HA  SER A  96      58.080  57.179  46.084  1.00                  
ATOM   1446  CB  SER A  96      56.047  57.105  45.441  1.00                  
ATOM   1447  HB1 SER A  96      56.013  58.151  45.131  1.00                  
ATOM   1448  HB2 SER A  96      55.070  56.821  45.836  1.00                  
ATOM   1449  OG  SER A  96      56.358  56.298  44.324  1.00                  
ATOM   1450  HG  SER A  96      55.665  56.407  43.667  1.00                  
ATOM   1451  C   SER A  96      56.808  57.929  47.652  1.00                  
ATOM   1452  O   SER A  96      55.662  58.223  48.013  1.00                  
ATOM   1453  N   ALA A  97      57.872  58.451  48.231  1.00                  
ATOM   1454  H   ALA A  97      58.782  58.115  47.950  1.00                  
ATOM   1455  CA  ALA A  97      57.811  59.554  49.169  1.00                  
ATOM   1456  HA  ALA A  97      57.071  59.347  49.944  1.00                  
ATOM   1457  CB  ALA A  97      59.216  59.640  49.794  1.00                  
ATOM   1458  HB1 ALA A  97      59.216  60.314  50.646  1.00                  
ATOM   1459  HB2 ALA A  97      59.558  58.658  50.111  1.00                  
ATOM   1460  HB3 ALA A  97      59.926  60.014  49.053  1.00                  
ATOM   1461  C   ALA A  97      57.513  60.907  48.518  1.00                  
ATOM   1462  O   ALA A  97      57.824  61.112  47.344  1.00                  
ATOM   1463  N   MET A  98      57.179  61.902  49.351  1.00                  
ATOM   1464  H   MET A  98      56.836  61.672  50.272  1.00                  
ATOM   1465  CA  MET A  98      57.727  63.254  49.088  1.00                  
ATOM   1466  HA  MET A  98      58.670  63.162  48.544  1.00                  
ATOM   1467  CB  MET A  98      56.760  64.075  48.215  1.00                  
ATOM   1468  HB1 MET A  98      55.834  64.269  48.759  1.00                  
ATOM   1469  HB2 MET A  98      56.519  63.510  47.313  1.00                  
ATOM   1470  CG  MET A  98      57.407  65.401  47.799  1.00                  
ATOM   1471  HG1 MET A  98      58.347  65.183  47.293  1.00                  
ATOM   1472  HG2 MET A  98      57.629  65.985  48.693  1.00                  
ATOM   1473  SD  MET A  98      56.394  66.420  46.698  1.00                  
ATOM   1474  CE  MET A  98      57.541  67.802  46.463  1.00                  
ATOM   1475  HE1 MET A  98      57.080  68.549  45.817  1.00                  
ATOM   1476  HE2 MET A  98      57.777  68.250  47.428  1.00                  
ATOM   1477  HE3 MET A  98      58.459  67.440  45.999  1.00                  
ATOM   1478  C   MET A  98      58.031  63.920  50.422  1.00                  
ATOM   1479  O   MET A  98      57.221  64.669  50.967  1.00                  
ATOM   1480  N   VAL A  99      59.175  63.560  51.000  1.00                  
ATOM   1481  H   VAL A  99      59.802  62.943  50.508  1.00                  
ATOM   1482  CA  VAL A  99      59.680  64.230  52.198  1.00                  
ATOM   1483  HA  VAL A  99      58.912  64.187  52.965  1.00                  
ATOM   1484  CB  VAL A  99      60.970  63.565  52.732  1.00                  
ATOM   1485  HB  VAL A  99      61.816  63.899  52.131  1.00                  
ATOM   1486  CG1 VAL A  99      61.209  63.975  54.188  1.00                  
ATOM   1487 1HG1 VAL A  99      61.152  65.055  54.274  1.00                  
ATOM   1488 2HG1 VAL A  99      60.461  63.533  54.846  1.00                  
ATOM   1489 3HG1 VAL A  99      62.199  63.647  54.506  1.00                  
ATOM   1490  CG2 VAL A  99      60.944  62.028  52.705  1.00                  
ATOM   1491 1HG2 VAL A  99      60.044  61.648  53.181  1.00                  
ATOM   1492 2HG2 VAL A  99      60.999  61.673  51.678  1.00                  
ATOM   1493 3HG2 VAL A  99      61.807  61.640  53.244  1.00                  
ATOM   1494  C   VAL A  99      59.931  65.701  51.869  1.00                  
ATOM   1495  O   VAL A  99      60.529  66.032  50.847  1.00                  
ATOM   1496  N   ARG A 100      59.419  66.599  52.711  1.00                  
ATOM   1497  H   ARG A 100      58.870  66.244  53.489  1.00                  
ATOM   1498  CA  ARG A 100      59.379  68.046  52.483  1.00                  
ATOM   1499  HA  ARG A 100      60.249  68.349  51.897  1.00                  
ATOM   1500  CB  ARG A 100      58.083  68.346  51.692  1.00                  
ATOM   1501  HB1 ARG A 100      57.240  67.827  52.153  1.00                  
ATOM   1502  HB2 ARG A 100      58.209  67.912  50.698  1.00                  
ATOM   1503  CG  ARG A 100      57.718  69.829  51.507  1.00                  
ATOM   1504  HG1 ARG A 100      57.235  69.947  50.536  1.00                  
ATOM   1505  HG2 ARG A 100      58.623  70.436  51.508  1.00                  
ATOM   1506  CD  ARG A 100      56.734  70.312  52.585  1.00                  
ATOM   1507  HD1 ARG A 100      57.074  70.017  53.578  1.00                  
ATOM   1508  HD2 ARG A 100      55.777  69.814  52.417  1.00                  
ATOM   1509  NE  ARG A 100      56.520  71.771  52.534  1.00                  
ATOM   1510  HE  ARG A 100      55.727  72.076  51.997  1.00                  
ATOM   1511  CZ  ARG A 100      57.217  72.706  53.162  1.00                  
ATOM   1512  NH1 ARG A 100      58.273  72.449  53.880  1.00                  
ATOM   1513 1HH1 ARG A 100      58.609  71.488  53.935  1.00                  
ATOM   1514 2HH1 ARG A 100      58.786  73.166  54.350  1.00                  
ATOM   1515  NH2 ARG A 100      56.850  73.955  53.076  1.00                  
ATOM   1516 1HH2 ARG A 100      56.042  74.203  52.535  1.00                  
ATOM   1517 2HH2 ARG A 100      57.376  74.660  53.557  1.00                  
ATOM   1518  C   ARG A 100      59.478  68.731  53.854  1.00                  
ATOM   1519  O   ARG A 100      59.573  68.168  54.944  1.00                  
TER
END
