# Supplementary material for: Effective Identification of Bacterial Type III Secretion Signals Using Joint Element Features
Source: PLoS One. 2013 Apr 4;8(4):e59754. doi: 10.1371/journal.pone.0059754 (PMC3617162; doi:10.1371/journal.pone.0059754)
Supplement: Zip file S1 — Predicted 3D structure of T3S and non-T3S signal sequences. (ZIP) [file pone.0059754.s017.zip › Supplemental_Zip_FileS1.Predicted_structure/neg/neg301.pdb]

HEADER protein
METHOD
METHOD    The models are generated by I-TASSER which combines the
METHOD    methods of threading, ab initio modeling and structural
METHOD    refinement. The procedure is fully automated.
METHOD
METHOD    Please cite following articles when you use the I-TASSER server:
METHOD 1. Ambrish Roy, Alper Kucukural, Yang Zhang. I-TASSER: a unified
METHOD    platform for automated protein structure and function prediction.
METHOD    Nature Protocols, vol 5, 725-738 (2010). 
METHOD 2. Yang Zhang. I-TASSER server for protein 3D structure prediction.
METHOD    BMC Bioinformatics, vol 9, 40 (2008).
METHOD
MODEL  1
REMARK PARENT N/A
ATOM      1  N   GLU A   1      59.488  92.325  51.953  1.00                  
ATOM      2  CA  GLU A   1      58.111  92.736  51.677  1.00                  
ATOM      3  HA  GLU A   1      57.644  92.872  52.649  1.00                  
ATOM      4  CB  GLU A   1      58.123  94.103  50.954  1.00                  
ATOM      5  HB1 GLU A   1      58.501  93.967  49.940  1.00                  
ATOM      6  HB2 GLU A   1      58.815  94.762  51.481  1.00                  
ATOM      7  CG  GLU A   1      56.765  94.826  50.884  1.00                  
ATOM      8  HG1 GLU A   1      56.103  94.293  50.198  1.00                  
ATOM      9  HG2 GLU A   1      56.919  95.827  50.477  1.00                  
ATOM     10  CD  GLU A   1      56.110  94.925  52.266  1.00                  
ATOM     11  OE1 GLU A   1      55.356  93.995  52.647  1.00                  
ATOM     12  OE2 GLU A   1      56.444  95.829  53.059  1.00                  
ATOM     13  C   GLU A   1      57.299  91.662  50.926  1.00                  
ATOM     14  O   GLU A   1      57.849  90.772  50.271  1.00                  
ATOM     15  N   ILE A   2      55.980  91.775  51.109  1.00                  
ATOM     16  H   ILE A   2      55.742  92.525  51.755  1.00                  
ATOM     17  CA  ILE A   2      54.776  91.211  50.484  1.00                  
ATOM     18  HA  ILE A   2      54.366  92.062  49.953  1.00                  
ATOM     19  CB  ILE A   2      55.007  90.123  49.399  1.00                  
ATOM     20  HB  ILE A   2      55.826  90.447  48.755  1.00                  
ATOM     21  CG2 ILE A   2      55.384  88.757  49.978  1.00                  
ATOM     22 1HG2 ILE A   2      55.578  88.048  49.173  1.00                  
ATOM     23 2HG2 ILE A   2      56.298  88.865  50.550  1.00                  
ATOM     24 3HG2 ILE A   2      54.588  88.382  50.611  1.00                  
ATOM     25  CG1 ILE A   2      53.781  89.918  48.482  1.00                  
ATOM     26 1HG1 ILE A   2      52.890  89.740  49.085  1.00                  
ATOM     27 2HG1 ILE A   2      53.942  89.032  47.866  1.00                  
ATOM     28  CD1 ILE A   2      53.530  91.085  47.517  1.00                  
ATOM     29  HD1 ILE A   2      52.675  90.851  46.883  1.00                  
ATOM     30  HD2 ILE A   2      53.320  92.007  48.057  1.00                  
ATOM     31  HD3 ILE A   2      54.406  91.235  46.884  1.00                  
ATOM     32  C   ILE A   2      53.787  90.848  51.624  1.00                  
ATOM     33  O   ILE A   2      54.176  90.212  52.618  1.00                  
ATOM     34  N   PRO A   3      52.505  91.266  51.553  1.00                  
ATOM     35  CD  PRO A   3      51.910  92.169  50.573  1.00                  
ATOM     36  HD1 PRO A   3      51.662  91.617  49.667  1.00                  
ATOM     37  HD2 PRO A   3      52.565  93.010  50.342  1.00                  
ATOM     38  CG  PRO A   3      50.623  92.695  51.206  1.00                  
ATOM     39  HG1 PRO A   3      49.861  92.910  50.456  1.00                  
ATOM     40  HG2 PRO A   3      50.844  93.587  51.796  1.00                  
ATOM     41  CB  PRO A   3      50.207  91.558  52.132  1.00                  
ATOM     42  HB1 PRO A   3      49.684  90.793  51.554  1.00                  
ATOM     43  HB2 PRO A   3      49.583  91.912  52.953  1.00                  
ATOM     44  CA  PRO A   3      51.551  91.022  52.632  1.00                  
ATOM     45  HA  PRO A   3      51.861  91.620  53.491  1.00                  
ATOM     46  C   PRO A   3      51.433  89.568  53.086  1.00                  
ATOM     47  O   PRO A   3      51.314  89.343  54.287  1.00                  
ATOM     48  N   ARG A   4      51.526  88.586  52.169  1.00                  
ATOM     49  H   ARG A   4      51.583  88.836  51.194  1.00                  
ATOM     50  CA  ARG A   4      51.609  87.171  52.570  1.00                  
ATOM     51  HA  ARG A   4      50.736  86.963  53.193  1.00                  
ATOM     52  CB  ARG A   4      51.521  86.180  51.389  1.00                  
ATOM     53  HB1 ARG A   4      50.593  86.368  50.847  1.00                  
ATOM     54  HB2 ARG A   4      51.434  85.182  51.819  1.00                  
ATOM     55  CG  ARG A   4      52.683  86.183  50.375  1.00                  
ATOM     56  HG1 ARG A   4      53.640  86.217  50.889  1.00                  
ATOM     57  HG2 ARG A   4      52.595  87.067  49.744  1.00                  
ATOM     58  CD  ARG A   4      52.693  84.929  49.487  1.00                  
ATOM     59  HD1 ARG A   4      53.380  85.106  48.657  1.00                  
ATOM     60  HD2 ARG A   4      51.692  84.758  49.086  1.00                  
ATOM     61  NE  ARG A   4      53.146  83.745  50.242  1.00                  
ATOM     62  HE  ARG A   4      53.261  83.857  51.256  1.00                  
ATOM     63  CZ  ARG A   4      53.461  82.548  49.788  1.00                  
ATOM     64  NH1 ARG A   4      53.410  82.256  48.516  1.00                  
ATOM     65 1HH1 ARG A   4      53.134  82.979  47.881  1.00                  
ATOM     66 2HH1 ARG A   4      53.646  81.335  48.201  1.00                  
ATOM     67  NH2 ARG A   4      53.836  81.618  50.610  1.00                  
ATOM     68 1HH2 ARG A   4      53.806  81.822  51.623  1.00                  
ATOM     69 2HH2 ARG A   4      54.072  80.695  50.319  1.00                  
ATOM     70  C   ARG A   4      52.795  86.920  53.504  1.00                  
ATOM     71  O   ARG A   4      52.561  86.499  54.620  1.00                  
ATOM     72  N   ARG A   5      54.013  87.343  53.142  1.00                  
ATOM     73  H   ARG A   5      54.079  87.811  52.256  1.00                  
ATOM     74  CA  ARG A   5      55.247  87.218  53.943  1.00                  
ATOM     75  HA  ARG A   5      55.466  86.152  54.053  1.00                  
ATOM     76  CB  ARG A   5      56.382  87.885  53.142  1.00                  
ATOM     77  HB1 ARG A   5      56.133  88.933  53.010  1.00                  
ATOM     78  HB2 ARG A   5      56.369  87.400  52.166  1.00                  
ATOM     79  CG  ARG A   5      57.846  87.844  53.604  1.00                  
ATOM     80  HG1 ARG A   5      58.205  86.814  53.602  1.00                  
ATOM     81  HG2 ARG A   5      57.943  88.274  54.602  1.00                  
ATOM     82  CD  ARG A   5      58.633  88.695  52.577  1.00                  
ATOM     83  HD1 ARG A   5      58.319  89.736  52.679  1.00                  
ATOM     84  HD2 ARG A   5      58.372  88.361  51.570  1.00                  
ATOM     85  NE  ARG A   5      60.099  88.628  52.715  1.00                  
ATOM     86  HE  ARG A   5      60.459  88.110  53.496  1.00                  
ATOM     87  CZ  ARG A   5      60.974  89.187  51.888  1.00                  
ATOM     88  NH1 ARG A   5      60.643  89.894  50.844  1.00                  
ATOM     89 1HH1 ARG A   5      59.673  90.197  50.750  1.00                  
ATOM     90 2HH1 ARG A   5      61.321  90.438  50.350  1.00                  
ATOM     91  NH2 ARG A   5      62.250  89.036  52.100  1.00                  
ATOM     92 1HH2 ARG A   5      62.578  88.530  52.901  1.00                  
ATOM     93 2HH2 ARG A   5      62.899  89.465  51.469  1.00                  
ATOM     94  C   ARG A   5      55.030  87.748  55.380  1.00                  
ATOM     95  O   ARG A   5      55.241  87.025  56.369  1.00                  
ATOM     96  N   LYS A   6      54.494  88.981  55.474  1.00                  
ATOM     97  H   LYS A   6      54.280  89.463  54.609  1.00                  
ATOM     98  CA  LYS A   6      54.103  89.588  56.772  1.00                  
ATOM     99  HA  LYS A   6      54.992  89.694  57.395  1.00                  
ATOM    100  CB  LYS A   6      53.461  90.972  56.567  1.00                  
ATOM    101  HB1 LYS A   6      52.874  91.213  57.455  1.00                  
ATOM    102  HB2 LYS A   6      52.782  90.940  55.715  1.00                  
ATOM    103  CG  LYS A   6      54.487  92.095  56.367  1.00                  
ATOM    104  HG1 LYS A   6      55.105  91.875  55.495  1.00                  
ATOM    105  HG2 LYS A   6      55.123  92.157  57.252  1.00                  
ATOM    106  CD  LYS A   6      53.761  93.438  56.165  1.00                  
ATOM    107  HD1 LYS A   6      52.996  93.552  56.934  1.00                  
ATOM    108  HD2 LYS A   6      53.264  93.424  55.192  1.00                  
ATOM    109  CE  LYS A   6      54.685  94.660  56.241  1.00                  
ATOM    110  HE1 LYS A   6      55.082  94.764  57.254  1.00                  
ATOM    111  HE2 LYS A   6      54.089  95.550  56.018  1.00                  
ATOM    112  NZ  LYS A   6      55.792  94.568  55.269  1.00                  
ATOM    113  HZ1 LYS A   6      56.529  93.941  55.538  1.00                  
ATOM    114  HZ2 LYS A   6      55.450  94.281  54.347  1.00                  
ATOM    115  HZ3 LYS A   6      56.187  95.470  55.006  1.00                  
ATOM    116  C   LYS A   6      53.145  88.665  57.611  1.00                  
ATOM    117  O   LYS A   6      53.398  88.286  58.771  1.00                  
ATOM    118  N   ILE A   7      52.009  88.325  56.999  1.00                  
ATOM    119  H   ILE A   7      51.889  88.601  56.030  1.00                  
ATOM    120  CA  ILE A   7      50.910  87.592  57.642  1.00                  
ATOM    121  HA  ILE A   7      50.619  88.134  58.542  1.00                  
ATOM    122  CB  ILE A   7      49.677  87.537  56.704  1.00                  
ATOM    123  HB  ILE A   7      50.006  87.198  55.721  1.00                  
ATOM    124  CG2 ILE A   7      48.600  86.557  57.214  1.00                  
ATOM    125 1HG2 ILE A   7      47.737  86.553  56.549  1.00                  
ATOM    126 2HG2 ILE A   7      48.987  85.537  57.238  1.00                  
ATOM    127 3HG2 ILE A   7      48.279  86.839  58.217  1.00                  
ATOM    128  CG1 ILE A   7      49.064  88.953  56.574  1.00                  
ATOM    129 1HG1 ILE A   7      49.854  89.684  56.405  1.00                  
ATOM    130 2HG1 ILE A   7      48.571  89.223  57.510  1.00                  
ATOM    131  CD1 ILE A   7      48.059  89.098  55.422  1.00                  
ATOM    132  HD1 ILE A   7      47.166  88.505  55.614  1.00                  
ATOM    133  HD2 ILE A   7      47.767  90.144  55.331  1.00                  
ATOM    134  HD3 ILE A   7      48.517  88.776  54.487  1.00                  
ATOM    135  C   ILE A   7      51.339  86.189  58.118  1.00                  
ATOM    136  O   ILE A   7      50.999  85.786  59.230  1.00                  
ATOM    137  N   GLU A   8      52.104  85.483  57.286  1.00                  
ATOM    138  H   GLU A   8      52.345  85.922  56.399  1.00                  
ATOM    139  CA  GLU A   8      52.574  84.105  57.472  1.00                  
ATOM    140  HA  GLU A   8      51.708  83.449  57.548  1.00                  
ATOM    141  CB  GLU A   8      53.389  83.661  56.228  1.00                  
ATOM    142  HB1 GLU A   8      53.967  82.771  56.480  1.00                  
ATOM    143  HB2 GLU A   8      54.087  84.452  55.953  1.00                  
ATOM    144  CG  GLU A   8      52.483  83.319  55.024  1.00                  
ATOM    145  HG1 GLU A   8      51.733  84.100  54.894  1.00                  
ATOM    146  HG2 GLU A   8      51.935  82.404  55.261  1.00                  
ATOM    147  CD  GLU A   8      53.241  83.129  53.691  1.00                  
ATOM    148  OE1 GLU A   8      53.505  84.118  52.965  1.00                  
ATOM    149  OE2 GLU A   8      53.495  81.978  53.275  1.00                  
ATOM    150  C   GLU A   8      53.353  83.927  58.782  1.00                  
ATOM    151  O   GLU A   8      53.090  82.962  59.502  1.00                  
ATOM    152  N   GLY A   9      54.208  84.888  59.177  1.00                  
ATOM    153  H   GLY A   9      54.383  85.688  58.582  1.00                  
ATOM    154  CA  GLY A   9      54.796  84.801  60.537  1.00                  
ATOM    155  HA1 GLY A   9      55.515  85.609  60.659  1.00                  
ATOM    156  HA2 GLY A   9      55.324  83.852  60.640  1.00                  
ATOM    157  C   GLY A   9      53.776  84.903  61.665  1.00                  
ATOM    158  O   GLY A   9      53.872  84.099  62.574  1.00                  
ATOM    159  N   MET A  10      52.779  85.803  61.649  1.00                  
ATOM    160  H   MET A  10      52.629  86.363  60.818  1.00                  
ATOM    161  CA  MET A  10      51.773  85.799  62.763  1.00                  
ATOM    162  HA  MET A  10      52.305  85.845  63.714  1.00                  
ATOM    163  CB  MET A  10      50.934  87.081  62.612  1.00                  
ATOM    164  HB1 MET A  10      50.432  87.077  61.646  1.00                  
ATOM    165  HB2 MET A  10      51.629  87.923  62.608  1.00                  
ATOM    166  CG  MET A  10      49.913  87.351  63.727  1.00                  
ATOM    167  HG1 MET A  10      49.693  88.419  63.716  1.00                  
ATOM    168  HG2 MET A  10      50.382  87.127  64.686  1.00                  
ATOM    169  SD  MET A  10      48.316  86.481  63.650  1.00                  
ATOM    170  CE  MET A  10      47.672  87.036  62.047  1.00                  
ATOM    171  HE1 MET A  10      46.652  86.672  61.921  1.00                  
ATOM    172  HE2 MET A  10      47.673  88.125  62.006  1.00                  
ATOM    173  HE3 MET A  10      48.287  86.637  61.240  1.00                  
ATOM    174  C   MET A  10      50.901  84.524  62.795  1.00                  
ATOM    175  O   MET A  10      50.528  84.004  63.859  1.00                  
ATOM    176  N   PHE A  11      50.614  83.995  61.604  1.00                  
ATOM    177  H   PHE A  11      50.962  84.470  60.779  1.00                  
ATOM    178  CA  PHE A  11      49.969  82.702  61.415  1.00                  
ATOM    179  HA  PHE A  11      49.029  82.717  61.962  1.00                  
ATOM    180  CB  PHE A  11      49.644  82.522  59.927  1.00                  
ATOM    181  HB1 PHE A  11      50.575  82.431  59.369  1.00                  
ATOM    182  HB2 PHE A  11      49.137  83.419  59.567  1.00                  
ATOM    183  CG  PHE A  11      48.762  81.330  59.612  1.00                  
ATOM    184  CD1 PHE A  11      47.386  81.370  59.913  1.00                  
ATOM    185  HD1 PHE A  11      46.964  82.244  60.384  1.00                  
ATOM    186  CE1 PHE A  11      46.562  80.275  59.597  1.00                  
ATOM    187  HE1 PHE A  11      45.507  80.307  59.826  1.00                  
ATOM    188  CZ  PHE A  11      47.109  79.140  58.972  1.00                  
ATOM    189  HZ  PHE A  11      46.478  78.298  58.724  1.00                  
ATOM    190  CE2 PHE A  11      48.483  79.096  58.676  1.00                  
ATOM    191  HE2 PHE A  11      48.913  78.223  58.204  1.00                  
ATOM    192  CD2 PHE A  11      49.309  80.186  59.003  1.00                  
ATOM    193  HD2 PHE A  11      50.368  80.143  58.785  1.00                  
ATOM    194  C   PHE A  11      50.798  81.535  61.976  1.00                  
ATOM    195  O   PHE A  11      50.178  80.561  62.413  1.00                  
ATOM    196  N   ASP A  12      52.135  81.634  62.080  1.00                  
ATOM    197  H   ASP A  12      52.631  82.413  61.662  1.00                  
ATOM    198  CA  ASP A  12      52.903  80.655  62.868  1.00                  
ATOM    199  HA  ASP A  12      52.648  79.670  62.474  1.00                  
ATOM    200  CB  ASP A  12      54.425  80.761  62.650  1.00                  
ATOM    201  HB1 ASP A  12      54.780  81.773  62.812  1.00                  
ATOM    202  HB2 ASP A  12      54.630  80.528  61.603  1.00                  
ATOM    203  CG  ASP A  12      55.216  79.793  63.546  1.00                  
ATOM    204  OD1 ASP A  12      55.174  79.974  64.786  1.00                  
ATOM    205  OD2 ASP A  12      55.865  78.886  62.981  1.00                  
ATOM    206  C   ASP A  12      52.439  80.623  64.345  1.00                  
ATOM    207  O   ASP A  12      51.764  79.653  64.686  1.00                  
ATOM    208  N   PRO A  13      52.599  81.646  65.218  1.00                  
ATOM    209  CD  PRO A  13      53.442  82.821  65.108  1.00                  
ATOM    210  HD1 PRO A  13      52.888  83.590  64.581  1.00                  
ATOM    211  HD2 PRO A  13      54.396  82.610  64.636  1.00                  
ATOM    212  CG  PRO A  13      53.694  83.317  66.526  1.00                  
ATOM    213  HG1 PRO A  13      53.886  84.390  66.551  1.00                  
ATOM    214  HG2 PRO A  13      54.520  82.759  66.970  1.00                  
ATOM    215  CB  PRO A  13      52.388  82.954  67.215  1.00                  
ATOM    216  HB1 PRO A  13      51.623  83.691  66.963  1.00                  
ATOM    217  HB2 PRO A  13      52.509  82.871  68.296  1.00                  
ATOM    218  CA  PRO A  13      52.060  81.606  66.573  1.00                  
ATOM    219  HA  PRO A  13      52.611  80.833  67.110  1.00                  
ATOM    220  C   PRO A  13      50.570  81.288  66.694  1.00                  
ATOM    221  O   PRO A  13      50.172  80.661  67.677  1.00                  
ATOM    222  N   GLN A  14      49.722  81.665  65.725  1.00                  
ATOM    223  H   GLN A  14      50.078  82.191  64.930  1.00                  
ATOM    224  CA  GLN A  14      48.324  81.201  65.765  1.00                  
ATOM    225  HA  GLN A  14      47.924  81.461  66.742  1.00                  
ATOM    226  CB  GLN A  14      47.473  81.900  64.692  1.00                  
ATOM    227  HB1 GLN A  14      46.473  81.465  64.691  1.00                  
ATOM    228  HB2 GLN A  14      47.917  81.710  63.715  1.00                  
ATOM    229  CG  GLN A  14      47.340  83.420  64.884  1.00                  
ATOM    230  HG1 GLN A  14      46.854  83.831  63.999  1.00                  
ATOM    231  HG2 GLN A  14      48.330  83.860  64.951  1.00                  
ATOM    232  CD  GLN A  14      46.549  83.872  66.109  1.00                  
ATOM    233  OE1 GLN A  14      46.034  83.088  66.903  1.00                  
ATOM    234  NE2 GLN A  14      46.433  85.169  66.299  1.00                  
ATOM    235 1HE2 GLN A  14      46.878  85.801  65.647  1.00                  
ATOM    236 2HE2 GLN A  14      45.902  85.496  67.087  1.00                  
ATOM    237  C   GLN A  14      48.188  79.677  65.622  1.00                  
ATOM    238  O   GLN A  14      47.456  79.062  66.412  1.00                  
ATOM    239  N   THR A  15      48.873  79.069  64.648  1.00                  
ATOM    240  H   THR A  15      49.515  79.623  64.083  1.00                  
ATOM    241  CA  THR A  15      48.826  77.616  64.409  1.00                  
ATOM    242  HA  THR A  15      47.784  77.306  64.453  1.00                  
ATOM    243  CB  THR A  15      49.337  77.215  63.016  1.00                  
ATOM    244  HB  THR A  15      49.371  76.126  62.967  1.00                  
ATOM    245  CG2 THR A  15      48.407  77.700  61.908  1.00                  
ATOM    246 1HG2 THR A  15      48.815  77.394  60.944  1.00                  
ATOM    247 2HG2 THR A  15      47.421  77.256  62.030  1.00                  
ATOM    248 3HG2 THR A  15      48.319  78.785  61.925  1.00                  
ATOM    249  OG1 THR A  15      50.624  77.700  62.749  1.00                  
ATOM    250  HG1 THR A  15      50.596  78.668  62.681  1.00                  
ATOM    251  C   THR A  15      49.549  76.815  65.486  1.00                  
ATOM    252  O   THR A  15      48.973  75.849  65.975  1.00                  
ATOM    253  N   ALA A  16      50.714  77.262  65.955  1.00                  
ATOM    254  H   ALA A  16      51.154  78.034  65.454  1.00                  
ATOM    255  CA  ALA A  16      51.434  76.730  67.107  1.00                  
ATOM    256  HA  ALA A  16      51.736  75.708  66.890  1.00                  
ATOM    257  CB  ALA A  16      52.713  77.554  67.296  1.00                  
ATOM    258  HB1 ALA A  16      53.297  77.147  68.122  1.00                  
ATOM    259  HB2 ALA A  16      53.318  77.519  66.386  1.00                  
ATOM    260  HB3 ALA A  16      52.469  78.594  67.509  1.00                  
ATOM    261  C   ALA A  16      50.559  76.732  68.369  1.00                  
ATOM    262  O   ALA A  16      50.370  75.684  68.986  1.00                  
ATOM    263  N   LYS A  17      49.938  77.871  68.714  1.00                  
ATOM    264  H   LYS A  17      50.159  78.710  68.183  1.00                  
ATOM    265  CA  LYS A  17      48.956  77.975  69.807  1.00                  
ATOM    266  HA  LYS A  17      49.449  77.759  70.757  1.00                  
ATOM    267  CB  LYS A  17      48.422  79.415  69.844  1.00                  
ATOM    268  HB1 LYS A  17      48.036  79.649  68.859  1.00                  
ATOM    269  HB2 LYS A  17      49.254  80.093  70.041  1.00                  
ATOM    270  CG  LYS A  17      47.336  79.684  70.900  1.00                  
ATOM    271  HG1 LYS A  17      47.828  79.817  71.864  1.00                  
ATOM    272  HG2 LYS A  17      46.656  78.837  70.991  1.00                  
ATOM    273  CD  LYS A  17      46.503  80.940  70.583  1.00                  
ATOM    274  HD1 LYS A  17      47.139  81.739  70.196  1.00                  
ATOM    275  HD2 LYS A  17      46.070  81.285  71.523  1.00                  
ATOM    276  CE  LYS A  17      45.336  80.648  69.623  1.00                  
ATOM    277  HE1 LYS A  17      44.578  81.426  69.752  1.00                  
ATOM    278  HE2 LYS A  17      44.883  79.695  69.915  1.00                  
ATOM    279  NZ  LYS A  17      45.730  80.591  68.193  1.00                  
ATOM    280  HZ1 LYS A  17      44.988  80.159  67.649  1.00                  
ATOM    281  HZ2 LYS A  17      45.928  81.514  67.809  1.00                  
ATOM    282  HZ3 LYS A  17      46.521  79.976  68.040  1.00                  
ATOM    283  C   LYS A  17      47.832  76.945  69.660  1.00                  
ATOM    284  O   LYS A  17      47.537  76.216  70.607  1.00                  
ATOM    285  N   ASN A  18      47.227  76.850  68.471  1.00                  
ATOM    286  H   ASN A  18      47.537  77.440  67.711  1.00                  
ATOM    287  CA  ASN A  18      46.148  75.886  68.246  1.00                  
ATOM    288  HA  ASN A  18      45.362  76.065  68.984  1.00                  
ATOM    289  CB  ASN A  18      45.549  76.073  66.837  1.00                  
ATOM    290  HB1 ASN A  18      45.000  75.164  66.586  1.00                  
ATOM    291  HB2 ASN A  18      46.341  76.190  66.101  1.00                  
ATOM    292  CG  ASN A  18      44.576  77.234  66.712  1.00                  
ATOM    293  OD1 ASN A  18      44.586  78.204  67.455  1.00                  
ATOM    294  ND2 ASN A  18      43.674  77.164  65.762  1.00                  
ATOM    295 1HD2 ASN A  18      43.622  76.359  65.163  1.00                  
ATOM    296 2HD2 ASN A  18      43.013  77.917  65.695  1.00                  
ATOM    297  C   ASN A  18      46.595  74.433  68.450  1.00                  
ATOM    298  O   ASN A  18      45.844  73.668  69.048  1.00                  
ATOM    299  N   ILE A  19      47.784  74.042  67.979  1.00                  
ATOM    300  H   ILE A  19      48.362  74.698  67.463  1.00                  
ATOM    301  CA  ILE A  19      48.251  72.667  68.146  1.00                  
ATOM    302  HA  ILE A  19      47.398  72.024  67.935  1.00                  
ATOM    303  CB  ILE A  19      49.341  72.222  67.144  1.00                  
ATOM    304  HB  ILE A  19      49.535  71.166  67.343  1.00                  
ATOM    305  CG2 ILE A  19      48.805  72.320  65.704  1.00                  
ATOM    306 1HG2 ILE A  19      49.468  71.788  65.022  1.00                  
ATOM    307 2HG2 ILE A  19      47.816  71.868  65.637  1.00                  
ATOM    308 3HG2 ILE A  19      48.739  73.360  65.390  1.00                  
ATOM    309  CG1 ILE A  19      50.675  72.974  67.303  1.00                  
ATOM    310 1HG1 ILE A  19      50.987  72.947  68.346  1.00                  
ATOM    311 2HG1 ILE A  19      50.518  74.006  67.014  1.00                  
ATOM    312  CD1 ILE A  19      51.825  72.404  66.465  1.00                  
ATOM    313  HD1 ILE A  19      52.745  72.936  66.707  1.00                  
ATOM    314  HD2 ILE A  19      51.957  71.345  66.688  1.00                  
ATOM    315  HD3 ILE A  19      51.622  72.530  65.402  1.00                  
ATOM    316  C   ILE A  19      48.645  72.338  69.597  1.00                  
ATOM    317  O   ILE A  19      48.425  71.213  70.035  1.00                  
ATOM    318  N   LEU A  20      49.153  73.307  70.365  1.00                  
ATOM    319  H   LEU A  20      49.327  74.216  69.949  1.00                  
ATOM    320  CA  LEU A  20      49.442  73.123  71.796  1.00                  
ATOM    321  HA  LEU A  20      50.070  72.242  71.941  1.00                  
ATOM    322  CB  LEU A  20      50.178  74.375  72.314  1.00                  
ATOM    323  HB1 LEU A  20      50.214  74.341  73.406  1.00                  
ATOM    324  HB2 LEU A  20      49.596  75.254  72.039  1.00                  
ATOM    325  CG  LEU A  20      51.612  74.529  71.773  1.00                  
ATOM    326  HG  LEU A  20      51.647  74.253  70.721  1.00                  
ATOM    327  CD1 LEU A  20      52.088  75.978  71.901  1.00                  
ATOM    328 1HD1 LEU A  20      53.108  76.063  71.525  1.00                  
ATOM    329 2HD1 LEU A  20      51.443  76.628  71.314  1.00                  
ATOM    330 3HD1 LEU A  20      52.058  76.286  72.946  1.00                  
ATOM    331  CD2 LEU A  20      52.594  73.635  72.530  1.00                  
ATOM    332 1HD2 LEU A  20      53.588  73.740  72.098  1.00                  
ATOM    333 2HD2 LEU A  20      52.620  73.918  73.584  1.00                  
ATOM    334 3HD2 LEU A  20      52.278  72.595  72.457  1.00                  
ATOM    335  C   LEU A  20      48.153  72.887  72.603  1.00                  
ATOM    336  O   LEU A  20      48.049  71.916  73.361  1.00                  
ATOM    337  N   SER A  21      47.130  73.715  72.342  1.00                  
ATOM    338  H   SER A  21      47.283  74.527  71.754  1.00                  
ATOM    339  CA  SER A  21      45.802  73.486  72.921  1.00                  
ATOM    340  HA  SER A  21      45.912  73.460  74.008  1.00                  
ATOM    341  CB  SER A  21      44.849  74.630  72.581  1.00                  
ATOM    342  HB1 SER A  21      43.890  74.449  73.067  1.00                  
ATOM    343  HB2 SER A  21      44.702  74.682  71.501  1.00                  
ATOM    344  OG  SER A  21      45.383  75.857  73.046  1.00                  
ATOM    345  HG  SER A  21      45.901  75.676  73.847  1.00                  
ATOM    346  C   SER A  21      45.220  72.120  72.513  1.00                  
ATOM    347  O   SER A  21      44.702  71.379  73.347  1.00                  
ATOM    348  N   TRP A  22      45.375  71.736  71.240  1.00                  
ATOM    349  H   TRP A  22      45.819  72.385  70.600  1.00                  
ATOM    350  CA  TRP A  22      44.980  70.425  70.708  1.00                  
ATOM    351  HA  TRP A  22      43.922  70.289  70.926  1.00                  
ATOM    352  CB  TRP A  22      45.157  70.420  69.181  1.00                  
ATOM    353  HB1 TRP A  22      46.217  70.525  68.969  1.00                  
ATOM    354  HB2 TRP A  22      44.646  71.292  68.773  1.00                  
ATOM    355  CG  TRP A  22      44.675  69.225  68.410  1.00                  
ATOM    356  CD1 TRP A  22      43.678  68.382  68.767  1.00                  
ATOM    357  HD1 TRP A  22      43.116  68.443  69.692  1.00                  
ATOM    358  NE1 TRP A  22      43.534  67.397  67.811  1.00                  
ATOM    359  HE1 TRP A  22      42.883  66.631  67.907  1.00                  
ATOM    360  CE2 TRP A  22      44.430  67.558  66.777  1.00                  
ATOM    361  CZ2 TRP A  22      44.675  66.836  65.598  1.00                  
ATOM    362  HZ2 TRP A  22      44.084  65.966  65.357  1.00                  
ATOM    363  CH2 TRP A  22      45.705  67.261  64.740  1.00                  
ATOM    364  HH2 TRP A  22      45.913  66.716  63.830  1.00                  
ATOM    365  CZ3 TRP A  22      46.471  68.395  65.069  1.00                  
ATOM    366  HZ3 TRP A  22      47.267  68.713  64.408  1.00                  
ATOM    367  CE3 TRP A  22      46.212  69.111  66.254  1.00                  
ATOM    368  HE3 TRP A  22      46.814  69.968  66.506  1.00                  
ATOM    369  CD2 TRP A  22      45.182  68.717  67.136  1.00                  
ATOM    370  C   TRP A  22      45.701  69.240  71.362  1.00                  
ATOM    371  O   TRP A  22      45.165  68.131  71.350  1.00                  
ATOM    372  N   LEU A  23      46.872  69.464  71.965  1.00                  
ATOM    373  H   LEU A  23      47.267  70.396  71.933  1.00                  
ATOM    374  CA  LEU A  23      47.612  68.454  72.723  1.00                  
ATOM    375  HA  LEU A  23      47.074  67.509  72.678  1.00                  
ATOM    376  CB  LEU A  23      49.008  68.257  72.084  1.00                  
ATOM    377  HB1 LEU A  23      49.669  67.812  72.828  1.00                  
ATOM    378  HB2 LEU A  23      49.431  69.233  71.840  1.00                  
ATOM    379  CG  LEU A  23      49.095  67.342  70.845  1.00                  
ATOM    380  HG  LEU A  23      50.154  67.211  70.641  1.00                  
ATOM    381  CD1 LEU A  23      48.525  65.944  71.096  1.00                  
ATOM    382 1HD1 LEU A  23      48.794  65.281  70.274  1.00                  
ATOM    383 2HD1 LEU A  23      48.908  65.557  72.039  1.00                  
ATOM    384 3HD1 LEU A  23      47.437  65.994  71.155  1.00                  
ATOM    385  CD2 LEU A  23      48.473  67.886  69.558  1.00                  
ATOM    386 1HD2 LEU A  23      48.676  67.211  68.728  1.00                  
ATOM    387 2HD2 LEU A  23      47.395  67.985  69.671  1.00                  
ATOM    388 3HD2 LEU A  23      48.902  68.859  69.331  1.00                  
ATOM    389  C   LEU A  23      47.628  68.790  74.227  1.00                  
ATOM    390  O   LEU A  23      48.582  68.458  74.927  1.00                  
ATOM    391  N   GLU A  24      46.535  69.384  74.727  1.00                  
ATOM    392  H   GLU A  24      45.838  69.726  74.078  1.00                  
ATOM    393  CA  GLU A  24      46.211  69.458  76.163  1.00                  
ATOM    394  HA  GLU A  24      45.315  70.074  76.237  1.00                  
ATOM    395  CB  GLU A  24      45.822  68.043  76.657  1.00                  
ATOM    396  HB1 GLU A  24      46.719  67.473  76.904  1.00                  
ATOM    397  HB2 GLU A  24      45.322  67.528  75.833  1.00                  
ATOM    398  CG  GLU A  24      44.848  68.023  77.847  1.00                  
ATOM    399  HG1 GLU A  24      44.100  68.807  77.705  1.00                  
ATOM    400  HG2 GLU A  24      45.390  68.243  78.769  1.00                  
ATOM    401  CD  GLU A  24      44.134  66.661  77.969  1.00                  
ATOM    402  OE1 GLU A  24      44.820  65.653  78.261  1.00                  
ATOM    403  OE2 GLU A  24      42.896  66.629  77.763  1.00                  
ATOM    404  C   GLU A  24      47.279  70.210  76.991  1.00                  
ATOM    405  O   GLU A  24      47.559  69.871  78.140  1.00                  
ATOM    406  N   ASP A  25      47.885  71.243  76.385  1.00                  
ATOM    407  H   ASP A  25      47.635  71.434  75.422  1.00                  
ATOM    408  CA  ASP A  25      48.990  72.034  76.957  1.00                  
ATOM    409  HA  ASP A  25      49.303  72.643  76.111  1.00                  
ATOM    410  CB  ASP A  25      48.527  73.086  77.990  1.00                  
ATOM    411  HB1 ASP A  25      49.396  73.449  78.540  1.00                  
ATOM    412  HB2 ASP A  25      47.853  72.618  78.710  1.00                  
ATOM    413  CG  ASP A  25      47.841  74.326  77.361  1.00                  
ATOM    414  OD1 ASP A  25      47.215  75.085  78.138  1.00                  
ATOM    415  OD2 ASP A  25      47.975  74.565  76.132  1.00                  
ATOM    416  C   ASP A  25      50.305  71.268  77.189  1.00                  
ATOM    417  O   ASP A  25      51.152  71.632  78.012  1.00                  
ATOM    418  N   VAL A  26      50.554  70.286  76.312  1.00                  
ATOM    419  H   VAL A  26      49.785  69.979  75.722  1.00                  
ATOM    420  CA  VAL A  26      51.904  69.801  75.983  1.00                  
ATOM    421  HA  VAL A  26      52.620  70.510  76.396  1.00                  
ATOM    422  CB  VAL A  26      52.207  68.433  76.641  1.00                  
ATOM    423  HB  VAL A  26      53.212  68.133  76.343  1.00                  
ATOM    424  CG1 VAL A  26      52.221  68.521  78.172  1.00                  
ATOM    425 1HG1 VAL A  26      52.548  67.574  78.600  1.00                  
ATOM    426 2HG1 VAL A  26      52.895  69.317  78.489  1.00                  
ATOM    427 3HG1 VAL A  26      51.218  68.750  78.539  1.00                  
ATOM    428  CG2 VAL A  26      51.254  67.309  76.223  1.00                  
ATOM    429 1HG2 VAL A  26      51.608  66.357  76.612  1.00                  
ATOM    430 2HG2 VAL A  26      50.258  67.502  76.624  1.00                  
ATOM    431 3HG2 VAL A  26      51.192  67.251  75.136  1.00                  
ATOM    432  C   VAL A  26      52.177  69.783  74.475  1.00                  
ATOM    433  O   VAL A  26      51.318  70.077  73.648  1.00                  
ATOM    434  N   VAL A  27      53.423  69.494  74.095  1.00                  
ATOM    435  H   VAL A  27      54.089  69.219  74.799  1.00                  
ATOM    436  CA  VAL A  27      53.895  69.608  72.708  1.00                  
ATOM    437  HA  VAL A  27      53.303  70.378  72.211  1.00                  
ATOM    438  CB  VAL A  27      55.368  70.075  72.679  1.00                  
ATOM    439  HB  VAL A  27      55.998  69.279  73.064  1.00                  
ATOM    440  CG1 VAL A  27      55.800  70.474  71.258  1.00                  
ATOM    441 1HG1 VAL A  27      56.851  70.762  71.268  1.00                  
ATOM    442 2HG1 VAL A  27      55.706  69.630  70.578  1.00                  
ATOM    443 3HG1 VAL A  27      55.196  71.306  70.897  1.00                  
ATOM    444  CG2 VAL A  27      55.615  71.306  73.569  1.00                  
ATOM    445 1HG2 VAL A  27      56.653  71.627  73.472  1.00                  
ATOM    446 2HG2 VAL A  27      54.958  72.123  73.278  1.00                  
ATOM    447 3HG2 VAL A  27      55.442  71.061  74.616  1.00                  
ATOM    448  C   VAL A  27      53.672  68.267  71.949  1.00                  
ATOM    449  O   VAL A  27      53.807  67.132  72.450  1.00                  
ATOM    450  N   CYS A  28      53.286  68.412  70.680  1.00                  
ATOM    451  H   CYS A  28      53.170  69.345  70.317  1.00                  
ATOM    452  CA  CYS A  28      52.926  67.295  69.809  1.00                  
ATOM    453  HA  CYS A  28      52.227  66.664  70.355  1.00                  
ATOM    454  CB  CYS A  28      52.214  67.843  68.561  1.00                  
ATOM    455  HB1 CYS A  28      51.389  68.488  68.865  1.00                  
ATOM    456  HB2 CYS A  28      51.803  67.009  67.989  1.00                  
ATOM    457  SG  CYS A  28      53.361  68.783  67.504  1.00                  
ATOM    458  HG  CYS A  28      54.136  67.754  67.139  1.00                  
ATOM    459  C   CYS A  28      54.091  66.362  69.403  1.00                  
ATOM    460  O   CYS A  28      53.861  65.302  68.809  1.00                  
ATOM    461  N   ASP A  29      55.339  66.741  69.679  1.00                  
ATOM    462  H   ASP A  29      55.495  67.545  70.279  1.00                  
ATOM    463  CA  ASP A  29      56.506  65.884  69.459  1.00                  
ATOM    464  HA  ASP A  29      56.470  65.539  68.425  1.00                  
ATOM    465  CB  ASP A  29      57.825  66.671  69.610  1.00                  
ATOM    466  HB1 ASP A  29      57.829  67.485  68.882  1.00                  
ATOM    467  HB2 ASP A  29      58.653  66.004  69.365  1.00                  
ATOM    468  CG  ASP A  29      58.053  67.265  71.002  1.00                  
ATOM    469  OD1 ASP A  29      57.041  67.650  71.623  1.00                  
ATOM    470  OD2 ASP A  29      59.215  67.346  71.451  1.00                  
ATOM    471  C   ASP A  29      56.467  64.626  70.332  1.00                  
ATOM    472  O   ASP A  29      56.613  63.525  69.803  1.00                  
ATOM    473  N   HIS A  30      56.157  64.748  71.625  1.00                  
ATOM    474  H   HIS A  30      56.095  65.690  72.005  1.00                  
ATOM    475  CA  HIS A  30      56.057  63.591  72.532  1.00                  
ATOM    476  HA  HIS A  30      56.991  63.029  72.476  1.00                  
ATOM    477  CB  HIS A  30      55.883  64.062  73.987  1.00                  
ATOM    478  HB1 HIS A  30      55.820  63.192  74.643  1.00                  
ATOM    479  HB2 HIS A  30      54.965  64.643  74.083  1.00                  
ATOM    480  CG  HIS A  30      57.054  64.901  74.414  1.00                  
ATOM    481  ND1 HIS A  30      58.342  64.406  74.619  1.00                  
ATOM    482  CE1 HIS A  30      59.159  65.462  74.474  1.00                  
ATOM    483  HE1 HIS A  30      60.239  65.398  74.446  1.00                  
ATOM    484  NE2 HIS A  30      58.455  66.576  74.211  1.00                  
ATOM    485  HE2 HIS A  30      58.833  67.373  73.701  1.00                  
ATOM    486  CD2 HIS A  30      57.121  66.245  74.209  1.00                  
ATOM    487  HD2 HIS A  30      56.317  66.864  73.832  1.00                  
ATOM    488  C   HIS A  30      54.942  62.637  72.127  1.00                  
ATOM    489  O   HIS A  30      55.156  61.424  72.106  1.00                  
ATOM    490  N   THR A  31      53.765  63.153  71.747  1.00                  
ATOM    491  H   THR A  31      53.619  64.156  71.744  1.00                  
ATOM    492  CA  THR A  31      52.692  62.245  71.261  1.00                  
ATOM    493  HA  THR A  31      52.634  61.401  71.946  1.00                  
ATOM    494  CB  THR A  31      51.315  62.933  71.297  1.00                  
ATOM    495  HB  THR A  31      50.613  62.382  70.670  1.00                  
ATOM    496  CG2 THR A  31      50.767  62.970  72.723  1.00                  
ATOM    497 1HG2 THR A  31      49.773  63.417  72.731  1.00                  
ATOM    498 2HG2 THR A  31      50.688  61.954  73.111  1.00                  
ATOM    499 3HG2 THR A  31      51.431  63.548  73.368  1.00                  
ATOM    500  OG1 THR A  31      51.397  64.268  70.856  1.00                  
ATOM    501  HG1 THR A  31      50.628  64.731  71.203  1.00                  
ATOM    502  C   THR A  31      52.968  61.615  69.886  1.00                  
ATOM    503  O   THR A  31      52.563  60.472  69.640  1.00                  
ATOM    504  N   SER A  32      53.729  62.284  69.014  1.00                  
ATOM    505  H   SER A  32      54.001  63.235  69.236  1.00                  
ATOM    506  CA  SER A  32      54.258  61.657  67.791  1.00                  
ATOM    507  HA  SER A  32      53.435  61.249  67.205  1.00                  
ATOM    508  CB  SER A  32      54.989  62.687  66.925  1.00                  
ATOM    509  HB1 SER A  32      55.319  62.203  66.005  1.00                  
ATOM    510  HB2 SER A  32      55.864  63.069  67.450  1.00                  
ATOM    511  OG  SER A  32      54.139  63.761  66.596  1.00                  
ATOM    512  HG  SER A  32      54.006  64.314  67.391  1.00                  
ATOM    513  C   SER A  32      55.243  60.523  68.087  1.00                  
ATOM    514  O   SER A  32      55.158  59.463  67.475  1.00                  
ATOM    515  N   VAL A  33      56.181  60.720  69.017  1.00                  
ATOM    516  H   VAL A  33      56.234  61.624  69.479  1.00                  
ATOM    517  CA  VAL A  33      57.160  59.691  69.388  1.00                  
ATOM    518  HA  VAL A  33      57.648  59.335  68.482  1.00                  
ATOM    519  CB  VAL A  33      58.256  60.257  70.318  1.00                  
ATOM    520  HB  VAL A  33      57.789  60.803  71.138  1.00                  
ATOM    521  CG1 VAL A  33      59.166  59.169  70.910  1.00                  
ATOM    522 1HG1 VAL A  33      59.992  59.631  71.451  1.00                  
ATOM    523 2HG1 VAL A  33      58.604  58.561  71.619  1.00                  
ATOM    524 3HG1 VAL A  33      59.560  58.533  70.117  1.00                  
ATOM    525  CG2 VAL A  33      59.167  61.215  69.538  1.00                  
ATOM    526 1HG2 VAL A  33      59.887  61.671  70.219  1.00                  
ATOM    527 2HG2 VAL A  33      59.699  60.679  68.753  1.00                  
ATOM    528 3HG2 VAL A  33      58.580  62.013  69.088  1.00                  
ATOM    529  C   VAL A  33      56.491  58.470  70.018  1.00                  
ATOM    530  O   VAL A  33      56.818  57.344  69.635  1.00                  
ATOM    531  N   LEU A  34      55.532  58.693  70.926  1.00                  
ATOM    532  H   LEU A  34      55.350  59.649  71.211  1.00                  
ATOM    533  CA  LEU A  34      54.692  57.629  71.478  1.00                  
ATOM    534  HA  LEU A  34      55.323  56.912  72.003  1.00                  
ATOM    535  CB  LEU A  34      53.665  58.216  72.465  1.00                  
ATOM    536  HB1 LEU A  34      52.889  57.469  72.648  1.00                  
ATOM    537  HB2 LEU A  34      53.189  59.078  71.999  1.00                  
ATOM    538  CG  LEU A  34      54.273  58.631  73.817  1.00                  
ATOM    539  HG  LEU A  34      55.181  59.210  73.652  1.00                  
ATOM    540  CD1 LEU A  34      53.282  59.504  74.590  1.00                  
ATOM    541 1HD1 LEU A  34      53.710  59.780  75.552  1.00                  
ATOM    542 2HD1 LEU A  34      53.081  60.414  74.026  1.00                  
ATOM    543 3HD1 LEU A  34      52.353  58.956  74.749  1.00                  
ATOM    544  CD2 LEU A  34      54.618  57.420  74.689  1.00                  
ATOM    545 1HD2 LEU A  34      55.008  57.753  75.651  1.00                  
ATOM    546 2HD2 LEU A  34      53.730  56.807  74.847  1.00                  
ATOM    547 3HD2 LEU A  34      55.376  56.809  74.201  1.00                  
ATOM    548  C   LEU A  34      54.020  56.843  70.348  1.00                  
ATOM    549  O   LEU A  34      54.341  55.678  70.154  1.00                  
ATOM    550  N   THR A  35      53.210  57.508  69.514  1.00                  
ATOM    551  H   THR A  35      52.998  58.477  69.711  1.00                  
ATOM    552  CA  THR A  35      52.513  56.801  68.419  1.00                  
ATOM    553  HA  THR A  35      51.876  56.051  68.892  1.00                  
ATOM    554  CB  THR A  35      51.588  57.718  67.602  1.00                  
ATOM    555  HB  THR A  35      51.248  57.176  66.718  1.00                  
ATOM    556  CG2 THR A  35      50.360  58.132  68.412  1.00                  
ATOM    557 1HG2 THR A  35      49.729  58.787  67.811  1.00                  
ATOM    558 2HG2 THR A  35      49.790  57.243  68.682  1.00                  
ATOM    559 3HG2 THR A  35      50.657  58.648  69.324  1.00                  
ATOM    560  OG1 THR A  35      52.218  58.910  67.191  1.00                  
ATOM    561  HG1 THR A  35      52.393  59.428  67.989  1.00                  
ATOM    562  C   THR A  35      53.435  55.996  67.497  1.00                  
ATOM    563  O   THR A  35      53.171  54.816  67.265  1.00                  
ATOM    564  N   LEU A  36      54.565  56.565  67.053  1.00                  
ATOM    565  H   LEU A  36      54.721  57.541  67.285  1.00                  
ATOM    566  CA  LEU A  36      55.606  55.828  66.324  1.00                  
ATOM    567  HA  LEU A  36      55.220  55.576  65.340  1.00                  
ATOM    568  CB  LEU A  36      56.880  56.691  66.202  1.00                  
ATOM    569  HB1 LEU A  36      57.686  56.018  65.913  1.00                  
ATOM    570  HB2 LEU A  36      57.135  57.097  67.178  1.00                  
ATOM    571  CG  LEU A  36      56.864  57.843  65.195  1.00                  
ATOM    572  HG  LEU A  36      56.169  58.624  65.476  1.00                  
ATOM    573  CD1 LEU A  36      58.276  58.429  65.101  1.00                  
ATOM    574 1HD1 LEU A  36      58.274  59.288  64.431  1.00                  
ATOM    575 2HD1 LEU A  36      58.591  58.770  66.087  1.00                  
ATOM    576 3HD1 LEU A  36      58.979  57.686  64.728  1.00                  
ATOM    577  CD2 LEU A  36      56.471  57.316  63.833  1.00                  
ATOM    578 1HD2 LEU A  36      56.837  57.976  63.056  1.00                  
ATOM    579 2HD2 LEU A  36      56.905  56.341  63.706  1.00                  
ATOM    580 3HD2 LEU A  36      55.385  57.240  63.768  1.00                  
ATOM    581  C   LEU A  36      55.990  54.517  67.006  1.00                  
ATOM    582  O   LEU A  36      55.908  53.457  66.371  1.00                  
ATOM    583  N   LEU A  37      56.426  54.628  68.266  1.00                  
ATOM    584  H   LEU A  37      56.330  55.528  68.728  1.00                  
ATOM    585  CA  LEU A  37      56.837  53.498  69.090  1.00                  
ATOM    586  HA  LEU A  37      57.699  53.037  68.610  1.00                  
ATOM    587  CB  LEU A  37      57.261  54.033  70.471  1.00                  
ATOM    588  HB1 LEU A  37      56.401  54.507  70.941  1.00                  
ATOM    589  HB2 LEU A  37      58.025  54.797  70.327  1.00                  
ATOM    590  CG  LEU A  37      57.797  52.975  71.449  1.00                  
ATOM    591  HG  LEU A  37      57.020  52.242  71.664  1.00                  
ATOM    592  CD1 LEU A  37      59.029  52.252  70.890  1.00                  
ATOM    593 1HD1 LEU A  37      59.429  51.583  71.651  1.00                  
ATOM    594 2HD1 LEU A  37      58.742  51.646  70.031  1.00                  
ATOM    595 3HD1 LEU A  37      59.791  52.975  70.604  1.00                  
ATOM    596  CD2 LEU A  37      58.194  53.666  72.757  1.00                  
ATOM    597 1HD2 LEU A  37      58.506  52.919  73.487  1.00                  
ATOM    598 2HD2 LEU A  37      59.002  54.375  72.582  1.00                  
ATOM    599 3HD2 LEU A  37      57.327  54.195  73.156  1.00                  
ATOM    600  C   LEU A  37      55.743  52.424  69.172  1.00                  
ATOM    601  O   LEU A  37      56.056  51.237  69.078  1.00                  
ATOM    602  N   ASP A  38      54.482  52.848  69.263  1.00                  
ATOM    603  H   ASP A  38      54.314  53.845  69.361  1.00                  
ATOM    604  CA  ASP A  38      53.338  51.958  69.452  1.00                  
ATOM    605  HA  ASP A  38      53.593  51.194  70.187  1.00                  
ATOM    606  CB  ASP A  38      52.142  52.783  69.996  1.00                  
ATOM    607  HB1 ASP A  38      51.299  52.105  70.139  1.00                  
ATOM    608  HB2 ASP A  38      51.845  53.505  69.233  1.00                  
ATOM    609  CG  ASP A  38      52.361  53.536  71.325  1.00                  
ATOM    610  OD1 ASP A  38      53.087  53.010  72.201  1.00                  
ATOM    611  OD2 ASP A  38      51.744  54.619  71.480  1.00                  
ATOM    612  C   ASP A  38      52.912  51.252  68.147  1.00                  
ATOM    613  O   ASP A  38      52.132  50.300  68.194  1.00                  
ATOM    614  N   ASN A  39      53.360  51.732  66.970  1.00                  
ATOM    615  H   ASN A  39      53.991  52.523  66.999  1.00                  
ATOM    616  CA  ASN A  39      52.578  51.495  65.743  1.00                  
ATOM    617  HA  ASN A  39      51.530  51.679  65.988  1.00                  
ATOM    618  CB  ASN A  39      53.022  52.524  64.676  1.00                  
ATOM    619  HB1 ASN A  39      53.935  52.162  64.207  1.00                  
ATOM    620  HB2 ASN A  39      53.251  53.464  65.172  1.00                  
ATOM    621  CG  ASN A  39      52.019  52.866  63.573  1.00                  
ATOM    622  OD1 ASN A  39      52.154  53.894  62.923  1.00                  
ATOM    623  ND2 ASN A  39      51.033  52.055  63.268  1.00                  
ATOM    624 1HD2 ASN A  39      51.026  51.115  63.664  1.00                  
ATOM    625 2HD2 ASN A  39      50.429  52.315  62.513  1.00                  
ATOM    626  C   ASN A  39      52.660  50.072  65.148  1.00                  
ATOM    627  O   ASN A  39      51.736  49.679  64.437  1.00                  
ATOM    628  N   ASP A  40      53.755  49.351  65.411  1.00                  
ATOM    629  H   ASP A  40      54.365  49.736  66.115  1.00                  
ATOM    630  CA  ASP A  40      54.105  48.029  64.853  1.00                  
ATOM    631  HA  ASP A  40      55.066  47.780  65.293  1.00                  
ATOM    632  CB  ASP A  40      53.076  46.996  65.391  1.00                  
ATOM    633  HB1 ASP A  40      52.073  47.273  65.068  1.00                  
ATOM    634  HB2 ASP A  40      53.087  47.030  66.482  1.00                  
ATOM    635  CG  ASP A  40      53.325  45.555  64.937  1.00                  
ATOM    636  OD1 ASP A  40      52.870  45.206  63.823  1.00                  
ATOM    637  OD2 ASP A  40      54.049  44.846  65.671  1.00                  
ATOM    638  C   ASP A  40      54.250  47.931  63.293  1.00                  
ATOM    639  O   ASP A  40      53.605  48.664  62.539  1.00                  
ATOM    640  N   PRO A  41      55.167  47.097  62.754  1.00                  
ATOM    641  CD  PRO A  41      55.897  46.043  63.466  1.00                  
ATOM    642  HD1 PRO A  41      55.472  45.075  63.195  1.00                  
ATOM    643  HD2 PRO A  41      55.887  46.146  64.547  1.00                  
ATOM    644  CG  PRO A  41      57.336  46.111  62.994  1.00                  
ATOM    645  HG1 PRO A  41      57.849  45.157  63.110  1.00                  
ATOM    646  HG2 PRO A  41      57.857  46.912  63.515  1.00                  
ATOM    647  CB  PRO A  41      57.131  46.480  61.540  1.00                  
ATOM    648  HB1 PRO A  41      56.876  45.579  60.977  1.00                  
ATOM    649  HB2 PRO A  41      58.024  46.946  61.121  1.00                  
ATOM    650  CA  PRO A  41      55.936  47.450  61.553  1.00                  
ATOM    651  HA  PRO A  41      56.348  48.430  61.739  1.00                  
ATOM    652  C   PRO A  41      55.378  47.475  60.124  1.00                  
ATOM    653  O   PRO A  41      56.201  47.725  59.252  1.00                  
ATOM    654  N   GLU A  42      54.108  47.241  59.784  1.00                  
ATOM    655  H   GLU A  42      53.444  47.063  60.530  1.00                  
ATOM    656  CA  GLU A  42      53.795  46.859  58.381  1.00                  
ATOM    657  HA  GLU A  42      54.653  46.271  58.049  1.00                  
ATOM    658  CB  GLU A  42      52.584  45.910  58.372  1.00                  
ATOM    659  HB1 GLU A  42      51.813  46.299  57.713  1.00                  
ATOM    660  HB2 GLU A  42      52.149  45.844  59.371  1.00                  
ATOM    661  CG  GLU A  42      52.988  44.496  57.926  1.00                  
ATOM    662  HG1 GLU A  42      52.117  43.842  58.004  1.00                  
ATOM    663  HG2 GLU A  42      53.763  44.110  58.593  1.00                  
ATOM    664  CD  GLU A  42      53.491  44.505  56.480  1.00                  
ATOM    665  OE1 GLU A  42      54.715  44.642  56.256  1.00                  
ATOM    666  OE2 GLU A  42      52.625  44.492  55.575  1.00                  
ATOM    667  C   GLU A  42      53.711  47.984  57.318  1.00                  
ATOM    668  O   GLU A  42      54.580  48.090  56.446  1.00                  
ATOM    669  N   ARG A  43      52.724  48.891  57.386  1.00                  
ATOM    670  H   ARG A  43      52.033  48.796  58.117  1.00                  
ATOM    671  CA  ARG A  43      52.688  50.072  56.480  1.00                  
ATOM    672  HA  ARG A  43      52.789  49.728  55.451  1.00                  
ATOM    673  CB  ARG A  43      51.363  50.850  56.621  1.00                  
ATOM    674  HB1 ARG A  43      51.337  51.631  55.858  1.00                  
ATOM    675  HB2 ARG A  43      51.348  51.341  57.595  1.00                  
ATOM    676  CG  ARG A  43      50.081  50.006  56.498  1.00                  
ATOM    677  HG1 ARG A  43      49.223  50.668  56.613  1.00                  
ATOM    678  HG2 ARG A  43      50.052  49.301  57.330  1.00                  
ATOM    679  CD  ARG A  43      49.934  49.247  55.166  1.00                  
ATOM    680  HD1 ARG A  43      50.852  49.339  54.590  1.00                  
ATOM    681  HD2 ARG A  43      49.144  49.714  54.575  1.00                  
ATOM    682  NE  ARG A  43      49.599  47.825  55.397  1.00                  
ATOM    683  HE  ARG A  43      48.696  47.624  55.779  1.00                  
ATOM    684  CZ  ARG A  43      50.438  46.807  55.297  1.00                  
ATOM    685  NH1 ARG A  43      51.597  46.883  54.731  1.00                  
ATOM    686 1HH1 ARG A  43      51.705  47.559  53.970  1.00                  
ATOM    687 2HH1 ARG A  43      52.174  46.042  54.730  1.00                  
ATOM    688  NH2 ARG A  43      50.142  45.638  55.781  1.00                  
ATOM    689 1HH2 ARG A  43      49.268  45.430  56.220  1.00                  
ATOM    690 2HH2 ARG A  43      50.893  44.945  55.707  1.00                  
ATOM    691  C   ARG A  43      53.871  51.001  56.721  1.00                  
ATOM    692  O   ARG A  43      54.314  51.715  55.827  1.00                  
ATOM    693  N   LEU A  44      54.425  50.919  57.933  1.00                  
ATOM    694  H   LEU A  44      54.003  50.286  58.594  1.00                  
ATOM    695  CA  LEU A  44      55.708  51.504  58.253  1.00                  
ATOM    696  HA  LEU A  44      55.661  52.566  58.024  1.00                  
ATOM    697  CB  LEU A  44      56.063  51.399  59.747  1.00                  
ATOM    698  HB1 LEU A  44      56.372  52.393  60.050  1.00                  
ATOM    699  HB2 LEU A  44      56.918  50.739  59.821  1.00                  
ATOM    700  CG  LEU A  44      55.080  50.881  60.804  1.00                  
ATOM    701  HG  LEU A  44      54.813  49.868  60.545  1.00                  
ATOM    702  CD1 LEU A  44      55.821  50.909  62.148  1.00                  
ATOM    703 1HD1 LEU A  44      56.779  50.402  62.078  1.00                  
ATOM    704 2HD1 LEU A  44      55.987  51.921  62.473  1.00                  
ATOM    705 3HD1 LEU A  44      55.219  50.431  62.915  1.00                  
ATOM    706  CD2 LEU A  44      53.791  51.662  60.981  1.00                  
ATOM    707 1HD2 LEU A  44      53.132  51.094  61.638  1.00                  
ATOM    708 2HD2 LEU A  44      54.007  52.616  61.446  1.00                  
ATOM    709 3HD2 LEU A  44      53.276  51.808  60.037  1.00                  
ATOM    710  C   LEU A  44      56.784  50.933  57.335  1.00                  
ATOM    711  O   LEU A  44      57.346  51.708  56.602  1.00                  
ATOM    712  N   ARG A  45      57.043  49.630  57.255  1.00                  
ATOM    713  H   ARG A  45      56.526  48.989  57.853  1.00                  
ATOM    714  CA  ARG A  45      58.007  49.049  56.301  1.00                  
ATOM    715  HA  ARG A  45      59.017  49.343  56.570  1.00                  
ATOM    716  CB  ARG A  45      57.860  47.512  56.387  1.00                  
ATOM    717  HB1 ARG A  45      56.818  47.262  56.211  1.00                  
ATOM    718  HB2 ARG A  45      58.090  47.194  57.405  1.00                  
ATOM    719  CG  ARG A  45      58.712  46.667  55.422  1.00                  
ATOM    720  HG1 ARG A  45      59.565  46.278  55.978  1.00                  
ATOM    721  HG2 ARG A  45      59.105  47.276  54.607  1.00                  
ATOM    722  CD  ARG A  45      57.914  45.479  54.838  1.00                  
ATOM    723  HD1 ARG A  45      57.112  45.184  55.519  1.00                  
ATOM    724  HD2 ARG A  45      58.588  44.626  54.752  1.00                  
ATOM    725  NE  ARG A  45      57.390  45.780  53.490  1.00                  
ATOM    726  HE  ARG A  45      58.070  45.845  52.755  1.00                  
ATOM    727  CZ  ARG A  45      56.139  46.001  53.115  1.00                  
ATOM    728  NH1 ARG A  45      55.097  45.947  53.877  1.00                  
ATOM    729 1HH1 ARG A  45      55.118  45.543  54.820  1.00                  
ATOM    730 2HH1 ARG A  45      54.200  46.169  53.454  1.00                  
ATOM    731  NH2 ARG A  45      55.877  46.311  51.881  1.00                  
ATOM    732 1HH2 ARG A  45      56.575  46.359  51.172  1.00                  
ATOM    733 2HH2 ARG A  45      54.889  46.489  51.671  1.00                  
ATOM    734  C   ARG A  45      57.754  49.554  54.887  1.00                  
ATOM    735  O   ARG A  45      58.684  50.041  54.237  1.00                  
ATOM    736  N   GLU A  46      56.492  49.471  54.475  1.00                  
ATOM    737  H   GLU A  46      55.820  49.067  55.122  1.00                  
ATOM    738  CA  GLU A  46      56.009  49.870  53.148  1.00                  
ATOM    739  HA  GLU A  46      56.474  49.218  52.409  1.00                  
ATOM    740  CB  GLU A  46      54.491  49.624  53.142  1.00                  
ATOM    741  HB1 GLU A  46      53.966  50.502  53.516  1.00                  
ATOM    742  HB2 GLU A  46      54.288  48.815  53.846  1.00                  
ATOM    743  CG  GLU A  46      53.885  49.218  51.794  1.00                  
ATOM    744  HG1 GLU A  46      54.663  48.821  51.138  1.00                  
ATOM    745  HG2 GLU A  46      53.434  50.088  51.312  1.00                  
ATOM    746  CD  GLU A  46      52.839  48.132  52.057  1.00                  
ATOM    747  OE1 GLU A  46      53.232  46.941  52.034  1.00                  
ATOM    748  OE2 GLU A  46      51.717  48.457  52.504  1.00                  
ATOM    749  C   GLU A  46      56.337  51.315  52.732  1.00                  
ATOM    750  O   GLU A  46      56.592  51.567  51.559  1.00                  
ATOM    751  N   LEU A  47      56.372  52.244  53.695  1.00                  
ATOM    752  H   LEU A  47      56.110  51.942  54.625  1.00                  
ATOM    753  CA  LEU A  47      56.454  53.692  53.462  1.00                  
ATOM    754  HA  LEU A  47      56.429  53.891  52.390  1.00                  
ATOM    755  CB  LEU A  47      55.204  54.327  54.112  1.00                  
ATOM    756  HB1 LEU A  47      55.311  55.405  54.172  1.00                  
ATOM    757  HB2 LEU A  47      55.126  53.971  55.138  1.00                  
ATOM    758  CG  LEU A  47      53.902  53.995  53.351  1.00                  
ATOM    759  HG  LEU A  47      53.850  52.929  53.133  1.00                  
ATOM    760  CD1 LEU A  47      52.675  54.360  54.186  1.00                  
ATOM    761 1HD1 LEU A  47      51.767  54.155  53.620  1.00                  
ATOM    762 2HD1 LEU A  47      52.661  53.746  55.084  1.00                  
ATOM    763 3HD1 LEU A  47      52.705  55.414  54.461  1.00                  
ATOM    764  CD2 LEU A  47      53.808  54.774  52.036  1.00                  
ATOM    765 1HD2 LEU A  47      52.865  54.547  51.539  1.00                  
ATOM    766 2HD2 LEU A  47      53.863  55.844  52.227  1.00                  
ATOM    767 3HD2 LEU A  47      54.618  54.488  51.365  1.00                  
ATOM    768  C   LEU A  47      57.774  54.293  53.965  1.00                  
ATOM    769  O   LEU A  47      58.508  54.964  53.244  1.00                  
ATOM    770  N   PHE A  48      58.141  53.976  55.197  1.00                  
ATOM    771  H   PHE A  48      57.518  53.370  55.718  1.00                  
ATOM    772  CA  PHE A  48      59.441  54.229  55.783  1.00                  
ATOM    773  HA  PHE A  48      59.529  55.311  55.815  1.00                  
ATOM    774  CB  PHE A  48      59.515  53.771  57.256  1.00                  
ATOM    775  HB1 PHE A  48      58.549  53.991  57.705  1.00                  
ATOM    776  HB2 PHE A  48      60.176  54.499  57.697  1.00                  
ATOM    777  CG  PHE A  48      59.916  52.344  57.727  1.00                  
ATOM    778  CD1 PHE A  48      60.970  51.566  57.191  1.00                  
ATOM    779  HD1 PHE A  48      61.639  51.963  56.451  1.00                  
ATOM    780  CE1 PHE A  48      61.262  50.276  57.665  1.00                  
ATOM    781  HE1 PHE A  48      62.065  49.710  57.212  1.00                  
ATOM    782  CZ  PHE A  48      60.526  49.733  58.724  1.00                  
ATOM    783  HZ  PHE A  48      60.733  48.735  59.082  1.00                  
ATOM    784  CE2 PHE A  48      59.527  50.510  59.323  1.00                  
ATOM    785  HE2 PHE A  48      58.952  50.081  60.127  1.00                  
ATOM    786  CD2 PHE A  48      59.257  51.812  58.854  1.00                  
ATOM    787  HD2 PHE A  48      58.492  52.404  59.325  1.00                  
ATOM    788  C   PHE A  48      60.570  53.751  54.906  1.00                  
ATOM    789  O   PHE A  48      61.442  54.571  54.615  1.00                  
ATOM    790  N   SER A  49      60.535  52.497  54.426  1.00                  
ATOM    791  H   SER A  49      59.761  51.879  54.639  1.00                  
ATOM    792  CA  SER A  49      61.679  52.022  53.641  1.00                  
ATOM    793  HA  SER A  49      62.600  52.202  54.194  1.00                  
ATOM    794  CB  SER A  49      61.619  50.533  53.278  1.00                  
ATOM    795  HB1 SER A  49      62.584  50.232  52.867  1.00                  
ATOM    796  HB2 SER A  49      60.854  50.373  52.517  1.00                  
ATOM    797  OG  SER A  49      61.316  49.729  54.400  1.00                  
ATOM    798  HG  SER A  49      60.344  49.775  54.466  1.00                  
ATOM    799  C   SER A  49      61.733  52.846  52.350  1.00                  
ATOM    800  O   SER A  49      62.797  53.280  51.917  1.00                  
ATOM    801  N   GLU A  50      60.554  53.163  51.805  1.00                  
ATOM    802  H   GLU A  50      59.705  52.913  52.287  1.00                  
ATOM    803  CA  GLU A  50      60.408  53.917  50.569  1.00                  
ATOM    804  HA  GLU A  50      61.056  53.466  49.816  1.00                  
ATOM    805  CB  GLU A  50      58.953  53.765  50.068  1.00                  
ATOM    806  HB1 GLU A  50      58.263  54.079  50.847  1.00                  
ATOM    807  HB2 GLU A  50      58.788  52.695  49.927  1.00                  
ATOM    808  CG  GLU A  50      58.586  54.450  48.730  1.00                  
ATOM    809  HG1 GLU A  50      57.876  53.802  48.211  1.00                  
ATOM    810  HG2 GLU A  50      59.474  54.514  48.098  1.00                  
ATOM    811  CD  GLU A  50      57.920  55.834  48.881  1.00                  
ATOM    812  OE1 GLU A  50      58.203  56.767  48.098  1.00                  
ATOM    813  OE2 GLU A  50      57.080  56.016  49.790  1.00                  
ATOM    814  C   GLU A  50      60.856  55.379  50.667  1.00                  
ATOM    815  O   GLU A  50      61.177  55.986  49.648  1.00                  
ATOM    816  N   THR A  51      60.991  55.927  51.879  1.00                  
ATOM    817  H   THR A  51      60.716  55.385  52.688  1.00                  
ATOM    818  CA  THR A  51      61.533  57.279  52.056  1.00                  
ATOM    819  HA  THR A  51      61.599  57.761  51.081  1.00                  
ATOM    820  CB  THR A  51      60.582  58.149  52.889  1.00                  
ATOM    821  HB  THR A  51      59.594  58.029  52.461  1.00                  
ATOM    822  CG2 THR A  51      60.489  57.799  54.371  1.00                  
ATOM    823 1HG2 THR A  51      61.480  57.745  54.821  1.00                  
ATOM    824 2HG2 THR A  51      59.903  58.553  54.893  1.00                  
ATOM    825 3HG2 THR A  51      59.996  56.839  54.462  1.00                  
ATOM    826  OG1 THR A  51      60.923  59.516  52.806  1.00                  
ATOM    827  HG1 THR A  51      61.869  59.561  53.015  1.00                  
ATOM    828  C   THR A  51      62.952  57.298  52.611  1.00                  
ATOM    829  O   THR A  51      63.458  58.371  52.957  1.00                  
ATOM    830  N   LEU A  52      63.594  56.138  52.750  1.00                  
ATOM    831  H   LEU A  52      63.160  55.285  52.409  1.00                  
ATOM    832  CA  LEU A  52      64.855  56.037  53.468  1.00                  
ATOM    833  HA  LEU A  52      64.856  56.774  54.271  1.00                  
ATOM    834  CB  LEU A  52      64.915  54.645  54.128  1.00                  
ATOM    835  HB1 LEU A  52      64.768  53.891  53.356  1.00                  
ATOM    836  HB2 LEU A  52      64.089  54.566  54.836  1.00                  
ATOM    837  CG  LEU A  52      66.224  54.298  54.857  1.00                  
ATOM    838  HG  LEU A  52      67.034  54.215  54.134  1.00                  
ATOM    839  CD1 LEU A  52      66.620  55.325  55.918  1.00                  
ATOM    840 1HD1 LEU A  52      65.839  55.399  56.674  1.00                  
ATOM    841 2HD1 LEU A  52      67.555  55.020  56.380  1.00                  
ATOM    842 3HD1 LEU A  52      66.781  56.296  55.454  1.00                  
ATOM    843  CD2 LEU A  52      66.051  52.943  55.544  1.00                  
ATOM    844 1HD2 LEU A  52      67.004  52.612  55.952  1.00                  
ATOM    845 2HD2 LEU A  52      65.305  53.013  56.338  1.00                  
ATOM    846 3HD2 LEU A  52      65.721  52.204  54.813  1.00                  
ATOM    847  C   LEU A  52      66.074  56.303  52.570  1.00                  
ATOM    848  O   LEU A  52      66.526  55.468  51.791  1.00                  
ATOM    849  N   THR A  53      66.696  57.454  52.785  1.00                  
ATOM    850  H   THR A  53      66.230  58.138  53.372  1.00                  
ATOM    851  CA  THR A  53      68.095  57.753  52.453  1.00                  
ATOM    852  HA  THR A  53      68.704  56.853  52.538  1.00                  
ATOM    853  CB  THR A  53      68.189  58.286  51.014  1.00                  
ATOM    854  HB  THR A  53      67.417  59.039  50.852  1.00                  
ATOM    855  CG2 THR A  53      69.547  58.877  50.631  1.00                  
ATOM    856 1HG2 THR A  53      69.551  59.095  49.562  1.00                  
ATOM    857 2HG2 THR A  53      69.715  59.810  51.167  1.00                  
ATOM    858 3HG2 THR A  53      70.342  58.163  50.849  1.00                  
ATOM    859  OG1 THR A  53      67.985  57.211  50.129  1.00                  
ATOM    860  HG1 THR A  53      67.337  56.602  50.524  1.00                  
ATOM    861  C   THR A  53      68.577  58.785  53.489  1.00                  
ATOM    862  O   THR A  53      67.758  59.452  54.121  1.00                  
ATOM    863  N   PHE A  54      69.889  58.878  53.746  1.00                  
ATOM    864  H   PHE A  54      70.521  58.322  53.191  1.00                  
ATOM    865  CA  PHE A  54      70.364  59.335  55.063  1.00                  
ATOM    866  HA  PHE A  54      69.558  59.866  55.571  1.00                  
ATOM    867  CB  PHE A  54      70.675  58.088  55.912  1.00                  
ATOM    868  HB1 PHE A  54      69.829  57.399  55.873  1.00                  
ATOM    869  HB2 PHE A  54      70.788  58.393  56.953  1.00                  
ATOM    870  CG  PHE A  54      71.934  57.360  55.478  1.00                  
ATOM    871  CD1 PHE A  54      71.893  56.441  54.411  1.00                  
ATOM    872  HD1 PHE A  54      70.952  56.185  53.945  1.00                  
ATOM    873  CE1 PHE A  54      73.081  55.848  53.947  1.00                  
ATOM    874  HE1 PHE A  54      73.051  55.148  53.123  1.00                  
ATOM    875  CZ  PHE A  54      74.308  56.156  54.561  1.00                  
ATOM    876  HZ  PHE A  54      75.220  55.690  54.214  1.00                  
ATOM    877  CE2 PHE A  54      74.346  57.041  55.651  1.00                  
ATOM    878  HE2 PHE A  54      75.284  57.252  56.147  1.00                  
ATOM    879  CD2 PHE A  54      73.162  57.646  56.105  1.00                  
ATOM    880  HD2 PHE A  54      73.205  58.338  56.935  1.00                  
ATOM    881  C   PHE A  54      71.563  60.303  55.092  1.00                  
ATOM    882  O   PHE A  54      71.983  60.727  56.171  1.00                  
ATOM    883  N   GLY A  55      72.135  60.659  53.943  1.00                  
ATOM    884  H   GLY A  55      71.719  60.364  53.075  1.00                  
ATOM    885  CA  GLY A  55      73.313  61.528  53.903  1.00                  
ATOM    886  HA1 GLY A  55      73.754  61.490  52.906  1.00                  
ATOM    887  HA2 GLY A  55      74.054  61.152  54.610  1.00                  
ATOM    888  C   GLY A  55      73.014  62.992  54.230  1.00                  
ATOM    889  O   GLY A  55      71.913  63.459  53.974  1.00                  
ATOM    890  N   THR A  56      73.999  63.709  54.787  1.00                  
ATOM    891  H   THR A  56      74.887  63.250  54.915  1.00                  
ATOM    892  CA  THR A  56      73.915  65.141  55.158  1.00                  
ATOM    893  HA  THR A  56      74.668  65.317  55.924  1.00                  
ATOM    894  CB  THR A  56      74.283  66.074  53.983  1.00                  
ATOM    895  HB  THR A  56      74.171  67.109  54.307  1.00                  
ATOM    896  CG2 THR A  56      75.728  65.877  53.520  1.00                  
ATOM    897 1HG2 THR A  56      75.951  66.601  52.736  1.00                  
ATOM    898 2HG2 THR A  56      76.411  66.039  54.353  1.00                  
ATOM    899 3HG2 THR A  56      75.862  64.873  53.120  1.00                  
ATOM    900  OG1 THR A  56      73.456  65.854  52.869  1.00                  
ATOM    901  HG1 THR A  56      72.545  65.968  53.175  1.00                  
ATOM    902  C   THR A  56      72.581  65.554  55.801  1.00                  
ATOM    903  O   THR A  56      71.816  66.323  55.224  1.00                  
ATOM    904  N   ALA A  57      72.306  65.020  56.998  1.00                  
ATOM    905  H   ALA A  57      72.985  64.391  57.390  1.00                  
ATOM    906  CA  ALA A  57      71.037  65.179  57.728  1.00                  
ATOM    907  HA  ALA A  57      71.138  64.583  58.634  1.00                  
ATOM    908  CB  ALA A  57      70.863  66.633  58.194  1.00                  
ATOM    909  HB1 ALA A  57      70.007  66.702  58.866  1.00                  
ATOM    910  HB2 ALA A  57      71.756  66.966  58.724  1.00                  
ATOM    911  HB3 ALA A  57      70.685  67.287  57.339  1.00                  
ATOM    912  C   ALA A  57      69.805  64.574  56.998  1.00                  
ATOM    913  O   ALA A  57      68.677  65.037  57.168  1.00                  
ATOM    914  N   GLY A  58      70.032  63.535  56.187  1.00                  
ATOM    915  H   GLY A  58      70.984  63.218  56.096  1.00                  
ATOM    916  CA  GLY A  58      69.102  63.018  55.183  1.00                  
ATOM    917  HA1 GLY A  58      69.576  62.186  54.668  1.00                  
ATOM    918  HA2 GLY A  58      68.931  63.800  54.444  1.00                  
ATOM    919  C   GLY A  58      67.729  62.532  55.668  1.00                  
ATOM    920  O   GLY A  58      66.760  62.632  54.918  1.00                  
ATOM    921  N   LEU A  59      67.618  62.008  56.895  1.00                  
ATOM    922  H   LEU A  59      68.455  62.011  57.467  1.00                  
ATOM    923  CA  LEU A  59      66.434  61.291  57.413  1.00                  
ATOM    924  HA  LEU A  59      66.119  60.589  56.640  1.00                  
ATOM    925  CB  LEU A  59      66.851  60.471  58.659  1.00                  
ATOM    926  HB1 LEU A  59      65.956  60.034  59.104  1.00                  
ATOM    927  HB2 LEU A  59      67.271  61.161  59.392  1.00                  
ATOM    928  CG  LEU A  59      67.850  59.323  58.420  1.00                  
ATOM    929  HG  LEU A  59      68.736  59.691  57.908  1.00                  
ATOM    930  CD1 LEU A  59      68.270  58.726  59.765  1.00                  
ATOM    931 1HD1 LEU A  59      69.002  57.936  59.598  1.00                  
ATOM    932 2HD1 LEU A  59      68.716  59.502  60.387  1.00                  
ATOM    933 3HD1 LEU A  59      67.402  58.313  60.276  1.00                  
ATOM    934  CD2 LEU A  59      67.238  58.190  57.595  1.00                  
ATOM    935 1HD2 LEU A  59      67.930  57.350  57.554  1.00                  
ATOM    936 2HD2 LEU A  59      66.297  57.863  58.037  1.00                  
ATOM    937 3HD2 LEU A  59      67.056  58.535  56.578  1.00                  
ATOM    938  C   LEU A  59      65.182  62.156  57.720  1.00                  
ATOM    939  O   LEU A  59      64.711  62.238  58.856  1.00                  
ATOM    940  N   ARG A  60      64.626  62.811  56.702  1.00                  
ATOM    941  H   ARG A  60      65.111  62.726  55.810  1.00                  
ATOM    942  CA  ARG A  60      63.486  63.741  56.775  1.00                  
ATOM    943  HA  ARG A  60      63.645  64.374  57.647  1.00                  
ATOM    944  CB  ARG A  60      63.550  64.605  55.499  1.00                  
ATOM    945  HB1 ARG A  60      63.286  63.991  54.635  1.00                  
ATOM    946  HB2 ARG A  60      64.580  64.938  55.349  1.00                  
ATOM    947  CG  ARG A  60      62.653  65.849  55.512  1.00                  
ATOM    948  HG1 ARG A  60      61.608  65.566  55.648  1.00                  
ATOM    949  HG2 ARG A  60      62.749  66.335  54.540  1.00                  
ATOM    950  CD  ARG A  60      63.069  66.832  56.615  1.00                  
ATOM    951  HD1 ARG A  60      64.159  66.872  56.678  1.00                  
ATOM    952  HD2 ARG A  60      62.699  66.462  57.574  1.00                  
ATOM    953  NE  ARG A  60      62.534  68.186  56.373  1.00                  
ATOM    954  HE  ARG A  60      61.689  68.424  56.867  1.00                  
ATOM    955  CZ  ARG A  60      63.063  69.104  55.580  1.00                  
ATOM    956  NH1 ARG A  60      64.126  68.869  54.861  1.00                  
ATOM    957 1HH1 ARG A  60      64.541  67.952  54.900  1.00                  
ATOM    958 2HH1 ARG A  60      64.545  69.580  54.291  1.00                  
ATOM    959  NH2 ARG A  60      62.517  70.284  55.486  1.00                  
ATOM    960 1HH2 ARG A  60      61.698  70.499  56.026  1.00                  
ATOM    961 2HH2 ARG A  60      62.899  70.971  54.865  1.00                  
ATOM    962  C   ARG A  60      62.117  63.056  56.961  1.00                  
ATOM    963  O   ARG A  60      61.359  62.918  56.004  1.00                  
ATOM    964  N   GLY A  61      61.791  62.649  58.188  1.00                  
ATOM    965  H   GLY A  61      62.488  62.741  58.915  1.00                  
ATOM    966  CA  GLY A  61      60.560  61.906  58.490  1.00                  
ATOM    967  HA1 GLY A  61      60.847  60.994  58.993  1.00                  
ATOM    968  HA2 GLY A  61      60.056  61.619  57.566  1.00                  
ATOM    969  C   GLY A  61      59.535  62.611  59.393  1.00                  
ATOM    970  O   GLY A  61      59.858  63.531  60.141  1.00                  
ATOM    971  N   LEU A  62      58.290  62.121  59.344  1.00                  
ATOM    972  H   LEU A  62      58.136  61.355  58.698  1.00                  
ATOM    973  CA  LEU A  62      57.090  62.706  59.968  1.00                  
ATOM    974  HA  LEU A  62      56.270  62.429  59.307  1.00                  
ATOM    975  CB  LEU A  62      56.761  62.056  61.329  1.00                  
ATOM    976  HB1 LEU A  62      55.912  62.603  61.739  1.00                  
ATOM    977  HB2 LEU A  62      57.606  62.185  62.008  1.00                  
ATOM    978  CG  LEU A  62      56.358  60.571  61.303  1.00                  
ATOM    979  HG  LEU A  62      57.256  59.957  61.257  1.00                  
ATOM    980  CD1 LEU A  62      55.617  60.291  62.614  1.00                  
ATOM    981 1HD1 LEU A  62      55.144  59.313  62.574  1.00                  
ATOM    982 2HD1 LEU A  62      56.322  60.327  63.444  1.00                  
ATOM    983 3HD1 LEU A  62      54.847  61.035  62.799  1.00                  
ATOM    984  CD2 LEU A  62      55.438  60.174  60.143  1.00                  
ATOM    985 1HD2 LEU A  62      55.112  59.142  60.269  1.00                  
ATOM    986 2HD2 LEU A  62      54.573  60.835  60.114  1.00                  
ATOM    987 3HD2 LEU A  62      55.981  60.235  59.199  1.00                  
ATOM    988  C   LEU A  62      56.950  64.247  59.946  1.00                  
ATOM    989  O   LEU A  62      56.823  64.843  58.879  1.00                  
ATOM    990  N   VAL A  63      56.801  64.865  61.122  1.00                  
ATOM    991  H   VAL A  63      57.022  64.306  61.929  1.00                  
ATOM    992  CA  VAL A  63      56.145  66.160  61.406  1.00                  
ATOM    993  HA  VAL A  63      56.127  66.249  62.493  1.00                  
ATOM    994  CB  VAL A  63      56.984  67.359  60.905  1.00                  
ATOM    995  HB  VAL A  63      56.971  67.387  59.816  1.00                  
ATOM    996  CG1 VAL A  63      56.423  68.689  61.432  1.00                  
ATOM    997 1HG1 VAL A  63      57.035  69.519  61.078  1.00                  
ATOM    998 2HG1 VAL A  63      55.406  68.841  61.070  1.00                  
ATOM    999 3HG1 VAL A  63      56.415  68.692  62.523  1.00                  
ATOM   1000  CG2 VAL A  63      58.444  67.273  61.379  1.00                  
ATOM   1001 1HG2 VAL A  63      58.991  68.162  61.066  1.00                  
ATOM   1002 2HG2 VAL A  63      58.482  67.190  62.466  1.00                  
ATOM   1003 3HG2 VAL A  63      58.930  66.403  60.936  1.00                  
ATOM   1004  C   VAL A  63      54.668  66.251  60.983  1.00                  
ATOM   1005  O   VAL A  63      53.830  66.572  61.819  1.00                  
ATOM   1006  N   GLY A  64      54.302  65.893  59.751  1.00                  
ATOM   1007  H   GLY A  64      55.040  65.619  59.110  1.00                  
ATOM   1008  CA  GLY A  64      52.927  65.485  59.428  1.00                  
ATOM   1009  HA1 GLY A  64      52.782  65.481  58.348  1.00                  
ATOM   1010  HA2 GLY A  64      52.201  66.157  59.888  1.00                  
ATOM   1011  C   GLY A  64      52.747  64.058  59.958  1.00                  
ATOM   1012  O   GLY A  64      53.283  63.107  59.394  1.00                  
ATOM   1013  N   ILE A  65      52.146  63.932  61.139  1.00                  
ATOM   1014  H   ILE A  65      51.781  64.772  61.560  1.00                  
ATOM   1015  CA  ILE A  65      52.323  62.767  62.022  1.00                  
ATOM   1016  HA  ILE A  65      53.396  62.627  62.138  1.00                  
ATOM   1017  CB  ILE A  65      51.745  63.070  63.429  1.00                  
ATOM   1018  HB  ILE A  65      52.017  62.237  64.080  1.00                  
ATOM   1019  CG2 ILE A  65      52.404  64.335  64.008  1.00                  
ATOM   1020 1HG2 ILE A  65      52.164  64.430  65.066  1.00                  
ATOM   1021 2HG2 ILE A  65      53.489  64.278  63.912  1.00                  
ATOM   1022 3HG2 ILE A  65      52.050  65.231  63.496  1.00                  
ATOM   1023  CG1 ILE A  65      50.202  63.194  63.436  1.00                  
ATOM   1024 1HG1 ILE A  65      49.768  62.279  63.034  1.00                  
ATOM   1025 2HG1 ILE A  65      49.895  64.022  62.797  1.00                  
ATOM   1026  CD1 ILE A  65      49.597  63.400  64.831  1.00                  
ATOM   1027  HD1 ILE A  65      48.510  63.350  64.762  1.00                  
ATOM   1028  HD2 ILE A  65      49.945  62.619  65.508  1.00                  
ATOM   1029  HD3 ILE A  65      49.872  64.377  65.227  1.00                  
ATOM   1030  C   ILE A  65      51.759  61.451  61.484  1.00                  
ATOM   1031  O   ILE A  65      50.794  61.434  60.725  1.00                  
ATOM   1032  N   GLY A  66      52.358  60.336  61.920  1.00                  
ATOM   1033  H   GLY A  66      53.146  60.444  62.539  1.00                  
ATOM   1034  CA  GLY A  66      51.899  58.962  61.677  1.00                  
ATOM   1035  HA1 GLY A  66      50.939  58.830  62.178  1.00                  
ATOM   1036  HA2 GLY A  66      52.610  58.271  62.131  1.00                  
ATOM   1037  C   GLY A  66      51.713  58.542  60.227  1.00                  
ATOM   1038  O   GLY A  66      51.330  57.404  59.997  1.00                  
ATOM   1039  N   THR A  67      52.069  59.370  59.239  1.00                  
ATOM   1040  H   THR A  67      52.276  60.328  59.488  1.00                  
ATOM   1041  CA  THR A  67      51.966  59.042  57.805  1.00                  
ATOM   1042  HA  THR A  67      50.957  58.656  57.652  1.00                  
ATOM   1043  CB  THR A  67      52.068  60.318  56.946  1.00                  
ATOM   1044  HB  THR A  67      51.395  61.068  57.364  1.00                  
ATOM   1045  CG2 THR A  67      53.469  60.920  56.869  1.00                  
ATOM   1046 1HG2 THR A  67      54.140  60.248  56.344  1.00                  
ATOM   1047 2HG2 THR A  67      53.420  61.869  56.334  1.00                  
ATOM   1048 3HG2 THR A  67      53.849  61.105  57.871  1.00                  
ATOM   1049  OG1 THR A  67      51.654  60.041  55.632  1.00                  
ATOM   1050  HG1 THR A  67      52.111  59.230  55.365  1.00                  
ATOM   1051  C   THR A  67      52.902  57.935  57.323  1.00                  
ATOM   1052  O   THR A  67      53.110  57.772  56.123  1.00                  
ATOM   1053  N   ASN A  68      53.484  57.188  58.261  1.00                  
ATOM   1054  H   ASN A  68      53.095  57.315  59.187  1.00                  
ATOM   1055  CA  ASN A  68      54.400  56.061  58.127  1.00                  
ATOM   1056  HA  ASN A  68      54.865  55.957  59.099  1.00                  
ATOM   1057  CB  ASN A  68      53.570  54.795  57.866  1.00                  
ATOM   1058  HB1 ASN A  68      54.229  53.970  57.637  1.00                  
ATOM   1059  HB2 ASN A  68      52.929  54.961  57.002  1.00                  
ATOM   1060  CG  ASN A  68      52.690  54.385  59.034  1.00                  
ATOM   1061  OD1 ASN A  68      51.641  53.797  58.853  1.00                  
ATOM   1062  ND2 ASN A  68      53.100  54.619  60.259  1.00                  
ATOM   1063 1HD2 ASN A  68      54.053  54.900  60.434  1.00                  
ATOM   1064 2HD2 ASN A  68      52.472  54.362  61.016  1.00                  
ATOM   1065  C   ASN A  68      55.621  56.233  57.217  1.00                  
ATOM   1066  O   ASN A  68      56.501  55.377  57.238  1.00                  
ATOM   1067  N   ARG A  69      55.773  57.381  56.549  1.00                  
ATOM   1068  H   ARG A  69      54.938  57.945  56.452  1.00                  
ATOM   1069  CA  ARG A  69      57.030  57.949  56.047  1.00                  
ATOM   1070  HA  ARG A  69      57.555  57.164  55.499  1.00                  
ATOM   1071  CB  ARG A  69      56.747  59.114  55.069  1.00                  
ATOM   1072  HB1 ARG A  69      57.699  59.555  54.768  1.00                  
ATOM   1073  HB2 ARG A  69      56.191  59.890  55.592  1.00                  
ATOM   1074  CG  ARG A  69      55.982  58.734  53.785  1.00                  
ATOM   1075  HG1 ARG A  69      55.799  59.644  53.213  1.00                  
ATOM   1076  HG2 ARG A  69      55.012  58.307  54.044  1.00                  
ATOM   1077  CD  ARG A  69      56.764  57.724  52.928  1.00                  
ATOM   1078  HD1 ARG A  69      56.254  56.766  52.961  1.00                  
ATOM   1079  HD2 ARG A  69      57.757  57.565  53.345  1.00                  
ATOM   1080  NE  ARG A  69      56.899  58.085  51.510  1.00                  
ATOM   1081  HE  ARG A  69      56.674  57.340  50.840  1.00                  
ATOM   1082  CZ  ARG A  69      57.659  59.013  50.973  1.00                  
ATOM   1083  NH1 ARG A  69      58.159  60.004  51.659  1.00                  
ATOM   1084 1HH1 ARG A  69      58.084  59.967  52.656  1.00                  
ATOM   1085 2HH1 ARG A  69      58.879  60.569  51.246  1.00                  
ATOM   1086  NH2 ARG A  69      57.983  58.939  49.723  1.00                  
ATOM   1087 1HH2 ARG A  69      57.793  58.054  49.222  1.00                  
ATOM   1088 2HH2 ARG A  69      58.638  59.554  49.295  1.00                  
ATOM   1089  C   ARG A  69      57.972  58.367  57.180  1.00                  
ATOM   1090  O   ARG A  69      58.259  59.545  57.382  1.00                  
ATOM   1091  N   LEU A  70      58.375  57.349  57.932  1.00                  
ATOM   1092  H   LEU A  70      57.942  56.470  57.669  1.00                  
ATOM   1093  CA  LEU A  70      59.266  57.275  59.086  1.00                  
ATOM   1094  HA  LEU A  70      60.055  56.581  58.800  1.00                  
ATOM   1095  CB  LEU A  70      59.997  58.580  59.465  1.00                  
ATOM   1096  HB1 LEU A  70      59.262  59.349  59.707  1.00                  
ATOM   1097  HB2 LEU A  70      60.561  58.895  58.587  1.00                  
ATOM   1098  CG  LEU A  70      60.972  58.413  60.659  1.00                  
ATOM   1099  HG  LEU A  70      61.104  57.354  60.877  1.00                  
ATOM   1100  CD1 LEU A  70      62.356  58.991  60.370  1.00                  
ATOM   1101 1HD1 LEU A  70      63.032  58.751  61.190  1.00                  
ATOM   1102 2HD1 LEU A  70      62.759  58.568  59.450  1.00                  
ATOM   1103 3HD1 LEU A  70      62.313  60.075  60.274  1.00                  
ATOM   1104  CD2 LEU A  70      60.445  59.101  61.920  1.00                  
ATOM   1105 1HD2 LEU A  70      61.131  58.935  62.750  1.00                  
ATOM   1106 2HD2 LEU A  70      60.348  60.175  61.751  1.00                  
ATOM   1107 3HD2 LEU A  70      59.470  58.697  62.187  1.00                  
ATOM   1108  C   LEU A  70      58.532  56.660  60.254  1.00                  
ATOM   1109  O   LEU A  70      57.711  57.313  60.887  1.00                  
ATOM   1110  N   ASN A  71      58.944  55.440  60.590  1.00                  
ATOM   1111  H   ASN A  71      59.585  54.953  59.987  1.00                  
ATOM   1112  CA  ASN A  71      58.815  54.996  61.954  1.00                  
ATOM   1113  HA  ASN A  71      58.453  55.848  62.520  1.00                  
ATOM   1114  CB  ASN A  71      57.741  53.911  62.131  1.00                  
ATOM   1115  HB1 ASN A  71      57.806  53.498  63.136  1.00                  
ATOM   1116  HB2 ASN A  71      57.920  53.099  61.435  1.00                  
ATOM   1117  CG  ASN A  71      56.316  54.446  61.943  1.00                  
ATOM   1118  OD1 ASN A  71      55.920  54.900  60.887  1.00                  
ATOM   1119  ND2 ASN A  71      55.480  54.363  62.954  1.00                  
ATOM   1120 1HD2 ASN A  71      55.724  53.915  63.825  1.00                  
ATOM   1121 2HD2 ASN A  71      54.526  54.678  62.818  1.00                  
ATOM   1122  C   ASN A  71      60.150  54.749  62.648  1.00                  
ATOM   1123  O   ASN A  71      61.199  54.601  62.012  1.00                  
ATOM   1124  N   VAL A  72      60.080  54.649  63.980  1.00                  
ATOM   1125  H   VAL A  72      59.197  54.847  64.430  1.00                  
ATOM   1126  CA  VAL A  72      61.169  54.133  64.819  1.00                  
ATOM   1127  HA  VAL A  72      61.959  54.876  64.853  1.00                  
ATOM   1128  CB  VAL A  72      60.694  53.924  66.274  1.00                  
ATOM   1129  HB  VAL A  72      59.730  53.413  66.265  1.00                  
ATOM   1130  CG1 VAL A  72      61.668  53.102  67.130  1.00                  
ATOM   1131 1HG1 VAL A  72      61.320  53.082  68.165  1.00                  
ATOM   1132 2HG1 VAL A  72      61.705  52.070  66.779  1.00                  
ATOM   1133 3HG1 VAL A  72      62.664  53.541  67.097  1.00                  
ATOM   1134  CG2 VAL A  72      60.531  55.283  66.962  1.00                  
ATOM   1135 1HG2 VAL A  72      60.094  55.146  67.954  1.00                  
ATOM   1136 2HG2 VAL A  72      61.498  55.776  67.068  1.00                  
ATOM   1137 3HG2 VAL A  72      59.873  55.932  66.390  1.00                  
ATOM   1138  C   VAL A  72      61.767  52.849  64.250  1.00                  
ATOM   1139  O   VAL A  72      62.982  52.658  64.238  1.00                  
ATOM   1140  N   PHE A  73      60.897  52.007  63.698  1.00                  
ATOM   1141  H   PHE A  73      59.915  52.195  63.827  1.00                  
ATOM   1142  CA  PHE A  73      61.257  50.798  62.980  1.00                  
ATOM   1143  HA  PHE A  73      61.906  50.204  63.625  1.00                  
ATOM   1144  CB  PHE A  73      59.972  49.992  62.760  1.00                  
ATOM   1145  HB1 PHE A  73      60.201  49.098  62.179  1.00                  
ATOM   1146  HB2 PHE A  73      59.271  50.601  62.191  1.00                  
ATOM   1147  CG  PHE A  73      59.300  49.576  64.060  1.00                  
ATOM   1148  CD1 PHE A  73      58.248  50.345  64.600  1.00                  
ATOM   1149  HD1 PHE A  73      57.878  51.215  64.084  1.00                  
ATOM   1150  CE1 PHE A  73      57.658  49.983  65.823  1.00                  
ATOM   1151  HE1 PHE A  73      56.855  50.576  66.249  1.00                  
ATOM   1152  CZ  PHE A  73      58.108  48.840  66.505  1.00                  
ATOM   1153  HZ  PHE A  73      57.640  48.558  67.441  1.00                  
ATOM   1154  CE2 PHE A  73      59.154  48.066  65.972  1.00                  
ATOM   1155  HE2 PHE A  73      59.484  47.179  66.499  1.00                  
ATOM   1156  CD2 PHE A  73      59.757  48.438  64.756  1.00                  
ATOM   1157  HD2 PHE A  73      60.558  47.837  64.353  1.00                  
ATOM   1158  C   PHE A  73      62.056  51.055  61.690  1.00                  
ATOM   1159  O   PHE A  73      62.994  50.302  61.436  1.00                  
ATOM   1160  N   THR A  74      61.802  52.151  60.951  1.00                  
ATOM   1161  H   THR A  74      61.090  52.792  61.264  1.00                  
ATOM   1162  CA  THR A  74      62.695  52.601  59.861  1.00                  
ATOM   1163  HA  THR A  74      62.793  51.799  59.132  1.00                  
ATOM   1164  CB  THR A  74      62.289  53.907  59.126  1.00                  
ATOM   1165  HB  THR A  74      61.217  53.983  59.241  1.00                  
ATOM   1166  CG2 THR A  74      62.862  55.312  59.403  1.00                  
ATOM   1167 1HG2 THR A  74      62.388  56.036  58.740  1.00                  
ATOM   1168 2HG2 THR A  74      62.670  55.635  60.420  1.00                  
ATOM   1169 3HG2 THR A  74      63.937  55.337  59.218  1.00                  
ATOM   1170  OG1 THR A  74      62.695  53.773  57.787  1.00                  
ATOM   1171  HG1 THR A  74      62.542  54.599  57.319  1.00                  
ATOM   1172  C   THR A  74      64.054  52.881  60.407  1.00                  
ATOM   1173  O   THR A  74      65.040  52.360  59.907  1.00                  
ATOM   1174  N   ILE A  75      64.120  53.719  61.445  1.00                  
ATOM   1175  H   ILE A  75      63.272  54.113  61.837  1.00                  
ATOM   1176  CA  ILE A  75      65.427  54.265  61.778  1.00                  
ATOM   1177  HA  ILE A  75      65.926  54.492  60.833  1.00                  
ATOM   1178  CB  ILE A  75      65.345  55.617  62.518  1.00                  
ATOM   1179  HB  ILE A  75      64.791  56.298  61.867  1.00                  
ATOM   1180  CG2 ILE A  75      64.558  55.511  63.826  1.00                  
ATOM   1181 1HG2 ILE A  75      64.483  56.484  64.312  1.00                  
ATOM   1182 2HG2 ILE A  75      63.550  55.191  63.587  1.00                  
ATOM   1183 3HG2 ILE A  75      65.022  54.796  64.502  1.00                  
ATOM   1184  CG1 ILE A  75      66.750  56.228  62.715  1.00                  
ATOM   1185 1HG1 ILE A  75      67.283  56.189  61.764  1.00                  
ATOM   1186 2HG1 ILE A  75      67.310  55.640  63.440  1.00                  
ATOM   1187  CD1 ILE A  75      66.731  57.691  63.179  1.00                  
ATOM   1188  HD1 ILE A  75      67.747  58.086  63.164  1.00                  
ATOM   1189  HD2 ILE A  75      66.112  58.288  62.508  1.00                  
ATOM   1190  HD3 ILE A  75      66.346  57.765  64.195  1.00                  
ATOM   1191  C   ILE A  75      66.295  53.201  62.440  1.00                  
ATOM   1192  O   ILE A  75      67.508  53.201  62.256  1.00                  
ATOM   1193  N   ARG A  76      65.690  52.213  63.108  1.00                  
ATOM   1194  H   ARG A  76      64.683  52.284  63.238  1.00                  
ATOM   1195  CA  ARG A  76      66.375  50.993  63.547  1.00                  
ATOM   1196  HA  ARG A  76      67.341  51.260  63.968  1.00                  
ATOM   1197  CB  ARG A  76      65.564  50.292  64.649  1.00                  
ATOM   1198  HB1 ARG A  76      65.768  49.220  64.611  1.00                  
ATOM   1199  HB2 ARG A  76      64.496  50.426  64.470  1.00                  
ATOM   1200  CG  ARG A  76      65.917  50.773  66.073  1.00                  
ATOM   1201  HG1 ARG A  76      66.911  50.406  66.332  1.00                  
ATOM   1202  HG2 ARG A  76      65.211  50.297  66.755  1.00                  
ATOM   1203  CD  ARG A  76      65.867  52.292  66.332  1.00                  
ATOM   1204  HD1 ARG A  76      65.775  52.433  67.411  1.00                  
ATOM   1205  HD2 ARG A  76      64.976  52.706  65.861  1.00                  
ATOM   1206  NE  ARG A  76      67.077  53.006  65.857  1.00                  
ATOM   1207  HE  ARG A  76      67.668  52.525  65.197  1.00                  
ATOM   1208  CZ  ARG A  76      67.485  54.213  66.212  1.00                  
ATOM   1209  NH1 ARG A  76      66.818  54.954  67.055  1.00                  
ATOM   1210 1HH1 ARG A  76      65.986  54.587  67.482  1.00                  
ATOM   1211 2HH1 ARG A  76      67.188  55.842  67.346  1.00                  
ATOM   1212  NH2 ARG A  76      68.588  54.690  65.707  1.00                  
ATOM   1213 1HH2 ARG A  76      69.116  54.140  65.031  1.00                  
ATOM   1214 2HH2 ARG A  76      68.945  55.585  65.990  1.00                  
ATOM   1215  C   ARG A  76      66.760  50.060  62.403  1.00                  
ATOM   1216  O   ARG A  76      67.875  49.551  62.460  1.00                  
ATOM   1217  N   ARG A  77      65.960  49.888  61.344  1.00                  
ATOM   1218  H   ARG A  77      65.042  50.320  61.340  1.00                  
ATOM   1219  CA  ARG A  77      66.401  49.131  60.156  1.00                  
ATOM   1220  HA  ARG A  77      66.824  48.191  60.507  1.00                  
ATOM   1221  CB  ARG A  77      65.225  48.826  59.205  1.00                  
ATOM   1222  HB1 ARG A  77      65.635  48.502  58.247  1.00                  
ATOM   1223  HB2 ARG A  77      64.652  49.737  59.023  1.00                  
ATOM   1224  CG  ARG A  77      64.276  47.715  59.699  1.00                  
ATOM   1225  HG1 ARG A  77      63.580  47.480  58.893  1.00                  
ATOM   1226  HG2 ARG A  77      63.704  48.066  60.555  1.00                  
ATOM   1227  CD  ARG A  77      65.034  46.445  60.110  1.00                  
ATOM   1228  HD1 ARG A  77      65.524  46.640  61.064  1.00                  
ATOM   1229  HD2 ARG A  77      65.797  46.228  59.359  1.00                  
ATOM   1230  NE  ARG A  77      64.161  45.266  60.257  1.00                  
ATOM   1231  HE  ARG A  77      63.245  45.321  59.845  1.00                  
ATOM   1232  CZ  ARG A  77      64.539  44.110  60.779  1.00                  
ATOM   1233  NH1 ARG A  77      65.699  43.946  61.358  1.00                  
ATOM   1234 1HH1 ARG A  77      66.298  44.753  61.532  1.00                  
ATOM   1235 2HH1 ARG A  77      65.973  43.055  61.722  1.00                  
ATOM   1236  NH2 ARG A  77      63.745  43.073  60.731  1.00                  
ATOM   1237 1HH2 ARG A  77      62.840  43.153  60.303  1.00                  
ATOM   1238 2HH2 ARG A  77      64.040  42.194  61.115  1.00                  
ATOM   1239  C   ARG A  77      67.582  49.765  59.420  1.00                  
ATOM   1240  O   ARG A  77      68.551  49.066  59.143  1.00                  
ATOM   1241  N   ALA A  78      67.540  51.076  59.204  1.00                  
ATOM   1242  H   ALA A  78      66.661  51.541  59.403  1.00                  
ATOM   1243  CA  ALA A  78      68.619  51.901  58.668  1.00                  
ATOM   1244  HA  ALA A  78      68.837  51.580  57.647  1.00                  
ATOM   1245  CB  ALA A  78      68.139  53.359  58.641  1.00                  
ATOM   1246  HB1 ALA A  78      68.877  53.974  58.124  1.00                  
ATOM   1247  HB2 ALA A  78      67.182  53.429  58.127  1.00                  
ATOM   1248  HB3 ALA A  78      68.011  53.738  59.655  1.00                  
ATOM   1249  C   ALA A  78      69.909  51.766  59.498  1.00                  
ATOM   1250  O   ALA A  78      70.966  51.438  58.960  1.00                  
ATOM   1251  N   THR A  79      69.795  51.941  60.824  1.00                  
ATOM   1252  H   THR A  79      68.896  52.244  61.173  1.00                  
ATOM   1253  CA  THR A  79      70.895  51.741  61.784  1.00                  
ATOM   1254  HA  THR A  79      71.665  52.493  61.611  1.00                  
ATOM   1255  CB  THR A  79      70.406  51.830  63.255  1.00                  
ATOM   1256  HB  THR A  79      69.742  50.990  63.453  1.00                  
ATOM   1257  CG2 THR A  79      71.532  51.793  64.287  1.00                  
ATOM   1258 1HG2 THR A  79      71.113  51.827  65.292  1.00                  
ATOM   1259 2HG2 THR A  79      72.110  50.874  64.190  1.00                  
ATOM   1260 3HG2 THR A  79      72.187  52.652  64.151  1.00                  
ATOM   1261  OG1 THR A  79      69.698  53.008  63.571  1.00                  
ATOM   1262  HG1 THR A  79      68.976  53.093  62.916  1.00                  
ATOM   1263  C   THR A  79      71.518  50.350  61.631  1.00                  
ATOM   1264  O   THR A  79      72.735  50.219  61.557  1.00                  
ATOM   1265  N   GLN A  80      70.703  49.293  61.584  1.00                  
ATOM   1266  H   GLN A  80      69.702  49.449  61.654  1.00                  
ATOM   1267  CA  GLN A  80      71.183  47.912  61.464  1.00                  
ATOM   1268  HA  GLN A  80      71.918  47.726  62.248  1.00                  
ATOM   1269  CB  GLN A  80      70.006  46.936  61.656  1.00                  
ATOM   1270  HB1 GLN A  80      70.309  45.941  61.328  1.00                  
ATOM   1271  HB2 GLN A  80      69.168  47.258  61.035  1.00                  
ATOM   1272  CG  GLN A  80      69.560  46.837  63.126  1.00                  
ATOM   1273  HG1 GLN A  80      69.391  47.829  63.540  1.00                  
ATOM   1274  HG2 GLN A  80      70.369  46.380  63.698  1.00                  
ATOM   1275  CD  GLN A  80      68.287  46.012  63.327  1.00                  
ATOM   1276  OE1 GLN A  80      67.431  45.871  62.462  1.00                  
ATOM   1277  NE2 GLN A  80      68.114  45.414  64.487  1.00                  
ATOM   1278 1HE2 GLN A  80      68.799  45.516  65.216  1.00                  
ATOM   1279 2HE2 GLN A  80      67.255  44.916  64.635  1.00                  
ATOM   1280  C   GLN A  80      71.890  47.639  60.127  1.00                  
ATOM   1281  O   GLN A  80      72.924  46.965  60.094  1.00                  
ATOM   1282  N   GLY A  81      71.356  48.177  59.030  1.00                  
ATOM   1283  H   GLY A  81      70.486  48.693  59.128  1.00                  
ATOM   1284  CA  GLY A  81      71.960  48.128  57.705  1.00                  
ATOM   1285  HA1 GLY A  81      71.321  48.664  57.003  1.00                  
ATOM   1286  HA2 GLY A  81      72.047  47.092  57.380  1.00                  
ATOM   1287  C   GLY A  81      73.344  48.770  57.670  1.00                  
ATOM   1288  O   GLY A  81      74.282  48.181  57.131  1.00                  
ATOM   1289  N   LEU A  82      73.479  49.942  58.296  1.00                  
ATOM   1290  H   LEU A  82      72.649  50.357  58.704  1.00                  
ATOM   1291  CA  LEU A  82      74.715  50.724  58.322  1.00                  
ATOM   1292  HA  LEU A  82      75.167  50.664  57.341  1.00                  
ATOM   1293  CB  LEU A  82      74.358  52.203  58.559  1.00                  
ATOM   1294  HB1 LEU A  82      75.252  52.758  58.848  1.00                  
ATOM   1295  HB2 LEU A  82      73.636  52.269  59.374  1.00                  
ATOM   1296  CG  LEU A  82      73.769  52.829  57.276  1.00                  
ATOM   1297  HG  LEU A  82      73.093  52.122  56.796  1.00                  
ATOM   1298  CD1 LEU A  82      72.966  54.087  57.582  1.00                  
ATOM   1299 1HD1 LEU A  82      72.553  54.496  56.661  1.00                  
ATOM   1300 2HD1 LEU A  82      72.147  53.836  58.253  1.00                  
ATOM   1301 3HD1 LEU A  82      73.610  54.831  58.045  1.00                  
ATOM   1302  CD2 LEU A  82      74.877  53.193  56.282  1.00                  
ATOM   1303 1HD2 LEU A  82      74.421  53.532  55.354  1.00                  
ATOM   1304 2HD2 LEU A  82      75.493  53.993  56.693  1.00                  
ATOM   1305 3HD2 LEU A  82      75.504  52.333  56.059  1.00                  
ATOM   1306  C   LEU A  82      75.777  50.171  59.277  1.00                  
ATOM   1307  O   LEU A  82      76.957  50.177  58.939  1.00                  
ATOM   1308  N   ALA A  83      75.374  49.585  60.404  1.00                  
ATOM   1309  H   ALA A  83      74.394  49.649  60.656  1.00                  
ATOM   1310  CA  ALA A  83      76.247  48.752  61.226  1.00                  
ATOM   1311  HA  ALA A  83      77.107  49.345  61.544  1.00                  
ATOM   1312  CB  ALA A  83      75.467  48.299  62.467  1.00                  
ATOM   1313  HB1 ALA A  83      76.133  47.746  63.131  1.00                  
ATOM   1314  HB2 ALA A  83      75.070  49.160  62.998  1.00                  
ATOM   1315  HB3 ALA A  83      74.635  47.656  62.178  1.00                  
ATOM   1316  C   ALA A  83      76.770  47.541  60.444  1.00                  
ATOM   1317  O   ALA A  83      77.962  47.250  60.492  1.00                  
ATOM   1318  N   ARG A  84      75.916  46.849  59.676  1.00                  
ATOM   1319  H   ARG A  84      74.936  47.120  59.680  1.00                  
ATOM   1320  CA  ARG A  84      76.361  45.724  58.839  1.00                  
ATOM   1321  HA  ARG A  84      76.918  45.028  59.469  1.00                  
ATOM   1322  CB  ARG A  84      75.153  44.985  58.235  1.00                  
ATOM   1323  HB1 ARG A  84      75.491  44.369  57.401  1.00                  
ATOM   1324  HB2 ARG A  84      74.430  45.707  57.858  1.00                  
ATOM   1325  CG  ARG A  84      74.484  44.071  59.274  1.00                  
ATOM   1326  HG1 ARG A  84      74.315  44.633  60.192  1.00                  
ATOM   1327  HG2 ARG A  84      75.156  43.245  59.505  1.00                  
ATOM   1328  CD  ARG A  84      73.129  43.519  58.803  1.00                  
ATOM   1329  HD1 ARG A  84      72.458  44.366  58.642  1.00                  
ATOM   1330  HD2 ARG A  84      72.698  42.913  59.601  1.00                  
ATOM   1331  NE  ARG A  84      73.204  42.724  57.556  1.00                  
ATOM   1332  HE  ARG A  84      72.861  43.180  56.727  1.00                  
ATOM   1333  CZ  ARG A  84      73.584  41.463  57.419  1.00                  
ATOM   1334  NH1 ARG A  84      74.064  40.757  58.407  1.00                  
ATOM   1335 1HH1 ARG A  84      74.153  41.191  59.307  1.00                  
ATOM   1336 2HH1 ARG A  84      74.357  39.805  58.274  1.00                  
ATOM   1337  NH2 ARG A  84      73.474  40.859  56.267  1.00                  
ATOM   1338 1HH2 ARG A  84      73.052  41.328  55.483  1.00                  
ATOM   1339 2HH2 ARG A  84      73.725  39.891  56.177  1.00                  
ATOM   1340  C   ARG A  84      77.355  46.146  57.761  1.00                  
ATOM   1341  O   ARG A  84      78.389  45.493  57.644  1.00                  
ATOM   1342  N   VAL A  85      77.117  47.224  57.004  1.00                  
ATOM   1343  H   VAL A  85      76.243  47.728  57.115  1.00                  
ATOM   1344  CA  VAL A  85      78.110  47.665  56.004  1.00                  
ATOM   1345  HA  VAL A  85      78.431  46.766  55.482  1.00                  
ATOM   1346  CB  VAL A  85      77.576  48.583  54.891  1.00                  
ATOM   1347  HB  VAL A  85      78.424  48.876  54.270  1.00                  
ATOM   1348  CG1 VAL A  85      76.598  47.818  53.993  1.00                  
ATOM   1349 1HG1 VAL A  85      76.273  48.459  53.173  1.00                  
ATOM   1350 2HG1 VAL A  85      77.086  46.940  53.574  1.00                  
ATOM   1351 3HG1 VAL A  85      75.723  47.506  54.564  1.00                  
ATOM   1352  CG2 VAL A  85      76.900  49.856  55.381  1.00                  
ATOM   1353 1HG2 VAL A  85      76.767  50.544  54.547  1.00                  
ATOM   1354 2HG2 VAL A  85      75.923  49.601  55.776  1.00                  
ATOM   1355 3HG2 VAL A  85      77.503  50.344  56.146  1.00                  
ATOM   1356  C   VAL A  85      79.394  48.223  56.621  1.00                  
ATOM   1357  O   VAL A  85      80.465  48.047  56.040  1.00                  
ATOM   1358  N   LEU A  86      79.340  48.773  57.834  1.00                  
ATOM   1359  H   LEU A  86      78.424  48.930  58.244  1.00                  
ATOM   1360  CA  LEU A  86      80.499  49.226  58.609  1.00                  
ATOM   1361  HA  LEU A  86      81.331  49.395  57.929  1.00                  
ATOM   1362  CB  LEU A  86      80.158  50.577  59.273  1.00                  
ATOM   1363  HB1 LEU A  86      80.989  50.883  59.906  1.00                  
ATOM   1364  HB2 LEU A  86      79.309  50.433  59.945  1.00                  
ATOM   1365  CG  LEU A  86      79.845  51.727  58.297  1.00                  
ATOM   1366  HG  LEU A  86      78.957  51.488  57.717  1.00                  
ATOM   1367  CD1 LEU A  86      79.572  53.011  59.083  1.00                  
ATOM   1368 1HD1 LEU A  86      79.300  53.816  58.401  1.00                  
ATOM   1369 2HD1 LEU A  86      78.738  52.841  59.765  1.00                  
ATOM   1370 3HD1 LEU A  86      80.451  53.296  59.662  1.00                  
ATOM   1371  CD2 LEU A  86      80.987  52.007  57.304  1.00                  
ATOM   1372 1HD2 LEU A  86      80.735  52.882  56.704  1.00                  
ATOM   1373 2HD2 LEU A  86      81.911  52.191  57.850  1.00                  
ATOM   1374 3HD2 LEU A  86      81.104  51.155  56.635  1.00                  
ATOM   1375  C   LEU A  86      81.022  48.183  59.615  1.00                  
ATOM   1376  O   LEU A  86      81.774  48.522  60.528  1.00                  
ATOM   1377  N   LYS A  87      80.708  46.906  59.383  1.00                  
ATOM   1378  H   LYS A  87      79.875  46.734  58.839  1.00                  
ATOM   1379  CA  LYS A  87      81.524  45.755  59.800  1.00                  
ATOM   1380  HA  LYS A  87      82.489  46.157  60.114  1.00                  
ATOM   1381  CB  LYS A  87      80.882  45.041  61.010  1.00                  
ATOM   1382  HB1 LYS A  87      80.664  44.001  60.760  1.00                  
ATOM   1383  HB2 LYS A  87      79.935  45.521  61.261  1.00                  
ATOM   1384  CG  LYS A  87      81.782  45.086  62.256  1.00                  
ATOM   1385  HG1 LYS A  87      81.229  44.672  63.099  1.00                  
ATOM   1386  HG2 LYS A  87      82.024  46.125  62.484  1.00                  
ATOM   1387  CD  LYS A  87      83.080  44.279  62.076  1.00                  
ATOM   1388  HD1 LYS A  87      83.660  44.669  61.240  1.00                  
ATOM   1389  HD2 LYS A  87      82.817  43.244  61.853  1.00                  
ATOM   1390  CE  LYS A  87      83.960  44.296  63.327  1.00                  
ATOM   1391  HE1 LYS A  87      84.781  43.587  63.189  1.00                  
ATOM   1392  HE2 LYS A  87      83.394  43.956  64.199  1.00                  
ATOM   1393  NZ  LYS A  87      84.540  45.626  63.612  1.00                  
ATOM   1394  HZ1 LYS A  87      85.249  45.480  64.333  1.00                  
ATOM   1395  HZ2 LYS A  87      85.012  46.041  62.813  1.00                  
ATOM   1396  HZ3 LYS A  87      83.869  46.280  63.979  1.00                  
ATOM   1397  C   LYS A  87      81.872  44.809  58.642  1.00                  
ATOM   1398  O   LYS A  87      82.661  43.879  58.803  1.00                  
ATOM   1399  N   ARG A  88      81.320  45.076  57.452  1.00                  
ATOM   1400  H   ARG A  88      80.597  45.778  57.457  1.00                  
ATOM   1401  CA  ARG A  88      81.649  44.419  56.180  1.00                  
ATOM   1402  HA  ARG A  88      82.022  43.417  56.409  1.00                  
ATOM   1403  CB  ARG A  88      80.357  44.281  55.351  1.00                  
ATOM   1404  HB1 ARG A  88      79.987  45.266  55.069  1.00                  
ATOM   1405  HB2 ARG A  88      79.605  43.810  55.987  1.00                  
ATOM   1406  CG  ARG A  88      80.501  43.405  54.099  1.00                  
ATOM   1407  HG1 ARG A  88      79.538  42.939  53.888  1.00                  
ATOM   1408  HG2 ARG A  88      81.215  42.606  54.305  1.00                  
ATOM   1409  CD  ARG A  88      80.925  44.194  52.848  1.00                  
ATOM   1410  HD1 ARG A  88      81.742  44.876  53.077  1.00                  
ATOM   1411  HD2 ARG A  88      80.080  44.801  52.516  1.00                  
ATOM   1412  NE  ARG A  88      81.334  43.286  51.764  1.00                  
ATOM   1413  HE  ARG A  88      80.670  43.128  51.025  1.00                  
ATOM   1414  CZ  ARG A  88      82.487  42.649  51.664  1.00                  
ATOM   1415  NH1 ARG A  88      83.464  42.794  52.518  1.00                  
ATOM   1416 1HH1 ARG A  88      83.374  43.436  53.304  1.00                  
ATOM   1417 2HH1 ARG A  88      84.324  42.292  52.422  1.00                  
ATOM   1418  NH2 ARG A  88      82.688  41.823  50.680  1.00                  
ATOM   1419 1HH2 ARG A  88      81.967  41.658  50.003  1.00                  
ATOM   1420 2HH2 ARG A  88      83.560  41.333  50.614  1.00                  
ATOM   1421  C   ARG A  88      82.775  45.134  55.429  1.00                  
ATOM   1422  O   ARG A  88      83.558  44.467  54.748  1.00                  
ATOM   1423  N   ARG A  89      82.891  46.458  55.561  1.00                  
ATOM   1424  H   ARG A  89      82.118  46.931  56.020  1.00                  
ATOM   1425  CA  ARG A  89      84.179  47.169  55.574  1.00                  
ATOM   1426  HA  ARG A  89      84.803  46.778  54.771  1.00                  
ATOM   1427  CB  ARG A  89      83.960  48.692  55.370  1.00                  
ATOM   1428  HB1 ARG A  89      83.594  49.118  56.302  1.00                  
ATOM   1429  HB2 ARG A  89      83.165  48.838  54.637  1.00                  
ATOM   1430  CG  ARG A  89      85.218  49.423  54.874  1.00                  
ATOM   1431  HG1 ARG A  89      85.263  49.337  53.788  1.00                  
ATOM   1432  HG2 ARG A  89      86.128  48.967  55.262  1.00                  
ATOM   1433  CD  ARG A  89      85.278  50.935  55.219  1.00                  
ATOM   1434  HD1 ARG A  89      84.259  51.315  55.313  1.00                  
ATOM   1435  HD2 ARG A  89      85.766  51.442  54.385  1.00                  
ATOM   1436  NE  ARG A  89      86.060  51.182  56.448  1.00                  
ATOM   1437  HE  ARG A  89      86.413  50.365  56.934  1.00                  
ATOM   1438  CZ  ARG A  89      86.357  52.325  57.033  1.00                  
ATOM   1439  NH1 ARG A  89      85.991  53.474  56.544  1.00                  
ATOM   1440 1HH1 ARG A  89      85.475  53.492  55.685  1.00                  
ATOM   1441 2HH1 ARG A  89      86.247  54.318  57.023  1.00                  
ATOM   1442  NH2 ARG A  89      87.053  52.313  58.137  1.00                  
ATOM   1443 1HH2 ARG A  89      87.385  51.417  58.487  1.00                  
ATOM   1444 2HH2 ARG A  89      87.361  53.157  58.586  1.00                  
ATOM   1445  C   ARG A  89      84.836  46.893  56.932  1.00                  
ATOM   1446  O   ARG A  89      84.133  46.742  57.904  1.00                  
ATOM   1447  N   TYR A  90      86.170  46.927  56.998  1.00                  
ATOM   1448  H   TYR A  90      86.730  47.001  56.169  1.00                  
ATOM   1449  CA  TYR A  90      86.834  47.127  58.288  1.00                  
ATOM   1450  HA  TYR A  90      86.362  46.489  59.039  1.00                  
ATOM   1451  CB  TYR A  90      88.309  46.695  58.214  1.00                  
ATOM   1452  HB1 TYR A  90      88.838  47.337  57.509  1.00                  
ATOM   1453  HB2 TYR A  90      88.348  45.668  57.857  1.00                  
ATOM   1454  CG  TYR A  90      88.991  46.757  59.566  1.00                  
ATOM   1455  CD1 TYR A  90      88.936  45.641  60.431  1.00                  
ATOM   1456  HD1 TYR A  90      88.441  44.739  60.123  1.00                  
ATOM   1457  CE1 TYR A  90      89.531  45.712  61.709  1.00                  
ATOM   1458  HE1 TYR A  90      89.480  44.872  62.386  1.00                  
ATOM   1459  CZ  TYR A  90      90.159  46.903  62.132  1.00                  
ATOM   1460  OH  TYR A  90      90.698  46.970  63.377  1.00                  
ATOM   1461  HH  TYR A  90      90.890  47.902  63.619  1.00                  
ATOM   1462  CE2 TYR A  90      90.203  48.013  61.267  1.00                  
ATOM   1463  HE2 TYR A  90      90.675  48.926  61.606  1.00                  
ATOM   1464  CD2 TYR A  90      89.629  47.936  59.986  1.00                  
ATOM   1465  HD2 TYR A  90      89.664  48.789  59.339  1.00                  
ATOM   1466  C   TYR A  90      86.687  48.606  58.752  1.00                  
ATOM   1467  O   TYR A  90      87.363  49.481  58.236  1.00                  
ATOM   1468  N   PRO A  91      85.677  48.938  59.587  1.00                  
ATOM   1469  CD  PRO A  91      84.488  49.598  59.081  1.00                  
ATOM   1470  HD1 PRO A  91      83.667  48.892  59.109  1.00                  
ATOM   1471  HD2 PRO A  91      84.600  49.901  58.053  1.00                  
ATOM   1472  CG  PRO A  91      84.207  50.806  59.968  1.00                  
ATOM   1473  HG1 PRO A  91      83.157  51.047  59.987  1.00                  
ATOM   1474  HG2 PRO A  91      84.779  51.670  59.645  1.00                  
ATOM   1475  CB  PRO A  91      84.717  50.321  61.312  1.00                  
ATOM   1476  HB1 PRO A  91      83.986  49.658  61.764  1.00                  
ATOM   1477  HB2 PRO A  91      84.975  51.145  61.966  1.00                  
ATOM   1478  CA  PRO A  91      85.961  49.536  60.905  1.00                  
ATOM   1479  HA  PRO A  91      86.811  50.213  60.804  1.00                  
ATOM   1480  C   PRO A  91      86.298  48.496  61.955  1.00                  
ATOM   1481  O   PRO A  91      85.840  47.341  61.895  1.00                  
ATOM   1482  N   ASP A  92      87.050  48.951  62.930  1.00                  
ATOM   1483  H   ASP A  92      87.447  49.873  62.806  1.00                  
ATOM   1484  CA  ASP A  92      87.448  48.273  64.153  1.00                  
ATOM   1485  HA  ASP A  92      87.941  47.330  63.910  1.00                  
ATOM   1486  CB  ASP A  92      88.447  49.205  64.893  1.00                  
ATOM   1487  HB1 ASP A  92      88.957  48.624  65.663  1.00                  
ATOM   1488  HB2 ASP A  92      87.877  49.984  65.403  1.00                  
ATOM   1489  CG  ASP A  92      89.480  49.896  64.001  1.00                  
ATOM   1490  OD1 ASP A  92      89.070  50.799  63.230  1.00                  
ATOM   1491  OD2 ASP A  92      90.666  49.500  64.071  1.00                  
ATOM   1492  C   ASP A  92      86.276  48.010  65.116  1.00                  
ATOM   1493  O   ASP A  92      85.140  48.406  64.872  1.00                  
ATOM   1494  N   GLU A  93      86.554  47.422  66.283  1.00                  
ATOM   1495  H   GLU A  93      87.460  46.990  66.396  1.00                  
ATOM   1496  CA  GLU A  93      85.546  47.240  67.346  1.00                  
ATOM   1497  HA  GLU A  93      84.634  46.865  66.876  1.00                  
ATOM   1498  CB  GLU A  93      85.988  46.155  68.346  1.00                  
ATOM   1499  HB1 GLU A  93      85.133  45.915  68.980  1.00                  
ATOM   1500  HB2 GLU A  93      86.780  46.553  68.983  1.00                  
ATOM   1501  CG  GLU A  93      86.487  44.853  67.680  1.00                  
ATOM   1502  HG1 GLU A  93      86.369  44.029  68.385  1.00                  
ATOM   1503  HG2 GLU A  93      87.556  44.964  67.486  1.00                  
ATOM   1504  CD  GLU A  93      85.770  44.526  66.361  1.00                  
ATOM   1505  OE1 GLU A  93      86.418  44.616  65.292  1.00                  
ATOM   1506  OE2 GLU A  93      84.533  44.338  66.358  1.00                  
ATOM   1507  C   GLU A  93      85.125  48.567  68.016  1.00                  
ATOM   1508  O   GLU A  93      84.073  48.655  68.644  1.00                  
ATOM   1509  N   LYS A  94      85.869  49.656  67.764  1.00                  
ATOM   1510  H   LYS A  94      86.700  49.492  67.212  1.00                  
ATOM   1511  CA  LYS A  94      85.457  51.062  67.962  1.00                  
ATOM   1512  HA  LYS A  94      84.897  51.114  68.895  1.00                  
ATOM   1513  CB  LYS A  94      86.748  51.901  68.105  1.00                  
ATOM   1514  HB1 LYS A  94      87.356  51.747  67.211  1.00                  
ATOM   1515  HB2 LYS A  94      87.307  51.481  68.943  1.00                  
ATOM   1516  CG  LYS A  94      86.650  53.421  68.344  1.00                  
ATOM   1517  HG1 LYS A  94      86.504  53.929  67.392  1.00                  
ATOM   1518  HG2 LYS A  94      87.634  53.738  68.692  1.00                  
ATOM   1519  CD  LYS A  94      85.617  53.925  69.375  1.00                  
ATOM   1520  HD1 LYS A  94      85.973  54.886  69.748  1.00                  
ATOM   1521  HD2 LYS A  94      85.604  53.241  70.225  1.00                  
ATOM   1522  CE  LYS A  94      84.176  54.131  68.870  1.00                  
ATOM   1523  HE1 LYS A  94      83.592  54.601  69.666  1.00                  
ATOM   1524  HE2 LYS A  94      83.721  53.158  68.664  1.00                  
ATOM   1525  NZ  LYS A  94      84.115  54.969  67.643  1.00                  
ATOM   1526  HZ1 LYS A  94      83.158  55.192  67.384  1.00                  
ATOM   1527  HZ2 LYS A  94      84.642  55.822  67.747  1.00                  
ATOM   1528  HZ3 LYS A  94      84.484  54.426  66.863  1.00                  
ATOM   1529  C   LYS A  94      84.503  51.516  66.844  1.00                  
ATOM   1530  O   LYS A  94      84.648  52.603  66.275  1.00                  
ATOM   1531  N   ILE A  95      83.489  50.704  66.556  1.00                  
ATOM   1532  H   ILE A  95      83.444  49.833  67.070  1.00                  
ATOM   1533  CA  ILE A  95      82.421  50.996  65.592  1.00                  
ATOM   1534  HA  ILE A  95      82.885  51.095  64.610  1.00                  
ATOM   1535  CB  ILE A  95      81.397  49.832  65.514  1.00                  
ATOM   1536  HB  ILE A  95      80.627  50.124  64.798  1.00                  
ATOM   1537  CG2 ILE A  95      82.052  48.562  64.956  1.00                  
ATOM   1538 1HG2 ILE A  95      81.290  47.836  64.671  1.00                  
ATOM   1539 2HG2 ILE A  95      82.634  48.800  64.065  1.00                  
ATOM   1540 3HG2 ILE A  95      82.707  48.112  65.703  1.00                  
ATOM   1541  CG1 ILE A  95      80.699  49.560  66.868  1.00                  
ATOM   1542 1HG1 ILE A  95      80.260  50.486  67.240  1.00                  
ATOM   1543 2HG1 ILE A  95      81.429  49.214  67.600  1.00                  
ATOM   1544  CD1 ILE A  95      79.571  48.524  66.780  1.00                  
ATOM   1545  HD1 ILE A  95      79.049  48.480  67.736  1.00                  
ATOM   1546  HD2 ILE A  95      78.862  48.807  66.002  1.00                  
ATOM   1547  HD3 ILE A  95      79.978  47.537  66.562  1.00                  
ATOM   1548  C   ILE A  95      81.690  52.311  65.885  1.00                  
ATOM   1549  O   ILE A  95      81.714  52.846  67.003  1.00                  
ATOM   1550  N   SER A  96      80.995  52.841  64.876  1.00                  
ATOM   1551  H   SER A  96      81.039  52.374  63.980  1.00                  
ATOM   1552  CA  SER A  96      80.065  53.977  64.961  1.00                  
ATOM   1553  HA  SER A  96      79.459  53.892  65.864  1.00                  
ATOM   1554  CB  SER A  96      80.838  55.305  65.005  1.00                  
ATOM   1555  HB1 SER A  96      80.136  56.140  65.018  1.00                  
ATOM   1556  HB2 SER A  96      81.481  55.389  64.126  1.00                  
ATOM   1557  OG  SER A  96      81.626  55.330  66.182  1.00                  
ATOM   1558  HG  SER A  96      81.515  54.436  66.569  1.00                  
ATOM   1559  C   SER A  96      79.143  53.962  63.741  1.00                  
ATOM   1560  O   SER A  96      79.618  53.947  62.609  1.00                  
ATOM   1561  N   VAL A  97      77.832  53.928  63.969  1.00                  
ATOM   1562  H   VAL A  97      77.498  53.978  64.919  1.00                  
ATOM   1563  CA  VAL A  97      76.831  53.836  62.899  1.00                  
ATOM   1564  HA  VAL A  97      77.254  53.300  62.048  1.00                  
ATOM   1565  CB  VAL A  97      75.572  53.077  63.367  1.00                  
ATOM   1566  HB  VAL A  97      75.056  53.646  64.142  1.00                  
ATOM   1567  CG1 VAL A  97      74.622  52.870  62.185  1.00                  
ATOM   1568 1HG1 VAL A  97      73.766  52.293  62.513  1.00                  
ATOM   1569 2HG1 VAL A  97      74.263  53.828  61.806  1.00                  
ATOM   1570 3HG1 VAL A  97      75.132  52.329  61.390  1.00                  
ATOM   1571  CG2 VAL A  97      75.907  51.697  63.944  1.00                  
ATOM   1572 1HG2 VAL A  97      74.986  51.169  64.191  1.00                  
ATOM   1573 2HG2 VAL A  97      76.481  51.122  63.217  1.00                  
ATOM   1574 3HG2 VAL A  97      76.490  51.800  64.857  1.00                  
ATOM   1575  C   VAL A  97      76.422  55.244  62.449  1.00                  
ATOM   1576  O   VAL A  97      75.736  55.962  63.178  1.00                  
ATOM   1577  N   VAL A  98      76.857  55.650  61.257  1.00                  
ATOM   1578  H   VAL A  98      77.455  55.035  60.726  1.00                  
ATOM   1579  CA  VAL A  98      76.597  56.993  60.727  1.00                  
ATOM   1580  HA  VAL A  98      76.711  57.704  61.546  1.00                  
ATOM   1581  CB  VAL A  98      77.626  57.389  59.645  1.00                  
ATOM   1582  HB  VAL A  98      77.492  56.764  58.762  1.00                  
ATOM   1583  CG1 VAL A  98      77.461  58.863  59.242  1.00                  
ATOM   1584 1HG1 VAL A  98      78.204  59.123  58.488  1.00                  
ATOM   1585 2HG1 VAL A  98      76.473  59.029  58.814  1.00                  
ATOM   1586 3HG1 VAL A  98      77.595  59.507  60.112  1.00                  
ATOM   1587  CG2 VAL A  98      79.068  57.201  60.142  1.00                  
ATOM   1588 1HG2 VAL A  98      79.768  57.555  59.385  1.00                  
ATOM   1589 2HG2 VAL A  98      79.222  57.763  61.063  1.00                  
ATOM   1590 3HG2 VAL A  98      79.273  56.146  60.325  1.00                  
ATOM   1591  C   VAL A  98      75.166  57.128  60.193  1.00                  
ATOM   1592  O   VAL A  98      74.873  56.763  59.056  1.00                  
ATOM   1593  N   ILE A  99      74.289  57.711  61.008  1.00                  
ATOM   1594  H   ILE A  99      74.594  57.931  61.948  1.00                  
ATOM   1595  CA  ILE A  99      72.937  58.129  60.623  1.00                  
ATOM   1596  HA  ILE A  99      72.877  58.164  59.535  1.00                  
ATOM   1597  CB  ILE A  99      71.861  57.141  61.138  1.00                  
ATOM   1598  HB  ILE A  99      70.893  57.628  61.018  1.00                  
ATOM   1599  CG2 ILE A  99      71.829  55.875  60.269  1.00                  
ATOM   1600 1HG2 ILE A  99      70.981  55.245  60.532  1.00                  
ATOM   1601 2HG2 ILE A  99      71.735  56.156  59.220  1.00                  
ATOM   1602 3HG2 ILE A  99      72.752  55.308  60.398  1.00                  
ATOM   1603  CG1 ILE A  99      72.029  56.795  62.636  1.00                  
ATOM   1604 1HG1 ILE A  99      72.281  57.697  63.194  1.00                  
ATOM   1605 2HG1 ILE A  99      72.847  56.084  62.758  1.00                  
ATOM   1606  CD1 ILE A  99      70.758  56.209  63.258  1.00                  
ATOM   1607  HD1 ILE A  99      70.953  55.951  64.298  1.00                  
ATOM   1608  HD2 ILE A  99      69.954  56.943  63.215  1.00                  
ATOM   1609  HD3 ILE A  99      70.455  55.315  62.719  1.00                  
ATOM   1610  C   ILE A  99      72.619  59.541  61.121  1.00                  
ATOM   1611  O   ILE A  99      73.147  59.988  62.136  1.00                  
ATOM   1612  N   GLY A 100      71.713  60.233  60.424  1.00                  
ATOM   1613  H   GLY A 100      71.354  59.851  59.561  1.00                  
ATOM   1614  CA  GLY A 100      71.271  61.573  60.809  1.00                  
ATOM   1615  HA1 GLY A 100      72.106  62.269  60.726  1.00                  
ATOM   1616  HA2 GLY A 100      70.953  61.557  61.852  1.00                  
ATOM   1617  C   GLY A 100      70.111  62.107  59.973  1.00                  
ATOM   1618  O   GLY A 100      69.594  61.467  59.057  1.00                  
TER
END
