# Supplementary material for: Effective Identification of Bacterial Type III Secretion Signals Using Joint Element Features
Source: PLoS One. 2013 Apr 4;8(4):e59754. doi: 10.1371/journal.pone.0059754 (PMC3617162; doi:10.1371/journal.pone.0059754)
Supplement: Zip file S1 — Predicted 3D structure of T3S and non-T3S signal sequences. (ZIP) [file pone.0059754.s017.zip › Supplemental_Zip_FileS1.Predicted_structure/neg/neg303.pdb]

HEADER protein
METHOD
METHOD    The models are generated by I-TASSER which combines the
METHOD    methods of threading, ab initio modeling and structural
METHOD    refinement. The procedure is fully automated.
METHOD
METHOD    Please cite following articles when you use the I-TASSER server:
METHOD 1. Ambrish Roy, Alper Kucukural, Yang Zhang. I-TASSER: a unified
METHOD    platform for automated protein structure and function prediction.
METHOD    Nature Protocols, vol 5, 725-738 (2010). 
METHOD 2. Yang Zhang. I-TASSER server for protein 3D structure prediction.
METHOD    BMC Bioinformatics, vol 9, 40 (2008).
METHOD
MODEL  1
REMARK PARENT N/A
ATOM      1  N   LEU A   1      63.888  65.006  76.220  1.00                  
ATOM      2  CA  LEU A   1      62.652  64.346  76.633  1.00                  
ATOM      3  HA  LEU A   1      62.644  63.344  76.205  1.00                  
ATOM      4  CB  LEU A   1      62.671  64.224  78.169  1.00                  
ATOM      5  HB1 LEU A   1      62.723  65.220  78.613  1.00                  
ATOM      6  HB2 LEU A   1      63.592  63.701  78.431  1.00                  
ATOM      7  CG  LEU A   1      61.478  63.455  78.777  1.00                  
ATOM      8  HG  LEU A   1      61.181  62.648  78.107  1.00                  
ATOM      9  CD1 LEU A   1      61.901  62.830  80.109  1.00                  
ATOM     10 1HD1 LEU A   1      61.068  62.273  80.537  1.00                  
ATOM     11 2HD1 LEU A   1      62.733  62.146  79.947  1.00                  
ATOM     12 3HD1 LEU A   1      62.206  63.615  80.802  1.00                  
ATOM     13  CD2 LEU A   1      60.263  64.340  79.080  1.00                  
ATOM     14 1HD2 LEU A   1      59.500  63.767  79.603  1.00                  
ATOM     15 2HD2 LEU A   1      60.559  65.193  79.693  1.00                  
ATOM     16 3HD2 LEU A   1      59.821  64.719  78.162  1.00                  
ATOM     17  C   LEU A   1      61.396  65.065  76.121  1.00                  
ATOM     18  O   LEU A   1      60.463  64.409  75.657  1.00                  
ATOM     19  N   ASP A   2      61.383  66.398  76.183  1.00                  
ATOM     20  H   ASP A   2      62.201  66.818  76.610  1.00                  
ATOM     21  CA  ASP A   2      60.242  67.298  75.924  1.00                  
ATOM     22  HA  ASP A   2      59.373  66.884  76.439  1.00                  
ATOM     23  CB  ASP A   2      60.545  68.658  76.576  1.00                  
ATOM     24  HB1 ASP A   2      59.749  69.365  76.335  1.00                  
ATOM     25  HB2 ASP A   2      61.485  69.054  76.185  1.00                  
ATOM     26  CG  ASP A   2      60.615  68.524  78.098  1.00                  
ATOM     27  OD1 ASP A   2      59.525  68.403  78.701  1.00                  
ATOM     28  OD2 ASP A   2      61.748  68.510  78.630  1.00                  
ATOM     29  C   ASP A   2      59.832  67.426  74.429  1.00                  
ATOM     30  O   ASP A   2      59.477  68.495  73.923  1.00                  
ATOM     31  N   LEU A   3      59.931  66.332  73.673  1.00                  
ATOM     32  H   LEU A   3      60.180  65.476  74.157  1.00                  
ATOM     33  CA  LEU A   3      59.818  66.290  72.217  1.00                  
ATOM     34  HA  LEU A   3      60.316  67.176  71.824  1.00                  
ATOM     35  CB  LEU A   3      60.556  65.045  71.667  1.00                  
ATOM     36  HB1 LEU A   3      60.164  64.822  70.674  1.00                  
ATOM     37  HB2 LEU A   3      60.320  64.185  72.295  1.00                  
ATOM     38  CG  LEU A   3      62.087  65.141  71.505  1.00                  
ATOM     39  HG  LEU A   3      62.430  64.184  71.116  1.00                  
ATOM     40  CD1 LEU A   3      62.503  66.220  70.501  1.00                  
ATOM     41 1HD1 LEU A   3      63.573  66.136  70.309  1.00                  
ATOM     42 2HD1 LEU A   3      61.968  66.071  69.563  1.00                  
ATOM     43 3HD1 LEU A   3      62.292  67.214  70.892  1.00                  
ATOM     44  CD2 LEU A   3      62.830  65.391  72.816  1.00                  
ATOM     45 1HD2 LEU A   3      63.904  65.333  72.647  1.00                  
ATOM     46 2HD2 LEU A   3      62.589  66.374  73.218  1.00                  
ATOM     47 3HD2 LEU A   3      62.554  64.625  73.539  1.00                  
ATOM     48  C   LEU A   3      58.362  66.364  71.694  1.00                  
ATOM     49  O   LEU A   3      57.732  65.354  71.374  1.00                  
ATOM     50  N   LEU A   4      57.823  67.579  71.565  1.00                  
ATOM     51  H   LEU A   4      58.372  68.341  71.948  1.00                  
ATOM     52  CA  LEU A   4      56.442  67.884  71.144  1.00                  
ATOM     53  HA  LEU A   4      55.809  67.291  71.803  1.00                  
ATOM     54  CB  LEU A   4      56.166  69.370  71.468  1.00                  
ATOM     55  HB1 LEU A   4      56.720  69.987  70.760  1.00                  
ATOM     56  HB2 LEU A   4      56.557  69.587  72.464  1.00                  
ATOM     57  CG  LEU A   4      54.679  69.788  71.440  1.00                  
ATOM     58  HG  LEU A   4      54.240  69.571  70.468  1.00                  
ATOM     59  CD1 LEU A   4      53.856  69.077  72.518  1.00                  
ATOM     60 1HD1 LEU A   4      52.842  69.472  72.529  1.00                  
ATOM     61 2HD1 LEU A   4      53.800  68.010  72.304  1.00                  
ATOM     62 3HD1 LEU A   4      54.312  69.227  73.497  1.00                  
ATOM     63  CD2 LEU A   4      54.569  71.295  71.685  1.00                  
ATOM     64 1HD2 LEU A   4      53.523  71.600  71.652  1.00                  
ATOM     65 2HD2 LEU A   4      54.989  71.548  72.659  1.00                  
ATOM     66 3HD2 LEU A   4      55.115  71.829  70.906  1.00                  
ATOM     67  C   LEU A   4      56.025  67.487  69.712  1.00                  
ATOM     68  O   LEU A   4      55.830  68.353  68.858  1.00                  
ATOM     69  N   LYS A   5      55.837  66.190  69.419  1.00                  
ATOM     70  H   LYS A   5      56.108  65.501  70.116  1.00                  
ATOM     71  CA  LYS A   5      55.386  65.768  68.078  1.00                  
ATOM     72  HA  LYS A   5      56.001  66.366  67.401  1.00                  
ATOM     73  CB  LYS A   5      55.744  64.314  67.702  1.00                  
ATOM     74  HB1 LYS A   5      55.248  63.605  68.369  1.00                  
ATOM     75  HB2 LYS A   5      56.824  64.196  67.774  1.00                  
ATOM     76  CG  LYS A   5      55.301  64.077  66.237  1.00                  
ATOM     77  HG1 LYS A   5      55.520  64.984  65.673  1.00                  
ATOM     78  HG2 LYS A   5      54.222  63.910  66.226  1.00                  
ATOM     79  CD  LYS A   5      55.957  62.925  65.471  1.00                  
ATOM     80  HD1 LYS A   5      55.843  62.002  66.043  1.00                  
ATOM     81  HD2 LYS A   5      57.020  63.136  65.349  1.00                  
ATOM     82  CE  LYS A   5      55.311  62.739  64.081  1.00                  
ATOM     83  HE1 LYS A   5      54.267  62.436  64.220  1.00                  
ATOM     84  HE2 LYS A   5      55.825  61.920  63.573  1.00                  
ATOM     85  NZ  LYS A   5      55.356  63.963  63.228  1.00                  
ATOM     86  HZ1 LYS A   5      55.166  63.733  62.253  1.00                  
ATOM     87  HZ2 LYS A   5      54.648  64.627  63.539  1.00                  
ATOM     88  HZ3 LYS A   5      56.243  64.445  63.295  1.00                  
ATOM     89  C   LYS A   5      53.938  66.117  67.697  1.00                  
ATOM     90  O   LYS A   5      52.979  65.473  68.113  1.00                  
ATOM     91  N   ILE A   6      53.825  67.028  66.730  1.00                  
ATOM     92  H   ILE A   6      54.662  67.543  66.498  1.00                  
ATOM     93  CA  ILE A   6      52.635  67.257  65.899  1.00                  
ATOM     94  HA  ILE A   6      51.762  67.250  66.555  1.00                  
ATOM     95  CB  ILE A   6      52.731  68.665  65.246  1.00                  
ATOM     96  HB  ILE A   6      53.599  68.678  64.584  1.00                  
ATOM     97  CG2 ILE A   6      51.480  68.975  64.398  1.00                  
ATOM     98 1HG2 ILE A   6      51.589  69.940  63.901  1.00                  
ATOM     99 2HG2 ILE A   6      51.356  68.239  63.609  1.00                  
ATOM    100 3HG2 ILE A   6      50.590  69.000  65.028  1.00                  
ATOM    101  CG1 ILE A   6      52.932  69.757  66.330  1.00                  
ATOM    102 1HG1 ILE A   6      53.847  69.554  66.887  1.00                  
ATOM    103 2HG1 ILE A   6      52.099  69.726  67.034  1.00                  
ATOM    104  CD1 ILE A   6      53.066  71.186  65.792  1.00                  
ATOM    105  HD1 ILE A   6      53.378  71.848  66.601  1.00                  
ATOM    106  HD2 ILE A   6      53.815  71.218  64.999  1.00                  
ATOM    107  HD3 ILE A   6      52.108  71.537  65.413  1.00                  
ATOM    108  C   ILE A   6      52.451  66.152  64.851  1.00                  
ATOM    109  O   ILE A   6      53.419  65.681  64.249  1.00                  
ATOM    110  N   SER A   7      51.195  65.781  64.591  1.00                  
ATOM    111  H   SER A   7      50.457  66.216  65.124  1.00                  
ATOM    112  CA  SER A   7      50.803  64.781  63.590  1.00                  
ATOM    113  HA  SER A   7      51.638  64.591  62.915  1.00                  
ATOM    114  CB  SER A   7      50.454  63.445  64.249  1.00                  
ATOM    115  HB1 SER A   7      50.183  62.723  63.477  1.00                  
ATOM    116  HB2 SER A   7      49.612  63.568  64.933  1.00                  
ATOM    117  OG  SER A   7      51.583  62.969  64.956  1.00                  
ATOM    118  HG  SER A   7      51.594  63.403  65.818  1.00                  
ATOM    119  C   SER A   7      49.653  65.302  62.728  1.00                  
ATOM    120  O   SER A   7      48.484  65.053  63.020  1.00                  
ATOM    121  N   VAL A   8      49.989  66.087  61.696  1.00                  
ATOM    122  H   VAL A   8      50.963  66.227  61.479  1.00                  
ATOM    123  CA  VAL A   8      48.998  66.591  60.736  1.00                  
ATOM    124  HA  VAL A   8      48.126  66.921  61.300  1.00                  
ATOM    125  CB  VAL A   8      49.504  67.809  59.935  1.00                  
ATOM    126  HB  VAL A   8      48.720  68.102  59.237  1.00                  
ATOM    127  CG1 VAL A   8      49.761  69.005  60.859  1.00                  
ATOM    128 1HG1 VAL A   8      49.989  69.888  60.260  1.00                  
ATOM    129 2HG1 VAL A   8      48.877  69.209  61.463  1.00                  
ATOM    130 3HG1 VAL A   8      50.609  68.806  61.510  1.00                  
ATOM    131  CG2 VAL A   8      50.779  67.547  59.128  1.00                  
ATOM    132 1HG2 VAL A   8      51.055  68.453  58.589  1.00                  
ATOM    133 2HG2 VAL A   8      51.603  67.266  59.783  1.00                  
ATOM    134 3HG2 VAL A   8      50.610  66.750  58.403  1.00                  
ATOM    135  C   VAL A   8      48.503  65.498  59.785  1.00                  
ATOM    136  O   VAL A   8      49.239  64.561  59.486  1.00                  
ATOM    137  N   THR A   9      47.270  65.633  59.281  1.00                  
ATOM    138  H   THR A   9      46.706  66.415  59.574  1.00                  
ATOM    139  CA  THR A   9      46.631  64.622  58.419  1.00                  
ATOM    140  HA  THR A   9      47.417  64.000  57.987  1.00                  
ATOM    141  CB  THR A   9      45.733  63.659  59.222  1.00                  
ATOM    142  HB  THR A   9      45.258  62.962  58.529  1.00                  
ATOM    143  CG2 THR A   9      46.503  62.843  60.261  1.00                  
ATOM    144 1HG2 THR A   9      45.846  62.092  60.699  1.00                  
ATOM    145 2HG2 THR A   9      47.340  62.337  59.781  1.00                  
ATOM    146 3HG2 THR A   9      46.884  63.491  61.052  1.00                  
ATOM    147  OG1 THR A   9      44.732  64.369  59.916  1.00                  
ATOM    148  HG1 THR A   9      44.464  63.824  60.663  1.00                  
ATOM    149  C   THR A   9      45.920  65.235  57.203  1.00                  
ATOM    150  O   THR A   9      46.577  65.565  56.216  1.00                  
ATOM    151  N   GLY A  10      44.600  65.415  57.252  1.00                  
ATOM    152  H   GLY A  10      44.133  65.147  58.111  1.00                  
ATOM    153  CA  GLY A  10      43.782  65.946  56.156  1.00                  
ATOM    154  HA1 GLY A  10      44.314  66.756  55.658  1.00                  
ATOM    155  HA2 GLY A  10      42.871  66.370  56.580  1.00                  
ATOM    156  C   GLY A  10      43.374  64.920  55.087  1.00                  
ATOM    157  O   GLY A  10      44.017  63.884  54.909  1.00                  
ATOM    158  N   ASP A  11      42.314  65.235  54.337  1.00                  
ATOM    159  H   ASP A  11      41.913  66.160  54.449  1.00                  
ATOM    160  CA  ASP A  11      41.901  64.486  53.140  1.00                  
ATOM    161  HA  ASP A  11      41.802  63.437  53.421  1.00                  
ATOM    162  CB  ASP A  11      40.517  64.984  52.655  1.00                  
ATOM    163  HB1 ASP A  11      40.003  65.518  53.457  1.00                  
ATOM    164  HB2 ASP A  11      39.907  64.115  52.406  1.00                  
ATOM    165  CG  ASP A  11      40.617  65.884  51.417  1.00                  
ATOM    166  OD1 ASP A  11      41.048  67.044  51.579  1.00                  
ATOM    167  OD2 ASP A  11      40.456  65.369  50.291  1.00                  
ATOM    168  C   ASP A  11      42.967  64.600  52.021  1.00                  
ATOM    169  O   ASP A  11      43.816  65.501  52.070  1.00                  
ATOM    170  N   PRO A  12      42.933  63.753  50.972  1.00                  
ATOM    171  CD  PRO A  12      42.048  62.603  50.828  1.00                  
ATOM    172  HD1 PRO A  12      41.017  62.938  50.715  1.00                  
ATOM    173  HD2 PRO A  12      42.131  61.927  51.680  1.00                  
ATOM    174  CG  PRO A  12      42.484  61.895  49.547  1.00                  
ATOM    175  HG1 PRO A  12      41.645  61.405  49.051  1.00                  
ATOM    176  HG2 PRO A  12      43.272  61.175  49.774  1.00                  
ATOM    177  CB  PRO A  12      43.054  63.035  48.706  1.00                  
ATOM    178  HB1 PRO A  12      42.232  63.573  48.229  1.00                  
ATOM    179  HB2 PRO A  12      43.760  62.673  47.958  1.00                  
ATOM    180  CA  PRO A  12      43.737  63.915  49.758  1.00                  
ATOM    181  HA  PRO A  12      44.719  63.488  49.954  1.00                  
ATOM    182  C   PRO A  12      43.942  65.363  49.281  1.00                  
ATOM    183  O   PRO A  12      45.093  65.804  49.219  1.00                  
ATOM    184  N   SER A  13      42.857  66.104  49.043  1.00                  
ATOM    185  H   SER A  13      41.945  65.711  49.287  1.00                  
ATOM    186  CA  SER A  13      42.854  67.472  48.511  1.00                  
ATOM    187  HA  SER A  13      43.524  67.505  47.652  1.00                  
ATOM    188  CB  SER A  13      41.444  67.829  48.032  1.00                  
ATOM    189  HB1 SER A  13      40.794  68.008  48.891  1.00                  
ATOM    190  HB2 SER A  13      41.034  67.007  47.443  1.00                  
ATOM    191  OG  SER A  13      41.512  68.986  47.219  1.00                  
ATOM    192  HG  SER A  13      42.044  69.643  47.691  1.00                  
ATOM    193  C   SER A  13      43.320  68.551  49.509  1.00                  
ATOM    194  O   SER A  13      43.541  69.684  49.085  1.00                  
ATOM    195  N   SER A  14      43.483  68.248  50.805  1.00                  
ATOM    196  H   SER A  14      43.194  67.316  51.085  1.00                  
ATOM    197  CA  SER A  14      43.598  69.245  51.893  1.00                  
ATOM    198  HA  SER A  14      42.741  69.916  51.822  1.00                  
ATOM    199  CB  SER A  14      43.519  68.535  53.260  1.00                  
ATOM    200  HB1 SER A  14      43.807  69.219  54.057  1.00                  
ATOM    201  HB2 SER A  14      44.217  67.698  53.273  1.00                  
ATOM    202  OG  SER A  14      42.222  68.079  53.575  1.00                  
ATOM    203  HG  SER A  14      41.772  67.761  52.746  1.00                  
ATOM    204  C   SER A  14      44.852  70.144  51.894  1.00                  
ATOM    205  O   SER A  14      45.102  70.828  52.882  1.00                  
ATOM    206  N   GLY A  15      45.706  70.106  50.864  1.00                  
ATOM    207  H   GLY A  15      45.379  69.671  50.009  1.00                  
ATOM    208  CA  GLY A  15      46.980  70.846  50.842  1.00                  
ATOM    209  HA1 GLY A  15      46.769  71.916  50.815  1.00                  
ATOM    210  HA2 GLY A  15      47.530  70.583  49.939  1.00                  
ATOM    211  C   GLY A  15      47.889  70.573  52.055  1.00                  
ATOM    212  O   GLY A  15      48.642  71.435  52.520  1.00                  
ATOM    213  N   LYS A  16      47.797  69.354  52.603  1.00                  
ATOM    214  H   LYS A  16      47.094  68.745  52.216  1.00                  
ATOM    215  CA  LYS A  16      48.534  68.924  53.802  1.00                  
ATOM    216  HA  LYS A  16      48.232  69.572  54.627  1.00                  
ATOM    217  CB  LYS A  16      48.152  67.476  54.173  1.00                  
ATOM    218  HB1 LYS A  16      47.064  67.404  54.191  1.00                  
ATOM    219  HB2 LYS A  16      48.514  67.274  55.183  1.00                  
ATOM    220  CG  LYS A  16      48.740  66.407  53.226  1.00                  
ATOM    221  HG1 LYS A  16      49.824  66.397  53.339  1.00                  
ATOM    222  HG2 LYS A  16      48.513  66.668  52.191  1.00                  
ATOM    223  CD  LYS A  16      48.240  64.983  53.513  1.00                  
ATOM    224  HD1 LYS A  16      48.421  64.750  54.564  1.00                  
ATOM    225  HD2 LYS A  16      48.814  64.273  52.916  1.00                  
ATOM    226  CE  LYS A  16      46.746  64.806  53.214  1.00                  
ATOM    227  HE1 LYS A  16      46.183  65.560  53.773  1.00                  
ATOM    228  HE2 LYS A  16      46.411  63.837  53.593  1.00                  
ATOM    229  NZ  LYS A  16      46.454  64.916  51.763  1.00                  
ATOM    230  HZ1 LYS A  16      45.451  65.053  51.641  1.00                  
ATOM    231  HZ2 LYS A  16      46.894  65.723  51.346  1.00                  
ATOM    232  HZ3 LYS A  16      46.732  64.088  51.261  1.00                  
ATOM    233  C   LYS A  16      50.041  69.085  53.668  1.00                  
ATOM    234  O   LYS A  16      50.700  69.388  54.651  1.00                  
ATOM    235  N   THR A  17      50.576  68.908  52.464  1.00                  
ATOM    236  H   THR A  17      49.964  68.722  51.683  1.00                  
ATOM    237  CA  THR A  17      51.968  69.189  52.105  1.00                  
ATOM    238  HA  THR A  17      52.628  68.573  52.714  1.00                  
ATOM    239  CB  THR A  17      52.195  68.847  50.618  1.00                  
ATOM    240  HB  THR A  17      52.981  69.471  50.193  1.00                  
ATOM    241  CG2 THR A  17      52.600  67.380  50.476  1.00                  
ATOM    242 1HG2 THR A  17      52.724  67.147  49.418  1.00                  
ATOM    243 2HG2 THR A  17      53.546  67.212  50.990  1.00                  
ATOM    244 3HG2 THR A  17      51.829  66.737  50.900  1.00                  
ATOM    245  OG1 THR A  17      50.995  68.987  49.882  1.00                  
ATOM    246  HG1 THR A  17      51.018  69.900  49.484  1.00                  
ATOM    247  C   THR A  17      52.343  70.630  52.379  1.00                  
ATOM    248  O   THR A  17      53.358  70.882  53.014  1.00                  
ATOM    249  N   GLU A  18      51.484  71.571  52.010  1.00                  
ATOM    250  H   GLU A  18      50.679  71.304  51.458  1.00                  
ATOM    251  CA  GLU A  18      51.761  73.000  52.134  1.00                  
ATOM    252  HA  GLU A  18      52.806  73.178  51.873  1.00                  
ATOM    253  CB  GLU A  18      50.902  73.787  51.131  1.00                  
ATOM    254  HB1 GLU A  18      50.879  74.838  51.424  1.00                  
ATOM    255  HB2 GLU A  18      49.880  73.409  51.143  1.00                  
ATOM    256  CG  GLU A  18      51.471  73.699  49.696  1.00                  
ATOM    257  HG1 GLU A  18      52.328  74.373  49.627  1.00                  
ATOM    258  HG2 GLU A  18      50.714  74.056  48.993  1.00                  
ATOM    259  CD  GLU A  18      51.916  72.277  49.317  1.00                  
ATOM    260  OE1 GLU A  18      53.131  71.995  49.454  1.00                  
ATOM    261  OE2 GLU A  18      51.034  71.415  49.082  1.00                  
ATOM    262  C   GLU A  18      51.617  73.443  53.597  1.00                  
ATOM    263  O   GLU A  18      52.453  74.201  54.094  1.00                  
ATOM    264  N   ALA A  19      50.681  72.855  54.353  1.00                  
ATOM    265  H   ALA A  19      50.009  72.242  53.904  1.00                  
ATOM    266  CA  ALA A  19      50.685  73.002  55.817  1.00                  
ATOM    267  HA  ALA A  19      50.630  74.067  56.051  1.00                  
ATOM    268  CB  ALA A  19      49.426  72.326  56.372  1.00                  
ATOM    269  HB1 ALA A  19      49.372  72.485  57.450  1.00                  
ATOM    270  HB2 ALA A  19      48.539  72.760  55.906  1.00                  
ATOM    271  HB3 ALA A  19      49.450  71.255  56.170  1.00                  
ATOM    272  C   ALA A  19      51.963  72.458  56.499  1.00                  
ATOM    273  O   ALA A  19      52.486  73.088  57.424  1.00                  
ATOM    274  N   CYS A  20      52.483  71.311  56.041  1.00                  
ATOM    275  H   CYS A  20      52.003  70.812  55.302  1.00                  
ATOM    276  CA  CYS A  20      53.751  70.767  56.528  1.00                  
ATOM    277  HA  CYS A  20      53.692  70.650  57.611  1.00                  
ATOM    278  CB  CYS A  20      54.070  69.394  55.907  1.00                  
ATOM    279  HB1 CYS A  20      55.064  69.090  56.246  1.00                  
ATOM    280  HB2 CYS A  20      54.100  69.474  54.822  1.00                  
ATOM    281  SG  CYS A  20      52.890  68.105  56.392  1.00                  
ATOM    282  HG  CYS A  20      51.802  68.678  55.859  1.00                  
ATOM    283  C   CYS A  20      54.911  71.712  56.239  1.00                  
ATOM    284  O   CYS A  20      55.742  71.900  57.116  1.00                  
ATOM    285  N   GLN A  21      54.956  72.325  55.051  1.00                  
ATOM    286  H   GLN A  21      54.252  72.106  54.355  1.00                  
ATOM    287  CA  GLN A  21      55.968  73.331  54.732  1.00                  
ATOM    288  HA  GLN A  21      56.954  72.892  54.893  1.00                  
ATOM    289  CB  GLN A  21      55.883  73.781  53.262  1.00                  
ATOM    290  HB1 GLN A  21      56.597  74.594  53.124  1.00                  
ATOM    291  HB2 GLN A  21      54.888  74.170  53.043  1.00                  
ATOM    292  CG  GLN A  21      56.228  72.668  52.259  1.00                  
ATOM    293  HG1 GLN A  21      55.407  71.961  52.185  1.00                  
ATOM    294  HG2 GLN A  21      57.111  72.132  52.607  1.00                  
ATOM    295  CD  GLN A  21      56.538  73.227  50.875  1.00                  
ATOM    296  OE1 GLN A  21      57.618  73.739  50.629  1.00                  
ATOM    297  NE2 GLN A  21      55.647  73.147  49.912  1.00                  
ATOM    298 1HE2 GLN A  21      54.742  72.676  50.012  1.00                  
ATOM    299 2HE2 GLN A  21      55.915  73.516  49.022  1.00                  
ATOM    300  C   GLN A  21      55.874  74.539  55.667  1.00                  
ATOM    301  O   GLN A  21      56.905  74.991  56.140  1.00                  
ATOM    302  N   VAL A  22      54.669  75.018  56.005  1.00                  
ATOM    303  H   VAL A  22      53.849  74.634  55.547  1.00                  
ATOM    304  CA  VAL A  22      54.508  76.112  56.987  1.00                  
ATOM    305  HA  VAL A  22      55.135  76.948  56.668  1.00                  
ATOM    306  CB  VAL A  22      53.047  76.612  57.017  1.00                  
ATOM    307  HB  VAL A  22      52.380  75.764  57.177  1.00                  
ATOM    308  CG1 VAL A  22      52.774  77.646  58.120  1.00                  
ATOM    309 1HG1 VAL A  22      51.761  78.037  58.029  1.00                  
ATOM    310 2HG1 VAL A  22      52.872  77.183  59.102  1.00                  
ATOM    311 3HG1 VAL A  22      53.489  78.468  58.042  1.00                  
ATOM    312  CG2 VAL A  22      52.675  77.278  55.684  1.00                  
ATOM    313 1HG2 VAL A  22      51.627  77.574  55.695  1.00                  
ATOM    314 2HG2 VAL A  22      53.298  78.159  55.523  1.00                  
ATOM    315 3HG2 VAL A  22      52.828  76.589  54.856  1.00                  
ATOM    316  C   VAL A  22      55.000  75.737  58.395  1.00                  
ATOM    317  O   VAL A  22      55.637  76.548  59.067  1.00                  
ATOM    318  N   PHE A  23      54.738  74.515  58.865  1.00                  
ATOM    319  H   PHE A  23      54.199  73.872  58.301  1.00                  
ATOM    320  CA  PHE A  23      55.275  74.065  60.155  1.00                  
ATOM    321  HA  PHE A  23      55.043  74.815  60.911  1.00                  
ATOM    322  CB  PHE A  23      54.606  72.743  60.564  1.00                  
ATOM    323  HB1 PHE A  23      55.289  72.192  61.209  1.00                  
ATOM    324  HB2 PHE A  23      54.437  72.133  59.676  1.00                  
ATOM    325  CG  PHE A  23      53.307  72.900  61.331  1.00                  
ATOM    326  CD1 PHE A  23      53.332  73.389  62.652  1.00                  
ATOM    327  HD1 PHE A  23      54.273  73.665  63.107  1.00                  
ATOM    328  CE1 PHE A  23      52.136  73.520  63.379  1.00                  
ATOM    329  HE1 PHE A  23      52.162  73.899  64.391  1.00                  
ATOM    330  CZ  PHE A  23      50.911  73.160  62.792  1.00                  
ATOM    331  HZ  PHE A  23      49.992  73.265  63.350  1.00                  
ATOM    332  CE2 PHE A  23      50.883  72.666  61.476  1.00                  
ATOM    333  HE2 PHE A  23      49.943  72.396  61.018  1.00                  
ATOM    334  CD2 PHE A  23      52.080  72.532  60.750  1.00                  
ATOM    335  HD2 PHE A  23      52.055  72.144  59.741  1.00                  
ATOM    336  C   PHE A  23      56.813  73.926  60.154  1.00                  
ATOM    337  O   PHE A  23      57.487  74.395  61.072  1.00                  
ATOM    338  N   GLU A  24      57.383  73.316  59.119  1.00                  
ATOM    339  H   GLU A  24      56.792  72.961  58.374  1.00                  
ATOM    340  CA  GLU A  24      58.832  73.145  58.968  1.00                  
ATOM    341  HA  GLU A  24      59.207  72.658  59.867  1.00                  
ATOM    342  CB  GLU A  24      59.105  72.217  57.761  1.00                  
ATOM    343  HB1 GLU A  24      59.258  72.827  56.869  1.00                  
ATOM    344  HB2 GLU A  24      58.234  71.589  57.578  1.00                  
ATOM    345  CG  GLU A  24      60.299  71.266  57.936  1.00                  
ATOM    346  HG1 GLU A  24      61.182  71.845  58.216  1.00                  
ATOM    347  HG2 GLU A  24      60.506  70.795  56.972  1.00                  
ATOM    348  CD  GLU A  24      60.022  70.173  58.982  1.00                  
ATOM    349  OE1 GLU A  24      59.513  69.084  58.629  1.00                  
ATOM    350  OE2 GLU A  24      60.297  70.430  60.174  1.00                  
ATOM    351  C   GLU A  24      59.568  74.491  58.861  1.00                  
ATOM    352  O   GLU A  24      60.621  74.661  59.469  1.00                  
ATOM    353  N   ASP A  25      58.959  75.481  58.200  1.00                  
ATOM    354  H   ASP A  25      58.116  75.256  57.682  1.00                  
ATOM    355  CA  ASP A  25      59.384  76.888  58.173  1.00                  
ATOM    356  HA  ASP A  25      60.427  76.928  57.855  1.00                  
ATOM    357  CB  ASP A  25      58.547  77.633  57.119  1.00                  
ATOM    358  HB1 ASP A  25      57.502  77.639  57.432  1.00                  
ATOM    359  HB2 ASP A  25      58.609  77.089  56.176  1.00                  
ATOM    360  CG  ASP A  25      59.010  79.072  56.855  1.00                  
ATOM    361  OD1 ASP A  25      60.173  79.244  56.420  1.00                  
ATOM    362  OD2 ASP A  25      58.161  79.978  57.019  1.00                  
ATOM    363  C   ASP A  25      59.313  77.560  59.561  1.00                  
ATOM    364  O   ASP A  25      60.231  78.277  59.961  1.00                  
ATOM    365  N   LEU A  26      58.288  77.244  60.368  1.00                  
ATOM    366  H   LEU A  26      57.551  76.664  59.988  1.00                  
ATOM    367  CA  LEU A  26      58.213  77.627  61.791  1.00                  
ATOM    368  HA  LEU A  26      58.506  78.674  61.862  1.00                  
ATOM    369  CB  LEU A  26      56.733  77.492  62.215  1.00                  
ATOM    370  HB1 LEU A  26      56.444  76.446  62.132  1.00                  
ATOM    371  HB2 LEU A  26      56.133  78.054  61.496  1.00                  
ATOM    372  CG  LEU A  26      56.350  77.975  63.627  1.00                  
ATOM    373  HG  LEU A  26      56.823  77.341  64.376  1.00                  
ATOM    374  CD1 LEU A  26      56.735  79.433  63.884  1.00                  
ATOM    375 1HD1 LEU A  26      56.374  79.746  64.862  1.00                  
ATOM    376 2HD1 LEU A  26      57.820  79.530  63.872  1.00                  
ATOM    377 3HD1 LEU A  26      56.309  80.074  63.111  1.00                  
ATOM    378  CD2 LEU A  26      54.833  77.850  63.808  1.00                  
ATOM    379 1HD2 LEU A  26      54.562  78.121  64.828  1.00                  
ATOM    380 2HD2 LEU A  26      54.321  78.508  63.106  1.00                  
ATOM    381 3HD2 LEU A  26      54.528  76.820  63.624  1.00                  
ATOM    382  C   LEU A  26      59.191  76.825  62.686  1.00                  
ATOM    383  O   LEU A  26      59.300  77.101  63.883  1.00                  
ATOM    384  N   GLY A  27      59.920  75.854  62.125  1.00                  
ATOM    385  H   GLY A  27      59.783  75.678  61.136  1.00                  
ATOM    386  CA  GLY A  27      60.984  75.109  62.797  1.00                  
ATOM    387  HA1 GLY A  27      61.491  75.755  63.514  1.00                  
ATOM    388  HA2 GLY A  27      61.705  74.793  62.043  1.00                  
ATOM    389  C   GLY A  27      60.490  73.853  63.528  1.00                  
ATOM    390  O   GLY A  27      61.054  73.519  64.570  1.00                  
ATOM    391  N   ALA A  28      59.419  73.192  63.054  1.00                  
ATOM    392  H   ALA A  28      59.000  73.555  62.204  1.00                  
ATOM    393  CA  ALA A  28      58.561  72.343  63.899  1.00                  
ATOM    394  HA  ALA A  28      58.927  72.427  64.923  1.00                  
ATOM    395  CB  ALA A  28      57.155  72.961  63.908  1.00                  
ATOM    396  HB1 ALA A  28      56.552  72.497  64.688  1.00                  
ATOM    397  HB2 ALA A  28      57.218  74.034  64.097  1.00                  
ATOM    398  HB3 ALA A  28      56.677  72.791  62.946  1.00                  
ATOM    399  C   ALA A  28      58.527  70.809  63.626  1.00                  
ATOM    400  O   ALA A  28      57.672  70.125  64.194  1.00                  
ATOM    401  N   TYR A  29      59.474  70.247  62.867  1.00                  
ATOM    402  H   TYR A  29      60.024  70.844  62.258  1.00                  
ATOM    403  CA  TYR A  29      59.839  68.815  62.830  1.00                  
ATOM    404  HA  TYR A  29      60.616  68.736  62.068  1.00                  
ATOM    405  CB  TYR A  29      60.508  68.386  64.151  1.00                  
ATOM    406  HB1 TYR A  29      60.675  67.309  64.123  1.00                  
ATOM    407  HB2 TYR A  29      59.830  68.584  64.983  1.00                  
ATOM    408  CG  TYR A  29      61.840  69.061  64.424  1.00                  
ATOM    409  CD1 TYR A  29      63.047  68.382  64.160  1.00                  
ATOM    410  HD1 TYR A  29      63.026  67.372  63.777  1.00                  
ATOM    411  CE1 TYR A  29      64.282  69.027  64.374  1.00                  
ATOM    412  HE1 TYR A  29      65.213  68.523  64.166  1.00                  
ATOM    413  CZ  TYR A  29      64.308  70.362  64.828  1.00                  
ATOM    414  OH  TYR A  29      65.493  71.008  64.990  1.00                  
ATOM    415  HH  TYR A  29      65.342  71.926  65.218  1.00                  
ATOM    416  CE2 TYR A  29      63.102  71.038  65.103  1.00                  
ATOM    417  HE2 TYR A  29      63.112  72.063  65.446  1.00                  
ATOM    418  CD2 TYR A  29      61.874  70.380  64.915  1.00                  
ATOM    419  HD2 TYR A  29      60.954  70.907  65.122  1.00                  
ATOM    420  C   TYR A  29      58.740  67.835  62.366  1.00                  
ATOM    421  O   TYR A  29      58.232  66.992  63.123  1.00                  
ATOM    422  N   VAL A  30      58.383  67.881  61.081  1.00                  
ATOM    423  H   VAL A  30      58.887  68.524  60.458  1.00                  
ATOM    424  CA  VAL A  30      57.125  67.305  60.575  1.00                  
ATOM    425  HA  VAL A  30      56.468  67.181  61.433  1.00                  
ATOM    426  CB  VAL A  30      56.392  68.302  59.639  1.00                  
ATOM    427  HB  VAL A  30      56.843  68.288  58.647  1.00                  
ATOM    428  CG1 VAL A  30      54.902  67.934  59.521  1.00                  
ATOM    429 1HG1 VAL A  30      54.395  68.664  58.893  1.00                  
ATOM    430 2HG1 VAL A  30      54.788  66.955  59.059  1.00                  
ATOM    431 3HG1 VAL A  30      54.436  67.933  60.506  1.00                  
ATOM    432  CG2 VAL A  30      56.425  69.749  60.154  1.00                  
ATOM    433 1HG2 VAL A  30      55.888  70.389  59.459  1.00                  
ATOM    434 2HG2 VAL A  30      55.983  69.813  61.148  1.00                  
ATOM    435 3HG2 VAL A  30      57.450  70.116  60.196  1.00                  
ATOM    436  C   VAL A  30      57.267  65.917  59.946  1.00                  
ATOM    437  O   VAL A  30      56.993  65.692  58.769  1.00                  
ATOM    438  N   ILE A  31      57.653  64.923  60.756  1.00                  
ATOM    439  H   ILE A  31      58.004  65.180  61.671  1.00                  
ATOM    440  CA  ILE A  31      57.684  63.514  60.307  1.00                  
ATOM    441  HA  ILE A  31      58.433  63.466  59.514  1.00                  
ATOM    442  CB  ILE A  31      58.150  62.546  61.424  1.00                  
ATOM    443  HB  ILE A  31      57.369  62.499  62.179  1.00                  
ATOM    444  CG2 ILE A  31      58.324  61.117  60.871  1.00                  
ATOM    445 1HG2 ILE A  31      58.710  60.461  61.653  1.00                  
ATOM    446 2HG2 ILE A  31      57.366  60.716  60.536  1.00                  
ATOM    447 3HG2 ILE A  31      59.022  61.114  60.033  1.00                  
ATOM    448  CG1 ILE A  31      59.439  62.998  62.153  1.00                  
ATOM    449 1HG1 ILE A  31      59.679  62.266  62.927  1.00                  
ATOM    450 2HG1 ILE A  31      59.250  63.943  62.664  1.00                  
ATOM    451  CD1 ILE A  31      60.677  63.174  61.263  1.00                  
ATOM    452  HD1 ILE A  31      61.518  63.487  61.883  1.00                  
ATOM    453  HD2 ILE A  31      60.936  62.233  60.779  1.00                  
ATOM    454  HD3 ILE A  31      60.498  63.939  60.508  1.00                  
ATOM    455  C   ILE A  31      56.347  63.080  59.686  1.00                  
ATOM    456  O   ILE A  31      55.313  63.132  60.359  1.00                  
ATOM    457  N   SER A  32      56.414  62.648  58.421  1.00                  
ATOM    458  H   SER A  32      57.339  62.609  58.021  1.00                  
ATOM    459  CA  SER A  32      55.306  62.560  57.458  1.00                  
ATOM    460  HA  SER A  32      54.384  62.901  57.930  1.00                  
ATOM    461  CB  SER A  32      55.633  63.510  56.303  1.00                  
ATOM    462  HB1 SER A  32      56.492  63.120  55.764  1.00                  
ATOM    463  HB2 SER A  32      55.897  64.484  56.718  1.00                  
ATOM    464  OG  SER A  32      54.562  63.705  55.406  1.00                  
ATOM    465  HG  SER A  32      54.427  62.885  54.860  1.00                  
ATOM    466  C   SER A  32      55.144  61.095  56.999  1.00                  
ATOM    467  O   SER A  32      56.070  60.466  56.453  1.00                  
ATOM    468  N   ALA A  33      53.976  60.524  57.314  1.00                  
ATOM    469  H   ALA A  33      53.265  61.107  57.731  1.00                  
ATOM    470  CA  ALA A  33      53.701  59.084  57.250  1.00                  
ATOM    471  HA  ALA A  33      54.398  58.564  57.895  1.00                  
ATOM    472  CB  ALA A  33      52.307  58.848  57.841  1.00                  
ATOM    473  HB1 ALA A  33      52.082  57.780  57.832  1.00                  
ATOM    474  HB2 ALA A  33      52.273  59.203  58.872  1.00                  
ATOM    475  HB3 ALA A  33      51.552  59.372  57.253  1.00                  
ATOM    476  C   ALA A  33      53.802  58.469  55.842  1.00                  
ATOM    477  O   ALA A  33      54.103  57.287  55.701  1.00                  
ATOM    478  N   ASP A  34      53.611  59.277  54.800  1.00                  
ATOM    479  H   ASP A  34      53.441  60.258  54.974  1.00                  
ATOM    480  CA  ASP A  34      53.861  58.895  53.414  1.00                  
ATOM    481  HA  ASP A  34      53.289  57.993  53.194  1.00                  
ATOM    482  CB  ASP A  34      53.361  60.013  52.473  1.00                  
ATOM    483  HB1 ASP A  34      52.297  60.174  52.652  1.00                  
ATOM    484  HB2 ASP A  34      53.475  59.669  51.444  1.00                  
ATOM    485  CG  ASP A  34      54.092  61.357  52.634  1.00                  
ATOM    486  OD1 ASP A  34      54.480  61.979  51.624  1.00                  
ATOM    487  OD2 ASP A  34      54.345  61.792  53.783  1.00                  
ATOM    488  C   ASP A  34      55.342  58.567  53.170  1.00                  
ATOM    489  O   ASP A  34      55.687  57.508  52.644  1.00                  
ATOM    490  N   LYS A  35      56.232  59.450  53.623  1.00                  
ATOM    491  H   LYS A  35      55.862  60.265  54.104  1.00                  
ATOM    492  CA  LYS A  35      57.681  59.341  53.427  1.00                  
ATOM    493  HA  LYS A  35      57.877  59.090  52.384  1.00                  
ATOM    494  CB  LYS A  35      58.342  60.701  53.732  1.00                  
ATOM    495  HB1 LYS A  35      59.427  60.608  53.658  1.00                  
ATOM    496  HB2 LYS A  35      58.090  60.998  54.751  1.00                  
ATOM    497  CG  LYS A  35      57.862  61.781  52.737  1.00                  
ATOM    498  HG1 LYS A  35      56.794  61.680  52.603  1.00                  
ATOM    499  HG2 LYS A  35      58.329  61.611  51.767  1.00                  
ATOM    500  CD  LYS A  35      58.143  63.221  53.194  1.00                  
ATOM    501  HD1 LYS A  35      59.197  63.441  53.015  1.00                  
ATOM    502  HD2 LYS A  35      57.969  63.315  54.263  1.00                  
ATOM    503  CE  LYS A  35      57.281  64.263  52.454  1.00                  
ATOM    504  HE1 LYS A  35      57.468  64.176  51.380  1.00                  
ATOM    505  HE2 LYS A  35      57.609  65.257  52.770  1.00                  
ATOM    506  NZ  LYS A  35      55.820  64.122  52.715  1.00                  
ATOM    507  HZ1 LYS A  35      55.287  64.872  52.306  1.00                  
ATOM    508  HZ2 LYS A  35      55.441  63.257  52.313  1.00                  
ATOM    509  HZ3 LYS A  35      55.592  64.077  53.702  1.00                  
ATOM    510  C   LYS A  35      58.254  58.196  54.250  1.00                  
ATOM    511  O   LYS A  35      59.048  57.404  53.725  1.00                  
ATOM    512  N   VAL A  36      57.792  58.030  55.497  1.00                  
ATOM    513  H   VAL A  36      57.118  58.687  55.874  1.00                  
ATOM    514  CA  VAL A  36      58.198  56.832  56.262  1.00                  
ATOM    515  HA  VAL A  36      59.273  56.720  56.114  1.00                  
ATOM    516  CB  VAL A  36      58.041  56.978  57.782  1.00                  
ATOM    517  HB  VAL A  36      58.283  56.024  58.253  1.00                  
ATOM    518  CG1 VAL A  36      59.004  58.043  58.327  1.00                  
ATOM    519 1HG1 VAL A  36      58.920  58.093  59.413  1.00                  
ATOM    520 2HG1 VAL A  36      60.026  57.780  58.060  1.00                  
ATOM    521 3HG1 VAL A  36      58.771  59.021  57.905  1.00                  
ATOM    522  CG2 VAL A  36      56.636  57.384  58.197  1.00                  
ATOM    523 1HG2 VAL A  36      56.520  57.244  59.267  1.00                  
ATOM    524 2HG2 VAL A  36      56.480  58.432  57.959  1.00                  
ATOM    525 3HG2 VAL A  36      55.906  56.767  57.678  1.00                  
ATOM    526  C   VAL A  36      57.619  55.517  55.726  1.00                  
ATOM    527  O   VAL A  36      58.334  54.529  55.768  1.00                  
ATOM    528  N   SER A  37      56.415  55.483  55.140  1.00                  
ATOM    529  H   SER A  37      55.831  56.309  55.174  1.00                  
ATOM    530  CA  SER A  37      55.863  54.271  54.492  1.00                  
ATOM    531  HA  SER A  37      55.921  53.433  55.187  1.00                  
ATOM    532  CB  SER A  37      54.395  54.477  54.111  1.00                  
ATOM    533  HB1 SER A  37      54.024  53.574  53.626  1.00                  
ATOM    534  HB2 SER A  37      54.301  55.314  53.418  1.00                  
ATOM    535  OG  SER A  37      53.609  54.724  55.253  1.00                  
ATOM    536  HG  SER A  37      53.727  55.657  55.515  1.00                  
ATOM    537  C   SER A  37      56.615  53.861  53.228  1.00                  
ATOM    538  O   SER A  37      56.806  52.674  52.967  1.00                  
ATOM    539  N   HIS A  38      57.039  54.838  52.419  1.00                  
ATOM    540  H   HIS A  38      56.764  55.795  52.624  1.00                  
ATOM    541  CA  HIS A  38      57.921  54.599  51.271  1.00                  
ATOM    542  HA  HIS A  38      57.508  53.834  50.623  1.00                  
ATOM    543  CB  HIS A  38      58.084  55.886  50.449  1.00                  
ATOM    544  HB1 HIS A  38      58.809  55.707  49.654  1.00                  
ATOM    545  HB2 HIS A  38      58.472  56.680  51.088  1.00                  
ATOM    546  CG  HIS A  38      56.799  56.349  49.811  1.00                  
ATOM    547  ND1 HIS A  38      55.788  55.507  49.336  1.00                  
ATOM    548  CE1 HIS A  38      54.812  56.326  48.909  1.00                  
ATOM    549  HE1 HIS A  38      53.868  55.996  48.497  1.00                  
ATOM    550  NE2 HIS A  38      55.165  57.613  49.069  1.00                  
ATOM    551  HE2 HIS A  38      54.599  58.414  48.823  1.00                  
ATOM    552  CD2 HIS A  38      56.418  57.648  49.636  1.00                  
ATOM    553  HD2 HIS A  38      56.979  58.526  49.922  1.00                  
ATOM    554  C   HIS A  38      59.270  54.051  51.711  1.00                  
ATOM    555  O   HIS A  38      59.714  53.041  51.177  1.00                  
ATOM    556  N   SER A  39      59.878  54.663  52.727  1.00                  
ATOM    557  H   SER A  39      59.441  55.484  53.127  1.00                  
ATOM    558  CA  SER A  39      61.160  54.205  53.268  1.00                  
ATOM    559  HA  SER A  39      61.911  54.227  52.478  1.00                  
ATOM    560  CB  SER A  39      61.610  55.146  54.394  1.00                  
ATOM    561  HB1 SER A  39      62.608  54.853  54.723  1.00                  
ATOM    562  HB2 SER A  39      60.927  55.063  55.241  1.00                  
ATOM    563  OG  SER A  39      61.643  56.494  53.959  1.00                  
ATOM    564  HG  SER A  39      60.736  56.799  53.789  1.00                  
ATOM    565  C   SER A  39      61.081  52.781  53.809  1.00                  
ATOM    566  O   SER A  39      61.875  51.930  53.430  1.00                  
ATOM    567  N   PHE A  40      60.056  52.476  54.602  1.00                  
ATOM    568  H   PHE A  40      59.418  53.216  54.878  1.00                  
ATOM    569  CA  PHE A  40      59.725  51.130  55.062  1.00                  
ATOM    570  HA  PHE A  40      60.636  50.536  54.998  1.00                  
ATOM    571  CB  PHE A  40      59.346  51.138  56.561  1.00                  
ATOM    572  HB1 PHE A  40      58.453  50.535  56.719  1.00                  
ATOM    573  HB2 PHE A  40      59.099  52.151  56.877  1.00                  
ATOM    574  CG  PHE A  40      60.468  50.608  57.452  1.00                  
ATOM    575  CD1 PHE A  40      60.232  49.541  58.340  1.00                  
ATOM    576  HD1 PHE A  40      59.243  49.129  58.428  1.00                  
ATOM    577  CE1 PHE A  40      61.277  48.986  59.099  1.00                  
ATOM    578  HE1 PHE A  40      61.072  48.154  59.762  1.00                  
ATOM    579  CZ  PHE A  40      62.580  49.498  58.974  1.00                  
ATOM    580  HZ  PHE A  40      63.392  49.067  59.546  1.00                  
ATOM    581  CE2 PHE A  40      62.829  50.567  58.095  1.00                  
ATOM    582  HE2 PHE A  40      63.832  50.953  57.983  1.00                  
ATOM    583  CD2 PHE A  40      61.775  51.130  57.350  1.00                  
ATOM    584  HD2 PHE A  40      61.973  51.949  56.675  1.00                  
ATOM    585  C   PHE A  40      58.801  50.385  54.080  1.00                  
ATOM    586  O   PHE A  40      57.941  49.601  54.462  1.00                  
ATOM    587  N   LEU A  41      59.046  50.581  52.784  1.00                  
ATOM    588  H   LEU A  41      59.580  51.398  52.535  1.00                  
ATOM    589  CA  LEU A  41      58.811  49.589  51.723  1.00                  
ATOM    590  HA  LEU A  41      58.776  48.603  52.185  1.00                  
ATOM    591  CB  LEU A  41      57.453  49.942  51.080  1.00                  
ATOM    592  HB1 LEU A  41      57.619  50.675  50.290  1.00                  
ATOM    593  HB2 LEU A  41      56.819  50.408  51.835  1.00                  
ATOM    594  CG  LEU A  41      56.665  48.753  50.523  1.00                  
ATOM    595  HG  LEU A  41      57.222  48.270  49.722  1.00                  
ATOM    596  CD1 LEU A  41      56.371  47.737  51.626  1.00                  
ATOM    597 1HD1 LEU A  41      55.530  47.104  51.363  1.00                  
ATOM    598 2HD1 LEU A  41      57.239  47.098  51.770  1.00                  
ATOM    599 3HD1 LEU A  41      56.150  48.246  52.564  1.00                  
ATOM    600  CD2 LEU A  41      55.339  49.256  49.953  1.00                  
ATOM    601 1HD2 LEU A  41      54.806  48.427  49.502  1.00                  
ATOM    602 2HD2 LEU A  41      54.730  49.680  50.751  1.00                  
ATOM    603 3HD2 LEU A  41      55.543  49.995  49.183  1.00                  
ATOM    604  C   LEU A  41      59.963  49.578  50.697  1.00                  
ATOM    605  O   LEU A  41      59.881  48.869  49.696  1.00                  
ATOM    606  N   VAL A  42      61.022  50.373  50.923  1.00                  
ATOM    607  H   VAL A  42      61.037  50.942  51.756  1.00                  
ATOM    608  CA  VAL A  42      62.191  50.475  50.044  1.00                  
ATOM    609  HA  VAL A  42      61.816  50.483  49.020  1.00                  
ATOM    610  CB  VAL A  42      62.929  51.820  50.291  1.00                  
ATOM    611  HB  VAL A  42      62.524  52.271  51.186  1.00                  
ATOM    612  CG1 VAL A  42      64.448  51.765  50.512  1.00                  
ATOM    613 1HG1 VAL A  42      64.970  51.422  49.621  1.00                  
ATOM    614 2HG1 VAL A  42      64.813  52.760  50.766  1.00                  
ATOM    615 3HG1 VAL A  42      64.680  51.102  51.348  1.00                  
ATOM    616  CG2 VAL A  42      62.615  52.823  49.176  1.00                  
ATOM    617 1HG2 VAL A  42      63.024  53.799  49.436  1.00                  
ATOM    618 2HG2 VAL A  42      63.045  52.503  48.229  1.00                  
ATOM    619 3HG2 VAL A  42      61.535  52.921  49.067  1.00                  
ATOM    620  C   VAL A  42      63.079  49.236  50.182  1.00                  
ATOM    621  O   VAL A  42      63.079  48.597  51.248  1.00                  
ATOM    622  N   PRO A  43      63.820  48.860  49.122  1.00                  
ATOM    623  CD  PRO A  43      63.910  49.490  47.812  1.00                  
ATOM    624  HD1 PRO A  43      63.910  50.574  47.869  1.00                  
ATOM    625  HD2 PRO A  43      63.084  49.148  47.189  1.00                  
ATOM    626  CG  PRO A  43      65.235  49.011  47.228  1.00                  
ATOM    627  HG1 PRO A  43      66.049  49.626  47.615  1.00                  
ATOM    628  HG2 PRO A  43      65.229  49.022  46.139  1.00                  
ATOM    629  CB  PRO A  43      65.358  47.596  47.784  1.00                  
ATOM    630  HB1 PRO A  43      66.401  47.310  47.905  1.00                  
ATOM    631  HB2 PRO A  43      64.863  46.903  47.107  1.00                  
ATOM    632  CA  PRO A  43      64.603  47.637  49.119  1.00                  
ATOM    633  HA  PRO A  43      63.904  46.799  49.130  1.00                  
ATOM    634  C   PRO A  43      65.527  47.500  50.326  1.00                  
ATOM    635  O   PRO A  43      66.118  48.464  50.811  1.00                  
ATOM    636  N   TYR A  44      65.599  46.263  50.817  1.00                  
ATOM    637  H   TYR A  44      65.089  45.551  50.317  1.00                  
ATOM    638  CA  TYR A  44      66.324  45.836  52.018  1.00                  
ATOM    639  HA  TYR A  44      66.284  44.747  51.988  1.00                  
ATOM    640  CB  TYR A  44      67.828  46.170  51.924  1.00                  
ATOM    641  HB1 TYR A  44      68.380  45.530  52.613  1.00                  
ATOM    642  HB2 TYR A  44      67.982  47.203  52.237  1.00                  
ATOM    643  CG  TYR A  44      68.381  45.978  50.514  1.00                  
ATOM    644  CD1 TYR A  44      68.823  47.097  49.780  1.00                  
ATOM    645  HD1 TYR A  44      68.872  48.067  50.254  1.00                  
ATOM    646  CE1 TYR A  44      69.116  46.973  48.408  1.00                  
ATOM    647  HE1 TYR A  44      69.405  47.835  47.827  1.00                  
ATOM    648  CZ  TYR A  44      68.951  45.734  47.759  1.00                  
ATOM    649  OH  TYR A  44      69.143  45.661  46.416  1.00                  
ATOM    650  HH  TYR A  44      68.871  44.823  46.029  1.00                  
ATOM    651  CE2 TYR A  44      68.560  44.598  48.501  1.00                  
ATOM    652  HE2 TYR A  44      68.446  43.644  48.005  1.00                  
ATOM    653  CD2 TYR A  44      68.286  44.721  49.878  1.00                  
ATOM    654  HD2 TYR A  44      67.948  43.856  50.433  1.00                  
ATOM    655  C   TYR A  44      65.618  46.176  53.344  1.00                  
ATOM    656  O   TYR A  44      66.103  45.773  54.398  1.00                  
ATOM    657  N   THR A  45      64.436  46.815  53.331  1.00                  
ATOM    658  H   THR A  45      64.073  47.181  52.458  1.00                  
ATOM    659  CA  THR A  45      63.602  46.902  54.546  1.00                  
ATOM    660  HA  THR A  45      64.271  47.023  55.398  1.00                  
ATOM    661  CB  THR A  45      62.680  48.130  54.549  1.00                  
ATOM    662  HB  THR A  45      62.119  48.126  55.485  1.00                  
ATOM    663  CG2 THR A  45      63.509  49.412  54.515  1.00                  
ATOM    664 1HG2 THR A  45      63.864  49.618  53.505  1.00                  
ATOM    665 2HG2 THR A  45      62.901  50.239  54.864  1.00                  
ATOM    666 3HG2 THR A  45      64.366  49.325  55.182  1.00                  
ATOM    667  OG1 THR A  45      61.757  48.094  53.484  1.00                  
ATOM    668  HG1 THR A  45      62.239  48.358  52.675  1.00                  
ATOM    669  C   THR A  45      62.746  45.640  54.830  1.00                  
ATOM    670  O   THR A  45      62.300  44.891  53.938  1.00                  
ATOM    671  N   SER A  46      62.458  45.456  56.131  1.00                  
ATOM    672  H   SER A  46      62.857  46.109  56.787  1.00                  
ATOM    673  CA  SER A  46      61.595  44.391  56.678  1.00                  
ATOM    674  HA  SER A  46      62.123  43.438  56.624  1.00                  
ATOM    675  CB  SER A  46      61.258  44.679  58.157  1.00                  
ATOM    676  HB1 SER A  46      61.028  45.741  58.265  1.00                  
ATOM    677  HB2 SER A  46      62.126  44.454  58.779  1.00                  
ATOM    678  OG  SER A  46      60.132  43.942  58.620  1.00                  
ATOM    679  HG  SER A  46      59.592  44.555  59.192  1.00                  
ATOM    680  C   SER A  46      60.275  44.228  55.896  1.00                  
ATOM    681  O   SER A  46      59.882  43.141  55.426  1.00                  
ATOM    682  N   VAL A  47      59.589  45.364  55.748  1.00                  
ATOM    683  H   VAL A  47      59.951  46.219  56.139  1.00                  
ATOM    684  CA  VAL A  47      58.276  45.400  55.118  1.00                  
ATOM    685  HA  VAL A  47      57.747  44.530  55.506  1.00                  
ATOM    686  CB  VAL A  47      57.414  46.627  55.471  1.00                  
ATOM    687  HB  VAL A  47      57.272  47.231  54.579  1.00                  
ATOM    688  CG1 VAL A  47      56.035  46.163  55.950  1.00                  
ATOM    689 1HG1 VAL A  47      55.448  47.020  56.273  1.00                  
ATOM    690 2HG1 VAL A  47      55.515  45.669  55.130  1.00                  
ATOM    691 3HG1 VAL A  47      56.135  45.472  56.780  1.00                  
ATOM    692  CG2 VAL A  47      58.022  47.506  56.568  1.00                  
ATOM    693 1HG2 VAL A  47      57.335  48.318  56.807  1.00                  
ATOM    694 2HG2 VAL A  47      58.224  46.920  57.461  1.00                  
ATOM    695 3HG2 VAL A  47      58.949  47.950  56.207  1.00                  
ATOM    696  C   VAL A  47      58.321  45.169  53.609  1.00                  
ATOM    697  O   VAL A  47      57.297  44.807  53.043  1.00                  
ATOM    698  N   GLY A  48      59.498  45.267  52.981  1.00                  
ATOM    699  H   GLY A  48      60.318  45.521  53.520  1.00                  
ATOM    700  CA  GLY A  48      59.719  44.851  51.598  1.00                  
ATOM    701  HA1 GLY A  48      60.697  45.213  51.281  1.00                  
ATOM    702  HA2 GLY A  48      58.970  45.301  50.948  1.00                  
ATOM    703  C   GLY A  48      59.705  43.342  51.416  1.00                  
ATOM    704  O   GLY A  48      59.021  42.851  50.516  1.00                  
ATOM    705  N   GLN A  49      60.369  42.602  52.322  1.00                  
ATOM    706  H   GLN A  49      60.874  43.057  53.074  1.00                  
ATOM    707  CA  GLN A  49      60.203  41.125  52.317  1.00                  
ATOM    708  HA  GLN A  49      60.481  40.760  51.329  1.00                  
ATOM    709  CB  GLN A  49      61.129  40.470  53.368  1.00                  
ATOM    710  HB1 GLN A  49      60.532  39.913  54.091  1.00                  
ATOM    711  HB2 GLN A  49      61.667  41.240  53.924  1.00                  
ATOM    712  CG  GLN A  49      62.164  39.505  52.761  1.00                  
ATOM    713  HG1 GLN A  49      62.687  39.000  53.573  1.00                  
ATOM    714  HG2 GLN A  49      62.892  40.086  52.194  1.00                  
ATOM    715  CD  GLN A  49      61.570  38.442  51.836  1.00                  
ATOM    716  OE1 GLN A  49      62.039  38.256  50.726  1.00                  
ATOM    717  NE2 GLN A  49      60.522  37.759  52.236  1.00                  
ATOM    718 1HE2 GLN A  49      60.002  37.934  53.080  1.00                  
ATOM    719 2HE2 GLN A  49      59.990  37.209  51.560  1.00                  
ATOM    720  C   GLN A  49      58.741  40.725  52.565  1.00                  
ATOM    721  O   GLN A  49      58.128  40.043  51.748  1.00                  
ATOM    722  N   ARG A  50      58.133  41.225  53.651  1.00                  
ATOM    723  H   ARG A  50      58.664  41.807  54.290  1.00                  
ATOM    724  CA  ARG A  50      56.765  40.775  53.985  1.00                  
ATOM    725  HA  ARG A  50      56.781  39.682  54.002  1.00                  
ATOM    726  CB  ARG A  50      56.447  41.276  55.393  1.00                  
ATOM    727  HB1 ARG A  50      56.251  42.350  55.372  1.00                  
ATOM    728  HB2 ARG A  50      57.333  41.098  56.004  1.00                  
ATOM    729  CG  ARG A  50      55.270  40.537  56.041  1.00                  
ATOM    730  HG1 ARG A  50      55.292  39.486  55.748  1.00                  
ATOM    731  HG2 ARG A  50      54.335  40.970  55.688  1.00                  
ATOM    732  CD  ARG A  50      55.347  40.602  57.575  1.00                  
ATOM    733  HD1 ARG A  50      56.215  40.032  57.910  1.00                  
ATOM    734  HD2 ARG A  50      54.460  40.111  57.982  1.00                  
ATOM    735  NE  ARG A  50      55.408  41.986  58.092  1.00                  
ATOM    736  HE  ARG A  50      54.532  42.477  58.155  1.00                  
ATOM    737  CZ  ARG A  50      56.470  42.663  58.505  1.00                  
ATOM    738  NH1 ARG A  50      57.691  42.197  58.509  1.00                  
ATOM    739 1HH1 ARG A  50      57.882  41.288  58.131  1.00                  
ATOM    740 2HH1 ARG A  50      58.465  42.811  58.742  1.00                  
ATOM    741  NH2 ARG A  50      56.312  43.880  58.923  1.00                  
ATOM    742 1HH2 ARG A  50      55.409  44.325  58.955  1.00                  
ATOM    743 2HH2 ARG A  50      57.126  44.397  59.270  1.00                  
ATOM    744  C   ARG A  50      55.710  41.137  52.920  1.00                  
ATOM    745  O   ARG A  50      54.786  40.358  52.660  1.00                  
ATOM    746  N   ILE A  51      55.854  42.301  52.272  1.00                  
ATOM    747  H   ILE A  51      56.627  42.913  52.496  1.00                  
ATOM    748  CA  ILE A  51      54.981  42.643  51.147  1.00                  
ATOM    749  HA  ILE A  51      53.964  42.416  51.470  1.00                  
ATOM    750  CB  ILE A  51      54.984  44.146  50.768  1.00                  
ATOM    751  HB  ILE A  51      54.964  44.730  51.689  1.00                  
ATOM    752  CG2 ILE A  51      56.231  44.543  49.971  1.00                  
ATOM    753 1HG2 ILE A  51      56.288  45.618  49.831  1.00                  
ATOM    754 2HG2 ILE A  51      57.103  44.243  50.531  1.00                  
ATOM    755 3HG2 ILE A  51      56.233  44.057  48.998  1.00                  
ATOM    756  CG1 ILE A  51      53.695  44.476  49.979  1.00                  
ATOM    757 1HG1 ILE A  51      52.842  44.348  50.646  1.00                  
ATOM    758 2HG1 ILE A  51      53.581  43.784  49.150  1.00                  
ATOM    759  CD1 ILE A  51      53.626  45.885  49.391  1.00                  
ATOM    760  HD1 ILE A  51      52.681  46.011  48.867  1.00                  
ATOM    761  HD2 ILE A  51      53.690  46.613  50.195  1.00                  
ATOM    762  HD3 ILE A  51      54.427  46.040  48.671  1.00                  
ATOM    763  C   ILE A  51      55.230  41.755  49.915  1.00                  
ATOM    764  O   ILE A  51      54.236  41.361  49.310  1.00                  
ATOM    765  N   ILE A  52      56.471  41.395  49.530  1.00                  
ATOM    766  H   ILE A  52      57.295  41.695  50.042  1.00                  
ATOM    767  CA  ILE A  52      56.609  40.421  48.425  1.00                  
ATOM    768  HA  ILE A  52      56.007  40.795  47.596  1.00                  
ATOM    769  CB  ILE A  52      58.058  40.295  47.865  1.00                  
ATOM    770  HB  ILE A  52      58.340  41.277  47.483  1.00                  
ATOM    771  CG2 ILE A  52      59.105  39.879  48.901  1.00                  
ATOM    772 1HG2 ILE A  52      60.105  39.836  48.480  1.00                  
ATOM    773 2HG2 ILE A  52      59.137  40.630  49.667  1.00                  
ATOM    774 3HG2 ILE A  52      58.859  38.912  49.346  1.00                  
ATOM    775  CG1 ILE A  52      58.114  39.294  46.690  1.00                  
ATOM    776 1HG1 ILE A  52      57.302  39.538  46.009  1.00                  
ATOM    777 2HG1 ILE A  52      57.949  38.282  47.063  1.00                  
ATOM    778  CD1 ILE A  52      59.428  39.286  45.892  1.00                  
ATOM    779  HD1 ILE A  52      59.378  38.528  45.113  1.00                  
ATOM    780  HD2 ILE A  52      59.580  40.257  45.430  1.00                  
ATOM    781  HD3 ILE A  52      60.280  39.036  46.521  1.00                  
ATOM    782  C   ILE A  52      56.016  39.051  48.772  1.00                  
ATOM    783  O   ILE A  52      55.399  38.433  47.909  1.00                  
ATOM    784  N   ASP A  53      56.114  38.614  50.026  1.00                  
ATOM    785  H   ASP A  53      56.720  39.116  50.668  1.00                  
ATOM    786  CA  ASP A  53      55.500  37.363  50.480  1.00                  
ATOM    787  HA  ASP A  53      55.894  36.540  49.882  1.00                  
ATOM    788  CB  ASP A  53      55.870  37.112  51.965  1.00                  
ATOM    789  HB1 ASP A  53      55.458  36.145  52.258  1.00                  
ATOM    790  HB2 ASP A  53      55.386  37.866  52.584  1.00                  
ATOM    791  CG  ASP A  53      57.374  37.105  52.290  1.00                  
ATOM    792  OD1 ASP A  53      58.150  36.592  51.451  1.00                  
ATOM    793  OD2 ASP A  53      57.751  37.565  53.399  1.00                  
ATOM    794  C   ASP A  53      53.970  37.370  50.340  1.00                  
ATOM    795  O   ASP A  53      53.377  36.358  49.959  1.00                  
ATOM    796  N   LEU A  54      53.320  38.510  50.629  1.00                  
ATOM    797  H   LEU A  54      53.872  39.283  50.980  1.00                  
ATOM    798  CA  LEU A  54      51.849  38.587  50.684  1.00                  
ATOM    799  HA  LEU A  54      51.454  37.574  50.752  1.00                  
ATOM    800  CB  LEU A  54      51.438  39.328  51.973  1.00                  
ATOM    801  HB1 LEU A  54      50.354  39.440  51.981  1.00                  
ATOM    802  HB2 LEU A  54      51.876  40.328  51.952  1.00                  
ATOM    803  CG  LEU A  54      51.856  38.626  53.283  1.00                  
ATOM    804  HG  LEU A  54      52.939  38.523  53.320  1.00                  
ATOM    805  CD1 LEU A  54      51.423  39.474  54.480  1.00                  
ATOM    806 1HD1 LEU A  54      51.747  39.002  55.405  1.00                  
ATOM    807 2HD1 LEU A  54      51.887  40.455  54.404  1.00                  
ATOM    808 3HD1 LEU A  54      50.338  39.592  54.486  1.00                  
ATOM    809  CD2 LEU A  54      51.236  37.235  53.441  1.00                  
ATOM    810 1HD2 LEU A  54      51.498  36.825  54.416  1.00                  
ATOM    811 2HD2 LEU A  54      50.151  37.291  53.345  1.00                  
ATOM    812 3HD2 LEU A  54      51.634  36.566  52.678  1.00                  
ATOM    813  C   LEU A  54      51.151  39.179  49.454  1.00                  
ATOM    814  O   LEU A  54      49.919  39.128  49.377  1.00                  
ATOM    815  N   LEU A  55      51.905  39.732  48.497  1.00                  
ATOM    816  H   LEU A  55      52.893  39.845  48.697  1.00                  
ATOM    817  CA  LEU A  55      51.387  40.261  47.226  1.00                  
ATOM    818  HA  LEU A  55      50.319  40.043  47.180  1.00                  
ATOM    819  CB  LEU A  55      51.526  41.801  47.140  1.00                  
ATOM    820  HB1 LEU A  55      51.542  42.067  46.082  1.00                  
ATOM    821  HB2 LEU A  55      52.486  42.093  47.560  1.00                  
ATOM    822  CG  LEU A  55      50.398  42.633  47.793  1.00                  
ATOM    823  HG  LEU A  55      49.431  42.251  47.467  1.00                  
ATOM    824  CD1 LEU A  55      50.449  42.621  49.324  1.00                  
ATOM    825 1HD1 LEU A  55      49.808  43.400  49.735  1.00                  
ATOM    826 2HD1 LEU A  55      50.081  41.666  49.689  1.00                  
ATOM    827 3HD1 LEU A  55      51.470  42.756  49.670  1.00                  
ATOM    828  CD2 LEU A  55      50.505  44.094  47.341  1.00                  
ATOM    829 1HD2 LEU A  55      49.708  44.676  47.799  1.00                  
ATOM    830 2HD2 LEU A  55      51.465  44.506  47.639  1.00                  
ATOM    831 3HD2 LEU A  55      50.395  44.155  46.259  1.00                  
ATOM    832  C   LEU A  55      51.954  39.576  45.991  1.00                  
ATOM    833  O   LEU A  55      51.266  39.565  44.972  1.00                  
ATOM    834  N   GLY A  56      53.142  38.988  46.096  1.00                  
ATOM    835  H   GLY A  56      53.632  39.047  46.981  1.00                  
ATOM    836  CA  GLY A  56      53.787  38.172  45.078  1.00                  
ATOM    837  HA1 GLY A  56      53.074  37.911  44.295  1.00                  
ATOM    838  HA2 GLY A  56      54.109  37.256  45.567  1.00                  
ATOM    839  C   GLY A  56      54.984  38.864  44.415  1.00                  
ATOM    840  O   GLY A  56      55.049  40.095  44.337  1.00                  
ATOM    841  N   PRO A  57      55.951  38.094  43.886  1.00                  
ATOM    842  CD  PRO A  57      56.079  36.647  44.000  1.00                  
ATOM    843  HD1 PRO A  57      55.424  36.166  43.273  1.00                  
ATOM    844  HD2 PRO A  57      55.854  36.296  45.008  1.00                  
ATOM    845  CG  PRO A  57      57.537  36.335  43.678  1.00                  
ATOM    846  HG1 PRO A  57      57.651  35.349  43.226  1.00                  
ATOM    847  HG2 PRO A  57      58.136  36.413  44.587  1.00                  
ATOM    848  CB  PRO A  57      57.923  37.451  42.712  1.00                  
ATOM    849  HB1 PRO A  57      57.608  37.176  41.704  1.00                  
ATOM    850  HB2 PRO A  57      58.995  37.653  42.732  1.00                  
ATOM    851  CA  PRO A  57      57.112  38.655  43.204  1.00                  
ATOM    852  HA  PRO A  57      57.700  39.212  43.923  1.00                  
ATOM    853  C   PRO A  57      56.834  39.608  42.045  1.00                  
ATOM    854  O   PRO A  57      57.719  40.365  41.675  1.00                  
ATOM    855  N   GLU A  58      55.630  39.623  41.475  1.00                  
ATOM    856  H   GLU A  58      54.867  39.119  41.916  1.00                  
ATOM    857  CA  GLU A  58      55.252  40.550  40.406  1.00                  
ATOM    858  HA  GLU A  58      56.158  40.784  39.844  1.00                  
ATOM    859  CB  GLU A  58      54.310  39.882  39.373  1.00                  
ATOM    860  HB1 GLU A  58      54.947  39.406  38.626  1.00                  
ATOM    861  HB2 GLU A  58      53.736  40.644  38.845  1.00                  
ATOM    862  CG  GLU A  58      53.343  38.795  39.869  1.00                  
ATOM    863  HG1 GLU A  58      53.913  37.957  40.278  1.00                  
ATOM    864  HG2 GLU A  58      52.784  38.415  39.011  1.00                  
ATOM    865  CD  GLU A  58      52.376  39.326  40.919  1.00                  
ATOM    866  OE1 GLU A  58      51.202  39.609  40.588  1.00                  
ATOM    867  OE2 GLU A  58      52.804  39.490  42.083  1.00                  
ATOM    868  C   GLU A  58      54.798  41.932  40.921  1.00                  
ATOM    869  O   GLU A  58      54.282  42.748  40.157  1.00                  
ATOM    870  N   ILE A  59      55.084  42.253  42.191  1.00                  
ATOM    871  H   ILE A  59      55.344  41.505  42.827  1.00                  
ATOM    872  CA  ILE A  59      55.268  43.651  42.628  1.00                  
ATOM    873  HA  ILE A  59      54.883  44.300  41.841  1.00                  
ATOM    874  CB  ILE A  59      54.442  43.977  43.891  1.00                  
ATOM    875  HB  ILE A  59      54.698  44.992  44.182  1.00                  
ATOM    876  CG2 ILE A  59      52.935  43.969  43.572  1.00                  
ATOM    877 1HG2 ILE A  59      52.363  44.278  44.445  1.00                  
ATOM    878 2HG2 ILE A  59      52.728  44.654  42.748  1.00                  
ATOM    879 3HG2 ILE A  59      52.638  42.963  43.282  1.00                  
ATOM    880  CG1 ILE A  59      54.760  43.054  45.081  1.00                  
ATOM    881 1HG1 ILE A  59      55.805  42.742  45.043  1.00                  
ATOM    882 2HG1 ILE A  59      54.122  42.176  45.029  1.00                  
ATOM    883  CD1 ILE A  59      54.516  43.714  46.435  1.00                  
ATOM    884  HD1 ILE A  59      54.816  43.027  47.224  1.00                  
ATOM    885  HD2 ILE A  59      55.098  44.626  46.513  1.00                  
ATOM    886  HD3 ILE A  59      53.462  43.955  46.547  1.00                  
ATOM    887  C   ILE A  59      56.730  44.093  42.774  1.00                  
ATOM    888  O   ILE A  59      57.006  45.189  43.266  1.00                  
ATOM    889  N   ILE A  60      57.678  43.281  42.321  1.00                  
ATOM    890  H   ILE A  60      57.420  42.396  41.893  1.00                  
ATOM    891  CA  ILE A  60      59.105  43.589  42.348  1.00                  
ATOM    892  HA  ILE A  60      59.244  44.628  42.639  1.00                  
ATOM    893  CB  ILE A  60      59.800  42.670  43.400  1.00                  
ATOM    894  HB  ILE A  60      59.014  42.187  43.985  1.00                  
ATOM    895  CG2 ILE A  60      60.680  41.543  42.816  1.00                  
ATOM    896 1HG2 ILE A  60      60.967  40.836  43.592  1.00                  
ATOM    897 2HG2 ILE A  60      60.130  40.991  42.055  1.00                  
ATOM    898 3HG2 ILE A  60      61.590  41.952  42.375  1.00                  
ATOM    899  CG1 ILE A  60      60.635  43.505  44.388  1.00                  
ATOM    900 1HG1 ILE A  60      60.076  44.396  44.668  1.00                  
ATOM    901 2HG1 ILE A  60      61.554  43.825  43.900  1.00                  
ATOM    902  CD1 ILE A  60      60.968  42.742  45.680  1.00                  
ATOM    903  HD1 ILE A  60      61.483  43.393  46.380  1.00                  
ATOM    904  HD2 ILE A  60      60.049  42.405  46.156  1.00                  
ATOM    905  HD3 ILE A  60      61.613  41.889  45.471  1.00                  
ATOM    906  C   ILE A  60      59.672  43.445  40.933  1.00                  
ATOM    907  O   ILE A  60      59.145  42.743  40.071  1.00                  
ATOM    908  N   ILE A  61      60.805  44.092  40.726  1.00                  
ATOM    909  H   ILE A  61      61.126  44.716  41.461  1.00                  
ATOM    910  CA  ILE A  61      61.823  43.691  39.757  1.00                  
ATOM    911  HA  ILE A  61      61.712  42.626  39.548  1.00                  
ATOM    912  CB  ILE A  61      61.694  44.487  38.438  1.00                  
ATOM    913  HB  ILE A  61      60.684  44.317  38.059  1.00                  
ATOM    914  CG2 ILE A  61      61.873  46.007  38.629  1.00                  
ATOM    915 1HG2 ILE A  61      61.632  46.535  37.708  1.00                  
ATOM    916 2HG2 ILE A  61      61.203  46.370  39.407  1.00                  
ATOM    917 3HG2 ILE A  61      62.900  46.237  38.916  1.00                  
ATOM    918  CG1 ILE A  61      62.685  43.922  37.398  1.00                  
ATOM    919 1HG1 ILE A  61      62.569  42.838  37.357  1.00                  
ATOM    920 2HG1 ILE A  61      63.708  44.143  37.707  1.00                  
ATOM    921  CD1 ILE A  61      62.477  44.465  35.979  1.00                  
ATOM    922  HD1 ILE A  61      63.142  43.941  35.292  1.00                  
ATOM    923  HD2 ILE A  61      61.445  44.304  35.667  1.00                  
ATOM    924  HD3 ILE A  61      62.708  45.529  35.941  1.00                  
ATOM    925  C   ILE A  61      63.141  43.929  40.503  1.00                  
ATOM    926  O   ILE A  61      63.260  44.876  41.275  1.00                  
ATOM    927  N   GLU A  62      64.088  43.015  40.344  1.00                  
ATOM    928  H   GLU A  62      63.902  42.279  39.685  1.00                  
ATOM    929  CA  GLU A  62      65.242  42.821  41.230  1.00                  
ATOM    930  HA  GLU A  62      65.535  41.788  41.037  1.00                  
ATOM    931  CB  GLU A  62      66.493  43.599  40.759  1.00                  
ATOM    932  HB1 GLU A  62      66.736  43.217  39.766  1.00                  
ATOM    933  HB2 GLU A  62      67.331  43.322  41.399  1.00                  
ATOM    934  CG  GLU A  62      66.451  45.134  40.626  1.00                  
ATOM    935  HG1 GLU A  62      65.576  45.431  40.046  1.00                  
ATOM    936  HG2 GLU A  62      67.330  45.445  40.057  1.00                  
ATOM    937  CD  GLU A  62      66.483  45.846  41.980  1.00                  
ATOM    938  OE1 GLU A  62      65.524  46.583  42.292  1.00                  
ATOM    939  OE2 GLU A  62      67.400  45.563  42.778  1.00                  
ATOM    940  C   GLU A  62      64.979  42.754  42.746  1.00                  
ATOM    941  O   GLU A  62      64.916  41.658  43.299  1.00                  
ATOM    942  N   ASN A  63      64.792  43.883  43.409  1.00                  
ATOM    943  H   ASN A  63      64.829  44.743  42.870  1.00                  
ATOM    944  CA  ASN A  63      64.497  44.000  44.832  1.00                  
ATOM    945  HA  ASN A  63      64.017  43.094  45.206  1.00                  
ATOM    946  CB  ASN A  63      65.800  44.278  45.615  1.00                  
ATOM    947  HB1 ASN A  63      65.565  44.314  46.678  1.00                  
ATOM    948  HB2 ASN A  63      66.179  45.261  45.330  1.00                  
ATOM    949  CG  ASN A  63      66.921  43.275  45.440  1.00                  
ATOM    950  OD1 ASN A  63      67.027  42.284  46.139  1.00                  
ATOM    951  ND2 ASN A  63      67.882  43.563  44.596  1.00                  
ATOM    952 1HD2 ASN A  63      67.764  44.360  43.953  1.00                  
ATOM    953 2HD2 ASN A  63      68.563  42.852  44.419  1.00                  
ATOM    954  C   ASN A  63      63.583  45.198  45.099  1.00                  
ATOM    955  O   ASN A  63      63.048  45.320  46.197  1.00                  
ATOM    956  N   THR A  64      63.445  46.122  44.148  1.00                  
ATOM    957  H   THR A  64      63.972  46.031  43.281  1.00                  
ATOM    958  CA  THR A  64      62.710  47.361  44.339  1.00                  
ATOM    959  HA  THR A  64      62.916  47.733  45.341  1.00                  
ATOM    960  CB  THR A  64      63.176  48.431  43.340  1.00                  
ATOM    961  HB  THR A  64      63.003  48.093  42.317  1.00                  
ATOM    962  CG2 THR A  64      62.475  49.774  43.562  1.00                  
ATOM    963 1HG2 THR A  64      62.937  50.526  42.921  1.00                  
ATOM    964 2HG2 THR A  64      61.420  49.698  43.301  1.00                  
ATOM    965 3HG2 THR A  64      62.580  50.081  44.603  1.00                  
ATOM    966  OG1 THR A  64      64.547  48.672  43.526  1.00                  
ATOM    967  HG1 THR A  64      65.021  47.926  43.078  1.00                  
ATOM    968  C   THR A  64      61.215  47.145  44.181  1.00                  
ATOM    969  O   THR A  64      60.715  46.653  43.166  1.00                  
ATOM    970  N   LEU A  65      60.483  47.569  45.203  1.00                  
ATOM    971  H   LEU A  65      60.952  47.939  46.014  1.00                  
ATOM    972  CA  LEU A  65      59.045  47.463  45.263  1.00                  
ATOM    973  HA  LEU A  65      58.753  46.478  44.898  1.00                  
ATOM    974  CB  LEU A  65      58.611  47.587  46.742  1.00                  
ATOM    975  HB1 LEU A  65      57.547  47.801  46.769  1.00                  
ATOM    976  HB2 LEU A  65      59.107  48.452  47.183  1.00                  
ATOM    977  CG  LEU A  65      58.860  46.355  47.654  1.00                  
ATOM    978  HG  LEU A  65      58.465  46.598  48.640  1.00                  
ATOM    979  CD1 LEU A  65      58.123  45.109  47.167  1.00                  
ATOM    980 1HD1 LEU A  65      58.282  44.289  47.869  1.00                  
ATOM    981 2HD1 LEU A  65      57.064  45.328  47.102  1.00                  
ATOM    982 3HD1 LEU A  65      58.486  44.792  46.193  1.00                  
ATOM    983  CD2 LEU A  65      60.320  45.963  47.835  1.00                  
ATOM    984 1HD2 LEU A  65      60.402  45.188  48.596  1.00                  
ATOM    985 2HD2 LEU A  65      60.713  45.566  46.904  1.00                  
ATOM    986 3HD2 LEU A  65      60.904  46.827  48.148  1.00                  
ATOM    987  C   LEU A  65      58.399  48.490  44.328  1.00                  
ATOM    988  O   LEU A  65      58.362  49.690  44.607  1.00                  
ATOM    989  N   SER A  66      57.896  48.011  43.195  1.00                  
ATOM    990  H   SER A  66      57.959  47.007  43.055  1.00                  
ATOM    991  CA  SER A  66      57.158  48.792  42.203  1.00                  
ATOM    992  HA  SER A  66      57.779  49.634  41.893  1.00                  
ATOM    993  CB  SER A  66      56.860  47.939  40.966  1.00                  
ATOM    994  HB1 SER A  66      56.090  48.425  40.367  1.00                  
ATOM    995  HB2 SER A  66      56.506  46.949  41.259  1.00                  
ATOM    996  OG  SER A  66      58.019  47.834  40.175  1.00                  
ATOM    997  HG  SER A  66      58.671  47.290  40.634  1.00                  
ATOM    998  C   SER A  66      55.853  49.356  42.777  1.00                  
ATOM    999  O   SER A  66      54.774  48.770  42.618  1.00                  
ATOM   1000  N   ARG A  67      55.920  50.522  43.438  1.00                  
ATOM   1001  H   ARG A  67      56.848  50.866  43.671  1.00                  
ATOM   1002  CA  ARG A  67      54.731  51.144  44.046  1.00                  
ATOM   1003  HA  ARG A  67      54.286  50.359  44.652  1.00                  
ATOM   1004  CB  ARG A  67      55.047  52.278  45.053  1.00                  
ATOM   1005  HB1 ARG A  67      54.111  52.771  45.317  1.00                  
ATOM   1006  HB2 ARG A  67      55.700  53.021  44.592  1.00                  
ATOM   1007  CG  ARG A  67      55.685  51.755  46.364  1.00                  
ATOM   1008  HG1 ARG A  67      56.744  51.575  46.173  1.00                  
ATOM   1009  HG2 ARG A  67      55.239  50.800  46.641  1.00                  
ATOM   1010  CD  ARG A  67      55.561  52.708  47.577  1.00                  
ATOM   1011  HD1 ARG A  67      55.605  53.742  47.231  1.00                  
ATOM   1012  HD2 ARG A  67      56.438  52.537  48.205  1.00                  
ATOM   1013  NE  ARG A  67      54.326  52.484  48.385  1.00                  
ATOM   1014  HE  ARG A  67      53.486  52.264  47.878  1.00                  
ATOM   1015  CZ  ARG A  67      54.240  52.426  49.713  1.00                  
ATOM   1016  NH1 ARG A  67      55.241  52.741  50.474  1.00                  
ATOM   1017 1HH1 ARG A  67      55.921  53.365  50.073  1.00                  
ATOM   1018 2HH1 ARG A  67      55.263  52.566  51.467  1.00                  
ATOM   1019  NH2 ARG A  67      53.139  52.053  50.305  1.00                  
ATOM   1020 1HH2 ARG A  67      52.306  51.864  49.777  1.00                  
ATOM   1021 2HH2 ARG A  67      53.121  51.929  51.304  1.00                  
ATOM   1022  C   ARG A  67      53.564  51.462  43.106  1.00                  
ATOM   1023  O   ARG A  67      52.439  51.533  43.583  1.00                  
ATOM   1024  N   LYS A  68      53.808  51.536  41.794  1.00                  
ATOM   1025  H   LYS A  68      54.779  51.503  41.533  1.00                  
ATOM   1026  CA  LYS A  68      52.807  51.441  40.710  1.00                  
ATOM   1027  HA  LYS A  68      52.075  52.245  40.812  1.00                  
ATOM   1028  CB  LYS A  68      53.591  51.623  39.390  1.00                  
ATOM   1029  HB1 LYS A  68      54.481  50.991  39.432  1.00                  
ATOM   1030  HB2 LYS A  68      53.941  52.655  39.342  1.00                  
ATOM   1031  CG  LYS A  68      52.899  51.290  38.057  1.00                  
ATOM   1032  HG1 LYS A  68      52.613  50.239  38.049  1.00                  
ATOM   1033  HG2 LYS A  68      53.647  51.426  37.274  1.00                  
ATOM   1034  CD  LYS A  68      51.682  52.160  37.707  1.00                  
ATOM   1035  HD1 LYS A  68      51.921  53.205  37.908  1.00                  
ATOM   1036  HD2 LYS A  68      50.827  51.874  38.322  1.00                  
ATOM   1037  CE  LYS A  68      51.343  52.015  36.212  1.00                  
ATOM   1038  HE1 LYS A  68      52.239  52.249  35.629  1.00                  
ATOM   1039  HE2 LYS A  68      50.569  52.742  35.949  1.00                  
ATOM   1040  NZ  LYS A  68      50.867  50.652  35.877  1.00                  
ATOM   1041  HZ1 LYS A  68      51.120  49.970  36.596  1.00                  
ATOM   1042  HZ2 LYS A  68      49.851  50.575  35.996  1.00                  
ATOM   1043  HZ3 LYS A  68      51.100  50.325  34.956  1.00                  
ATOM   1044  C   LYS A  68      52.014  50.127  40.775  1.00                  
ATOM   1045  O   LYS A  68      50.832  50.160  41.094  1.00                  
ATOM   1046  N   ALA A  69      52.679  48.986  40.572  1.00                  
ATOM   1047  H   ALA A  69      53.663  49.025  40.377  1.00                  
ATOM   1048  CA  ALA A  69      52.050  47.663  40.577  1.00                  
ATOM   1049  HA  ALA A  69      51.299  47.629  39.783  1.00                  
ATOM   1050  CB  ALA A  69      53.129  46.617  40.269  1.00                  
ATOM   1051  HB1 ALA A  69      52.673  45.626  40.219  1.00                  
ATOM   1052  HB2 ALA A  69      53.594  46.831  39.306  1.00                  
ATOM   1053  HB3 ALA A  69      53.891  46.613  41.049  1.00                  
ATOM   1054  C   ALA A  69      51.331  47.347  41.901  1.00                  
ATOM   1055  O   ALA A  69      50.204  46.840  41.917  1.00                  
ATOM   1056  N   ILE A  70      51.969  47.710  43.021  1.00                  
ATOM   1057  H   ILE A  70      52.903  48.092  42.932  1.00                  
ATOM   1058  CA  ILE A  70      51.357  47.611  44.350  1.00                  
ATOM   1059  HA  ILE A  70      51.093  46.569  44.535  1.00                  
ATOM   1060  CB  ILE A  70      52.319  48.085  45.463  1.00                  
ATOM   1061  HB  ILE A  70      52.631  49.104  45.241  1.00                  
ATOM   1062  CG2 ILE A  70      51.620  48.084  46.842  1.00                  
ATOM   1063 1HG2 ILE A  70      52.320  48.349  47.631  1.00                  
ATOM   1064 2HG2 ILE A  70      50.808  48.811  46.863  1.00                  
ATOM   1065 3HG2 ILE A  70      51.206  47.096  47.049  1.00                  
ATOM   1066  CG1 ILE A  70      53.562  47.176  45.493  1.00                  
ATOM   1067 1HG1 ILE A  70      53.915  47.010  44.478  1.00                  
ATOM   1068 2HG1 ILE A  70      53.278  46.215  45.917  1.00                  
ATOM   1069  CD1 ILE A  70      54.754  47.735  46.270  1.00                  
ATOM   1070  HD1 ILE A  70      55.147  48.615  45.766  1.00                  
ATOM   1071  HD2 ILE A  70      54.474  47.990  47.287  1.00                  
ATOM   1072  HD3 ILE A  70      55.531  46.974  46.295  1.00                  
ATOM   1073  C   ILE A  70      50.067  48.415  44.400  1.00                  
ATOM   1074  O   ILE A  70      49.034  47.861  44.736  1.00                  
ATOM   1075  N   ALA A  71      50.123  49.711  44.069  1.00                  
ATOM   1076  H   ALA A  71      50.990  50.119  43.745  1.00                  
ATOM   1077  CA  ALA A  71      48.948  50.573  44.100  1.00                  
ATOM   1078  HA  ALA A  71      48.597  50.644  45.127  1.00                  
ATOM   1079  CB  ALA A  71      49.328  51.990  43.654  1.00                  
ATOM   1080  HB1 ALA A  71      48.445  52.628  43.670  1.00                  
ATOM   1081  HB2 ALA A  71      50.072  52.409  44.328  1.00                  
ATOM   1082  HB3 ALA A  71      49.727  51.976  42.640  1.00                  
ATOM   1083  C   ALA A  71      47.795  50.011  43.269  1.00                  
ATOM   1084  O   ALA A  71      46.674  50.020  43.746  1.00                  
ATOM   1085  N   GLU A  72      48.075  49.464  42.087  1.00                  
ATOM   1086  H   GLU A  72      49.026  49.527  41.736  1.00                  
ATOM   1087  CA  GLU A  72      47.065  48.826  41.240  1.00                  
ATOM   1088  HA  GLU A  72      46.274  49.550  41.043  1.00                  
ATOM   1089  CB  GLU A  72      47.712  48.463  39.888  1.00                  
ATOM   1090  HB1 GLU A  72      47.016  47.872  39.294  1.00                  
ATOM   1091  HB2 GLU A  72      48.613  47.874  40.057  1.00                  
ATOM   1092  CG  GLU A  72      48.062  49.745  39.112  1.00                  
ATOM   1093  HG1 GLU A  72      48.572  50.459  39.760  1.00                  
ATOM   1094  HG2 GLU A  72      47.129  50.219  38.793  1.00                  
ATOM   1095  CD  GLU A  72      48.961  49.511  37.892  1.00                  
ATOM   1096  OE1 GLU A  72      50.173  49.224  38.040  1.00                  
ATOM   1097  OE2 GLU A  72      48.522  49.804  36.757  1.00                  
ATOM   1098  C   GLU A  72      46.365  47.632  41.920  1.00                  
ATOM   1099  O   GLU A  72      45.126  47.583  41.958  1.00                  
ATOM   1100  N   LYS A  73      47.188  46.744  42.509  1.00                  
ATOM   1101  H   LYS A  73      48.182  46.927  42.426  1.00                  
ATOM   1102  CA  LYS A  73      46.782  45.512  43.218  1.00                  
ATOM   1103  HA  LYS A  73      45.952  45.056  42.676  1.00                  
ATOM   1104  CB  LYS A  73      47.979  44.541  43.224  1.00                  
ATOM   1105  HB1 LYS A  73      47.742  43.714  43.893  1.00                  
ATOM   1106  HB2 LYS A  73      48.855  45.058  43.620  1.00                  
ATOM   1107  CG  LYS A  73      48.295  43.965  41.835  1.00                  
ATOM   1108  HG1 LYS A  73      48.455  44.775  41.124  1.00                  
ATOM   1109  HG2 LYS A  73      47.446  43.373  41.494  1.00                  
ATOM   1110  CD  LYS A  73      49.550  43.075  41.842  1.00                  
ATOM   1111  HD1 LYS A  73      50.420  43.702  42.040  1.00                  
ATOM   1112  HD2 LYS A  73      49.668  42.638  40.848  1.00                  
ATOM   1113  CE  LYS A  73      49.466  41.961  42.892  1.00                  
ATOM   1114  HE1 LYS A  73      48.522  41.425  42.767  1.00                  
ATOM   1115  HE2 LYS A  73      49.473  42.403  43.892  1.00                  
ATOM   1116  NZ  LYS A  73      50.588  41.011  42.761  1.00                  
ATOM   1117  HZ1 LYS A  73      50.567  40.491  41.881  1.00                  
ATOM   1118  HZ2 LYS A  73      51.507  41.424  42.761  1.00                  
ATOM   1119  HZ3 LYS A  73      50.620  40.294  43.480  1.00                  
ATOM   1120  C   LYS A  73      46.278  45.701  44.659  1.00                  
ATOM   1121  O   LYS A  73      45.949  44.702  45.306  1.00                  
ATOM   1122  N   VAL A  74      46.245  46.917  45.200  1.00                  
ATOM   1123  H   VAL A  74      46.627  47.675  44.666  1.00                  
ATOM   1124  CA  VAL A  74      45.624  47.198  46.509  1.00                  
ATOM   1125  HA  VAL A  74      45.201  46.276  46.906  1.00                  
ATOM   1126  CB  VAL A  74      46.612  47.695  47.577  1.00                  
ATOM   1127  HB  VAL A  74      46.065  47.758  48.510  1.00                  
ATOM   1128  CG1 VAL A  74      47.752  46.689  47.789  1.00                  
ATOM   1129 1HG1 VAL A  74      48.376  47.010  48.616  1.00                  
ATOM   1130 2HG1 VAL A  74      47.331  45.712  48.026  1.00                  
ATOM   1131 3HG1 VAL A  74      48.363  46.611  46.891  1.00                  
ATOM   1132  CG2 VAL A  74      47.191  49.088  47.313  1.00                  
ATOM   1133 1HG2 VAL A  74      47.916  49.333  48.087  1.00                  
ATOM   1134 2HG2 VAL A  74      47.663  49.114  46.342  1.00                  
ATOM   1135 3HG2 VAL A  74      46.401  49.837  47.339  1.00                  
ATOM   1136  C   VAL A  74      44.395  48.114  46.371  1.00                  
ATOM   1137  O   VAL A  74      43.329  47.827  46.908  1.00                  
ATOM   1138  N   PHE A  75      44.484  49.085  45.464  1.00                  
ATOM   1139  H   PHE A  75      45.384  49.271  45.040  1.00                  
ATOM   1140  CA  PHE A  75      43.355  49.370  44.589  1.00                  
ATOM   1141  HA  PHE A  75      42.527  49.736  45.185  1.00                  
ATOM   1142  CB  PHE A  75      43.698  50.491  43.588  1.00                  
ATOM   1143  HB1 PHE A  75      44.414  50.089  42.879  1.00                  
ATOM   1144  HB2 PHE A  75      44.201  51.289  44.135  1.00                  
ATOM   1145  CG  PHE A  75      42.523  51.065  42.840  1.00                  
ATOM   1146  CD1 PHE A  75      42.389  50.823  41.459  1.00                  
ATOM   1147  HD1 PHE A  75      43.151  50.258  40.922  1.00                  
ATOM   1148  CE1 PHE A  75      41.259  51.298  40.764  1.00                  
ATOM   1149  HE1 PHE A  75      41.162  51.106  39.708  1.00                  
ATOM   1150  CZ  PHE A  75      40.275  52.033  41.449  1.00                  
ATOM   1151  HZ  PHE A  75      39.416  52.411  40.918  1.00                  
ATOM   1152  CE2 PHE A  75      40.412  52.281  42.825  1.00                  
ATOM   1153  HE2 PHE A  75      39.666  52.855  43.342  1.00                  
ATOM   1154  CD2 PHE A  75      41.531  51.797  43.518  1.00                  
ATOM   1155  HD2 PHE A  75      41.633  51.999  44.569  1.00                  
ATOM   1156  C   PHE A  75      42.880  48.061  43.881  1.00                  
ATOM   1157  O   PHE A  75      43.352  46.950  44.139  1.00                  
ATOM   1158  N   GLY A  76      41.797  48.147  43.122  1.00                  
ATOM   1159  H   GLY A  76      41.652  49.057  42.702  1.00                  
ATOM   1160  CA  GLY A  76      40.628  47.248  43.282  1.00                  
ATOM   1161  HA1 GLY A  76      40.866  46.312  42.783  1.00                  
ATOM   1162  HA2 GLY A  76      39.785  47.699  42.780  1.00                  
ATOM   1163  C   GLY A  76      40.253  46.945  44.736  1.00                  
ATOM   1164  O   GLY A  76      39.259  47.471  45.252  1.00                  
ATOM   1165  N   ASN A  77      41.042  46.160  45.468  1.00                  
ATOM   1166  H   ASN A  77      41.972  45.939  45.099  1.00                  
ATOM   1167  CA  ASN A  77      40.433  45.131  46.318  1.00                  
ATOM   1168  HA  ASN A  77      39.351  45.254  46.230  1.00                  
ATOM   1169  CB  ASN A  77      40.652  43.728  45.718  1.00                  
ATOM   1170  HB1 ASN A  77      40.072  43.650  44.800  1.00                  
ATOM   1171  HB2 ASN A  77      40.251  42.979  46.390  1.00                  
ATOM   1172  CG  ASN A  77      42.074  43.348  45.329  1.00                  
ATOM   1173  OD1 ASN A  77      42.676  43.952  44.470  1.00                  
ATOM   1174  ND2 ASN A  77      42.591  42.273  45.864  1.00                  
ATOM   1175 1HD2 ASN A  77      42.106  41.797  46.631  1.00                  
ATOM   1176 2HD2 ASN A  77      43.521  42.040  45.587  1.00                  
ATOM   1177  C   ASN A  77      40.719  45.324  47.809  1.00                  
ATOM   1178  O   ASN A  77      41.850  45.516  48.256  1.00                  
ATOM   1179  N   ARG A  78      39.624  45.439  48.572  1.00                  
ATOM   1180  H   ARG A  78      38.760  45.096  48.178  1.00                  
ATOM   1181  CA  ARG A  78      39.613  45.984  49.941  1.00                  
ATOM   1182  HA  ARG A  78      40.188  46.905  49.969  1.00                  
ATOM   1183  CB  ARG A  78      38.165  46.250  50.402  1.00                  
ATOM   1184  HB1 ARG A  78      38.206  46.764  51.364  1.00                  
ATOM   1185  HB2 ARG A  78      37.679  45.287  50.572  1.00                  
ATOM   1186  CG  ARG A  78      37.248  47.058  49.460  1.00                  
ATOM   1187  HG1 ARG A  78      36.272  47.118  49.942  1.00                  
ATOM   1188  HG2 ARG A  78      37.105  46.515  48.524  1.00                  
ATOM   1189  CD  ARG A  78      37.698  48.495  49.153  1.00                  
ATOM   1190  HD1 ARG A  78      38.024  48.973  50.079  1.00                  
ATOM   1191  HD2 ARG A  78      36.833  49.049  48.781  1.00                  
ATOM   1192  NE  ARG A  78      38.746  48.544  48.116  1.00                  
ATOM   1193  HE  ARG A  78      38.516  48.148  47.210  1.00                  
ATOM   1194  CZ  ARG A  78      39.995  48.953  48.255  1.00                  
ATOM   1195  NH1 ARG A  78      40.461  49.530  49.315  1.00                  
ATOM   1196 1HH1 ARG A  78      39.876  49.678  50.112  1.00                  
ATOM   1197 2HH1 ARG A  78      41.419  49.829  49.301  1.00                  
ATOM   1198  NH2 ARG A  78      40.818  48.751  47.287  1.00                  
ATOM   1199 1HH2 ARG A  78      40.468  48.262  46.477  1.00                  
ATOM   1200 2HH2 ARG A  78      41.817  48.648  47.462  1.00                  
ATOM   1201  C   ARG A  78      40.303  45.046  50.924  1.00                  
ATOM   1202  O   ARG A  78      40.986  45.510  51.824  1.00                  
ATOM   1203  N   ASP A  79      40.161  43.755  50.675  1.00                  
ATOM   1204  H   ASP A  79      39.561  43.514  49.892  1.00                  
ATOM   1205  CA  ASP A  79      40.962  42.646  51.181  1.00                  
ATOM   1206  HA  ASP A  79      40.733  42.503  52.238  1.00                  
ATOM   1207  CB  ASP A  79      40.512  41.379  50.421  1.00                  
ATOM   1208  HB1 ASP A  79      39.550  41.057  50.824  1.00                  
ATOM   1209  HB2 ASP A  79      41.232  40.576  50.589  1.00                  
ATOM   1210  CG  ASP A  79      40.346  41.638  48.915  1.00                  
ATOM   1211  OD1 ASP A  79      39.323  42.262  48.543  1.00                  
ATOM   1212  OD2 ASP A  79      41.305  41.380  48.160  1.00                  
ATOM   1213  C   ASP A  79      42.481  42.885  51.086  1.00                  
ATOM   1214  O   ASP A  79      43.150  42.939  52.119  1.00                  
ATOM   1215  N   LEU A  80      43.043  43.083  49.888  1.00                  
ATOM   1216  H   LEU A  80      42.486  42.933  49.052  1.00                  
ATOM   1217  CA  LEU A  80      44.481  43.340  49.741  1.00                  
ATOM   1218  HA  LEU A  80      45.005  42.601  50.346  1.00                  
ATOM   1219  CB  LEU A  80      44.949  43.172  48.282  1.00                  
ATOM   1220  HB1 LEU A  80      45.642  43.978  48.041  1.00                  
ATOM   1221  HB2 LEU A  80      44.107  43.278  47.607  1.00                  
ATOM   1222  CG  LEU A  80      45.697  41.849  48.031  1.00                  
ATOM   1223  HG  LEU A  80      46.525  41.783  48.739  1.00                  
ATOM   1224  CD1 LEU A  80      44.815  40.614  48.223  1.00                  
ATOM   1225 1HD1 LEU A  80      45.395  39.714  48.022  1.00                  
ATOM   1226 2HD1 LEU A  80      44.451  40.568  49.247  1.00                  
ATOM   1227 3HD1 LEU A  80      43.955  40.651  47.557  1.00                  
ATOM   1228  CD2 LEU A  80      46.290  41.823  46.625  1.00                  
ATOM   1229 1HD2 LEU A  80      46.809  40.881  46.455  1.00                  
ATOM   1230 2HD2 LEU A  80      45.508  41.949  45.878  1.00                  
ATOM   1231 3HD2 LEU A  80      47.001  42.641  46.522  1.00                  
ATOM   1232  C   LEU A  80      44.945  44.699  50.279  1.00                  
ATOM   1233  O   LEU A  80      46.045  44.785  50.828  1.00                  
ATOM   1234  N   LEU A  81      44.125  45.746  50.157  1.00                  
ATOM   1235  H   LEU A  81      43.269  45.626  49.627  1.00                  
ATOM   1236  CA  LEU A  81      44.420  47.034  50.790  1.00                  
ATOM   1237  HA  LEU A  81      45.392  47.363  50.435  1.00                  
ATOM   1238  CB  LEU A  81      43.359  48.074  50.401  1.00                  
ATOM   1239  HB1 LEU A  81      42.390  47.763  50.790  1.00                  
ATOM   1240  HB2 LEU A  81      43.281  48.066  49.320  1.00                  
ATOM   1241  CG  LEU A  81      43.618  49.541  50.819  1.00                  
ATOM   1242  HG  LEU A  81      42.957  50.148  50.200  1.00                  
ATOM   1243  CD1 LEU A  81      43.236  49.842  52.266  1.00                  
ATOM   1244 1HD1 LEU A  81      43.219  50.922  52.420  1.00                  
ATOM   1245 2HD1 LEU A  81      42.262  49.424  52.509  1.00                  
ATOM   1246 3HD1 LEU A  81      43.985  49.448  52.952  1.00                  
ATOM   1247  CD2 LEU A  81      45.038  50.032  50.538  1.00                  
ATOM   1248 1HD2 LEU A  81      45.097  51.099  50.759  1.00                  
ATOM   1249 2HD2 LEU A  81      45.745  49.530  51.201  1.00                  
ATOM   1250 3HD2 LEU A  81      45.301  49.853  49.500  1.00                  
ATOM   1251  C   LEU A  81      44.559  46.879  52.303  1.00                  
ATOM   1252  O   LEU A  81      45.517  47.380  52.873  1.00                  
ATOM   1253  N   LEU A  82      43.661  46.138  52.946  1.00                  
ATOM   1254  H   LEU A  82      42.881  45.747  52.429  1.00                  
ATOM   1255  CA  LEU A  82      43.752  45.862  54.374  1.00                  
ATOM   1256  HA  LEU A  82      43.885  46.809  54.901  1.00                  
ATOM   1257  CB  LEU A  82      42.400  45.255  54.806  1.00                  
ATOM   1258  HB1 LEU A  82      42.257  44.291  54.317  1.00                  
ATOM   1259  HB2 LEU A  82      41.626  45.926  54.431  1.00                  
ATOM   1260  CG  LEU A  82      42.185  45.097  56.325  1.00                  
ATOM   1261  HG  LEU A  82      42.648  45.931  56.851  1.00                  
ATOM   1262  CD1 LEU A  82      40.678  45.118  56.620  1.00                  
ATOM   1263 1HD1 LEU A  82      40.519  45.020  57.693  1.00                  
ATOM   1264 2HD1 LEU A  82      40.257  46.066  56.292  1.00                  
ATOM   1265 3HD1 LEU A  82      40.183  44.299  56.099  1.00                  
ATOM   1266  CD2 LEU A  82      42.719  43.774  56.882  1.00                  
ATOM   1267 1HD2 LEU A  82      42.492  43.706  57.946  1.00                  
ATOM   1268 2HD2 LEU A  82      42.271  42.929  56.362  1.00                  
ATOM   1269 3HD2 LEU A  82      43.800  43.725  56.779  1.00                  
ATOM   1270  C   LEU A  82      44.951  44.983  54.731  1.00                  
ATOM   1271  O   LEU A  82      45.575  45.222  55.752  1.00                  
ATOM   1272  N   SER A  83      45.320  44.009  53.897  1.00                  
ATOM   1273  H   SER A  83      44.722  43.816  53.103  1.00                  
ATOM   1274  CA  SER A  83      46.555  43.226  54.077  1.00                  
ATOM   1275  HA  SER A  83      46.488  42.679  55.017  1.00                  
ATOM   1276  CB  SER A  83      46.648  42.207  52.932  1.00                  
ATOM   1277  HB1 SER A  83      46.752  42.732  51.985  1.00                  
ATOM   1278  HB2 SER A  83      45.727  41.623  52.902  1.00                  
ATOM   1279  OG  SER A  83      47.740  41.322  53.076  1.00                  
ATOM   1280  HG  SER A  83      47.809  40.791  52.275  1.00                  
ATOM   1281  C   SER A  83      47.815  44.122  54.150  1.00                  
ATOM   1282  O   SER A  83      48.620  44.064  55.095  1.00                  
ATOM   1283  N   LEU A  84      47.930  45.008  53.151  1.00                  
ATOM   1284  H   LEU A  84      47.186  45.024  52.463  1.00                  
ATOM   1285  CA  LEU A  84      48.977  46.024  53.023  1.00                  
ATOM   1286  HA  LEU A  84      49.940  45.523  52.927  1.00                  
ATOM   1287  CB  LEU A  84      48.675  46.827  51.734  1.00                  
ATOM   1288  HB1 LEU A  84      47.746  47.373  51.866  1.00                  
ATOM   1289  HB2 LEU A  84      48.498  46.111  50.931  1.00                  
ATOM   1290  CG  LEU A  84      49.710  47.840  51.210  1.00                  
ATOM   1291  HG  LEU A  84      49.294  48.269  50.299  1.00                  
ATOM   1292  CD1 LEU A  84      50.047  49.021  52.118  1.00                  
ATOM   1293 1HD1 LEU A  84      50.648  49.749  51.577  1.00                  
ATOM   1294 2HD1 LEU A  84      49.121  49.506  52.439  1.00                  
ATOM   1295 3HD1 LEU A  84      50.588  48.698  53.001  1.00                  
ATOM   1296  CD2 LEU A  84      51.003  47.134  50.828  1.00                  
ATOM   1297 1HD2 LEU A  84      51.491  46.728  51.712  1.00                  
ATOM   1298 2HD2 LEU A  84      50.775  46.320  50.142  1.00                  
ATOM   1299 3HD2 LEU A  84      51.667  47.844  50.341  1.00                  
ATOM   1300  C   LEU A  84      49.033  46.924  54.251  1.00                  
ATOM   1301  O   LEU A  84      50.091  47.043  54.869  1.00                  
ATOM   1302  N   GLU A  85      47.899  47.515  54.617  1.00                  
ATOM   1303  H   GLU A  85      47.070  47.380  54.047  1.00                  
ATOM   1304  CA  GLU A  85      47.798  48.402  55.763  1.00                  
ATOM   1305  HA  GLU A  85      48.543  49.189  55.631  1.00                  
ATOM   1306  CB  GLU A  85      46.409  49.066  55.848  1.00                  
ATOM   1307  HB1 GLU A  85      45.947  48.805  56.801  1.00                  
ATOM   1308  HB2 GLU A  85      45.752  48.700  55.060  1.00                  
ATOM   1309  CG  GLU A  85      46.491  50.598  55.762  1.00                  
ATOM   1310  HG1 GLU A  85      47.209  50.961  56.502  1.00                  
ATOM   1311  HG2 GLU A  85      45.514  51.006  56.034  1.00                  
ATOM   1312  CD  GLU A  85      46.874  51.104  54.361  1.00                  
ATOM   1313  OE1 GLU A  85      45.946  51.381  53.569  1.00                  
ATOM   1314  OE2 GLU A  85      48.088  51.249  54.090  1.00                  
ATOM   1315  C   GLU A  85      48.170  47.682  57.060  1.00                  
ATOM   1316  O   GLU A  85      48.950  48.213  57.828  1.00                  
ATOM   1317  N   GLU A  86      47.724  46.455  57.305  1.00                  
ATOM   1318  H   GLU A  86      47.077  46.031  56.647  1.00                  
ATOM   1319  CA  GLU A  86      48.010  45.722  58.546  1.00                  
ATOM   1320  HA  GLU A  86      47.880  46.398  59.391  1.00                  
ATOM   1321  CB  GLU A  86      47.002  44.566  58.706  1.00                  
ATOM   1322  HB1 GLU A  86      47.354  43.886  59.483  1.00                  
ATOM   1323  HB2 GLU A  86      46.967  43.995  57.776  1.00                  
ATOM   1324  CG  GLU A  86      45.577  45.026  59.071  1.00                  
ATOM   1325  HG1 GLU A  86      44.924  44.151  59.068  1.00                  
ATOM   1326  HG2 GLU A  86      45.208  45.717  58.310  1.00                  
ATOM   1327  CD  GLU A  86      45.495  45.693  60.453  1.00                  
ATOM   1328  OE1 GLU A  86      46.109  45.174  61.408  1.00                  
ATOM   1329  OE2 GLU A  86      44.849  46.758  60.584  1.00                  
ATOM   1330  C   GLU A  86      49.451  45.195  58.653  1.00                  
ATOM   1331  O   GLU A  86      49.889  44.867  59.761  1.00                  
ATOM   1332  N   ILE A  87      50.237  45.147  57.562  1.00                  
ATOM   1333  H   ILE A  87      49.827  45.340  56.654  1.00                  
ATOM   1334  CA  ILE A  87      51.703  45.005  57.730  1.00                  
ATOM   1335  HA  ILE A  87      51.889  44.514  58.684  1.00                  
ATOM   1336  CB  ILE A  87      52.334  44.066  56.673  1.00                  
ATOM   1337  HB  ILE A  87      53.403  44.022  56.888  1.00                  
ATOM   1338  CG2 ILE A  87      51.774  42.643  56.864  1.00                  
ATOM   1339 1HG2 ILE A  87      52.332  41.925  56.270  1.00                  
ATOM   1340 2HG2 ILE A  87      51.822  42.353  57.914  1.00                  
ATOM   1341 3HG2 ILE A  87      50.728  42.615  56.548  1.00                  
ATOM   1342  CG1 ILE A  87      52.174  44.548  55.216  1.00                  
ATOM   1343 1HG1 ILE A  87      52.547  45.565  55.143  1.00                  
ATOM   1344 2HG1 ILE A  87      51.120  44.554  54.946  1.00                  
ATOM   1345  CD1 ILE A  87      52.934  43.716  54.176  1.00                  
ATOM   1346  HD1 ILE A  87      52.857  44.205  53.205  1.00                  
ATOM   1347  HD2 ILE A  87      53.986  43.641  54.453  1.00                  
ATOM   1348  HD3 ILE A  87      52.503  42.721  54.094  1.00                  
ATOM   1349  C   ILE A  87      52.461  46.353  57.861  1.00                  
ATOM   1350  O   ILE A  87      53.379  46.502  58.692  1.00                  
ATOM   1351  N   LEU A  88      52.097  47.335  57.031  1.00                  
ATOM   1352  H   LEU A  88      51.300  47.180  56.418  1.00                  
ATOM   1353  CA  LEU A  88      52.766  48.631  56.969  1.00                  
ATOM   1354  HA  LEU A  88      53.841  48.473  56.918  1.00                  
ATOM   1355  CB  LEU A  88      52.305  49.438  55.730  1.00                  
ATOM   1356  HB1 LEU A  88      52.256  50.493  56.005  1.00                  
ATOM   1357  HB2 LEU A  88      51.284  49.162  55.474  1.00                  
ATOM   1358  CG  LEU A  88      53.179  49.371  54.463  1.00                  
ATOM   1359  HG  LEU A  88      52.693  49.986  53.705  1.00                  
ATOM   1360  CD1 LEU A  88      54.575  49.959  54.687  1.00                  
ATOM   1361 1HD1 LEU A  88      55.106  50.034  53.739  1.00                  
ATOM   1362 2HD1 LEU A  88      54.495  50.953  55.128  1.00                  
ATOM   1363 3HD1 LEU A  88      55.160  49.329  55.356  1.00                  
ATOM   1364  CD2 LEU A  88      53.335  47.971  53.877  1.00                  
ATOM   1365 1HD2 LEU A  88      53.803  48.034  52.898  1.00                  
ATOM   1366 2HD2 LEU A  88      53.945  47.358  54.532  1.00                  
ATOM   1367 3HD2 LEU A  88      52.359  47.507  53.772  1.00                  
ATOM   1368  C   LEU A  88      52.517  49.466  58.216  1.00                  
ATOM   1369  O   LEU A  88      53.456  50.071  58.707  1.00                  
ATOM   1370  N   HIS A  89      51.288  49.537  58.718  1.00                  
ATOM   1371  H   HIS A  89      50.550  48.982  58.287  1.00                  
ATOM   1372  CA  HIS A  89      50.904  50.469  59.768  1.00                  
ATOM   1373  HA  HIS A  89      51.285  51.433  59.429  1.00                  
ATOM   1374  CB  HIS A  89      49.381  50.700  59.894  1.00                  
ATOM   1375  HB1 HIS A  89      48.951  50.744  58.892  1.00                  
ATOM   1376  HB2 HIS A  89      49.240  51.686  60.336  1.00                  
ATOM   1377  CG  HIS A  89      48.565  49.742  60.732  1.00                  
ATOM   1378  ND1 HIS A  89      48.715  49.504  62.105  1.00                  
ATOM   1379  CE1 HIS A  89      47.755  48.620  62.429  1.00                  
ATOM   1380  HE1 HIS A  89      47.603  48.194  63.412  1.00                  
ATOM   1381  NE2 HIS A  89      47.005  48.330  61.359  1.00                  
ATOM   1382  HE2 HIS A  89      46.221  47.665  61.331  1.00                  
ATOM   1383  CD2 HIS A  89      47.486  49.040  60.288  1.00                  
ATOM   1384  HD2 HIS A  89      47.088  49.034  59.284  1.00                  
ATOM   1385  C   HIS A  89      51.614  50.248  61.101  1.00                  
ATOM   1386  O   HIS A  89      52.070  51.251  61.650  1.00                  
ATOM   1387  N   PRO A  90      51.842  49.017  61.603  1.00                  
ATOM   1388  CD  PRO A  90      51.266  47.749  61.175  1.00                  
ATOM   1389  HD1 PRO A  90      51.925  47.279  60.453  1.00                  
ATOM   1390  HD2 PRO A  90      50.273  47.849  60.744  1.00                  
ATOM   1391  CG  PRO A  90      51.216  46.899  62.438  1.00                  
ATOM   1392  HG1 PRO A  90      51.223  45.833  62.208  1.00                  
ATOM   1393  HG2 PRO A  90      50.336  47.163  63.024  1.00                  
ATOM   1394  CB  PRO A  90      52.482  47.336  63.177  1.00                  
ATOM   1395  HB1 PRO A  90      53.321  46.735  62.821  1.00                  
ATOM   1396  HB2 PRO A  90      52.371  47.221  64.255  1.00                  
ATOM   1397  CA  PRO A  90      52.674  48.812  62.788  1.00                  
ATOM   1398  HA  PRO A  90      52.308  49.449  63.594  1.00                  
ATOM   1399  C   PRO A  90      54.147  49.112  62.529  1.00                  
ATOM   1400  O   PRO A  90      54.807  49.686  63.396  1.00                  
ATOM   1401  N   GLU A  91      54.669  48.761  61.341  1.00                  
ATOM   1402  H   GLU A  91      54.083  48.323  60.641  1.00                  
ATOM   1403  CA  GLU A  91      56.068  49.096  61.009  1.00                  
ATOM   1404  HA  GLU A  91      56.725  48.688  61.777  1.00                  
ATOM   1405  CB  GLU A  91      56.422  48.461  59.669  1.00                  
ATOM   1406  HB1 GLU A  91      57.320  48.920  59.269  1.00                  
ATOM   1407  HB2 GLU A  91      55.617  48.637  58.956  1.00                  
ATOM   1408  CG  GLU A  91      56.636  46.955  59.817  1.00                  
ATOM   1409  HG1 GLU A  91      56.435  46.512  58.844  1.00                  
ATOM   1410  HG2 GLU A  91      55.910  46.528  60.512  1.00                  
ATOM   1411  CD  GLU A  91      58.055  46.565  60.251  1.00                  
ATOM   1412  OE1 GLU A  91      58.458  45.444  59.847  1.00                  
ATOM   1413  OE2 GLU A  91      58.737  47.330  60.974  1.00                  
ATOM   1414  C   GLU A  91      56.352  50.605  60.975  1.00                  
ATOM   1415  O   GLU A  91      57.361  51.092  61.491  1.00                  
ATOM   1416  N   VAL A  92      55.419  51.342  60.386  1.00                  
ATOM   1417  H   VAL A  92      54.643  50.837  59.962  1.00                  
ATOM   1418  CA  VAL A  92      55.421  52.791  60.217  1.00                  
ATOM   1419  HA  VAL A  92      56.409  53.094  59.870  1.00                  
ATOM   1420  CB  VAL A  92      54.392  53.185  59.140  1.00                  
ATOM   1421  HB  VAL A  92      53.451  52.670  59.330  1.00                  
ATOM   1422  CG1 VAL A  92      54.102  54.689  59.083  1.00                  
ATOM   1423 1HG1 VAL A  92      53.501  54.921  58.203  1.00                  
ATOM   1424 2HG1 VAL A  92      53.546  54.994  59.970  1.00                  
ATOM   1425 3HG1 VAL A  92      55.040  55.234  59.046  1.00                  
ATOM   1426  CG2 VAL A  92      54.931  52.763  57.765  1.00                  
ATOM   1427 1HG2 VAL A  92      55.217  51.712  57.767  1.00                  
ATOM   1428 2HG2 VAL A  92      54.153  52.896  57.017  1.00                  
ATOM   1429 3HG2 VAL A  92      55.804  53.361  57.506  1.00                  
ATOM   1430  C   VAL A  92      55.183  53.508  61.538  1.00                  
ATOM   1431  O   VAL A  92      55.861  54.500  61.788  1.00                  
ATOM   1432  N   CYS A  93      54.314  52.996  62.415  1.00                  
ATOM   1433  H   CYS A  93      53.744  52.203  62.138  1.00                  
ATOM   1434  CA  CYS A  93      54.215  53.486  63.788  1.00                  
ATOM   1435  HA  CYS A  93      53.981  54.551  63.767  1.00                  
ATOM   1436  CB  CYS A  93      53.095  52.773  64.557  1.00                  
ATOM   1437  HB1 CYS A  93      53.173  53.041  65.614  1.00                  
ATOM   1438  HB2 CYS A  93      53.197  51.690  64.471  1.00                  
ATOM   1439  SG  CYS A  93      51.474  53.310  63.937  1.00                  
ATOM   1440  HG  CYS A  93      51.444  52.498  62.869  1.00                  
ATOM   1441  C   CYS A  93      55.552  53.347  64.513  1.00                  
ATOM   1442  O   CYS A  93      56.111  54.351  64.941  1.00                  
ATOM   1443  N   ARG A  94      56.117  52.138  64.559  1.00                  
ATOM   1444  H   ARG A  94      55.614  51.358  64.141  1.00                  
ATOM   1445  CA  ARG A  94      57.376  51.866  65.271  1.00                  
ATOM   1446  HA  ARG A  94      57.221  52.096  66.330  1.00                  
ATOM   1447  CB  ARG A  94      57.611  50.355  65.114  1.00                  
ATOM   1448  HB1 ARG A  94      57.816  50.140  64.067  1.00                  
ATOM   1449  HB2 ARG A  94      56.669  49.856  65.348  1.00                  
ATOM   1450  CG  ARG A  94      58.656  49.681  66.016  1.00                  
ATOM   1451  HG1 ARG A  94      58.592  48.606  65.844  1.00                  
ATOM   1452  HG2 ARG A  94      58.374  49.852  67.055  1.00                  
ATOM   1453  CD  ARG A  94      60.126  50.095  65.850  1.00                  
ATOM   1454  HD1 ARG A  94      60.759  49.347  66.330  1.00                  
ATOM   1455  HD2 ARG A  94      60.267  51.032  66.393  1.00                  
ATOM   1456  NE  ARG A  94      60.584  50.307  64.463  1.00                  
ATOM   1457  HE  ARG A  94      61.143  51.147  64.319  1.00                  
ATOM   1458  CZ  ARG A  94      60.393  49.642  63.338  1.00                  
ATOM   1459  NH1 ARG A  94      59.739  48.521  63.241  1.00                  
ATOM   1460 1HH1 ARG A  94      59.339  48.108  64.055  1.00                  
ATOM   1461 2HH1 ARG A  94      59.518  48.121  62.320  1.00                  
ATOM   1462  NH2 ARG A  94      60.906  50.141  62.257  1.00                  
ATOM   1463 1HH2 ARG A  94      61.476  50.979  62.386  1.00                  
ATOM   1464 2HH2 ARG A  94      60.712  49.731  61.361  1.00                  
ATOM   1465  C   ARG A  94      58.525  52.761  64.779  1.00                  
ATOM   1466  O   ARG A  94      59.270  53.321  65.579  1.00                  
ATOM   1467  N   PHE A  95      58.638  52.962  63.464  1.00                  
ATOM   1468  H   PHE A  95      58.006  52.453  62.854  1.00                  
ATOM   1469  CA  PHE A  95      59.621  53.879  62.869  1.00                  
ATOM   1470  HA  PHE A  95      60.595  53.648  63.282  1.00                  
ATOM   1471  CB  PHE A  95      59.655  53.624  61.351  1.00                  
ATOM   1472  HB1 PHE A  95      58.743  54.028  60.907  1.00                  
ATOM   1473  HB2 PHE A  95      59.629  52.546  61.186  1.00                  
ATOM   1474  CG  PHE A  95      60.854  54.175  60.594  1.00                  
ATOM   1475  CD1 PHE A  95      61.881  53.309  60.165  1.00                  
ATOM   1476  HD1 PHE A  95      61.842  52.258  60.415  1.00                  
ATOM   1477  CE1 PHE A  95      62.927  53.791  59.357  1.00                  
ATOM   1478  HE1 PHE A  95      63.687  53.111  58.996  1.00                  
ATOM   1479  CZ  PHE A  95      62.959  55.143  58.978  1.00                  
ATOM   1480  HZ  PHE A  95      63.739  55.505  58.322  1.00                  
ATOM   1481  CE2 PHE A  95      61.959  56.020  59.436  1.00                  
ATOM   1482  HE2 PHE A  95      61.979  57.061  59.145  1.00                  
ATOM   1483  CD2 PHE A  95      60.907  55.534  60.234  1.00                  
ATOM   1484  HD2 PHE A  95      60.117  56.201  60.547  1.00                  
ATOM   1485  C   PHE A  95      59.361  55.364  63.195  1.00                  
ATOM   1486  O   PHE A  95      60.306  56.122  63.425  1.00                  
ATOM   1487  N   VAL A  96      58.105  55.813  63.243  1.00                  
ATOM   1488  H   VAL A  96      57.337  55.171  63.064  1.00                  
ATOM   1489  CA  VAL A  96      57.786  57.176  63.696  1.00                  
ATOM   1490  HA  VAL A  96      58.366  57.883  63.106  1.00                  
ATOM   1491  CB  VAL A  96      56.290  57.510  63.501  1.00                  
ATOM   1492  HB  VAL A  96      55.675  56.681  63.848  1.00                  
ATOM   1493  CG1 VAL A  96      55.839  58.782  64.236  1.00                  
ATOM   1494 1HG1 VAL A  96      54.812  59.022  63.963  1.00                  
ATOM   1495 2HG1 VAL A  96      55.865  58.614  65.313  1.00                  
ATOM   1496 3HG1 VAL A  96      56.495  59.615  63.984  1.00                  
ATOM   1497  CG2 VAL A  96      56.008  57.752  62.015  1.00                  
ATOM   1498 1HG2 VAL A  96      54.937  57.884  61.859  1.00                  
ATOM   1499 2HG2 VAL A  96      56.541  58.635  61.667  1.00                  
ATOM   1500 3HG2 VAL A  96      56.336  56.891  61.440  1.00                  
ATOM   1501  C   VAL A  96      58.203  57.391  65.149  1.00                  
ATOM   1502  O   VAL A  96      58.824  58.414  65.448  1.00                  
ATOM   1503  N   GLU A  97      57.925  56.416  66.017  1.00                  
ATOM   1504  H   GLU A  97      57.398  55.607  65.690  1.00                  
ATOM   1505  CA  GLU A  97      58.374  56.391  67.407  1.00                  
ATOM   1506  HA  GLU A  97      57.956  57.251  67.927  1.00                  
ATOM   1507  CB  GLU A  97      57.883  55.123  68.138  1.00                  
ATOM   1508  HB1 GLU A  97      58.354  55.092  69.121  1.00                  
ATOM   1509  HB2 GLU A  97      58.201  54.240  67.592  1.00                  
ATOM   1510  CG  GLU A  97      56.361  55.062  68.338  1.00                  
ATOM   1511  HG1 GLU A  97      55.855  55.208  67.382  1.00                  
ATOM   1512  HG2 GLU A  97      56.059  55.881  68.996  1.00                  
ATOM   1513  CD  GLU A  97      55.939  53.715  68.950  1.00                  
ATOM   1514  OE1 GLU A  97      56.103  53.570  70.183  1.00                  
ATOM   1515  OE2 GLU A  97      55.467  52.841  68.184  1.00                  
ATOM   1516  C   GLU A  97      59.904  56.518  67.500  1.00                  
ATOM   1517  O   GLU A  97      60.396  57.391  68.215  1.00                  
ATOM   1518  N   GLU A  98      60.664  55.753  66.700  1.00                  
ATOM   1519  H   GLU A  98      60.208  55.015  66.170  1.00                  
ATOM   1520  CA  GLU A  98      62.127  55.914  66.595  1.00                  
ATOM   1521  HA  GLU A  98      62.590  55.696  67.557  1.00                  
ATOM   1522  CB  GLU A  98      62.727  54.982  65.505  1.00                  
ATOM   1523  HB1 GLU A  98      63.785  55.237  65.421  1.00                  
ATOM   1524  HB2 GLU A  98      62.276  55.261  64.558  1.00                  
ATOM   1525  CG  GLU A  98      62.674  53.445  65.566  1.00                  
ATOM   1526  HG1 GLU A  98      61.671  53.108  65.801  1.00                  
ATOM   1527  HG2 GLU A  98      63.343  53.093  66.354  1.00                  
ATOM   1528  CD  GLU A  98      63.121  52.876  64.198  1.00                  
ATOM   1529  OE1 GLU A  98      62.343  52.170  63.509  1.00                  
ATOM   1530  OE2 GLU A  98      64.228  53.236  63.742  1.00                  
ATOM   1531  C   GLU A  98      62.581  57.315  66.156  1.00                  
ATOM   1532  O   GLU A  98      63.686  57.735  66.504  1.00                  
ATOM   1533  N   LYS A  99      61.799  58.004  65.309  1.00                  
ATOM   1534  H   LYS A  99      60.901  57.598  65.065  1.00                  
ATOM   1535  CA  LYS A  99      62.227  59.244  64.631  1.00                  
ATOM   1536  HA  LYS A  99      63.306  59.348  64.755  1.00                  
ATOM   1537  CB  LYS A  99      61.946  59.172  63.113  1.00                  
ATOM   1538  HB1 LYS A  99      61.784  60.180  62.727  1.00                  
ATOM   1539  HB2 LYS A  99      61.030  58.610  62.927  1.00                  
ATOM   1540  CG  LYS A  99      63.111  58.576  62.301  1.00                  
ATOM   1541  HG1 LYS A  99      64.011  59.168  62.475  1.00                  
ATOM   1542  HG2 LYS A  99      62.858  58.644  61.242  1.00                  
ATOM   1543  CD  LYS A  99      63.398  57.111  62.641  1.00                  
ATOM   1544  HD1 LYS A  99      62.480  56.549  62.502  1.00                  
ATOM   1545  HD2 LYS A  99      63.723  57.030  63.676  1.00                  
ATOM   1546  CE  LYS A  99      64.478  56.496  61.757  1.00                  
ATOM   1547  HE1 LYS A  99      65.456  56.858  62.085  1.00                  
ATOM   1548  HE2 LYS A  99      64.309  56.816  60.726  1.00                  
ATOM   1549  NZ  LYS A  99      64.409  55.021  61.830  1.00                  
ATOM   1550  HZ1 LYS A  99      63.508  54.685  61.514  1.00                  
ATOM   1551  HZ2 LYS A  99      65.126  54.565  61.295  1.00                  
ATOM   1552  HZ3 LYS A  99      64.496  54.648  62.781  1.00                  
ATOM   1553  C   LYS A  99      61.681  60.529  65.260  1.00                  
ATOM   1554  O   LYS A  99      62.008  61.619  64.793  1.00                  
ATOM   1555  N   TYR A 100      60.898  60.419  66.334  1.00                  
ATOM   1556  H   TYR A 100      60.588  59.489  66.599  1.00                  
ATOM   1557  CA  TYR A 100      60.503  61.568  67.150  1.00                  
ATOM   1558  HA  TYR A 100      61.002  62.460  66.768  1.00                  
ATOM   1559  CB  TYR A 100      58.993  61.840  67.059  1.00                  
ATOM   1560  HB1 TYR A 100      58.570  61.304  66.207  1.00                  
ATOM   1561  HB2 TYR A 100      58.865  62.904  66.858  1.00                  
ATOM   1562  CG  TYR A 100      58.195  61.511  68.308  1.00                  
ATOM   1563  CD1 TYR A 100      58.121  62.445  69.363  1.00                  
ATOM   1564  HD1 TYR A 100      58.635  63.395  69.292  1.00                  
ATOM   1565  CE1 TYR A 100      57.404  62.137  70.533  1.00                  
ATOM   1566  HE1 TYR A 100      57.354  62.841  71.352  1.00                  
ATOM   1567  CZ  TYR A 100      56.769  60.887  70.658  1.00                  
ATOM   1568  OH  TYR A 100      56.077  60.594  71.788  1.00                  
ATOM   1569  HH  TYR A 100      55.729  59.703  71.761  1.00                  
ATOM   1570  CE2 TYR A 100      56.854  59.943  69.610  1.00                  
ATOM   1571  HE2 TYR A 100      56.386  58.976  69.713  1.00                  
ATOM   1572  CD2 TYR A 100      57.565  60.260  68.435  1.00                  
ATOM   1573  HD2 TYR A 100      57.649  59.532  67.638  1.00                  
ATOM   1574  C   TYR A 100      60.993  61.426  68.603  1.00                  
ATOM   1575  O   TYR A 100      61.637  60.466  69.026  1.00                  
TER
END
