# Supplementary material for: Effective Identification of Bacterial Type III Secretion Signals Using Joint Element Features
Source: PLoS One. 2013 Apr 4;8(4):e59754. doi: 10.1371/journal.pone.0059754 (PMC3617162; doi:10.1371/journal.pone.0059754)
Supplement: Zip file S1 — Predicted 3D structure of T3S and non-T3S signal sequences. (ZIP) [file pone.0059754.s017.zip › Supplemental_Zip_FileS1.Predicted_structure/neg/neg307.pdb]

HEADER protein
METHOD
METHOD    The models are generated by I-TASSER which combines the
METHOD    methods of threading, ab initio modeling and structural
METHOD    refinement. The procedure is fully automated.
METHOD
METHOD    Please cite following articles when you use the I-TASSER server:
METHOD 1. Ambrish Roy, Alper Kucukural, Yang Zhang. I-TASSER: a unified
METHOD    platform for automated protein structure and function prediction.
METHOD    Nature Protocols, vol 5, 725-738 (2010). 
METHOD 2. Yang Zhang. I-TASSER server for protein 3D structure prediction.
METHOD    BMC Bioinformatics, vol 9, 40 (2008).
METHOD
MODEL  1
REMARK PARENT N/A (Threading alignments from the templates are below the Z-score cut-off)
ATOM      1  N   ILE A   1      64.089  56.360  38.959  1.00165.27           N
ATOM      2  CA  ILE A   1      64.228  55.604  37.697  1.00165.27           C
ATOM      3  CB  ILE A   1      65.341  54.604  37.835  1.00165.27           C
ATOM      4  CG2 ILE A   1      65.291  53.652  36.630  1.00165.27           C
ATOM      5  CG1 ILE A   1      66.686  55.335  37.993  1.00165.27           C
ATOM      6  CD1 ILE A   1      67.025  56.226  36.799  1.00165.27           C
ATOM      7  C   ILE A   1      62.974  54.887  37.298  1.00165.27           C
ATOM      8  O   ILE A   1      62.284  55.289  36.365  1.00165.27           O
ATOM      9  N   VAL A   2      62.635  53.823  38.045  1.00130.16           N
ATOM     10  CA  VAL A   2      61.555  52.901  37.809  1.00130.16           C
ATOM     11  CB  VAL A   2      61.591  51.721  38.737  1.00130.16           C
ATOM     12  CG1 VAL A   2      61.342  52.225  40.168  1.00130.16           C
ATOM     13  CG2 VAL A   2      60.570  50.673  38.256  1.00130.16           C
ATOM     14  C   VAL A   2      60.207  53.545  37.967  1.00130.16           C
ATOM     15  O   VAL A   2      59.201  52.950  37.581  1.00130.16           O
ATOM     16  N   VAL A   3      60.152  54.780  38.506  1.00 74.42           N
ATOM     17  CA  VAL A   3      58.951  55.419  38.986  1.00 74.42           C
ATOM     18  CB  VAL A   3      59.108  56.908  39.075  1.00 74.42           C
ATOM     19  CG1 VAL A   3      57.755  57.517  39.480  1.00 74.42           C
ATOM     20  CG2 VAL A   3      60.274  57.237  40.020  1.00 74.42           C
ATOM     21  C   VAL A   3      57.771  55.216  38.091  1.00 74.42           C
ATOM     22  O   VAL A   3      56.731  54.757  38.564  1.00 74.42           O
ATOM     23  N   LYS A   4      57.890  55.544  36.796  1.00150.24           N
ATOM     24  CA  LYS A   4      56.772  55.434  35.900  1.00150.24           C
ATOM     25  CB  LYS A   4      57.031  56.070  34.521  1.00150.24           C
ATOM     26  CG  LYS A   4      58.297  55.568  33.824  1.00150.24           C
ATOM     27  CD  LYS A   4      59.582  55.927  34.574  1.00150.24           C
ATOM     28  CE  LYS A   4      60.853  55.367  33.937  1.00150.24           C
ATOM     29  NZ  LYS A   4      61.564  56.438  33.206  1.00150.24           N
ATOM     30  C   LYS A   4      56.347  54.008  35.692  1.00150.24           C
ATOM     31  O   LYS A   4      55.151  53.724  35.675  1.00150.24           O
ATOM     32  N   ARG A   5      57.292  53.063  35.524  1.00126.60           N
ATOM     33  CA  ARG A   5      56.889  51.710  35.241  1.00126.60           C
ATOM     34  CB  ARG A   5      58.054  50.761  34.895  1.00126.60           C
ATOM     35  CG  ARG A   5      57.570  49.428  34.311  1.00126.60           C
ATOM     36  CD  ARG A   5      58.686  48.518  33.791  1.00126.60           C
ATOM     37  NE  ARG A   5      59.116  47.621  34.901  1.00126.60           N
ATOM     38  CZ  ARG A   5      58.483  46.430  35.112  1.00126.60           C
ATOM     39  NH1 ARG A   5      57.407  46.079  34.348  1.00126.60           N
ATOM     40  NH2 ARG A   5      58.924  45.587  36.091  1.00126.60           N
ATOM     41  C   ARG A   5      56.167  51.140  36.422  1.00126.60           C
ATOM     42  O   ARG A   5      55.203  50.392  36.262  1.00126.60           O
ATOM     43  N   SER A   6      56.631  51.463  37.644  1.00 42.48           N
ATOM     44  CA  SER A   6      56.032  50.942  38.842  1.00 42.48           C
ATOM     45  CB  SER A   6      56.768  51.390  40.118  1.00 42.48           C
ATOM     46  OG  SER A   6      58.116  50.946  40.091  1.00 42.48           O
ATOM     47  C   SER A   6      54.632  51.452  38.969  1.00 42.48           C
ATOM     48  O   SER A   6      53.712  50.696  39.276  1.00 42.48           O
ATOM     49  N   VAL A   7      54.438  52.764  38.742  1.00118.31           N
ATOM     50  CA  VAL A   7      53.136  53.353  38.862  1.00118.31           C
ATOM     51  CB  VAL A   7      53.148  54.854  38.780  1.00118.31           C
ATOM     52  CG1 VAL A   7      53.735  55.287  37.431  1.00118.31           C
ATOM     53  CG2 VAL A   7      51.721  55.363  39.032  1.00118.31           C
ATOM     54  C   VAL A   7      52.225  52.783  37.815  1.00118.31           C
ATOM     55  O   VAL A   7      51.034  52.622  38.060  1.00118.31           O
ATOM     56  N   TRP A   8      52.743  52.487  36.609  1.00 72.87           N
ATOM     57  CA  TRP A   8      51.938  51.908  35.568  1.00 72.87           C
ATOM     58  CB  TRP A   8      52.667  51.835  34.217  1.00 72.87           C
ATOM     59  CG  TRP A   8      52.801  53.177  33.544  1.00 72.87           C
ATOM     60  CD2 TRP A   8      53.708  53.453  32.468  1.00 72.87           C
ATOM     61  CD1 TRP A   8      52.132  54.338  33.796  1.00 72.87           C
ATOM     62  NE1 TRP A   8      52.560  55.322  32.938  1.00 72.87           N
ATOM     63  CE2 TRP A   8      53.532  54.791  32.116  1.00 72.87           C
ATOM     64  CE3 TRP A   8      54.612  52.656  31.825  1.00 72.87           C
ATOM     65  CZ2 TRP A   8      54.261  55.355  31.109  1.00 72.87           C
ATOM     66  CZ3 TRP A   8      55.349  53.227  30.813  1.00 72.87           C
ATOM     67  CH2 TRP A   8      55.175  54.551  30.464  1.00 72.87           C
ATOM     68  C   TRP A   8      51.520  50.518  35.947  1.00 72.87           C
ATOM     69  O   TRP A   8      50.411  50.095  35.629  1.00 72.87           O
ATOM     70  N   GLN A   9      52.416  49.746  36.594  1.00 59.03           N
ATOM     71  CA  GLN A   9      52.089  48.397  36.968  1.00 59.03           C
ATOM     72  CB  GLN A   9      53.279  47.686  37.637  1.00 59.03           C
ATOM     73  CG  GLN A   9      54.507  47.559  36.734  1.00 59.03           C
ATOM     74  CD  GLN A   9      55.657  47.007  37.567  1.00 59.03           C
ATOM     75  OE1 GLN A   9      55.673  45.835  37.937  1.00 59.03           O
ATOM     76  NE2 GLN A   9      56.652  47.883  37.874  1.00 59.03           N
ATOM     77  C   GLN A   9      50.981  48.422  37.982  1.00 59.03           C
ATOM     78  O   GLN A   9      49.973  47.731  37.838  1.00 59.03           O
ATOM     79  N   TRP A  10      51.142  49.249  39.033  1.00 89.47           N
ATOM     80  CA  TRP A  10      50.182  49.347  40.098  1.00 89.47           C
ATOM     81  CB  TRP A  10      50.601  50.293  41.237  1.00 89.47           C
ATOM     82  CG  TRP A  10      51.814  49.890  42.041  1.00 89.47           C
ATOM     83  CD2 TRP A  10      52.040  48.572  42.562  1.00 89.47           C
ATOM     84  CD1 TRP A  10      52.893  50.640  42.408  1.00 89.47           C
ATOM     85  NE1 TRP A  10      53.760  49.880  43.156  1.00 89.47           N
ATOM     86  CE2 TRP A  10      53.251  48.602  43.251  1.00 89.47           C
ATOM     87  CE3 TRP A  10      51.300  47.429  42.473  1.00 89.47           C
ATOM     88  CZ2 TRP A  10      53.740  47.486  43.869  1.00 89.47           C
ATOM     89  CZ3 TRP A  10      51.798  46.305  43.096  1.00 89.47           C
ATOM     90  CH2 TRP A  10      52.993  46.333  43.783  1.00 89.47           C
ATOM     91  C   TRP A  10      48.915  49.948  39.577  1.00 89.47           C
ATOM     92  O   TRP A  10      47.820  49.535  39.956  1.00 89.47           O
ATOM     93  N   ILE A  11      49.036  50.988  38.728  1.00 55.40           N
ATOM     94  CA  ILE A  11      47.878  51.662  38.213  1.00 55.40           C
ATOM     95  CB  ILE A  11      48.146  52.903  37.407  1.00 55.40           C
ATOM     96  CG2 ILE A  11      46.834  53.303  36.712  1.00 55.40           C
ATOM     97  CG1 ILE A  11      48.694  54.025  38.304  1.00 55.40           C
ATOM     98  CD1 ILE A  11      49.092  55.277  37.525  1.00 55.40           C
ATOM     99  C   ILE A  11      47.099  50.723  37.358  1.00 55.40           C
ATOM    100  O   ILE A  11      45.871  50.775  37.339  1.00 55.40           O
ATOM    101  N   LEU A  12      47.797  49.861  36.601  1.00 48.66           N
ATOM    102  CA  LEU A  12      47.128  48.926  35.751  1.00 48.66           C
ATOM    103  CB  LEU A  12      48.134  48.024  35.012  1.00 48.66           C
ATOM    104  CG  LEU A  12      47.507  46.922  34.141  1.00 48.66           C
ATOM    105  CD1 LEU A  12      46.592  47.503  33.052  1.00 48.66           C
ATOM    106  CD2 LEU A  12      48.596  46.006  33.561  1.00 48.66           C
ATOM    107  C   LEU A  12      46.245  48.062  36.602  1.00 48.66           C
ATOM    108  O   LEU A  12      45.059  47.913  36.314  1.00 48.66           O
ATOM    109  N   VAL A  13      46.784  47.500  37.702  1.00101.87           N
ATOM    110  CA  VAL A  13      46.000  46.635  38.538  1.00101.87           C
ATOM    111  CB  VAL A  13      46.807  45.887  39.567  1.00101.87           C
ATOM    112  CG1 VAL A  13      47.506  46.873  40.514  1.00101.87           C
ATOM    113  CG2 VAL A  13      45.867  44.895  40.274  1.00101.87           C
ATOM    114  C   VAL A  13      44.891  47.397  39.206  1.00101.87           C
ATOM    115  O   VAL A  13      43.776  46.889  39.321  1.00101.87           O
ATOM    116  N   CYS A  14      45.156  48.643  39.653  1.00 45.64           N
ATOM    117  CA  CYS A  14      44.164  49.424  40.341  1.00 45.64           C
ATOM    118  CB  CYS A  14      44.659  50.834  40.704  1.00 45.64           C
ATOM    119  SG  CYS A  14      43.389  51.822  41.555  1.00 45.64           S
ATOM    120  C   CYS A  14      42.979  49.595  39.445  1.00 45.64           C
ATOM    121  O   CYS A  14      41.849  49.331  39.850  1.00 45.64           O
ATOM    122  N   GLY A  15      43.217  50.003  38.184  1.00 29.94           N
ATOM    123  CA  GLY A  15      42.163  50.259  37.248  1.00 29.94           C
ATOM    124  C   GLY A  15      41.394  48.999  37.008  1.00 29.94           C
ATOM    125  O   GLY A  15      40.172  49.024  36.870  1.00 29.94           O
ATOM    126  N   ALA A  16      42.094  47.854  36.952  1.00 43.54           N
ATOM    127  CA  ALA A  16      41.445  46.616  36.628  1.00 43.54           C
ATOM    128  CB  ALA A  16      42.414  45.424  36.637  1.00 43.54           C
ATOM    129  C   ALA A  16      40.386  46.327  37.644  1.00 43.54           C
ATOM    130  O   ALA A  16      39.309  45.842  37.305  1.00 43.54           O
ATOM    131  N   GLY A  17      40.725  46.551  38.924  1.00 66.46           N
ATOM    132  CA  GLY A  17      39.913  46.395  40.099  1.00 66.46           C
ATOM    133  C   GLY A  17      38.935  47.523  40.280  1.00 66.46           C
ATOM    134  O   GLY A  17      37.999  47.405  41.069  1.00 66.46           O
ATOM    135  N   LEU A  18      39.159  48.668  39.608  1.00156.35           N
ATOM    136  CA  LEU A  18      38.512  49.890  40.002  1.00156.35           C
ATOM    137  CB  LEU A  18      38.842  51.046  39.042  1.00156.35           C
ATOM    138  CG  LEU A  18      38.517  52.466  39.558  1.00156.35           C
ATOM    139  CD1 LEU A  18      37.024  52.710  39.830  1.00156.35           C
ATOM    140  CD2 LEU A  18      39.426  52.847  40.732  1.00156.35           C
ATOM    141  C   LEU A  18      37.022  49.785  40.097  1.00156.35           C
ATOM    142  O   LEU A  18      36.518  50.006  41.197  1.00156.35           O
ATOM    143  N   GLY A  19      36.299  49.463  38.992  1.00 47.89           N
ATOM    144  CA  GLY A  19      34.858  49.307  38.983  1.00 47.89           C
ATOM    145  C   GLY A  19      34.236  50.377  39.831  1.00 47.89           C
ATOM    146  O   GLY A  19      34.177  51.547  39.449  1.00 47.89           O
ATOM    147  N   THR A  20      33.738  49.959  41.019  1.00 71.27           N
ATOM    148  CA  THR A  20      33.257  50.883  42.003  1.00 71.27           C
ATOM    149  CB  THR A  20      31.763  51.037  42.008  1.00 71.27           C
ATOM    150  OG1 THR A  20      31.307  51.468  40.734  1.00 71.27           O
ATOM    151  CG2 THR A  20      31.386  52.078  43.076  1.00 71.27           C
ATOM    152  C   THR A  20      33.653  50.404  43.380  1.00 71.27           C
ATOM    153  O   THR A  20      33.225  49.343  43.829  1.00 71.27           O
ATOM    154  N   ALA A  21      34.548  51.162  44.051  1.00 71.17           N
ATOM    155  CA  ALA A  21      34.919  51.033  45.443  1.00 71.17           C
ATOM    156  CB  ALA A  21      33.927  51.719  46.400  1.00 71.17           C
ATOM    157  C   ALA A  21      35.101  49.616  45.903  1.00 71.17           C
ATOM    158  O   ALA A  21      34.736  49.294  47.032  1.00 71.17           O
ATOM    159  N   TRP A  22      35.729  48.737  45.108  1.00102.77           N
ATOM    160  CA  TRP A  22      35.845  47.377  45.561  1.00102.77           C
ATOM    161  CB  TRP A  22      36.403  46.451  44.464  1.00102.77           C
ATOM    162  CG  TRP A  22      36.442  44.982  44.806  1.00102.77           C
ATOM    163  CD2 TRP A  22      37.614  44.167  44.665  1.00102.77           C
ATOM    164  CD1 TRP A  22      35.440  44.152  45.217  1.00102.77           C
ATOM    165  NE1 TRP A  22      35.919  42.871  45.357  1.00102.77           N
ATOM    166  CE2 TRP A  22      37.254  42.866  45.016  1.00102.77           C
ATOM    167  CE3 TRP A  22      38.880  44.478  44.266  1.00102.77           C
ATOM    168  CZ2 TRP A  22      38.166  41.849  44.974  1.00102.77           C
ATOM    169  CZ3 TRP A  22      39.799  43.453  44.233  1.00102.77           C
ATOM    170  CH2 TRP A  22      39.448  42.165  44.581  1.00102.77           C
ATOM    171  C   TRP A  22      36.720  47.372  46.784  1.00102.77           C
ATOM    172  O   TRP A  22      37.767  48.014  46.828  1.00102.77           O
ATOM    173  N   ALA A  23      36.309  46.607  47.816  1.00 42.76           N
ATOM    174  CA  ALA A  23      36.937  46.619  49.110  1.00 42.76           C
ATOM    175  CB  ALA A  23      36.259  45.661  50.105  1.00 42.76           C
ATOM    176  C   ALA A  23      38.376  46.216  49.023  1.00 42.76           C
ATOM    177  O   ALA A  23      39.216  46.746  49.750  1.00 42.76           O
ATOM    178  N   SER A  24      38.695  45.238  48.160  1.00 57.47           N
ATOM    179  CA  SER A  24      40.038  44.745  48.043  1.00 57.47           C
ATOM    180  CB  SER A  24      40.131  43.458  47.205  1.00 57.47           C
ATOM    181  OG  SER A  24      39.430  42.403  47.848  1.00 57.47           O
ATOM    182  C   SER A  24      40.943  45.765  47.406  1.00 57.47           C
ATOM    183  O   SER A  24      42.145  45.777  47.675  1.00 57.47           O
ATOM    184  N   ALA A  25      40.395  46.662  46.560  1.00 50.12           N
ATOM    185  CA  ALA A  25      41.229  47.556  45.802  1.00 50.12           C
ATOM    186  CB  ALA A  25      40.434  48.456  44.835  1.00 50.12           C
ATOM    187  C   ALA A  25      42.057  48.450  46.685  1.00 50.12           C
ATOM    188  O   ALA A  25      43.252  48.592  46.427  1.00 50.12           O
ATOM    189  N   PRO A  26      41.512  49.066  47.704  1.00171.98           N
ATOM    190  CA  PRO A  26      42.308  49.951  48.523  1.00171.98           C
ATOM    191  CD  PRO A  26      40.119  49.477  47.669  1.00171.98           C
ATOM    192  CB  PRO A  26      41.316  50.746  49.367  1.00171.98           C
ATOM    193  CG  PRO A  26      40.049  50.770  48.497  1.00171.98           C
ATOM    194  C   PRO A  26      43.385  49.301  49.335  1.00171.98           C
ATOM    195  O   PRO A  26      44.419  49.934  49.538  1.00171.98           O
ATOM    196  N   ALA A  27      43.149  48.080  49.855  1.00 46.19           N
ATOM    197  CA  ALA A  27      44.129  47.413  50.672  1.00 46.19           C
ATOM    198  CB  ALA A  27      43.593  46.122  51.317  1.00 46.19           C
ATOM    199  C   ALA A  27      45.307  47.028  49.836  1.00 46.19           C
ATOM    200  O   ALA A  27      46.456  47.212  50.237  1.00 46.19           O
ATOM    201  N   SER A  28      45.040  46.469  48.639  1.00 48.66           N
ATOM    202  CA  SER A  28      46.101  46.056  47.765  1.00 48.66           C
ATOM    203  CB  SER A  28      45.612  45.460  46.432  1.00 48.66           C
ATOM    204  OG  SER A  28      44.840  44.290  46.628  1.00 48.66           O
ATOM    205  C   SER A  28      46.842  47.288  47.358  1.00 48.66           C
ATOM    206  O   SER A  28      48.069  47.327  47.375  1.00 48.66           O
ATOM    207  N   ALA A  29      46.085  48.342  47.003  1.00 46.77           N
ATOM    208  CA  ALA A  29      46.636  49.568  46.503  1.00 46.77           C
ATOM    209  CB  ALA A  29      45.558  50.607  46.143  1.00 46.77           C
ATOM    210  C   ALA A  29      47.519  50.185  47.540  1.00 46.77           C
ATOM    211  O   ALA A  29      48.512  50.826  47.206  1.00 46.77           O
ATOM    212  N   ALA A  30      47.134  50.072  48.823  1.00 44.44           N
ATOM    213  CA  ALA A  30      47.899  50.601  49.918  1.00 44.44           C
ATOM    214  CB  ALA A  30      47.171  50.461  51.265  1.00 44.44           C
ATOM    215  C   ALA A  30      49.197  49.868  50.045  1.00 44.44           C
ATOM    216  O   ALA A  30      50.224  50.479  50.325  1.00 44.44           O
ATOM    217  N   ARG A  31      49.185  48.530  49.884  1.00115.41           N
ATOM    218  CA  ARG A  31      50.393  47.763  50.008  1.00115.41           C
ATOM    219  CB  ARG A  31      50.142  46.246  49.950  1.00115.41           C
ATOM    220  CG  ARG A  31      49.363  45.738  51.166  1.00115.41           C
ATOM    221  CD  ARG A  31      50.226  45.542  52.418  1.00115.41           C
ATOM    222  NE  ARG A  31      50.951  44.246  52.280  1.00115.41           N
ATOM    223  CZ  ARG A  31      52.246  44.111  52.696  1.00115.41           C
ATOM    224  NH1 ARG A  31      52.952  45.189  53.145  1.00115.41           N
ATOM    225  NH2 ARG A  31      52.839  42.882  52.658  1.00115.41           N
ATOM    226  C   ARG A  31      51.315  48.144  48.888  1.00115.41           C
ATOM    227  O   ARG A  31      52.530  48.211  49.068  1.00115.41           O
ATOM    228  N   TRP A  32      50.742  48.374  47.692  1.00 80.58           N
ATOM    229  CA  TRP A  32      51.447  48.749  46.496  1.00 80.58           C
ATOM    230  CB  TRP A  32      50.477  48.928  45.323  1.00 80.58           C
ATOM    231  CG  TRP A  32      49.670  47.696  45.012  1.00 80.58           C
ATOM    232  CD2 TRP A  32      48.423  47.728  44.304  1.00 80.58           C
ATOM    233  CD1 TRP A  32      49.895  46.393  45.345  1.00 80.58           C
ATOM    234  NE1 TRP A  32      48.868  45.607  44.880  1.00 80.58           N
ATOM    235  CE2 TRP A  32      47.953  46.418  44.240  1.00 80.58           C
ATOM    236  CE3 TRP A  32      47.729  48.767  43.753  1.00 80.58           C
ATOM    237  CZ2 TRP A  32      46.772  46.125  43.620  1.00 80.58           C
ATOM    238  CZ3 TRP A  32      46.536  48.469  43.132  1.00 80.58           C
ATOM    239  CH2 TRP A  32      46.067  47.173  43.069  1.00 80.58           C
ATOM    240  C   TRP A  32      52.081  50.098  46.690  1.00 80.58           C
ATOM    241  O   TRP A  32      53.279  50.276  46.472  1.00 80.58           O
ATOM    242  N   HIS A  33      51.270  51.088  47.116  1.00 63.34           N
ATOM    243  CA  HIS A  33      51.702  52.443  47.319  1.00 63.34           C
ATOM    244  ND1 HIS A  33      49.730  55.218  46.236  1.00 63.34           N
ATOM    245  CG  HIS A  33      49.702  53.914  46.681  1.00 63.34           C
ATOM    246  CB  HIS A  33      50.575  53.389  47.784  1.00 63.34           C
ATOM    247  NE2 HIS A  33      48.198  54.166  45.016  1.00 63.34           N
ATOM    248  CD2 HIS A  33      48.762  53.286  45.924  1.00 63.34           C
ATOM    249  CE1 HIS A  33      48.812  55.314  45.242  1.00 63.34           C
ATOM    250  C   HIS A  33      52.727  52.463  48.399  1.00 63.34           C
ATOM    251  O   HIS A  33      53.702  53.208  48.317  1.00 63.34           O
ATOM    252  N   GLU A  34      52.529  51.659  49.457  1.00 87.93           N
ATOM    253  CA  GLU A  34      53.464  51.678  50.538  1.00 87.93           C
ATOM    254  CB  GLU A  34      53.028  50.898  51.785  1.00 87.93           C
ATOM    255  CG  GLU A  34      53.973  51.181  52.953  1.00 87.93           C
ATOM    256  CD  GLU A  34      53.277  50.831  54.254  1.00 87.93           C
ATOM    257  OE1 GLU A  34      52.113  50.351  54.204  1.00 87.93           O
ATOM    258  OE2 GLU A  34      53.905  51.053  55.323  1.00 87.93           O
ATOM    259  C   GLU A  34      54.795  51.172  50.065  1.00 87.93           C
ATOM    260  O   GLU A  34      55.834  51.643  50.521  1.00 87.93           O
ATOM    261  N   TYR A  35      54.807  50.180  49.153  1.00100.94           N
ATOM    262  CA  TYR A  35      56.049  49.682  48.636  1.00100.94           C
ATOM    263  CB  TYR A  35      55.950  48.373  47.833  1.00100.94           C
ATOM    264  CG  TYR A  35      55.834  47.320  48.878  1.00100.94           C
ATOM    265  CD1 TYR A  35      56.888  47.132  49.742  1.00100.94           C
ATOM    266  CD2 TYR A  35      54.723  46.517  48.999  1.00100.94           C
ATOM    267  CE1 TYR A  35      56.837  46.179  50.728  1.00100.94           C
ATOM    268  CE2 TYR A  35      54.667  45.559  49.986  1.00100.94           C
ATOM    269  CZ  TYR A  35      55.722  45.389  50.852  1.00100.94           C
ATOM    270  OH  TYR A  35      55.665  44.408  51.864  1.00100.94           O
ATOM    271  C   TYR A  35      56.759  50.720  47.820  1.00100.94           C
ATOM    272  O   TYR A  35      57.987  50.778  47.846  1.00100.94           O
ATOM    273  N   LEU A  36      56.023  51.532  47.032  1.00 65.06           N
ATOM    274  CA  LEU A  36      56.634  52.574  46.247  1.00 65.06           C
ATOM    275  CB  LEU A  36      55.620  53.404  45.435  1.00 65.06           C
ATOM    276  CG  LEU A  36      54.951  52.669  44.266  1.00 65.06           C
ATOM    277  CD1 LEU A  36      53.998  53.602  43.496  1.00 65.06           C
ATOM    278  CD2 LEU A  36      56.007  52.014  43.364  1.00 65.06           C
ATOM    279  C   LEU A  36      57.262  53.576  47.166  1.00 65.06           C
ATOM    280  O   LEU A  36      58.410  53.973  46.975  1.00 65.06           O
ATOM    281  N   ALA A  37      56.512  54.003  48.199  1.00 32.64           N
ATOM    282  CA  ALA A  37      56.971  55.018  49.104  1.00 32.64           C
ATOM    283  CB  ALA A  37      55.924  55.384  50.170  1.00 32.64           C
ATOM    284  C   ALA A  37      58.196  54.523  49.809  1.00 32.64           C
ATOM    285  O   ALA A  37      59.163  55.264  49.981  1.00 32.64           O
ATOM    286  N   THR A  38      58.185  53.242  50.218  1.00 63.13           N
ATOM    287  CA  THR A  38      59.279  52.632  50.917  1.00 63.13           C
ATOM    288  CB  THR A  38      58.971  51.240  51.382  1.00 63.13           C
ATOM    289  OG1 THR A  38      57.824  51.245  52.219  1.00 63.13           O
ATOM    290  CG2 THR A  38      60.184  50.715  52.168  1.00 63.13           C
ATOM    291  C   THR A  38      60.461  52.558  49.998  1.00 63.13           C
ATOM    292  O   THR A  38      61.594  52.585  50.464  1.00 63.13           O
ATOM    293  N   THR A  39      60.228  52.378  48.683  1.00 73.64           N
ATOM    294  CA  THR A  39      61.252  52.327  47.669  1.00 73.64           C
ATOM    295  CB  THR A  39      60.771  51.741  46.372  1.00 73.64           C
ATOM    296  OG1 THR A  39      60.271  50.430  46.593  1.00 73.64           O
ATOM    297  CG2 THR A  39      61.951  51.684  45.384  1.00 73.64           C
ATOM    298  C   THR A  39      61.789  53.709  47.393  1.00 73.64           C
ATOM    299  O   THR A  39      62.889  53.850  46.861  1.00 73.64           O
ATOM    300  N   SER A  40      61.024  54.766  47.745  1.00110.37           N
ATOM    301  CA  SER A  40      61.358  56.139  47.460  1.00110.37           C
ATOM    302  CB  SER A  40      62.786  56.556  47.867  1.00110.37           C
ATOM    303  OG  SER A  40      62.884  56.703  49.277  1.00110.37           O
ATOM    304  C   SER A  40      61.185  56.424  45.999  1.00110.37           C
ATOM    305  O   SER A  40      61.828  57.319  45.452  1.00110.37           O
ATOM    306  N   VAL A  41      60.297  55.658  45.334  1.00 84.70           N
ATOM    307  CA  VAL A  41      59.931  55.879  43.965  1.00 84.70           C
ATOM    308  CB  VAL A  41      59.923  54.587  43.218  1.00 84.70           C
ATOM    309  CG1 VAL A  41      59.327  54.827  41.831  1.00 84.70           C
ATOM    310  CG2 VAL A  41      61.354  54.021  43.221  1.00 84.70           C
ATOM    311  C   VAL A  41      58.520  56.395  44.017  1.00 84.70           C
ATOM    312  O   VAL A  41      57.564  55.634  43.873  1.00 84.70           O
ATOM    313  N   SER A  42      58.368  57.731  44.136  1.00 66.65           N
ATOM    314  CA  SER A  42      57.102  58.326  44.471  1.00 66.65           C
ATOM    315  CB  SER A  42      57.224  59.785  44.933  1.00 66.65           C
ATOM    316  OG  SER A  42      57.926  59.825  46.167  1.00 66.65           O
ATOM    317  C   SER A  42      56.050  58.231  43.406  1.00 66.65           C
ATOM    318  O   SER A  42      56.273  58.474  42.222  1.00 66.65           O
ATOM    319  N   ALA A  43      54.850  57.850  43.889  1.00104.56           N
ATOM    320  CA  ALA A  43      53.589  57.610  43.244  1.00104.56           C
ATOM    321  CB  ALA A  43      52.594  56.858  44.142  1.00104.56           C
ATOM    322  C   ALA A  43      52.874  58.833  42.744  1.00104.56           C
ATOM    323  O   ALA A  43      52.044  58.668  41.857  1.00104.56           O
ATOM    324  N   SER A  44      53.049  60.025  43.378  1.00 99.11           N
ATOM    325  CA  SER A  44      52.422  61.281  42.987  1.00 99.11           C
ATOM    326  CB  SER A  44      53.172  62.049  41.881  1.00 99.11           C
ATOM    327  OG  SER A  44      53.182  61.306  40.672  1.00 99.11           O
ATOM    328  C   SER A  44      50.999  61.039  42.563  1.00 99.11           C
ATOM    329  O   SER A  44      50.694  60.951  41.376  1.00 99.11           O
ATOM    330  N   ILE A  45      50.100  60.968  43.552  1.00 93.31           N
ATOM    331  CA  ILE A  45      48.759  60.453  43.503  1.00 93.31           C
ATOM    332  CB  ILE A  45      48.122  60.609  44.848  1.00 93.31           C
ATOM    333  CG2 ILE A  45      48.918  59.731  45.830  1.00 93.31           C
ATOM    334  CG1 ILE A  45      48.085  62.099  45.240  1.00 93.31           C
ATOM    335  CD1 ILE A  45      47.328  62.389  46.535  1.00 93.31           C
ATOM    336  C   ILE A  45      47.864  61.041  42.451  1.00 93.31           C
ATOM    337  O   ILE A  45      47.005  60.337  41.923  1.00 93.31           O
ATOM    338  N   ASP A  46      48.009  62.330  42.118  1.00144.38           N
ATOM    339  CA  ASP A  46      47.136  62.978  41.174  1.00144.38           C
ATOM    340  CB  ASP A  46      47.672  64.351  40.781  1.00144.38           C
ATOM    341  CG  ASP A  46      47.851  65.102  42.072  1.00144.38           C
ATOM    342  OD1 ASP A  46      48.881  64.858  42.756  1.00144.38           O
ATOM    343  OD2 ASP A  46      46.957  65.923  42.396  1.00144.38           O
ATOM    344  C   ASP A  46      47.164  62.219  39.889  1.00144.38           C
ATOM    345  O   ASP A  46      46.145  62.073  39.215  1.00144.38           O
ATOM    346  N   ARG A  47      48.353  61.707  39.534  1.00147.80           N
ATOM    347  CA  ARG A  47      48.577  61.046  38.284  1.00147.80           C
ATOM    348  CB  ARG A  47      50.014  60.506  38.145  1.00147.80           C
ATOM    349  CG  ARG A  47      51.073  61.597  37.968  1.00147.80           C
ATOM    350  CD  ARG A  47      51.132  62.594  39.128  1.00147.80           C
ATOM    351  NE  ARG A  47      52.210  63.576  38.826  1.00147.80           N
ATOM    352  CZ  ARG A  47      52.177  64.826  39.375  1.00147.80           C
ATOM    353  NH1 ARG A  47      51.147  65.186  40.196  1.00147.80           N
ATOM    354  NH2 ARG A  47      53.179  65.713  39.107  1.00147.80           N
ATOM    355  C   ARG A  47      47.645  59.885  38.172  1.00147.80           C
ATOM    356  O   ARG A  47      47.213  59.545  37.072  1.00147.80           O
ATOM    357  N   ALA A  48      47.330  59.214  39.294  1.00 37.14           N
ATOM    358  CA  ALA A  48      46.435  58.099  39.204  1.00 37.14           C
ATOM    359  CB  ALA A  48      46.172  57.428  40.563  1.00 37.14           C
ATOM    360  C   ALA A  48      45.119  58.585  38.684  1.00 37.14           C
ATOM    361  O   ALA A  48      44.555  57.996  37.766  1.00 37.14           O
ATOM    362  N   SER A  49      44.618  59.708  39.232  1.00 49.52           N
ATOM    363  CA  SER A  49      43.329  60.233  38.877  1.00 49.52           C
ATOM    364  CB  SER A  49      42.946  61.470  39.711  1.00 49.52           C
ATOM    365  OG  SER A  49      42.811  61.121  41.081  1.00 49.52           O
ATOM    366  C   SER A  49      43.308  60.643  37.434  1.00 49.52           C
ATOM    367  O   SER A  49      42.291  60.470  36.769  1.00 49.52           O
ATOM    368  N   LEU A  50      44.398  61.235  36.903  1.00 88.42           N
ATOM    369  CA  LEU A  50      44.337  61.644  35.525  1.00 88.42           C
ATOM    370  CB  LEU A  50      45.530  62.498  35.052  1.00 88.42           C
ATOM    371  CG  LEU A  50      45.591  63.910  35.668  1.00 88.42           C
ATOM    372  CD1 LEU A  50      46.003  63.875  37.147  1.00 88.42           C
ATOM    373  CD2 LEU A  50      46.455  64.852  34.815  1.00 88.42           C
ATOM    374  C   LEU A  50      44.256  60.451  34.615  1.00 88.42           C
ATOM    375  O   LEU A  50      43.373  60.378  33.761  1.00 88.42           O
ATOM    376  N   ARG A  51      45.156  59.463  34.792  1.00 85.34           N
ATOM    377  CA  ARG A  51      45.173  58.322  33.919  1.00 85.34           C
ATOM    378  CB  ARG A  51      46.309  57.325  34.228  1.00 85.34           C
ATOM    379  CG  ARG A  51      47.692  57.733  33.705  1.00 85.34           C
ATOM    380  CD  ARG A  51      48.232  56.805  32.608  1.00 85.34           C
ATOM    381  NE  ARG A  51      48.254  55.426  33.178  1.00 85.34           N
ATOM    382  CZ  ARG A  51      49.025  54.435  32.640  1.00 85.34           C
ATOM    383  NH1 ARG A  51      49.837  54.685  31.572  1.00 85.34           N
ATOM    384  NH2 ARG A  51      48.994  53.187  33.193  1.00 85.34           N
ATOM    385  C   ARG A  51      43.886  57.581  34.077  1.00 85.34           C
ATOM    386  O   ARG A  51      43.270  57.172  33.095  1.00 85.34           O
ATOM    387  N   SER A  52      43.444  57.410  35.336  1.00 43.06           N
ATOM    388  CA  SER A  52      42.259  56.674  35.662  1.00 43.06           C
ATOM    389  CB  SER A  52      42.078  56.466  37.173  1.00 43.06           C
ATOM    390  OG  SER A  52      43.088  55.593  37.656  1.00 43.06           O
ATOM    391  C   SER A  52      41.044  57.370  35.131  1.00 43.06           C
ATOM    392  O   SER A  52      40.065  56.713  34.783  1.00 43.06           O
ATOM    393  N   ASP A  53      41.055  58.713  35.051  1.00 58.06           N
ATOM    394  CA  ASP A  53      39.884  59.368  34.541  1.00 58.06           C
ATOM    395  CB  ASP A  53      39.965  60.900  34.534  1.00 58.06           C
ATOM    396  CG  ASP A  53      38.536  61.384  34.343  1.00 58.06           C
ATOM    397  OD1 ASP A  53      37.634  60.793  34.994  1.00 58.06           O
ATOM    398  OD2 ASP A  53      38.322  62.326  33.535  1.00 58.06           O
ATOM    399  C   ASP A  53      39.736  58.932  33.120  1.00 58.06           C
ATOM    400  O   ASP A  53      38.633  58.784  32.596  1.00 58.06           O
ATOM    401  N   ARG A  54      40.880  58.727  32.451  1.00194.37           N
ATOM    402  CA  ARG A  54      40.872  58.311  31.087  1.00194.37           C
ATOM    403  CB  ARG A  54      42.284  58.294  30.488  1.00194.37           C
ATOM    404  CG  ARG A  54      42.301  58.561  28.985  1.00194.37           C
ATOM    405  CD  ARG A  54      42.046  60.029  28.613  1.00194.37           C
ATOM    406  NE  ARG A  54      40.596  60.332  28.804  1.00194.37           N
ATOM    407  CZ  ARG A  54      40.150  60.918  29.954  1.00194.37           C
ATOM    408  NH1 ARG A  54      41.037  61.227  30.945  1.00194.37           N
ATOM    409  NH2 ARG A  54      38.819  61.168  30.127  1.00194.37           N
ATOM    410  C   ARG A  54      40.289  56.926  31.039  1.00194.37           C
ATOM    411  O   ARG A  54      39.694  56.531  30.043  1.00194.37           O
ATOM    412  N   ALA A  55      40.524  56.156  32.120  1.00 87.03           N
ATOM    413  CA  ALA A  55      40.171  54.785  32.402  1.00 87.03           C
ATOM    414  CB  ALA A  55      40.927  54.259  33.628  1.00 87.03           C
ATOM    415  C   ALA A  55      38.704  54.461  32.623  1.00 87.03           C
ATOM    416  O   ALA A  55      38.298  53.343  32.311  1.00 87.03           O
ATOM    417  N   GLY A  56      37.869  55.351  33.213  1.00 57.14           N
ATOM    418  CA  GLY A  56      36.482  54.984  33.421  1.00 57.14           C
ATOM    419  C   GLY A  56      36.254  54.506  34.825  1.00 57.14           C
ATOM    420  O   GLY A  56      35.428  53.628  35.076  1.00 57.14           O
ATOM    421  N   HIS A  57      36.967  55.111  35.789  1.00 90.47           N
ATOM    422  CA  HIS A  57      36.927  54.662  37.146  1.00 90.47           C
ATOM    423  ND1 HIS A  57      40.625  53.947  37.243  1.00 90.47           N
ATOM    424  CG  HIS A  57      39.265  53.934  37.052  1.00 90.47           C
ATOM    425  CB  HIS A  57      38.300  54.799  37.790  1.00 90.47           C
ATOM    426  NE2 HIS A  57      40.216  52.433  35.665  1.00 90.47           N
ATOM    427  CD2 HIS A  57      39.029  53.005  36.085  1.00 90.47           C
ATOM    428  CE1 HIS A  57      41.146  53.031  36.389  1.00 90.47           C
ATOM    429  C   HIS A  57      35.950  55.457  37.945  1.00 90.47           C
ATOM    430  O   HIS A  57      36.028  56.682  38.017  1.00 90.47           O
ATOM    431  N   ARG A  58      35.027  54.751  38.627  1.00154.04           N
ATOM    432  CA  ARG A  58      33.997  55.444  39.331  1.00154.04           C
ATOM    433  CB  ARG A  58      32.915  54.508  39.899  1.00154.04           C
ATOM    434  CG  ARG A  58      31.561  55.199  40.070  1.00154.04           C
ATOM    435  CD  ARG A  58      30.374  54.231  40.120  1.00154.04           C
ATOM    436  NE  ARG A  58      30.299  53.542  38.797  1.00154.04           N
ATOM    437  CZ  ARG A  58      29.215  52.772  38.486  1.00154.04           C
ATOM    438  NH1 ARG A  58      28.179  52.665  39.367  1.00154.04           N
ATOM    439  NH2 ARG A  58      29.166  52.105  37.296  1.00154.04           N
ATOM    440  C   ARG A  58      34.652  56.257  40.400  1.00154.04           C
ATOM    441  O   ARG A  58      35.657  55.858  40.987  1.00154.04           O
ATOM    442  N   MET A  59      34.054  57.422  40.702  1.00112.72           N
ATOM    443  CA  MET A  59      34.636  58.413  41.561  1.00112.72           C
ATOM    444  CB  MET A  59      33.732  59.635  41.772  1.00112.72           C
ATOM    445  CG  MET A  59      33.574  60.485  40.515  1.00112.72           C
ATOM    446  SD  MET A  59      32.493  61.927  40.726  1.00112.72           S
ATOM    447  CE  MET A  59      32.929  62.667  39.126  1.00112.72           C
ATOM    448  C   MET A  59      34.894  57.826  42.902  1.00112.72           C
ATOM    449  O   MET A  59      35.837  58.225  43.583  1.00112.72           O
ATOM    450  N   PHE A  60      34.050  56.883  43.333  1.00113.72           N
ATOM    451  CA  PHE A  60      34.218  56.326  44.638  1.00113.72           C
ATOM    452  CB  PHE A  60      33.151  55.251  44.911  1.00113.72           C
ATOM    453  CG  PHE A  60      31.828  55.943  44.828  1.00113.72           C
ATOM    454  CD1 PHE A  60      31.265  56.216  43.601  1.00113.72           C
ATOM    455  CD2 PHE A  60      31.160  56.345  45.962  1.00113.72           C
ATOM    456  CE1 PHE A  60      30.054  56.859  43.502  1.00113.72           C
ATOM    457  CE2 PHE A  60      29.946  56.988  45.870  1.00113.72           C
ATOM    458  CZ  PHE A  60      29.389  57.245  44.640  1.00113.72           C
ATOM    459  C   PHE A  60      35.587  55.703  44.760  1.00113.72           C
ATOM    460  O   PHE A  60      36.300  55.982  45.722  1.00113.72           O
ATOM    461  N   LEU A  61      36.003  54.830  43.814  1.00145.74           N
ATOM    462  CA  LEU A  61      37.299  54.216  43.972  1.00145.74           C
ATOM    463  CB  LEU A  61      37.502  52.907  43.177  1.00145.74           C
ATOM    464  CG  LEU A  61      38.631  51.993  43.736  1.00145.74           C
ATOM    465  CD1 LEU A  61      40.045  52.564  43.588  1.00145.74           C
ATOM    466  CD2 LEU A  61      38.357  51.631  45.202  1.00145.74           C
ATOM    467  C   LEU A  61      38.381  55.213  43.649  1.00145.74           C
ATOM    468  O   LEU A  61      39.473  55.163  44.211  1.00145.74           O
ATOM    469  N   ALA A  62      38.126  56.155  42.719  1.00 41.49           N
ATOM    470  CA  ALA A  62      39.148  57.112  42.389  1.00 41.49           C
ATOM    471  CB  ALA A  62      38.692  58.142  41.342  1.00 41.49           C
ATOM    472  C   ALA A  62      39.500  57.872  43.630  1.00 41.49           C
ATOM    473  O   ALA A  62      40.671  58.168  43.865  1.00 41.49           O
ATOM    474  N   ARG A  63      38.482  58.239  44.435  1.00111.22           N
ATOM    475  CA  ARG A  63      38.681  58.980  45.651  1.00111.22           C
ATOM    476  CB  ARG A  63      37.378  59.533  46.247  1.00111.22           C
ATOM    477  CG  ARG A  63      36.768  60.639  45.384  1.00111.22           C
ATOM    478  CD  ARG A  63      37.820  61.463  44.635  1.00111.22           C
ATOM    479  NE  ARG A  63      37.166  62.709  44.150  1.00111.22           N
ATOM    480  CZ  ARG A  63      37.502  63.235  42.937  1.00111.22           C
ATOM    481  NH1 ARG A  63      38.333  62.548  42.100  1.00111.22           N
ATOM    482  NH2 ARG A  63      37.005  64.448  42.558  1.00111.22           N
ATOM    483  C   ARG A  63      39.364  58.151  46.696  1.00111.22           C
ATOM    484  O   ARG A  63      40.206  58.665  47.428  1.00111.22           O
ATOM    485  N   THR A  64      39.014  56.854  46.813  1.00100.90           N
ATOM    486  CA  THR A  64      39.600  56.009  47.822  1.00100.90           C
ATOM    487  CB  THR A  64      39.090  54.601  47.737  1.00100.90           C
ATOM    488  OG1 THR A  64      37.676  54.582  47.848  1.00100.90           O
ATOM    489  CG2 THR A  64      39.725  53.771  48.865  1.00100.90           C
ATOM    490  C   THR A  64      41.071  55.931  47.564  1.00100.90           C
ATOM    491  O   THR A  64      41.885  56.105  48.471  1.00100.90           O
ATOM    492  N   VAL A  65      41.437  55.675  46.293  1.00105.81           N
ATOM    493  CA  VAL A  65      42.807  55.541  45.899  1.00105.81           C
ATOM    494  CB  VAL A  65      42.962  55.107  44.461  1.00105.81           C
ATOM    495  CG1 VAL A  65      42.733  56.300  43.519  1.00105.81           C
ATOM    496  CG2 VAL A  65      44.324  54.415  44.299  1.00105.81           C
ATOM    497  C   VAL A  65      43.506  56.852  46.100  1.00105.81           C
ATOM    498  O   VAL A  65      44.658  56.884  46.526  1.00105.81           O
ATOM    499  N   LEU A  66      42.831  57.976  45.789  1.00135.32           N
ATOM    500  CA  LEU A  66      43.430  59.275  45.917  1.00135.32           C
ATOM    501  CB  LEU A  66      42.567  60.390  45.295  1.00135.32           C
ATOM    502  CG  LEU A  66      43.056  61.813  45.615  1.00135.32           C
ATOM    503  CD1 LEU A  66      42.533  62.291  46.976  1.00135.32           C
ATOM    504  CD2 LEU A  66      44.588  61.890  45.549  1.00135.32           C
ATOM    505  C   LEU A  66      43.749  59.622  47.342  1.00135.32           C
ATOM    506  O   LEU A  66      44.865  60.048  47.633  1.00135.32           O
ATOM    507  N   LYS A  67      42.806  59.433  48.286  1.00116.88           N
ATOM    508  CA  LYS A  67      43.095  59.845  49.633  1.00116.88           C
ATOM    509  CB  LYS A  67      41.886  59.822  50.584  1.00116.88           C
ATOM    510  CG  LYS A  67      42.225  60.384  51.969  1.00116.88           C
ATOM    511  CD  LYS A  67      42.710  61.839  51.950  1.00116.88           C
ATOM    512  CE  LYS A  67      41.609  62.894  51.815  1.00116.88           C
ATOM    513  NZ  LYS A  67      42.212  64.246  51.866  1.00116.88           N
ATOM    514  C   LYS A  67      44.185  58.997  50.201  1.00116.88           C
ATOM    515  O   LYS A  67      45.058  59.494  50.910  1.00116.88           O
ATOM    516  N   ARG A  68      44.172  57.687  49.901  1.00131.88           N
ATOM    517  CA  ARG A  68      45.169  56.817  50.450  1.00131.88           C
ATOM    518  CB  ARG A  68      44.950  55.349  50.059  1.00131.88           C
ATOM    519  CG  ARG A  68      43.636  54.786  50.605  1.00131.88           C
ATOM    520  CD  ARG A  68      43.470  54.988  52.113  1.00131.88           C
ATOM    521  NE  ARG A  68      44.653  54.369  52.773  1.00131.88           N
ATOM    522  CZ  ARG A  68      44.713  54.267  54.133  1.00131.88           C
ATOM    523  NH1 ARG A  68      43.675  54.704  54.904  1.00131.88           N
ATOM    524  NH2 ARG A  68      45.813  53.714  54.723  1.00131.88           N
ATOM    525  C   ARG A  68      46.501  57.262  49.930  1.00131.88           C
ATOM    526  O   ARG A  68      47.475  57.323  50.679  1.00131.88           O
ATOM    527  N   GLY A  69      46.568  57.612  48.630  1.00 27.12           N
ATOM    528  CA  GLY A  69      47.794  58.041  48.026  1.00 27.12           C
ATOM    529  C   GLY A  69      48.266  59.289  48.706  1.00 27.12           C
ATOM    530  O   GLY A  69      49.455  59.446  48.982  1.00 27.12           O
ATOM    531  N   GLU A  70      47.331  60.207  49.007  1.00 64.82           N
ATOM    532  CA  GLU A  70      47.668  61.462  49.616  1.00 64.82           C
ATOM    533  CB  GLU A  70      46.420  62.293  49.967  1.00 64.82           C
ATOM    534  CG  GLU A  70      46.720  63.622  50.668  1.00 64.82           C
ATOM    535  CD  GLU A  70      45.404  64.206  51.176  1.00 64.82           C
ATOM    536  OE1 GLU A  70      44.506  64.467  50.332  1.00 64.82           O
ATOM    537  OE2 GLU A  70      45.279  64.397  52.416  1.00 64.82           O
ATOM    538  C   GLU A  70      48.348  61.189  50.911  1.00 64.82           C
ATOM    539  O   GLU A  70      49.416  61.732  51.186  1.00 64.82           O
ATOM    540  N   ARG A  71      47.763  60.296  51.728  1.00111.42           N
ATOM    541  CA  ARG A  71      48.308  60.079  53.036  1.00111.42           C
ATOM    542  CB  ARG A  71      47.461  59.160  53.941  1.00111.42           C
ATOM    543  CG  ARG A  71      47.204  57.763  53.377  1.00111.42           C
ATOM    544  CD  ARG A  71      46.742  56.743  54.421  1.00111.42           C
ATOM    545  NE  ARG A  71      47.872  56.571  55.374  1.00111.42           N
ATOM    546  CZ  ARG A  71      49.041  56.018  54.940  1.00111.42           C
ATOM    547  NH1 ARG A  71      49.191  55.664  53.630  1.00111.42           N
ATOM    548  NH2 ARG A  71      50.077  55.859  55.812  1.00111.42           N
ATOM    549  C   ARG A  71      49.684  59.514  52.912  1.00111.42           C
ATOM    550  O   ARG A  71      50.569  59.858  53.692  1.00111.42           O
ATOM    551  N   ARG A  72      49.907  58.633  51.921  1.00207.77           N
ATOM    552  CA  ARG A  72      51.196  58.031  51.758  1.00207.77           C
ATOM    553  CB  ARG A  72      51.183  57.034  50.588  1.00207.77           C
ATOM    554  CG  ARG A  72      52.535  56.417  50.242  1.00207.77           C
ATOM    555  CD  ARG A  72      53.215  55.688  51.401  1.00207.77           C
ATOM    556  NE  ARG A  72      52.197  54.881  52.128  1.00207.77           N
ATOM    557  CZ  ARG A  72      52.589  54.128  53.198  1.00207.77           C
ATOM    558  NH1 ARG A  72      53.908  54.089  53.551  1.00207.77           N
ATOM    559  NH2 ARG A  72      51.669  53.418  53.913  1.00207.77           N
ATOM    560  C   ARG A  72      52.188  59.125  51.489  1.00207.77           C
ATOM    561  O   ARG A  72      53.261  59.169  52.090  1.00207.77           O
ATOM    562  N   GLY A  73      51.802  60.077  50.621  1.00 42.68           N
ATOM    563  CA  GLY A  73      52.616  61.180  50.193  1.00 42.68           C
ATOM    564  C   GLY A  73      52.978  62.048  51.362  1.00 42.68           C
ATOM    565  O   GLY A  73      54.007  62.721  51.334  1.00 42.68           O
ATOM    566  N   HIS A  74      52.121  62.083  52.402  1.00 66.98           N
ATOM    567  CA  HIS A  74      52.304  62.929  53.556  1.00 66.98           C
ATOM    568  ND1 HIS A  74      48.767  62.443  55.021  1.00 66.98           N
ATOM    569  CG  HIS A  74      49.841  62.987  54.349  1.00 66.98           C
ATOM    570  CB  HIS A  74      51.272  62.671  54.677  1.00 66.98           C
ATOM    571  NE2 HIS A  74      47.926  63.817  53.489  1.00 66.98           N
ATOM    572  CD2 HIS A  74      49.309  63.824  53.417  1.00 66.98           C
ATOM    573  CE1 HIS A  74      47.648  62.974  54.466  1.00 66.98           C
ATOM    574  C   HIS A  74      53.626  62.623  54.190  1.00 66.98           C
ATOM    575  O   HIS A  74      54.330  63.520  54.650  1.00 66.98           O
ATOM    576  N   GLY A  75      53.997  61.336  54.243  1.00 36.95           N
ATOM    577  CA  GLY A  75      55.193  60.940  54.920  1.00 36.95           C
ATOM    578  C   GLY A  75      54.701  60.297  56.172  1.00 36.95           C
ATOM    579  O   GLY A  75      55.264  59.308  56.641  1.00 36.95           O
ATOM    580  N   ALA A  76      53.606  60.856  56.730  1.00 51.88           N
ATOM    581  CA  ALA A  76      52.981  60.285  57.883  1.00 51.88           C
ATOM    582  CB  ALA A  76      51.925  61.198  58.529  1.00 51.88           C
ATOM    583  C   ALA A  76      52.277  59.044  57.428  1.00 51.88           C
ATOM    584  O   ALA A  76      51.540  59.049  56.443  1.00 51.88           O
ATOM    585  N   ARG A  77      52.563  57.938  58.136  1.00274.01           N
ATOM    586  CA  ARG A  77      52.053  56.609  57.960  1.00274.01           C
ATOM    587  CB  ARG A  77      53.071  55.513  58.319  1.00274.01           C
ATOM    588  CG  ARG A  77      54.160  55.453  57.242  1.00274.01           C
ATOM    589  CD  ARG A  77      55.127  54.271  57.313  1.00274.01           C
ATOM    590  NE  ARG A  77      55.878  54.281  56.022  1.00274.01           N
ATOM    591  CZ  ARG A  77      56.977  53.496  55.820  1.00274.01           C
ATOM    592  NH1 ARG A  77      57.459  52.700  56.818  1.00274.01           N
ATOM    593  NH2 ARG A  77      57.595  53.502  54.604  1.00274.01           N
ATOM    594  C   ARG A  77      50.721  56.354  58.608  1.00274.01           C
ATOM    595  O   ARG A  77      50.183  55.266  58.406  1.00274.01           O
ATOM    596  N   TYR A  78      50.223  57.278  59.471  1.00124.77           N
ATOM    597  CA  TYR A  78      48.992  57.133  60.224  1.00124.77           C
ATOM    598  CB  TYR A  78      48.577  58.512  60.780  1.00124.77           C
ATOM    599  CG  TYR A  78      47.377  58.474  61.658  1.00124.77           C
ATOM    600  CD1 TYR A  78      47.318  57.639  62.749  1.00124.77           C
ATOM    601  CD2 TYR A  78      46.341  59.347  61.424  1.00124.77           C
ATOM    602  CE1 TYR A  78      46.211  57.639  63.563  1.00124.77           C
ATOM    603  CE2 TYR A  78      45.233  59.353  62.236  1.00124.77           C
ATOM    604  CZ  TYR A  78      45.167  58.493  63.305  1.00124.77           C
ATOM    605  OH  TYR A  78      44.034  58.493  64.144  1.00124.77           O
ATOM    606  C   TYR A  78      47.952  56.533  59.313  1.00124.77           C
ATOM    607  O   TYR A  78      47.324  57.179  58.476  1.00124.77           O
ATOM    608  N   ARG A  79      47.818  55.208  59.511  1.00185.92           N
ATOM    609  CA  ARG A  79      47.126  54.177  58.791  1.00185.92           C
ATOM    610  CB  ARG A  79      47.876  52.840  58.903  1.00185.92           C
ATOM    611  CG  ARG A  79      47.676  51.905  57.710  1.00185.92           C
ATOM    612  CD  ARG A  79      48.607  50.693  57.759  1.00185.92           C
ATOM    613  NE  ARG A  79      48.478  49.958  56.471  1.00185.92           N
ATOM    614  CZ  ARG A  79      49.181  48.803  56.285  1.00185.92           C
ATOM    615  NH1 ARG A  79      49.917  48.286  57.312  1.00185.92           N
ATOM    616  NH2 ARG A  79      49.155  48.170  55.077  1.00185.92           N
ATOM    617  C   ARG A  79      45.668  53.946  59.088  1.00185.92           C
ATOM    618  O   ARG A  79      45.137  53.096  58.377  1.00185.92           O
ATOM    619  N   PRO A  80      44.991  54.544  60.057  1.00105.68           N
ATOM    620  CA  PRO A  80      43.678  54.091  60.500  1.00105.68           C
ATOM    621  CD  PRO A  80      45.115  55.985  60.225  1.00105.68           C
ATOM    622  CB  PRO A  80      43.074  55.252  61.286  1.00105.68           C
ATOM    623  CG  PRO A  80      43.722  56.485  60.642  1.00105.68           C
ATOM    624  C   PRO A  80      42.719  53.605  59.446  1.00105.68           C
ATOM    625  O   PRO A  80      42.723  54.127  58.332  1.00105.68           O
ATOM    626  N   GLY A  81      41.925  52.562  59.779  1.00 30.53           N
ATOM    627  CA  GLY A  81      41.010  51.985  58.835  1.00 30.53           C
ATOM    628  C   GLY A  81      41.780  51.128  57.874  1.00 30.53           C
ATOM    629  O   GLY A  81      41.638  51.265  56.659  1.00 30.53           O
ATOM    630  N   THR A  82      42.622  50.212  58.399  1.00 60.57           N
ATOM    631  CA  THR A  82      43.453  49.395  57.559  1.00 60.57           C
ATOM    632  CB  THR A  82      44.802  49.117  58.157  1.00 60.57           C
ATOM    633  OG1 THR A  82      45.497  50.326  58.416  1.00 60.57           O
ATOM    634  CG2 THR A  82      45.603  48.236  57.184  1.00 60.57           C
ATOM    635  C   THR A  82      42.853  48.042  57.378  1.00 60.57           C
ATOM    636  O   THR A  82      42.833  47.226  58.299  1.00 60.57           O
ATOM    637  N   VAL A  83      42.338  47.767  56.167  1.00 45.57           N
ATOM    638  CA  VAL A  83      41.946  46.422  55.894  1.00 45.57           C
ATOM    639  CB  VAL A  83      40.979  46.288  54.759  1.00 45.57           C
ATOM    640  CG1 VAL A  83      40.792  44.791  54.460  1.00 45.57           C
ATOM    641  CG2 VAL A  83      39.680  47.016  55.144  1.00 45.57           C
ATOM    642  C   VAL A  83      43.223  45.764  55.489  1.00 45.57           C
ATOM    643  O   VAL A  83      43.971  46.297  54.670  1.00 45.57           O
ATOM    644  N   ILE A  84      43.511  44.580  56.052  1.00 56.66           N
ATOM    645  CA  ILE A  84      44.762  43.954  55.743  1.00 56.66           C
ATOM    646  CB  ILE A  84      45.412  43.263  56.914  1.00 56.66           C
ATOM    647  CG2 ILE A  84      46.451  42.268  56.376  1.00 56.66           C
ATOM    648  CG1 ILE A  84      45.974  44.270  57.929  1.00 56.66           C
ATOM    649  CD1 ILE A  84      46.465  43.594  59.209  1.00 56.66           C
ATOM    650  C   ILE A  84      44.527  42.909  54.710  1.00 56.66           C
ATOM    651  O   ILE A  84      43.744  41.982  54.909  1.00 56.66           O
ATOM    652  N   LEU A  85      45.182  43.069  53.544  1.00128.73           N
ATOM    653  CA  LEU A  85      45.071  42.054  52.546  1.00128.73           C
ATOM    654  CB  LEU A  85      45.216  42.601  51.110  1.00128.73           C
ATOM    655  CG  LEU A  85      44.711  41.671  49.981  1.00128.73           C
ATOM    656  CD1 LEU A  85      44.608  42.442  48.674  1.00128.73           C
ATOM    657  CD2 LEU A  85      45.577  40.430  49.757  1.00128.73           C
ATOM    658  C   LEU A  85      46.140  41.066  52.898  1.00128.73           C
ATOM    659  O   LEU A  85      47.094  41.409  53.596  1.00128.73           O
ATOM    660  N   SER A  86      45.997  39.803  52.455  1.00 66.86           N
ATOM    661  CA  SER A  86      46.926  38.776  52.827  1.00 66.86           C
ATOM    662  CB  SER A  86      46.617  37.423  52.166  1.00 66.86           C
ATOM    663  OG  SER A  86      47.378  36.400  52.786  1.00 66.86           O
ATOM    664  C   SER A  86      48.306  39.216  52.459  1.00 66.86           C
ATOM    665  O   SER A  86      48.633  39.443  51.295  1.00 66.86           O
ATOM    666  N   ARG A  87      49.173  39.277  53.486  1.00110.04           N
ATOM    667  CA  ARG A  87      50.486  39.843  53.393  1.00110.04           C
ATOM    668  CB  ARG A  87      51.216  39.831  54.745  1.00110.04           C
ATOM    669  CG  ARG A  87      52.626  40.424  54.711  1.00110.04           C
ATOM    670  CD  ARG A  87      53.223  40.581  56.109  1.00110.04           C
ATOM    671  NE  ARG A  87      54.629  41.055  55.972  1.00110.04           N
ATOM    672  CZ  ARG A  87      54.896  42.377  55.763  1.00110.04           C
ATOM    673  NH1 ARG A  87      53.872  43.259  55.577  1.00110.04           N
ATOM    674  NH2 ARG A  87      56.188  42.814  55.724  1.00110.04           N
ATOM    675  C   ARG A  87      51.345  39.139  52.392  1.00110.04           C
ATOM    676  O   ARG A  87      52.015  39.798  51.598  1.00110.04           O
ATOM    677  N   GLN A  88      51.333  37.794  52.372  1.00139.97           N
ATOM    678  CA  GLN A  88      52.249  37.081  51.523  1.00139.97           C
ATOM    679  CB  GLN A  88      52.057  35.556  51.526  1.00139.97           C
ATOM    680  CG  GLN A  88      51.762  34.966  52.896  1.00139.97           C
ATOM    681  CD  GLN A  88      50.261  35.139  53.027  1.00139.97           C
ATOM    682  OE1 GLN A  88      49.607  35.381  52.014  1.00139.97           O
ATOM    683  NE2 GLN A  88      49.707  35.024  54.262  1.00139.97           N
ATOM    684  C   GLN A  88      51.945  37.457  50.115  1.00139.97           C
ATOM    685  O   GLN A  88      52.848  37.687  49.312  1.00139.97           O
ATOM    686  N   GLU A  89      50.643  37.541  49.791  1.00 78.96           N
ATOM    687  CA  GLU A  89      50.225  37.793  48.445  1.00 78.96           C
ATOM    688  CB  GLU A  89      48.686  37.841  48.329  1.00 78.96           C
ATOM    689  CG  GLU A  89      48.145  37.870  46.896  1.00 78.96           C
ATOM    690  CD  GLU A  89      47.992  39.317  46.453  1.00 78.96           C
ATOM    691  OE1 GLU A  89      46.998  39.971  46.868  1.00 78.96           O
ATOM    692  OE2 GLU A  89      48.872  39.787  45.685  1.00 78.96           O
ATOM    693  C   GLU A  89      50.785  39.112  48.016  1.00 78.96           C
ATOM    694  O   GLU A  89      51.325  39.240  46.917  1.00 78.96           O
ATOM    695  N   ILE A  90      50.692  40.123  48.897  1.00 98.67           N
ATOM    696  CA  ILE A  90      51.174  41.442  48.608  1.00 98.67           C
ATOM    697  CB  ILE A  90      50.770  42.461  49.632  1.00 98.67           C
ATOM    698  CG2 ILE A  90      51.689  43.684  49.485  1.00 98.67           C
ATOM    699  CG1 ILE A  90      49.279  42.806  49.461  1.00 98.67           C
ATOM    700  CD1 ILE A  90      48.327  41.634  49.678  1.00 98.67           C
ATOM    701  C   ILE A  90      52.660  41.442  48.449  1.00 98.67           C
ATOM    702  O   ILE A  90      53.188  42.185  47.624  1.00 98.67           O
ATOM    703  N   ASP A  91      53.383  40.646  49.257  1.00 69.75           N
ATOM    704  CA  ASP A  91      54.812  40.614  49.136  1.00 69.75           C
ATOM    705  CB  ASP A  91      55.501  39.779  50.224  1.00 69.75           C
ATOM    706  CG  ASP A  91      55.432  40.594  51.507  1.00 69.75           C
ATOM    707  OD1 ASP A  91      55.317  41.846  51.406  1.00 69.75           O
ATOM    708  OD2 ASP A  91      55.494  39.978  52.603  1.00 69.75           O
ATOM    709  C   ASP A  91      55.181  40.052  47.799  1.00 69.75           C
ATOM    710  O   ASP A  91      56.177  40.466  47.210  1.00 69.75           O
ATOM    711  N   CYS A  92      54.408  39.069  47.295  1.00 25.48           N
ATOM    712  CA  CYS A  92      54.698  38.503  46.008  1.00 25.48           C
ATOM    713  CB  CYS A  92      53.772  37.327  45.649  1.00 25.48           C
ATOM    714  SG  CYS A  92      54.049  35.884  46.721  1.00 25.48           S
ATOM    715  C   CYS A  92      54.527  39.570  44.970  1.00 25.48           C
ATOM    716  O   CYS A  92      55.375  39.730  44.093  1.00 25.48           O
ATOM    717  N   ARG A  93      53.431  40.351  45.056  1.00 68.49           N
ATOM    718  CA  ARG A  93      53.204  41.387  44.089  1.00 68.49           C
ATOM    719  CB  ARG A  93      51.891  42.161  44.299  1.00 68.49           C
ATOM    720  CG  ARG A  93      50.656  41.391  43.832  1.00 68.49           C
ATOM    721  CD  ARG A  93      49.353  42.177  43.975  1.00 68.49           C
ATOM    722  NE  ARG A  93      48.293  41.384  43.293  1.00 68.49           N
ATOM    723  CZ  ARG A  93      47.025  41.879  43.196  1.00 68.49           C
ATOM    724  NH1 ARG A  93      46.718  43.075  43.775  1.00 68.49           N
ATOM    725  NH2 ARG A  93      46.069  41.181  42.518  1.00 68.49           N
ATOM    726  C   ARG A  93      54.326  42.372  44.166  1.00 68.49           C
ATOM    727  O   ARG A  93      54.862  42.782  43.139  1.00 68.49           O
ATOM    728  N   ARG A  94      54.749  42.749  45.387  1.00175.81           N
ATOM    729  CA  ARG A  94      55.792  43.725  45.512  1.00175.81           C
ATOM    730  CB  ARG A  94      56.206  44.020  46.963  1.00175.81           C
ATOM    731  CG  ARG A  94      57.514  44.811  46.990  1.00175.81           C
ATOM    732  CD  ARG A  94      57.382  46.206  46.375  1.00175.81           C
ATOM    733  NE  ARG A  94      58.713  46.601  45.829  1.00175.81           N
ATOM    734  CZ  ARG A  94      59.688  47.115  46.632  1.00175.81           C
ATOM    735  NH1 ARG A  94      59.498  47.194  47.980  1.00175.81           N
ATOM    736  NH2 ARG A  94      60.860  47.546  46.080  1.00175.81           N
ATOM    737  C   ARG A  94      57.021  43.218  44.833  1.00175.81           C
ATOM    738  O   ARG A  94      57.704  43.965  44.134  1.00175.81           O
ATOM    739  N   GLN A  95      57.323  41.921  45.001  1.00 57.14           N
ATOM    740  CA  GLN A  95      58.524  41.377  44.447  1.00 57.14           C
ATOM    741  CB  GLN A  95      58.687  39.891  44.819  1.00 57.14           C
ATOM    742  CG  GLN A  95      58.913  39.723  46.328  1.00 57.14           C
ATOM    743  CD  GLN A  95      58.652  38.280  46.735  1.00 57.14           C
ATOM    744  OE1 GLN A  95      58.645  37.952  47.921  1.00 57.14           O
ATOM    745  NE2 GLN A  95      58.413  37.394  45.733  1.00 57.14           N
ATOM    746  C   GLN A  95      58.487  41.564  42.960  1.00 57.14           C
ATOM    747  O   GLN A  95      59.486  41.960  42.365  1.00 57.14           O
ATOM    748  N   ARG A  96      57.325  41.339  42.317  1.00 57.04           N
ATOM    749  CA  ARG A  96      57.250  41.479  40.888  1.00 57.04           C
ATOM    750  CB  ARG A  96      55.847  41.178  40.338  1.00 57.04           C
ATOM    751  CG  ARG A  96      55.762  41.183  38.810  1.00 57.04           C
ATOM    752  CD  ARG A  96      54.321  41.247  38.301  1.00 57.04           C
ATOM    753  NE  ARG A  96      54.335  41.082  36.820  1.00 57.04           N
ATOM    754  CZ  ARG A  96      54.753  42.105  36.018  1.00 57.04           C
ATOM    755  NH1 ARG A  96      55.339  43.205  36.573  1.00 57.04           N
ATOM    756  NH2 ARG A  96      54.590  42.026  34.665  1.00 57.04           N
ATOM    757  C   ARG A  96      57.574  42.899  40.515  1.00 57.04           C
ATOM    758  O   ARG A  96      58.344  43.142  39.588  1.00 57.04           O
ATOM    759  N   ILE A  97      56.999  43.876  41.244  1.00101.94           N
ATOM    760  CA  ILE A  97      57.229  45.271  40.970  1.00101.94           C
ATOM    761  CB  ILE A  97      56.412  46.209  41.815  1.00101.94           C
ATOM    762  CG2 ILE A  97      57.054  47.604  41.732  1.00101.94           C
ATOM    763  CG1 ILE A  97      54.945  46.213  41.355  1.00101.94           C
ATOM    764  CD1 ILE A  97      54.222  44.882  41.510  1.00101.94           C
ATOM    765  C   ILE A  97      58.674  45.593  41.191  1.00101.94           C
ATOM    766  O   ILE A  97      59.243  46.411  40.469  1.00101.94           O
ATOM    767  N   ARG A  98      59.293  44.977  42.217  1.00120.74           N
ATOM    768  CA  ARG A  98      60.675  45.205  42.533  1.00120.74           C
ATOM    769  CB  ARG A  98      61.159  44.362  43.729  1.00120.74           C
ATOM    770  CG  ARG A  98      62.599  44.647  44.181  1.00120.74           C
ATOM    771  CD  ARG A  98      63.677  43.835  43.453  1.00120.74           C
ATOM    772  NE  ARG A  98      65.001  44.217  44.029  1.00120.74           N
ATOM    773  CZ  ARG A  98      66.156  44.001  43.330  1.00120.74           C
ATOM    774  NH1 ARG A  98      66.109  43.461  42.077  1.00120.74           N
ATOM    775  NH2 ARG A  98      67.363  44.334  43.875  1.00120.74           N
ATOM    776  C   ARG A  98      61.500  44.810  41.349  1.00120.74           C
ATOM    777  O   ARG A  98      62.471  45.487  41.014  1.00120.74           O
ATOM    778  N   LEU A  99      61.146  43.700  40.670  1.00111.14           N
ATOM    779  CA  LEU A  99      61.941  43.344  39.531  1.00111.14           C
ATOM    780  CB  LEU A  99      61.609  41.970  38.913  1.00111.14           C
ATOM    781  CG  LEU A  99      62.145  40.756  39.700  1.00111.14           C
ATOM    782  CD1 LEU A  99      61.464  40.592  41.063  1.00111.14           C
ATOM    783  CD2 LEU A  99      62.083  39.475  38.856  1.00111.14           C
ATOM    784  C   LEU A  99      61.697  44.365  38.476  1.00111.14           C
ATOM    785  O   LEU A  99      60.736  44.278  37.714  1.00111.14           O
ATOM    786  N   VAL A 100      62.594  45.364  38.393  1.00 22.36           N
ATOM    787  CA  VAL A 100      62.412  46.399  37.425  1.00 22.36           C
ATOM    788  CB  VAL A 100      62.628  47.769  37.994  1.00 22.36           C
ATOM    789  CG1 VAL A 100      61.582  47.993  39.099  1.00 22.36           C
ATOM    790  CG2 VAL A 100      64.079  47.877  38.492  1.00 22.36           C
ATOM    791  C   VAL A 100      63.442  46.186  36.323  1.00 22.36           C
ATOM    792  O   VAL A 100      64.302  45.276  36.471  1.00 22.36           O
ATOM    793  OXT VAL A 100      63.378  46.936  35.313  1.00 22.36           O
TER
END
