# Supplementary material for: Effective Identification of Bacterial Type III Secretion Signals Using Joint Element Features
Source: PLoS One. 2013 Apr 4;8(4):e59754. doi: 10.1371/journal.pone.0059754 (PMC3617162; doi:10.1371/journal.pone.0059754)
Supplement: Zip file S1 — Predicted 3D structure of T3S and non-T3S signal sequences. (ZIP) [file pone.0059754.s017.zip › Supplemental_Zip_FileS1.Predicted_structure/neg/neg1.pdb]

HEADER protein
METHOD
METHOD    The models are generated by I-TASSER which combines the
METHOD    methods of threading, ab initio modeling and structural
METHOD    refinement. The procedure is fully automated.
METHOD
METHOD    Please cite following articles when you use the I-TASSER server:
METHOD 1. Ambrish Roy, Alper Kucukural, Yang Zhang. I-TASSER: a unified
METHOD    platform for automated protein structure and function prediction.
METHOD    Nature Protocols, vol 5, 725-738 (2010). 
METHOD 2. Yang Zhang. I-TASSER server for protein 3D structure prediction.
METHOD    BMC Bioinformatics, vol 9, 40 (2008).
METHOD
MODEL  1
REMARK PARENT N/A
ATOM      1  N   LYS A   1      47.278  50.672  44.925  1.00 70.74           N
ATOM      2  CA  LYS A   1      46.902  50.304  46.308  1.00 70.74           C
ATOM      3  CB  LYS A   1      46.757  48.779  46.461  1.00 70.74           C
ATOM      4  CG  LYS A   1      45.553  48.194  45.716  1.00 70.74           C
ATOM      5  CD  LYS A   1      45.444  46.670  45.813  1.00 70.74           C
ATOM      6  CE  LYS A   1      45.100  46.176  47.220  1.00 70.74           C
ATOM      7  NZ  LYS A   1      44.908  44.707  47.219  1.00 70.74           N
ATOM      8  C   LYS A   1      47.888  50.793  47.314  1.00 70.74           C
ATOM      9  O   LYS A   1      48.653  50.021  47.893  1.00 70.74           O
ATOM     10  N   LEU A   2      47.884  52.118  47.542  1.00114.21           N
ATOM     11  CA  LEU A   2      48.758  52.700  48.511  1.00114.21           C
ATOM     12  CB  LEU A   2      49.493  53.946  47.970  1.00114.21           C
ATOM     13  CG  LEU A   2      50.381  54.718  48.971  1.00114.21           C
ATOM     14  CD1 LEU A   2      49.540  55.541  49.956  1.00114.21           C
ATOM     15  CD2 LEU A   2      51.373  53.793  49.691  1.00114.21           C
ATOM     16  C   LEU A   2      47.933  53.079  49.694  1.00114.21           C
ATOM     17  O   LEU A   2      46.979  53.847  49.584  1.00114.21           O
ATOM     18  N   ILE A   3      48.279  52.492  50.859  1.00 72.74           N
ATOM     19  CA  ILE A   3      47.656  52.806  52.110  1.00 72.74           C
ATOM     20  CB  ILE A   3      47.077  51.623  52.828  1.00 72.74           C
ATOM     21  CG2 ILE A   3      46.813  52.015  54.287  1.00 72.74           C
ATOM     22  CG1 ILE A   3      45.825  51.136  52.080  1.00 72.74           C
ATOM     23  CD1 ILE A   3      45.151  49.930  52.726  1.00 72.74           C
ATOM     24  C   ILE A   3      48.722  53.436  52.952  1.00 72.74           C
ATOM     25  O   ILE A   3      49.848  52.946  53.019  1.00 72.74           O
ATOM     26  N   ARG A   4      48.387  54.598  53.544  1.00140.54           N
ATOM     27  CA  ARG A   4      49.265  55.441  54.315  1.00140.54           C
ATOM     28  CB  ARG A   4      48.689  56.851  54.519  1.00140.54           C
ATOM     29  CG  ARG A   4      48.532  57.632  53.211  1.00140.54           C
ATOM     30  CD  ARG A   4      49.849  57.895  52.475  1.00140.54           C
ATOM     31  NE  ARG A   4      50.762  58.593  53.425  1.00140.54           N
ATOM     32  CZ  ARG A   4      50.693  59.946  53.593  1.00140.54           C
ATOM     33  NH1 ARG A   4      49.745  60.677  52.936  1.00140.54           N
ATOM     34  NH2 ARG A   4      51.574  60.570  54.429  1.00140.54           N
ATOM     35  C   ARG A   4      49.624  54.916  55.674  1.00140.54           C
ATOM     36  O   ARG A   4      50.740  55.140  56.143  1.00140.54           O
ATOM     37  N   GLY A   5      48.684  54.245  56.368  1.00 37.62           N
ATOM     38  CA  GLY A   5      48.945  53.828  57.717  1.00 37.62           C
ATOM     39  C   GLY A   5      48.030  52.693  58.047  1.00 37.62           C
ATOM     40  O   GLY A   5      47.178  52.302  57.251  1.00 37.62           O
ATOM     41  N   ILE A   6      48.178  52.158  59.274  1.00 59.17           N
ATOM     42  CA  ILE A   6      47.445  51.013  59.725  1.00 59.17           C
ATOM     43  CB  ILE A   6      47.843  50.599  61.114  1.00 59.17           C
ATOM     44  CG2 ILE A   6      47.534  51.751  62.084  1.00 59.17           C
ATOM     45  CG1 ILE A   6      47.178  49.263  61.477  1.00 59.17           C
ATOM     46  CD1 ILE A   6      47.707  48.641  62.767  1.00 59.17           C
ATOM     47  C   ILE A   6      45.983  51.332  59.723  1.00 59.17           C
ATOM     48  O   ILE A   6      45.169  50.491  59.348  1.00 59.17           O
ATOM     49  N   HIS A   7      45.608  52.562  60.122  1.00 55.84           N
ATOM     50  CA  HIS A   7      44.220  52.929  60.202  1.00 55.84           C
ATOM     51  ND1 HIS A   7      46.265  55.043  61.535  1.00 55.84           N
ATOM     52  CG  HIS A   7      44.891  54.956  61.592  1.00 55.84           C
ATOM     53  CB  HIS A   7      44.048  54.434  60.467  1.00 55.84           C
ATOM     54  NE2 HIS A   7      45.660  55.839  63.520  1.00 55.84           N
ATOM     55  CD2 HIS A   7      44.538  55.446  62.812  1.00 55.84           C
ATOM     56  CE1 HIS A   7      46.673  55.577  62.713  1.00 55.84           C
ATOM     57  C   HIS A   7      43.633  52.707  58.846  1.00 55.84           C
ATOM     58  O   HIS A   7      42.568  52.109  58.698  1.00 55.84           O
ATOM     59  N   ASN A   8      44.361  53.171  57.816  1.00 77.43           N
ATOM     60  CA  ASN A   8      43.944  53.115  56.446  1.00 77.43           C
ATOM     61  CB  ASN A   8      44.884  53.883  55.497  1.00 77.43           C
ATOM     62  CG  ASN A   8      44.152  54.115  54.182  1.00 77.43           C
ATOM     63  OD1 ASN A   8      44.610  53.734  53.108  1.00 77.43           O
ATOM     64  ND2 ASN A   8      42.967  54.777  54.274  1.00 77.43           N
ATOM     65  C   ASN A   8      43.852  51.689  55.984  1.00 77.43           C
ATOM     66  O   ASN A   8      43.129  51.408  55.033  1.00 77.43           O
ATOM     67  N   LEU A   9      44.658  50.770  56.554  1.00 75.57           N
ATOM     68  CA  LEU A   9      44.579  49.371  56.210  1.00 75.57           C
ATOM     69  CB  LEU A   9      45.718  48.557  56.844  1.00 75.57           C
ATOM     70  CG  LEU A   9      45.542  47.034  56.690  1.00 75.57           C
ATOM     71  CD1 LEU A   9      45.561  46.613  55.215  1.00 75.57           C
ATOM     72  CD2 LEU A   9      46.557  46.255  57.541  1.00 75.57           C
ATOM     73  C   LEU A   9      43.305  48.734  56.703  1.00 75.57           C
ATOM     74  O   LEU A   9      42.613  48.044  55.955  1.00 75.57           O
ATOM     75  N   SER A  10      42.949  48.991  57.977  1.00100.70           N
ATOM     76  CA  SER A  10      41.903  48.305  58.695  1.00100.70           C
ATOM     77  CB  SER A  10      41.926  48.608  60.203  1.00100.70           C
ATOM     78  OG  SER A  10      41.717  49.995  60.424  1.00100.70           O
ATOM     79  C   SER A  10      40.526  48.616  58.201  1.00100.70           C
ATOM     80  O   SER A  10      39.560  48.057  58.715  1.00100.70           O
ATOM     81  N   GLN A  11      40.371  49.497  57.202  1.00 97.02           N
ATOM     82  CA  GLN A  11      39.053  49.876  56.777  1.00 97.02           C
ATOM     83  CB  GLN A  11      39.090  50.970  55.696  1.00 97.02           C
ATOM     84  CG  GLN A  11      39.796  50.553  54.407  1.00 97.02           C
ATOM     85  CD  GLN A  11      39.994  51.810  53.574  1.00 97.02           C
ATOM     86  OE1 GLN A  11      40.753  52.702  53.949  1.00 97.02           O
ATOM     87  NE2 GLN A  11      39.288  51.889  52.414  1.00 97.02           N
ATOM     88  C   GLN A  11      38.284  48.688  56.277  1.00 97.02           C
ATOM     89  O   GLN A  11      37.090  48.572  56.555  1.00 97.02           O
ATOM     90  N   ALA A  12      38.926  47.765  55.533  1.00 39.80           N
ATOM     91  CA  ALA A  12      38.177  46.645  55.034  1.00 39.80           C
ATOM     92  CB  ALA A  12      38.043  46.637  53.503  1.00 39.80           C
ATOM     93  C   ALA A  12      38.880  45.384  55.414  1.00 39.80           C
ATOM     94  O   ALA A  12      40.105  45.351  55.502  1.00 39.80           O
ATOM     95  N   PRO A  13      38.125  44.346  55.682  1.00100.55           N
ATOM     96  CA  PRO A  13      38.684  43.062  55.974  1.00100.55           C
ATOM     97  CD  PRO A  13      36.694  44.409  55.908  1.00100.55           C
ATOM     98  CB  PRO A  13      37.512  42.185  56.420  1.00100.55           C
ATOM     99  CG  PRO A  13      36.259  42.933  55.919  1.00100.55           C
ATOM    100  C   PRO A  13      39.362  42.616  54.728  1.00100.55           C
ATOM    101  O   PRO A  13      38.685  42.243  53.771  1.00100.55           O
ATOM    102  N   GLN A  14      40.700  42.576  54.725  1.00118.73           N
ATOM    103  CA  GLN A  14      41.313  42.221  53.489  1.00118.73           C
ATOM    104  CB  GLN A  14      42.531  43.096  53.152  1.00118.73           C
ATOM    105  CG  GLN A  14      43.097  42.865  51.750  1.00118.73           C
ATOM    106  CD  GLN A  14      42.420  43.850  50.808  1.00118.73           C
ATOM    107  OE1 GLN A  14      42.885  44.977  50.637  1.00118.73           O
ATOM    108  NE2 GLN A  14      41.292  43.424  50.182  1.00118.73           N
ATOM    109  C   GLN A  14      41.822  40.835  53.637  1.00118.73           C
ATOM    110  O   GLN A  14      43.001  40.667  53.947  1.00118.73           O
ATOM    111  N   GLU A  15      40.930  39.848  53.380  1.00198.73           N
ATOM    112  CA  GLU A  15      41.157  38.423  53.388  1.00198.73           C
ATOM    113  CB  GLU A  15      41.392  37.861  51.977  1.00198.73           C
ATOM    114  CG  GLU A  15      40.187  38.060  51.055  1.00198.73           C
ATOM    115  CD  GLU A  15      40.148  39.529  50.648  1.00198.73           C
ATOM    116  OE1 GLU A  15      41.190  40.026  50.141  1.00198.73           O
ATOM    117  OE2 GLU A  15      39.078  40.169  50.826  1.00198.73           O
ATOM    118  C   GLU A  15      42.329  38.067  54.249  1.00198.73           C
ATOM    119  O   GLU A  15      42.437  38.526  55.385  1.00198.73           O
ATOM    120  N   GLY A  16      43.214  37.194  53.725  1.00 44.11           N
ATOM    121  CA  GLY A  16      44.416  36.833  54.421  1.00 44.11           C
ATOM    122  C   GLY A  16      45.529  37.544  53.718  1.00 44.11           C
ATOM    123  O   GLY A  16      45.374  37.954  52.568  1.00 44.11           O
ATOM    124  N   CYS A  17      46.689  37.722  54.386  1.00 97.76           N
ATOM    125  CA  CYS A  17      47.724  38.457  53.716  1.00 97.76           C
ATOM    126  CB  CYS A  17      47.839  39.915  54.192  1.00 97.76           C
ATOM    127  SG  CYS A  17      46.303  40.839  53.934  1.00 97.76           S
ATOM    128  C   CYS A  17      49.057  37.859  54.019  1.00 97.76           C
ATOM    129  O   CYS A  17      49.358  37.512  55.161  1.00 97.76           O
ATOM    130  N   VAL A  18      49.884  37.683  52.970  1.00 66.21           N
ATOM    131  CA  VAL A  18      51.254  37.380  53.243  1.00 66.21           C
ATOM    132  CB  VAL A  18      51.934  36.578  52.169  1.00 66.21           C
ATOM    133  CG1 VAL A  18      53.394  36.333  52.588  1.00 66.21           C
ATOM    134  CG2 VAL A  18      51.140  35.279  51.951  1.00 66.21           C
ATOM    135  C   VAL A  18      51.862  38.752  53.310  1.00 66.21           C
ATOM    136  O   VAL A  18      51.503  39.623  52.518  1.00 66.21           O
ATOM    137  N   LEU A  19      52.758  39.003  54.285  1.00 68.43           N
ATOM    138  CA  LEU A  19      53.292  40.327  54.443  1.00 68.43           C
ATOM    139  CB  LEU A  19      52.757  41.017  55.713  1.00 68.43           C
ATOM    140  CG  LEU A  19      53.335  42.418  55.987  1.00 68.43           C
ATOM    141  CD1 LEU A  19      52.947  43.419  54.889  1.00 68.43           C
ATOM    142  CD2 LEU A  19      52.960  42.906  57.398  1.00 68.43           C
ATOM    143  C   LEU A  19      54.782  40.254  54.577  1.00 68.43           C
ATOM    144  O   LEU A  19      55.329  39.303  55.134  1.00 68.43           O
ATOM    145  N   THR A  20      55.480  41.262  54.017  1.00 56.04           N
ATOM    146  CA  THR A  20      56.898  41.411  54.202  1.00 56.04           C
ATOM    147  CB  THR A  20      57.702  41.333  52.935  1.00 56.04           C
ATOM    148  OG1 THR A  20      57.278  42.330  52.018  1.00 56.04           O
ATOM    149  CG2 THR A  20      57.552  39.931  52.323  1.00 56.04           C
ATOM    150  C   THR A  20      57.086  42.791  54.757  1.00 56.04           C
ATOM    151  O   THR A  20      56.371  43.718  54.379  1.00 56.04           O
ATOM    152  N   ILE A  21      58.058  42.970  55.675  1.00 45.87           N
ATOM    153  CA  ILE A  21      58.215  44.246  56.316  1.00 45.87           C
ATOM    154  CB  ILE A  21      58.023  44.154  57.799  1.00 45.87           C
ATOM    155  CG2 ILE A  21      58.240  45.549  58.410  1.00 45.87           C
ATOM    156  CG1 ILE A  21      56.647  43.551  58.118  1.00 45.87           C
ATOM    157  CD1 ILE A  21      56.528  43.077  59.564  1.00 45.87           C
ATOM    158  C   ILE A  21      59.626  44.708  56.114  1.00 45.87           C
ATOM    159  O   ILE A  21      60.557  43.905  56.128  1.00 45.87           O
ATOM    160  N   GLY A  22      59.820  46.029  55.907  1.00 44.58           N
ATOM    161  CA  GLY A  22      61.159  46.517  55.743  1.00 44.58           C
ATOM    162  C   GLY A  22      61.115  47.968  55.358  1.00 44.58           C
ATOM    163  O   GLY A  22      60.049  48.562  55.197  1.00 44.58           O
ATOM    164  N   ASN A  23      62.304  48.608  55.313  1.00117.40           N
ATOM    165  CA  ASN A  23      62.428  49.948  54.806  1.00117.40           C
ATOM    166  CB  ASN A  23      63.688  50.691  55.275  1.00117.40           C
ATOM    167  CG  ASN A  23      63.317  51.415  56.559  1.00117.40           C
ATOM    168  OD1 ASN A  23      63.155  50.831  57.629  1.00117.40           O
ATOM    169  ND2 ASN A  23      63.153  52.759  56.438  1.00117.40           N
ATOM    170  C   ASN A  23      62.417  49.960  53.302  1.00117.40           C
ATOM    171  O   ASN A  23      61.902  50.888  52.680  1.00117.40           O
ATOM    172  N   PHE A  24      63.036  48.938  52.680  1.00 85.55           N
ATOM    173  CA  PHE A  24      63.080  48.815  51.248  1.00 85.55           C
ATOM    174  CB  PHE A  24      61.704  48.521  50.612  1.00 85.55           C
ATOM    175  CG  PHE A  24      61.261  47.151  51.005  1.00 85.55           C
ATOM    176  CD1 PHE A  24      61.704  46.044  50.320  1.00 85.55           C
ATOM    177  CD2 PHE A  24      60.387  46.972  52.051  1.00 85.55           C
ATOM    178  CE1 PHE A  24      61.291  44.782  50.681  1.00 85.55           C
ATOM    179  CE2 PHE A  24      59.972  45.713  52.415  1.00 85.55           C
ATOM    180  CZ  PHE A  24      60.426  44.611  51.733  1.00 85.55           C
ATOM    181  C   PHE A  24      63.632  50.073  50.620  1.00 85.55           C
ATOM    182  O   PHE A  24      63.164  50.485  49.558  1.00 85.55           O
ATOM    183  N   ASP A  25      64.660  50.706  51.233  1.00 72.99           N
ATOM    184  CA  ASP A  25      65.212  51.932  50.703  1.00 72.99           C
ATOM    185  CB  ASP A  25      66.033  52.733  51.738  1.00 72.99           C
ATOM    186  CG  ASP A  25      65.078  53.426  52.715  1.00 72.99           C
ATOM    187  OD1 ASP A  25      64.142  54.123  52.241  1.00 72.99           O
ATOM    188  OD2 ASP A  25      65.265  53.273  53.950  1.00 72.99           O
ATOM    189  C   ASP A  25      66.114  51.592  49.566  1.00 72.99           C
ATOM    190  O   ASP A  25      67.298  51.319  49.752  1.00 72.99           O
ATOM    191  N   GLY A  26      65.562  51.634  48.341  1.00 49.74           N
ATOM    192  CA  GLY A  26      66.282  51.179  47.192  1.00 49.74           C
ATOM    193  C   GLY A  26      65.994  49.717  47.227  1.00 49.74           C
ATOM    194  O   GLY A  26      66.404  49.040  48.168  1.00 49.74           O
ATOM    195  N   VAL A  27      65.300  49.168  46.212  1.00 77.96           N
ATOM    196  CA  VAL A  27      64.944  47.784  46.364  1.00 77.96           C
ATOM    197  CB  VAL A  27      63.677  47.423  45.646  1.00 77.96           C
ATOM    198  CG1 VAL A  27      63.390  45.929  45.872  1.00 77.96           C
ATOM    199  CG2 VAL A  27      62.559  48.345  46.162  1.00 77.96           C
ATOM    200  C   VAL A  27      66.060  46.956  45.811  1.00 77.96           C
ATOM    201  O   VAL A  27      66.021  46.501  44.669  1.00 77.96           O
ATOM    202  N   HIS A  28      67.055  46.679  46.675  1.00 84.05           N
ATOM    203  CA  HIS A  28      68.266  45.985  46.331  1.00 84.05           C
ATOM    204  ND1 HIS A  28      70.137  47.871  49.027  1.00 84.05           N
ATOM    205  CG  HIS A  28      69.661  47.473  47.797  1.00 84.05           C
ATOM    206  CB  HIS A  28      69.335  46.056  47.434  1.00 84.05           C
ATOM    207  NE2 HIS A  28      69.957  49.709  47.786  1.00 84.05           N
ATOM    208  CD2 HIS A  28      69.558  48.608  47.053  1.00 84.05           C
ATOM    209  CE1 HIS A  28      70.296  49.217  48.965  1.00 84.05           C
ATOM    210  C   HIS A  28      67.964  44.546  46.051  1.00 84.05           C
ATOM    211  O   HIS A  28      66.835  44.085  46.202  1.00 84.05           O
ATOM    212  N   ARG A  29      68.998  43.801  45.612  1.00103.15           N
ATOM    213  CA  ARG A  29      68.847  42.434  45.210  1.00103.15           C
ATOM    214  CB  ARG A  29      70.183  41.759  44.867  1.00103.15           C
ATOM    215  CG  ARG A  29      70.939  42.421  43.720  1.00103.15           C
ATOM    216  CD  ARG A  29      72.253  41.712  43.393  1.00103.15           C
ATOM    217  NE  ARG A  29      73.022  41.597  44.664  1.00103.15           N
ATOM    218  CZ  ARG A  29      73.966  40.622  44.795  1.00103.15           C
ATOM    219  NH1 ARG A  29      74.237  39.796  43.744  1.00103.15           N
ATOM    220  NH2 ARG A  29      74.641  40.472  45.970  1.00103.15           N
ATOM    221  C   ARG A  29      68.270  41.653  46.346  1.00103.15           C
ATOM    222  O   ARG A  29      67.381  40.829  46.141  1.00103.15           O
ATOM    223  N   GLY A  30      68.761  41.887  47.577  1.00 15.59           N
ATOM    224  CA  GLY A  30      68.284  41.139  48.706  1.00 15.59           C
ATOM    225  C   GLY A  30      66.829  41.425  48.912  1.00 15.59           C
ATOM    226  O   GLY A  30      66.039  40.523  49.187  1.00 15.59           O
ATOM    227  N   HIS A  31      66.435  42.704  48.780  1.00 46.40           N
ATOM    228  CA  HIS A  31      65.075  43.096  49.022  1.00 46.40           C
ATOM    229  ND1 HIS A  31      65.207  45.476  51.347  1.00 46.40           N
ATOM    230  CG  HIS A  31      65.669  45.326  50.060  1.00 46.40           C
ATOM    231  CB  HIS A  31      64.897  44.627  48.971  1.00 46.40           C
ATOM    232  NE2 HIS A  31      67.210  46.440  51.280  1.00 46.40           N
ATOM    233  CD2 HIS A  31      66.896  45.920  50.037  1.00 46.40           C
ATOM    234  CE1 HIS A  31      66.166  46.149  52.034  1.00 46.40           C
ATOM    235  C   HIS A  31      64.188  42.428  48.007  1.00 46.40           C
ATOM    236  O   HIS A  31      63.088  41.979  48.330  1.00 46.40           O
ATOM    237  N   ARG A  32      64.667  42.319  46.751  1.00184.90           N
ATOM    238  CA  ARG A  32      63.926  41.718  45.676  1.00184.90           C
ATOM    239  CB  ARG A  32      64.723  41.705  44.359  1.00184.90           C
ATOM    240  CG  ARG A  32      63.890  41.543  43.081  1.00184.90           C
ATOM    241  CD  ARG A  32      62.373  41.572  43.272  1.00184.90           C
ATOM    242  NE  ARG A  32      61.904  42.890  42.754  1.00184.90           N
ATOM    243  CZ  ARG A  32      61.031  42.938  41.705  1.00184.90           C
ATOM    244  NH1 ARG A  32      60.529  41.779  41.186  1.00184.90           N
ATOM    245  NH2 ARG A  32      60.677  44.140  41.162  1.00184.90           N
ATOM    246  C   ARG A  32      63.663  40.290  46.052  1.00184.90           C
ATOM    247  O   ARG A  32      62.594  39.750  45.773  1.00184.90           O
ATOM    248  N   ALA A  33      64.653  39.633  46.688  1.00 30.04           N
ATOM    249  CA  ALA A  33      64.516  38.259  47.084  1.00 30.04           C
ATOM    250  CB  ALA A  33      65.776  37.716  47.785  1.00 30.04           C
ATOM    251  C   ALA A  33      63.398  38.145  48.077  1.00 30.04           C
ATOM    252  O   ALA A  33      62.563  37.247  47.975  1.00 30.04           O
ATOM    253  N   LEU A  34      63.340  39.068  49.061  1.00 45.75           N
ATOM    254  CA  LEU A  34      62.336  38.992  50.091  1.00 45.75           C
ATOM    255  CB  LEU A  34      62.463  40.092  51.171  1.00 45.75           C
ATOM    256  CG  LEU A  34      61.320  40.088  52.212  1.00 45.75           C
ATOM    257  CD1 LEU A  34      61.264  38.772  53.002  1.00 45.75           C
ATOM    258  CD2 LEU A  34      61.405  41.318  53.132  1.00 45.75           C
ATOM    259  C   LEU A  34      60.981  39.145  49.476  1.00 45.75           C
ATOM    260  O   LEU A  34      60.053  38.411  49.814  1.00 45.75           O
ATOM    261  N   LEU A  35      60.835  40.111  48.548  1.00 56.32           N
ATOM    262  CA  LEU A  35      59.578  40.386  47.912  1.00 56.32           C
ATOM    263  CB  LEU A  35      59.593  41.653  47.035  1.00 56.32           C
ATOM    264  CG  LEU A  35      59.725  42.943  47.865  1.00 56.32           C
ATOM    265  CD1 LEU A  35      59.680  44.193  46.974  1.00 56.32           C
ATOM    266  CD2 LEU A  35      58.685  42.980  48.997  1.00 56.32           C
ATOM    267  C   LEU A  35      59.169  39.223  47.066  1.00 56.32           C
ATOM    268  O   LEU A  35      57.980  38.939  46.936  1.00 56.32           O
ATOM    269  N   GLN A  36      60.143  38.537  46.436  1.00 34.18           N
ATOM    270  CA  GLN A  36      59.863  37.400  45.599  1.00 34.18           C
ATOM    271  CB  GLN A  36      61.134  36.799  44.971  1.00 34.18           C
ATOM    272  CG  GLN A  36      60.880  35.560  44.107  1.00 34.18           C
ATOM    273  CD  GLN A  36      60.161  35.996  42.837  1.00 34.18           C
ATOM    274  OE1 GLN A  36      59.966  37.184  42.590  1.00 34.18           O
ATOM    275  NE2 GLN A  36      59.762  35.006  41.994  1.00 34.18           N
ATOM    276  C   GLN A  36      59.245  36.321  46.429  1.00 34.18           C
ATOM    277  O   GLN A  36      58.285  35.679  46.007  1.00 34.18           O
ATOM    278  N   GLY A  37      59.786  36.094  47.640  1.00 16.90           N
ATOM    279  CA  GLY A  37      59.279  35.067  48.501  1.00 16.90           C
ATOM    280  C   GLY A  37      57.871  35.406  48.881  1.00 16.90           C
ATOM    281  O   GLY A  37      57.013  34.529  48.955  1.00 16.90           O
ATOM    282  N   LEU A  38      57.610  36.698  49.152  1.00 59.09           N
ATOM    283  CA  LEU A  38      56.319  37.171  49.560  1.00 59.09           C
ATOM    284  CB  LEU A  38      56.352  38.686  49.799  1.00 59.09           C
ATOM    285  CG  LEU A  38      54.994  39.325  50.122  1.00 59.09           C
ATOM    286  CD1 LEU A  38      54.440  38.853  51.473  1.00 59.09           C
ATOM    287  CD2 LEU A  38      55.090  40.856  50.019  1.00 59.09           C
ATOM    288  C   LEU A  38      55.322  36.909  48.473  1.00 59.09           C
ATOM    289  O   LEU A  38      54.235  36.396  48.732  1.00 59.09           O
ATOM    290  N   GLN A  39      55.685  37.231  47.219  1.00 87.78           N
ATOM    291  CA  GLN A  39      54.793  37.098  46.103  1.00 87.78           C
ATOM    292  CB  GLN A  39      55.414  37.636  44.795  1.00 87.78           C
ATOM    293  CG  GLN A  39      54.490  37.599  43.568  1.00 87.78           C
ATOM    294  CD  GLN A  39      54.647  36.253  42.873  1.00 87.78           C
ATOM    295  OE1 GLN A  39      53.706  35.705  42.300  1.00 87.78           O
ATOM    296  NE2 GLN A  39      55.892  35.709  42.915  1.00 87.78           N
ATOM    297  C   GLN A  39      54.450  35.655  45.892  1.00 87.78           C
ATOM    298  O   GLN A  39      53.295  35.317  45.641  1.00 87.78           O
ATOM    299  N   GLU A  40      55.451  34.762  45.998  1.00 94.25           N
ATOM    300  CA  GLU A  40      55.267  33.359  45.739  1.00 94.25           C
ATOM    301  CB  GLU A  40      56.598  32.588  45.794  1.00 94.25           C
ATOM    302  CG  GLU A  40      56.615  31.286  44.987  1.00 94.25           C
ATOM    303  CD  GLU A  40      55.871  30.200  45.749  1.00 94.25           C
ATOM    304  OE1 GLU A  40      56.488  29.603  46.673  1.00 94.25           O
ATOM    305  OE2 GLU A  40      54.683  29.946  45.416  1.00 94.25           O
ATOM    306  C   GLU A  40      54.339  32.777  46.765  1.00 94.25           C
ATOM    307  O   GLU A  40      53.495  31.947  46.432  1.00 94.25           O
ATOM    308  N   GLU A  41      54.484  33.192  48.043  1.00113.07           N
ATOM    309  CA  GLU A  41      53.657  32.710  49.120  1.00113.07           C
ATOM    310  CB  GLU A  41      54.026  33.295  50.496  1.00113.07           C
ATOM    311  CG  GLU A  41      55.166  32.564  51.196  1.00113.07           C
ATOM    312  CD  GLU A  41      54.622  31.191  51.563  1.00113.07           C
ATOM    313  OE1 GLU A  41      53.675  31.122  52.393  1.00113.07           O
ATOM    314  OE2 GLU A  41      55.137  30.192  50.995  1.00113.07           O
ATOM    315  C   GLU A  41      52.248  33.127  48.888  1.00113.07           C
ATOM    316  O   GLU A  41      51.326  32.339  49.089  1.00113.07           O
ATOM    317  N   GLY A  42      52.044  34.385  48.460  1.00 19.57           N
ATOM    318  CA  GLY A  42      50.712  34.863  48.254  1.00 19.57           C
ATOM    319  C   GLY A  42      50.078  34.006  47.207  1.00 19.57           C
ATOM    320  O   GLY A  42      48.903  33.665  47.303  1.00 19.57           O
ATOM    321  N   ARG A  43      50.847  33.644  46.165  1.00133.60           N
ATOM    322  CA  ARG A  43      50.316  32.852  45.094  1.00133.60           C
ATOM    323  CB  ARG A  43      51.362  32.583  43.998  1.00133.60           C
ATOM    324  CG  ARG A  43      50.799  31.868  42.769  1.00133.60           C
ATOM    325  CD  ARG A  43      49.881  32.750  41.926  1.00133.60           C
ATOM    326  NE  ARG A  43      50.680  33.936  41.514  1.00133.60           N
ATOM    327  CZ  ARG A  43      50.195  34.795  40.572  1.00133.60           C
ATOM    328  NH1 ARG A  43      48.979  34.559  40.001  1.00133.60           N
ATOM    329  NH2 ARG A  43      50.927  35.887  40.206  1.00133.60           N
ATOM    330  C   ARG A  43      49.865  31.516  45.610  1.00133.60           C
ATOM    331  O   ARG A  43      48.737  31.099  45.355  1.00133.60           O
ATOM    332  N   LYS A  44      50.715  30.821  46.389  1.00 88.62           N
ATOM    333  CA  LYS A  44      50.364  29.497  46.821  1.00 88.62           C
ATOM    334  CB  LYS A  44      51.487  28.778  47.592  1.00 88.62           C
ATOM    335  CG  LYS A  44      52.678  28.392  46.712  1.00 88.62           C
ATOM    336  CD  LYS A  44      53.863  27.838  47.501  1.00 88.62           C
ATOM    337  CE  LYS A  44      54.364  28.788  48.587  1.00 88.62           C
ATOM    338  NZ  LYS A  44      55.628  28.273  49.153  1.00 88.62           N
ATOM    339  C   LYS A  44      49.166  29.545  47.711  1.00 88.62           C
ATOM    340  O   LYS A  44      48.296  28.679  47.639  1.00 88.62           O
ATOM    341  N   ARG A  45      49.127  30.540  48.608  1.00185.95           N
ATOM    342  CA  ARG A  45      48.079  30.742  49.566  1.00185.95           C
ATOM    343  CB  ARG A  45      48.480  31.770  50.636  1.00185.95           C
ATOM    344  CG  ARG A  45      49.750  31.384  51.403  1.00185.95           C
ATOM    345  CD  ARG A  45      49.595  30.104  52.220  1.00185.95           C
ATOM    346  NE  ARG A  45      49.623  28.957  51.269  1.00185.95           N
ATOM    347  CZ  ARG A  45      50.817  28.387  50.932  1.00185.95           C
ATOM    348  NH1 ARG A  45      51.974  28.865  51.472  1.00185.95           N
ATOM    349  NH2 ARG A  45      50.855  27.332  50.066  1.00185.95           N
ATOM    350  C   ARG A  45      46.832  31.249  48.900  1.00185.95           C
ATOM    351  O   ARG A  45      45.730  30.988  49.381  1.00185.95           O
ATOM    352  N   ASN A  46      46.966  31.965  47.763  1.00 78.11           N
ATOM    353  CA  ASN A  46      45.854  32.642  47.154  1.00 78.11           C
ATOM    354  CB  ASN A  46      44.634  31.724  46.954  1.00 78.11           C
ATOM    355  CG  ASN A  46      43.660  32.414  46.006  1.00 78.11           C
ATOM    356  OD1 ASN A  46      42.575  32.840  46.398  1.00 78.11           O
ATOM    357  ND2 ASN A  46      44.060  32.526  44.712  1.00 78.11           N
ATOM    358  C   ASN A  46      45.465  33.783  48.054  1.00 78.11           C
ATOM    359  O   ASN A  46      44.285  34.017  48.317  1.00 78.11           O
ATOM    360  N   LEU A  47      46.490  34.513  48.557  1.00 82.63           N
ATOM    361  CA  LEU A  47      46.342  35.642  49.440  1.00 82.63           C
ATOM    362  CB  LEU A  47      47.003  35.396  50.805  1.00 82.63           C
ATOM    363  CG  LEU A  47      46.405  34.200  51.564  1.00 82.63           C
ATOM    364  CD1 LEU A  47      47.175  33.908  52.856  1.00 82.63           C
ATOM    365  CD2 LEU A  47      44.905  34.402  51.816  1.00 82.63           C
ATOM    366  C   LEU A  47      47.069  36.822  48.840  1.00 82.63           C
ATOM    367  O   LEU A  47      47.962  36.673  48.005  1.00 82.63           O
ATOM    368  N   PRO A  48      46.698  38.002  49.280  1.00 91.06           N
ATOM    369  CA  PRO A  48      47.329  39.211  48.824  1.00 91.06           C
ATOM    370  CD  PRO A  48      45.322  38.232  49.694  1.00 91.06           C
ATOM    371  CB  PRO A  48      46.459  40.357  49.340  1.00 91.06           C
ATOM    372  CG  PRO A  48      45.056  39.727  49.432  1.00 91.06           C
ATOM    373  C   PRO A  48      48.749  39.252  49.285  1.00 91.06           C
ATOM    374  O   PRO A  48      49.097  38.555  50.243  1.00 91.06           O
ATOM    375  N   VAL A  49      49.583  40.029  48.577  1.00131.69           N
ATOM    376  CA  VAL A  49      50.983  40.148  48.832  1.00131.69           C
ATOM    377  CB  VAL A  49      51.757  39.925  47.570  1.00131.69           C
ATOM    378  CG1 VAL A  49      53.250  40.052  47.861  1.00131.69           C
ATOM    379  CG2 VAL A  49      51.333  38.578  46.967  1.00131.69           C
ATOM    380  C   VAL A  49      51.214  41.555  49.273  1.00131.69           C
ATOM    381  O   VAL A  49      51.346  42.464  48.451  1.00131.69           O
ATOM    382  N   MET A  50      51.287  41.772  50.598  1.00 79.11           N
ATOM    383  CA  MET A  50      51.464  43.095  51.117  1.00 79.11           C
ATOM    384  CB  MET A  50      50.712  43.365  52.433  1.00 79.11           C
ATOM    385  CG  MET A  50      49.189  43.420  52.344  1.00 79.11           C
ATOM    386  SD  MET A  50      48.411  43.736  53.957  1.00 79.11           S
ATOM    387  CE  MET A  50      46.703  43.827  53.350  1.00 79.11           C
ATOM    388  C   MET A  50      52.899  43.310  51.463  1.00 79.11           C
ATOM    389  O   MET A  50      53.635  42.377  51.779  1.00 79.11           O
ATOM    390  N   VAL A  51      53.331  44.578  51.364  1.00 62.39           N
ATOM    391  CA  VAL A  51      54.606  44.992  51.861  1.00 62.39           C
ATOM    392  CB  VAL A  51      55.560  45.484  50.809  1.00 62.39           C
ATOM    393  CG1 VAL A  51      55.925  44.302  49.902  1.00 62.39           C
ATOM    394  CG2 VAL A  51      54.940  46.677  50.059  1.00 62.39           C
ATOM    395  C   VAL A  51      54.310  46.139  52.778  1.00 62.39           C
ATOM    396  O   VAL A  51      53.320  46.849  52.597  1.00 62.39           O
ATOM    397  N   MET A  52      55.130  46.301  53.835  1.00 92.62           N
ATOM    398  CA  MET A  52      54.954  47.403  54.732  1.00 92.62           C
ATOM    399  CB  MET A  52      54.666  46.978  56.182  1.00 92.62           C
ATOM    400  CG  MET A  52      54.228  48.134  57.081  1.00 92.62           C
ATOM    401  SD  MET A  52      54.263  47.771  58.863  1.00 92.62           S
ATOM    402  CE  MET A  52      53.245  46.271  58.755  1.00 92.62           C
ATOM    403  C   MET A  52      56.268  48.123  54.754  1.00 92.62           C
ATOM    404  O   MET A  52      57.313  47.512  54.973  1.00 92.62           O
ATOM    405  N   LEU A  53      56.244  49.448  54.507  1.00125.11           N
ATOM    406  CA  LEU A  53      57.455  50.221  54.507  1.00125.11           C
ATOM    407  CB  LEU A  53      57.884  50.706  53.105  1.00125.11           C
ATOM    408  CG  LEU A  53      56.890  51.658  52.403  1.00125.11           C
ATOM    409  CD1 LEU A  53      57.419  52.078  51.021  1.00125.11           C
ATOM    410  CD2 LEU A  53      55.474  51.064  52.319  1.00125.11           C
ATOM    411  C   LEU A  53      57.250  51.438  55.367  1.00125.11           C
ATOM    412  O   LEU A  53      56.132  51.926  55.517  1.00125.11           O
ATOM    413  N   PHE A  54      58.339  51.942  55.990  1.00 79.19           N
ATOM    414  CA  PHE A  54      58.279  53.135  56.794  1.00 79.19           C
ATOM    415  CB  PHE A  54      59.367  53.196  57.886  1.00 79.19           C
ATOM    416  CG  PHE A  54      59.071  52.155  58.911  1.00 79.19           C
ATOM    417  CD1 PHE A  54      58.081  52.362  59.842  1.00 79.19           C
ATOM    418  CD2 PHE A  54      59.792  50.985  58.960  1.00 79.19           C
ATOM    419  CE1 PHE A  54      57.797  51.411  60.793  1.00 79.19           C
ATOM    420  CE2 PHE A  54      59.515  50.028  59.908  1.00 79.19           C
ATOM    421  CZ  PHE A  54      58.517  50.242  60.827  1.00 79.19           C
ATOM    422  C   PHE A  54      58.497  54.326  55.898  1.00 79.19           C
ATOM    423  O   PHE A  54      59.219  54.234  54.907  1.00 79.19           O
ATOM    424  N   GLU A  55      57.788  55.447  56.179  1.00122.82           N
ATOM    425  CA  GLU A  55      57.918  56.699  55.468  1.00122.82           C
ATOM    426  CB  GLU A  55      56.692  57.629  55.636  1.00122.82           C
ATOM    427  CG  GLU A  55      55.418  57.148  54.935  1.00122.82           C
ATOM    428  CD  GLU A  55      54.326  58.175  55.203  1.00122.82           C
ATOM    429  OE1 GLU A  55      54.682  59.320  55.587  1.00122.82           O
ATOM    430  OE2 GLU A  55      53.126  57.836  55.024  1.00122.82           O
ATOM    431  C   GLU A  55      59.150  57.459  55.887  1.00122.82           C
ATOM    432  O   GLU A  55      59.879  57.951  55.027  1.00122.82           O
ATOM    433  N   PRO A  56      59.403  57.632  57.167  1.00112.39           N
ATOM    434  CA  PRO A  56      60.646  58.219  57.579  1.00112.39           C
ATOM    435  CD  PRO A  56      58.350  57.865  58.146  1.00112.39           C
ATOM    436  CB  PRO A  56      60.363  58.961  58.884  1.00112.39           C
ATOM    437  CG  PRO A  56      59.083  58.305  59.421  1.00112.39           C
ATOM    438  C   PRO A  56      61.499  57.015  57.758  1.00112.39           C
ATOM    439  O   PRO A  56      60.962  55.909  57.723  1.00112.39           O
ATOM    440  N   GLN A  57      62.816  57.190  57.905  1.00143.85           N
ATOM    441  CA  GLN A  57      63.653  56.082  58.233  1.00143.85           C
ATOM    442  CB  GLN A  57      65.121  56.397  57.881  1.00143.85           C
ATOM    443  CG  GLN A  57      66.174  55.425  58.403  1.00143.85           C
ATOM    444  CD  GLN A  57      65.976  54.058  57.786  1.00143.85           C
ATOM    445  OE1 GLN A  57      66.147  53.049  58.470  1.00143.85           O
ATOM    446  NE2 GLN A  57      65.637  54.023  56.473  1.00143.85           N
ATOM    447  C   GLN A  57      63.499  55.924  59.717  1.00143.85           C
ATOM    448  O   GLN A  57      63.347  56.922  60.422  1.00143.85           O
ATOM    449  N   PRO A  58      63.490  54.721  60.233  1.00 90.33           N
ATOM    450  CA  PRO A  58      63.348  54.567  61.654  1.00 90.33           C
ATOM    451  CD  PRO A  58      62.968  53.575  59.508  1.00 90.33           C
ATOM    452  CB  PRO A  58      63.145  53.075  61.889  1.00 90.33           C
ATOM    453  CG  PRO A  58      62.459  52.607  60.592  1.00 90.33           C
ATOM    454  C   PRO A  58      64.517  55.174  62.348  1.00 90.33           C
ATOM    455  O   PRO A  58      64.357  55.638  63.474  1.00 90.33           O
ATOM    456  N   LEU A  59      65.689  55.182  61.688  1.00 66.29           N
ATOM    457  CA  LEU A  59      66.880  55.752  62.236  1.00 66.29           C
ATOM    458  CB  LEU A  59      68.121  55.488  61.366  1.00 66.29           C
ATOM    459  CG  LEU A  59      68.403  53.982  61.193  1.00 66.29           C
ATOM    460  CD1 LEU A  59      69.739  53.736  60.478  1.00 66.29           C
ATOM    461  CD2 LEU A  59      68.278  53.228  62.526  1.00 66.29           C
ATOM    462  C   LEU A  59      66.668  57.228  62.355  1.00 66.29           C
ATOM    463  O   LEU A  59      67.204  57.857  63.262  1.00 66.29           O
ATOM    464  N   GLU A  60      65.912  57.827  61.409  1.00 57.85           N
ATOM    465  CA  GLU A  60      65.636  59.236  61.457  1.00 57.85           C
ATOM    466  CB  GLU A  60      64.819  59.741  60.255  1.00 57.85           C
ATOM    467  CG  GLU A  60      65.565  59.640  58.925  1.00 57.85           C
ATOM    468  CD  GLU A  60      64.604  60.015  57.806  1.00 57.85           C
ATOM    469  OE1 GLU A  60      63.728  60.888  58.040  1.00 57.85           O
ATOM    470  OE2 GLU A  60      64.741  59.437  56.695  1.00 57.85           O
ATOM    471  C   GLU A  60      64.815  59.511  62.676  1.00 57.85           C
ATOM    472  O   GLU A  60      65.051  60.478  63.400  1.00 57.85           O
ATOM    473  N   LEU A  61      63.835  58.638  62.958  1.00 57.40           N
ATOM    474  CA  LEU A  61      62.962  58.907  64.060  1.00 57.40           C
ATOM    475  CB  LEU A  61      61.876  57.828  64.239  1.00 57.40           C
ATOM    476  CG  LEU A  61      60.906  58.108  65.403  1.00 57.40           C
ATOM    477  CD1 LEU A  61      60.114  59.401  65.161  1.00 57.40           C
ATOM    478  CD2 LEU A  61      59.982  56.911  65.671  1.00 57.40           C
ATOM    479  C   LEU A  61      63.777  58.954  65.315  1.00 57.40           C
ATOM    480  O   LEU A  61      63.554  59.814  66.166  1.00 57.40           O
ATOM    481  N   PHE A  62      64.711  57.999  65.494  1.00 84.65           N
ATOM    482  CA  PHE A  62      65.505  58.010  66.690  1.00 84.65           C
ATOM    483  CB  PHE A  62      66.311  56.712  66.889  1.00 84.65           C
ATOM    484  CG  PHE A  62      65.379  55.554  66.813  1.00 84.65           C
ATOM    485  CD1 PHE A  62      64.425  55.329  67.775  1.00 84.65           C
ATOM    486  CD2 PHE A  62      65.490  54.666  65.770  1.00 84.65           C
ATOM    487  CE1 PHE A  62      63.579  54.248  67.674  1.00 84.65           C
ATOM    488  CE2 PHE A  62      64.650  53.585  65.663  1.00 84.65           C
ATOM    489  CZ  PHE A  62      63.688  53.374  66.619  1.00 84.65           C
ATOM    490  C   PHE A  62      66.520  59.124  66.658  1.00 84.65           C
ATOM    491  O   PHE A  62      66.610  59.930  67.582  1.00 84.65           O
ATOM    492  N   ALA A  63      67.316  59.144  65.566  1.00 94.88           N
ATOM    493  CA  ALA A  63      68.484  59.951  65.287  1.00 94.88           C
ATOM    494  CB  ALA A  63      69.327  59.355  64.151  1.00 94.88           C
ATOM    495  C   ALA A  63      68.298  61.418  64.983  1.00 94.88           C
ATOM    496  O   ALA A  63      69.158  62.219  65.341  1.00 94.88           O
ATOM    497  N   THR A  64      67.223  61.802  64.269  1.00169.09           N
ATOM    498  CA  THR A  64      66.950  63.140  63.796  1.00169.09           C
ATOM    499  CB  THR A  64      67.365  64.198  64.776  1.00169.09           C
ATOM    500  OG1 THR A  64      66.750  63.962  66.032  1.00169.09           O
ATOM    501  CG2 THR A  64      66.958  65.575  64.233  1.00169.09           C
ATOM    502  C   THR A  64      67.782  63.321  62.564  1.00169.09           C
ATOM    503  O   THR A  64      67.248  63.487  61.467  1.00169.09           O
ATOM    504  N   ASP A  65      69.116  63.202  62.720  1.00169.98           N
ATOM    505  CA  ASP A  65      70.060  63.170  61.647  1.00169.98           C
ATOM    506  CB  ASP A  65      71.395  63.866  61.953  1.00169.98           C
ATOM    507  CG  ASP A  65      71.167  65.347  62.122  1.00169.98           C
ATOM    508  OD1 ASP A  65      70.125  65.850  61.628  1.00169.98           O
ATOM    509  OD2 ASP A  65      72.040  65.994  62.756  1.00169.98           O
ATOM    510  C   ASP A  65      70.436  61.735  61.609  1.00169.98           C
ATOM    511  O   ASP A  65      69.628  60.848  61.871  1.00169.98           O
ATOM    512  N   LYS A  66      71.695  61.495  61.224  1.00170.83           N
ATOM    513  CA  LYS A  66      72.346  60.222  61.263  1.00170.83           C
ATOM    514  CB  LYS A  66      72.455  59.603  62.675  1.00170.83           C
ATOM    515  CG  LYS A  66      73.490  60.257  63.599  1.00170.83           C
ATOM    516  CD  LYS A  66      73.087  61.623  64.163  1.00170.83           C
ATOM    517  CE  LYS A  66      72.670  61.584  65.637  1.00170.83           C
ATOM    518  NZ  LYS A  66      71.418  60.814  65.789  1.00170.83           N
ATOM    519  C   LYS A  66      71.663  59.232  60.386  1.00170.83           C
ATOM    520  O   LYS A  66      72.162  58.118  60.235  1.00170.83           O
ATOM    521  N   ALA A  67      70.540  59.616  59.745  1.00 43.29           N
ATOM    522  CA  ALA A  67      69.876  58.703  58.857  1.00 43.29           C
ATOM    523  CB  ALA A  67      68.434  59.106  58.507  1.00 43.29           C
ATOM    524  C   ALA A  67      70.640  58.686  57.573  1.00 43.29           C
ATOM    525  O   ALA A  67      71.286  59.666  57.208  1.00 43.29           O
ATOM    526  N   PRO A  68      70.606  57.576  56.889  1.00 76.20           N
ATOM    527  CA  PRO A  68      71.257  57.467  55.611  1.00 76.20           C
ATOM    528  CD  PRO A  68      70.423  56.285  57.526  1.00 76.20           C
ATOM    529  CB  PRO A  68      71.470  55.968  55.376  1.00 76.20           C
ATOM    530  CG  PRO A  68      70.519  55.279  56.371  1.00 76.20           C
ATOM    531  C   PRO A  68      70.397  58.113  54.570  1.00 76.20           C
ATOM    532  O   PRO A  68      69.177  58.134  54.724  1.00 76.20           O
ATOM    533  N   ALA A  69      71.004  58.627  53.486  1.00 32.60           N
ATOM    534  CA  ALA A  69      70.215  59.244  52.461  1.00 32.60           C
ATOM    535  CB  ALA A  69      71.052  59.891  51.344  1.00 32.60           C
ATOM    536  C   ALA A  69      69.378  58.165  51.850  1.00 32.60           C
ATOM    537  O   ALA A  69      69.807  57.019  51.730  1.00 32.60           O
ATOM    538  N   ARG A  70      68.148  58.516  51.430  1.00126.11           N
ATOM    539  CA  ARG A  70      67.245  57.513  50.942  1.00126.11           C
ATOM    540  CB  ARG A  70      65.787  57.843  51.308  1.00126.11           C
ATOM    541  CG  ARG A  70      65.542  57.620  52.808  1.00126.11           C
ATOM    542  CD  ARG A  70      64.377  58.403  53.418  1.00126.11           C
ATOM    543  NE  ARG A  70      64.840  59.811  53.587  1.00126.11           N
ATOM    544  CZ  ARG A  70      64.108  60.716  54.302  1.00126.11           C
ATOM    545  NH1 ARG A  70      62.940  60.344  54.903  1.00126.11           N
ATOM    546  NH2 ARG A  70      64.543  62.006  54.405  1.00126.11           N
ATOM    547  C   ARG A  70      67.424  57.346  49.465  1.00126.11           C
ATOM    548  O   ARG A  70      66.984  58.164  48.658  1.00126.11           O
ATOM    549  N   LEU A  71      67.983  56.177  49.088  1.00122.01           N
ATOM    550  CA  LEU A  71      68.428  55.893  47.754  1.00122.01           C
ATOM    551  CB  LEU A  71      68.898  54.443  47.569  1.00122.01           C
ATOM    552  CG  LEU A  71      70.150  54.082  48.387  1.00122.01           C
ATOM    553  CD1 LEU A  71      69.866  54.128  49.898  1.00122.01           C
ATOM    554  CD2 LEU A  71      70.737  52.738  47.927  1.00122.01           C
ATOM    555  C   LEU A  71      67.316  56.106  46.789  1.00122.01           C
ATOM    556  O   LEU A  71      67.553  56.569  45.677  1.00122.01           O
ATOM    557  N   THR A  72      66.076  55.731  47.128  1.00111.63           N
ATOM    558  CA  THR A  72      65.078  56.075  46.163  1.00111.63           C
ATOM    559  CB  THR A  72      64.540  54.916  45.380  1.00111.63           C
ATOM    560  OG1 THR A  72      63.755  55.392  44.297  1.00111.63           O
ATOM    561  CG2 THR A  72      63.686  54.039  46.310  1.00111.63           C
ATOM    562  C   THR A  72      63.938  56.714  46.888  1.00111.63           C
ATOM    563  O   THR A  72      63.606  56.332  48.009  1.00111.63           O
ATOM    564  N   ARG A  73      63.304  57.708  46.238  1.00164.20           N
ATOM    565  CA  ARG A  73      62.214  58.451  46.803  1.00164.20           C
ATOM    566  CB  ARG A  73      61.780  59.645  45.936  1.00164.20           C
ATOM    567  CG  ARG A  73      62.790  60.790  45.944  1.00164.20           C
ATOM    568  CD  ARG A  73      62.724  61.684  44.703  1.00164.20           C
ATOM    569  NE  ARG A  73      61.390  62.344  44.663  1.00164.20           N
ATOM    570  CZ  ARG A  73      60.830  62.614  43.450  1.00164.20           C
ATOM    571  NH1 ARG A  73      61.458  62.192  42.315  1.00164.20           N
ATOM    572  NH2 ARG A  73      59.652  63.299  43.368  1.00164.20           N
ATOM    573  C   ARG A  73      61.045  57.533  46.958  1.00164.20           C
ATOM    574  O   ARG A  73      60.932  56.522  46.267  1.00164.20           O
ATOM    575  N   LEU A  74      60.120  57.909  47.862  1.00 64.08           N
ATOM    576  CA  LEU A  74      59.006  57.091  48.245  1.00 64.08           C
ATOM    577  CB  LEU A  74      58.041  57.832  49.196  1.00 64.08           C
ATOM    578  CG  LEU A  74      56.800  57.015  49.613  1.00 64.08           C
ATOM    579  CD1 LEU A  74      57.187  55.783  50.446  1.00 64.08           C
ATOM    580  CD2 LEU A  74      55.752  57.904  50.307  1.00 64.08           C
ATOM    581  C   LEU A  74      58.191  56.692  47.053  1.00 64.08           C
ATOM    582  O   LEU A  74      57.844  55.521  46.906  1.00 64.08           O
ATOM    583  N   ARG A  75      57.874  57.633  46.149  1.00 64.86           N
ATOM    584  CA  ARG A  75      56.989  57.272  45.077  1.00 64.86           C
ATOM    585  CB  ARG A  75      56.594  58.454  44.169  1.00 64.86           C
ATOM    586  CG  ARG A  75      57.741  59.085  43.377  1.00 64.86           C
ATOM    587  CD  ARG A  75      57.268  60.144  42.375  1.00 64.86           C
ATOM    588  NE  ARG A  75      56.080  59.579  41.666  1.00 64.86           N
ATOM    589  CZ  ARG A  75      56.210  58.754  40.584  1.00 64.86           C
ATOM    590  NH1 ARG A  75      57.445  58.418  40.111  1.00 64.86           N
ATOM    591  NH2 ARG A  75      55.093  58.253  39.979  1.00 64.86           N
ATOM    592  C   ARG A  75      57.628  56.216  44.229  1.00 64.86           C
ATOM    593  O   ARG A  75      56.951  55.293  43.778  1.00 64.86           O
ATOM    594  N   GLU A  76      58.950  56.337  43.985  1.00 89.04           N
ATOM    595  CA  GLU A  76      59.691  55.420  43.161  1.00 89.04           C
ATOM    596  CB  GLU A  76      61.121  55.908  42.867  1.00 89.04           C
ATOM    597  CG  GLU A  76      61.171  57.076  41.871  1.00 89.04           C
ATOM    598  CD  GLU A  76      60.716  58.362  42.557  1.00 89.04           C
ATOM    599  OE1 GLU A  76      60.624  58.362  43.812  1.00 89.04           O
ATOM    600  OE2 GLU A  76      60.460  59.364  41.835  1.00 89.04           O
ATOM    601  C   GLU A  76      59.772  54.080  43.823  1.00 89.04           C
ATOM    602  O   GLU A  76      59.710  53.048  43.157  1.00 89.04           O
ATOM    603  N   LYS A  77      59.916  54.058  45.160  1.00 81.31           N
ATOM    604  CA  LYS A  77      60.007  52.817  45.871  1.00 81.31           C
ATOM    605  CB  LYS A  77      60.073  53.033  47.390  1.00 81.31           C
ATOM    606  CG  LYS A  77      60.330  51.758  48.188  1.00 81.31           C
ATOM    607  CD  LYS A  77      60.556  52.020  49.677  1.00 81.31           C
ATOM    608  CE  LYS A  77      61.668  53.028  49.972  1.00 81.31           C
ATOM    609  NZ  LYS A  77      61.695  53.318  51.422  1.00 81.31           N
ATOM    610  C   LYS A  77      58.745  52.067  45.601  1.00 81.31           C
ATOM    611  O   LYS A  77      58.756  50.865  45.345  1.00 81.31           O
ATOM    612  N   LEU A  78      57.606  52.775  45.638  1.00 73.28           N
ATOM    613  CA  LEU A  78      56.351  52.120  45.433  1.00 73.28           C
ATOM    614  CB  LEU A  78      55.151  53.028  45.718  1.00 73.28           C
ATOM    615  CG  LEU A  78      55.085  53.400  47.212  1.00 73.28           C
ATOM    616  CD1 LEU A  78      53.828  54.208  47.528  1.00 73.28           C
ATOM    617  CD2 LEU A  78      55.224  52.164  48.112  1.00 73.28           C
ATOM    618  C   LEU A  78      56.270  51.576  44.041  1.00 73.28           C
ATOM    619  O   LEU A  78      55.747  50.482  43.841  1.00 73.28           O
ATOM    620  N   ARG A  79      56.790  52.304  43.032  1.00 54.97           N
ATOM    621  CA  ARG A  79      56.682  51.791  41.694  1.00 54.97           C
ATOM    622  CB  ARG A  79      57.227  52.711  40.591  1.00 54.97           C
ATOM    623  CG  ARG A  79      57.036  52.074  39.210  1.00 54.97           C
ATOM    624  CD  ARG A  79      57.717  52.795  38.048  1.00 54.97           C
ATOM    625  NE  ARG A  79      57.420  51.989  36.831  1.00 54.97           N
ATOM    626  CZ  ARG A  79      58.168  50.878  36.574  1.00 54.97           C
ATOM    627  NH1 ARG A  79      59.184  50.544  37.421  1.00 54.97           N
ATOM    628  NH2 ARG A  79      57.892  50.099  35.488  1.00 54.97           N
ATOM    629  C   ARG A  79      57.445  50.505  41.577  1.00 54.97           C
ATOM    630  O   ARG A  79      56.982  49.559  40.943  1.00 54.97           O
ATOM    631  N   TYR A  80      58.639  50.433  42.195  1.00 72.86           N
ATOM    632  CA  TYR A  80      59.502  49.290  42.062  1.00 72.86           C
ATOM    633  CB  TYR A  80      60.845  49.472  42.785  1.00 72.86           C
ATOM    634  CG  TYR A  80      61.787  48.395  42.360  1.00 72.86           C
ATOM    635  CD1 TYR A  80      62.551  48.568  41.230  1.00 72.86           C
ATOM    636  CD2 TYR A  80      61.921  47.231  43.085  1.00 72.86           C
ATOM    637  CE1 TYR A  80      63.434  47.597  40.824  1.00 72.86           C
ATOM    638  CE2 TYR A  80      62.803  46.255  42.683  1.00 72.86           C
ATOM    639  CZ  TYR A  80      63.563  46.440  41.554  1.00 72.86           C
ATOM    640  OH  TYR A  80      64.470  45.442  41.141  1.00 72.86           O
ATOM    641  C   TYR A  80      58.832  48.087  42.659  1.00 72.86           C
ATOM    642  O   TYR A  80      58.962  46.975  42.149  1.00 72.86           O
ATOM    643  N   LEU A  81      58.141  48.272  43.799  1.00103.97           N
ATOM    644  CA  LEU A  81      57.433  47.201  44.444  1.00103.97           C
ATOM    645  CB  LEU A  81      56.852  47.601  45.814  1.00103.97           C
ATOM    646  CG  LEU A  81      57.890  47.618  46.955  1.00103.97           C
ATOM    647  CD1 LEU A  81      59.129  48.471  46.627  1.00103.97           C
ATOM    648  CD2 LEU A  81      57.217  48.051  48.265  1.00103.97           C
ATOM    649  C   LEU A  81      56.316  46.720  43.565  1.00103.97           C
ATOM    650  O   LEU A  81      56.074  45.517  43.469  1.00103.97           O
ATOM    651  N   ALA A  82      55.610  47.651  42.896  1.00 26.85           N
ATOM    652  CA  ALA A  82      54.510  47.298  42.041  1.00 26.85           C
ATOM    653  CB  ALA A  82      53.823  48.528  41.418  1.00 26.85           C
ATOM    654  C   ALA A  82      55.035  46.442  40.928  1.00 26.85           C
ATOM    655  O   ALA A  82      54.416  45.455  40.534  1.00 26.85           O
ATOM    656  N   GLU A  83      56.218  46.802  40.406  1.00121.43           N
ATOM    657  CA  GLU A  83      56.878  46.106  39.342  1.00121.43           C
ATOM    658  CB  GLU A  83      58.159  46.851  38.936  1.00121.43           C
ATOM    659  CG  GLU A  83      58.894  46.284  37.729  1.00121.43           C
ATOM    660  CD  GLU A  83      59.766  47.417  37.210  1.00121.43           C
ATOM    661  OE1 GLU A  83      60.325  48.162  38.060  1.00121.43           O
ATOM    662  OE2 GLU A  83      59.869  47.564  35.962  1.00121.43           O
ATOM    663  C   GLU A  83      57.230  44.738  39.850  1.00121.43           C
ATOM    664  O   GLU A  83      57.316  43.783  39.082  1.00121.43           O
ATOM    665  N   CYS A  84      57.495  44.632  41.164  1.00 54.42           N
ATOM    666  CA  CYS A  84      57.820  43.402  41.829  1.00 54.42           C
ATOM    667  CB  CYS A  84      58.325  43.619  43.266  1.00 54.42           C
ATOM    668  SG  CYS A  84      58.776  42.058  44.083  1.00 54.42           S
ATOM    669  C   CYS A  84      56.609  42.516  41.892  1.00 54.42           C
ATOM    670  O   CYS A  84      56.737  41.296  41.988  1.00 54.42           O
ATOM    671  N   GLY A  85      55.393  43.103  41.871  1.00 42.70           N
ATOM    672  CA  GLY A  85      54.213  42.284  41.905  1.00 42.70           C
ATOM    673  C   GLY A  85      53.584  42.292  43.271  1.00 42.70           C
ATOM    674  O   GLY A  85      52.738  41.445  43.558  1.00 42.70           O
ATOM    675  N   VAL A  86      53.997  43.210  44.172  1.00 57.27           N
ATOM    676  CA  VAL A  86      53.306  43.281  45.430  1.00 57.27           C
ATOM    677  CB  VAL A  86      54.100  43.918  46.535  1.00 57.27           C
ATOM    678  CG1 VAL A  86      55.332  43.043  46.816  1.00 57.27           C
ATOM    679  CG2 VAL A  86      54.429  45.368  46.143  1.00 57.27           C
ATOM    680  C   VAL A  86      52.069  44.107  45.208  1.00 57.27           C
ATOM    681  O   VAL A  86      52.137  45.196  44.641  1.00 57.27           O
ATOM    682  N   ASP A  87      50.890  43.565  45.593  1.00107.26           N
ATOM    683  CA  ASP A  87      49.627  44.229  45.409  1.00107.26           C
ATOM    684  CB  ASP A  87      48.408  43.315  45.158  1.00107.26           C
ATOM    685  CG  ASP A  87      48.030  42.574  46.418  1.00107.26           C
ATOM    686  OD1 ASP A  87      48.959  42.090  47.109  1.00107.26           O
ATOM    687  OD2 ASP A  87      46.807  42.500  46.715  1.00107.26           O
ATOM    688  C   ASP A  87      49.291  45.224  46.484  1.00107.26           C
ATOM    689  O   ASP A  87      48.383  46.028  46.292  1.00107.26           O
ATOM    690  N   TYR A  88      49.916  45.165  47.677  1.00104.93           N
ATOM    691  CA  TYR A  88      49.511  46.096  48.699  1.00104.93           C
ATOM    692  CB  TYR A  88      48.819  45.332  49.833  1.00104.93           C
ATOM    693  CG  TYR A  88      48.409  46.204  50.966  1.00104.93           C
ATOM    694  CD1 TYR A  88      47.182  46.821  50.964  1.00104.93           C
ATOM    695  CD2 TYR A  88      49.244  46.374  52.049  1.00104.93           C
ATOM    696  CE1 TYR A  88      46.808  47.608  52.023  1.00104.93           C
ATOM    697  CE2 TYR A  88      48.872  47.162  53.111  1.00104.93           C
ATOM    698  CZ  TYR A  88      47.646  47.778  53.098  1.00104.93           C
ATOM    699  OH  TYR A  88      47.254  48.586  54.186  1.00104.93           O
ATOM    700  C   TYR A  88      50.723  46.763  49.269  1.00104.93           C
ATOM    701  O   TYR A  88      51.764  46.132  49.438  1.00104.93           O
ATOM    702  N   VAL A  89      50.633  48.081  49.550  1.00 60.17           N
ATOM    703  CA  VAL A  89      51.719  48.736  50.222  1.00 60.17           C
ATOM    704  CB  VAL A  89      52.484  49.711  49.371  1.00 60.17           C
ATOM    705  CG1 VAL A  89      53.157  48.939  48.221  1.00 60.17           C
ATOM    706  CG2 VAL A  89      51.536  50.829  48.910  1.00 60.17           C
ATOM    707  C   VAL A  89      51.134  49.481  51.377  1.00 60.17           C
ATOM    708  O   VAL A  89      50.096  50.129  51.247  1.00 60.17           O
ATOM    709  N   LEU A  90      51.776  49.371  52.558  1.00 75.82           N
ATOM    710  CA  LEU A  90      51.331  50.066  53.732  1.00 75.82           C
ATOM    711  CB  LEU A  90      50.959  49.125  54.894  1.00 75.82           C
ATOM    712  CG  LEU A  90      50.620  49.854  56.208  1.00 75.82           C
ATOM    713  CD1 LEU A  90      49.450  50.834  56.032  1.00 75.82           C
ATOM    714  CD2 LEU A  90      50.375  48.846  57.341  1.00 75.82           C
ATOM    715  C   LEU A  90      52.445  50.947  54.202  1.00 75.82           C
ATOM    716  O   LEU A  90      53.505  50.471  54.603  1.00 75.82           O
ATOM    717  N   CYS A  91      52.227  52.275  54.154  1.00 54.76           N
ATOM    718  CA  CYS A  91      53.220  53.201  54.619  1.00 54.76           C
ATOM    719  CB  CYS A  91      53.047  54.611  54.035  1.00 54.76           C
ATOM    720  SG  CYS A  91      53.108  54.607  52.219  1.00 54.76           S
ATOM    721  C   CYS A  91      53.058  53.293  56.103  1.00 54.76           C
ATOM    722  O   CYS A  91      51.991  52.984  56.626  1.00 54.76           O
ATOM    723  N   VAL A  92      54.130  53.688  56.824  1.00 61.43           N
ATOM    724  CA  VAL A  92      54.038  53.817  58.248  1.00 61.43           C
ATOM    725  CB  VAL A  92      54.718  52.685  58.962  1.00 61.43           C
ATOM    726  CG1 VAL A  92      54.584  52.891  60.480  1.00 61.43           C
ATOM    727  CG2 VAL A  92      54.158  51.356  58.426  1.00 61.43           C
ATOM    728  C   VAL A  92      54.771  55.076  58.626  1.00 61.43           C
ATOM    729  O   VAL A  92      55.951  55.227  58.314  1.00 61.43           O
ATOM    730  N   ARG A  93      54.082  56.018  59.309  1.00142.11           N
ATOM    731  CA  ARG A  93      54.662  57.266  59.754  1.00142.11           C
ATOM    732  CB  ARG A  93      53.629  58.253  60.323  1.00142.11           C
ATOM    733  CG  ARG A  93      52.771  58.923  59.252  1.00142.11           C
ATOM    734  CD  ARG A  93      53.548  59.947  58.419  1.00142.11           C
ATOM    735  NE  ARG A  93      54.096  60.960  59.364  1.00142.11           N
ATOM    736  CZ  ARG A  93      55.237  61.635  59.045  1.00142.11           C
ATOM    737  NH1 ARG A  93      55.858  61.393  57.854  1.00142.11           N
ATOM    738  NH2 ARG A  93      55.752  62.547  59.920  1.00142.11           N
ATOM    739  C   ARG A  93      55.672  56.999  60.833  1.00142.11           C
ATOM    740  O   ARG A  93      56.689  57.680  60.948  1.00142.11           O
ATOM    741  N   PHE A  94      55.349  56.031  61.701  1.00141.74           N
ATOM    742  CA  PHE A  94      56.118  55.501  62.795  1.00141.74           C
ATOM    743  CB  PHE A  94      57.571  55.194  62.370  1.00141.74           C
ATOM    744  CG  PHE A  94      58.203  54.268  63.357  1.00141.74           C
ATOM    745  CD1 PHE A  94      57.619  53.049  63.626  1.00141.74           C
ATOM    746  CD2 PHE A  94      59.399  54.578  63.968  1.00141.74           C
ATOM    747  CE1 PHE A  94      58.197  52.172  64.516  1.00141.74           C
ATOM    748  CE2 PHE A  94      59.981  53.702  64.857  1.00141.74           C
ATOM    749  CZ  PHE A  94      59.376  52.502  65.143  1.00141.74           C
ATOM    750  C   PHE A  94      56.093  56.461  63.949  1.00141.74           C
ATOM    751  O   PHE A  94      56.066  56.037  65.104  1.00141.74           O
ATOM    752  N   ASP A  95      55.971  57.777  63.674  1.00103.96           N
ATOM    753  CA  ASP A  95      55.910  58.727  64.748  1.00103.96           C
ATOM    754  CB  ASP A  95      56.121  60.185  64.282  1.00103.96           C
ATOM    755  CG  ASP A  95      55.077  60.572  63.239  1.00103.96           C
ATOM    756  OD1 ASP A  95      54.731  59.705  62.394  1.00103.96           O
ATOM    757  OD2 ASP A  95      54.636  61.753  63.258  1.00103.96           O
ATOM    758  C   ASP A  95      54.583  58.589  65.422  1.00103.96           C
ATOM    759  O   ASP A  95      54.477  58.648  66.646  1.00103.96           O
ATOM    760  N   ARG A  96      53.518  58.472  64.609  1.00165.05           N
ATOM    761  CA  ARG A  96      52.177  58.292  65.086  1.00165.05           C
ATOM    762  CB  ARG A  96      51.109  58.720  64.068  1.00165.05           C
ATOM    763  CG  ARG A  96      51.107  60.234  63.841  1.00165.05           C
ATOM    764  CD  ARG A  96      51.297  61.052  65.124  1.00165.05           C
ATOM    765  NE  ARG A  96      52.723  61.486  65.175  1.00165.05           N
ATOM    766  CZ  ARG A  96      53.208  62.153  66.264  1.00165.05           C
ATOM    767  NH1 ARG A  96      52.396  62.408  67.331  1.00165.05           N
ATOM    768  NH2 ARG A  96      54.509  62.561  66.291  1.00165.05           N
ATOM    769  C   ARG A  96      51.908  56.873  65.509  1.00165.05           C
ATOM    770  O   ARG A  96      51.095  56.649  66.404  1.00165.05           O
ATOM    771  N   ARG A  97      52.533  55.858  64.866  1.00198.14           N
ATOM    772  CA  ARG A  97      52.137  54.527  65.248  1.00198.14           C
ATOM    773  CB  ARG A  97      50.993  53.979  64.373  1.00198.14           C
ATOM    774  CG  ARG A  97      51.295  53.941  62.869  1.00198.14           C
ATOM    775  CD  ARG A  97      52.089  52.723  62.396  1.00198.14           C
ATOM    776  NE  ARG A  97      51.096  51.701  61.957  1.00198.14           N
ATOM    777  CZ  ARG A  97      51.494  50.616  61.230  1.00198.14           C
ATOM    778  NH1 ARG A  97      52.786  50.518  60.809  1.00198.14           N
ATOM    779  NH2 ARG A  97      50.618  49.612  60.936  1.00198.14           N
ATOM    780  C   ARG A  97      53.283  53.554  65.200  1.00198.14           C
ATOM    781  O   ARG A  97      54.252  53.735  64.462  1.00198.14           O
ATOM    782  N   PHE A  98      53.138  52.470  66.004  1.00 75.65           N
ATOM    783  CA  PHE A  98      54.044  51.364  66.194  1.00 75.65           C
ATOM    784  CB  PHE A  98      54.401  50.620  64.889  1.00 75.65           C
ATOM    785  CG  PHE A  98      53.311  49.645  64.586  1.00 75.65           C
ATOM    786  CD1 PHE A  98      52.105  50.054  64.067  1.00 75.65           C
ATOM    787  CD2 PHE A  98      53.508  48.301  64.816  1.00 75.65           C
ATOM    788  CE1 PHE A  98      51.109  49.142  63.792  1.00 75.65           C
ATOM    789  CE2 PHE A  98      52.518  47.385  64.543  1.00 75.65           C
ATOM    790  CZ  PHE A  98      51.313  47.803  64.029  1.00 75.65           C
ATOM    791  C   PHE A  98      55.311  51.765  66.888  1.00 75.65           C
ATOM    792  O   PHE A  98      56.268  50.992  66.919  1.00 75.65           O
ATOM    793  N   ALA A  99      55.350  52.967  67.493  1.00 36.67           N
ATOM    794  CA  ALA A  99      56.520  53.372  68.221  1.00 36.67           C
ATOM    795  CB  ALA A  99      56.447  54.829  68.710  1.00 36.67           C
ATOM    796  C   ALA A  99      56.664  52.497  69.427  1.00 36.67           C
ATOM    797  O   ALA A  99      57.757  52.029  69.746  1.00 36.67           O
ATOM    798  N   ALA A 100      55.545  52.242  70.131  1.00 13.62           N
ATOM    799  CA  ALA A 100      55.597  51.429  71.308  1.00 13.62           C
ATOM    800  CB  ALA A 100      54.527  51.797  72.349  1.00 13.62           C
ATOM    801  C   ALA A 100      55.333  50.002  70.867  1.00 13.62           C
ATOM    802  O   ALA A 100      55.552  49.706  69.662  1.00 13.62           O
ATOM    803  OXT ALA A 100      54.907  49.192  71.733  1.00 13.62           O
TER
END
