# Supplementary material for: Effective Identification of Bacterial Type III Secretion Signals Using Joint Element Features
Source: PLoS One. 2013 Apr 4;8(4):e59754. doi: 10.1371/journal.pone.0059754 (PMC3617162; doi:10.1371/journal.pone.0059754)
Supplement: Zip file S1 — Predicted 3D structure of T3S and non-T3S signal sequences. (ZIP) [file pone.0059754.s017.zip › Supplemental_Zip_FileS1.Predicted_structure/neg/neg3.pdb]

HEADER protein
METHOD
METHOD    The models are generated by I-TASSER which combines the
METHOD    methods of threading, ab initio modeling and structural
METHOD    refinement. The procedure is fully automated.
METHOD
METHOD    Please cite following articles when you use the I-TASSER server:
METHOD 1. Ambrish Roy, Alper Kucukural, Yang Zhang. I-TASSER: a unified
METHOD    platform for automated protein structure and function prediction.
METHOD    Nature Protocols, vol 5, 725-738 (2010). 
METHOD 2. Yang Zhang. I-TASSER server for protein 3D structure prediction.
METHOD    BMC Bioinformatics, vol 9, 40 (2008).
METHOD
MODEL  1
REMARK PARENT N/A
ATOM      1  N   PRO A   1      44.382  38.990  57.299  1.00 67.78           N
ATOM      2  CA  PRO A   1      45.682  38.371  56.935  1.00 67.78           C
ATOM      3  CD  PRO A   1      43.398  38.752  56.191  1.00 67.78           C
ATOM      4  CB  PRO A   1      45.583  37.969  55.471  1.00 67.78           C
ATOM      5  CG  PRO A   1      44.084  37.764  55.237  1.00 67.78           C
ATOM      6  C   PRO A   1      46.756  39.359  57.203  1.00 67.78           C
ATOM      7  O   PRO A   1      46.572  40.548  56.944  1.00 67.78           O
ATOM      8  N   SER A   2      47.891  38.875  57.725  1.00 76.92           N
ATOM      9  CA  SER A   2      48.950  39.765  58.054  1.00 76.92           C
ATOM     10  CB  SER A   2      50.079  39.099  58.860  1.00 76.92           C
ATOM     11  OG  SER A   2      51.056  40.066  59.220  1.00 76.92           O
ATOM     12  C   SER A   2      49.537  40.306  56.787  1.00 76.92           C
ATOM     13  O   SER A   2      50.092  41.402  56.777  1.00 76.92           O
ATOM     14  N   ALA A   3      49.418  39.566  55.668  1.00 41.03           N
ATOM     15  CA  ALA A   3      50.053  39.998  54.453  1.00 41.03           C
ATOM     16  CB  ALA A   3      49.789  39.041  53.284  1.00 41.03           C
ATOM     17  C   ALA A   3      49.527  41.331  54.028  1.00 41.03           C
ATOM     18  O   ALA A   3      50.298  42.230  53.689  1.00 41.03           O
ATOM     19  N   ARG A   4      48.193  41.499  54.031  1.00104.01           N
ATOM     20  CA  ARG A   4      47.621  42.744  53.606  1.00104.01           C
ATOM     21  CB  ARG A   4      46.085  42.706  53.547  1.00104.01           C
ATOM     22  CG  ARG A   4      45.388  42.425  54.878  1.00104.01           C
ATOM     23  CD  ARG A   4      43.903  42.129  54.695  1.00104.01           C
ATOM     24  NE  ARG A   4      43.411  43.057  53.637  1.00104.01           N
ATOM     25  CZ  ARG A   4      43.355  44.398  53.880  1.00104.01           C
ATOM     26  NH1 ARG A   4      43.879  44.890  55.040  1.00104.01           N
ATOM     27  NH2 ARG A   4      42.794  45.238  52.964  1.00104.01           N
ATOM     28  C   ARG A   4      48.047  43.771  54.592  1.00104.01           C
ATOM     29  O   ARG A   4      48.463  44.870  54.230  1.00104.01           O
ATOM     30  N   LEU A   5      48.027  43.380  55.879  1.00 56.70           N
ATOM     31  CA  LEU A   5      48.309  44.286  56.947  1.00 56.70           C
ATOM     32  CB  LEU A   5      48.305  43.608  58.330  1.00 56.70           C
ATOM     33  CG  LEU A   5      46.976  42.934  58.720  1.00 56.70           C
ATOM     34  CD1 LEU A   5      47.027  42.405  60.161  1.00 56.70           C
ATOM     35  CD2 LEU A   5      45.780  43.865  58.489  1.00 56.70           C
ATOM     36  C   LEU A   5      49.682  44.840  56.750  1.00 56.70           C
ATOM     37  O   LEU A   5      49.882  46.045  56.886  1.00 56.70           O
ATOM     38  N   GLN A   6      50.671  43.996  56.401  1.00100.63           N
ATOM     39  CA  GLN A   6      52.006  44.509  56.288  1.00100.63           C
ATOM     40  CB  GLN A   6      53.086  43.418  56.130  1.00100.63           C
ATOM     41  CG  GLN A   6      54.496  43.940  56.414  1.00100.63           C
ATOM     42  CD  GLN A   6      55.420  42.745  56.599  1.00100.63           C
ATOM     43  OE1 GLN A   6      55.145  41.843  57.388  1.00100.63           O
ATOM     44  NE2 GLN A   6      56.555  42.736  55.848  1.00100.63           N
ATOM     45  C   GLN A   6      52.091  45.494  55.155  1.00100.63           C
ATOM     46  O   GLN A   6      52.785  46.501  55.277  1.00100.63           O
ATOM     47  N   GLN A   7      51.395  45.261  54.018  1.00 63.09           N
ATOM     48  CA  GLN A   7      51.488  46.218  52.940  1.00 63.09           C
ATOM     49  CB  GLN A   7      50.704  45.835  51.672  1.00 63.09           C
ATOM     50  CG  GLN A   7      51.310  44.666  50.892  1.00 63.09           C
ATOM     51  CD  GLN A   7      50.590  44.566  49.549  1.00 63.09           C
ATOM     52  OE1 GLN A   7      50.253  43.480  49.081  1.00 63.09           O
ATOM     53  NE2 GLN A   7      50.359  45.732  48.888  1.00 63.09           N
ATOM     54  C   GLN A   7      50.944  47.535  53.393  1.00 63.09           C
ATOM     55  O   GLN A   7      51.516  48.590  53.115  1.00 63.09           O
ATOM     56  N   GLN A   8      49.816  47.505  54.123  1.00102.79           N
ATOM     57  CA  GLN A   8      49.208  48.722  54.577  1.00102.79           C
ATOM     58  CB  GLN A   8      47.867  48.496  55.298  1.00102.79           C
ATOM     59  CG  GLN A   8      46.653  48.386  54.353  1.00102.79           C
ATOM     60  CD  GLN A   8      46.552  47.016  53.691  1.00102.79           C
ATOM     61  OE1 GLN A   8      46.216  46.024  54.335  1.00102.79           O
ATOM     62  NE2 GLN A   8      46.806  46.967  52.357  1.00102.79           N
ATOM     63  C   GLN A   8      50.154  49.457  55.484  1.00102.79           C
ATOM     64  O   GLN A   8      50.267  50.679  55.394  1.00102.79           O
ATOM     65  N   PHE A   9      50.876  48.743  56.369  1.00 64.25           N
ATOM     66  CA  PHE A   9      51.781  49.406  57.273  1.00 64.25           C
ATOM     67  CB  PHE A   9      52.471  48.449  58.274  1.00 64.25           C
ATOM     68  CG  PHE A   9      51.493  48.024  59.321  1.00 64.25           C
ATOM     69  CD1 PHE A   9      51.167  48.884  60.343  1.00 64.25           C
ATOM     70  CD2 PHE A   9      50.913  46.778  59.306  1.00 64.25           C
ATOM     71  CE1 PHE A   9      50.281  48.515  61.324  1.00 64.25           C
ATOM     72  CE2 PHE A   9      50.021  46.398  60.284  1.00 64.25           C
ATOM     73  CZ  PHE A   9      49.692  47.274  61.291  1.00 64.25           C
ATOM     74  C   PHE A   9      52.863  50.090  56.489  1.00 64.25           C
ATOM     75  O   PHE A   9      53.242  51.214  56.812  1.00 64.25           O
ATOM     76  N   ILE A  10      53.403  49.434  55.441  1.00107.98           N
ATOM     77  CA  ILE A  10      54.499  50.023  54.719  1.00107.98           C
ATOM     78  CB  ILE A  10      55.171  49.098  53.749  1.00107.98           C
ATOM     79  CG2 ILE A  10      55.764  47.939  54.567  1.00107.98           C
ATOM     80  CG1 ILE A  10      54.216  48.655  52.634  1.00107.98           C
ATOM     81  CD1 ILE A  10      54.920  47.908  51.504  1.00107.98           C
ATOM     82  C   ILE A  10      54.086  51.288  54.023  1.00107.98           C
ATOM     83  O   ILE A  10      54.831  52.265  54.035  1.00107.98           O
ATOM     84  N   ARG A  11      52.899  51.319  53.388  1.00136.83           N
ATOM     85  CA  ARG A  11      52.452  52.515  52.722  1.00136.83           C
ATOM     86  CB  ARG A  11      51.103  52.323  52.008  1.00136.83           C
ATOM     87  CG  ARG A  11      50.510  53.575  51.347  1.00136.83           C
ATOM     88  CD  ARG A  11      51.208  54.037  50.065  1.00136.83           C
ATOM     89  NE  ARG A  11      52.282  54.999  50.428  1.00136.83           N
ATOM     90  CZ  ARG A  11      52.035  56.340  50.343  1.00136.83           C
ATOM     91  NH1 ARG A  11      50.791  56.794  50.012  1.00136.83           N
ATOM     92  NH2 ARG A  11      53.042  57.234  50.565  1.00136.83           N
ATOM     93  C   ARG A  11      52.267  53.596  53.740  1.00136.83           C
ATOM     94  O   ARG A  11      52.571  54.761  53.486  1.00136.83           O
ATOM     95  N   LEU A  12      51.755  53.234  54.930  1.00 76.26           N
ATOM     96  CA  LEU A  12      51.500  54.206  55.954  1.00 76.26           C
ATOM     97  CB  LEU A  12      50.840  53.597  57.206  1.00 76.26           C
ATOM     98  CG  LEU A  12      50.276  54.649  58.181  1.00 76.26           C
ATOM     99  CD1 LEU A  12      49.100  55.403  57.539  1.00 76.26           C
ATOM    100  CD2 LEU A  12      49.900  54.029  59.536  1.00 76.26           C
ATOM    101  C   LEU A  12      52.820  54.809  56.333  1.00 76.26           C
ATOM    102  O   LEU A  12      52.903  55.996  56.641  1.00 76.26           O
ATOM    103  N   TRP A  13      53.895  53.994  56.326  1.00 72.42           N
ATOM    104  CA  TRP A  13      55.202  54.475  56.679  1.00 72.42           C
ATOM    105  CB  TRP A  13      56.298  53.387  56.699  1.00 72.42           C
ATOM    106  CG  TRP A  13      57.621  53.884  57.244  1.00 72.42           C
ATOM    107  CD2 TRP A  13      58.778  53.060  57.466  1.00 72.42           C
ATOM    108  CD1 TRP A  13      57.966  55.141  57.645  1.00 72.42           C
ATOM    109  NE1 TRP A  13      59.257  55.151  58.116  1.00 72.42           N
ATOM    110  CE2 TRP A  13      59.771  53.875  58.007  1.00 72.42           C
ATOM    111  CE3 TRP A  13      58.993  51.730  57.243  1.00 72.42           C
ATOM    112  CZ2 TRP A  13      60.998  53.372  58.336  1.00 72.42           C
ATOM    113  CZ3 TRP A  13      60.232  51.228  57.568  1.00 72.42           C
ATOM    114  CH2 TRP A  13      61.220  52.032  58.103  1.00 72.42           C
ATOM    115  C   TRP A  13      55.627  55.505  55.679  1.00 72.42           C
ATOM    116  O   TRP A  13      56.206  56.525  56.045  1.00 72.42           O
ATOM    117  N   GLN A  14      55.344  55.266  54.382  1.00126.51           N
ATOM    118  CA  GLN A  14      55.767  56.176  53.354  1.00126.51           C
ATOM    119  CB  GLN A  14      55.409  55.658  51.942  1.00126.51           C
ATOM    120  CG  GLN A  14      56.375  56.053  50.818  1.00126.51           C
ATOM    121  CD  GLN A  14      56.617  57.552  50.809  1.00126.51           C
ATOM    122  OE1 GLN A  14      55.946  58.321  50.126  1.00126.51           O
ATOM    123  NE2 GLN A  14      57.648  57.975  51.591  1.00126.51           N
ATOM    124  C   GLN A  14      55.059  57.482  53.604  1.00126.51           C
ATOM    125  O   GLN A  14      55.653  58.552  53.478  1.00126.51           O
ATOM    126  N   CYS A  15      53.769  57.421  54.005  1.00 58.38           N
ATOM    127  CA  CYS A  15      52.957  58.580  54.284  1.00 58.38           C
ATOM    128  CB  CYS A  15      51.506  58.208  54.663  1.00 58.38           C
ATOM    129  SG  CYS A  15      50.373  59.629  54.773  1.00 58.38           S
ATOM    130  C   CYS A  15      53.557  59.322  55.444  1.00 58.38           C
ATOM    131  O   CYS A  15      53.434  60.543  55.536  1.00 58.38           O
ATOM    132  N   CYS A  16      54.159  58.581  56.399  1.00 81.70           N
ATOM    133  CA  CYS A  16      54.792  59.139  57.566  1.00 81.70           C
ATOM    134  CB  CYS A  16      55.067  58.126  58.691  1.00 81.70           C
ATOM    135  SG  CYS A  16      53.542  57.665  59.567  1.00 81.70           S
ATOM    136  C   CYS A  16      56.072  59.849  57.247  1.00 81.70           C
ATOM    137  O   CYS A  16      56.458  60.741  57.999  1.00 81.70           O
ATOM    138  N   GLU A  17      56.841  59.435  56.217  1.00113.06           N
ATOM    139  CA  GLU A  17      58.020  60.230  55.988  1.00113.06           C
ATOM    140  CB  GLU A  17      59.133  59.604  55.137  1.00113.06           C
ATOM    141  CG  GLU A  17      58.879  59.545  53.640  1.00113.06           C
ATOM    142  CD  GLU A  17      60.245  59.279  53.033  1.00113.06           C
ATOM    143  OE1 GLU A  17      61.229  59.874  53.550  1.00113.06           O
ATOM    144  OE2 GLU A  17      60.332  58.485  52.060  1.00113.06           O
ATOM    145  C   GLU A  17      57.628  61.540  55.363  1.00113.06           C
ATOM    146  O   GLU A  17      58.221  62.583  55.635  1.00113.06           O
ATOM    147  N   GLY A  18      56.591  61.494  54.511  1.00 66.16           N
ATOM    148  CA  GLY A  18      56.018  62.566  53.738  1.00 66.16           C
ATOM    149  C   GLY A  18      55.407  63.585  54.651  1.00 66.16           C
ATOM    150  O   GLY A  18      54.941  64.633  54.202  1.00 66.16           O
ATOM    151  N   LYS A  19      55.297  63.246  55.945  1.00147.68           N
ATOM    152  CA  LYS A  19      54.541  63.995  56.911  1.00147.68           C
ATOM    153  CB  LYS A  19      54.622  63.494  58.369  1.00147.68           C
ATOM    154  CG  LYS A  19      53.714  64.341  59.269  1.00147.68           C
ATOM    155  CD  LYS A  19      53.468  63.851  60.689  1.00147.68           C
ATOM    156  CE  LYS A  19      52.639  64.860  61.487  1.00147.68           C
ATOM    157  NZ  LYS A  19      51.511  65.338  60.653  1.00147.68           N
ATOM    158  C   LYS A  19      54.782  65.463  56.956  1.00147.68           C
ATOM    159  O   LYS A  19      55.901  65.964  56.853  1.00147.68           O
ATOM    160  N   SER A  20      53.631  66.159  57.121  1.00137.88           N
ATOM    161  CA  SER A  20      53.444  67.570  57.240  1.00137.88           C
ATOM    162  CB  SER A  20      54.669  68.406  56.828  1.00137.88           C
ATOM    163  OG  SER A  20      54.418  69.783  57.054  1.00137.88           O
ATOM    164  C   SER A  20      52.325  67.849  56.290  1.00137.88           C
ATOM    165  O   SER A  20      51.232  68.266  56.670  1.00137.88           O
ATOM    166  N   GLN A  21      52.621  67.613  54.998  1.00107.25           N
ATOM    167  CA  GLN A  21      51.733  67.752  53.884  1.00107.25           C
ATOM    168  CB  GLN A  21      52.444  67.438  52.561  1.00107.25           C
ATOM    169  CG  GLN A  21      53.669  68.327  52.346  1.00107.25           C
ATOM    170  CD  GLN A  21      54.326  67.958  51.021  1.00107.25           C
ATOM    171  OE1 GLN A  21      55.500  68.237  50.781  1.00107.25           O
ATOM    172  NE2 GLN A  21      53.537  67.308  50.126  1.00107.25           N
ATOM    173  C   GLN A  21      50.619  66.755  54.054  1.00107.25           C
ATOM    174  O   GLN A  21      49.469  67.052  53.739  1.00107.25           O
ATOM    175  N   ASP A  22      50.942  65.558  54.590  1.00103.11           N
ATOM    176  CA  ASP A  22      49.993  64.501  54.861  1.00103.11           C
ATOM    177  CB  ASP A  22      49.137  64.785  56.115  1.00103.11           C
ATOM    178  CG  ASP A  22      50.030  64.764  57.356  1.00103.11           C
ATOM    179  OD1 ASP A  22      51.192  64.283  57.263  1.00103.11           O
ATOM    180  OD2 ASP A  22      49.552  65.230  58.425  1.00103.11           O
ATOM    181  C   ASP A  22      49.076  64.187  53.697  1.00103.11           C
ATOM    182  O   ASP A  22      47.994  64.759  53.553  1.00103.11           O
ATOM    183  N   THR A  23      49.513  63.248  52.825  1.00 70.77           N
ATOM    184  CA  THR A  23      48.812  62.845  51.628  1.00 70.77           C
ATOM    185  CB  THR A  23      49.604  61.878  50.800  1.00 70.77           C
ATOM    186  OG1 THR A  23      49.891  60.699  51.541  1.00 70.77           O
ATOM    187  CG2 THR A  23      50.911  62.581  50.404  1.00 70.77           C
ATOM    188  C   THR A  23      47.463  62.249  51.917  1.00 70.77           C
ATOM    189  O   THR A  23      47.238  61.601  52.938  1.00 70.77           O
ATOM    190  N   THR A  24      46.524  62.455  50.965  1.00136.99           N
ATOM    191  CA  THR A  24      45.154  62.029  51.084  1.00136.99           C
ATOM    192  CB  THR A  24      44.224  62.726  50.122  1.00136.99           C
ATOM    193  OG1 THR A  24      42.888  62.270  50.295  1.00136.99           O
ATOM    194  CG2 THR A  24      44.695  62.488  48.679  1.00136.99           C
ATOM    195  C   THR A  24      45.039  60.539  50.934  1.00136.99           C
ATOM    196  O   THR A  24      45.953  59.856  50.475  1.00136.99           O
ATOM    197  N   LEU A  25      43.857  60.019  51.323  1.00 92.26           N
ATOM    198  CA  LEU A  25      43.522  58.627  51.417  1.00 92.26           C
ATOM    199  CB  LEU A  25      42.080  58.460  51.944  1.00 92.26           C
ATOM    200  CG  LEU A  25      41.657  57.013  52.252  1.00 92.26           C
ATOM    201  CD1 LEU A  25      42.601  56.372  53.275  1.00 92.26           C
ATOM    202  CD2 LEU A  25      40.202  56.953  52.744  1.00 92.26           C
ATOM    203  C   LEU A  25      43.649  57.982  50.071  1.00 92.26           C
ATOM    204  O   LEU A  25      44.027  56.815  49.975  1.00 92.26           O
ATOM    205  N   ASN A  26      43.302  58.712  48.997  1.00 70.54           N
ATOM    206  CA  ASN A  26      43.366  58.175  47.666  1.00 70.54           C
ATOM    207  CB  ASN A  26      42.831  59.172  46.633  1.00 70.54           C
ATOM    208  CG  ASN A  26      41.415  59.484  47.058  1.00 70.54           C
ATOM    209  OD1 ASN A  26      40.507  58.668  46.899  1.00 70.54           O
ATOM    210  ND2 ASN A  26      41.220  60.692  47.653  1.00 70.54           N
ATOM    211  C   ASN A  26      44.781  57.890  47.270  1.00 70.54           C
ATOM    212  O   ASN A  26      45.081  56.814  46.755  1.00 70.54           O
ATOM    213  N   GLU A  27      45.685  58.863  47.494  1.00 92.87           N
ATOM    214  CA  GLU A  27      47.053  58.760  47.075  1.00 92.87           C
ATOM    215  CB  GLU A  27      47.807  60.086  47.224  1.00 92.87           C
ATOM    216  CG  GLU A  27      49.124  60.113  46.449  1.00 92.87           C
ATOM    217  CD  GLU A  27      50.199  59.499  47.324  1.00 92.87           C
ATOM    218  OE1 GLU A  27      50.202  59.806  48.546  1.00 92.87           O
ATOM    219  OE2 GLU A  27      51.030  58.719  46.790  1.00 92.87           O
ATOM    220  C   GLU A  27      47.734  57.704  47.879  1.00 92.87           C
ATOM    221  O   GLU A  27      48.591  56.971  47.386  1.00 92.87           O
ATOM    222  N   LEU A  28      47.357  57.611  49.161  1.00117.05           N
ATOM    223  CA  LEU A  28      47.913  56.657  50.062  1.00117.05           C
ATOM    224  CB  LEU A  28      47.353  56.944  51.474  1.00117.05           C
ATOM    225  CG  LEU A  28      48.045  56.268  52.669  1.00117.05           C
ATOM    226  CD1 LEU A  28      47.474  56.817  53.983  1.00117.05           C
ATOM    227  CD2 LEU A  28      47.946  54.738  52.611  1.00117.05           C
ATOM    228  C   LEU A  28      47.555  55.293  49.530  1.00117.05           C
ATOM    229  O   LEU A  28      48.389  54.393  49.505  1.00117.05           O
ATOM    230  N   ALA A  29      46.313  55.113  49.039  1.00 40.63           N
ATOM    231  CA  ALA A  29      45.890  53.853  48.487  1.00 40.63           C
ATOM    232  CB  ALA A  29      44.399  53.851  48.103  1.00 40.63           C
ATOM    233  C   ALA A  29      46.698  53.509  47.260  1.00 40.63           C
ATOM    234  O   ALA A  29      47.063  52.348  47.066  1.00 40.63           O
ATOM    235  N   ALA A  30      46.988  54.498  46.386  1.00 39.87           N
ATOM    236  CA  ALA A  30      47.681  54.236  45.147  1.00 39.87           C
ATOM    237  CB  ALA A  30      47.789  55.492  44.266  1.00 39.87           C
ATOM    238  C   ALA A  30      49.079  53.731  45.379  1.00 39.87           C
ATOM    239  O   ALA A  30      49.479  52.718  44.809  1.00 39.87           O
ATOM    240  N   LEU A  31      49.861  54.403  46.246  1.00 82.33           N
ATOM    241  CA  LEU A  31      51.227  54.008  46.473  1.00 82.33           C
ATOM    242  CB  LEU A  31      52.064  55.018  47.273  1.00 82.33           C
ATOM    243  CG  LEU A  31      52.359  56.328  46.511  1.00 82.33           C
ATOM    244  CD1 LEU A  31      53.306  57.226  47.319  1.00 82.33           C
ATOM    245  CD2 LEU A  31      52.879  56.066  45.087  1.00 82.33           C
ATOM    246  C   LEU A  31      51.269  52.686  47.177  1.00 82.33           C
ATOM    247  O   LEU A  31      52.272  51.975  47.122  1.00 82.33           O
ATOM    248  N   LEU A  32      50.233  52.397  47.981  1.00142.04           N
ATOM    249  CA  LEU A  32      50.078  51.141  48.660  1.00142.04           C
ATOM    250  CB  LEU A  32      49.096  51.252  49.842  1.00142.04           C
ATOM    251  CG  LEU A  32      48.907  49.955  50.648  1.00142.04           C
ATOM    252  CD1 LEU A  32      48.223  50.252  51.985  1.00142.04           C
ATOM    253  CD2 LEU A  32      48.116  48.900  49.875  1.00142.04           C
ATOM    254  C   LEU A  32      49.657  50.086  47.675  1.00142.04           C
ATOM    255  O   LEU A  32      49.963  48.906  47.840  1.00142.04           O
ATOM    256  N   SER A  33      48.953  50.506  46.606  1.00110.32           N
ATOM    257  CA  SER A  33      48.419  49.630  45.604  1.00110.32           C
ATOM    258  CB  SER A  33      49.485  48.736  44.959  1.00110.32           C
ATOM    259  OG  SER A  33      48.930  48.064  43.842  1.00110.32           O
ATOM    260  C   SER A  33      47.348  48.751  46.183  1.00110.32           C
ATOM    261  O   SER A  33      47.292  47.559  45.881  1.00110.32           O
ATOM    262  N   CYS A  34      46.473  49.320  47.049  1.00 63.21           N
ATOM    263  CA  CYS A  34      45.342  48.571  47.533  1.00 63.21           C
ATOM    264  CB  CYS A  34      45.436  48.093  48.989  1.00 63.21           C
ATOM    265  SG  CYS A  34      44.139  46.888  49.402  1.00 63.21           S
ATOM    266  C   CYS A  34      44.116  49.435  47.408  1.00 63.21           C
ATOM    267  O   CYS A  34      44.215  50.655  47.280  1.00 63.21           O
ATOM    268  N   SER A  35      42.914  48.817  47.477  1.00 88.52           N
ATOM    269  CA  SER A  35      41.684  49.513  47.193  1.00 88.52           C
ATOM    270  CB  SER A  35      40.453  48.605  47.058  1.00 88.52           C
ATOM    271  OG  SER A  35      39.957  48.286  48.344  1.00 88.52           O
ATOM    272  C   SER A  35      41.348  50.525  48.243  1.00 88.52           C
ATOM    273  O   SER A  35      41.745  50.431  49.404  1.00 88.52           O
ATOM    274  N   ARG A  36      40.558  51.526  47.808  1.00228.34           N
ATOM    275  CA  ARG A  36      40.099  52.653  48.570  1.00228.34           C
ATOM    276  CB  ARG A  36      39.188  53.568  47.744  1.00228.34           C
ATOM    277  CG  ARG A  36      39.869  54.320  46.606  1.00228.34           C
ATOM    278  CD  ARG A  36      40.536  55.611  47.081  1.00228.34           C
ATOM    279  NE  ARG A  36      39.603  56.222  48.064  1.00228.34           N
ATOM    280  CZ  ARG A  36      39.829  55.997  49.387  1.00228.34           C
ATOM    281  NH1 ARG A  36      41.022  55.461  49.779  1.00228.34           N
ATOM    282  NH2 ARG A  36      38.860  56.291  50.304  1.00228.34           N
ATOM    283  C   ARG A  36      39.233  52.206  49.706  1.00228.34           C
ATOM    284  O   ARG A  36      39.318  52.763  50.800  1.00228.34           O
ATOM    285  N   ARG A  37      38.334  51.229  49.466  1.00 99.24           N
ATOM    286  CA  ARG A  37      37.441  50.810  50.512  1.00 99.24           C
ATOM    287  CB  ARG A  37      36.338  49.825  50.064  1.00 99.24           C
ATOM    288  CG  ARG A  37      35.262  49.657  51.148  1.00 99.24           C
ATOM    289  CD  ARG A  37      35.250  48.304  51.866  1.00 99.24           C
ATOM    290  NE  ARG A  37      34.596  48.511  53.194  1.00 99.24           N
ATOM    291  CZ  ARG A  37      34.145  47.450  53.926  1.00 99.24           C
ATOM    292  NH1 ARG A  37      34.074  46.209  53.363  1.00 99.24           N
ATOM    293  NH2 ARG A  37      33.779  47.620  55.232  1.00 99.24           N
ATOM    294  C   ARG A  37      38.211  50.144  51.607  1.00 99.24           C
ATOM    295  O   ARG A  37      37.957  50.383  52.786  1.00 99.24           O
ATOM    296  N   HIS A  38      39.182  49.290  51.237  1.00 53.68           N
ATOM    297  CA  HIS A  38      39.941  48.553  52.207  1.00 53.68           C
ATOM    298  ND1 HIS A  38      39.080  46.501  50.153  1.00 53.68           N
ATOM    299  CG  HIS A  38      40.255  46.409  50.869  1.00 53.68           C
ATOM    300  CB  HIS A  38      40.926  47.573  51.542  1.00 53.68           C
ATOM    301  NE2 HIS A  38      39.722  44.377  50.044  1.00 53.68           N
ATOM    302  CD2 HIS A  38      40.631  45.103  50.791  1.00 53.68           C
ATOM    303  CE1 HIS A  38      38.809  45.257  49.680  1.00 53.68           C
ATOM    304  C   HIS A  38      40.727  49.510  53.053  1.00 53.68           C
ATOM    305  O   HIS A  38      40.709  49.415  54.281  1.00 53.68           O
ATOM    306  N   MET A  39      41.422  50.472  52.413  1.00158.95           N
ATOM    307  CA  MET A  39      42.251  51.421  53.106  1.00158.95           C
ATOM    308  CB  MET A  39      43.122  52.299  52.192  1.00158.95           C
ATOM    309  CG  MET A  39      44.369  51.561  51.720  1.00158.95           C
ATOM    310  SD  MET A  39      45.349  50.888  53.097  1.00158.95           S
ATOM    311  CE  MET A  39      46.333  52.378  53.413  1.00158.95           C
ATOM    312  C   MET A  39      41.432  52.324  53.963  1.00158.95           C
ATOM    313  O   MET A  39      41.877  52.745  55.028  1.00158.95           O
ATOM    314  N   ARG A  40      40.226  52.685  53.505  1.00102.20           N
ATOM    315  CA  ARG A  40      39.390  53.529  54.305  1.00102.20           C
ATOM    316  CB  ARG A  40      38.069  53.870  53.594  1.00102.20           C
ATOM    317  CG  ARG A  40      37.126  54.696  54.462  1.00102.20           C
ATOM    318  CD  ARG A  40      35.957  55.328  53.710  1.00102.20           C
ATOM    319  NE  ARG A  40      35.186  56.069  54.739  1.00102.20           N
ATOM    320  CZ  ARG A  40      35.691  57.241  55.214  1.00102.20           C
ATOM    321  NH1 ARG A  40      36.889  57.701  54.745  1.00102.20           N
ATOM    322  NH2 ARG A  40      35.020  57.935  56.180  1.00102.20           N
ATOM    323  C   ARG A  40      39.061  52.811  55.580  1.00102.20           C
ATOM    324  O   ARG A  40      39.084  53.412  56.654  1.00102.20           O
ATOM    325  N   THR A  41      38.740  51.501  55.498  1.00 35.29           N
ATOM    326  CA  THR A  41      38.355  50.778  56.679  1.00 35.29           C
ATOM    327  CB  THR A  41      37.872  49.375  56.402  1.00 35.29           C
ATOM    328  OG1 THR A  41      36.764  49.402  55.511  1.00 35.29           O
ATOM    329  CG2 THR A  41      37.443  48.724  57.731  1.00 35.29           C
ATOM    330  C   THR A  41      39.514  50.687  57.619  1.00 35.29           C
ATOM    331  O   THR A  41      39.371  50.969  58.808  1.00 35.29           O
ATOM    332  N   LEU A  42      40.707  50.319  57.113  1.00 63.01           N
ATOM    333  CA  LEU A  42      41.814  50.153  58.010  1.00 63.01           C
ATOM    334  CB  LEU A  42      43.090  49.610  57.346  1.00 63.01           C
ATOM    335  CG  LEU A  42      43.008  48.111  57.019  1.00 63.01           C
ATOM    336  CD1 LEU A  42      44.305  47.611  56.368  1.00 63.01           C
ATOM    337  CD2 LEU A  42      42.637  47.298  58.271  1.00 63.01           C
ATOM    338  C   LEU A  42      42.154  51.456  58.650  1.00 63.01           C
ATOM    339  O   LEU A  42      42.350  51.526  59.858  1.00 63.01           O
ATOM    340  N   LEU A  43      42.201  52.548  57.881  1.00 83.72           N
ATOM    341  CA  LEU A  43      42.593  53.791  58.478  1.00 83.72           C
ATOM    342  CB  LEU A  43      42.830  54.919  57.460  1.00 83.72           C
ATOM    343  CG  LEU A  43      44.122  54.680  56.653  1.00 83.72           C
ATOM    344  CD1 LEU A  43      44.440  55.847  55.706  1.00 83.72           C
ATOM    345  CD2 LEU A  43      45.293  54.346  57.594  1.00 83.72           C
ATOM    346  C   LEU A  43      41.592  54.201  59.504  1.00 83.72           C
ATOM    347  O   LEU A  43      41.940  54.893  60.458  1.00 83.72           O
ATOM    348  N   ASN A  44      40.310  53.837  59.324  1.00 57.16           N
ATOM    349  CA  ASN A  44      39.378  54.194  60.350  1.00 57.16           C
ATOM    350  CB  ASN A  44      37.913  53.850  60.037  1.00 57.16           C
ATOM    351  CG  ASN A  44      37.075  54.575  61.083  1.00 57.16           C
ATOM    352  OD1 ASN A  44      36.529  55.647  60.824  1.00 57.16           O
ATOM    353  ND2 ASN A  44      36.981  53.991  62.309  1.00 57.16           N
ATOM    354  C   ASN A  44      39.748  53.477  61.614  1.00 57.16           C
ATOM    355  O   ASN A  44      39.704  54.067  62.692  1.00 57.16           O
ATOM    356  N   THR A  45      40.138  52.187  61.521  1.00121.26           N
ATOM    357  CA  THR A  45      40.448  51.424  62.700  1.00121.26           C
ATOM    358  CB  THR A  45      40.639  49.951  62.443  1.00121.26           C
ATOM    359  OG1 THR A  45      40.569  49.254  63.671  1.00121.26           O
ATOM    360  CG2 THR A  45      42.009  49.674  61.815  1.00121.26           C
ATOM    361  C   THR A  45      41.661  52.005  63.361  1.00121.26           C
ATOM    362  O   THR A  45      41.772  51.979  64.585  1.00121.26           O
ATOM    363  N   MET A  46      42.617  52.531  62.569  1.00 59.85           N
ATOM    364  CA  MET A  46      43.787  53.164  63.124  1.00 59.85           C
ATOM    365  CB  MET A  46      44.828  53.604  62.067  1.00 59.85           C
ATOM    366  CG  MET A  46      45.799  52.507  61.595  1.00 59.85           C
ATOM    367  SD  MET A  46      45.109  51.188  60.547  1.00 59.85           S
ATOM    368  CE  MET A  46      46.677  50.303  60.297  1.00 59.85           C
ATOM    369  C   MET A  46      43.362  54.382  63.895  1.00 59.85           C
ATOM    370  O   MET A  46      43.928  54.685  64.944  1.00 59.85           O
ATOM    371  N   GLN A  47      42.354  55.117  63.382  1.00 57.68           N
ATOM    372  CA  GLN A  47      41.861  56.311  64.008  1.00 57.68           C
ATOM    373  CB  GLN A  47      40.763  57.007  63.199  1.00 57.68           C
ATOM    374  CG  GLN A  47      40.211  58.214  63.954  1.00 57.68           C
ATOM    375  CD  GLN A  47      39.300  59.018  63.042  1.00 57.68           C
ATOM    376  OE1 GLN A  47      39.197  60.232  63.204  1.00 57.68           O
ATOM    377  NE2 GLN A  47      38.623  58.346  62.072  1.00 57.68           N
ATOM    378  C   GLN A  47      41.258  55.980  65.337  1.00 57.68           C
ATOM    379  O   GLN A  47      41.421  56.726  66.302  1.00 57.68           O
ATOM    380  N   ASP A  48      40.536  54.846  65.413  1.00105.56           N
ATOM    381  CA  ASP A  48      39.892  54.434  66.625  1.00105.56           C
ATOM    382  CB  ASP A  48      39.160  53.091  66.473  1.00105.56           C
ATOM    383  CG  ASP A  48      38.030  53.305  65.482  1.00105.56           C
ATOM    384  OD1 ASP A  48      37.685  54.488  65.221  1.00105.56           O
ATOM    385  OD2 ASP A  48      37.502  52.285  64.967  1.00105.56           O
ATOM    386  C   ASP A  48      40.979  54.234  67.622  1.00105.56           C
ATOM    387  O   ASP A  48      40.818  54.517  68.810  1.00105.56           O
ATOM    388  N   ARG A  49      42.121  53.727  67.130  1.00198.31           N
ATOM    389  CA  ARG A  49      43.295  53.473  67.913  1.00198.31           C
ATOM    390  CB  ARG A  49      44.383  52.725  67.123  1.00198.31           C
ATOM    391  CG  ARG A  49      43.858  51.422  66.518  1.00198.31           C
ATOM    392  CD  ARG A  49      43.763  50.248  67.496  1.00198.31           C
ATOM    393  NE  ARG A  49      43.323  50.770  68.825  1.00198.31           N
ATOM    394  CZ  ARG A  49      42.010  51.062  69.055  1.00198.31           C
ATOM    395  NH1 ARG A  49      41.097  50.948  68.047  1.00198.31           N
ATOM    396  NH2 ARG A  49      41.609  51.454  70.299  1.00198.31           N
ATOM    397  C   ARG A  49      43.862  54.781  68.403  1.00198.31           C
ATOM    398  O   ARG A  49      44.501  54.823  69.452  1.00198.31           O
ATOM    399  N   GLY A  50      43.686  55.886  67.647  1.00 36.02           N
ATOM    400  CA  GLY A  50      44.152  57.169  68.118  1.00 36.02           C
ATOM    401  C   GLY A  50      45.513  57.464  67.565  1.00 36.02           C
ATOM    402  O   GLY A  50      46.209  58.374  68.015  1.00 36.02           O
ATOM    403  N   TRP A  51      45.928  56.644  66.591  1.00108.58           N
ATOM    404  CA  TRP A  51      47.174  56.689  65.882  1.00108.58           C
ATOM    405  CB  TRP A  51      47.292  55.404  65.057  1.00108.58           C
ATOM    406  CG  TRP A  51      48.541  55.147  64.258  1.00108.58           C
ATOM    407  CD2 TRP A  51      48.842  53.826  63.795  1.00108.58           C
ATOM    408  CD1 TRP A  51      49.554  55.955  63.830  1.00108.58           C
ATOM    409  NE1 TRP A  51      50.470  55.215  63.118  1.00108.58           N
ATOM    410  CE2 TRP A  51      50.042  53.900  63.094  1.00108.58           C
ATOM    411  CE3 TRP A  51      48.167  52.649  63.951  1.00108.58           C
ATOM    412  CZ2 TRP A  51      50.590  52.786  62.529  1.00108.58           C
ATOM    413  CZ3 TRP A  51      48.720  51.526  63.384  1.00108.58           C
ATOM    414  CH2 TRP A  51      49.906  51.599  62.686  1.00108.58           C
ATOM    415  C   TRP A  51      47.234  57.878  64.962  1.00108.58           C
ATOM    416  O   TRP A  51      48.273  58.523  64.809  1.00108.58           O
ATOM    417  N   LEU A  52      46.094  58.167  64.312  1.00117.95           N
ATOM    418  CA  LEU A  52      45.966  59.121  63.249  1.00117.95           C
ATOM    419  CB  LEU A  52      46.011  58.341  61.916  1.00117.95           C
ATOM    420  CG  LEU A  52      45.825  59.104  60.592  1.00117.95           C
ATOM    421  CD1 LEU A  52      47.063  59.916  60.211  1.00117.95           C
ATOM    422  CD2 LEU A  52      45.425  58.139  59.465  1.00117.95           C
ATOM    423  C   LEU A  52      44.601  59.720  63.356  1.00117.95           C
ATOM    424  O   LEU A  52      43.720  59.143  63.989  1.00117.95           O
ATOM    425  N   THR A  53      44.386  60.921  62.785  1.00132.10           N
ATOM    426  CA  THR A  53      43.035  61.394  62.772  1.00132.10           C
ATOM    427  CB  THR A  53      42.745  62.469  63.777  1.00132.10           C
ATOM    428  OG1 THR A  53      41.345  62.593  63.949  1.00132.10           O
ATOM    429  CG2 THR A  53      43.340  63.800  63.295  1.00132.10           C
ATOM    430  C   THR A  53      42.779  61.902  61.390  1.00132.10           C
ATOM    431  O   THR A  53      43.586  62.641  60.825  1.00132.10           O
ATOM    432  N   TRP A  54      41.653  61.483  60.778  1.00130.88           N
ATOM    433  CA  TRP A  54      41.396  61.953  59.455  1.00130.88           C
ATOM    434  CB  TRP A  54      40.656  60.950  58.538  1.00130.88           C
ATOM    435  CG  TRP A  54      39.339  60.393  59.035  1.00130.88           C
ATOM    436  CD2 TRP A  54      38.780  59.168  58.533  1.00130.88           C
ATOM    437  CD1 TRP A  54      38.486  60.844  59.997  1.00130.88           C
ATOM    438  NE1 TRP A  54      37.432  59.967  60.135  1.00130.88           N
ATOM    439  CE2 TRP A  54      37.603  58.933  59.242  1.00130.88           C
ATOM    440  CE3 TRP A  54      39.218  58.307  57.571  1.00130.88           C
ATOM    441  CZ2 TRP A  54      36.849  57.822  58.995  1.00130.88           C
ATOM    442  CZ3 TRP A  54      38.451  57.192  57.319  1.00130.88           C
ATOM    443  CH2 TRP A  54      37.287  56.955  58.017  1.00130.88           C
ATOM    444  C   TRP A  54      40.646  63.235  59.521  1.00130.88           C
ATOM    445  O   TRP A  54      39.822  63.456  60.408  1.00130.88           O
ATOM    446  N   GLU A  55      40.997  64.147  58.595  1.00107.46           N
ATOM    447  CA  GLU A  55      40.314  65.392  58.412  1.00107.46           C
ATOM    448  CB  GLU A  55      41.230  66.561  58.002  1.00107.46           C
ATOM    449  CG  GLU A  55      42.303  66.920  59.037  1.00107.46           C
ATOM    450  CD  GLU A  55      43.495  65.993  58.830  1.00107.46           C
ATOM    451  OE1 GLU A  55      43.464  65.193  57.858  1.00107.46           O
ATOM    452  OE2 GLU A  55      44.457  66.071  59.640  1.00107.46           O
ATOM    453  C   GLU A  55      39.422  65.146  57.243  1.00107.46           C
ATOM    454  O   GLU A  55      39.572  64.135  56.558  1.00107.46           O
ATOM    455  N   ALA A  56      38.444  66.036  56.991  1.00 42.67           N
ATOM    456  CA  ALA A  56      37.648  65.816  55.823  1.00 42.67           C
ATOM    457  CB  ALA A  56      36.136  65.978  56.056  1.00 42.67           C
ATOM    458  C   ALA A  56      38.034  66.848  54.819  1.00 42.67           C
ATOM    459  O   ALA A  56      37.971  68.048  55.089  1.00 42.67           O
ATOM    460  N   GLU A  57      38.459  66.406  53.622  1.00103.20           N
ATOM    461  CA  GLU A  57      38.701  67.388  52.616  1.00103.20           C
ATOM    462  CB  GLU A  57      39.551  66.862  51.449  1.00103.20           C
ATOM    463  CG  GLU A  57      40.939  66.441  51.948  1.00103.20           C
ATOM    464  CD  GLU A  57      41.873  66.223  50.768  1.00103.20           C
ATOM    465  OE1 GLU A  57      41.826  67.052  49.822  1.00103.20           O
ATOM    466  OE2 GLU A  57      42.655  65.236  50.799  1.00103.20           O
ATOM    467  C   GLU A  57      37.312  67.718  52.164  1.00103.20           C
ATOM    468  O   GLU A  57      36.592  66.861  51.660  1.00103.20           O
ATOM    469  N   VAL A  58      36.908  68.988  52.338  1.00170.40           N
ATOM    470  CA  VAL A  58      35.536  69.422  52.243  1.00170.40           C
ATOM    471  CB  VAL A  58      35.350  70.872  52.598  1.00170.40           C
ATOM    472  CG1 VAL A  58      33.865  71.218  52.397  1.00170.40           C
ATOM    473  CG2 VAL A  58      35.859  71.126  54.028  1.00170.40           C
ATOM    474  C   VAL A  58      34.836  69.230  50.922  1.00170.40           C
ATOM    475  O   VAL A  58      33.691  68.787  50.923  1.00170.40           O
ATOM    476  N   GLY A  59      35.442  69.566  49.768  1.00130.94           N
ATOM    477  CA  GLY A  59      34.687  69.550  48.534  1.00130.94           C
ATOM    478  C   GLY A  59      34.221  68.182  48.098  1.00130.94           C
ATOM    479  O   GLY A  59      33.105  68.041  47.595  1.00130.94           O
ATOM    480  N   ARG A  60      35.092  67.160  48.225  1.00266.36           N
ATOM    481  CA  ARG A  60      34.900  65.825  47.704  1.00266.36           C
ATOM    482  CB  ARG A  60      36.219  65.118  47.378  1.00266.36           C
ATOM    483  CG  ARG A  60      37.031  65.916  46.348  1.00266.36           C
ATOM    484  CD  ARG A  60      36.289  66.239  45.044  1.00266.36           C
ATOM    485  NE  ARG A  60      35.308  67.331  45.310  1.00266.36           N
ATOM    486  CZ  ARG A  60      34.867  68.105  44.276  1.00266.36           C
ATOM    487  NH1 ARG A  60      35.372  67.885  43.029  1.00266.36           N
ATOM    488  NH2 ARG A  60      33.952  69.097  44.482  1.00266.36           N
ATOM    489  C   ARG A  60      33.952  64.886  48.420  1.00266.36           C
ATOM    490  O   ARG A  60      33.590  63.869  47.839  1.00266.36           O
ATOM    491  N   GLY A  61      33.647  65.038  49.721  1.00 71.57           N
ATOM    492  CA  GLY A  61      32.573  64.250  50.295  1.00 71.57           C
ATOM    493  C   GLY A  61      32.935  62.805  50.510  1.00 71.57           C
ATOM    494  O   GLY A  61      32.110  62.023  50.989  1.00 71.57           O
ATOM    495  N   LYS A  62      34.160  62.394  50.140  1.00217.31           N
ATOM    496  CA  LYS A  62      34.564  61.043  50.372  1.00217.31           C
ATOM    497  CB  LYS A  62      34.379  60.156  49.133  1.00217.31           C
ATOM    498  CG  LYS A  62      34.335  58.661  49.453  1.00217.31           C
ATOM    499  CD  LYS A  62      33.048  58.226  50.164  1.00217.31           C
ATOM    500  CE  LYS A  62      33.058  58.461  51.676  1.00217.31           C
ATOM    501  NZ  LYS A  62      31.822  57.920  52.292  1.00217.31           N
ATOM    502  C   LYS A  62      36.025  61.147  50.626  1.00217.31           C
ATOM    503  O   LYS A  62      36.681  60.200  51.056  1.00217.31           O
ATOM    504  N   ARG A  63      36.551  62.356  50.366  1.00176.11           N
ATOM    505  CA  ARG A  63      37.940  62.639  50.509  1.00176.11           C
ATOM    506  CB  ARG A  63      38.333  63.872  49.691  1.00176.11           C
ATOM    507  CG  ARG A  63      39.809  64.022  49.342  1.00176.11           C
ATOM    508  CD  ARG A  63      39.979  65.217  48.412  1.00176.11           C
ATOM    509  NE  ARG A  63      38.760  66.046  48.644  1.00176.11           N
ATOM    510  CZ  ARG A  63      38.807  67.404  48.555  1.00176.11           C
ATOM    511  NH1 ARG A  63      39.965  68.021  48.186  1.00176.11           N
ATOM    512  NH2 ARG A  63      37.699  68.151  48.843  1.00176.11           N
ATOM    513  C   ARG A  63      38.243  62.854  51.957  1.00176.11           C
ATOM    514  O   ARG A  63      37.551  63.596  52.654  1.00176.11           O
ATOM    515  N   SER A  64      39.302  62.178  52.447  1.00 59.77           N
ATOM    516  CA  SER A  64      39.702  62.312  53.818  1.00 59.77           C
ATOM    517  CB  SER A  64      39.489  61.035  54.655  1.00 59.77           C
ATOM    518  OG  SER A  64      38.107  60.703  54.723  1.00 59.77           O
ATOM    519  C   SER A  64      41.171  62.584  53.847  1.00 59.77           C
ATOM    520  O   SER A  64      41.958  61.868  53.225  1.00 59.77           O
ATOM    521  N   ARG A  65      41.566  63.657  54.567  1.00 96.01           N
ATOM    522  CA  ARG A  65      42.951  63.961  54.797  1.00 96.01           C
ATOM    523  CB  ARG A  65      43.231  65.437  55.133  1.00 96.01           C
ATOM    524  CG  ARG A  65      44.714  65.829  55.090  1.00 96.01           C
ATOM    525  CD  ARG A  65      44.959  67.283  55.508  1.00 96.01           C
ATOM    526  NE  ARG A  65      46.420  67.575  55.433  1.00 96.01           N
ATOM    527  CZ  ARG A  65      47.190  67.607  56.559  1.00 96.01           C
ATOM    528  NH1 ARG A  65      46.649  67.274  57.767  1.00 96.01           N
ATOM    529  NH2 ARG A  65      48.498  67.999  56.480  1.00 96.01           N
ATOM    530  C   ARG A  65      43.324  63.126  55.980  1.00 96.01           C
ATOM    531  O   ARG A  65      42.443  62.624  56.677  1.00 96.01           O
ATOM    532  N   LEU A  66      44.639  62.920  56.213  1.00111.34           N
ATOM    533  CA  LEU A  66      45.063  62.046  57.272  1.00111.34           C
ATOM    534  CB  LEU A  66      45.564  60.721  56.685  1.00111.34           C
ATOM    535  CG  LEU A  66      44.458  59.986  55.917  1.00111.34           C
ATOM    536  CD1 LEU A  66      44.985  58.732  55.205  1.00111.34           C
ATOM    537  CD2 LEU A  66      43.284  59.664  56.852  1.00111.34           C
ATOM    538  C   LEU A  66      46.221  62.664  58.007  1.00111.34           C
ATOM    539  O   LEU A  66      47.336  62.691  57.492  1.00111.34           O
ATOM    540  N   THR A  67      46.021  63.128  59.260  1.00137.93           N
ATOM    541  CA  THR A  67      47.129  63.725  59.965  1.00137.93           C
ATOM    542  CB  THR A  67      46.818  65.024  60.645  1.00137.93           C
ATOM    543  OG1 THR A  67      48.022  65.639  61.081  1.00137.93           O
ATOM    544  CG2 THR A  67      45.887  64.755  61.840  1.00137.93           C
ATOM    545  C   THR A  67      47.618  62.748  61.001  1.00137.93           C
ATOM    546  O   THR A  67      46.827  62.164  61.742  1.00137.93           O
ATOM    547  N   PHE A  68      48.959  62.586  61.089  1.00186.36           N
ATOM    548  CA  PHE A  68      49.581  61.552  61.879  1.00186.36           C
ATOM    549  CB  PHE A  68      50.781  60.907  61.148  1.00186.36           C
ATOM    550  CG  PHE A  68      50.274  60.191  59.934  1.00186.36           C
ATOM    551  CD1 PHE A  68      49.988  60.899  58.790  1.00186.36           C
ATOM    552  CD2 PHE A  68      50.074  58.828  59.933  1.00186.36           C
ATOM    553  CE1 PHE A  68      49.511  60.271  57.664  1.00186.36           C
ATOM    554  CE2 PHE A  68      49.599  58.191  58.807  1.00186.36           C
ATOM    555  CZ  PHE A  68      49.324  58.911  57.668  1.00186.36           C
ATOM    556  C   PHE A  68      50.086  62.057  63.200  1.00186.36           C
ATOM    557  O   PHE A  68      50.678  63.131  63.293  1.00186.36           O
ATOM    558  N   LEU A  69      49.858  61.260  64.270  1.00 67.10           N
ATOM    559  CA  LEU A  69      50.260  61.605  65.612  1.00 67.10           C
ATOM    560  CB  LEU A  69      49.433  60.867  66.681  1.00 67.10           C
ATOM    561  CG  LEU A  69      49.635  61.411  68.105  1.00 67.10           C
ATOM    562  CD1 LEU A  69      49.103  62.851  68.219  1.00 67.10           C
ATOM    563  CD2 LEU A  69      49.031  60.462  69.153  1.00 67.10           C
ATOM    564  C   LEU A  69      51.710  61.237  65.798  1.00 67.10           C
ATOM    565  O   LEU A  69      52.184  60.243  65.247  1.00 67.10           O
ATOM    566  N   TYR A  70      52.462  62.041  66.581  1.00 67.89           N
ATOM    567  CA  TYR A  70      53.863  61.784  66.802  1.00 67.89           C
ATOM    568  CB  TYR A  70      54.576  62.959  67.492  1.00 67.89           C
ATOM    569  CG  TYR A  70      54.722  64.006  66.434  1.00 67.89           C
ATOM    570  CD1 TYR A  70      53.645  64.748  66.008  1.00 67.89           C
ATOM    571  CD2 TYR A  70      55.958  64.250  65.876  1.00 67.89           C
ATOM    572  CE1 TYR A  70      53.800  65.698  65.024  1.00 67.89           C
ATOM    573  CE2 TYR A  70      56.121  65.197  64.893  1.00 67.89           C
ATOM    574  CZ  TYR A  70      55.039  65.929  64.471  1.00 67.89           C
ATOM    575  OH  TYR A  70      55.194  66.905  63.465  1.00 67.89           O
ATOM    576  C   TYR A  70      54.023  60.513  67.569  1.00 67.89           C
ATOM    577  O   TYR A  70      54.862  59.677  67.233  1.00 67.89           O
ATOM    578  N   THR A  71      53.219  60.332  68.629  1.00 66.25           N
ATOM    579  CA  THR A  71      53.215  59.070  69.294  1.00 66.25           C
ATOM    580  CB  THR A  71      52.363  59.070  70.527  1.00 66.25           C
ATOM    581  OG1 THR A  71      52.842  60.019  71.464  1.00 66.25           O
ATOM    582  CG2 THR A  71      52.354  57.659  71.123  1.00 66.25           C
ATOM    583  C   THR A  71      52.520  58.188  68.310  1.00 66.25           C
ATOM    584  O   THR A  71      51.751  58.674  67.487  1.00 66.25           O
ATOM    585  N   GLY A  72      52.810  56.880  68.307  1.00 37.08           N
ATOM    586  CA  GLY A  72      52.113  56.012  67.403  1.00 37.08           C
ATOM    587  C   GLY A  72      52.856  56.031  66.106  1.00 37.08           C
ATOM    588  O   GLY A  72      53.033  55.003  65.455  1.00 37.08           O
ATOM    589  N   LEU A  73      53.315  57.226  65.698  1.00102.42           N
ATOM    590  CA  LEU A  73      54.091  57.349  64.503  1.00102.42           C
ATOM    591  CB  LEU A  73      54.384  58.840  64.225  1.00102.42           C
ATOM    592  CG  LEU A  73      55.153  59.180  62.934  1.00102.42           C
ATOM    593  CD1 LEU A  73      55.293  60.704  62.792  1.00102.42           C
ATOM    594  CD2 LEU A  73      56.511  58.464  62.837  1.00102.42           C
ATOM    595  C   LEU A  73      55.357  56.603  64.787  1.00102.42           C
ATOM    596  O   LEU A  73      55.849  55.831  63.964  1.00102.42           O
ATOM    597  N   ALA A  74      55.913  56.814  65.992  1.00 29.29           N
ATOM    598  CA  ALA A  74      57.118  56.141  66.383  1.00 29.29           C
ATOM    599  CB  ALA A  74      57.633  56.580  67.763  1.00 29.29           C
ATOM    600  C   ALA A  74      56.836  54.673  66.464  1.00 29.29           C
ATOM    601  O   ALA A  74      57.656  53.847  66.068  1.00 29.29           O
ATOM    602  N   LEU A  75      55.657  54.305  66.995  1.00 94.52           N
ATOM    603  CA  LEU A  75      55.369  52.917  67.218  1.00 94.52           C
ATOM    604  CB  LEU A  75      54.065  52.709  68.011  1.00 94.52           C
ATOM    605  CG  LEU A  75      53.838  51.288  68.575  1.00 94.52           C
ATOM    606  CD1 LEU A  75      52.565  51.241  69.429  1.00 94.52           C
ATOM    607  CD2 LEU A  75      53.809  50.206  67.487  1.00 94.52           C
ATOM    608  C   LEU A  75      55.270  52.208  65.900  1.00 94.52           C
ATOM    609  O   LEU A  75      55.748  51.084  65.757  1.00 94.52           O
ATOM    610  N   GLN A  76      54.640  52.853  64.901  1.00 61.87           N
ATOM    611  CA  GLN A  76      54.449  52.264  63.604  1.00 61.87           C
ATOM    612  CB  GLN A  76      53.686  53.183  62.645  1.00 61.87           C
ATOM    613  CG  GLN A  76      53.643  52.629  61.219  1.00 61.87           C
ATOM    614  CD  GLN A  76      53.059  53.696  60.305  1.00 61.87           C
ATOM    615  OE1 GLN A  76      52.378  54.621  60.745  1.00 61.87           O
ATOM    616  NE2 GLN A  76      53.343  53.562  58.984  1.00 61.87           N
ATOM    617  C   GLN A  76      55.771  52.034  62.959  1.00 61.87           C
ATOM    618  O   GLN A  76      55.969  51.034  62.271  1.00 61.87           O
ATOM    619  N   GLN A  77      56.702  52.986  63.137  1.00 54.37           N
ATOM    620  CA  GLN A  77      57.978  52.868  62.503  1.00 54.37           C
ATOM    621  CB  GLN A  77      58.861  54.105  62.726  1.00 54.37           C
ATOM    622  CG  GLN A  77      60.213  54.032  62.022  1.00 54.37           C
ATOM    623  CD  GLN A  77      60.820  55.420  62.132  1.00 54.37           C
ATOM    624  OE1 GLN A  77      60.365  56.363  61.487  1.00 54.37           O
ATOM    625  NE2 GLN A  77      61.868  55.556  62.986  1.00 54.37           N
ATOM    626  C   GLN A  77      58.676  51.668  63.050  1.00 54.37           C
ATOM    627  O   GLN A  77      59.292  50.909  62.303  1.00 54.37           O
ATOM    628  N   GLN A  78      58.568  51.446  64.372  1.00 63.56           N
ATOM    629  CA  GLN A  78      59.253  50.336  64.965  1.00 63.56           C
ATOM    630  CB  GLN A  78      59.003  50.232  66.473  1.00 63.56           C
ATOM    631  CG  GLN A  78      59.965  49.266  67.159  1.00 63.56           C
ATOM    632  CD  GLN A  78      61.255  50.031  67.391  1.00 63.56           C
ATOM    633  OE1 GLN A  78      61.345  51.226  67.112  1.00 63.56           O
ATOM    634  NE2 GLN A  78      62.282  49.314  67.917  1.00 63.56           N
ATOM    635  C   GLN A  78      58.711  49.081  64.360  1.00 63.56           C
ATOM    636  O   GLN A  78      59.463  48.187  63.973  1.00 63.56           O
ATOM    637  N   ARG A  79      57.377  49.006  64.226  1.00164.06           N
ATOM    638  CA  ARG A  79      56.723  47.832  63.728  1.00164.06           C
ATOM    639  CB  ARG A  79      55.193  47.981  63.650  1.00164.06           C
ATOM    640  CG  ARG A  79      54.483  47.998  65.004  1.00164.06           C
ATOM    641  CD  ARG A  79      54.544  46.661  65.746  1.00164.06           C
ATOM    642  NE  ARG A  79      55.778  46.662  66.584  1.00164.06           N
ATOM    643  CZ  ARG A  79      56.915  46.009  66.194  1.00164.06           C
ATOM    644  NH1 ARG A  79      56.955  45.297  65.031  1.00164.06           N
ATOM    645  NH2 ARG A  79      58.018  46.052  66.997  1.00164.06           N
ATOM    646  C   ARG A  79      57.186  47.565  62.330  1.00164.06           C
ATOM    647  O   ARG A  79      57.397  46.414  61.953  1.00164.06           O
ATOM    648  N   ALA A  80      57.330  48.631  61.521  1.00 33.42           N
ATOM    649  CA  ALA A  80      57.713  48.508  60.144  1.00 33.42           C
ATOM    650  CB  ALA A  80      57.734  49.864  59.415  1.00 33.42           C
ATOM    651  C   ALA A  80      59.092  47.936  60.065  1.00 33.42           C
ATOM    652  O   ALA A  80      59.368  47.072  59.234  1.00 33.42           O
ATOM    653  N   GLU A  81      59.984  48.421  60.948  1.00 61.94           N
ATOM    654  CA  GLU A  81      61.362  48.040  61.001  1.00 61.94           C
ATOM    655  CB  GLU A  81      62.113  48.880  62.062  1.00 61.94           C
ATOM    656  CG  GLU A  81      62.161  50.377  61.694  1.00 61.94           C
ATOM    657  CD  GLU A  81      62.703  51.203  62.861  1.00 61.94           C
ATOM    658  OE1 GLU A  81      62.540  50.753  64.024  1.00 61.94           O
ATOM    659  OE2 GLU A  81      63.271  52.300  62.606  1.00 61.94           O
ATOM    660  C   GLU A  81      61.448  46.580  61.349  1.00 61.94           C
ATOM    661  O   GLU A  81      62.216  45.834  60.742  1.00 61.94           O
ATOM    662  N   ASP A  82      60.640  46.130  62.331  1.00 67.95           N
ATOM    663  CA  ASP A  82      60.646  44.756  62.752  1.00 67.95           C
ATOM    664  CB  ASP A  82      59.686  44.461  63.922  1.00 67.95           C
ATOM    665  CG  ASP A  82      60.243  45.018  65.225  1.00 67.95           C
ATOM    666  OD1 ASP A  82      60.515  46.247  65.292  1.00 67.95           O
ATOM    667  OD2 ASP A  82      60.382  44.213  66.185  1.00 67.95           O
ATOM    668  C   ASP A  82      60.183  43.884  61.627  1.00 67.95           C
ATOM    669  O   ASP A  82      60.792  42.855  61.341  1.00 67.95           O
ATOM    670  N   LEU A  83      59.094  44.285  60.943  1.00 48.36           N
ATOM    671  CA  LEU A  83      58.501  43.452  59.938  1.00 48.36           C
ATOM    672  CB  LEU A  83      57.202  44.045  59.366  1.00 48.36           C
ATOM    673  CG  LEU A  83      56.109  44.226  60.436  1.00 48.36           C
ATOM    674  CD1 LEU A  83      54.826  44.816  59.828  1.00 48.36           C
ATOM    675  CD2 LEU A  83      55.865  42.924  61.214  1.00 48.36           C
ATOM    676  C   LEU A  83      59.459  43.255  58.811  1.00 48.36           C
ATOM    677  O   LEU A  83      59.596  42.146  58.298  1.00 48.36           O
ATOM    678  N   LEU A  84      60.154  44.331  58.403  1.00 49.74           N
ATOM    679  CA  LEU A  84      61.090  44.263  57.319  1.00 49.74           C
ATOM    680  CB  LEU A  84      61.688  45.637  56.989  1.00 49.74           C
ATOM    681  CG  LEU A  84      62.673  45.613  55.814  1.00 49.74           C
ATOM    682  CD1 LEU A  84      61.980  45.152  54.520  1.00 49.74           C
ATOM    683  CD2 LEU A  84      63.364  46.977  55.674  1.00 49.74           C
ATOM    684  C   LEU A  84      62.208  43.352  57.719  1.00 49.74           C
ATOM    685  O   LEU A  84      62.727  42.583  56.912  1.00 49.74           O
ATOM    686  N   GLU A  85      62.595  43.425  59.003  1.00121.88           N
ATOM    687  CA  GLU A  85      63.680  42.682  59.574  1.00121.88           C
ATOM    688  CB  GLU A  85      64.090  43.167  60.972  1.00121.88           C
ATOM    689  CG  GLU A  85      64.983  44.402  60.888  1.00121.88           C
ATOM    690  CD  GLU A  85      66.187  43.990  60.047  1.00121.88           C
ATOM    691  OE1 GLU A  85      66.691  42.856  60.263  1.00121.88           O
ATOM    692  OE2 GLU A  85      66.612  44.796  59.180  1.00121.88           O
ATOM    693  C   GLU A  85      63.413  41.213  59.647  1.00121.88           C
ATOM    694  O   GLU A  85      64.365  40.447  59.741  1.00121.88           O
ATOM    695  N   GLN A  86      62.142  40.778  59.673  1.00 96.31           N
ATOM    696  CA  GLN A  86      61.821  39.390  59.854  1.00 96.31           C
ATOM    697  CB  GLN A  86      60.440  39.237  60.486  1.00 96.31           C
ATOM    698  CG  GLN A  86      60.497  39.818  61.899  1.00 96.31           C
ATOM    699  CD  GLN A  86      59.143  40.393  62.238  1.00 96.31           C
ATOM    700  OE1 GLN A  86      58.818  40.650  63.397  1.00 96.31           O
ATOM    701  NE2 GLN A  86      58.335  40.636  61.174  1.00 96.31           N
ATOM    702  C   GLN A  86      61.921  38.600  58.582  1.00 96.31           C
ATOM    703  O   GLN A  86      61.994  39.145  57.481  1.00 96.31           O
ATOM    704  N   ASP A  87      61.945  37.258  58.741  1.00 51.80           N
ATOM    705  CA  ASP A  87      62.057  36.318  57.662  1.00 51.80           C
ATOM    706  CB  ASP A  87      62.167  34.848  58.103  1.00 51.80           C
ATOM    707  CG  ASP A  87      60.874  34.443  58.785  1.00 51.80           C
ATOM    708  OD1 ASP A  87      60.344  35.267  59.579  1.00 51.80           O
ATOM    709  OD2 ASP A  87      60.390  33.311  58.515  1.00 51.80           O
ATOM    710  C   ASP A  87      60.825  36.464  56.824  1.00 51.80           C
ATOM    711  O   ASP A  87      60.829  36.143  55.637  1.00 51.80           O
ATOM    712  N   ARG A  88      59.739  36.970  57.437  1.00156.57           N
ATOM    713  CA  ARG A  88      58.487  37.176  56.766  1.00156.57           C
ATOM    714  CB  ARG A  88      57.327  37.726  57.624  1.00156.57           C
ATOM    715  CG  ARG A  88      56.522  36.639  58.341  1.00156.57           C
ATOM    716  CD  ARG A  88      55.099  37.068  58.725  1.00156.57           C
ATOM    717  NE  ARG A  88      54.489  37.785  57.562  1.00156.57           N
ATOM    718  CZ  ARG A  88      53.978  39.040  57.731  1.00156.57           C
ATOM    719  NH1 ARG A  88      54.017  39.626  58.963  1.00156.57           N
ATOM    720  NH2 ARG A  88      53.431  39.712  56.675  1.00156.57           N
ATOM    721  C   ARG A  88      58.679  38.143  55.639  1.00156.57           C
ATOM    722  O   ARG A  88      57.807  38.273  54.783  1.00156.57           O
ATOM    723  N   ILE A  89      59.782  38.911  55.640  1.00 99.65           N
ATOM    724  CA  ILE A  89      60.020  39.811  54.548  1.00 99.65           C
ATOM    725  CB  ILE A  89      61.314  40.581  54.697  1.00 99.65           C
ATOM    726  CG2 ILE A  89      62.491  39.591  54.658  1.00 99.65           C
ATOM    727  CG1 ILE A  89      61.424  41.710  53.657  1.00 99.65           C
ATOM    728  CD1 ILE A  89      61.618  41.229  52.219  1.00 99.65           C
ATOM    729  C   ILE A  89      60.049  38.984  53.298  1.00 99.65           C
ATOM    730  O   ILE A  89      59.530  39.394  52.259  1.00 99.65           O
ATOM    731  N   ASP A  90      60.650  37.782  53.371  1.00 43.10           N
ATOM    732  CA  ASP A  90      60.708  36.885  52.253  1.00 43.10           C
ATOM    733  CB  ASP A  90      61.421  35.569  52.617  1.00 43.10           C
ATOM    734  CG  ASP A  90      61.461  34.652  51.407  1.00 43.10           C
ATOM    735  OD1 ASP A  90      61.019  35.086  50.309  1.00 43.10           O
ATOM    736  OD2 ASP A  90      61.934  33.494  51.568  1.00 43.10           O
ATOM    737  C   ASP A  90      59.298  36.552  51.873  1.00 43.10           C
ATOM    738  O   ASP A  90      58.958  36.518  50.694  1.00 43.10           O
ATOM    739  N   GLN A  91      58.431  36.334  52.879  1.00 59.91           N
ATOM    740  CA  GLN A  91      57.063  35.976  52.653  1.00 59.91           C
ATOM    741  CB  GLN A  91      56.266  35.810  53.963  1.00 59.91           C
ATOM    742  CG  GLN A  91      54.799  35.427  53.750  1.00 59.91           C
ATOM    743  CD  GLN A  91      54.122  35.309  55.111  1.00 59.91           C
ATOM    744  OE1 GLN A  91      54.761  35.343  56.161  1.00 59.91           O
ATOM    745  NE2 GLN A  91      52.770  35.168  55.095  1.00 59.91           N
ATOM    746  C   GLN A  91      56.401  37.083  51.893  1.00 59.91           C
ATOM    747  O   GLN A  91      55.564  36.830  51.029  1.00 59.91           O
ATOM    748  N   LEU A  92      56.746  38.347  52.210  1.00109.81           N
ATOM    749  CA  LEU A  92      56.118  39.459  51.560  1.00109.81           C
ATOM    750  CB  LEU A  92      56.468  40.818  52.222  1.00109.81           C
ATOM    751  CG  LEU A  92      55.608  42.021  51.767  1.00109.81           C
ATOM    752  CD1 LEU A  92      55.963  43.292  52.551  1.00109.81           C
ATOM    753  CD2 LEU A  92      55.706  42.272  50.257  1.00109.81           C
ATOM    754  C   LEU A  92      56.512  39.445  50.109  1.00109.81           C
ATOM    755  O   LEU A  92      55.689  39.722  49.238  1.00109.81           O
ATOM    756  N   VAL A  93      57.785  39.106  49.820  1.00 43.78           N
ATOM    757  CA  VAL A  93      58.334  39.069  48.491  1.00 43.78           C
ATOM    758  CB  VAL A  93      59.791  38.668  48.516  1.00 43.78           C
ATOM    759  CG1 VAL A  93      60.349  38.608  47.083  1.00 43.78           C
ATOM    760  CG2 VAL A  93      60.547  39.644  49.434  1.00 43.78           C
ATOM    761  C   VAL A  93      57.583  38.061  47.667  1.00 43.78           C
ATOM    762  O   VAL A  93      57.147  38.360  46.556  1.00 43.78           O
ATOM    763  N   GLN A  94      57.382  36.841  48.205  1.00 62.06           N
ATOM    764  CA  GLN A  94      56.720  35.790  47.483  1.00 62.06           C
ATOM    765  CB  GLN A  94      56.642  34.493  48.307  1.00 62.06           C
ATOM    766  CG  GLN A  94      57.999  33.934  48.730  1.00 62.06           C
ATOM    767  CD  GLN A  94      57.751  32.993  49.905  1.00 62.06           C
ATOM    768  OE1 GLN A  94      56.959  32.056  49.820  1.00 62.06           O
ATOM    769  NE2 GLN A  94      58.426  33.260  51.055  1.00 62.06           N
ATOM    770  C   GLN A  94      55.309  36.216  47.212  1.00 62.06           C
ATOM    771  O   GLN A  94      54.792  36.050  46.107  1.00 62.06           O
ATOM    772  N   LEU A  95      54.676  36.806  48.240  1.00 97.80           N
ATOM    773  CA  LEU A  95      53.307  37.239  48.290  1.00 97.80           C
ATOM    774  CB  LEU A  95      52.866  37.580  49.723  1.00 97.80           C
ATOM    775  CG  LEU A  95      52.821  36.318  50.617  1.00 97.80           C
ATOM    776  CD1 LEU A  95      52.387  36.646  52.054  1.00 97.80           C
ATOM    777  CD2 LEU A  95      51.954  35.215  49.982  1.00 97.80           C
ATOM    778  C   LEU A  95      53.047  38.383  47.355  1.00 97.80           C
ATOM    779  O   LEU A  95      51.891  38.654  47.040  1.00 97.80           O
ATOM    780  N   VAL A  96      54.063  39.198  47.022  1.00 66.65           N
ATOM    781  CA  VAL A  96      53.855  40.202  46.017  1.00 66.65           C
ATOM    782  CB  VAL A  96      54.931  41.237  45.993  1.00 66.65           C
ATOM    783  CG1 VAL A  96      54.768  42.086  44.720  1.00 66.65           C
ATOM    784  CG2 VAL A  96      54.812  42.045  47.294  1.00 66.65           C
ATOM    785  C   VAL A  96      53.817  39.569  44.662  1.00 66.65           C
ATOM    786  O   VAL A  96      52.951  39.877  43.843  1.00 66.65           O
ATOM    787  N   GLY A  97      54.765  38.644  44.415  1.00 26.57           N
ATOM    788  CA  GLY A  97      54.938  38.041  43.126  1.00 26.57           C
ATOM    789  C   GLY A  97      53.714  37.281  42.746  1.00 26.57           C
ATOM    790  O   GLY A  97      53.274  37.341  41.599  1.00 26.57           O
ATOM    791  N   ASP A  98      53.139  36.531  43.699  1.00 68.03           N
ATOM    792  CA  ASP A  98      51.987  35.742  43.397  1.00 68.03           C
ATOM    793  CB  ASP A  98      52.172  34.279  43.812  1.00 68.03           C
ATOM    794  CG  ASP A  98      50.860  33.561  43.579  1.00 68.03           C
ATOM    795  OD1 ASP A  98      50.243  33.785  42.505  1.00 68.03           O
ATOM    796  OD2 ASP A  98      50.463  32.769  44.475  1.00 68.03           O
ATOM    797  C   ASP A  98      50.821  36.264  44.167  1.00 68.03           C
ATOM    798  O   ASP A  98      50.751  36.093  45.384  1.00 68.03           O
ATOM    799  N   LYS A  99      49.911  36.987  43.485  1.00108.70           N
ATOM    800  CA  LYS A  99      48.721  37.424  44.149  1.00108.70           C
ATOM    801  CB  LYS A  99      47.997  38.537  43.389  1.00108.70           C
ATOM    802  CG  LYS A  99      48.888  39.772  43.375  1.00108.70           C
ATOM    803  CD  LYS A  99      48.355  40.965  42.596  1.00108.70           C
ATOM    804  CE  LYS A  99      49.411  42.065  42.510  1.00108.70           C
ATOM    805  NZ  LYS A  99      50.319  41.968  43.677  1.00108.70           N
ATOM    806  C   LYS A  99      47.819  36.251  44.325  1.00108.70           C
ATOM    807  O   LYS A  99      47.324  35.986  45.421  1.00108.70           O
ATOM    808  N   ALA A 100      47.634  35.482  43.239  1.00 26.76           N
ATOM    809  CA  ALA A 100      46.772  34.341  43.283  1.00 26.76           C
ATOM    810  CB  ALA A 100      47.323  33.209  44.164  1.00 26.76           C
ATOM    811  C   ALA A 100      45.405  34.747  43.827  1.00 26.76           C
ATOM    812  O   ALA A 100      45.105  35.968  43.890  1.00 26.76           O
ATOM    813  OXT ALA A 100      44.632  33.816  44.179  1.00 26.76           O
TER
END
