# Supplementary material for: Effective Identification of Bacterial Type III Secretion Signals Using Joint Element Features
Source: PLoS One. 2013 Apr 4;8(4):e59754. doi: 10.1371/journal.pone.0059754 (PMC3617162; doi:10.1371/journal.pone.0059754)
Supplement: Zip file S1 — Predicted 3D structure of T3S and non-T3S signal sequences. (ZIP) [file pone.0059754.s017.zip › Supplemental_Zip_FileS1.Predicted_structure/neg/neg5.pdb]

HEADER protein
METHOD
METHOD    The models are generated by I-TASSER which combines the
METHOD    methods of threading, ab initio modeling and structural
METHOD    refinement. The procedure is fully automated.
METHOD
METHOD    Please cite following articles when you use the I-TASSER server:
METHOD 1. Ambrish Roy, Alper Kucukural, Yang Zhang. I-TASSER: a unified
METHOD    platform for automated protein structure and function prediction.
METHOD    Nature Protocols, vol 5, 725-738 (2010). 
METHOD 2. Yang Zhang. I-TASSER server for protein 3D structure prediction.
METHOD    BMC Bioinformatics, vol 9, 40 (2008).
METHOD
MODEL  1
REMARK PARENT N/A
ATOM      1  N   SER A   1      50.306  73.920  50.995  1.00 19.29           N
ATOM      2  CA  SER A   1      50.093  72.753  50.103  1.00 19.29           C
ATOM      3  CB  SER A   1      49.698  73.250  48.696  1.00 19.29           C
ATOM      4  OG  SER A   1      49.410  72.160  47.833  1.00 19.29           O
ATOM      5  C   SER A   1      51.349  71.947  50.021  1.00 19.29           C
ATOM      6  O   SER A   1      51.908  71.541  51.038  1.00 19.29           O
ATOM      7  N   GLY A   2      51.838  71.686  48.797  1.00 26.68           N
ATOM      8  CA  GLY A   2      53.064  70.955  48.686  1.00 26.68           C
ATOM      9  C   GLY A   2      52.749  69.495  48.598  1.00 26.68           C
ATOM     10  O   GLY A   2      53.640  68.675  48.385  1.00 26.68           O
ATOM     11  N   LEU A   3      51.458  69.140  48.737  1.00 78.46           N
ATOM     12  CA  LEU A   3      50.994  67.783  48.606  1.00 78.46           C
ATOM     13  CB  LEU A   3      50.808  67.311  47.156  1.00 78.46           C
ATOM     14  CG  LEU A   3      49.706  68.058  46.389  1.00 78.46           C
ATOM     15  CD1 LEU A   3      49.466  67.400  45.022  1.00 78.46           C
ATOM     16  CD2 LEU A   3      48.425  68.209  47.228  1.00 78.46           C
ATOM     17  C   LEU A   3      51.858  66.771  49.296  1.00 78.46           C
ATOM     18  O   LEU A   3      52.764  66.201  48.691  1.00 78.46           O
ATOM     19  N   PRO A   4      51.629  66.517  50.553  1.00 75.01           N
ATOM     20  CA  PRO A   4      52.376  65.490  51.224  1.00 75.01           C
ATOM     21  CD  PRO A   4      51.140  67.535  51.471  1.00 75.01           C
ATOM     22  CB  PRO A   4      51.997  65.614  52.698  1.00 75.01           C
ATOM     23  CG  PRO A   4      51.651  67.108  52.859  1.00 75.01           C
ATOM     24  C   PRO A   4      52.111  64.140  50.609  1.00 75.01           C
ATOM     25  O   PRO A   4      52.870  63.209  50.866  1.00 75.01           O
ATOM     26  N   LEU A   5      51.014  63.980  49.843  1.00 52.36           N
ATOM     27  CA  LEU A   5      50.760  62.720  49.201  1.00 52.36           C
ATOM     28  CB  LEU A   5      49.379  62.647  48.537  1.00 52.36           C
ATOM     29  CG  LEU A   5      48.248  62.606  49.574  1.00 52.36           C
ATOM     30  CD1 LEU A   5      46.870  62.496  48.902  1.00 52.36           C
ATOM     31  CD2 LEU A   5      48.522  61.517  50.626  1.00 52.36           C
ATOM     32  C   LEU A   5      51.786  62.448  48.137  1.00 52.36           C
ATOM     33  O   LEU A   5      52.296  61.335  48.033  1.00 52.36           O
ATOM     34  N   ILE A   6      52.107  63.462  47.304  1.00120.54           N
ATOM     35  CA  ILE A   6      53.072  63.303  46.246  1.00120.54           C
ATOM     36  CB  ILE A   6      53.183  64.500  45.328  1.00120.54           C
ATOM     37  CG2 ILE A   6      53.618  65.734  46.133  1.00120.54           C
ATOM     38  CG1 ILE A   6      54.122  64.181  44.151  1.00120.54           C
ATOM     39  CD1 ILE A   6      54.196  65.294  43.102  1.00120.54           C
ATOM     40  C   ILE A   6      54.411  63.064  46.859  1.00120.54           C
ATOM     41  O   ILE A   6      55.187  62.233  46.387  1.00120.54           O
ATOM     42  N   SER A   7      54.718  63.800  47.941  1.00 34.35           N
ATOM     43  CA  SER A   7      55.984  63.634  48.585  1.00 34.35           C
ATOM     44  CB  SER A   7      56.196  64.596  49.775  1.00 34.35           C
ATOM     45  OG  SER A   7      55.269  64.324  50.818  1.00 34.35           O
ATOM     46  C   SER A   7      56.041  62.232  49.105  1.00 34.35           C
ATOM     47  O   SER A   7      57.110  61.632  49.187  1.00 34.35           O
ATOM     48  N   ARG A   8      54.879  61.663  49.476  1.00103.66           N
ATOM     49  CA  ARG A   8      54.855  60.324  49.990  1.00103.66           C
ATOM     50  CB  ARG A   8      53.504  59.922  50.594  1.00103.66           C
ATOM     51  CG  ARG A   8      53.312  60.562  51.969  1.00103.66           C
ATOM     52  CD  ARG A   8      52.017  60.159  52.674  1.00103.66           C
ATOM     53  NE  ARG A   8      52.055  60.767  54.036  1.00103.66           N
ATOM     54  CZ  ARG A   8      50.984  61.467  54.514  1.00103.66           C
ATOM     55  NH1 ARG A   8      49.880  61.638  53.733  1.00103.66           N
ATOM     56  NH2 ARG A   8      51.021  62.008  55.766  1.00103.66           N
ATOM     57  C   ARG A   8      55.269  59.346  48.932  1.00103.66           C
ATOM     58  O   ARG A   8      55.892  58.336  49.255  1.00103.66           O
ATOM     59  N   ARG A   9      54.896  59.575  47.654  1.00170.59           N
ATOM     60  CA  ARG A   9      55.348  58.682  46.620  1.00170.59           C
ATOM     61  CB  ARG A   9      54.706  58.927  45.249  1.00170.59           C
ATOM     62  CG  ARG A   9      53.337  58.270  45.132  1.00170.59           C
ATOM     63  CD  ARG A   9      53.428  56.747  45.207  1.00170.59           C
ATOM     64  NE  ARG A   9      52.065  56.196  44.987  1.00170.59           N
ATOM     65  CZ  ARG A   9      51.621  55.954  43.720  1.00170.59           C
ATOM     66  NH1 ARG A   9      52.379  56.318  42.644  1.00170.59           N
ATOM     67  NH2 ARG A   9      50.426  55.323  43.533  1.00170.59           N
ATOM     68  C   ARG A   9      56.839  58.768  46.438  1.00170.59           C
ATOM     69  O   ARG A   9      57.516  57.742  46.359  1.00170.59           O
ATOM     70  N   ARG A  10      57.407  59.989  46.391  1.00 91.74           N
ATOM     71  CA  ARG A  10      58.825  60.126  46.149  1.00 91.74           C
ATOM     72  CB  ARG A  10      59.319  61.591  46.125  1.00 91.74           C
ATOM     73  CG  ARG A  10      59.084  62.383  47.421  1.00 91.74           C
ATOM     74  CD  ARG A  10      59.714  63.783  47.412  1.00 91.74           C
ATOM     75  NE  ARG A  10      59.150  64.557  48.558  1.00 91.74           N
ATOM     76  CZ  ARG A  10      59.597  65.817  48.842  1.00 91.74           C
ATOM     77  NH1 ARG A  10      60.625  66.370  48.134  1.00 91.74           N
ATOM     78  NH2 ARG A  10      59.011  66.533  49.846  1.00 91.74           N
ATOM     79  C   ARG A  10      59.556  59.450  47.257  1.00 91.74           C
ATOM     80  O   ARG A  10      60.521  58.713  47.042  1.00 91.74           O
ATOM     81  N   LEU A  11      59.067  59.676  48.483  1.00 89.96           N
ATOM     82  CA  LEU A  11      59.665  59.134  49.650  1.00 89.96           C
ATOM     83  CB  LEU A  11      58.835  59.536  50.877  1.00 89.96           C
ATOM     84  CG  LEU A  11      59.358  58.989  52.201  1.00 89.96           C
ATOM     85  CD1 LEU A  11      60.790  59.462  52.490  1.00 89.96           C
ATOM     86  CD2 LEU A  11      58.367  59.281  53.340  1.00 89.96           C
ATOM     87  C   LEU A  11      59.678  57.647  49.510  1.00 89.96           C
ATOM     88  O   LEU A  11      60.733  57.027  49.635  1.00 89.96           O
ATOM     89  N   LEU A  12      58.526  57.038  49.160  1.00 93.45           N
ATOM     90  CA  LEU A  12      58.502  55.609  49.149  1.00 93.45           C
ATOM     91  CB  LEU A  12      57.127  55.032  48.771  1.00 93.45           C
ATOM     92  CG  LEU A  12      57.087  53.493  48.763  1.00 93.45           C
ATOM     93  CD1 LEU A  12      57.419  52.933  50.156  1.00 93.45           C
ATOM     94  CD2 LEU A  12      55.741  52.973  48.230  1.00 93.45           C
ATOM     95  C   LEU A  12      59.521  55.051  48.182  1.00 93.45           C
ATOM     96  O   LEU A  12      60.375  54.266  48.590  1.00 93.45           O
ATOM     97  N   THR A  13      59.442  55.394  46.875  1.00103.21           N
ATOM     98  CA  THR A  13      60.346  54.764  45.938  1.00103.21           C
ATOM     99  CB  THR A  13      59.794  54.788  44.543  1.00103.21           C
ATOM    100  OG1 THR A  13      58.515  54.174  44.507  1.00103.21           O
ATOM    101  CG2 THR A  13      60.761  54.031  43.623  1.00103.21           C
ATOM    102  C   THR A  13      61.753  55.290  45.809  1.00103.21           C
ATOM    103  O   THR A  13      62.716  54.728  46.333  1.00103.21           O
ATOM    104  N   ALA A  14      61.864  56.442  45.108  1.00 60.41           N
ATOM    105  CA  ALA A  14      63.122  56.981  44.659  1.00 60.41           C
ATOM    106  CB  ALA A  14      62.933  58.147  43.675  1.00 60.41           C
ATOM    107  C   ALA A  14      63.943  57.474  45.790  1.00 60.41           C
ATOM    108  O   ALA A  14      65.143  57.210  45.870  1.00 60.41           O
ATOM    109  N   MET A  15      63.299  58.211  46.705  1.00 48.36           N
ATOM    110  CA  MET A  15      64.023  58.787  47.792  1.00 48.36           C
ATOM    111  CB  MET A  15      63.134  59.620  48.728  1.00 48.36           C
ATOM    112  CG  MET A  15      62.485  60.827  48.047  1.00 48.36           C
ATOM    113  SD  MET A  15      63.655  62.113  47.513  1.00 48.36           S
ATOM    114  CE  MET A  15      64.313  61.211  46.077  1.00 48.36           C
ATOM    115  C   MET A  15      64.547  57.657  48.602  1.00 48.36           C
ATOM    116  O   MET A  15      65.670  57.691  49.098  1.00 48.36           O
ATOM    117  N   ALA A  16      63.738  56.599  48.756  1.00 38.89           N
ATOM    118  CA  ALA A  16      64.198  55.521  49.573  1.00 38.89           C
ATOM    119  CB  ALA A  16      63.160  54.406  49.704  1.00 38.89           C
ATOM    120  C   ALA A  16      65.441  54.958  48.958  1.00 38.89           C
ATOM    121  O   ALA A  16      66.402  54.650  49.659  1.00 38.89           O
ATOM    122  N   LEU A  17      65.460  54.833  47.616  1.00101.12           N
ATOM    123  CA  LEU A  17      66.593  54.283  46.931  1.00101.12           C
ATOM    124  CB  LEU A  17      66.330  54.109  45.416  1.00101.12           C
ATOM    125  CG  LEU A  17      67.412  53.325  44.630  1.00101.12           C
ATOM    126  CD1 LEU A  17      66.956  53.006  43.196  1.00101.12           C
ATOM    127  CD2 LEU A  17      68.773  54.040  44.619  1.00101.12           C
ATOM    128  C   LEU A  17      67.790  55.170  47.152  1.00101.12           C
ATOM    129  O   LEU A  17      68.887  54.660  47.372  1.00101.12           O
ATOM    130  N   SER A  18      67.643  56.514  47.098  1.00 71.57           N
ATOM    131  CA  SER A  18      68.783  57.374  47.336  1.00 71.57           C
ATOM    132  CB  SER A  18      69.089  58.311  46.150  1.00 71.57           C
ATOM    133  OG  SER A  18      70.198  59.151  46.441  1.00 71.57           O
ATOM    134  C   SER A  18      68.437  58.246  48.503  1.00 71.57           C
ATOM    135  O   SER A  18      67.612  59.147  48.373  1.00 71.57           O
ATOM    136  N   PRO A  19      69.089  58.059  49.616  1.00120.46           N
ATOM    137  CA  PRO A  19      68.712  58.681  50.863  1.00120.46           C
ATOM    138  CD  PRO A  19      70.004  56.942  49.792  1.00120.46           C
ATOM    139  CB  PRO A  19      69.668  58.100  51.905  1.00120.46           C
ATOM    140  CG  PRO A  19      70.116  56.749  51.311  1.00120.46           C
ATOM    141  C   PRO A  19      68.662  60.179  50.944  1.00120.46           C
ATOM    142  O   PRO A  19      69.678  60.787  51.272  1.00120.46           O
ATOM    143  N   LEU A  20      67.487  60.800  50.737  1.00172.64           N
ATOM    144  CA  LEU A  20      67.327  62.205  50.985  1.00172.64           C
ATOM    145  CB  LEU A  20      68.094  63.152  50.038  1.00172.64           C
ATOM    146  CG  LEU A  20      68.042  62.853  48.528  1.00172.64           C
ATOM    147  CD1 LEU A  20      66.646  62.992  47.908  1.00172.64           C
ATOM    148  CD2 LEU A  20      69.055  63.751  47.817  1.00172.64           C
ATOM    149  C   LEU A  20      65.866  62.492  50.906  1.00172.64           C
ATOM    150  O   LEU A  20      65.182  62.032  49.994  1.00172.64           O
ATOM    151  N   LEU A  21      65.318  63.233  51.887  1.00168.69           N
ATOM    152  CA  LEU A  21      63.910  63.483  51.801  1.00168.69           C
ATOM    153  CB  LEU A  21      63.096  62.273  52.320  1.00168.69           C
ATOM    154  CG  LEU A  21      61.554  62.373  52.271  1.00168.69           C
ATOM    155  CD1 LEU A  21      60.983  63.401  53.252  1.00168.69           C
ATOM    156  CD2 LEU A  21      61.056  62.586  50.838  1.00168.69           C
ATOM    157  C   LEU A  21      63.562  64.671  52.641  1.00168.69           C
ATOM    158  O   LEU A  21      63.649  64.622  53.867  1.00168.69           O
ATOM    159  N   TRP A  22      63.158  65.776  51.988  1.00119.36           N
ATOM    160  CA  TRP A  22      62.599  66.906  52.673  1.00119.36           C
ATOM    161  CB  TRP A  22      62.633  68.170  51.793  1.00119.36           C
ATOM    162  CG  TRP A  22      61.601  69.224  52.097  1.00119.36           C
ATOM    163  CD2 TRP A  22      60.628  69.617  51.121  1.00119.36           C
ATOM    164  CD1 TRP A  22      61.373  69.988  53.205  1.00119.36           C
ATOM    165  NE1 TRP A  22      60.296  70.818  52.984  1.00119.36           N
ATOM    166  CE2 TRP A  22      59.832  70.602  51.700  1.00119.36           C
ATOM    167  CE3 TRP A  22      60.413  69.185  49.841  1.00119.36           C
ATOM    168  CZ2 TRP A  22      58.803  71.173  51.008  1.00119.36           C
ATOM    169  CZ3 TRP A  22      59.379  69.767  49.144  1.00119.36           C
ATOM    170  CH2 TRP A  22      58.589  70.742  49.717  1.00119.36           C
ATOM    171  C   TRP A  22      61.177  66.541  52.957  1.00119.36           C
ATOM    172  O   TRP A  22      60.460  66.077  52.072  1.00119.36           O
ATOM    173  N   GLN A  23      60.740  66.723  54.218  1.00 77.78           N
ATOM    174  CA  GLN A  23      59.388  66.406  54.574  1.00 77.78           C
ATOM    175  CB  GLN A  23      59.272  65.068  55.322  1.00 77.78           C
ATOM    176  CG  GLN A  23      57.830  64.614  55.550  1.00 77.78           C
ATOM    177  CD  GLN A  23      57.282  64.111  54.221  1.00 77.78           C
ATOM    178  OE1 GLN A  23      56.375  64.702  53.636  1.00 77.78           O
ATOM    179  NE2 GLN A  23      57.853  62.984  53.717  1.00 77.78           N
ATOM    180  C   GLN A  23      58.922  67.519  55.461  1.00 77.78           C
ATOM    181  O   GLN A  23      59.727  68.285  55.989  1.00 77.78           O
ATOM    182  N   MET A  24      57.600  67.638  55.661  1.00 72.48           N
ATOM    183  CA  MET A  24      57.081  68.763  56.379  1.00 72.48           C
ATOM    184  CB  MET A  24      55.549  68.857  56.346  1.00 72.48           C
ATOM    185  CG  MET A  24      55.060  69.228  54.944  1.00 72.48           C
ATOM    186  SD  MET A  24      55.808  70.764  54.319  1.00 72.48           S
ATOM    187  CE  MET A  24      54.841  70.852  52.784  1.00 72.48           C
ATOM    188  C   MET A  24      57.573  68.775  57.788  1.00 72.48           C
ATOM    189  O   MET A  24      57.748  69.851  58.360  1.00 72.48           O
ATOM    190  N   ASN A  25      57.727  67.592  58.417  1.00108.43           N
ATOM    191  CA  ASN A  25      58.239  67.581  59.754  1.00108.43           C
ATOM    192  CB  ASN A  25      57.967  66.255  60.485  1.00108.43           C
ATOM    193  CG  ASN A  25      58.585  65.103  59.725  1.00108.43           C
ATOM    194  OD1 ASN A  25      58.370  64.951  58.524  1.00108.43           O
ATOM    195  ND2 ASN A  25      59.367  64.270  60.459  1.00108.43           N
ATOM    196  C   ASN A  25      59.706  67.913  59.781  1.00108.43           C
ATOM    197  O   ASN A  25      60.115  68.824  60.502  1.00108.43           O
ATOM    198  N   THR A  26      60.543  67.197  58.996  1.00121.20           N
ATOM    199  CA  THR A  26      61.953  67.492  58.977  1.00121.20           C
ATOM    200  CB  THR A  26      62.649  67.173  60.270  1.00121.20           C
ATOM    201  OG1 THR A  26      63.971  67.693  60.263  1.00121.20           O
ATOM    202  CG2 THR A  26      62.670  65.648  60.459  1.00121.20           C
ATOM    203  C   THR A  26      62.580  66.685  57.875  1.00121.20           C
ATOM    204  O   THR A  26      61.882  66.070  57.069  1.00121.20           O
ATOM    205  N   ALA A  27      63.929  66.696  57.792  1.00 35.57           N
ATOM    206  CA  ALA A  27      64.602  65.932  56.783  1.00 35.57           C
ATOM    207  CB  ALA A  27      66.046  66.404  56.512  1.00 35.57           C
ATOM    208  C   ALA A  27      64.637  64.508  57.238  1.00 35.57           C
ATOM    209  O   ALA A  27      64.698  64.218  58.432  1.00 35.57           O
ATOM    210  N   HIS A  28      64.579  63.573  56.274  1.00 68.32           N
ATOM    211  CA  HIS A  28      64.621  62.181  56.605  1.00 68.32           C
ATOM    212  ND1 HIS A  28      60.819  61.557  56.789  1.00 68.32           N
ATOM    213  CG  HIS A  28      62.124  61.828  57.139  1.00 68.32           C
ATOM    214  CB  HIS A  28      63.313  61.407  56.328  1.00 68.32           C
ATOM    215  NE2 HIS A  28      60.741  62.683  58.700  1.00 68.32           N
ATOM    216  CD2 HIS A  28      62.057  62.515  58.311  1.00 68.32           C
ATOM    217  CE1 HIS A  28      60.033  62.091  57.756  1.00 68.32           C
ATOM    218  C   HIS A  28      65.594  61.541  55.674  1.00 68.32           C
ATOM    219  O   HIS A  28      65.588  61.808  54.472  1.00 68.32           O
ATOM    220  N   ALA A  29      66.487  60.702  56.225  1.00 49.79           N
ATOM    221  CA  ALA A  29      67.337  59.903  55.397  1.00 49.79           C
ATOM    222  CB  ALA A  29      68.705  59.603  56.033  1.00 49.79           C
ATOM    223  C   ALA A  29      66.618  58.597  55.194  1.00 49.79           C
ATOM    224  O   ALA A  29      65.718  58.254  55.960  1.00 49.79           O
ATOM    225  N   ALA A  30      66.985  57.854  54.126  1.00 99.10           N
ATOM    226  CA  ALA A  30      66.425  56.554  53.861  1.00 99.10           C
ATOM    227  CB  ALA A  30      65.629  56.455  52.547  1.00 99.10           C
ATOM    228  C   ALA A  30      67.594  55.614  53.739  1.00 99.10           C
ATOM    229  O   ALA A  30      68.739  56.051  53.663  1.00 99.10           O
ATOM    230  N   ALA A  31      67.381  54.302  53.959  1.00 96.57           N
ATOM    231  CA  ALA A  31      68.451  53.359  53.732  1.00 96.57           C
ATOM    232  CB  ALA A  31      68.299  52.093  54.592  1.00 96.57           C
ATOM    233  C   ALA A  31      68.597  52.895  52.307  1.00 96.57           C
ATOM    234  O   ALA A  31      69.656  53.005  51.688  1.00 96.57           O
ATOM    235  N   ILE A  32      67.486  52.338  51.776  1.00118.50           N
ATOM    236  CA  ILE A  32      67.394  51.747  50.470  1.00118.50           C
ATOM    237  CB  ILE A  32      68.088  50.420  50.364  1.00118.50           C
ATOM    238  CG2 ILE A  32      67.306  49.406  51.210  1.00118.50           C
ATOM    239  CG1 ILE A  32      68.254  50.011  48.891  1.00118.50           C
ATOM    240  CD1 ILE A  32      69.236  50.897  48.123  1.00118.50           C
ATOM    241  C   ILE A  32      65.922  51.540  50.270  1.00118.50           C
ATOM    242  O   ILE A  32      65.122  52.176  50.946  1.00118.50           O
ATOM    243  N   ASP A  33      65.526  50.658  49.325  1.00 89.71           N
ATOM    244  CA  ASP A  33      64.139  50.333  49.104  1.00 89.71           C
ATOM    245  CB  ASP A  33      63.995  49.152  48.125  1.00 89.71           C
ATOM    246  CG  ASP A  33      62.532  48.877  47.816  1.00 89.71           C
ATOM    247  OD1 ASP A  33      61.680  48.899  48.744  1.00 89.71           O
ATOM    248  OD2 ASP A  33      62.257  48.625  46.614  1.00 89.71           O
ATOM    249  C   ASP A  33      63.579  49.912  50.449  1.00 89.71           C
ATOM    250  O   ASP A  33      64.211  49.194  51.215  1.00 89.71           O
ATOM    251  N   PRO A  34      62.412  50.454  50.721  1.00160.83           N
ATOM    252  CA  PRO A  34      61.672  50.378  51.968  1.00160.83           C
ATOM    253  CD  PRO A  34      62.021  51.623  49.956  1.00160.83           C
ATOM    254  CB  PRO A  34      60.972  51.732  52.118  1.00160.83           C
ATOM    255  CG  PRO A  34      60.798  52.211  50.673  1.00160.83           C
ATOM    256  C   PRO A  34      60.693  49.253  52.210  1.00160.83           C
ATOM    257  O   PRO A  34      59.712  49.517  52.899  1.00160.83           O
ATOM    258  N   ASN A  35      60.928  48.012  51.767  1.00207.78           N
ATOM    259  CA  ASN A  35      59.948  46.954  51.672  1.00207.78           C
ATOM    260  CB  ASN A  35      60.610  45.579  51.499  1.00207.78           C
ATOM    261  CG  ASN A  35      61.255  45.488  50.126  1.00207.78           C
ATOM    262  OD1 ASN A  35      60.708  44.840  49.236  1.00207.78           O
ATOM    263  ND2 ASN A  35      62.437  46.136  49.941  1.00207.78           N
ATOM    264  C   ASN A  35      58.983  46.783  52.832  1.00207.78           C
ATOM    265  O   ASN A  35      58.003  46.075  52.641  1.00207.78           O
ATOM    266  N   ARG A  36      59.254  47.222  54.076  1.00208.52           N
ATOM    267  CA  ARG A  36      58.342  47.013  55.194  1.00208.52           C
ATOM    268  CB  ARG A  36      59.109  46.906  56.517  1.00208.52           C
ATOM    269  CG  ARG A  36      58.319  46.139  57.569  1.00208.52           C
ATOM    270  CD  ARG A  36      59.186  45.069  58.214  1.00208.52           C
ATOM    271  NE  ARG A  36      59.803  44.350  57.062  1.00208.52           N
ATOM    272  CZ  ARG A  36      59.048  43.492  56.317  1.00208.52           C
ATOM    273  NH1 ARG A  36      57.743  43.267  56.643  1.00208.52           N
ATOM    274  NH2 ARG A  36      59.588  42.859  55.235  1.00208.52           N
ATOM    275  C   ARG A  36      57.145  47.944  55.386  1.00208.52           C
ATOM    276  O   ARG A  36      56.093  47.489  55.844  1.00208.52           O
ATOM    277  N   ILE A  37      57.254  49.264  55.091  1.00209.10           N
ATOM    278  CA  ILE A  37      56.187  50.204  55.382  1.00209.10           C
ATOM    279  CB  ILE A  37      54.853  49.848  54.756  1.00209.10           C
ATOM    280  CG2 ILE A  37      53.806  50.925  55.095  1.00209.10           C
ATOM    281  CG1 ILE A  37      55.025  49.725  53.233  1.00209.10           C
ATOM    282  CD1 ILE A  37      53.753  49.281  52.514  1.00209.10           C
ATOM    283  C   ILE A  37      56.111  50.354  56.886  1.00209.10           C
ATOM    284  O   ILE A  37      56.926  49.746  57.577  1.00209.10           O
ATOM    285  N   VAL A  38      55.346  51.354  57.405  1.00180.24           N
ATOM    286  CA  VAL A  38      54.122  51.166  58.160  1.00180.24           C
ATOM    287  CB  VAL A  38      54.306  50.923  59.628  1.00180.24           C
ATOM    288  CG1 VAL A  38      55.008  52.134  60.265  1.00180.24           C
ATOM    289  CG2 VAL A  38      52.926  50.601  60.226  1.00180.24           C
ATOM    290  C   VAL A  38      53.338  52.434  57.968  1.00180.24           C
ATOM    291  O   VAL A  38      53.913  53.520  57.994  1.00180.24           O
ATOM    292  N   ALA A  39      52.003  52.348  57.777  1.00 81.24           N
ATOM    293  CA  ALA A  39      51.275  53.554  57.474  1.00 81.24           C
ATOM    294  CB  ALA A  39      50.279  53.384  56.313  1.00 81.24           C
ATOM    295  C   ALA A  39      50.488  54.002  58.661  1.00 81.24           C
ATOM    296  O   ALA A  39      49.831  53.198  59.328  1.00 81.24           O
ATOM    297  N   LEU A  40      50.629  55.298  59.020  1.00216.36           N
ATOM    298  CA  LEU A  40      49.799  55.830  60.053  1.00216.36           C
ATOM    299  CB  LEU A  40      50.289  57.183  60.586  1.00216.36           C
ATOM    300  CG  LEU A  40      51.679  57.097  61.235  1.00216.36           C
ATOM    301  CD1 LEU A  40      52.036  58.395  61.974  1.00216.36           C
ATOM    302  CD2 LEU A  40      51.798  55.847  62.119  1.00216.36           C
ATOM    303  C   LEU A  40      48.387  56.017  59.573  1.00216.36           C
ATOM    304  O   LEU A  40      47.518  55.215  59.906  1.00216.36           O
ATOM    305  N   GLU A  41      48.159  56.985  58.648  1.00134.37           N
ATOM    306  CA  GLU A  41      46.799  57.359  58.332  1.00134.37           C
ATOM    307  CB  GLU A  41      46.519  58.880  58.262  1.00134.37           C
ATOM    308  CG  GLU A  41      47.163  59.652  57.110  1.00134.37           C
ATOM    309  CD  GLU A  41      48.589  60.046  57.479  1.00134.37           C
ATOM    310  OE1 GLU A  41      49.399  59.134  57.795  1.00134.37           O
ATOM    311  OE2 GLU A  41      48.892  61.267  57.441  1.00134.37           O
ATOM    312  C   GLU A  41      46.272  56.691  57.099  1.00134.37           C
ATOM    313  O   GLU A  41      47.006  56.079  56.326  1.00134.37           O
ATOM    314  N   TRP A  42      44.941  56.824  56.903  1.00 84.93           N
ATOM    315  CA  TRP A  42      44.187  56.121  55.901  1.00 84.93           C
ATOM    316  CB  TRP A  42      42.684  56.441  55.939  1.00 84.93           C
ATOM    317  CG  TRP A  42      41.865  55.540  55.054  1.00 84.93           C
ATOM    318  CD2 TRP A  42      40.556  55.854  54.554  1.00 84.93           C
ATOM    319  CD1 TRP A  42      42.176  54.301  54.574  1.00 84.93           C
ATOM    320  NE1 TRP A  42      41.140  53.821  53.811  1.00 84.93           N
ATOM    321  CE2 TRP A  42      40.139  54.767  53.789  1.00 84.93           C
ATOM    322  CE3 TRP A  42      39.773  56.957  54.720  1.00 84.93           C
ATOM    323  CZ2 TRP A  42      38.920  54.774  53.176  1.00 84.93           C
ATOM    324  CZ3 TRP A  42      38.542  56.961  54.103  1.00 84.93           C
ATOM    325  CH2 TRP A  42      38.126  55.887  53.346  1.00 84.93           C
ATOM    326  C   TRP A  42      44.658  56.466  54.528  1.00 84.93           C
ATOM    327  O   TRP A  42      44.839  55.593  53.682  1.00 84.93           O
ATOM    328  N   LEU A  43      44.879  57.758  54.268  1.00148.37           N
ATOM    329  CA  LEU A  43      45.233  58.177  52.949  1.00148.37           C
ATOM    330  CB  LEU A  43      45.361  59.705  52.893  1.00148.37           C
ATOM    331  CG  LEU A  43      45.646  60.271  51.501  1.00148.37           C
ATOM    332  CD1 LEU A  43      44.602  59.800  50.477  1.00148.37           C
ATOM    333  CD2 LEU A  43      45.739  61.802  51.570  1.00148.37           C
ATOM    334  C   LEU A  43      46.526  57.521  52.556  1.00148.37           C
ATOM    335  O   LEU A  43      46.660  57.069  51.419  1.00148.37           O
ATOM    336  N   PRO A  44      47.493  57.451  53.436  1.00 83.63           N
ATOM    337  CA  PRO A  44      48.710  56.765  53.102  1.00 83.63           C
ATOM    338  CD  PRO A  44      47.745  58.547  54.356  1.00 83.63           C
ATOM    339  CB  PRO A  44      49.693  57.090  54.220  1.00 83.63           C
ATOM    340  CG  PRO A  44      49.251  58.491  54.677  1.00 83.63           C
ATOM    341  C   PRO A  44      48.501  55.307  52.852  1.00 83.63           C
ATOM    342  O   PRO A  44      49.225  54.738  52.037  1.00 83.63           O
ATOM    343  N   VAL A  45      47.526  54.672  53.524  1.00 51.22           N
ATOM    344  CA  VAL A  45      47.319  53.274  53.288  1.00 51.22           C
ATOM    345  CB  VAL A  45      46.191  52.713  54.104  1.00 51.22           C
ATOM    346  CG1 VAL A  45      46.032  51.220  53.771  1.00 51.22           C
ATOM    347  CG2 VAL A  45      46.456  53.013  55.587  1.00 51.22           C
ATOM    348  C   VAL A  45      46.946  53.109  51.848  1.00 51.22           C
ATOM    349  O   VAL A  45      47.485  52.255  51.150  1.00 51.22           O
ATOM    350  N   GLU A  46      46.020  53.949  51.356  1.00121.64           N
ATOM    351  CA  GLU A  46      45.510  53.785  50.027  1.00121.64           C
ATOM    352  CB  GLU A  46      44.179  54.514  49.801  1.00121.64           C
ATOM    353  CG  GLU A  46      43.099  54.109  50.821  1.00121.64           C
ATOM    354  CD  GLU A  46      42.857  52.592  50.905  1.00121.64           C
ATOM    355  OE1 GLU A  46      43.787  51.775  50.660  1.00121.64           O
ATOM    356  OE2 GLU A  46      41.704  52.229  51.252  1.00121.64           O
ATOM    357  C   GLU A  46      46.505  54.141  48.969  1.00121.64           C
ATOM    358  O   GLU A  46      46.500  53.539  47.898  1.00121.64           O
ATOM    359  N   LEU A  47      47.357  55.151  49.214  1.00 74.99           N
ATOM    360  CA  LEU A  47      48.341  55.528  48.244  1.00 74.99           C
ATOM    361  CB  LEU A  47      49.038  56.857  48.579  1.00 74.99           C
ATOM    362  CG  LEU A  47      49.880  57.401  47.412  1.00 74.99           C
ATOM    363  CD1 LEU A  47      49.023  57.589  46.148  1.00 74.99           C
ATOM    364  CD2 LEU A  47      50.587  58.705  47.808  1.00 74.99           C
ATOM    365  C   LEU A  47      49.346  54.416  48.143  1.00 74.99           C
ATOM    366  O   LEU A  47      49.942  54.207  47.088  1.00 74.99           O
ATOM    367  N   LEU A  48      49.604  53.710  49.267  1.00 70.37           N
ATOM    368  CA  LEU A  48      50.518  52.596  49.306  1.00 70.37           C
ATOM    369  CB  LEU A  48      50.807  52.129  50.745  1.00 70.37           C
ATOM    370  CG  LEU A  48      51.658  53.151  51.534  1.00 70.37           C
ATOM    371  CD1 LEU A  48      51.939  52.669  52.966  1.00 70.37           C
ATOM    372  CD2 LEU A  48      52.954  53.499  50.775  1.00 70.37           C
ATOM    373  C   LEU A  48      49.979  51.450  48.492  1.00 70.37           C
ATOM    374  O   LEU A  48      50.716  50.829  47.728  1.00 70.37           O
ATOM    375  N   LEU A  49      48.675  51.129  48.625  1.00 89.97           N
ATOM    376  CA  LEU A  49      48.110  50.073  47.829  1.00 89.97           C
ATOM    377  CB  LEU A  49      46.644  49.754  48.177  1.00 89.97           C
ATOM    378  CG  LEU A  49      46.447  48.928  49.465  1.00 89.97           C
ATOM    379  CD1 LEU A  49      46.954  47.493  49.276  1.00 89.97           C
ATOM    380  CD2 LEU A  49      47.072  49.591  50.696  1.00 89.97           C
ATOM    381  C   LEU A  49      48.162  50.486  46.388  1.00 89.97           C
ATOM    382  O   LEU A  49      48.465  49.678  45.511  1.00 89.97           O
ATOM    383  N   ALA A  50      47.876  51.772  46.116  1.00 48.58           N
ATOM    384  CA  ALA A  50      47.861  52.306  44.781  1.00 48.58           C
ATOM    385  CB  ALA A  50      47.485  53.796  44.727  1.00 48.58           C
ATOM    386  C   ALA A  50      49.232  52.168  44.205  1.00 48.58           C
ATOM    387  O   ALA A  50      49.391  52.015  42.998  1.00 48.58           O
ATOM    388  N   LEU A  51      50.270  52.316  45.046  1.00122.02           N
ATOM    389  CA  LEU A  51      51.628  52.146  44.618  1.00122.02           C
ATOM    390  CB  LEU A  51      52.646  52.671  45.649  1.00122.02           C
ATOM    391  CG  LEU A  51      54.102  52.688  45.148  1.00122.02           C
ATOM    392  CD1 LEU A  51      54.704  51.278  45.061  1.00122.02           C
ATOM    393  CD2 LEU A  51      54.203  53.445  43.814  1.00122.02           C
ATOM    394  C   LEU A  51      51.878  50.689  44.353  1.00122.02           C
ATOM    395  O   LEU A  51      52.650  50.349  43.458  1.00122.02           O
ATOM    396  N   GLY A  52      51.222  49.785  45.118  1.00 47.49           N
ATOM    397  CA  GLY A  52      51.421  48.375  44.920  1.00 47.49           C
ATOM    398  C   GLY A  52      52.210  47.788  46.060  1.00 47.49           C
ATOM    399  O   GLY A  52      52.588  46.619  46.012  1.00 47.49           O
ATOM    400  N   ILE A  53      52.517  48.572  47.114  1.00 90.22           N
ATOM    401  CA  ILE A  53      53.242  47.974  48.206  1.00 90.22           C
ATOM    402  CB  ILE A  53      54.560  48.643  48.502  1.00 90.22           C
ATOM    403  CG2 ILE A  53      54.320  50.139  48.757  1.00 90.22           C
ATOM    404  CG1 ILE A  53      55.312  47.888  49.612  1.00 90.22           C
ATOM    405  CD1 ILE A  53      56.744  48.380  49.829  1.00 90.22           C
ATOM    406  C   ILE A  53      52.381  47.971  49.441  1.00 90.22           C
ATOM    407  O   ILE A  53      52.267  48.971  50.148  1.00 90.22           O
ATOM    408  N   VAL A  54      51.801  46.795  49.766  1.00121.92           N
ATOM    409  CA  VAL A  54      50.901  46.653  50.877  1.00121.92           C
ATOM    410  CB  VAL A  54      50.328  45.268  50.935  1.00121.92           C
ATOM    411  CG1 VAL A  54      49.374  45.156  52.126  1.00121.92           C
ATOM    412  CG2 VAL A  54      49.721  44.922  49.569  1.00121.92           C
ATOM    413  C   VAL A  54      51.660  46.888  52.154  1.00121.92           C
ATOM    414  O   VAL A  54      52.813  46.471  52.293  1.00121.92           O
ATOM    415  N   PRO A  55      51.042  47.554  53.105  1.00 96.25           N
ATOM    416  CA  PRO A  55      51.727  47.848  54.342  1.00 96.25           C
ATOM    417  CD  PRO A  55      50.036  48.558  52.789  1.00 96.25           C
ATOM    418  CB  PRO A  55      50.888  48.912  55.041  1.00 96.25           C
ATOM    419  CG  PRO A  55      50.160  49.628  53.890  1.00 96.25           C
ATOM    420  C   PRO A  55      51.899  46.632  55.198  1.00 96.25           C
ATOM    421  O   PRO A  55      51.094  45.711  55.092  1.00 96.25           O
ATOM    422  N   TYR A  56      52.988  46.587  55.992  1.00 93.90           N
ATOM    423  CA  TYR A  56      53.222  45.571  56.983  1.00 93.90           C
ATOM    424  CB  TYR A  56      54.700  45.478  57.419  1.00 93.90           C
ATOM    425  CG  TYR A  56      54.888  44.315  58.345  1.00 93.90           C
ATOM    426  CD1 TYR A  56      54.660  43.027  57.913  1.00 93.90           C
ATOM    427  CD2 TYR A  56      55.337  44.500  59.634  1.00 93.90           C
ATOM    428  CE1 TYR A  56      54.836  41.949  58.751  1.00 93.90           C
ATOM    429  CE2 TYR A  56      55.519  43.428  60.480  1.00 93.90           C
ATOM    430  CZ  TYR A  56      55.269  42.151  60.037  1.00 93.90           C
ATOM    431  OH  TYR A  56      55.452  41.047  60.896  1.00 93.90           O
ATOM    432  C   TYR A  56      52.347  45.871  58.171  1.00 93.90           C
ATOM    433  O   TYR A  56      51.926  44.971  58.897  1.00 93.90           O
ATOM    434  N   GLY A  57      52.118  47.176  58.438  1.00 45.79           N
ATOM    435  CA  GLY A  57      51.274  47.608  59.515  1.00 45.79           C
ATOM    436  C   GLY A  57      50.537  48.828  59.050  1.00 45.79           C
ATOM    437  O   GLY A  57      51.002  49.535  58.154  1.00 45.79           O
ATOM    438  N   VAL A  58      49.366  49.097  59.673  1.00 95.25           N
ATOM    439  CA  VAL A  58      48.498  50.180  59.302  1.00 95.25           C
ATOM    440  CB  VAL A  58      47.471  49.752  58.276  1.00 95.25           C
ATOM    441  CG1 VAL A  58      46.478  50.884  58.003  1.00 95.25           C
ATOM    442  CG2 VAL A  58      48.193  49.304  57.006  1.00 95.25           C
ATOM    443  C   VAL A  58      47.725  50.552  60.538  1.00 95.25           C
ATOM    444  O   VAL A  58      47.679  49.783  61.495  1.00 95.25           O
ATOM    445  N   ALA A  59      47.167  51.784  60.583  1.00 67.46           N
ATOM    446  CA  ALA A  59      46.240  52.138  61.625  1.00 67.46           C
ATOM    447  CB  ALA A  59      46.149  53.652  61.886  1.00 67.46           C
ATOM    448  C   ALA A  59      44.890  51.676  61.133  1.00 67.46           C
ATOM    449  O   ALA A  59      44.670  51.582  59.928  1.00 67.46           O
ATOM    450  N   ASP A  60      43.925  51.397  62.037  1.00 79.54           N
ATOM    451  CA  ASP A  60      42.661  50.874  61.578  1.00 79.54           C
ATOM    452  CB  ASP A  60      41.751  50.292  62.681  1.00 79.54           C
ATOM    453  CG  ASP A  60      41.203  51.424  63.544  1.00 79.54           C
ATOM    454  OD1 ASP A  60      41.948  52.410  63.780  1.00 79.54           O
ATOM    455  OD2 ASP A  60      40.027  51.307  63.983  1.00 79.54           O
ATOM    456  C   ASP A  60      41.893  51.979  60.922  1.00 79.54           C
ATOM    457  O   ASP A  60      42.270  53.149  60.996  1.00 79.54           O
ATOM    458  N   THR A  61      40.771  51.631  60.259  1.00 63.36           N
ATOM    459  CA  THR A  61      40.027  52.624  59.544  1.00 63.36           C
ATOM    460  CB  THR A  61      39.441  52.113  58.262  1.00 63.36           C
ATOM    461  OG1 THR A  61      40.472  51.624  57.415  1.00 63.36           O
ATOM    462  CG2 THR A  61      38.703  53.274  57.572  1.00 63.36           C
ATOM    463  C   THR A  61      38.933  53.141  60.425  1.00 63.36           C
ATOM    464  O   THR A  61      38.334  52.411  61.213  1.00 63.36           O
ATOM    465  N   ILE A  62      38.624  54.443  60.271  1.00 82.02           N
ATOM    466  CA  ILE A  62      37.684  55.104  61.128  1.00 82.02           C
ATOM    467  CB  ILE A  62      37.391  56.524  60.726  1.00 82.02           C
ATOM    468  CG2 ILE A  62      36.324  57.060  61.703  1.00 82.02           C
ATOM    469  CG1 ILE A  62      38.671  57.381  60.704  1.00 82.02           C
ATOM    470  CD1 ILE A  62      39.624  57.042  59.558  1.00 82.02           C
ATOM    471  C   ILE A  62      36.385  54.377  61.030  1.00 82.02           C
ATOM    472  O   ILE A  62      35.691  54.201  62.030  1.00 82.02           O
ATOM    473  N   ASN A  63      36.013  53.952  59.810  1.00 70.83           N
ATOM    474  CA  ASN A  63      34.771  53.266  59.626  1.00 70.83           C
ATOM    475  CB  ASN A  63      33.917  53.837  58.487  1.00 70.83           C
ATOM    476  CG  ASN A  63      34.631  53.499  57.185  1.00 70.83           C
ATOM    477  OD1 ASN A  63      35.716  54.003  56.901  1.00 70.83           O
ATOM    478  ND2 ASN A  63      34.014  52.596  56.376  1.00 70.83           N
ATOM    479  C   ASN A  63      35.069  51.865  59.196  1.00 70.83           C
ATOM    480  O   ASN A  63      36.176  51.546  58.760  1.00 70.83           O
ATOM    481  N   TYR A  64      34.048  51.003  59.354  1.00109.97           N
ATOM    482  CA  TYR A  64      33.969  49.622  58.967  1.00109.97           C
ATOM    483  CB  TYR A  64      34.471  49.363  57.539  1.00109.97           C
ATOM    484  CG  TYR A  64      34.164  47.935  57.257  1.00109.97           C
ATOM    485  CD1 TYR A  64      32.879  47.573  56.940  1.00109.97           C
ATOM    486  CD2 TYR A  64      35.136  46.964  57.316  1.00109.97           C
ATOM    487  CE1 TYR A  64      32.578  46.260  56.675  1.00109.97           C
ATOM    488  CE2 TYR A  64      34.844  45.650  57.051  1.00109.97           C
ATOM    489  CZ  TYR A  64      33.557  45.297  56.733  1.00109.97           C
ATOM    490  OH  TYR A  64      33.240  43.949  56.458  1.00109.97           O
ATOM    491  C   TYR A  64      34.751  48.763  59.904  1.00109.97           C
ATOM    492  O   TYR A  64      34.382  47.604  60.105  1.00109.97           O
ATOM    493  N   ARG A  65      35.818  49.340  60.507  1.00233.94           N
ATOM    494  CA  ARG A  65      36.590  48.762  61.576  1.00233.94           C
ATOM    495  CB  ARG A  65      36.102  47.440  62.199  1.00233.94           C
ATOM    496  CG  ARG A  65      36.640  47.267  63.626  1.00233.94           C
ATOM    497  CD  ARG A  65      35.947  48.138  64.693  1.00233.94           C
ATOM    498  NE  ARG A  65      35.858  49.548  64.193  1.00233.94           N
ATOM    499  CZ  ARG A  65      36.910  50.409  64.320  1.00233.94           C
ATOM    500  NH1 ARG A  65      37.967  50.053  65.101  1.00233.94           N
ATOM    501  NH2 ARG A  65      36.904  51.605  63.664  1.00233.94           N
ATOM    502  C   ARG A  65      38.041  48.638  61.247  1.00233.94           C
ATOM    503  O   ARG A  65      38.744  49.630  61.054  1.00233.94           O
ATOM    504  N   LEU A  66      38.549  47.389  61.235  1.00 99.23           N
ATOM    505  CA  LEU A  66      39.958  47.225  61.037  1.00 99.23           C
ATOM    506  CB  LEU A  66      40.440  45.762  61.028  1.00 99.23           C
ATOM    507  CG  LEU A  66      40.206  45.004  62.348  1.00 99.23           C
ATOM    508  CD1 LEU A  66      38.731  44.604  62.505  1.00 99.23           C
ATOM    509  CD2 LEU A  66      41.181  43.825  62.508  1.00 99.23           C
ATOM    510  C   LEU A  66      40.327  47.809  59.719  1.00 99.23           C
ATOM    511  O   LEU A  66      41.218  48.651  59.637  1.00 99.23           O
ATOM    512  N   TRP A  67      39.618  47.414  58.649  1.00100.88           N
ATOM    513  CA  TRP A  67      39.990  47.956  57.384  1.00100.88           C
ATOM    514  CB  TRP A  67      40.697  46.912  56.496  1.00100.88           C
ATOM    515  CG  TRP A  67      41.460  47.481  55.321  1.00100.88           C
ATOM    516  CD2 TRP A  67      42.886  47.654  55.312  1.00100.88           C
ATOM    517  CD1 TRP A  67      41.016  47.901  54.100  1.00100.88           C
ATOM    518  NE1 TRP A  67      42.067  48.355  53.348  1.00100.88           N
ATOM    519  CE2 TRP A  67      43.228  48.202  54.077  1.00100.88           C
ATOM    520  CE3 TRP A  67      43.836  47.377  56.258  1.00100.88           C
ATOM    521  CZ2 TRP A  67      44.524  48.489  53.767  1.00100.88           C
ATOM    522  CZ3 TRP A  67      45.145  47.664  55.939  1.00100.88           C
ATOM    523  CH2 TRP A  67      45.481  48.211  54.719  1.00100.88           C
ATOM    524  C   TRP A  67      38.708  48.351  56.731  1.00100.88           C
ATOM    525  O   TRP A  67      37.628  48.100  57.260  1.00100.88           O
ATOM    526  N   VAL A  68      38.817  49.065  55.595  1.00144.06           N
ATOM    527  CA  VAL A  68      37.665  49.322  54.786  1.00144.06           C
ATOM    528  CB  VAL A  68      37.822  50.472  53.824  1.00144.06           C
ATOM    529  CG1 VAL A  68      37.779  51.767  54.648  1.00144.06           C
ATOM    530  CG2 VAL A  68      39.143  50.330  53.051  1.00144.06           C
ATOM    531  C   VAL A  68      37.424  48.027  54.073  1.00144.06           C
ATOM    532  O   VAL A  68      38.260  47.130  54.139  1.00144.06           O
ATOM    533  N   SER A  69      36.244  47.853  53.454  1.00105.25           N
ATOM    534  CA  SER A  69      35.888  46.605  52.836  1.00105.25           C
ATOM    535  CB  SER A  69      34.402  46.549  52.426  1.00105.25           C
ATOM    536  OG  SER A  69      33.560  46.685  53.557  1.00105.25           O
ATOM    537  C   SER A  69      36.686  46.388  51.589  1.00105.25           C
ATOM    538  O   SER A  69      36.717  45.281  51.058  1.00105.25           O
ATOM    539  N   GLU A  70      37.382  47.423  51.097  1.00145.44           N
ATOM    540  CA  GLU A  70      37.901  47.335  49.765  1.00145.44           C
ATOM    541  CB  GLU A  70      38.438  48.691  49.265  1.00145.44           C
ATOM    542  CG  GLU A  70      37.328  49.689  48.922  1.00145.44           C
ATOM    543  CD  GLU A  70      36.452  49.906  50.149  1.00145.44           C
ATOM    544  OE1 GLU A  70      36.990  50.331  51.204  1.00145.44           O
ATOM    545  OE2 GLU A  70      35.229  49.625  50.051  1.00145.44           O
ATOM    546  C   GLU A  70      38.910  46.243  49.469  1.00145.44           C
ATOM    547  O   GLU A  70      38.605  45.457  48.575  1.00145.44           O
ATOM    548  N   PRO A  71      40.068  46.083  50.076  1.00127.72           N
ATOM    549  CA  PRO A  71      40.918  45.036  49.528  1.00127.72           C
ATOM    550  CD  PRO A  71      40.846  47.270  50.394  1.00127.72           C
ATOM    551  CB  PRO A  71      42.259  45.705  49.221  1.00127.72           C
ATOM    552  CG  PRO A  71      42.313  46.869  50.222  1.00127.72           C
ATOM    553  C   PRO A  71      41.115  43.766  50.313  1.00127.72           C
ATOM    554  O   PRO A  71      41.193  43.833  51.538  1.00127.72           O
ATOM    555  N   PRO A  72      41.206  42.630  49.665  1.00 96.71           N
ATOM    556  CA  PRO A  72      41.636  41.411  50.312  1.00 96.71           C
ATOM    557  CD  PRO A  72      40.389  42.368  48.493  1.00 96.71           C
ATOM    558  CB  PRO A  72      41.031  40.265  49.506  1.00 96.71           C
ATOM    559  CG  PRO A  72      40.675  40.898  48.150  1.00 96.71           C
ATOM    560  C   PRO A  72      43.136  41.379  50.307  1.00 96.71           C
ATOM    561  O   PRO A  72      43.738  40.578  51.019  1.00 96.71           O
ATOM    562  N   LEU A  73      43.739  42.261  49.497  1.00129.54           N
ATOM    563  CA  LEU A  73      45.139  42.343  49.185  1.00129.54           C
ATOM    564  CB  LEU A  73      45.398  43.482  48.192  1.00129.54           C
ATOM    565  CG  LEU A  73      44.886  43.192  46.768  1.00129.54           C
ATOM    566  CD1 LEU A  73      43.423  42.724  46.735  1.00129.54           C
ATOM    567  CD2 LEU A  73      45.066  44.435  45.898  1.00129.54           C
ATOM    568  C   LEU A  73      45.991  42.586  50.401  1.00129.54           C
ATOM    569  O   LEU A  73      47.100  42.059  50.466  1.00129.54           O
ATOM    570  N   PRO A  74      45.564  43.401  51.326  1.00118.30           N
ATOM    571  CA  PRO A  74      46.331  43.669  52.522  1.00118.30           C
ATOM    572  CD  PRO A  74      44.723  44.537  50.978  1.00118.30           C
ATOM    573  CB  PRO A  74      45.883  45.045  53.019  1.00118.30           C
ATOM    574  CG  PRO A  74      44.561  45.314  52.288  1.00118.30           C
ATOM    575  C   PRO A  74      46.270  42.635  53.616  1.00118.30           C
ATOM    576  O   PRO A  74      46.879  42.882  54.651  1.00118.30           O
ATOM    577  N   ASP A  75      45.651  41.456  53.419  1.00 83.93           N
ATOM    578  CA  ASP A  75      45.305  40.569  54.507  1.00 83.93           C
ATOM    579  CB  ASP A  75      44.795  39.193  54.036  1.00 83.93           C
ATOM    580  CG  ASP A  75      43.377  39.342  53.491  1.00 83.93           C
ATOM    581  OD1 ASP A  75      42.731  40.391  53.758  1.00 83.93           O
ATOM    582  OD2 ASP A  75      42.922  38.394  52.797  1.00 83.93           O
ATOM    583  C   ASP A  75      46.426  40.303  55.481  1.00 83.93           C
ATOM    584  O   ASP A  75      46.145  40.043  56.650  1.00 83.93           O
ATOM    585  N   SER A  76      47.700  40.289  55.054  1.00 59.18           N
ATOM    586  CA  SER A  76      48.784  40.003  55.962  1.00 59.18           C
ATOM    587  CB  SER A  76      50.073  39.594  55.230  1.00 59.18           C
ATOM    588  OG  SER A  76      51.077  39.257  56.178  1.00 59.18           O
ATOM    589  C   SER A  76      49.102  41.177  56.864  1.00 59.18           C
ATOM    590  O   SER A  76      49.911  41.048  57.781  1.00 59.18           O
ATOM    591  N   VAL A  77      48.492  42.358  56.642  1.00 58.51           N
ATOM    592  CA  VAL A  77      48.794  43.544  57.412  1.00 58.51           C
ATOM    593  CB  VAL A  77      48.023  44.757  56.968  1.00 58.51           C
ATOM    594  CG1 VAL A  77      48.436  45.121  55.532  1.00 58.51           C
ATOM    595  CG2 VAL A  77      46.521  44.457  57.118  1.00 58.51           C
ATOM    596  C   VAL A  77      48.491  43.337  58.870  1.00 58.51           C
ATOM    597  O   VAL A  77      47.692  42.478  59.244  1.00 58.51           O
ATOM    598  N   ILE A  78      49.182  44.118  59.737  1.00 55.53           N
ATOM    599  CA  ILE A  78      48.984  44.072  61.161  1.00 55.53           C
ATOM    600  CB  ILE A  78      50.254  43.793  61.917  1.00 55.53           C
ATOM    601  CG2 ILE A  78      49.956  43.916  63.420  1.00 55.53           C
ATOM    602  CG1 ILE A  78      50.825  42.419  61.526  1.00 55.53           C
ATOM    603  CD1 ILE A  78      52.259  42.204  62.005  1.00 55.53           C
ATOM    604  C   ILE A  78      48.493  45.427  61.601  1.00 55.53           C
ATOM    605  O   ILE A  78      49.094  46.447  61.271  1.00 55.53           O
ATOM    606  N   ASP A  79      47.366  45.479  62.349  1.00 73.56           N
ATOM    607  CA  ASP A  79      46.830  46.739  62.795  1.00 73.56           C
ATOM    608  CB  ASP A  79      45.366  46.677  63.255  1.00 73.56           C
ATOM    609  CG  ASP A  79      44.491  46.397  62.047  1.00 73.56           C
ATOM    610  OD1 ASP A  79      45.045  45.951  61.007  1.00 73.56           O
ATOM    611  OD2 ASP A  79      43.258  46.623  62.148  1.00 73.56           O
ATOM    612  C   ASP A  79      47.608  47.222  63.976  1.00 73.56           C
ATOM    613  O   ASP A  79      47.763  46.501  64.956  1.00 73.56           O
ATOM    614  N   VAL A  80      48.132  48.463  63.880  1.00 57.34           N
ATOM    615  CA  VAL A  80      48.861  49.122  64.931  1.00 57.34           C
ATOM    616  CB  VAL A  80      49.579  50.349  64.443  1.00 57.34           C
ATOM    617  CG1 VAL A  80      50.594  49.910  63.374  1.00 57.34           C
ATOM    618  CG2 VAL A  80      48.542  51.373  63.941  1.00 57.34           C
ATOM    619  C   VAL A  80      47.938  49.561  66.037  1.00 57.34           C
ATOM    620  O   VAL A  80      48.282  49.451  67.212  1.00 57.34           O
ATOM    621  N   GLY A  81      46.742  50.090  65.696  1.00 35.28           N
ATOM    622  CA  GLY A  81      45.857  50.627  66.699  1.00 35.28           C
ATOM    623  C   GLY A  81      45.056  51.720  66.052  1.00 35.28           C
ATOM    624  O   GLY A  81      44.810  51.691  64.847  1.00 35.28           O
ATOM    625  N   LEU A  82      44.621  52.719  66.848  1.00103.86           N
ATOM    626  CA  LEU A  82      43.829  53.801  66.325  1.00103.86           C
ATOM    627  CB  LEU A  82      43.076  54.626  67.385  1.00103.86           C
ATOM    628  CG  LEU A  82      42.009  53.840  68.160  1.00103.86           C
ATOM    629  CD1 LEU A  82      42.642  52.897  69.192  1.00103.86           C
ATOM    630  CD2 LEU A  82      40.943  54.767  68.753  1.00103.86           C
ATOM    631  C   LEU A  82      44.705  54.779  65.610  1.00103.86           C
ATOM    632  O   LEU A  82      45.919  54.824  65.800  1.00103.86           O
ATOM    633  N   ARG A  83      44.089  55.571  64.717  1.00 77.65           N
ATOM    634  CA  ARG A  83      44.799  56.599  64.023  1.00 77.65           C
ATOM    635  CB  ARG A  83      43.927  57.253  62.948  1.00 77.65           C
ATOM    636  CG  ARG A  83      43.477  56.203  61.935  1.00 77.65           C
ATOM    637  CD  ARG A  83      42.814  56.769  60.687  1.00 77.65           C
ATOM    638  NE  ARG A  83      42.436  55.601  59.842  1.00 77.65           N
ATOM    639  CZ  ARG A  83      43.382  54.937  59.115  1.00 77.65           C
ATOM    640  NH1 ARG A  83      44.687  55.325  59.186  1.00 77.65           N
ATOM    641  NH2 ARG A  83      43.040  53.870  58.337  1.00 77.65           N
ATOM    642  C   ARG A  83      45.217  57.624  65.034  1.00 77.65           C
ATOM    643  O   ARG A  83      46.330  58.144  64.971  1.00 77.65           O
ATOM    644  N   THR A  84      44.331  57.928  66.007  1.00 43.76           N
ATOM    645  CA  THR A  84      44.615  58.918  67.007  1.00 43.76           C
ATOM    646  CB  THR A  84      43.483  59.075  67.973  1.00 43.76           C
ATOM    647  OG1 THR A  84      43.235  57.846  68.640  1.00 43.76           O
ATOM    648  CG2 THR A  84      42.238  59.524  67.183  1.00 43.76           C
ATOM    649  C   THR A  84      45.816  58.478  67.778  1.00 43.76           C
ATOM    650  O   THR A  84      46.747  59.260  67.974  1.00 43.76           O
ATOM    651  N   GLU A  85      45.832  57.214  68.250  1.00 99.09           N
ATOM    652  CA  GLU A  85      47.027  56.784  68.909  1.00 99.09           C
ATOM    653  CB  GLU A  85      46.915  56.582  70.426  1.00 99.09           C
ATOM    654  CG  GLU A  85      46.460  57.807  71.207  1.00 99.09           C
ATOM    655  CD  GLU A  85      44.965  57.629  71.387  1.00 99.09           C
ATOM    656  OE1 GLU A  85      44.391  56.758  70.681  1.00 99.09           O
ATOM    657  OE2 GLU A  85      44.377  58.351  72.235  1.00 99.09           O
ATOM    658  C   GLU A  85      47.367  55.431  68.380  1.00 99.09           C
ATOM    659  O   GLU A  85      46.652  54.455  68.615  1.00 99.09           O
ATOM    660  N   PRO A  86      48.437  55.357  67.644  1.00164.99           N
ATOM    661  CA  PRO A  86      48.864  54.060  67.215  1.00164.99           C
ATOM    662  CD  PRO A  86      48.649  56.350  66.601  1.00164.99           C
ATOM    663  CB  PRO A  86      49.667  54.261  65.932  1.00164.99           C
ATOM    664  CG  PRO A  86      49.099  55.567  65.356  1.00164.99           C
ATOM    665  C   PRO A  86      49.644  53.407  68.308  1.00164.99           C
ATOM    666  O   PRO A  86      50.244  54.114  69.116  1.00164.99           O
ATOM    667  N   ASN A  87      49.678  52.062  68.339  1.00 60.35           N
ATOM    668  CA  ASN A  87      50.390  51.402  69.393  1.00 60.35           C
ATOM    669  CB  ASN A  87      49.844  49.997  69.714  1.00 60.35           C
ATOM    670  CG  ASN A  87      50.335  49.596  71.097  1.00 60.35           C
ATOM    671  OD1 ASN A  87      50.998  50.370  71.789  1.00 60.35           O
ATOM    672  ND2 ASN A  87      49.982  48.352  71.524  1.00 60.35           N
ATOM    673  C   ASN A  87      51.806  51.256  68.946  1.00 60.35           C
ATOM    674  O   ASN A  87      52.117  50.518  68.010  1.00 60.35           O
ATOM    675  N   LEU A  88      52.707  51.980  69.633  1.00 58.32           N
ATOM    676  CA  LEU A  88      54.103  51.999  69.320  1.00 58.32           C
ATOM    677  CB  LEU A  88      54.900  53.014  70.146  1.00 58.32           C
ATOM    678  CG  LEU A  88      54.577  54.474  69.792  1.00 58.32           C
ATOM    679  CD1 LEU A  88      55.556  55.431  70.488  1.00 58.32           C
ATOM    680  CD2 LEU A  88      54.509  54.677  68.269  1.00 58.32           C
ATOM    681  C   LEU A  88      54.701  50.653  69.555  1.00 58.32           C
ATOM    682  O   LEU A  88      55.627  50.268  68.845  1.00 58.32           O
ATOM    683  N   GLU A  89      54.227  49.915  70.574  1.00 75.13           N
ATOM    684  CA  GLU A  89      54.830  48.639  70.827  1.00 75.13           C
ATOM    685  CB  GLU A  89      54.267  47.932  72.077  1.00 75.13           C
ATOM    686  CG  GLU A  89      52.789  47.554  71.982  1.00 75.13           C
ATOM    687  CD  GLU A  89      52.312  47.180  73.378  1.00 75.13           C
ATOM    688  OE1 GLU A  89      52.921  47.676  74.363  1.00 75.13           O
ATOM    689  OE2 GLU A  89      51.324  46.404  73.476  1.00 75.13           O
ATOM    690  C   GLU A  89      54.618  47.759  69.631  1.00 75.13           C
ATOM    691  O   GLU A  89      55.526  47.051  69.204  1.00 75.13           O
ATOM    692  N   LEU A  90      53.411  47.787  69.042  1.00 72.95           N
ATOM    693  CA  LEU A  90      53.144  46.943  67.916  1.00 72.95           C
ATOM    694  CB  LEU A  90      51.651  46.841  67.614  1.00 72.95           C
ATOM    695  CG  LEU A  90      51.328  45.755  66.586  1.00 72.95           C
ATOM    696  CD1 LEU A  90      52.010  44.423  66.931  1.00 72.95           C
ATOM    697  CD2 LEU A  90      49.810  45.572  66.510  1.00 72.95           C
ATOM    698  C   LEU A  90      53.941  47.413  66.734  1.00 72.95           C
ATOM    699  O   LEU A  90      54.358  46.621  65.890  1.00 72.95           O
ATOM    700  N   LEU A  91      54.159  48.734  66.636  1.00 75.45           N
ATOM    701  CA  LEU A  91      54.971  49.318  65.604  1.00 75.45           C
ATOM    702  CB  LEU A  91      55.082  50.830  65.843  1.00 75.45           C
ATOM    703  CG  LEU A  91      55.919  51.612  64.822  1.00 75.45           C
ATOM    704  CD1 LEU A  91      55.143  51.840  63.513  1.00 75.45           C
ATOM    705  CD2 LEU A  91      56.497  52.885  65.455  1.00 75.45           C
ATOM    706  C   LEU A  91      56.374  48.777  65.718  1.00 75.45           C
ATOM    707  O   LEU A  91      56.957  48.305  64.741  1.00 75.45           O
ATOM    708  N   THR A  92      56.938  48.804  66.943  1.00 41.12           N
ATOM    709  CA  THR A  92      58.296  48.393  67.173  1.00 41.12           C
ATOM    710  CB  THR A  92      58.729  48.582  68.600  1.00 41.12           C
ATOM    711  OG1 THR A  92      58.644  49.951  68.969  1.00 41.12           O
ATOM    712  CG2 THR A  92      60.174  48.079  68.732  1.00 41.12           C
ATOM    713  C   THR A  92      58.445  46.939  66.847  1.00 41.12           C
ATOM    714  O   THR A  92      59.461  46.524  66.292  1.00 41.12           O
ATOM    715  N   GLU A  93      57.434  46.119  67.196  1.00 88.71           N
ATOM    716  CA  GLU A  93      57.503  44.703  66.972  1.00 88.71           C
ATOM    717  CB  GLU A  93      56.296  43.933  67.532  1.00 88.71           C
ATOM    718  CG  GLU A  93      56.462  42.425  67.362  1.00 88.71           C
ATOM    719  CD  GLU A  93      57.696  42.004  68.150  1.00 88.71           C
ATOM    720  OE1 GLU A  93      58.224  42.857  68.913  1.00 88.71           O
ATOM    721  OE2 GLU A  93      58.130  40.835  67.993  1.00 88.71           O
ATOM    722  C   GLU A  93      57.569  44.453  65.499  1.00 88.71           C
ATOM    723  O   GLU A  93      58.166  43.474  65.054  1.00 88.71           O
ATOM    724  N   MET A  94      56.907  45.316  64.711  1.00 61.06           N
ATOM    725  CA  MET A  94      56.910  45.220  63.282  1.00 61.06           C
ATOM    726  CB  MET A  94      56.008  46.267  62.610  1.00 61.06           C
ATOM    727  CG  MET A  94      54.537  46.105  62.990  1.00 61.06           C
ATOM    728  SD  MET A  94      53.427  47.327  62.241  1.00 61.06           S
ATOM    729  CE  MET A  94      51.913  46.644  62.976  1.00 61.06           C
ATOM    730  C   MET A  94      58.299  45.464  62.779  1.00 61.06           C
ATOM    731  O   MET A  94      58.703  44.854  61.792  1.00 61.06           O
ATOM    732  N   LYS A  95      59.052  46.365  63.447  1.00202.59           N
ATOM    733  CA  LYS A  95      60.397  46.737  63.074  1.00202.59           C
ATOM    734  CB  LYS A  95      61.322  45.524  62.860  1.00202.59           C
ATOM    735  CG  LYS A  95      61.273  44.420  63.918  1.00202.59           C
ATOM    736  CD  LYS A  95      61.601  44.860  65.343  1.00202.59           C
ATOM    737  CE  LYS A  95      61.781  43.680  66.298  1.00202.59           C
ATOM    738  NZ  LYS A  95      60.581  42.815  66.270  1.00202.59           N
ATOM    739  C   LYS A  95      60.399  47.429  61.730  1.00202.59           C
ATOM    740  O   LYS A  95      61.338  47.222  60.965  1.00202.59           O
ATOM    741  N   PRO A  96      59.431  48.247  61.393  1.00 96.00           N
ATOM    742  CA  PRO A  96      59.338  48.842  60.082  1.00 96.00           C
ATOM    743  CD  PRO A  96      58.721  49.043  62.384  1.00 96.00           C
ATOM    744  CB  PRO A  96      58.110  49.748  60.148  1.00 96.00           C
ATOM    745  CG  PRO A  96      58.126  50.232  61.609  1.00 96.00           C
ATOM    746  C   PRO A  96      60.526  49.661  59.699  1.00 96.00           C
ATOM    747  O   PRO A  96      61.141  50.284  60.563  1.00 96.00           O
ATOM    748  N   SER A  97      60.888  49.616  58.402  1.00 71.98           N
ATOM    749  CA  SER A  97      61.920  50.453  57.878  1.00 71.98           C
ATOM    750  CB  SER A  97      62.493  49.929  56.554  1.00 71.98           C
ATOM    751  OG  SER A  97      61.482  49.935  55.560  1.00 71.98           O
ATOM    752  C   SER A  97      61.354  51.813  57.609  1.00 71.98           C
ATOM    753  O   SER A  97      62.068  52.810  57.712  1.00 71.98           O
ATOM    754  N   PHE A  98      60.046  51.908  57.266  1.00150.27           N
ATOM    755  CA  PHE A  98      59.689  53.207  56.779  1.00150.27           C
ATOM    756  CB  PHE A  98      59.759  53.166  55.242  1.00150.27           C
ATOM    757  CG  PHE A  98      60.276  54.462  54.743  1.00150.27           C
ATOM    758  CD1 PHE A  98      61.616  54.729  54.894  1.00150.27           C
ATOM    759  CD2 PHE A  98      59.465  55.399  54.158  1.00150.27           C
ATOM    760  CE1 PHE A  98      62.171  55.906  54.453  1.00150.27           C
ATOM    761  CE2 PHE A  98      60.019  56.572  53.716  1.00150.27           C
ATOM    762  CZ  PHE A  98      61.359  56.837  53.865  1.00150.27           C
ATOM    763  C   PHE A  98      58.305  53.610  57.211  1.00150.27           C
ATOM    764  O   PHE A  98      57.305  53.174  56.640  1.00150.27           O
ATOM    765  N   MET A  99      58.224  54.521  58.201  1.00127.03           N
ATOM    766  CA  MET A  99      56.966  55.029  58.675  1.00127.03           C
ATOM    767  CB  MET A  99      57.066  55.738  60.032  1.00127.03           C
ATOM    768  CG  MET A  99      57.571  54.836  61.155  1.00127.03           C
ATOM    769  SD  MET A  99      58.073  55.738  62.647  1.00127.03           S
ATOM    770  CE  MET A  99      59.479  56.570  61.851  1.00127.03           C
ATOM    771  C   MET A  99      56.521  56.069  57.698  1.00127.03           C
ATOM    772  O   MET A  99      57.333  56.790  57.121  1.00127.03           O
ATOM    773  N   VAL A 100      55.199  56.166  57.478  1.00 33.83           N
ATOM    774  CA  VAL A 100      54.734  57.180  56.584  1.00 33.83           C
ATOM    775  CB  VAL A 100      53.504  56.784  55.820  1.00 33.83           C
ATOM    776  CG1 VAL A 100      53.864  55.600  54.907  1.00 33.83           C
ATOM    777  CG2 VAL A 100      52.377  56.453  56.816  1.00 33.83           C
ATOM    778  C   VAL A 100      54.396  58.402  57.427  1.00 33.83           C
ATOM    779  O   VAL A 100      55.146  58.688  58.399  1.00 33.83           O
ATOM    780  OXT VAL A 100      53.376  59.066  57.105  1.00 33.83           O
TER
END
