# Supplementary material for: Effective Identification of Bacterial Type III Secretion Signals Using Joint Element Features
Source: PLoS One. 2013 Apr 4;8(4):e59754. doi: 10.1371/journal.pone.0059754 (PMC3617162; doi:10.1371/journal.pone.0059754)
Supplement: Zip file S1 — Predicted 3D structure of T3S and non-T3S signal sequences. (ZIP) [file pone.0059754.s017.zip › Supplemental_Zip_FileS1.Predicted_structure/neg/neg7.pdb]

HEADER protein
METHOD
METHOD    The models are generated by I-TASSER which combines the
METHOD    methods of threading, ab initio modeling and structural
METHOD    refinement. The procedure is fully automated.
METHOD
METHOD    Please cite following articles when you use the I-TASSER server:
METHOD 1. Ambrish Roy, Alper Kucukural, Yang Zhang. I-TASSER: a unified
METHOD    platform for automated protein structure and function prediction.
METHOD    Nature Protocols, vol 5, 725-738 (2010). 
METHOD 2. Yang Zhang. I-TASSER server for protein 3D structure prediction.
METHOD    BMC Bioinformatics, vol 9, 40 (2008).
METHOD
MODEL  1
REMARK PARENT N/A
ATOM      1  N   SER A   1      27.640  55.528  53.058  1.00                  
ATOM      2  CA  SER A   1      28.855  56.177  53.572  1.00                  
ATOM      3  HA  SER A   1      29.192  56.889  52.820  1.00                  
ATOM      4  CB  SER A   1      28.527  56.967  54.843  1.00                  
ATOM      5  HB1 SER A   1      27.864  57.794  54.585  1.00                  
ATOM      6  HB2 SER A   1      29.436  57.376  55.285  1.00                  
ATOM      7  OG  SER A   1      27.872  56.126  55.768  1.00                  
ATOM      8  HG  SER A   1      27.235  55.623  55.245  1.00                  
ATOM      9  C   SER A   1      30.020  55.217  53.822  1.00                  
ATOM     10  O   SER A   1      31.103  55.654  54.210  1.00                  
ATOM     11  N   GLU A   2      29.845  53.924  53.562  1.00                  
ATOM     12  H   GLU A   2      28.932  53.651  53.223  1.00                  
ATOM     13  CA  GLU A   2      30.887  52.891  53.687  1.00                  
ATOM     14  HA  GLU A   2      31.120  52.799  54.747  1.00                  
ATOM     15  CB  GLU A   2      30.265  51.542  53.270  1.00                  
ATOM     16  HB1 GLU A   2      29.847  51.604  52.266  1.00                  
ATOM     17  HB2 GLU A   2      29.421  51.369  53.942  1.00                  
ATOM     18  CG  GLU A   2      31.184  50.314  53.385  1.00                  
ATOM     19  HG1 GLU A   2      30.565  49.471  53.699  1.00                  
ATOM     20  HG2 GLU A   2      31.919  50.482  54.174  1.00                  
ATOM     21  CD  GLU A   2      31.888  49.930  52.074  1.00                  
ATOM     22  OE1 GLU A   2      32.052  50.811  51.201  1.00                  
ATOM     23  OE2 GLU A   2      32.306  48.754  51.974  1.00                  
ATOM     24  C   GLU A   2      32.230  53.243  53.010  1.00                  
ATOM     25  O   GLU A   2      33.249  53.098  53.681  1.00                  
ATOM     26  N   PRO A   3      32.296  53.845  51.801  1.00                  
ATOM     27  CD  PRO A   3      31.241  53.921  50.803  1.00                  
ATOM     28  HD1 PRO A   3      30.622  54.798  50.990  1.00                  
ATOM     29  HD2 PRO A   3      30.629  53.021  50.792  1.00                  
ATOM     30  CG  PRO A   3      31.964  54.071  49.470  1.00                  
ATOM     31  HG1 PRO A   3      31.354  54.590  48.732  1.00                  
ATOM     32  HG2 PRO A   3      32.256  53.087  49.100  1.00                  
ATOM     33  CB  PRO A   3      33.211  54.867  49.848  1.00                  
ATOM     34  HB1 PRO A   3      32.958  55.927  49.888  1.00                  
ATOM     35  HB2 PRO A   3      34.024  54.698  49.143  1.00                  
ATOM     36  CA  PRO A   3      33.557  54.347  51.248  1.00                  
ATOM     37  HA  PRO A   3      34.245  53.506  51.149  1.00                  
ATOM     38  C   PRO A   3      34.236  55.443  52.089  1.00                  
ATOM     39  O   PRO A   3      35.467  55.521  52.164  1.00                  
ATOM     40  N   MET A   4      33.441  56.297  52.744  1.00                  
ATOM     41  H   MET A   4      32.449  56.101  52.757  1.00                  
ATOM     42  CA  MET A   4      33.949  57.314  53.673  1.00                  
ATOM     43  HA  MET A   4      34.767  57.849  53.188  1.00                  
ATOM     44  CB  MET A   4      32.864  58.340  54.047  1.00                  
ATOM     45  HB1 MET A   4      33.333  59.134  54.629  1.00                  
ATOM     46  HB2 MET A   4      32.112  57.872  54.681  1.00                  
ATOM     47  CG  MET A   4      32.178  58.963  52.830  1.00                  
ATOM     48  HG1 MET A   4      31.700  58.178  52.244  1.00                  
ATOM     49  HG2 MET A   4      32.931  59.448  52.209  1.00                  
ATOM     50  SD  MET A   4      30.909  60.183  53.263  1.00                  
ATOM     51  CE  MET A   4      30.336  60.626  51.602  1.00                  
ATOM     52  HE1 MET A   4      29.553  61.380  51.679  1.00                  
ATOM     53  HE2 MET A   4      31.165  61.029  51.023  1.00                  
ATOM     54  HE3 MET A   4      29.935  59.744  51.103  1.00                  
ATOM     55  C   MET A   4      34.516  56.664  54.941  1.00                  
ATOM     56  O   MET A   4      35.573  57.081  55.427  1.00                  
ATOM     57  N   MET A   5      33.855  55.608  55.434  1.00                  
ATOM     58  H   MET A   5      32.990  55.329  54.982  1.00                  
ATOM     59  CA  MET A   5      34.373  54.782  56.530  1.00                  
ATOM     60  HA  MET A   5      34.554  55.436  57.383  1.00                  
ATOM     61  CB  MET A   5      33.370  53.702  56.974  1.00                  
ATOM     62  HB1 MET A   5      33.782  53.190  57.845  1.00                  
ATOM     63  HB2 MET A   5      33.244  52.961  56.187  1.00                  
ATOM     64  CG  MET A   5      31.994  54.262  57.350  1.00                  
ATOM     65  HG1 MET A   5      31.366  53.434  57.680  1.00                  
ATOM     66  HG2 MET A   5      31.536  54.684  56.458  1.00                  
ATOM     67  SD  MET A   5      31.997  55.529  58.647  1.00                  
ATOM     68  CE  MET A   5      30.249  56.004  58.575  1.00                  
ATOM     69  HE1 MET A   5      30.052  56.788  59.306  1.00                  
ATOM     70  HE2 MET A   5      30.009  56.373  57.577  1.00                  
ATOM     71  HE3 MET A   5      29.623  55.139  58.794  1.00                  
ATOM     72  C   MET A   5      35.724  54.155  56.160  1.00                  
ATOM     73  O   MET A   5      36.668  54.249  56.946  1.00                  
ATOM     74  N   TRP A   6      35.857  53.601  54.950  1.00                  
ATOM     75  H   TRP A   6      35.023  53.500  54.374  1.00                  
ATOM     76  CA  TRP A   6      37.118  53.074  54.426  1.00                  
ATOM     77  HA  TRP A   6      37.447  52.286  55.098  1.00                  
ATOM     78  CB  TRP A   6      36.916  52.424  53.054  1.00                  
ATOM     79  HB1 TRP A   6      37.889  52.316  52.572  1.00                  
ATOM     80  HB2 TRP A   6      36.309  53.069  52.421  1.00                  
ATOM     81  CG  TRP A   6      36.307  51.060  53.115  1.00                  
ATOM     82  CD1 TRP A   6      35.139  50.687  52.548  1.00                  
ATOM     83  HD1 TRP A   6      34.478  51.325  51.971  1.00                  
ATOM     84  NE1 TRP A   6      34.892  49.359  52.822  1.00                  
ATOM     85  HE1 TRP A   6      34.040  48.886  52.492  1.00                  
ATOM     86  CE2 TRP A   6      35.881  48.805  53.601  1.00                  
ATOM     87  CZ2 TRP A   6      36.072  47.527  54.151  1.00                  
ATOM     88  HZ2 TRP A   6      35.335  46.758  53.980  1.00                  
ATOM     89  CH2 TRP A   6      37.223  47.279  54.920  1.00                  
ATOM     90  HH2 TRP A   6      37.377  46.297  55.349  1.00                  
ATOM     91  CZ3 TRP A   6      38.166  48.302  55.122  1.00                  
ATOM     92  HZ3 TRP A   6      39.050  48.101  55.710  1.00                  
ATOM     93  CE3 TRP A   6      37.964  49.579  54.563  1.00                  
ATOM     94  HE3 TRP A   6      38.695  50.354  54.724  1.00                  
ATOM     95  CD2 TRP A   6      36.814  49.866  53.794  1.00                  
ATOM     96  C   TRP A   6      38.250  54.125  54.406  1.00                  
ATOM     97  O   TRP A   6      39.366  53.875  54.896  1.00                  
ATOM     98  N   LEU A   7      37.956  55.332  53.897  1.00                  
ATOM     99  H   LEU A   7      37.036  55.472  53.490  1.00                  
ATOM    100  CA  LEU A   7      38.922  56.438  53.888  1.00                  
ATOM    101  HA  LEU A   7      39.788  56.089  53.328  1.00                  
ATOM    102  CB  LEU A   7      38.317  57.648  53.147  1.00                  
ATOM    103  HB1 LEU A   7      37.501  58.062  53.741  1.00                  
ATOM    104  HB2 LEU A   7      37.878  57.281  52.219  1.00                  
ATOM    105  CG  LEU A   7      39.278  58.796  52.759  1.00                  
ATOM    106  HG  LEU A   7      38.726  59.445  52.079  1.00                  
ATOM    107  CD1 LEU A   7      39.733  59.670  53.930  1.00                  
ATOM    108 1HD1 LEU A   7      40.207  60.573  53.543  1.00                  
ATOM    109 2HD1 LEU A   7      38.871  59.963  54.529  1.00                  
ATOM    110 3HD1 LEU A   7      40.451  59.150  54.558  1.00                  
ATOM    111  CD2 LEU A   7      40.523  58.303  52.017  1.00                  
ATOM    112 1HD2 LEU A   7      41.080  59.161  51.638  1.00                  
ATOM    113 2HD2 LEU A   7      41.166  57.731  52.683  1.00                  
ATOM    114 3HD2 LEU A   7      40.220  57.682  51.174  1.00                  
ATOM    115  C   LEU A   7      39.422  56.781  55.321  1.00                  
ATOM    116  O   LEU A   7      40.636  56.854  55.592  1.00                  
ATOM    117  N   LEU A   8      38.478  56.935  56.255  1.00                  
ATOM    118  H   LEU A   8      37.504  56.836  55.980  1.00                  
ATOM    119  CA  LEU A   8      38.772  57.238  57.657  1.00                  
ATOM    120  HA  LEU A   8      39.328  58.175  57.685  1.00                  
ATOM    121  CB  LEU A   8      37.438  57.444  58.397  1.00                  
ATOM    122  HB1 LEU A   8      36.841  56.535  58.307  1.00                  
ATOM    123  HB2 LEU A   8      36.889  58.251  57.905  1.00                  
ATOM    124  CG  LEU A   8      37.583  57.783  59.891  1.00                  
ATOM    125  HG  LEU A   8      38.058  56.951  60.412  1.00                  
ATOM    126  CD1 LEU A   8      38.406  59.050  60.137  1.00                  
ATOM    127 1HD1 LEU A   8      38.403  59.288  61.201  1.00                  
ATOM    128 2HD1 LEU A   8      39.439  58.893  59.832  1.00                  
ATOM    129 3HD1 LEU A   8      37.980  59.885  59.580  1.00                  
ATOM    130  CD2 LEU A   8      36.193  57.991  60.487  1.00                  
ATOM    131 1HD2 LEU A   8      36.271  58.177  61.557  1.00                  
ATOM    132 2HD2 LEU A   8      35.701  58.840  60.013  1.00                  
ATOM    133 3HD2 LEU A   8      35.587  57.099  60.335  1.00                  
ATOM    134  C   LEU A   8      39.652  56.163  58.318  1.00                  
ATOM    135  O   LEU A   8      40.692  56.503  58.901  1.00                  
ATOM    136  N   VAL A   9      39.301  54.876  58.193  1.00                  
ATOM    137  H   VAL A   9      38.449  54.642  57.690  1.00                  
ATOM    138  CA  VAL A   9      40.102  53.802  58.805  1.00                  
ATOM    139  HA  VAL A   9      40.246  54.084  59.848  1.00                  
ATOM    140  CB  VAL A   9      39.433  52.414  58.846  1.00                  
ATOM    141  HB  VAL A   9      40.108  51.737  59.368  1.00                  
ATOM    142  CG1 VAL A   9      38.128  52.457  59.654  1.00                  
ATOM    143 1HG1 VAL A   9      37.721  51.450  59.746  1.00                  
ATOM    144 2HG1 VAL A   9      38.326  52.850  60.650  1.00                  
ATOM    145 3HG1 VAL A   9      37.396  53.091  59.156  1.00                  
ATOM    146  CG2 VAL A   9      39.154  51.807  57.472  1.00                  
ATOM    147 1HG2 VAL A   9      38.677  50.834  57.582  1.00                  
ATOM    148 2HG2 VAL A   9      38.487  52.460  56.925  1.00                  
ATOM    149 3HG2 VAL A   9      40.079  51.678  56.913  1.00                  
ATOM    150  C   VAL A   9      41.519  53.719  58.224  1.00                  
ATOM    151  O   VAL A   9      42.464  53.532  59.000  1.00                  
ATOM    152  N   ARG A  10      41.726  53.948  56.909  1.00                  
ATOM    153  H   ARG A  10      40.929  54.095  56.294  1.00                  
ATOM    154  CA  ARG A  10      43.111  53.987  56.379  1.00                  
ATOM    155  HA  ARG A  10      43.624  53.132  56.823  1.00                  
ATOM    156  CB  ARG A  10      43.160  53.724  54.861  1.00                  
ATOM    157  HB1 ARG A  10      42.428  52.943  54.645  1.00                  
ATOM    158  HB2 ARG A  10      44.134  53.294  54.623  1.00                  
ATOM    159  CG  ARG A  10      42.897  54.880  53.875  1.00                  
ATOM    160  HG1 ARG A  10      42.101  55.518  54.239  1.00                  
ATOM    161  HG2 ARG A  10      42.533  54.423  52.954  1.00                  
ATOM    162  CD  ARG A  10      44.140  55.706  53.496  1.00                  
ATOM    163  HD1 ARG A  10      44.067  55.956  52.435  1.00                  
ATOM    164  HD2 ARG A  10      45.030  55.089  53.628  1.00                  
ATOM    165  NE  ARG A  10      44.270  56.972  54.245  1.00                  
ATOM    166  HE  ARG A  10      43.428  57.372  54.622  1.00                  
ATOM    167  CZ  ARG A  10      45.394  57.638  54.470  1.00                  
ATOM    168  NH1 ARG A  10      46.554  57.182  54.102  1.00                  
ATOM    169 1HH1 ARG A  10      46.647  56.300  53.651  1.00                  
ATOM    170 2HH1 ARG A  10      47.406  57.700  54.358  1.00                  
ATOM    171  NH2 ARG A  10      45.379  58.786  55.078  1.00                  
ATOM    172 1HH2 ARG A  10      44.532  59.237  55.350  1.00                  
ATOM    173 2HH2 ARG A  10      46.289  59.181  55.365  1.00                  
ATOM    174  C   ARG A  10      43.932  55.197  56.869  1.00                  
ATOM    175  O   ARG A  10      45.145  55.070  57.052  1.00                  
ATOM    176  N   GLY A  11      43.287  56.338  57.167  1.00                  
ATOM    177  H   GLY A  11      42.284  56.382  57.022  1.00                  
ATOM    178  CA  GLY A  11      43.980  57.464  57.837  1.00                  
ATOM    179  HA1 GLY A  11      43.335  58.341  57.812  1.00                  
ATOM    180  HA2 GLY A  11      44.904  57.694  57.312  1.00                  
ATOM    181  C   GLY A  11      44.354  57.204  59.303  1.00                  
ATOM    182  O   GLY A  11      45.452  57.575  59.731  1.00                  
ATOM    183  N   VAL A  12      43.499  56.513  60.068  1.00                  
ATOM    184  H   VAL A  12      42.586  56.272  59.693  1.00                  
ATOM    185  CA  VAL A  12      43.878  56.046  61.418  1.00                  
ATOM    186  HA  VAL A  12      44.195  56.909  62.007  1.00                  
ATOM    187  CB  VAL A  12      42.681  55.395  62.146  1.00                  
ATOM    188  HB  VAL A  12      42.286  54.585  61.533  1.00                  
ATOM    189  CG1 VAL A  12      43.073  54.819  63.514  1.00                  
ATOM    190 1HG1 VAL A  12      42.186  54.450  64.029  1.00                  
ATOM    191 2HG1 VAL A  12      43.760  53.983  63.390  1.00                  
ATOM    192 3HG1 VAL A  12      43.550  55.588  64.122  1.00                  
ATOM    193  CG2 VAL A  12      41.561  56.415  62.392  1.00                  
ATOM    194 1HG2 VAL A  12      40.719  55.931  62.885  1.00                  
ATOM    195 2HG2 VAL A  12      41.923  57.229  63.019  1.00                  
ATOM    196 3HG2 VAL A  12      41.207  56.827  61.450  1.00                  
ATOM    197  C   VAL A  12      45.074  55.089  61.364  1.00                  
ATOM    198  O   VAL A  12      46.020  55.260  62.130  1.00                  
ATOM    199  N   TRP A  13      45.076  54.128  60.430  1.00                  
ATOM    200  H   TRP A  13      44.258  54.019  59.839  1.00                  
ATOM    201  CA  TRP A  13      46.221  53.227  60.228  1.00                  
ATOM    202  HA  TRP A  13      46.390  52.664  61.145  1.00                  
ATOM    203  CB  TRP A  13      45.870  52.236  59.115  1.00                  
ATOM    204  HB1 TRP A  13      45.462  52.783  58.267  1.00                  
ATOM    205  HB2 TRP A  13      45.092  51.561  59.474  1.00                  
ATOM    206  CG  TRP A  13      47.017  51.420  58.611  1.00                  
ATOM    207  CD1 TRP A  13      47.698  50.499  59.329  1.00                  
ATOM    208  HD1 TRP A  13      47.489  50.237  60.359  1.00                  
ATOM    209  NE1 TRP A  13      48.714  49.975  58.557  1.00                  
ATOM    210  HE1 TRP A  13      49.363  49.282  58.898  1.00                  
ATOM    211  CE2 TRP A  13      48.742  50.537  57.298  1.00                  
ATOM    212  CZ2 TRP A  13      49.563  50.340  56.180  1.00                  
ATOM    213  HZ2 TRP A  13      50.364  49.616  56.216  1.00                  
ATOM    214  CH2 TRP A  13      49.324  51.090  55.016  1.00                  
ATOM    215  HH2 TRP A  13      49.943  50.947  54.138  1.00                  
ATOM    216  CZ3 TRP A  13      48.283  52.035  54.992  1.00                  
ATOM    217  HZ3 TRP A  13      48.105  52.615  54.098  1.00                  
ATOM    218  CE3 TRP A  13      47.466  52.229  56.125  1.00                  
ATOM    219  HE3 TRP A  13      46.672  52.963  56.101  1.00                  
ATOM    220  CD2 TRP A  13      47.667  51.477  57.305  1.00                  
ATOM    221  C   TRP A  13      47.540  53.974  59.932  1.00                  
ATOM    222  O   TRP A  13      48.551  53.729  60.595  1.00                  
ATOM    223  N   GLU A  14      47.527  54.934  59.001  1.00                  
ATOM    224  H   GLU A  14      46.684  55.074  58.455  1.00                  
ATOM    225  CA  GLU A  14      48.692  55.800  58.724  1.00                  
ATOM    226  HA  GLU A  14      49.523  55.186  58.376  1.00                  
ATOM    227  CB  GLU A  14      48.263  56.737  57.585  1.00                  
ATOM    228  HB1 GLU A  14      47.284  57.155  57.818  1.00                  
ATOM    229  HB2 GLU A  14      48.155  56.130  56.686  1.00                  
ATOM    230  CG  GLU A  14      49.196  57.913  57.275  1.00                  
ATOM    231  HG1 GLU A  14      50.216  57.553  57.158  1.00                  
ATOM    232  HG2 GLU A  14      49.172  58.628  58.098  1.00                  
ATOM    233  CD  GLU A  14      48.709  58.581  55.988  1.00                  
ATOM    234  OE1 GLU A  14      47.827  59.463  56.063  1.00                  
ATOM    235  OE2 GLU A  14      49.010  58.070  54.887  1.00                  
ATOM    236  C   GLU A  14      49.197  56.582  59.964  1.00                  
ATOM    237  O   GLU A  14      50.395  56.628  60.275  1.00                  
ATOM    238  N   THR A  15      48.269  57.158  60.729  1.00                  
ATOM    239  H   THR A  15      47.301  57.092  60.434  1.00                  
ATOM    240  CA  THR A  15      48.592  57.885  61.967  1.00                  
ATOM    241  HA  THR A  15      49.257  58.714  61.730  1.00                  
ATOM    242  CB  THR A  15      47.297  58.460  62.573  1.00                  
ATOM    243  HB  THR A  15      46.641  57.646  62.877  1.00                  
ATOM    244  CG2 THR A  15      47.562  59.347  63.789  1.00                  
ATOM    245 1HG2 THR A  15      46.625  59.790  64.125  1.00                  
ATOM    246 2HG2 THR A  15      47.978  58.754  64.601  1.00                  
ATOM    247 3HG2 THR A  15      48.260  60.139  63.521  1.00                  
ATOM    248  OG1 THR A  15      46.613  59.266  61.640  1.00                  
ATOM    249  HG1 THR A  15      46.282  58.701  60.925  1.00                  
ATOM    250  C   THR A  15      49.304  56.973  63.005  1.00                  
ATOM    251  O   THR A  15      50.321  57.326  63.635  1.00                  
ATOM    252  N   LEU A  16      48.812  55.739  63.156  1.00                  
ATOM    253  H   LEU A  16      47.990  55.470  62.624  1.00                  
ATOM    254  CA  LEU A  16      49.478  54.732  63.987  1.00                  
ATOM    255  HA  LEU A  16      49.626  55.152  64.981  1.00                  
ATOM    256  CB  LEU A  16      48.594  53.478  64.117  1.00                  
ATOM    257  HB1 LEU A  16      49.175  52.693  64.605  1.00                  
ATOM    258  HB2 LEU A  16      48.336  53.127  63.119  1.00                  
ATOM    259  CG  LEU A  16      47.298  53.693  64.923  1.00                  
ATOM    260  HG  LEU A  16      46.715  54.500  64.485  1.00                  
ATOM    261  CD1 LEU A  16      46.460  52.415  64.883  1.00                  
ATOM    262 1HD1 LEU A  16      45.522  52.572  65.415  1.00                  
ATOM    263 2HD1 LEU A  16      46.230  52.162  63.848  1.00                  
ATOM    264 3HD1 LEU A  16      47.005  51.592  65.345  1.00                  
ATOM    265  CD2 LEU A  16      47.564  54.038  66.392  1.00                  
ATOM    266 1HD2 LEU A  16      46.618  54.100  66.928  1.00                  
ATOM    267 2HD2 LEU A  16      48.184  53.270  66.853  1.00                  
ATOM    268 3HD2 LEU A  16      48.055  55.006  66.467  1.00                  
ATOM    269  C   LEU A  16      50.891  54.384  63.479  1.00                  
ATOM    270  O   LEU A  16      51.832  54.251  64.279  1.00                  
ATOM    271  N   ALA A  17      51.085  54.340  62.156  1.00                  
ATOM    272  H   ALA A  17      50.296  54.450  61.526  1.00                  
ATOM    273  CA  ALA A  17      52.435  54.277  61.601  1.00                  
ATOM    274  HA  ALA A  17      52.883  53.357  61.975  1.00                  
ATOM    275  CB  ALA A  17      52.407  54.150  60.071  1.00                  
ATOM    276  HB1 ALA A  17      53.389  53.829  59.723  1.00                  
ATOM    277  HB2 ALA A  17      51.661  53.413  59.771  1.00                  
ATOM    278  HB3 ALA A  17      52.179  55.107  59.607  1.00                  
ATOM    279  C   ALA A  17      53.323  55.427  62.104  1.00                  
ATOM    280  O   ALA A  17      54.458  55.145  62.472  1.00                  
ATOM    281  N   MET A  18      52.820  56.662  62.272  1.00                  
ATOM    282  H   MET A  18      51.876  56.848  61.946  1.00                  
ATOM    283  CA  MET A  18      53.594  57.751  62.943  1.00                  
ATOM    284  HA  MET A  18      54.492  57.917  62.358  1.00                  
ATOM    285  CB  MET A  18      52.846  59.094  62.902  1.00                  
ATOM    286  HB1 MET A  18      53.545  59.886  63.167  1.00                  
ATOM    287  HB2 MET A  18      52.049  59.106  63.643  1.00                  
ATOM    288  CG  MET A  18      52.251  59.414  61.523  1.00                  
ATOM    289  HG1 MET A  18      51.830  60.419  61.551  1.00                  
ATOM    290  HG2 MET A  18      51.431  58.724  61.338  1.00                  
ATOM    291  SD  MET A  18      53.398  59.307  60.120  1.00                  
ATOM    292  CE  MET A  18      52.201  59.458  58.771  1.00                  
ATOM    293  HE1 MET A  18      51.662  60.399  58.857  1.00                  
ATOM    294  HE2 MET A  18      52.716  59.424  57.813  1.00                  
ATOM    295  HE3 MET A  18      51.494  58.635  58.828  1.00                  
ATOM    296  C   MET A  18      54.069  57.419  64.374  1.00                  
ATOM    297  O   MET A  18      55.202  57.735  64.771  1.00                  
ATOM    298  N   THR A  19      53.253  56.696  65.149  1.00                  
ATOM    299  H   THR A  19      52.370  56.371  64.770  1.00                  
ATOM    300  CA  THR A  19      53.776  56.152  66.436  1.00                  
ATOM    301  HA  THR A  19      54.207  56.975  67.007  1.00                  
ATOM    302  CB  THR A  19      52.642  55.565  67.287  1.00                  
ATOM    303  HB  THR A  19      52.181  54.723  66.773  1.00                  
ATOM    304  CG2 THR A  19      53.095  55.113  68.676  1.00                  
ATOM    305 1HG2 THR A  19      52.224  54.827  69.267  1.00                  
ATOM    306 2HG2 THR A  19      53.756  54.251  68.593  1.00                  
ATOM    307 3HG2 THR A  19      53.620  55.926  69.178  1.00                  
ATOM    308  OG1 THR A  19      51.671  56.565  67.498  1.00                  
ATOM    309  HG1 THR A  19      51.430  56.929  66.643  1.00                  
ATOM    310  C   THR A  19      54.889  55.112  66.243  1.00                  
ATOM    311  O   THR A  19      55.870  55.147  66.992  1.00                  
ATOM    312  N   PHE A  20      54.817  54.248  65.216  1.00                  
ATOM    313  H   PHE A  20      54.014  54.265  64.597  1.00                  
ATOM    314  CA  PHE A  20      55.984  53.395  64.883  1.00                  
ATOM    315  HA  PHE A  20      56.234  52.827  65.781  1.00                  
ATOM    316  CB  PHE A  20      55.654  52.362  63.797  1.00                  
ATOM    317  HB1 PHE A  20      56.585  52.037  63.330  1.00                  
ATOM    318  HB2 PHE A  20      55.040  52.803  63.016  1.00                  
ATOM    319  CG  PHE A  20      54.962  51.135  64.356  1.00                  
ATOM    320  CD1 PHE A  20      55.731  50.053  64.825  1.00                  
ATOM    321  HD1 PHE A  20      56.812  50.090  64.763  1.00                  
ATOM    322  CE1 PHE A  20      55.104  48.928  65.385  1.00                  
ATOM    323  HE1 PHE A  20      55.696  48.099  65.748  1.00                  
ATOM    324  CZ  PHE A  20      53.702  48.884  65.482  1.00                  
ATOM    325  HZ  PHE A  20      53.216  48.024  65.918  1.00                  
ATOM    326  CE2 PHE A  20      52.930  49.962  65.014  1.00                  
ATOM    327  HE2 PHE A  20      51.851  49.927  65.094  1.00                  
ATOM    328  CD2 PHE A  20      53.558  51.087  64.450  1.00                  
ATOM    329  HD2 PHE A  20      52.964  51.916  64.102  1.00                  
ATOM    330  C   PHE A  20      57.263  54.191  64.563  1.00                  
ATOM    331  O   PHE A  20      58.353  53.869  65.061  1.00                  
ATOM    332  N   VAL A  21      57.106  55.291  63.820  1.00                  
ATOM    333  H   VAL A  21      56.184  55.463  63.428  1.00                  
ATOM    334  CA  VAL A  21      58.177  56.259  63.547  1.00                  
ATOM    335  HA  VAL A  21      58.966  55.729  63.016  1.00                  
ATOM    336  CB  VAL A  21      57.709  57.425  62.641  1.00                  
ATOM    337  HB  VAL A  21      57.058  58.095  63.195  1.00                  
ATOM    338  CG1 VAL A  21      58.895  58.241  62.138  1.00                  
ATOM    339 1HG1 VAL A  21      58.581  58.956  61.382  1.00                  
ATOM    340 2HG1 VAL A  21      59.312  58.809  62.960  1.00                  
ATOM    341 3HG1 VAL A  21      59.648  57.581  61.712  1.00                  
ATOM    342  CG2 VAL A  21      56.962  56.913  61.417  1.00                  
ATOM    343 1HG2 VAL A  21      56.909  57.667  60.635  1.00                  
ATOM    344 2HG2 VAL A  21      57.426  55.999  61.056  1.00                  
ATOM    345 3HG2 VAL A  21      55.952  56.682  61.673  1.00                  
ATOM    346  C   VAL A  21      58.800  56.804  64.833  1.00                  
ATOM    347  O   VAL A  21      60.013  56.989  64.883  1.00                  
ATOM    348  N   SER A  22      58.005  56.998  65.892  1.00                  
ATOM    349  H   SER A  22      57.019  56.801  65.783  1.00                  
ATOM    350  CA  SER A  22      58.483  57.529  67.190  1.00                  
ATOM    351  HA  SER A  22      59.255  58.265  67.011  1.00                  
ATOM    352  CB  SER A  22      57.310  58.234  67.883  1.00                  
ATOM    353  HB1 SER A  22      57.682  58.777  68.751  1.00                  
ATOM    354  HB2 SER A  22      56.585  57.493  68.219  1.00                  
ATOM    355  OG  SER A  22      56.664  59.145  67.004  1.00                  
ATOM    356  HG  SER A  22      56.290  58.666  66.251  1.00                  
ATOM    357  C   SER A  22      59.087  56.499  68.138  1.00                  
ATOM    358  O   SER A  22      59.975  56.872  68.903  1.00                  
ATOM    359  N   GLY A  23      58.712  55.215  68.058  1.00                  
ATOM    360  H   GLY A  23      57.933  54.974  67.455  1.00                  
ATOM    361  CA  GLY A  23      59.548  54.143  68.628  1.00                  
ATOM    362  HA1 GLY A  23      59.102  53.172  68.414  1.00                  
ATOM    363  HA2 GLY A  23      59.636  54.271  69.708  1.00                  
ATOM    364  C   GLY A  23      60.952  54.201  68.002  1.00                  
ATOM    365  O   GLY A  23      61.961  54.439  68.692  1.00                  
ATOM    366  N   PHE A  24      60.969  54.067  66.664  1.00                  
ATOM    367  H   PHE A  24      60.081  53.937  66.190  1.00                  
ATOM    368  CA  PHE A  24      62.190  54.026  65.849  1.00                  
ATOM    369  HA  PHE A  24      62.728  53.115  66.110  1.00                  
ATOM    370  CB  PHE A  24      61.807  53.936  64.366  1.00                  
ATOM    371  HB1 PHE A  24      61.113  54.743  64.132  1.00                  
ATOM    372  HB2 PHE A  24      61.280  52.996  64.195  1.00                  
ATOM    373  CG  PHE A  24      62.978  54.004  63.401  1.00                  
ATOM    374  CD1 PHE A  24      64.080  53.139  63.545  1.00                  
ATOM    375  HD1 PHE A  24      64.100  52.409  64.344  1.00                  
ATOM    376  CE1 PHE A  24      65.168  53.224  62.659  1.00                  
ATOM    377  HE1 PHE A  24      66.018  52.564  62.778  1.00                  
ATOM    378  CZ  PHE A  24      65.152  54.167  61.617  1.00                  
ATOM    379  HZ  PHE A  24      65.986  54.236  60.933  1.00                  
ATOM    380  CE2 PHE A  24      64.047  55.021  61.459  1.00                  
ATOM    381  HE2 PHE A  24      64.029  55.736  60.650  1.00                  
ATOM    382  CD2 PHE A  24      62.963  54.942  62.351  1.00                  
ATOM    383  HD2 PHE A  24      62.116  55.604  62.229  1.00                  
ATOM    384  C   PHE A  24      63.157  55.198  66.162  1.00                  
ATOM    385  O   PHE A  24      64.300  54.984  66.592  1.00                  
ATOM    386  N   PHE A  25      62.692  56.447  66.014  1.00                  
ATOM    387  H   PHE A  25      61.741  56.580  65.687  1.00                  
ATOM    388  CA  PHE A  25      63.541  57.625  66.230  1.00                  
ATOM    389  HA  PHE A  25      64.520  57.394  65.804  1.00                  
ATOM    390  CB  PHE A  25      63.034  58.892  65.503  1.00                  
ATOM    391  HB1 PHE A  25      62.688  58.572  64.528  1.00                  
ATOM    392  HB2 PHE A  25      63.898  59.534  65.339  1.00                  
ATOM    393  CG  PHE A  25      61.960  59.760  66.163  1.00                  
ATOM    394  CD1 PHE A  25      62.230  60.518  67.323  1.00                  
ATOM    395  HD1 PHE A  25      63.223  60.533  67.742  1.00                  
ATOM    396  CE1 PHE A  25      61.202  61.228  67.971  1.00                  
ATOM    397  HE1 PHE A  25      61.410  61.765  68.885  1.00                  
ATOM    398  CZ  PHE A  25      59.906  61.237  67.428  1.00                  
ATOM    399  HZ  PHE A  25      59.111  61.775  67.925  1.00                  
ATOM    400  CE2 PHE A  25      59.663  60.597  66.203  1.00                  
ATOM    401  HE2 PHE A  25      58.673  60.643  65.764  1.00                  
ATOM    402  CD2 PHE A  25      60.689  59.868  65.579  1.00                  
ATOM    403  HD2 PHE A  25      60.483  59.372  64.654  1.00                  
ATOM    404  C   PHE A  25      63.787  57.967  67.689  1.00                  
ATOM    405  O   PHE A  25      64.855  58.497  68.004  1.00                  
ATOM    406  N   GLY A  26      62.818  57.718  68.573  1.00                  
ATOM    407  H   GLY A  26      61.941  57.311  68.269  1.00                  
ATOM    408  CA  GLY A  26      62.986  57.988  69.994  1.00                  
ATOM    409  HA1 GLY A  26      62.116  57.627  70.542  1.00                  
ATOM    410  HA2 GLY A  26      63.106  59.059  70.158  1.00                  
ATOM    411  C   GLY A  26      64.217  57.258  70.492  1.00                  
ATOM    412  O   GLY A  26      65.142  57.921  70.972  1.00                  
ATOM    413  N   PHE A  27      64.290  55.942  70.221  1.00                  
ATOM    414  H   PHE A  27      63.507  55.473  69.774  1.00                  
ATOM    415  CA  PHE A  27      65.532  55.207  70.476  1.00                  
ATOM    416  HA  PHE A  27      65.780  55.316  71.530  1.00                  
ATOM    417  CB  PHE A  27      65.335  53.707  70.193  1.00                  
ATOM    418  HB1 PHE A  27      66.303  53.212  70.266  1.00                  
ATOM    419  HB2 PHE A  27      64.982  53.585  69.168  1.00                  
ATOM    420  CG  PHE A  27      64.381  52.994  71.137  1.00                  
ATOM    421  CD1 PHE A  27      63.249  52.324  70.632  1.00                  
ATOM    422  HD1 PHE A  27      63.056  52.317  69.572  1.00                  
ATOM    423  CE1 PHE A  27      62.366  51.661  71.504  1.00                  
ATOM    424  HE1 PHE A  27      61.498  51.156  71.113  1.00                  
ATOM    425  CZ  PHE A  27      62.617  51.656  72.886  1.00                  
ATOM    426  HZ  PHE A  27      61.940  51.150  73.557  1.00                  
ATOM    427  CE2 PHE A  27      63.754  52.307  73.395  1.00                  
ATOM    428  HE2 PHE A  27      63.952  52.296  74.460  1.00                  
ATOM    429  CD2 PHE A  27      64.636  52.971  72.524  1.00                  
ATOM    430  HD2 PHE A  27      65.508  53.462  72.921  1.00                  
ATOM    431  C   PHE A  27      66.726  55.802  69.691  1.00                  
ATOM    432  O   PHE A  27      67.615  56.432  70.284  1.00                  
ATOM    433  N   VAL A  28      66.734  55.607  68.361  1.00                  
ATOM    434  H   VAL A  28      65.909  55.189  67.939  1.00                  
ATOM    435  CA  VAL A  28      67.969  55.630  67.538  1.00                  
ATOM    436  HA  VAL A  28      68.757  55.132  68.101  1.00                  
ATOM    437  CB  VAL A  28      67.739  54.810  66.239  1.00                  
ATOM    438  HB  VAL A  28      66.951  55.289  65.657  1.00                  
ATOM    439  CG1 VAL A  28      68.979  54.665  65.342  1.00                  
ATOM    440 1HG1 VAL A  28      68.778  53.972  64.525  1.00                  
ATOM    441 2HG1 VAL A  28      69.235  55.626  64.898  1.00                  
ATOM    442 3HG1 VAL A  28      69.825  54.301  65.927  1.00                  
ATOM    443  CG2 VAL A  28      67.295  53.373  66.567  1.00                  
ATOM    444 1HG2 VAL A  28      67.149  52.811  65.646  1.00                  
ATOM    445 2HG2 VAL A  28      68.048  52.876  67.178  1.00                  
ATOM    446 3HG2 VAL A  28      66.347  53.370  67.099  1.00                  
ATOM    447  C   VAL A  28      68.505  57.031  67.217  1.00                  
ATOM    448  O   VAL A  28      69.652  57.164  66.801  1.00                  
ATOM    449  N   ILE A  29      67.727  58.085  67.469  1.00                  
ATOM    450  H   ILE A  29      66.785  57.908  67.802  1.00                  
ATOM    451  CA  ILE A  29      68.194  59.477  67.419  1.00                  
ATOM    452  HA  ILE A  29      69.232  59.492  67.086  1.00                  
ATOM    453  CB  ILE A  29      67.379  60.327  66.408  1.00                  
ATOM    454  HB  ILE A  29      66.364  60.443  66.792  1.00                  
ATOM    455  CG2 ILE A  29      68.014  61.728  66.292  1.00                  
ATOM    456 1HG2 ILE A  29      67.417  62.365  65.642  1.00                  
ATOM    457 2HG2 ILE A  29      68.070  62.213  67.266  1.00                  
ATOM    458 3HG2 ILE A  29      69.020  61.648  65.880  1.00                  
ATOM    459  CG1 ILE A  29      67.297  59.640  65.022  1.00                  
ATOM    460 1HG1 ILE A  29      66.766  58.694  65.128  1.00                  
ATOM    461 2HG1 ILE A  29      68.304  59.420  64.667  1.00                  
ATOM    462  CD1 ILE A  29      66.562  60.445  63.939  1.00                  
ATOM    463  HD1 ILE A  29      66.396  59.812  63.068  1.00                  
ATOM    464  HD2 ILE A  29      65.601  60.793  64.314  1.00                  
ATOM    465  HD3 ILE A  29      67.161  61.300  63.629  1.00                  
ATOM    466  C   ILE A  29      68.173  60.085  68.828  1.00                  
ATOM    467  O   ILE A  29      69.164  60.703  69.247  1.00                  
ATOM    468  N   GLY A  30      67.089  59.896  69.594  1.00                  
ATOM    469  H   GLY A  30      66.332  59.305  69.271  1.00                  
ATOM    470  CA  GLY A  30      66.916  60.630  70.845  1.00                  
ATOM    471  HA1 GLY A  30      65.913  60.442  71.227  1.00                  
ATOM    472  HA2 GLY A  30      67.031  61.698  70.664  1.00                  
ATOM    473  C   GLY A  30      67.912  60.214  71.936  1.00                  
ATOM    474  O   GLY A  30      68.413  61.090  72.635  1.00                  
ATOM    475  N   LEU A  31      68.262  58.923  72.078  1.00                  
ATOM    476  H   LEU A  31      67.838  58.219  71.482  1.00                  
ATOM    477  CA  LEU A  31      69.229  58.526  73.127  1.00                  
ATOM    478  HA  LEU A  31      68.996  59.070  74.043  1.00                  
ATOM    479  CB  LEU A  31      69.073  57.020  73.434  1.00                  
ATOM    480  HB1 LEU A  31      70.014  56.658  73.851  1.00                  
ATOM    481  HB2 LEU A  31      68.897  56.479  72.507  1.00                  
ATOM    482  CG  LEU A  31      67.963  56.659  74.442  1.00                  
ATOM    483  HG  LEU A  31      68.247  57.039  75.423  1.00                  
ATOM    484  CD1 LEU A  31      66.580  57.210  74.097  1.00                  
ATOM    485 1HD1 LEU A  31      66.300  56.906  73.091  1.00                  
ATOM    486 2HD1 LEU A  31      65.838  56.840  74.804  1.00                  
ATOM    487 3HD1 LEU A  31      66.585  58.297  74.152  1.00                  
ATOM    488  CD2 LEU A  31      67.838  55.135  74.530  1.00                  
ATOM    489 1HD2 LEU A  31      67.112  54.869  75.297  1.00                  
ATOM    490 2HD2 LEU A  31      67.518  54.731  73.570  1.00                  
ATOM    491 3HD2 LEU A  31      68.802  54.703  74.798  1.00                  
ATOM    492  C   LEU A  31      70.695  58.902  72.784  1.00                  
ATOM    493  O   LEU A  31      71.405  59.461  73.639  1.00                  
ATOM    494  N   PRO A  32      71.153  58.687  71.535  1.00                  
ATOM    495  CD  PRO A  32      70.630  57.780  70.516  1.00                  
ATOM    496  HD1 PRO A  32      69.770  58.229  70.022  1.00                  
ATOM    497  HD2 PRO A  32      70.366  56.811  70.935  1.00                  
ATOM    498  CG  PRO A  32      71.764  57.607  69.508  1.00                  
ATOM    499  HG1 PRO A  32      71.402  57.377  68.511  1.00                  
ATOM    500  HG2 PRO A  32      72.447  56.830  69.854  1.00                  
ATOM    501  CB  PRO A  32      72.460  58.962  69.561  1.00                  
ATOM    502  HB1 PRO A  32      71.894  59.688  68.976  1.00                  
ATOM    503  HB2 PRO A  32      73.490  58.903  69.208  1.00                  
ATOM    504  CA  PRO A  32      72.385  59.287  71.051  1.00                  
ATOM    505  HA  PRO A  32      73.216  58.796  71.557  1.00                  
ATOM    506  C   PRO A  32      72.485  60.819  71.339  1.00                  
ATOM    507  O   PRO A  32      73.459  61.318  71.912  1.00                  
ATOM    508  N   VAL A  33      71.434  61.594  71.054  1.00                  
ATOM    509  H   VAL A  33      70.636  61.193  70.569  1.00                  
ATOM    510  CA  VAL A  33      71.381  63.016  71.462  1.00                  
ATOM    511  HA  VAL A  33      72.264  63.524  71.075  1.00                  
ATOM    512  CB  VAL A  33      70.137  63.679  70.830  1.00                  
ATOM    513  HB  VAL A  33      69.263  63.053  71.008  1.00                  
ATOM    514  CG1 VAL A  33      69.829  65.078  71.375  1.00                  
ATOM    515 1HG1 VAL A  33      69.009  65.525  70.814  1.00                  
ATOM    516 2HG1 VAL A  33      69.526  65.011  72.420  1.00                  
ATOM    517 3HG1 VAL A  33      70.711  65.713  71.295  1.00                  
ATOM    518  CG2 VAL A  33      70.338  63.822  69.315  1.00                  
ATOM    519 1HG2 VAL A  33      69.435  64.222  68.857  1.00                  
ATOM    520 2HG2 VAL A  33      71.173  64.492  69.111  1.00                  
ATOM    521 3HG2 VAL A  33      70.545  62.854  68.860  1.00                  
ATOM    522  C   VAL A  33      71.418  63.215  72.992  1.00                  
ATOM    523  O   VAL A  33      71.983  64.178  73.514  1.00                  
ATOM    524  N   GLY A  34      70.910  62.260  73.754  1.00                  
ATOM    525  H   GLY A  34      70.391  61.511  73.315  1.00                  
ATOM    526  CA  GLY A  34      71.167  62.173  75.182  1.00                  
ATOM    527  HA1 GLY A  34      70.684  61.275  75.561  1.00                  
ATOM    528  HA2 GLY A  34      70.725  63.035  75.678  1.00                  
ATOM    529  C   GLY A  34      72.667  62.103  75.573  1.00                  
ATOM    530  O   GLY A  34      73.071  62.631  76.621  1.00                  
ATOM    531  N   VAL A  35      73.554  61.575  74.708  1.00                  
ATOM    532  H   VAL A  35      73.233  61.166  73.835  1.00                  
ATOM    533  CA  VAL A  35      75.013  61.828  74.928  1.00                  
ATOM    534  HA  VAL A  35      75.197  61.456  75.936  1.00                  
ATOM    535  CB  VAL A  35      76.016  61.031  74.062  1.00                  
ATOM    536  HB  VAL A  35      76.918  60.934  74.664  1.00                  
ATOM    537  CG1 VAL A  35      75.566  59.587  73.797  1.00                  
ATOM    538 1HG1 VAL A  35      76.377  59.026  73.334  1.00                  
ATOM    539 2HG1 VAL A  35      75.297  59.110  74.739  1.00                  
ATOM    540 3HG1 VAL A  35      74.703  59.573  73.139  1.00                  
ATOM    541  CG2 VAL A  35      76.487  61.736  72.780  1.00                  
ATOM    542 1HG2 VAL A  35      77.034  61.039  72.148  1.00                  
ATOM    543 2HG2 VAL A  35      75.654  62.145  72.222  1.00                  
ATOM    544 3HG2 VAL A  35      77.154  62.557  73.041  1.00                  
ATOM    545  C   VAL A  35      75.407  63.301  75.012  1.00                  
ATOM    546  O   VAL A  35      76.420  63.616  75.642  1.00                  
ATOM    547  N   LEU A  36      74.584  64.217  74.489  1.00                  
ATOM    548  H   LEU A  36      73.744  63.907  74.008  1.00                  
ATOM    549  CA  LEU A  36      74.739  65.655  74.812  1.00                  
ATOM    550  HA  LEU A  36      75.669  65.943  74.352  1.00                  
ATOM    551  CB  LEU A  36      73.632  66.484  74.125  1.00                  
ATOM    552  HB1 LEU A  36      72.684  66.298  74.629  1.00                  
ATOM    553  HB2 LEU A  36      73.554  66.105  73.107  1.00                  
ATOM    554  CG  LEU A  36      73.829  68.012  74.012  1.00                  
ATOM    555  HG  LEU A  36      74.844  68.224  73.676  1.00                  
ATOM    556  CD1 LEU A  36      72.852  68.542  72.954  1.00                  
ATOM    557 1HD1 LEU A  36      72.997  69.612  72.819  1.00                  
ATOM    558 2HD1 LEU A  36      73.035  68.048  72.000  1.00                  
ATOM    559 3HD1 LEU A  36      71.824  68.349  73.261  1.00                  
ATOM    560  CD2 LEU A  36      73.539  68.811  75.289  1.00                  
ATOM    561 1HD2 LEU A  36      73.470  69.873  75.064  1.00                  
ATOM    562 2HD2 LEU A  36      72.608  68.473  75.738  1.00                  
ATOM    563 3HD2 LEU A  36      74.346  68.692  76.002  1.00                  
ATOM    564  C   LEU A  36      74.821  65.943  76.316  1.00                  
ATOM    565  O   LEU A  36      75.638  66.781  76.700  1.00                  
ATOM    566  N   LEU A  37      74.087  65.216  77.174  1.00                  
ATOM    567  H   LEU A  37      73.500  64.473  76.806  1.00                  
ATOM    568  CA  LEU A  37      74.252  65.348  78.653  1.00                  
ATOM    569  HA  LEU A  37      73.853  66.311  78.948  1.00                  
ATOM    570  CB  LEU A  37      73.475  64.272  79.443  1.00                  
ATOM    571  HB1 LEU A  37      73.970  64.132  80.406  1.00                  
ATOM    572  HB2 LEU A  37      73.549  63.315  78.933  1.00                  
ATOM    573  CG  LEU A  37      71.997  64.573  79.765  1.00                  
ATOM    574  HG  LEU A  37      71.600  63.699  80.277  1.00                  
ATOM    575  CD1 LEU A  37      71.839  65.769  80.707  1.00                  
ATOM    576 1HD1 LEU A  37      70.802  65.835  81.035  1.00                  
ATOM    577 2HD1 LEU A  37      72.472  65.639  81.584  1.00                  
ATOM    578 3HD1 LEU A  37      72.099  66.698  80.204  1.00                  
ATOM    579  CD2 LEU A  37      71.141  64.817  78.523  1.00                  
ATOM    580 1HD2 LEU A  37      70.097  64.932  78.814  1.00                  
ATOM    581 2HD2 LEU A  37      71.469  65.715  78.003  1.00                  
ATOM    582 3HD2 LEU A  37      71.219  63.962  77.855  1.00                  
ATOM    583  C   LEU A  37      75.711  65.342  79.078  1.00                  
ATOM    584  O   LEU A  37      76.131  66.254  79.795  1.00                  
ATOM    585  N   TYR A  38      76.499  64.382  78.591  1.00                  
ATOM    586  H   TYR A  38      76.142  63.727  77.904  1.00                  
ATOM    587  CA  TYR A  38      77.910  64.299  79.033  1.00                  
ATOM    588  HA  TYR A  38      77.925  64.210  80.118  1.00                  
ATOM    589  CB  TYR A  38      78.544  63.033  78.442  1.00                  
ATOM    590  HB1 TYR A  38      79.518  62.876  78.904  1.00                  
ATOM    591  HB2 TYR A  38      78.702  63.199  77.376  1.00                  
ATOM    592  CG  TYR A  38      77.726  61.759  78.600  1.00                  
ATOM    593  CD1 TYR A  38      76.972  61.517  79.766  1.00                  
ATOM    594  HD1 TYR A  38      76.961  62.240  80.579  1.00                  
ATOM    595  CE1 TYR A  38      76.206  60.346  79.886  1.00                  
ATOM    596  HE1 TYR A  38      75.624  60.157  80.774  1.00                  
ATOM    597  CZ  TYR A  38      76.187  59.407  78.838  1.00                  
ATOM    598  OH  TYR A  38      75.444  58.279  78.962  1.00                  
ATOM    599  HH  TYR A  38      75.434  57.768  78.153  1.00                  
ATOM    600  CE2 TYR A  38      76.931  59.647  77.661  1.00                  
ATOM    601  HE2 TYR A  38      76.916  58.936  76.854  1.00                  
ATOM    602  CD2 TYR A  38      77.701  60.821  77.549  1.00                  
ATOM    603  HD2 TYR A  38      78.276  61.011  76.651  1.00                  
ATOM    604  C   TYR A  38      78.707  65.577  78.687  1.00                  
ATOM    605  O   TYR A  38      79.424  66.132  79.544  1.00                  
ATOM    606  N   VAL A  39      78.469  66.097  77.474  1.00                  
ATOM    607  H   VAL A  39      77.784  65.636  76.886  1.00                  
ATOM    608  CA  VAL A  39      79.114  67.308  76.960  1.00                  
ATOM    609  HA  VAL A  39      80.137  67.274  77.322  1.00                  
ATOM    610  CB  VAL A  39      79.219  67.370  75.409  1.00                  
ATOM    611  HB  VAL A  39      79.976  68.119  75.175  1.00                  
ATOM    612  CG1 VAL A  39      79.643  66.065  74.721  1.00                  
ATOM    613 1HG1 VAL A  39      79.715  66.211  73.643  1.00                  
ATOM    614 2HG1 VAL A  39      80.608  65.726  75.074  1.00                  
ATOM    615 3HG1 VAL A  39      78.914  65.275  74.910  1.00                  
ATOM    616  CG2 VAL A  39      77.926  67.784  74.714  1.00                  
ATOM    617 1HG2 VAL A  39      77.235  66.973  74.818  1.00                  
ATOM    618 2HG2 VAL A  39      77.485  68.667  75.171  1.00                  
ATOM    619 3HG2 VAL A  39      78.108  67.959  73.655  1.00                  
ATOM    620  C   VAL A  39      78.554  68.614  77.537  1.00                  
ATOM    621  O   VAL A  39      79.164  69.651  77.298  1.00                  
ATOM    622  N   THR A  40      77.426  68.589  78.279  1.00                  
ATOM    623  H   THR A  40      76.956  67.698  78.400  1.00                  
ATOM    624  CA  THR A  40      76.725  69.818  78.737  1.00                  
ATOM    625  HA  THR A  40      76.233  70.267  77.874  1.00                  
ATOM    626  CB  THR A  40      75.653  69.556  79.808  1.00                  
ATOM    627  HB  THR A  40      75.399  70.506  80.280  1.00                  
ATOM    628  CG2 THR A  40      74.360  68.993  79.233  1.00                  
ATOM    629 1HG2 THR A  40      73.748  68.583  80.036  1.00                  
ATOM    630 2HG2 THR A  40      73.809  69.791  78.739  1.00                  
ATOM    631 3HG2 THR A  40      74.587  68.230  78.498  1.00                  
ATOM    632  OG1 THR A  40      76.154  68.703  80.812  1.00                  
ATOM    633  HG1 THR A  40      76.099  67.783  80.477  1.00                  
ATOM    634  C   THR A  40      77.674  70.875  79.287  1.00                  
ATOM    635  O   THR A  40      77.849  71.935  78.683  1.00                  
ATOM    636  N   ARG A  41      78.361  70.533  80.386  1.00                  
ATOM    637  H   ARG A  41      78.086  69.656  80.819  1.00                  
ATOM    638  CA  ARG A  41      79.587  71.206  80.826  1.00                  
ATOM    639  HA  ARG A  41      80.191  71.289  79.934  1.00                  
ATOM    640  CB  ARG A  41      79.284  72.625  81.375  1.00                  
ATOM    641  HB1 ARG A  41      79.180  72.570  82.460  1.00                  
ATOM    642  HB2 ARG A  41      78.333  72.999  80.994  1.00                  
ATOM    643  CG  ARG A  41      80.373  73.670  81.048  1.00                  
ATOM    644  HG1 ARG A  41      81.361  73.225  81.169  1.00                  
ATOM    645  HG2 ARG A  41      80.289  74.479  81.775  1.00                  
ATOM    646  CD  ARG A  41      80.256  74.307  79.645  1.00                  
ATOM    647  HD1 ARG A  41      81.044  75.052  79.521  1.00                  
ATOM    648  HD2 ARG A  41      79.296  74.825  79.585  1.00                  
ATOM    649  NE  ARG A  41      80.322  73.319  78.554  1.00                  
ATOM    650  HE  ARG A  41      79.426  72.963  78.231  1.00                  
ATOM    651  CZ  ARG A  41      81.380  72.632  78.167  1.00                  
ATOM    652  NH1 ARG A  41      82.596  72.944  78.511  1.00                  
ATOM    653 1HH1 ARG A  41      82.756  73.789  79.026  1.00                  
ATOM    654 2HH1 ARG A  41      83.340  72.315  78.279  1.00                  
ATOM    655  NH2 ARG A  41      81.223  71.551  77.471  1.00                  
ATOM    656 1HH2 ARG A  41      80.289  71.207  77.260  1.00                  
ATOM    657 2HH2 ARG A  41      81.944  70.839  77.442  1.00                  
ATOM    658  C   ARG A  41      80.492  70.446  81.783  1.00                  
ATOM    659  O   ARG A  41      81.698  70.523  81.558  1.00                  
ATOM    660  N   PRO A  42      79.984  69.727  82.803  1.00                  
ATOM    661  CD  PRO A  42      78.601  69.665  83.258  1.00                  
ATOM    662  HD1 PRO A  42      78.064  68.907  82.688  1.00                  
ATOM    663  HD2 PRO A  42      78.094  70.626  83.176  1.00                  
ATOM    664  CG  PRO A  42      78.670  69.238  84.721  1.00                  
ATOM    665  HG1 PRO A  42      77.771  68.703  85.033  1.00                  
ATOM    666  HG2 PRO A  42      78.841  70.112  85.352  1.00                  
ATOM    667  CB  PRO A  42      79.904  68.339  84.747  1.00                  
ATOM    668  HB1 PRO A  42      79.617  67.332  84.438  1.00                  
ATOM    669  HB2 PRO A  42      80.362  68.311  85.737  1.00                  
ATOM    670  CA  PRO A  42      80.842  68.972  83.709  1.00                  
ATOM    671  HA  PRO A  42      81.521  69.661  84.213  1.00                  
ATOM    672  C   PRO A  42      81.666  67.888  83.004  1.00                  
ATOM    673  O   PRO A  42      82.789  67.655  83.437  1.00                  
ATOM    674  N   GLY A  43      81.159  67.209  81.952  1.00                  
ATOM    675  H   GLY A  43      80.269  67.450  81.541  1.00                  
ATOM    676  CA  GLY A  43      81.747  65.907  81.643  1.00                  
ATOM    677  HA1 GLY A  43      82.835  65.939  81.706  1.00                  
ATOM    678  HA2 GLY A  43      81.469  65.592  80.644  1.00                  
ATOM    679  C   GLY A  43      81.228  64.848  82.597  1.00                  
ATOM    680  O   GLY A  43      82.020  64.139  83.208  1.00                  
ATOM    681  N   GLN A  44      79.893  64.782  82.740  1.00                  
ATOM    682  H   GLN A  44      79.338  65.397  82.166  1.00                  
ATOM    683  CA  GLN A  44      79.196  63.883  83.671  1.00                  
ATOM    684  HA  GLN A  44      79.346  64.258  84.685  1.00                  
ATOM    685  CB  GLN A  44      77.686  63.881  83.362  1.00                  
ATOM    686  HB1 GLN A  44      77.540  63.488  82.355  1.00                  
ATOM    687  HB2 GLN A  44      77.308  64.904  83.384  1.00                  
ATOM    688  CG  GLN A  44      76.857  63.028  84.350  1.00                  
ATOM    689  HG1 GLN A  44      76.839  63.520  85.321  1.00                  
ATOM    690  HG2 GLN A  44      77.322  62.053  84.475  1.00                  
ATOM    691  CD  GLN A  44      75.422  62.775  83.895  1.00                  
ATOM    692  OE1 GLN A  44      74.884  63.427  83.015  1.00                  
ATOM    693  NE2 GLN A  44      74.742  61.796  84.449  1.00                  
ATOM    694 1HE2 GLN A  44      75.148  61.223  85.166  1.00                  
ATOM    695 2HE2 GLN A  44      73.812  61.660  84.095  1.00                  
ATOM    696  C   GLN A  44      79.761  62.453  83.626  1.00                  
ATOM    697  O   GLN A  44      79.899  61.825  84.673  1.00                  
ATOM    698  N   ILE A  45      80.140  61.970  82.434  1.00                  
ATOM    699  H   ILE A  45      79.947  62.515  81.609  1.00                  
ATOM    700  CA  ILE A  45      81.085  60.865  82.296  1.00                  
ATOM    701  HA  ILE A  45      81.817  60.988  83.096  1.00                  
ATOM    702  CB  ILE A  45      80.369  59.503  82.551  1.00                  
ATOM    703  HB  ILE A  45      79.954  59.537  83.557  1.00                  
ATOM    704  CG2 ILE A  45      79.175  59.225  81.618  1.00                  
ATOM    705 1HG2 ILE A  45      78.661  58.319  81.938  1.00                  
ATOM    706 2HG2 ILE A  45      78.466  60.049  81.663  1.00                  
ATOM    707 3HG2 ILE A  45      79.509  59.093  80.589  1.00                  
ATOM    708  CG1 ILE A  45      81.315  58.286  82.515  1.00                  
ATOM    709 1HG1 ILE A  45      81.764  58.195  81.527  1.00                  
ATOM    710 2HG1 ILE A  45      80.728  57.384  82.692  1.00                  
ATOM    711  CD1 ILE A  45      82.415  58.333  83.585  1.00                  
ATOM    712  HD1 ILE A  45      82.986  57.405  83.552  1.00                  
ATOM    713  HD2 ILE A  45      83.094  59.165  83.405  1.00                  
ATOM    714  HD3 ILE A  45      81.968  58.439  84.574  1.00                  
ATOM    715  C   ILE A  45      81.850  60.897  80.965  1.00                  
ATOM    716  O   ILE A  45      81.266  60.762  79.895  1.00                  
ATOM    717  N   ILE A  46      83.180  61.029  81.056  1.00                  
ATOM    718  H   ILE A  46      83.533  61.179  81.989  1.00                  
ATOM    719  CA  ILE A  46      84.207  61.013  79.987  1.00                  
ATOM    720  HA  ILE A  46      85.133  61.345  80.459  1.00                  
ATOM    721  CB  ILE A  46      84.472  59.569  79.482  1.00                  
ATOM    722  HB  ILE A  46      83.550  59.197  79.033  1.00                  
ATOM    723  CG2 ILE A  46      85.556  59.540  78.388  1.00                  
ATOM    724 1HG2 ILE A  46      85.787  58.511  78.114  1.00                  
ATOM    725 2HG2 ILE A  46      85.208  60.051  77.491  1.00                  
ATOM    726 3HG2 ILE A  46      86.463  60.031  78.738  1.00                  
ATOM    727  CG1 ILE A  46      84.861  58.576  80.603  1.00                  
ATOM    728 1HG1 ILE A  46      85.051  57.600  80.157  1.00                  
ATOM    729 2HG1 ILE A  46      84.017  58.453  81.272  1.00                  
ATOM    730  CD1 ILE A  46      86.081  58.957  81.456  1.00                  
ATOM    731  HD1 ILE A  46      85.889  59.877  82.003  1.00                  
ATOM    732  HD2 ILE A  46      86.276  58.161  82.174  1.00                  
ATOM    733  HD3 ILE A  46      86.960  59.079  80.826  1.00                  
ATOM    734  C   ILE A  46      84.008  62.002  78.823  1.00                  
ATOM    735  O   ILE A  46      84.857  62.862  78.595  1.00                  
ATOM    736  N   ALA A  47      82.935  61.877  78.049  1.00                  
ATOM    737  H   ALA A  47      82.199  61.253  78.361  1.00                  
ATOM    738  CA  ALA A  47      82.764  62.551  76.769  1.00                  
ATOM    739  HA  ALA A  47      83.727  62.579  76.255  1.00                  
ATOM    740  CB  ALA A  47      81.794  61.718  75.921  1.00                  
ATOM    741  HB1 ALA A  47      81.655  62.193  74.949  1.00                  
ATOM    742  HB2 ALA A  47      82.198  60.715  75.774  1.00                  
ATOM    743  HB3 ALA A  47      80.828  61.643  76.423  1.00                  
ATOM    744  C   ALA A  47      82.273  64.006  76.931  1.00                  
ATOM    745  O   ALA A  47      81.087  64.262  77.127  1.00                  
ATOM    746  N   ASN A  48      83.174  64.978  76.816  1.00                  
ATOM    747  H   ASN A  48      84.151  64.717  76.765  1.00                  
ATOM    748  CA  ASN A  48      82.868  66.409  76.879  1.00                  
ATOM    749  HA  ASN A  48      81.910  66.626  76.421  1.00                  
ATOM    750  CB  ASN A  48      82.819  66.795  78.370  1.00                  
ATOM    751  HB1 ASN A  48      83.693  66.371  78.867  1.00                  
ATOM    752  HB2 ASN A  48      81.931  66.334  78.788  1.00                  
ATOM    753  CG  ASN A  48      82.769  68.279  78.685  1.00                  
ATOM    754  OD1 ASN A  48      82.470  69.133  77.862  1.00                  
ATOM    755  ND2 ASN A  48      83.058  68.633  79.912  1.00                  
ATOM    756 1HD2 ASN A  48      83.308  67.932  80.589  1.00                  
ATOM    757 2HD2 ASN A  48      82.901  69.580  80.225  1.00                  
ATOM    758  C   ASN A  48      83.959  67.201  76.162  1.00                  
ATOM    759  O   ASN A  48      85.146  67.037  76.430  1.00                  
ATOM    760  N   ALA A  49      83.542  68.078  75.259  1.00                  
ATOM    761  H   ALA A  49      82.547  68.208  75.144  1.00                  
ATOM    762  CA  ALA A  49      84.411  68.987  74.534  1.00                  
ATOM    763  HA  ALA A  49      85.119  69.451  75.219  1.00                  
ATOM    764  CB  ALA A  49      85.179  68.183  73.465  1.00                  
ATOM    765  HB1 ALA A  49      85.838  68.839  72.900  1.00                  
ATOM    766  HB2 ALA A  49      85.792  67.415  73.940  1.00                  
ATOM    767  HB3 ALA A  49      84.476  67.698  72.787  1.00                  
ATOM    768  C   ALA A  49      83.555  70.077  73.859  1.00                  
ATOM    769  O   ALA A  49      82.324  70.023  73.904  1.00                  
ATOM    770  N   LYS A  50      84.190  71.020  73.144  1.00                  
ATOM    771  H   LYS A  50      85.199  70.981  73.156  1.00                  
ATOM    772  CA  LYS A  50      83.546  72.088  72.333  1.00                  
ATOM    773  HA  LYS A  50      83.014  72.739  73.026  1.00                  
ATOM    774  CB  LYS A  50      84.648  72.940  71.663  1.00                  
ATOM    775  HB1 LYS A  50      85.144  72.353  70.889  1.00                  
ATOM    776  HB2 LYS A  50      85.389  73.200  72.421  1.00                  
ATOM    777  CG  LYS A  50      84.113  74.251  71.051  1.00                  
ATOM    778  HG1 LYS A  50      83.451  74.722  71.778  1.00                  
ATOM    779  HG2 LYS A  50      83.532  74.025  70.158  1.00                  
ATOM    780  CD  LYS A  50      85.202  75.277  70.680  1.00                  
ATOM    781  HD1 LYS A  50      85.819  75.471  71.559  1.00                  
ATOM    782  HD2 LYS A  50      84.699  76.207  70.412  1.00                  
ATOM    783  CE  LYS A  50      86.088  74.834  69.506  1.00                  
ATOM    784  HE1 LYS A  50      85.443  74.552  68.669  1.00                  
ATOM    785  HE2 LYS A  50      86.655  73.949  69.805  1.00                  
ATOM    786  NZ  LYS A  50      87.018  75.915  69.081  1.00                  
ATOM    787  HZ1 LYS A  50      87.613  75.605  68.324  1.00                  
ATOM    788  HZ2 LYS A  50      86.506  76.725  68.762  1.00                  
ATOM    789  HZ3 LYS A  50      87.610  76.205  69.847  1.00                  
ATOM    790  C   LYS A  50      82.472  71.608  71.314  1.00                  
ATOM    791  O   LYS A  50      81.616  72.381  70.850  1.00                  
ATOM    792  N   LEU A  51      82.467  70.299  71.051  1.00                  
ATOM    793  H   LEU A  51      83.198  69.745  71.459  1.00                  
ATOM    794  CA  LEU A  51      81.371  69.581  70.405  1.00                  
ATOM    795  HA  LEU A  51      81.349  69.878  69.359  1.00                  
ATOM    796  CB  LEU A  51      81.605  68.061  70.477  1.00                  
ATOM    797  HB1 LEU A  51      80.744  67.557  70.034  1.00                  
ATOM    798  HB2 LEU A  51      81.657  67.764  71.526  1.00                  
ATOM    799  CG  LEU A  51      82.872  67.546  69.759  1.00                  
ATOM    800  HG  LEU A  51      83.746  68.027  70.201  1.00                  
ATOM    801  CD1 LEU A  51      82.998  66.037  69.970  1.00                  
ATOM    802 1HD1 LEU A  51      83.911  65.676  69.496  1.00                  
ATOM    803 2HD1 LEU A  51      83.051  65.811  71.035  1.00                  
ATOM    804 3HD1 LEU A  51      82.143  65.522  69.528  1.00                  
ATOM    805  CD2 LEU A  51      82.859  67.843  68.259  1.00                  
ATOM    806 1HD2 LEU A  51      83.743  67.410  67.789  1.00                  
ATOM    807 2HD2 LEU A  51      81.971  67.409  67.798  1.00                  
ATOM    808 3HD2 LEU A  51      82.871  68.917  68.082  1.00                  
ATOM    809  C   LEU A  51      79.988  69.947  70.969  1.00                  
ATOM    810  O   LEU A  51      79.061  70.026  70.184  1.00                  
ATOM    811  N   TYR A  52      79.836  70.261  72.265  1.00                  
ATOM    812  H   TYR A  52      80.618  70.141  72.896  1.00                  
ATOM    813  CA  TYR A  52      78.564  70.777  72.803  1.00                  
ATOM    814  HA  TYR A  52      77.800  70.014  72.661  1.00                  
ATOM    815  CB  TYR A  52      78.684  71.033  74.325  1.00                  
ATOM    816  HB1 TYR A  52      79.334  70.276  74.756  1.00                  
ATOM    817  HB2 TYR A  52      77.692  70.889  74.754  1.00                  
ATOM    818  CG  TYR A  52      79.186  72.398  74.787  1.00                  
ATOM    819  CD1 TYR A  52      80.523  72.774  74.570  1.00                  
ATOM    820  HD1 TYR A  52      81.186  72.087  74.082  1.00                  
ATOM    821  CE1 TYR A  52      80.999  74.024  75.007  1.00                  
ATOM    822  HE1 TYR A  52      82.032  74.308  74.856  1.00                  
ATOM    823  CZ  TYR A  52      80.137  74.909  75.680  1.00                  
ATOM    824  OH  TYR A  52      80.620  76.091  76.144  1.00                  
ATOM    825  HH  TYR A  52      79.943  76.610  76.581  1.00                  
ATOM    826  CE2 TYR A  52      78.790  74.545  75.896  1.00                  
ATOM    827  HE2 TYR A  52      78.123  75.218  76.414  1.00                  
ATOM    828  CD2 TYR A  52      78.321  73.291  75.453  1.00                  
ATOM    829  HD2 TYR A  52      77.290  73.010  75.643  1.00                  
ATOM    830  C   TYR A  52      78.077  72.037  72.133  1.00                  
ATOM    831  O   TYR A  52      76.886  72.144  71.878  1.00                  
ATOM    832  N   ARG A  53      78.973  72.977  71.812  1.00                  
ATOM    833  H   ARG A  53      79.952  72.784  71.990  1.00                  
ATOM    834  CA  ARG A  53      78.606  74.220  71.143  1.00                  
ATOM    835  HA  ARG A  53      77.781  74.671  71.700  1.00                  
ATOM    836  CB  ARG A  53      79.806  75.184  71.140  1.00                  
ATOM    837  HB1 ARG A  53      80.448  74.991  70.278  1.00                  
ATOM    838  HB2 ARG A  53      80.406  75.009  72.035  1.00                  
ATOM    839  CG  ARG A  53      79.425  76.677  71.167  1.00                  
ATOM    840  HG1 ARG A  53      80.349  77.254  71.228  1.00                  
ATOM    841  HG2 ARG A  53      78.844  76.877  72.067  1.00                  
ATOM    842  CD  ARG A  53      78.632  77.163  69.945  1.00                  
ATOM    843  HD1 ARG A  53      77.633  76.724  69.973  1.00                  
ATOM    844  HD2 ARG A  53      79.139  76.827  69.040  1.00                  
ATOM    845  NE  ARG A  53      78.512  78.636  69.934  1.00                  
ATOM    846  HE  ARG A  53      78.761  79.115  70.784  1.00                  
ATOM    847  CZ  ARG A  53      78.040  79.377  68.943  1.00                  
ATOM    848  NH1 ARG A  53      77.605  78.850  67.834  1.00                  
ATOM    849 1HH1 ARG A  53      77.605  77.851  67.738  1.00                  
ATOM    850 2HH1 ARG A  53      77.279  79.439  67.089  1.00                  
ATOM    851  NH2 ARG A  53      77.994  80.678  69.056  1.00                  
ATOM    852 1HH2 ARG A  53      78.315  81.131  69.894  1.00                  
ATOM    853 2HH2 ARG A  53      77.614  81.238  68.316  1.00                  
ATOM    854  C   ARG A  53      78.079  73.889  69.750  1.00                  
ATOM    855  O   ARG A  53      77.002  74.364  69.385  1.00                  
ATOM    856  N   THR A  54      78.781  73.040  68.989  1.00                  
ATOM    857  H   THR A  54      79.635  72.621  69.340  1.00                  
ATOM    858  CA  THR A  54      78.274  72.679  67.634  1.00                  
ATOM    859  HA  THR A  54      78.014  73.600  67.113  1.00                  
ATOM    860  CB  THR A  54      79.357  71.980  66.791  1.00                  
ATOM    861  HB  THR A  54      78.898  71.500  65.925  1.00                  
ATOM    862  CG2 THR A  54      80.399  72.983  66.299  1.00                  
ATOM    863 1HG2 THR A  54      81.146  72.460  65.702  1.00                  
ATOM    864 2HG2 THR A  54      79.918  73.736  65.675  1.00                  
ATOM    865 3HG2 THR A  54      80.889  73.463  67.144  1.00                  
ATOM    866  OG1 THR A  54      80.062  71.022  67.546  1.00                  
ATOM    867  HG1 THR A  54      79.471  70.291  67.754  1.00                  
ATOM    868  C   THR A  54      77.010  71.821  67.615  1.00                  
ATOM    869  O   THR A  54      76.160  72.055  66.759  1.00                  
ATOM    870  N   VAL A  55      76.833  70.863  68.533  1.00                  
ATOM    871  H   VAL A  55      77.566  70.691  69.213  1.00                  
ATOM    872  CA  VAL A  55      75.683  69.946  68.511  1.00                  
ATOM    873  HA  VAL A  55      75.425  69.794  67.465  1.00                  
ATOM    874  CB  VAL A  55      75.961  68.527  69.053  1.00                  
ATOM    875  HB  VAL A  55      75.080  67.926  68.827  1.00                  
ATOM    876  CG1 VAL A  55      77.134  67.870  68.317  1.00                  
ATOM    877 1HG1 VAL A  55      77.226  66.831  68.631  1.00                  
ATOM    878 2HG1 VAL A  55      76.958  67.893  67.243  1.00                  
ATOM    879 3HG1 VAL A  55      78.068  68.380  68.536  1.00                  
ATOM    880  CG2 VAL A  55      76.160  68.441  70.573  1.00                  
ATOM    881 1HG2 VAL A  55      75.238  68.701  71.088  1.00                  
ATOM    882 2HG2 VAL A  55      76.428  67.422  70.853  1.00                  
ATOM    883 3HG2 VAL A  55      76.940  69.118  70.891  1.00                  
ATOM    884  C   VAL A  55      74.429  70.525  69.167  1.00                  
ATOM    885  O   VAL A  55      73.328  70.319  68.665  1.00                  
ATOM    886  N   SER A  56      74.577  71.333  70.225  1.00                  
ATOM    887  H   SER A  56      75.505  71.507  70.596  1.00                  
ATOM    888  CA  SER A  56      73.456  72.133  70.731  1.00                  
ATOM    889  HA  SER A  56      72.605  71.464  70.870  1.00                  
ATOM    890  CB  SER A  56      73.738  72.779  72.094  1.00                  
ATOM    891  HB1 SER A  56      73.953  71.999  72.826  1.00                  
ATOM    892  HB2 SER A  56      72.845  73.317  72.417  1.00                  
ATOM    893  OG  SER A  56      74.822  73.680  72.050  1.00                  
ATOM    894  HG  SER A  56      75.638  73.139  72.051  1.00                  
ATOM    895  C   SER A  56      73.022  73.180  69.703  1.00                  
ATOM    896  O   SER A  56      71.819  73.324  69.455  1.00                  
ATOM    897  N   ALA A  57      73.976  73.843  69.027  1.00                  
ATOM    898  H   ALA A  57      74.948  73.752  69.299  1.00                  
ATOM    899  CA  ALA A  57      73.624  74.727  67.918  1.00                  
ATOM    900  HA  ALA A  57      72.948  75.492  68.299  1.00                  
ATOM    901  CB  ALA A  57      74.879  75.437  67.398  1.00                  
ATOM    902  HB1 ALA A  57      74.604  76.113  66.588  1.00                  
ATOM    903  HB2 ALA A  57      75.329  76.020  68.200  1.00                  
ATOM    904  HB3 ALA A  57      75.597  74.709  67.025  1.00                  
ATOM    905  C   ALA A  57      72.881  74.006  66.788  1.00                  
ATOM    906  O   ALA A  57      71.859  74.518  66.357  1.00                  
ATOM    907  N   ILE A  58      73.335  72.833  66.327  1.00                  
ATOM    908  H   ILE A  58      74.217  72.466  66.671  1.00                  
ATOM    909  CA  ILE A  58      72.673  72.155  65.206  1.00                  
ATOM    910  HA  ILE A  58      72.511  72.933  64.464  1.00                  
ATOM    911  CB  ILE A  58      73.585  71.100  64.532  1.00                  
ATOM    912  HB  ILE A  58      74.612  71.467  64.588  1.00                  
ATOM    913  CG2 ILE A  58      73.537  69.721  65.208  1.00                  
ATOM    914 1HG2 ILE A  58      74.362  69.101  64.858  1.00                  
ATOM    915 2HG2 ILE A  58      73.627  69.831  66.279  1.00                  
ATOM    916 3HG2 ILE A  58      72.595  69.218  64.987  1.00                  
ATOM    917  CG1 ILE A  58      73.228  70.992  63.032  1.00                  
ATOM    918 1HG1 ILE A  58      73.287  71.987  62.592  1.00                  
ATOM    919 2HG1 ILE A  58      72.205  70.634  62.925  1.00                  
ATOM    920  CD1 ILE A  58      74.157  70.078  62.227  1.00                  
ATOM    921  HD1 ILE A  58      73.906  70.148  61.170  1.00                  
ATOM    922  HD2 ILE A  58      75.193  70.384  62.361  1.00                  
ATOM    923  HD3 ILE A  58      74.040  69.042  62.538  1.00                  
ATOM    924  C   ILE A  58      71.290  71.623  65.572  1.00                  
ATOM    925  O   ILE A  58      70.385  71.715  64.748  1.00                  
ATOM    926  N   VAL A  59      71.072  71.161  66.809  1.00                  
ATOM    927  H   VAL A  59      71.848  71.090  67.459  1.00                  
ATOM    928  CA  VAL A  59      69.710  70.808  67.252  1.00                  
ATOM    929  HA  VAL A  59      69.274  70.150  66.499  1.00                  
ATOM    930  CB  VAL A  59      69.717  70.019  68.583  1.00                  
ATOM    931  HB  VAL A  59      70.233  70.606  69.344  1.00                  
ATOM    932  CG1 VAL A  59      68.294  69.704  69.070  1.00                  
ATOM    933 1HG1 VAL A  59      68.337  69.059  69.948  1.00                  
ATOM    934 2HG1 VAL A  59      67.784  70.626  69.352  1.00                  
ATOM    935 3HG1 VAL A  59      67.745  69.202  68.275  1.00                  
ATOM    936  CG2 VAL A  59      70.422  68.664  68.422  1.00                  
ATOM    937 1HG2 VAL A  59      70.467  68.150  69.382  1.00                  
ATOM    938 2HG2 VAL A  59      69.888  68.038  67.708  1.00                  
ATOM    939 3HG2 VAL A  59      71.439  68.797  68.062  1.00                  
ATOM    940  C   VAL A  59      68.807  72.040  67.317  1.00                  
ATOM    941  O   VAL A  59      67.631  71.931  66.969  1.00                  
ATOM    942  N   ASN A  60      69.338  73.214  67.681  1.00                  
ATOM    943  H   ASN A  60      70.309  73.255  67.969  1.00                  
ATOM    944  CA  ASN A  60      68.576  74.458  67.561  1.00                  
ATOM    945  HA  ASN A  60      67.591  74.288  68.001  1.00                  
ATOM    946  CB  ASN A  60      69.227  75.577  68.385  1.00                  
ATOM    947  HB1 ASN A  60      68.815  76.535  68.064  1.00                  
ATOM    948  HB2 ASN A  60      70.304  75.601  68.227  1.00                  
ATOM    949  CG  ASN A  60      68.905  75.433  69.862  1.00                  
ATOM    950  OD1 ASN A  60      67.817  75.741  70.320  1.00                  
ATOM    951  ND2 ASN A  60      69.824  74.944  70.659  1.00                  
ATOM    952 1HD2 ASN A  60      70.672  74.560  70.265  1.00                  
ATOM    953 2HD2 ASN A  60      69.597  74.909  71.635  1.00                  
ATOM    954  C   ASN A  60      68.286  74.867  66.103  1.00                  
ATOM    955  O   ASN A  60      67.161  75.301  65.843  1.00                  
ATOM    956  N   ILE A  61      69.200  74.696  65.136  1.00                  
ATOM    957  H   ILE A  61      70.136  74.402  65.390  1.00                  
ATOM    958  CA  ILE A  61      68.891  75.026  63.731  1.00                  
ATOM    959  HA  ILE A  61      68.391  75.995  63.764  1.00                  
ATOM    960  CB  ILE A  61      70.094  75.258  62.784  1.00                  
ATOM    961  HB  ILE A  61      69.685  75.806  61.935  1.00                  
ATOM    962  CG2 ILE A  61      71.130  76.196  63.429  1.00                  
ATOM    963 1HG2 ILE A  61      71.776  76.616  62.660  1.00                  
ATOM    964 2HG2 ILE A  61      70.622  77.017  63.936  1.00                  
ATOM    965 3HG2 ILE A  61      71.738  75.652  64.145  1.00                  
ATOM    966  CG1 ILE A  61      70.716  73.975  62.199  1.00                  
ATOM    967 1HG1 ILE A  61      69.951  73.412  61.667  1.00                  
ATOM    968 2HG1 ILE A  61      71.089  73.353  63.001  1.00                  
ATOM    969  CD1 ILE A  61      71.856  74.227  61.204  1.00                  
ATOM    970  HD1 ILE A  61      72.150  73.284  60.744  1.00                  
ATOM    971  HD2 ILE A  61      71.520  74.905  60.420  1.00                  
ATOM    972  HD3 ILE A  61      72.720  74.647  61.717  1.00                  
ATOM    973  C   ILE A  61      67.843  74.076  63.127  1.00                  
ATOM    974  O   ILE A  61      66.915  74.526  62.452  1.00                  
ATOM    975  N   PHE A  62      67.913  72.779  63.456  1.00                  
ATOM    976  H   PHE A  62      68.709  72.459  63.995  1.00                  
ATOM    977  CA  PHE A  62      66.845  71.825  63.148  1.00                  
ATOM    978  HA  PHE A  62      66.722  71.773  62.067  1.00                  
ATOM    979  CB  PHE A  62      67.196  70.410  63.645  1.00                  
ATOM    980  HB1 PHE A  62      66.283  69.923  63.993  1.00                  
ATOM    981  HB2 PHE A  62      67.869  70.471  64.501  1.00                  
ATOM    982  CG  PHE A  62      67.800  69.536  62.567  1.00                  
ATOM    983  CD1 PHE A  62      69.193  69.487  62.385  1.00                  
ATOM    984  HD1 PHE A  62      69.843  70.059  63.029  1.00                  
ATOM    985  CE1 PHE A  62      69.747  68.702  61.361  1.00                  
ATOM    986  HE1 PHE A  62      70.818  68.674  61.218  1.00                  
ATOM    987  CZ  PHE A  62      68.908  67.962  60.511  1.00                  
ATOM    988  HZ  PHE A  62      69.324  67.366  59.714  1.00                  
ATOM    989  CE2 PHE A  62      67.514  68.001  60.691  1.00                  
ATOM    990  HE2 PHE A  62      66.864  67.440  60.045  1.00                  
ATOM    991  CD2 PHE A  62      66.960  68.788  61.717  1.00                  
ATOM    992  HD2 PHE A  62      65.887  68.819  61.846  1.00                  
ATOM    993  C   PHE A  62      65.502  72.295  63.722  1.00                  
ATOM    994  O   PHE A  62      64.531  72.471  62.992  1.00                  
ATOM    995  N   ARG A  63      65.472  72.633  65.014  1.00                  
ATOM    996  H   ARG A  63      66.322  72.523  65.560  1.00                  
ATOM    997  CA  ARG A  63      64.298  73.221  65.679  1.00                  
ATOM    998  HA  ARG A  63      63.414  72.685  65.330  1.00                  
ATOM    999  CB  ARG A  63      64.414  73.020  67.200  1.00                  
ATOM   1000  HB1 ARG A  63      63.633  73.590  67.706  1.00                  
ATOM   1001  HB2 ARG A  63      65.386  73.359  67.560  1.00                  
ATOM   1002  CG  ARG A  63      64.204  71.533  67.508  1.00                  
ATOM   1003  HG1 ARG A  63      65.013  70.940  67.079  1.00                  
ATOM   1004  HG2 ARG A  63      63.268  71.222  67.039  1.00                  
ATOM   1005  CD  ARG A  63      64.109  71.234  69.007  1.00                  
ATOM   1006  HD1 ARG A  63      63.544  72.033  69.491  1.00                  
ATOM   1007  HD2 ARG A  63      65.108  71.204  69.445  1.00                  
ATOM   1008  NE  ARG A  63      63.393  69.962  69.208  1.00                  
ATOM   1009  HE  ARG A  63      62.410  70.035  69.402  1.00                  
ATOM   1010  CZ  ARG A  63      63.843  68.752  68.930  1.00                  
ATOM   1011  NH1 ARG A  63      65.104  68.471  68.797  1.00                  
ATOM   1012 1HH1 ARG A  63      65.785  69.200  68.877  1.00                  
ATOM   1013 2HH1 ARG A  63      65.368  67.503  68.629  1.00                  
ATOM   1014  NH2 ARG A  63      62.996  67.781  68.778  1.00                  
ATOM   1015 1HH2 ARG A  63      62.012  67.955  68.771  1.00                  
ATOM   1016 2HH2 ARG A  63      63.306  66.880  68.423  1.00                  
ATOM   1017  C   ARG A  63      63.981  74.676  65.292  1.00                  
ATOM   1018  O   ARG A  63      63.110  75.286  65.897  1.00                  
ATOM   1019  N   SER A  64      64.632  75.193  64.249  1.00                  
ATOM   1020  H   SER A  64      65.363  74.630  63.839  1.00                  
ATOM   1021  CA  SER A  64      64.352  76.474  63.591  1.00                  
ATOM   1022  HA  SER A  64      63.513  76.961  64.090  1.00                  
ATOM   1023  CB  SER A  64      65.559  77.413  63.681  1.00                  
ATOM   1024  HB1 SER A  64      65.291  78.379  63.251  1.00                  
ATOM   1025  HB2 SER A  64      66.390  76.997  63.111  1.00                  
ATOM   1026  OG  SER A  64      65.962  77.608  65.020  1.00                  
ATOM   1027  HG  SER A  64      66.267  76.755  65.375  1.00                  
ATOM   1028  C   SER A  64      63.963  76.299  62.113  1.00                  
ATOM   1029  O   SER A  64      63.559  77.286  61.492  1.00                  
ATOM   1030  N   ILE A  65      64.019  75.085  61.535  1.00                  
ATOM   1031  H   ILE A  65      64.361  74.293  62.067  1.00                  
ATOM   1032  CA  ILE A  65      63.418  74.821  60.211  1.00                  
ATOM   1033  HA  ILE A  65      63.292  75.785  59.731  1.00                  
ATOM   1034  CB  ILE A  65      64.372  74.090  59.236  1.00                  
ATOM   1035  HB  ILE A  65      65.229  74.748  59.081  1.00                  
ATOM   1036  CG2 ILE A  65      64.936  72.767  59.775  1.00                  
ATOM   1037 1HG2 ILE A  65      64.132  72.059  59.971  1.00                  
ATOM   1038 2HG2 ILE A  65      65.647  72.337  59.073  1.00                  
ATOM   1039 3HG2 ILE A  65      65.475  72.971  60.695  1.00                  
ATOM   1040  CG1 ILE A  65      63.679  73.912  57.861  1.00                  
ATOM   1041 1HG1 ILE A  65      63.298  74.882  57.542  1.00                  
ATOM   1042 2HG1 ILE A  65      62.830  73.236  57.961  1.00                  
ATOM   1043  CD1 ILE A  65      64.586  73.381  56.745  1.00                  
ATOM   1044  HD1 ILE A  65      64.043  73.403  55.800  1.00                  
ATOM   1045  HD2 ILE A  65      65.475  74.004  56.656  1.00                  
ATOM   1046  HD3 ILE A  65      64.879  72.352  56.946  1.00                  
ATOM   1047  C   ILE A  65      62.018  74.168  60.329  1.00                  
ATOM   1048  O   ILE A  65      61.895  73.061  60.854  1.00                  
ATOM   1049  N   PRO A  66      60.934  74.824  59.849  1.00                  
ATOM   1050  CD  PRO A  66      60.902  76.185  59.324  1.00                  
ATOM   1051  HD1 PRO A  66      61.209  76.176  58.278  1.00                  
ATOM   1052  HD2 PRO A  66      61.535  76.859  59.899  1.00                  
ATOM   1053  CG  PRO A  66      59.456  76.652  59.439  1.00                  
ATOM   1054  HG1 PRO A  66      59.201  77.377  58.665  1.00                  
ATOM   1055  HG2 PRO A  66      59.289  77.074  60.432  1.00                  
ATOM   1056  CB  PRO A  66      58.666  75.359  59.292  1.00                  
ATOM   1057  HB1 PRO A  66      58.528  75.148  58.233  1.00                  
ATOM   1058  HB2 PRO A  66      57.700  75.419  59.793  1.00                  
ATOM   1059  CA  PRO A  66      59.568  74.295  59.930  1.00                  
ATOM   1060  HA  PRO A  66      59.317  74.210  60.989  1.00                  
ATOM   1061  C   PRO A  66      59.336  72.944  59.252  1.00                  
ATOM   1062  O   PRO A  66      59.836  72.690  58.152  1.00                  
ATOM   1063  N   PHE A  67      58.461  72.133  59.866  1.00                  
ATOM   1064  H   PHE A  67      58.114  72.427  60.765  1.00                  
ATOM   1065  CA  PHE A  67      58.216  70.733  59.498  1.00                  
ATOM   1066  HA  PHE A  67      59.107  70.173  59.790  1.00                  
ATOM   1067  CB  PHE A  67      57.035  70.158  60.291  1.00                  
ATOM   1068  HB1 PHE A  67      56.888  69.120  59.986  1.00                  
ATOM   1069  HB2 PHE A  67      56.130  70.708  60.029  1.00                  
ATOM   1070  CG  PHE A  67      57.216  70.173  61.798  1.00                  
ATOM   1071  CD1 PHE A  67      58.326  69.535  62.387  1.00                  
ATOM   1072  HD1 PHE A  67      59.060  69.035  61.770  1.00                  
ATOM   1073  CE1 PHE A  67      58.488  69.543  63.784  1.00                  
ATOM   1074  HE1 PHE A  67      59.346  69.059  64.231  1.00                  
ATOM   1075  CZ  PHE A  67      57.541  70.186  64.597  1.00                  
ATOM   1076  HZ  PHE A  67      57.666  70.186  65.672  1.00                  
ATOM   1077  CE2 PHE A  67      56.431  70.820  64.016  1.00                  
ATOM   1078  HE2 PHE A  67      55.701  71.306  64.645  1.00                  
ATOM   1079  CD2 PHE A  67      56.267  70.812  62.618  1.00                  
ATOM   1080  HD2 PHE A  67      55.402  71.288  62.183  1.00                  
ATOM   1081  C   PHE A  67      58.066  70.492  58.003  1.00                  
ATOM   1082  O   PHE A  67      58.918  69.819  57.443  1.00                  
ATOM   1083  N   ILE A  68      57.053  71.056  57.339  1.00                  
ATOM   1084  H   ILE A  68      56.389  71.606  57.859  1.00                  
ATOM   1085  CA  ILE A  68      56.811  70.817  55.903  1.00                  
ATOM   1086  HA  ILE A  68      56.739  69.742  55.752  1.00                  
ATOM   1087  CB  ILE A  68      55.462  71.415  55.445  1.00                  
ATOM   1088  HB  ILE A  68      55.364  71.216  54.377  1.00                  
ATOM   1089  CG2 ILE A  68      54.312  70.672  56.153  1.00                  
ATOM   1090 1HG2 ILE A  68      53.357  70.949  55.707  1.00                  
ATOM   1091 2HG2 ILE A  68      54.437  69.595  56.032  1.00                  
ATOM   1092 3HG2 ILE A  68      54.293  70.913  57.215  1.00                  
ATOM   1093  CG1 ILE A  68      55.377  72.945  55.655  1.00                  
ATOM   1094 1HG1 ILE A  68      56.218  73.422  55.155  1.00                  
ATOM   1095 2HG1 ILE A  68      55.435  73.181  56.718  1.00                  
ATOM   1096  CD1 ILE A  68      54.102  73.579  55.086  1.00                  
ATOM   1097  HD1 ILE A  68      54.174  74.664  55.163  1.00                  
ATOM   1098  HD2 ILE A  68      53.988  73.306  54.037  1.00                  
ATOM   1099  HD3 ILE A  68      53.230  73.250  55.648  1.00                  
ATOM   1100  C   ILE A  68      57.958  71.279  54.990  1.00                  
ATOM   1101  O   ILE A  68      58.210  70.643  53.969  1.00                  
ATOM   1102  N   ILE A  69      58.676  72.345  55.360  1.00                  
ATOM   1103  H   ILE A  69      58.511  72.738  56.275  1.00                  
ATOM   1104  CA  ILE A  69      59.809  72.860  54.579  1.00                  
ATOM   1105  HA  ILE A  69      59.507  72.941  53.535  1.00                  
ATOM   1106  CB  ILE A  69      60.237  74.262  55.074  1.00                  
ATOM   1107  HB  ILE A  69      60.646  74.164  56.081  1.00                  
ATOM   1108  CG2 ILE A  69      61.351  74.832  54.179  1.00                  
ATOM   1109 1HG2 ILE A  69      61.603  75.845  54.494  1.00                  
ATOM   1110 2HG2 ILE A  69      62.249  74.220  54.261  1.00                  
ATOM   1111 3HG2 ILE A  69      61.039  74.845  53.135  1.00                  
ATOM   1112  CG1 ILE A  69      59.061  75.266  55.160  1.00                  
ATOM   1113 1HG1 ILE A  69      59.447  76.222  55.515  1.00                  
ATOM   1114 2HG1 ILE A  69      58.350  74.916  55.906  1.00                  
ATOM   1115  CD1 ILE A  69      58.293  75.512  53.852  1.00                  
ATOM   1116  HD1 ILE A  69      57.490  76.224  54.039  1.00                  
ATOM   1117  HD2 ILE A  69      58.955  75.927  53.095  1.00                  
ATOM   1118  HD3 ILE A  69      57.856  74.584  53.486  1.00                  
ATOM   1119  C   ILE A  69      60.970  71.861  54.632  1.00                  
ATOM   1120  O   ILE A  69      61.523  71.481  53.593  1.00                  
ATOM   1121  N   LEU A  70      61.266  71.361  55.838  1.00                  
ATOM   1122  H   LEU A  70      60.753  71.697  56.646  1.00                  
ATOM   1123  CA  LEU A  70      62.208  70.265  56.032  1.00                  
ATOM   1124  HA  LEU A  70      63.170  70.571  55.620  1.00                  
ATOM   1125  CB  LEU A  70      62.372  70.004  57.541  1.00                  
ATOM   1126  HB1 LEU A  70      61.403  69.723  57.950  1.00                  
ATOM   1127  HB2 LEU A  70      62.677  70.927  58.033  1.00                  
ATOM   1128  CG  LEU A  70      63.385  68.897  57.895  1.00                  
ATOM   1129  HG  LEU A  70      63.151  67.982  57.353  1.00                  
ATOM   1130  CD1 LEU A  70      64.827  69.306  57.597  1.00                  
ATOM   1131 1HD1 LEU A  70      65.501  68.489  57.854  1.00                  
ATOM   1132 2HD1 LEU A  70      64.944  69.526  56.538  1.00                  
ATOM   1133 3HD1 LEU A  70      65.097  70.184  58.180  1.00                  
ATOM   1134  CD2 LEU A  70      63.282  68.599  59.387  1.00                  
ATOM   1135 1HD2 LEU A  70      63.999  67.827  59.660  1.00                  
ATOM   1136 2HD2 LEU A  70      63.482  69.501  59.967  1.00                  
ATOM   1137 3HD2 LEU A  70      62.276  68.242  59.601  1.00                  
ATOM   1138  C   LEU A  70      61.773  68.996  55.300  1.00                  
ATOM   1139  O   LEU A  70      62.635  68.362  54.710  1.00                  
ATOM   1140  N   LEU A  71      60.482  68.637  55.282  1.00                  
ATOM   1141  H   LEU A  71      59.831  69.167  55.850  1.00                  
ATOM   1142  CA  LEU A  71      60.013  67.477  54.520  1.00                  
ATOM   1143  HA  LEU A  71      60.552  66.600  54.876  1.00                  
ATOM   1144  CB  LEU A  71      58.492  67.204  54.648  1.00                  
ATOM   1145  HB1 LEU A  71      58.300  66.284  54.093  1.00                  
ATOM   1146  HB2 LEU A  71      57.953  67.997  54.130  1.00                  
ATOM   1147  CG  LEU A  71      57.843  67.050  56.036  1.00                  
ATOM   1148  HG  LEU A  71      57.768  68.023  56.491  1.00                  
ATOM   1149  CD1 LEU A  71      56.413  66.532  55.876  1.00                  
ATOM   1150 1HD1 LEU A  71      55.926  66.495  56.850  1.00                  
ATOM   1151 2HD1 LEU A  71      55.851  67.202  55.227  1.00                  
ATOM   1152 3HD1 LEU A  71      56.421  65.531  55.445  1.00                  
ATOM   1153  CD2 LEU A  71      58.573  66.133  57.011  1.00                  
ATOM   1154 1HD2 LEU A  71      58.112  66.211  57.995  1.00                  
ATOM   1155 2HD2 LEU A  71      58.492  65.106  56.673  1.00                  
ATOM   1156 3HD2 LEU A  71      59.619  66.428  57.097  1.00                  
ATOM   1157  C   LEU A  71      60.348  67.653  53.047  1.00                  
ATOM   1158  O   LEU A  71      60.954  66.760  52.487  1.00                  
ATOM   1159  N   VAL A  72      60.005  68.786  52.433  1.00                  
ATOM   1160  H   VAL A  72      59.523  69.488  52.985  1.00                  
ATOM   1161  CA  VAL A  72      60.197  69.026  50.993  1.00                  
ATOM   1162  HA  VAL A  72      59.748  68.197  50.447  1.00                  
ATOM   1163  CB  VAL A  72      59.464  70.320  50.578  1.00                  
ATOM   1164  HB  VAL A  72      59.729  71.119  51.269  1.00                  
ATOM   1165  CG1 VAL A  72      59.802  70.787  49.155  1.00                  
ATOM   1166 1HG1 VAL A  72      59.173  71.635  48.887  1.00                  
ATOM   1167 2HG1 VAL A  72      60.840  71.109  49.105  1.00                  
ATOM   1168 3HG1 VAL A  72      59.636  69.976  48.447  1.00                  
ATOM   1169  CG2 VAL A  72      57.945  70.110  50.621  1.00                  
ATOM   1170 1HG2 VAL A  72      57.437  71.051  50.416  1.00                  
ATOM   1171 2HG2 VAL A  72      57.646  69.372  49.878  1.00                  
ATOM   1172 3HG2 VAL A  72      57.634  69.760  51.604  1.00                  
ATOM   1173  C   VAL A  72      61.672  69.074  50.577  1.00                  
ATOM   1174  O   VAL A  72      62.024  68.496  49.549  1.00                  
ATOM   1175  N   TRP A  73      62.560  69.700  51.353  1.00                  
ATOM   1176  H   TRP A  73      62.228  70.187  52.182  1.00                  
ATOM   1177  CA  TRP A  73      64.016  69.599  51.120  1.00                  
ATOM   1178  HA  TRP A  73      64.257  69.933  50.111  1.00                  
ATOM   1179  CB  TRP A  73      64.697  70.530  52.136  1.00                  
ATOM   1180  HB1 TRP A  73      64.267  70.346  53.122  1.00                  
ATOM   1181  HB2 TRP A  73      64.466  71.563  51.873  1.00                  
ATOM   1182  CG  TRP A  73      66.180  70.391  52.270  1.00                  
ATOM   1183  CD1 TRP A  73      67.110  71.070  51.563  1.00                  
ATOM   1184  HD1 TRP A  73      66.886  71.814  50.810  1.00                  
ATOM   1185  NE1 TRP A  73      68.372  70.666  51.953  1.00                  
ATOM   1186  HE1 TRP A  73      69.223  71.054  51.574  1.00                  
ATOM   1187  CE2 TRP A  73      68.318  69.682  52.916  1.00                  
ATOM   1188  CZ2 TRP A  73      69.299  68.939  53.591  1.00                  
ATOM   1189  HZ2 TRP A  73      70.346  69.086  53.366  1.00                  
ATOM   1190  CH2 TRP A  73      68.899  67.989  54.547  1.00                  
ATOM   1191  HH2 TRP A  73      69.637  67.396  55.064  1.00                  
ATOM   1192  CZ3 TRP A  73      67.534  67.814  54.831  1.00                  
ATOM   1193  HZ3 TRP A  73      67.231  67.094  55.575  1.00                  
ATOM   1194  CE3 TRP A  73      66.559  68.570  54.156  1.00                  
ATOM   1195  HE3 TRP A  73      65.514  68.433  54.386  1.00                  
ATOM   1196  CD2 TRP A  73      66.923  69.507  53.166  1.00                  
ATOM   1197  C   TRP A  73      64.520  68.136  51.251  1.00                  
ATOM   1198  O   TRP A  73      65.301  67.584  50.453  1.00                  
ATOM   1199  N   MET A  74      63.980  67.466  52.264  1.00                  
ATOM   1200  H   MET A  74      63.342  67.946  52.891  1.00                  
ATOM   1201  CA  MET A  74      64.208  66.063  52.514  1.00                  
ATOM   1202  HA  MET A  74      65.276  65.895  52.392  1.00                  
ATOM   1203  CB  MET A  74      63.858  65.713  53.981  1.00                  
ATOM   1204  HB1 MET A  74      62.776  65.710  54.101  1.00                  
ATOM   1205  HB2 MET A  74      64.272  66.484  54.628  1.00                  
ATOM   1206  CG  MET A  74      64.413  64.381  54.506  1.00                  
ATOM   1207  HG1 MET A  74      63.992  63.556  53.938  1.00                  
ATOM   1208  HG2 MET A  74      64.085  64.261  55.538  1.00                  
ATOM   1209  SD  MET A  74      66.219  64.237  54.478  1.00                  
ATOM   1210  CE  MET A  74      66.406  62.481  54.869  1.00                  
ATOM   1211  HE1 MET A  74      67.461  62.212  54.838  1.00                  
ATOM   1212  HE2 MET A  74      66.019  62.289  55.869  1.00                  
ATOM   1213  HE3 MET A  74      65.863  61.880  54.139  1.00                  
ATOM   1214  C   MET A  74      63.491  65.151  51.494  1.00                  
ATOM   1215  O   MET A  74      63.651  63.948  51.600  1.00                  
ATOM   1216  N   ILE A  75      62.733  65.611  50.489  1.00                  
ATOM   1217  H   ILE A  75      62.514  66.600  50.477  1.00                  
ATOM   1218  CA  ILE A  75      62.087  64.721  49.500  1.00                  
ATOM   1219  HA  ILE A  75      61.751  63.830  50.026  1.00                  
ATOM   1220  CB  ILE A  75      60.834  65.384  48.860  1.00                  
ATOM   1221  HB  ILE A  75      61.027  66.445  48.742  1.00                  
ATOM   1222  CG2 ILE A  75      60.498  64.864  47.450  1.00                  
ATOM   1223 1HG2 ILE A  75      59.526  65.243  47.133  1.00                  
ATOM   1224 2HG2 ILE A  75      61.239  65.209  46.730  1.00                  
ATOM   1225 3HG2 ILE A  75      60.482  63.780  47.455  1.00                  
ATOM   1226  CG1 ILE A  75      59.579  65.266  49.753  1.00                  
ATOM   1227 1HG1 ILE A  75      58.805  65.922  49.351  1.00                  
ATOM   1228 2HG1 ILE A  75      59.816  65.626  50.744  1.00                  
ATOM   1229  CD1 ILE A  75      58.975  63.866  49.905  1.00                  
ATOM   1230  HD1 ILE A  75      58.137  63.912  50.601  1.00                  
ATOM   1231  HD2 ILE A  75      58.604  63.511  48.945  1.00                  
ATOM   1232  HD3 ILE A  75      59.710  63.166  50.300  1.00                  
ATOM   1233  C   ILE A  75      63.100  64.229  48.453  1.00                  
ATOM   1234  O   ILE A  75      63.156  63.010  48.225  1.00                  
ATOM   1235  N   PRO A  76      63.936  65.099  47.850  1.00                  
ATOM   1236  CD  PRO A  76      63.753  66.538  47.692  1.00                  
ATOM   1237  HD1 PRO A  76      63.928  67.042  48.634  1.00                  
ATOM   1238  HD2 PRO A  76      62.757  66.785  47.329  1.00                  
ATOM   1239  CG  PRO A  76      64.790  66.994  46.670  1.00                  
ATOM   1240  HG1 PRO A  76      65.135  68.009  46.872  1.00                  
ATOM   1241  HG2 PRO A  76      64.368  66.924  45.667  1.00                  
ATOM   1242  CB  PRO A  76      65.910  65.973  46.829  1.00                  
ATOM   1243  HB1 PRO A  76      66.558  66.282  47.651  1.00                  
ATOM   1244  HB2 PRO A  76      66.491  65.861  45.912  1.00                  
ATOM   1245  CA  PRO A  76      65.160  64.681  47.179  1.00                  
ATOM   1246  HA  PRO A  76      64.889  64.166  46.259  1.00                  
ATOM   1247  C   PRO A  76      66.009  63.732  48.032  1.00                  
ATOM   1248  O   PRO A  76      66.302  62.612  47.595  1.00                  
ATOM   1249  N   PHE A  77      66.359  64.134  49.267  1.00                  
ATOM   1250  H   PHE A  77      66.147  65.070  49.589  1.00                  
ATOM   1251  CA  PHE A  77      67.235  63.255  50.061  1.00                  
ATOM   1252  HA  PHE A  77      68.109  63.022  49.450  1.00                  
ATOM   1253  CB  PHE A  77      67.736  63.989  51.304  1.00                  
ATOM   1254  HB1 PHE A  77      68.142  63.267  52.014  1.00                  
ATOM   1255  HB2 PHE A  77      66.905  64.502  51.781  1.00                  
ATOM   1256  CG  PHE A  77      68.832  64.990  50.980  1.00                  
ATOM   1257  CD1 PHE A  77      70.134  64.528  50.702  1.00                  
ATOM   1258  HD1 PHE A  77      70.354  63.472  50.762  1.00                  
ATOM   1259  CE1 PHE A  77      71.146  65.434  50.341  1.00                  
ATOM   1260  HE1 PHE A  77      72.144  65.075  50.128  1.00                  
ATOM   1261  CZ  PHE A  77      70.856  66.806  50.247  1.00                  
ATOM   1262  HZ  PHE A  77      71.630  67.504  49.961  1.00                  
ATOM   1263  CE2 PHE A  77      69.560  67.270  50.531  1.00                  
ATOM   1264  HE2 PHE A  77      69.334  68.323  50.462  1.00                  
ATOM   1265  CD2 PHE A  77      68.551  66.367  50.906  1.00                  
ATOM   1266  HD2 PHE A  77      67.564  66.734  51.137  1.00                  
ATOM   1267  C   PHE A  77      66.613  61.883  50.393  1.00                  
ATOM   1268  O   PHE A  77      67.297  60.870  50.296  1.00                  
ATOM   1269  N   THR A  78      65.308  61.821  50.649  1.00                  
ATOM   1270  H   THR A  78      64.821  62.705  50.743  1.00                  
ATOM   1271  CA  THR A  78      64.497  60.603  50.799  1.00                  
ATOM   1272  HA  THR A  78      64.850  60.043  51.665  1.00                  
ATOM   1273  CB  THR A  78      63.025  60.959  51.039  1.00                  
ATOM   1274  HB  THR A  78      62.689  61.654  50.272  1.00                  
ATOM   1275  CG2 THR A  78      62.086  59.761  51.039  1.00                  
ATOM   1276 1HG2 THR A  78      61.076  60.142  51.173  1.00                  
ATOM   1277 2HG2 THR A  78      62.129  59.232  50.091  1.00                  
ATOM   1278 3HG2 THR A  78      62.343  59.087  51.856  1.00                  
ATOM   1279  OG1 THR A  78      62.889  61.562  52.299  1.00                  
ATOM   1280  HG1 THR A  78      63.145  62.498  52.190  1.00                  
ATOM   1281  C   THR A  78      64.633  59.682  49.575  1.00                  
ATOM   1282  O   THR A  78      64.895  58.471  49.690  1.00                  
ATOM   1283  N   ARG A  79      64.488  60.288  48.382  1.00                  
ATOM   1284  H   ARG A  79      64.332  61.291  48.360  1.00                  
ATOM   1285  CA  ARG A  79      64.657  59.574  47.113  1.00                  
ATOM   1286  HA  ARG A  79      63.982  58.722  47.127  1.00                  
ATOM   1287  CB  ARG A  79      64.292  60.465  45.913  1.00                  
ATOM   1288  HB1 ARG A  79      65.068  61.213  45.756  1.00                  
ATOM   1289  HB2 ARG A  79      63.370  60.983  46.140  1.00                  
ATOM   1290  CG  ARG A  79      64.116  59.636  44.626  1.00                  
ATOM   1291  HG1 ARG A  79      63.514  58.750  44.834  1.00                  
ATOM   1292  HG2 ARG A  79      65.100  59.300  44.297  1.00                  
ATOM   1293  CD  ARG A  79      63.470  60.417  43.470  1.00                  
ATOM   1294  HD1 ARG A  79      63.747  59.918  42.541  1.00                  
ATOM   1295  HD2 ARG A  79      63.871  61.432  43.450  1.00                  
ATOM   1296  NE  ARG A  79      61.997  60.448  43.580  1.00                  
ATOM   1297  HE  ARG A  79      61.608  60.373  44.516  1.00                  
ATOM   1298  CZ  ARG A  79      61.109  60.574  42.610  1.00                  
ATOM   1299  NH1 ARG A  79      61.451  60.866  41.386  1.00                  
ATOM   1300 1HH1 ARG A  79      62.424  61.011  41.188  1.00                  
ATOM   1301 2HH1 ARG A  79      60.760  60.943  40.665  1.00                  
ATOM   1302  NH2 ARG A  79      59.846  60.386  42.846  1.00                  
ATOM   1303 1HH2 ARG A  79      59.604  59.993  43.753  1.00                  
ATOM   1304 2HH2 ARG A  79      59.162  60.434  42.118  1.00                  
ATOM   1305  C   ARG A  79      66.053  58.973  46.959  1.00                  
ATOM   1306  O   ARG A  79      66.176  57.919  46.346  1.00                  
ATOM   1307  N   VAL A  80      67.089  59.608  47.516  1.00                  
ATOM   1308  H   VAL A  80      66.932  60.503  47.963  1.00                  
ATOM   1309  CA  VAL A  80      68.414  58.956  47.611  1.00                  
ATOM   1310  HA  VAL A  80      68.648  58.511  46.642  1.00                  
ATOM   1311  CB  VAL A  80      69.533  59.976  47.933  1.00                  
ATOM   1312  HB  VAL A  80      69.376  60.391  48.926  1.00                  
ATOM   1313  CG1 VAL A  80      70.925  59.333  47.900  1.00                  
ATOM   1314 1HG1 VAL A  80      71.691  60.087  48.081  1.00                  
ATOM   1315 2HG1 VAL A  80      71.009  58.576  48.679  1.00                  
ATOM   1316 3HG1 VAL A  80      71.103  58.867  46.930  1.00                  
ATOM   1317  CG2 VAL A  80      69.553  61.135  46.925  1.00                  
ATOM   1318 1HG2 VAL A  80      70.354  61.828  47.177  1.00                  
ATOM   1319 2HG2 VAL A  80      69.713  60.753  45.919  1.00                  
ATOM   1320 3HG2 VAL A  80      68.616  61.683  46.952  1.00                  
ATOM   1321  C   VAL A  80      68.436  57.814  48.639  1.00                  
ATOM   1322  O   VAL A  80      68.980  56.747  48.358  1.00                  
ATOM   1323  N   ILE A  81      67.824  57.995  49.812  1.00                  
ATOM   1324  H   ILE A  81      67.368  58.886  49.972  1.00                  
ATOM   1325  CA  ILE A  81      67.843  57.037  50.923  1.00                  
ATOM   1326  HA  ILE A  81      68.579  56.279  50.656  1.00                  
ATOM   1327  CB  ILE A  81      68.404  57.664  52.224  1.00                  
ATOM   1328  HB  ILE A  81      69.299  58.220  51.939  1.00                  
ATOM   1329  CG2 ILE A  81      67.469  58.664  52.931  1.00                  
ATOM   1330 1HG2 ILE A  81      68.042  59.276  53.626  1.00                  
ATOM   1331 2HG2 ILE A  81      67.004  59.313  52.195  1.00                  
ATOM   1332 3HG2 ILE A  81      66.690  58.136  53.479  1.00                  
ATOM   1333  CG1 ILE A  81      68.862  56.548  53.194  1.00                  
ATOM   1334 1HG1 ILE A  81      69.509  55.860  52.650  1.00                  
ATOM   1335 2HG1 ILE A  81      67.992  55.991  53.541  1.00                  
ATOM   1336  CD1 ILE A  81      69.638  57.059  54.413  1.00                  
ATOM   1337  HD1 ILE A  81      70.006  56.209  54.985  1.00                  
ATOM   1338  HD2 ILE A  81      70.489  57.659  54.091  1.00                  
ATOM   1339  HD3 ILE A  81      68.990  57.656  55.053  1.00                  
ATOM   1340  C   ILE A  81      66.531  56.254  51.042  1.00                  
ATOM   1341  O   ILE A  81      65.755  56.376  51.979  1.00                  
ATOM   1342  N   VAL A  82      66.357  55.376  50.057  1.00                  
ATOM   1343  H   VAL A  82      67.000  55.469  49.281  1.00                  
ATOM   1344  CA  VAL A  82      65.474  54.181  50.086  1.00                  
ATOM   1345  HA  VAL A  82      65.629  53.708  49.116  1.00                  
ATOM   1346  CB  VAL A  82      65.864  53.082  51.108  1.00                  
ATOM   1347  HB  VAL A  82      65.221  52.224  50.912  1.00                  
ATOM   1348  CG1 VAL A  82      67.306  52.623  50.866  1.00                  
ATOM   1349 1HG1 VAL A  82      67.535  51.773  51.509  1.00                  
ATOM   1350 2HG1 VAL A  82      67.430  52.313  49.828  1.00                  
ATOM   1351 3HG1 VAL A  82      68.006  53.428  51.087  1.00                  
ATOM   1352  CG2 VAL A  82      65.722  53.419  52.597  1.00                  
ATOM   1353 1HG2 VAL A  82      65.837  52.510  53.187  1.00                  
ATOM   1354 2HG2 VAL A  82      66.485  54.129  52.906  1.00                  
ATOM   1355 3HG2 VAL A  82      64.738  53.841  52.796  1.00                  
ATOM   1356  C   VAL A  82      64.000  54.554  50.048  1.00                  
ATOM   1357  O   VAL A  82      63.135  53.938  50.678  1.00                  
ATOM   1358  N   GLY A  83      63.728  55.564  49.223  1.00                  
ATOM   1359  H   GLY A  83      64.501  56.068  48.812  1.00                  
ATOM   1360  CA  GLY A  83      62.401  56.055  48.956  1.00                  
ATOM   1361  HA1 GLY A  83      62.289  57.018  49.449  1.00                  
ATOM   1362  HA2 GLY A  83      61.663  55.381  49.390  1.00                  
ATOM   1363  C   GLY A  83      62.071  56.244  47.483  1.00                  
ATOM   1364  O   GLY A  83      62.856  56.713  46.671  1.00                  
ATOM   1365  N   THR A  84      60.799  56.015  47.189  1.00                  
ATOM   1366  H   THR A  84      60.216  55.592  47.898  1.00                  
ATOM   1367  CA  THR A  84      60.080  56.583  46.041  1.00                  
ATOM   1368  HA  THR A  84      60.549  56.275  45.108  1.00                  
ATOM   1369  CB  THR A  84      58.627  56.075  46.096  1.00                  
ATOM   1370  HB  THR A  84      58.013  56.625  45.382  1.00                  
ATOM   1371  CG2 THR A  84      58.506  54.581  45.811  1.00                  
ATOM   1372 1HG2 THR A  84      57.458  54.287  45.850  1.00                  
ATOM   1373 2HG2 THR A  84      58.892  54.361  44.816  1.00                  
ATOM   1374 3HG2 THR A  84      59.063  54.000  46.545  1.00                  
ATOM   1375  OG1 THR A  84      58.157  56.301  47.410  1.00                  
ATOM   1376  HG1 THR A  84      57.185  56.219  47.425  1.00                  
ATOM   1377  C   THR A  84      60.000  58.115  46.073  1.00                  
ATOM   1378  O   THR A  84      59.642  58.724  45.066  1.00                  
ATOM   1379  N   SER A  85      60.231  58.705  47.254  1.00                  
ATOM   1380  H   SER A  85      60.557  58.079  47.975  1.00                  
ATOM   1381  CA  SER A  85      59.861  60.047  47.742  1.00                  
ATOM   1382  HA  SER A  85      60.604  60.373  48.470  1.00                  
ATOM   1383  CB  SER A  85      59.739  61.138  46.669  1.00                  
ATOM   1384  HB1 SER A  85      59.361  62.047  47.136  1.00                  
ATOM   1385  HB2 SER A  85      59.011  60.853  45.910  1.00                  
ATOM   1386  OG  SER A  85      60.983  61.420  46.068  1.00                  
ATOM   1387  HG  SER A  85      61.550  61.851  46.725  1.00                  
ATOM   1388  C   SER A  85      58.509  60.055  48.452  1.00                  
ATOM   1389  O   SER A  85      58.273  60.893  49.310  1.00                  
ATOM   1390  N   ILE A  86      57.604  59.157  48.059  1.00                  
ATOM   1391  H   ILE A  86      57.888  58.421  47.429  1.00                  
ATOM   1392  CA  ILE A  86      56.174  59.284  48.325  1.00                  
ATOM   1393  HA  ILE A  86      56.055  59.962  49.169  1.00                  
ATOM   1394  CB  ILE A  86      55.459  59.942  47.119  1.00                  
ATOM   1395  HB  ILE A  86      55.898  60.933  46.989  1.00                  
ATOM   1396  CG2 ILE A  86      55.675  59.189  45.791  1.00                  
ATOM   1397 1HG2 ILE A  86      55.206  59.743  44.978  1.00                  
ATOM   1398 2HG2 ILE A  86      56.735  59.092  45.566  1.00                  
ATOM   1399 3HG2 ILE A  86      55.222  58.199  45.832  1.00                  
ATOM   1400  CG1 ILE A  86      53.945  60.141  47.346  1.00                  
ATOM   1401 1HG1 ILE A  86      53.453  59.176  47.469  1.00                  
ATOM   1402 2HG1 ILE A  86      53.519  60.617  46.463  1.00                  
ATOM   1403  CD1 ILE A  86      53.605  61.028  48.553  1.00                  
ATOM   1404  HD1 ILE A  86      52.530  61.205  48.576  1.00                  
ATOM   1405  HD2 ILE A  86      53.894  60.540  49.483  1.00                  
ATOM   1406  HD3 ILE A  86      54.121  61.985  48.466  1.00                  
ATOM   1407  C   ILE A  86      55.567  57.941  48.735  1.00                  
ATOM   1408  O   ILE A  86      55.620  56.946  48.011  1.00                  
ATOM   1409  N   GLY A  87      55.028  57.927  49.951  1.00                  
ATOM   1410  H   GLY A  87      55.071  58.776  50.492  1.00                  
ATOM   1411  CA  GLY A  87      54.501  56.746  50.623  1.00                  
ATOM   1412  HA1 GLY A  87      54.724  55.843  50.054  1.00                  
ATOM   1413  HA2 GLY A  87      53.418  56.841  50.699  1.00                  
ATOM   1414  C   GLY A  87      55.072  56.580  52.019  1.00                  
ATOM   1415  O   GLY A  87      56.144  57.108  52.294  1.00                  
ATOM   1416  N   LEU A  88      54.378  55.847  52.890  1.00                  
ATOM   1417  H   LEU A  88      53.495  55.462  52.590  1.00                  
ATOM   1418  CA  LEU A  88      54.659  55.835  54.331  1.00                  
ATOM   1419  HA  LEU A  88      54.364  56.802  54.743  1.00                  
ATOM   1420  CB  LEU A  88      53.833  54.735  55.027  1.00                  
ATOM   1421  HB1 LEU A  88      54.065  54.767  56.094  1.00                  
ATOM   1422  HB2 LEU A  88      54.153  53.760  54.655  1.00                  
ATOM   1423  CG  LEU A  88      52.306  54.822  54.876  1.00                  
ATOM   1424  HG  LEU A  88      52.035  54.660  53.832  1.00                  
ATOM   1425  CD1 LEU A  88      51.651  53.733  55.726  1.00                  
ATOM   1426 1HD1 LEU A  88      50.570  53.764  55.583  1.00                  
ATOM   1427 2HD1 LEU A  88      52.014  52.751  55.425  1.00                  
ATOM   1428 3HD1 LEU A  88      51.867  53.891  56.783  1.00                  
ATOM   1429  CD2 LEU A  88      51.764  56.170  55.331  1.00                  
ATOM   1430 1HD2 LEU A  88      50.675  56.145  55.293  1.00                  
ATOM   1431 2HD2 LEU A  88      52.086  56.382  56.350  1.00                  
ATOM   1432 3HD2 LEU A  88      52.096  56.965  54.665  1.00                  
ATOM   1433  C   LEU A  88      56.119  55.636  54.689  1.00                  
ATOM   1434  O   LEU A  88      56.621  56.488  55.397  1.00                  
ATOM   1435  N   GLN A  89      56.824  54.616  54.175  1.00                  
ATOM   1436  H   GLN A  89      56.363  53.944  53.584  1.00                  
ATOM   1437  CA  GLN A  89      58.260  54.451  54.466  1.00                  
ATOM   1438  HA  GLN A  89      58.368  54.222  55.527  1.00                  
ATOM   1439  CB  GLN A  89      58.861  53.279  53.670  1.00                  
ATOM   1440  HB1 GLN A  89      58.648  53.401  52.607  1.00                  
ATOM   1441  HB2 GLN A  89      58.395  52.354  54.012  1.00                  
ATOM   1442  CG  GLN A  89      60.387  53.187  53.869  1.00                  
ATOM   1443  HG1 GLN A  89      60.618  53.214  54.935  1.00                  
ATOM   1444  HG2 GLN A  89      60.880  54.032  53.388  1.00                  
ATOM   1445  CD  GLN A  89      60.971  51.900  53.301  1.00                  
ATOM   1446  OE1 GLN A  89      60.677  50.812  53.768  1.00                  
ATOM   1447  NE2 GLN A  89      61.797  51.954  52.281  1.00                  
ATOM   1448 1HE2 GLN A  89      62.116  52.823  51.859  1.00                  
ATOM   1449 2HE2 GLN A  89      62.163  51.072  51.981  1.00                  
ATOM   1450  C   GLN A  89      59.052  55.767  54.215  1.00                  
ATOM   1451  O   GLN A  89      59.734  56.350  55.076  1.00                  
ATOM   1452  N   ALA A  90      58.876  56.274  53.000  1.00                  
ATOM   1453  H   ALA A  90      58.192  55.846  52.399  1.00                  
ATOM   1454  CA  ALA A  90      59.510  57.484  52.528  1.00                  
ATOM   1455  HA  ALA A  90      60.588  57.386  52.669  1.00                  
ATOM   1456  CB  ALA A  90      59.231  57.581  51.019  1.00                  
ATOM   1457  HB1 ALA A  90      59.724  58.452  50.602  1.00                  
ATOM   1458  HB2 ALA A  90      59.604  56.692  50.513  1.00                  
ATOM   1459  HB3 ALA A  90      58.163  57.681  50.835  1.00                  
ATOM   1460  C   ALA A  90      59.087  58.762  53.277  1.00                  
ATOM   1461  O   ALA A  90      59.824  59.737  53.278  1.00                  
ATOM   1462  N   ALA A  91      57.933  58.761  53.946  1.00                  
ATOM   1463  H   ALA A  91      57.337  57.950  53.861  1.00                  
ATOM   1464  CA  ALA A  91      57.492  59.834  54.823  1.00                  
ATOM   1465  HA  ALA A  91      57.834  60.789  54.420  1.00                  
ATOM   1466  CB  ALA A  91      55.960  59.846  54.839  1.00                  
ATOM   1467  HB1 ALA A  91      55.610  60.683  55.444  1.00                  
ATOM   1468  HB2 ALA A  91      55.578  59.964  53.826  1.00                  
ATOM   1469  HB3 ALA A  91      55.575  58.920  55.264  1.00                  
ATOM   1470  C   ALA A  91      58.066  59.713  56.251  1.00                  
ATOM   1471  O   ALA A  91      58.370  60.734  56.885  1.00                  
ATOM   1472  N   ILE A  92      58.232  58.480  56.757  1.00                  
ATOM   1473  H   ILE A  92      57.961  57.683  56.191  1.00                  
ATOM   1474  CA  ILE A  92      58.746  58.238  58.103  1.00                  
ATOM   1475  HA  ILE A  92      58.087  58.770  58.789  1.00                  
ATOM   1476  CB  ILE A  92      58.796  56.754  58.585  1.00                  
ATOM   1477  HB  ILE A  92      58.816  56.865  59.660  1.00                  
ATOM   1478  CG2 ILE A  92      57.524  55.971  58.234  1.00                  
ATOM   1479 1HG2 ILE A  92      57.332  55.195  58.972  1.00                  
ATOM   1480 2HG2 ILE A  92      56.658  56.633  58.198  1.00                  
ATOM   1481 3HG2 ILE A  92      57.663  55.479  57.278  1.00                  
ATOM   1482  CG1 ILE A  92      60.068  55.898  58.338  1.00                  
ATOM   1483 1HG1 ILE A  92      60.950  56.442  58.668  1.00                  
ATOM   1484 2HG1 ILE A  92      60.181  55.675  57.287  1.00                  
ATOM   1485  CD1 ILE A  92      60.080  54.569  59.105  1.00                  
ATOM   1486  HD1 ILE A  92      61.046  54.082  58.965  1.00                  
ATOM   1487  HD2 ILE A  92      59.929  54.751  60.168  1.00                  
ATOM   1488  HD3 ILE A  92      59.303  53.904  58.730  1.00                  
ATOM   1489  C   ILE A  92      60.115  58.852  58.239  1.00                  
ATOM   1490  O   ILE A  92      60.352  59.510  59.244  1.00                  
ATOM   1491  N   VAL A  93      60.994  58.685  57.240  1.00                  
ATOM   1492  H   VAL A  93      60.735  58.147  56.420  1.00                  
ATOM   1493  CA  VAL A  93      62.350  59.248  57.381  1.00                  
ATOM   1494  HA  VAL A  93      62.786  58.803  58.277  1.00                  
ATOM   1495  CB  VAL A  93      63.260  58.800  56.211  1.00                  
ATOM   1496  HB  VAL A  93      62.747  58.956  55.265  1.00                  
ATOM   1497  CG1 VAL A  93      64.594  59.551  56.178  1.00                  
ATOM   1498 1HG1 VAL A  93      65.219  59.157  55.378  1.00                  
ATOM   1499 2HG1 VAL A  93      64.426  60.606  55.978  1.00                  
ATOM   1500 3HG1 VAL A  93      65.116  59.444  57.127  1.00                  
ATOM   1501  CG2 VAL A  93      63.553  57.299  56.318  1.00                  
ATOM   1502 1HG2 VAL A  93      64.198  56.991  55.493  1.00                  
ATOM   1503 2HG2 VAL A  93      64.049  57.073  57.262  1.00                  
ATOM   1504 3HG2 VAL A  93      62.627  56.728  56.252  1.00                  
ATOM   1505  C   VAL A  93      62.359  60.777  57.672  1.00                  
ATOM   1506  O   VAL A  93      62.808  61.187  58.763  1.00                  
ATOM   1507  N   PRO A  94      61.775  61.620  56.796  1.00                  
ATOM   1508  CD  PRO A  94      61.381  61.315  55.425  1.00                  
ATOM   1509  HD1 PRO A  94      60.545  60.622  55.438  1.00                  
ATOM   1510  HD2 PRO A  94      62.208  60.906  54.852  1.00                  
ATOM   1511  CG  PRO A  94      60.957  62.626  54.775  1.00                  
ATOM   1512  HG1 PRO A  94      60.134  62.485  54.074  1.00                  
ATOM   1513  HG2 PRO A  94      61.807  63.087  54.277  1.00                  
ATOM   1514  CB  PRO A  94      60.549  63.471  55.968  1.00                  
ATOM   1515  HB1 PRO A  94      59.518  63.220  56.220  1.00                  
ATOM   1516  HB2 PRO A  94      60.661  64.532  55.755  1.00                  
ATOM   1517  CA  PRO A  94      61.490  63.020  57.087  1.00                  
ATOM   1518  HA  PRO A  94      62.418  63.584  57.002  1.00                  
ATOM   1519  C   PRO A  94      60.868  63.301  58.451  1.00                  
ATOM   1520  O   PRO A  94      61.299  64.241  59.121  1.00                  
ATOM   1521  N   LEU A  95      59.894  62.500  58.896  1.00                  
ATOM   1522  H   LEU A  95      59.576  61.720  58.328  1.00                  
ATOM   1523  CA  LEU A  95      59.292  62.727  60.212  1.00                  
ATOM   1524  HA  LEU A  95      58.986  63.774  60.267  1.00                  
ATOM   1525  CB  LEU A  95      58.020  61.867  60.330  1.00                  
ATOM   1526  HB1 LEU A  95      58.271  60.837  60.080  1.00                  
ATOM   1527  HB2 LEU A  95      57.304  62.212  59.582  1.00                  
ATOM   1528  CG  LEU A  95      57.335  61.868  61.712  1.00                  
ATOM   1529  HG  LEU A  95      58.009  61.440  62.450  1.00                  
ATOM   1530  CD1 LEU A  95      56.899  63.259  62.180  1.00                  
ATOM   1531 1HD1 LEU A  95      56.392  63.179  63.141  1.00                  
ATOM   1532 2HD1 LEU A  95      57.766  63.905  62.312  1.00                  
ATOM   1533 3HD1 LEU A  95      56.227  63.706  61.448  1.00                  
ATOM   1534  CD2 LEU A  95      56.083  60.992  61.646  1.00                  
ATOM   1535 1HD2 LEU A  95      55.656  60.906  62.643  1.00                  
ATOM   1536 2HD2 LEU A  95      55.350  61.433  60.971  1.00                  
ATOM   1537 3HD2 LEU A  95      56.339  59.997  61.286  1.00                  
ATOM   1538  C   LEU A  95      60.283  62.495  61.370  1.00                  
ATOM   1539  O   LEU A  95      60.293  63.263  62.329  1.00                  
ATOM   1540  N   THR A  96      61.156  61.483  61.281  1.00                  
ATOM   1541  H   THR A  96      61.127  60.897  60.451  1.00                  
ATOM   1542  CA  THR A  96      62.180  61.236  62.312  1.00                  
ATOM   1543  HA  THR A  96      61.688  61.132  63.279  1.00                  
ATOM   1544  CB  THR A  96      63.030  59.970  62.056  1.00                  
ATOM   1545  HB  THR A  96      63.699  59.857  62.909  1.00                  
ATOM   1546  CG2 THR A  96      62.272  58.656  61.916  1.00                  
ATOM   1547 1HG2 THR A  96      62.983  57.836  61.997  1.00                  
ATOM   1548 2HG2 THR A  96      61.542  58.570  62.711  1.00                  
ATOM   1549 3HG2 THR A  96      61.780  58.600  60.951  1.00                  
ATOM   1550  OG1 THR A  96      63.844  60.041  60.911  1.00                  
ATOM   1551  HG1 THR A  96      63.319  60.366  60.157  1.00                  
ATOM   1552  C   THR A  96      63.158  62.397  62.420  1.00                  
ATOM   1553  O   THR A  96      63.493  62.818  63.530  1.00                  
ATOM   1554  N   VAL A  97      63.604  62.951  61.283  1.00                  
ATOM   1555  H   VAL A  97      63.325  62.565  60.388  1.00                  
ATOM   1556  CA  VAL A  97      64.566  64.066  61.352  1.00                  
ATOM   1557  HA  VAL A  97      65.262  63.868  62.167  1.00                  
ATOM   1558  CB  VAL A  97      65.428  64.193  60.085  1.00                  
ATOM   1559  HB  VAL A  97      66.085  65.055  60.200  1.00                  
ATOM   1560  CG1 VAL A  97      66.321  62.957  59.914  1.00                  
ATOM   1561 1HG1 VAL A  97      66.979  63.095  59.055  1.00                  
ATOM   1562 2HG1 VAL A  97      66.931  62.815  60.805  1.00                  
ATOM   1563 3HG1 VAL A  97      65.712  62.067  59.754  1.00                  
ATOM   1564  CG2 VAL A  97      64.626  64.389  58.792  1.00                  
ATOM   1565 1HG2 VAL A  97      65.311  64.569  57.962  1.00                  
ATOM   1566 2HG2 VAL A  97      64.038  63.500  58.581  1.00                  
ATOM   1567 3HG2 VAL A  97      63.968  65.252  58.887  1.00                  
ATOM   1568  C   VAL A  97      63.926  65.415  61.702  1.00                  
ATOM   1569  O   VAL A  97      64.590  66.239  62.319  1.00                  
ATOM   1570  N   GLY A  98      62.638  65.623  61.412  1.00                  
ATOM   1571  H   GLY A  98      62.163  64.967  60.799  1.00                  
ATOM   1572  CA  GLY A  98      61.877  66.753  61.956  1.00                  
ATOM   1573  HA1 GLY A  98      60.922  66.816  61.437  1.00                  
ATOM   1574  HA2 GLY A  98      62.429  67.678  61.798  1.00                  
ATOM   1575  C   GLY A  98      61.601  66.635  63.457  1.00                  
ATOM   1576  O   GLY A  98      61.568  67.637  64.169  1.00                  
ATOM   1577  N   ALA A  99      61.457  65.410  63.961  1.00                  
ATOM   1578  H   ALA A  99      61.378  64.631  63.318  1.00                  
ATOM   1579  CA  ALA A  99      61.309  65.141  65.384  1.00                  
ATOM   1580  HA  ALA A  99      60.674  65.916  65.814  1.00                  
ATOM   1581  CB  ALA A  99      60.579  63.813  65.550  1.00                  
ATOM   1582  HB1 ALA A  99      60.352  63.676  66.605  1.00                  
ATOM   1583  HB2 ALA A  99      59.645  63.826  64.987  1.00                  
ATOM   1584  HB3 ALA A  99      61.202  62.990  65.200  1.00                  
ATOM   1585  C   ALA A  99      62.633  65.164  66.176  1.00                  
ATOM   1586  O   ALA A  99      62.611  65.442  67.374  1.00                  
ATOM   1587  N   ALA A 100      63.766  64.897  65.513  1.00                  
ATOM   1588  H   ALA A 100      63.648  64.652  64.535  1.00                  
ATOM   1589  CA  ALA A 100      65.142  64.842  66.024  1.00                  
ATOM   1590  HA  ALA A 100      65.599  63.941  65.614  1.00                  
ATOM   1591  CB  ALA A 100      65.925  66.045  65.470  1.00                  
ATOM   1592  HB1 ALA A 100      66.941  66.040  65.864  1.00                  
ATOM   1593  HB2 ALA A 100      65.983  65.981  64.385  1.00                  
ATOM   1594  HB3 ALA A 100      65.433  66.977  65.749  1.00                  
ATOM   1595  C   ALA A 100      65.276  64.739  67.554  1.00                  
ATOM   1596  O   ALA A 100      64.296  64.705  68.299  1.00                  
TER
END
