# Supplementary material for: Effective Identification of Bacterial Type III Secretion Signals Using Joint Element Features
Source: PLoS One. 2013 Apr 4;8(4):e59754. doi: 10.1371/journal.pone.0059754 (PMC3617162; doi:10.1371/journal.pone.0059754)
Supplement: Zip file S1 — Predicted 3D structure of T3S and non-T3S signal sequences. (ZIP) [file pone.0059754.s017.zip › Supplemental_Zip_FileS1.Predicted_structure/neg/neg9.pdb]

HEADER protein
METHOD
METHOD    The models are generated by I-TASSER which combines the
METHOD    methods of threading, ab initio modeling and structural
METHOD    refinement. The procedure is fully automated.
METHOD
METHOD    Please cite following articles when you use the I-TASSER server:
METHOD 1. Ambrish Roy, Alper Kucukural, Yang Zhang. I-TASSER: a unified
METHOD    platform for automated protein structure and function prediction.
METHOD    Nature Protocols, vol 5, 725-738 (2010). 
METHOD 2. Yang Zhang. I-TASSER server for protein 3D structure prediction.
METHOD    BMC Bioinformatics, vol 9, 40 (2008).
METHOD
MODEL  1
REMARK PARENT N/A
ATOM      1  N   GLY A   1      69.036  63.902  54.399  1.00  9.40           N
ATOM      2  CA  GLY A   1      69.521  63.826  55.794  1.00  9.40           C
ATOM      3  C   GLY A   1      68.680  62.892  56.594  1.00  9.40           C
ATOM      4  O   GLY A   1      67.474  63.086  56.738  1.00  9.40           O
ATOM      5  N   ARG A   2      69.316  61.841  57.140  1.00145.53           N
ATOM      6  CA  ARG A   2      68.601  60.883  57.922  1.00145.53           C
ATOM      7  CB  ARG A   2      69.451  59.679  58.364  1.00145.53           C
ATOM      8  CG  ARG A   2      70.661  60.026  59.232  1.00145.53           C
ATOM      9  CD  ARG A   2      71.465  58.790  59.639  1.00145.53           C
ATOM     10  NE  ARG A   2      70.621  57.999  60.576  1.00145.53           N
ATOM     11  CZ  ARG A   2      70.373  56.679  60.326  1.00145.53           C
ATOM     12  NH1 ARG A   2      70.888  56.086  59.208  1.00145.53           N
ATOM     13  NH2 ARG A   2      69.607  55.956  61.192  1.00145.53           N
ATOM     14  C   ARG A   2      68.093  61.560  59.149  1.00145.53           C
ATOM     15  O   ARG A   2      66.981  61.298  59.600  1.00145.53           O
ATOM     16  N   ILE A   3      68.904  62.466  59.718  1.00 83.87           N
ATOM     17  CA  ILE A   3      68.521  63.121  60.931  1.00 83.87           C
ATOM     18  CB  ILE A   3      69.601  64.040  61.430  1.00 83.87           C
ATOM     19  CG2 ILE A   3      70.834  63.174  61.739  1.00 83.87           C
ATOM     20  CG1 ILE A   3      69.882  65.163  60.414  1.00 83.87           C
ATOM     21  CD1 ILE A   3      70.808  66.258  60.948  1.00 83.87           C
ATOM     22  C   ILE A   3      67.280  63.918  60.684  1.00 83.87           C
ATOM     23  O   ILE A   3      66.339  63.880  61.475  1.00 83.87           O
ATOM     24  N   SER A   4      67.230  64.644  59.555  1.00 66.15           N
ATOM     25  CA  SER A   4      66.105  65.490  59.283  1.00 66.15           C
ATOM     26  CB  SER A   4      66.276  66.300  57.987  1.00 66.15           C
ATOM     27  OG  SER A   4      65.142  67.126  57.776  1.00 66.15           O
ATOM     28  C   SER A   4      64.883  64.639  59.143  1.00 66.15           C
ATOM     29  O   SER A   4      63.795  65.038  59.558  1.00 66.15           O
ATOM     30  N   SER A   5      65.017  63.436  58.552  1.00 69.86           N
ATOM     31  CA  SER A   5      63.853  62.611  58.389  1.00 69.86           C
ATOM     32  CB  SER A   5      64.094  61.351  57.529  1.00 69.86           C
ATOM     33  OG  SER A   5      65.007  60.471  58.164  1.00 69.86           O
ATOM     34  C   SER A   5      63.364  62.196  59.745  1.00 69.86           C
ATOM     35  O   SER A   5      62.163  62.035  59.955  1.00 69.86           O
ATOM     36  N   GLY A   6      64.284  62.006  60.709  1.00 17.41           N
ATOM     37  CA  GLY A   6      63.888  61.605  62.030  1.00 17.41           C
ATOM     38  C   GLY A   6      63.060  62.689  62.642  1.00 17.41           C
ATOM     39  O   GLY A   6      62.052  62.415  63.290  1.00 17.41           O
ATOM     40  N   GLY A   7      63.477  63.955  62.448  1.00 15.03           N
ATOM     41  CA  GLY A   7      62.780  65.073  63.015  1.00 15.03           C
ATOM     42  C   GLY A   7      61.408  65.115  62.429  1.00 15.03           C
ATOM     43  O   GLY A   7      60.438  65.424  63.118  1.00 15.03           O
ATOM     44  N   MET A   8      61.298  64.810  61.123  1.00 58.93           N
ATOM     45  CA  MET A   8      60.035  64.834  60.445  1.00 58.93           C
ATOM     46  CB  MET A   8      60.146  64.516  58.943  1.00 58.93           C
ATOM     47  CG  MET A   8      60.858  65.612  58.146  1.00 58.93           C
ATOM     48  SD  MET A   8      59.929  67.172  58.023  1.00 58.93           S
ATOM     49  CE  MET A   8      58.923  66.654  56.605  1.00 58.93           C
ATOM     50  C   MET A   8      59.149  63.808  61.073  1.00 58.93           C
ATOM     51  O   MET A   8      57.944  64.018  61.198  1.00 58.93           O
ATOM     52  N   MET A   9      59.720  62.659  61.477  1.00 88.19           N
ATOM     53  CA  MET A   9      58.931  61.625  62.078  1.00 88.19           C
ATOM     54  CB  MET A   9      59.704  60.321  62.294  1.00 88.19           C
ATOM     55  CG  MET A   9      59.984  59.638  60.958  1.00 88.19           C
ATOM     56  SD  MET A   9      60.785  58.018  61.070  1.00 88.19           S
ATOM     57  CE  MET A   9      60.592  57.664  59.298  1.00 88.19           C
ATOM     58  C   MET A   9      58.370  62.093  63.383  1.00 88.19           C
ATOM     59  O   MET A   9      57.255  61.720  63.742  1.00 88.19           O
ATOM     60  N   PHE A  10      59.127  62.905  64.146  1.00 41.75           N
ATOM     61  CA  PHE A  10      58.614  63.400  65.393  1.00 41.75           C
ATOM     62  CB  PHE A  10      59.578  64.353  66.130  1.00 41.75           C
ATOM     63  CG  PHE A  10      60.828  63.649  66.529  1.00 41.75           C
ATOM     64  CD1 PHE A  10      60.897  62.988  67.732  1.00 41.75           C
ATOM     65  CD2 PHE A  10      61.931  63.656  65.711  1.00 41.75           C
ATOM     66  CE1 PHE A  10      62.049  62.344  68.112  1.00 41.75           C
ATOM     67  CE2 PHE A  10      63.088  63.011  66.080  1.00 41.75           C
ATOM     68  CZ  PHE A  10      63.145  62.351  67.282  1.00 41.75           C
ATOM     69  C   PHE A  10      57.415  64.244  65.086  1.00 41.75           C
ATOM     70  O   PHE A  10      56.379  64.146  65.743  1.00 41.75           O
ATOM     71  N   LYS A  11      57.546  65.102  64.059  1.00108.98           N
ATOM     72  CA  LYS A  11      56.528  66.028  63.659  1.00108.98           C
ATOM     73  CB  LYS A  11      56.948  66.797  62.393  1.00108.98           C
ATOM     74  CG  LYS A  11      55.984  67.900  61.970  1.00108.98           C
ATOM     75  CD  LYS A  11      56.082  69.148  62.842  1.00108.98           C
ATOM     76  CE  LYS A  11      54.917  70.111  62.645  1.00108.98           C
ATOM     77  NZ  LYS A  11      53.769  69.634  63.439  1.00108.98           N
ATOM     78  C   LYS A  11      55.308  65.248  63.296  1.00108.98           C
ATOM     79  O   LYS A  11      54.200  65.570  63.724  1.00108.98           O
ATOM     80  N   ALA A  12      55.505  64.179  62.504  1.00 51.97           N
ATOM     81  CA  ALA A  12      54.430  63.366  62.022  1.00 51.97           C
ATOM     82  CB  ALA A  12      54.917  62.247  61.085  1.00 51.97           C
ATOM     83  C   ALA A  12      53.732  62.722  63.172  1.00 51.97           C
ATOM     84  O   ALA A  12      52.507  62.765  63.263  1.00 51.97           O
ATOM     85  N   ILE A  13      54.493  62.162  64.126  1.00 63.57           N
ATOM     86  CA  ILE A  13      53.854  61.438  65.180  1.00 63.57           C
ATOM     87  CB  ILE A  13      54.820  60.861  66.173  1.00 63.57           C
ATOM     88  CG2 ILE A  13      54.024  60.349  67.386  1.00 63.57           C
ATOM     89  CG1 ILE A  13      55.684  59.788  65.497  1.00 63.57           C
ATOM     90  CD1 ILE A  13      56.856  59.327  66.360  1.00 63.57           C
ATOM     91  C   ILE A  13      52.922  62.345  65.922  1.00 63.57           C
ATOM     92  O   ILE A  13      51.779  61.972  66.168  1.00 63.57           O
ATOM     93  N   THR A  14      53.381  63.553  66.309  1.00174.85           N
ATOM     94  CA  THR A  14      52.518  64.353  67.128  1.00174.85           C
ATOM     95  CB  THR A  14      53.290  65.429  67.851  1.00174.85           C
ATOM     96  OG1 THR A  14      52.408  66.200  68.649  1.00174.85           O
ATOM     97  CG2 THR A  14      54.051  66.321  66.852  1.00174.85           C
ATOM     98  C   THR A  14      51.280  64.972  66.507  1.00174.85           C
ATOM     99  O   THR A  14      50.207  64.373  66.518  1.00174.85           O
ATOM    100  N   THR A  15      51.427  66.147  65.851  1.00 68.80           N
ATOM    101  CA  THR A  15      50.289  66.954  65.478  1.00 68.80           C
ATOM    102  CB  THR A  15      50.662  68.341  65.051  1.00 68.80           C
ATOM    103  OG1 THR A  15      51.421  68.288  63.854  1.00 68.80           O
ATOM    104  CG2 THR A  15      51.471  69.015  66.173  1.00 68.80           C
ATOM    105  C   THR A  15      49.521  66.376  64.347  1.00 68.80           C
ATOM    106  O   THR A  15      48.292  66.383  64.351  1.00 68.80           O
ATOM    107  N   VAL A  16      50.234  65.893  63.322  1.00 73.56           N
ATOM    108  CA  VAL A  16      49.545  65.428  62.163  1.00 73.56           C
ATOM    109  CB  VAL A  16      50.422  65.277  60.950  1.00 73.56           C
ATOM    110  CG1 VAL A  16      50.896  66.684  60.548  1.00 73.56           C
ATOM    111  CG2 VAL A  16      51.581  64.326  61.235  1.00 73.56           C
ATOM    112  C   VAL A  16      48.795  64.182  62.499  1.00 73.56           C
ATOM    113  O   VAL A  16      47.762  63.903  61.899  1.00 73.56           O
ATOM    114  N   ALA A  17      49.313  63.383  63.452  1.00 47.87           N
ATOM    115  CA  ALA A  17      48.607  62.213  63.896  1.00 47.87           C
ATOM    116  CB  ALA A  17      49.386  61.395  64.942  1.00 47.87           C
ATOM    117  C   ALA A  17      47.323  62.653  64.542  1.00 47.87           C
ATOM    118  O   ALA A  17      46.319  61.948  64.486  1.00 47.87           O
ATOM    119  N   ALA A  18      47.338  63.800  65.248  1.00 36.23           N
ATOM    120  CA  ALA A  18      46.148  64.291  65.892  1.00 36.23           C
ATOM    121  CB  ALA A  18      46.414  65.529  66.766  1.00 36.23           C
ATOM    122  C   ALA A  18      45.116  64.670  64.869  1.00 36.23           C
ATOM    123  O   ALA A  18      43.944  64.316  64.996  1.00 36.23           O
ATOM    124  N   LEU A  19      45.533  65.385  63.805  1.00 41.15           N
ATOM    125  CA  LEU A  19      44.612  65.830  62.799  1.00 41.15           C
ATOM    126  CB  LEU A  19      45.292  66.618  61.670  1.00 41.15           C
ATOM    127  CG  LEU A  19      45.957  67.928  62.129  1.00 41.15           C
ATOM    128  CD1 LEU A  19      46.606  68.659  60.944  1.00 41.15           C
ATOM    129  CD2 LEU A  19      44.975  68.818  62.906  1.00 41.15           C
ATOM    130  C   LEU A  19      44.035  64.611  62.178  1.00 41.15           C
ATOM    131  O   LEU A  19      42.843  64.554  61.877  1.00 41.15           O
ATOM    132  N   VAL A  20      44.898  63.600  61.975  1.00 60.91           N
ATOM    133  CA  VAL A  20      44.501  62.360  61.387  1.00 60.91           C
ATOM    134  CB  VAL A  20      45.644  61.390  61.304  1.00 60.91           C
ATOM    135  CG1 VAL A  20      45.078  60.018  60.925  1.00 60.91           C
ATOM    136  CG2 VAL A  20      46.682  61.921  60.298  1.00 60.91           C
ATOM    137  C   VAL A  20      43.434  61.724  62.224  1.00 60.91           C
ATOM    138  O   VAL A  20      42.351  61.440  61.721  1.00 60.91           O
ATOM    139  N   ILE A  21      43.662  61.577  63.544  1.00 86.18           N
ATOM    140  CA  ILE A  21      42.753  60.815  64.356  1.00 86.18           C
ATOM    141  CB  ILE A  21      43.163  60.749  65.804  1.00 86.18           C
ATOM    142  CG2 ILE A  21      43.027  62.148  66.430  1.00 86.18           C
ATOM    143  CG1 ILE A  21      42.348  59.665  66.527  1.00 86.18           C
ATOM    144  CD1 ILE A  21      42.662  58.251  66.039  1.00 86.18           C
ATOM    145  C   ILE A  21      41.378  61.404  64.280  1.00 86.18           C
ATOM    146  O   ILE A  21      40.388  60.675  64.230  1.00 86.18           O
ATOM    147  N   ALA A  22      41.267  62.743  64.306  1.00 42.04           N
ATOM    148  CA  ALA A  22      39.965  63.331  64.236  1.00 42.04           C
ATOM    149  CB  ALA A  22      40.001  64.855  64.429  1.00 42.04           C
ATOM    150  C   ALA A  22      39.326  63.065  62.903  1.00 42.04           C
ATOM    151  O   ALA A  22      38.192  62.593  62.837  1.00 42.04           O
ATOM    152  N   THR A  23      40.057  63.323  61.800  1.00 43.39           N
ATOM    153  CA  THR A  23      39.502  63.210  60.478  1.00 43.39           C
ATOM    154  CB  THR A  23      40.440  63.690  59.406  1.00 43.39           C
ATOM    155  OG1 THR A  23      40.791  65.048  59.626  1.00 43.39           O
ATOM    156  CG2 THR A  23      39.750  63.540  58.040  1.00 43.39           C
ATOM    157  C   THR A  23      39.167  61.787  60.162  1.00 43.39           C
ATOM    158  O   THR A  23      38.094  61.499  59.633  1.00 43.39           O
ATOM    159  N   SER A  24      40.087  60.862  60.492  1.00 36.22           N
ATOM    160  CA  SER A  24      39.944  59.468  60.176  1.00 36.22           C
ATOM    161  CB  SER A  24      41.194  58.645  60.536  1.00 36.22           C
ATOM    162  OG  SER A  24      41.406  58.652  61.939  1.00 36.22           O
ATOM    163  C   SER A  24      38.785  58.897  60.924  1.00 36.22           C
ATOM    164  O   SER A  24      38.058  58.051  60.404  1.00 36.22           O
ATOM    165  N   ALA A  25      38.574  59.356  62.169  1.00 30.80           N
ATOM    166  CA  ALA A  25      37.472  58.863  62.936  1.00 30.80           C
ATOM    167  CB  ALA A  25      37.372  59.503  64.332  1.00 30.80           C
ATOM    168  C   ALA A  25      36.244  59.229  62.172  1.00 30.80           C
ATOM    169  O   ALA A  25      35.255  58.497  62.165  1.00 30.80           O
ATOM    170  N   MET A  26      36.275  60.406  61.525  1.00 60.10           N
ATOM    171  CA  MET A  26      35.160  60.863  60.754  1.00 60.10           C
ATOM    172  CB  MET A  26      35.351  62.274  60.172  1.00 60.10           C
ATOM    173  CG  MET A  26      35.398  63.391  61.214  1.00 60.10           C
ATOM    174  SD  MET A  26      35.642  65.049  60.507  1.00 60.10           S
ATOM    175  CE  MET A  26      35.843  65.875  62.110  1.00 60.10           C
ATOM    176  C   MET A  26      34.922  59.952  59.588  1.00 60.10           C
ATOM    177  O   MET A  26      33.769  59.631  59.306  1.00 60.10           O
ATOM    178  N   ALA A  27      35.977  59.486  58.876  1.00 53.96           N
ATOM    179  CA  ALA A  27      35.618  58.755  57.693  1.00 53.96           C
ATOM    180  CB  ALA A  27      35.612  59.637  56.432  1.00 53.96           C
ATOM    181  C   ALA A  27      36.509  57.587  57.387  1.00 53.96           C
ATOM    182  O   ALA A  27      37.688  57.545  57.733  1.00 53.96           O
ATOM    183  N   GLN A  28      35.901  56.585  56.716  1.00167.01           N
ATOM    184  CA  GLN A  28      36.574  55.439  56.171  1.00167.01           C
ATOM    185  CB  GLN A  28      36.198  54.085  56.802  1.00167.01           C
ATOM    186  CG  GLN A  28      36.735  53.945  58.226  1.00167.01           C
ATOM    187  CD  GLN A  28      36.767  52.467  58.580  1.00167.01           C
ATOM    188  OE1 GLN A  28      36.120  51.637  57.944  1.00167.01           O
ATOM    189  NE2 GLN A  28      37.566  52.126  59.625  1.00167.01           N
ATOM    190  C   GLN A  28      36.175  55.434  54.724  1.00167.01           C
ATOM    191  O   GLN A  28      35.166  56.048  54.379  1.00167.01           O
ATOM    192  N   ASP A  29      36.905  54.762  53.800  1.00160.22           N
ATOM    193  CA  ASP A  29      38.020  53.858  53.917  1.00160.22           C
ATOM    194  CB  ASP A  29      38.684  53.619  52.544  1.00160.22           C
ATOM    195  CG  ASP A  29      39.657  52.450  52.611  1.00160.22           C
ATOM    196  OD1 ASP A  29      39.563  51.646  53.576  1.00160.22           O
ATOM    197  OD2 ASP A  29      40.508  52.348  51.685  1.00160.22           O
ATOM    198  C   ASP A  29      39.063  54.418  54.837  1.00160.22           C
ATOM    199  O   ASP A  29      39.119  55.623  55.076  1.00160.22           O
ATOM    200  N   ASP A  30      39.893  53.505  55.397  1.00 95.14           N
ATOM    201  CA  ASP A  30      40.887  53.813  56.390  1.00 95.14           C
ATOM    202  CB  ASP A  30      40.659  52.962  57.641  1.00 95.14           C
ATOM    203  CG  ASP A  30      41.406  53.573  58.800  1.00 95.14           C
ATOM    204  OD1 ASP A  30      42.531  54.101  58.594  1.00 95.14           O
ATOM    205  OD2 ASP A  30      40.835  53.528  59.918  1.00 95.14           O
ATOM    206  C   ASP A  30      42.243  53.468  55.828  1.00 95.14           C
ATOM    207  O   ASP A  30      42.481  52.329  55.432  1.00 95.14           O
ATOM    208  N   LEU A  31      43.193  54.430  55.814  1.00134.08           N
ATOM    209  CA  LEU A  31      44.428  54.179  55.117  1.00134.08           C
ATOM    210  CB  LEU A  31      45.004  55.428  54.427  1.00134.08           C
ATOM    211  CG  LEU A  31      44.230  55.848  53.166  1.00134.08           C
ATOM    212  CD1 LEU A  31      44.432  54.824  52.040  1.00134.08           C
ATOM    213  CD2 LEU A  31      42.747  56.103  53.463  1.00134.08           C
ATOM    214  C   LEU A  31      45.518  53.617  55.982  1.00134.08           C
ATOM    215  O   LEU A  31      46.253  54.347  56.646  1.00134.08           O
ATOM    216  N   THR A  32      45.706  52.285  55.907  1.00123.14           N
ATOM    217  CA  THR A  32      46.711  51.582  56.657  1.00123.14           C
ATOM    218  CB  THR A  32      46.395  50.121  56.822  1.00123.14           C
ATOM    219  OG1 THR A  32      47.416  49.471  57.568  1.00123.14           O
ATOM    220  CG2 THR A  32      46.228  49.484  55.431  1.00123.14           C
ATOM    221  C   THR A  32      48.044  51.680  55.979  1.00123.14           C
ATOM    222  O   THR A  32      48.152  51.982  54.791  1.00123.14           O
ATOM    223  N   ILE A  33      49.108  51.417  56.763  1.00103.89           N
ATOM    224  CA  ILE A  33      50.476  51.439  56.329  1.00103.89           C
ATOM    225  CB  ILE A  33      51.447  51.193  57.445  1.00103.89           C
ATOM    226  CG2 ILE A  33      51.359  49.713  57.851  1.00103.89           C
ATOM    227  CG1 ILE A  33      52.854  51.634  57.021  1.00103.89           C
ATOM    228  CD1 ILE A  33      53.811  51.756  58.201  1.00103.89           C
ATOM    229  C   ILE A  33      50.659  50.378  55.288  1.00103.89           C
ATOM    230  O   ILE A  33      51.468  50.531  54.375  1.00103.89           O
ATOM    231  N   SER A  34      49.944  49.245  55.421  1.00 40.91           N
ATOM    232  CA  SER A  34      50.075  48.180  54.466  1.00 40.91           C
ATOM    233  CB  SER A  34      49.214  46.955  54.820  1.00 40.91           C
ATOM    234  OG  SER A  34      49.395  45.934  53.851  1.00 40.91           O
ATOM    235  C   SER A  34      49.643  48.679  53.115  1.00 40.91           C
ATOM    236  O   SER A  34      50.269  48.355  52.107  1.00 40.91           O
ATOM    237  N   SER A  35      48.561  49.482  53.066  1.00 82.97           N
ATOM    238  CA  SER A  35      48.016  50.010  51.843  1.00 82.97           C
ATOM    239  CB  SER A  35      46.732  50.814  52.116  1.00 82.97           C
ATOM    240  OG  SER A  35      46.204  51.328  50.908  1.00 82.97           O
ATOM    241  C   SER A  35      49.011  50.937  51.211  1.00 82.97           C
ATOM    242  O   SER A  35      49.289  50.846  50.015  1.00 82.97           O
ATOM    243  N   LEU A  36      49.597  51.846  52.017  1.00 64.51           N
ATOM    244  CA  LEU A  36      50.552  52.796  51.511  1.00 64.51           C
ATOM    245  CB  LEU A  36      51.166  53.656  52.633  1.00 64.51           C
ATOM    246  CG  LEU A  36      52.271  54.627  52.170  1.00 64.51           C
ATOM    247  CD1 LEU A  36      51.719  55.759  51.287  1.00 64.51           C
ATOM    248  CD2 LEU A  36      53.083  55.140  53.369  1.00 64.51           C
ATOM    249  C   LEU A  36      51.681  52.014  50.916  1.00 64.51           C
ATOM    250  O   LEU A  36      52.153  52.296  49.818  1.00 64.51           O
ATOM    251  N   ALA A  37      52.122  50.974  51.632  1.00 73.71           N
ATOM    252  CA  ALA A  37      53.223  50.146  51.233  1.00 73.71           C
ATOM    253  CB  ALA A  37      53.597  49.102  52.297  1.00 73.71           C
ATOM    254  C   ALA A  37      52.928  49.401  49.956  1.00 73.71           C
ATOM    255  O   ALA A  37      53.859  49.004  49.261  1.00 73.71           O
ATOM    256  N   LYS A  38      51.654  49.025  49.712  1.00130.82           N
ATOM    257  CA  LYS A  38      51.210  48.319  48.528  1.00130.82           C
ATOM    258  CB  LYS A  38      49.957  47.457  48.767  1.00130.82           C
ATOM    259  CG  LYS A  38      50.283  46.057  49.295  1.00130.82           C
ATOM    260  CD  LYS A  38      50.917  46.017  50.685  1.00130.82           C
ATOM    261  CE  LYS A  38      51.303  44.602  51.122  1.00130.82           C
ATOM    262  NZ  LYS A  38      51.974  44.640  52.440  1.00130.82           N
ATOM    263  C   LYS A  38      50.972  49.155  47.296  1.00130.82           C
ATOM    264  O   LYS A  38      51.193  48.665  46.188  1.00130.82           O
ATOM    265  N   GLY A  39      50.498  50.414  47.440  1.00 41.12           N
ATOM    266  CA  GLY A  39      50.109  51.222  46.305  1.00 41.12           C
ATOM    267  C   GLY A  39      51.296  51.458  45.415  1.00 41.12           C
ATOM    268  O   GLY A  39      52.437  51.293  45.832  1.00 41.12           O
ATOM    269  N   GLU A  40      51.052  51.813  44.131  1.00106.91           N
ATOM    270  CA  GLU A  40      52.137  51.983  43.201  1.00106.91           C
ATOM    271  CB  GLU A  40      51.646  52.142  41.753  1.00106.91           C
ATOM    272  CG  GLU A  40      51.188  50.823  41.124  1.00106.91           C
ATOM    273  CD  GLU A  40      49.968  50.311  41.877  1.00106.91           C
ATOM    274  OE1 GLU A  40      49.197  51.150  42.410  1.00106.91           O
ATOM    275  OE2 GLU A  40      49.789  49.064  41.924  1.00106.91           O
ATOM    276  C   GLU A  40      53.019  53.160  43.526  1.00106.91           C
ATOM    277  O   GLU A  40      54.197  52.980  43.829  1.00106.91           O
ATOM    278  N   THR A  41      52.478  54.396  43.530  1.00110.59           N
ATOM    279  CA  THR A  41      53.321  55.540  43.773  1.00110.59           C
ATOM    280  CB  THR A  41      52.606  56.852  43.580  1.00110.59           C
ATOM    281  OG1 THR A  41      53.507  57.928  43.796  1.00110.59           O
ATOM    282  CG2 THR A  41      51.415  56.954  44.550  1.00110.59           C
ATOM    283  C   THR A  41      53.822  55.485  45.180  1.00110.59           C
ATOM    284  O   THR A  41      54.996  55.724  45.464  1.00110.59           O
ATOM    285  N   THR A  42      52.914  55.130  46.097  1.00 56.42           N
ATOM    286  CA  THR A  42      53.162  55.090  47.505  1.00 56.42           C
ATOM    287  CB  THR A  42      51.901  54.843  48.280  1.00 56.42           C
ATOM    288  OG1 THR A  42      51.270  53.656  47.821  1.00 56.42           O
ATOM    289  CG2 THR A  42      50.967  56.057  48.104  1.00 56.42           C
ATOM    290  C   THR A  42      54.192  54.060  47.859  1.00 56.42           C
ATOM    291  O   THR A  42      54.965  54.256  48.795  1.00 56.42           O
ATOM    292  N   LYS A  43      54.231  52.922  47.146  1.00108.17           N
ATOM    293  CA  LYS A  43      55.182  51.896  47.484  1.00108.17           C
ATOM    294  CB  LYS A  43      54.962  50.612  46.664  1.00108.17           C
ATOM    295  CG  LYS A  43      55.158  50.785  45.157  1.00108.17           C
ATOM    296  CD  LYS A  43      54.936  49.506  44.344  1.00108.17           C
ATOM    297  CE  LYS A  43      53.469  49.324  43.932  1.00108.17           C
ATOM    298  NZ  LYS A  43      53.339  48.230  42.945  1.00108.17           N
ATOM    299  C   LYS A  43      56.577  52.406  47.272  1.00108.17           C
ATOM    300  O   LYS A  43      57.481  52.071  48.037  1.00108.17           O
ATOM    301  N   ALA A  44      56.806  53.218  46.220  1.00 31.22           N
ATOM    302  CA  ALA A  44      58.138  53.698  45.980  1.00 31.22           C
ATOM    303  CB  ALA A  44      58.243  54.558  44.710  1.00 31.22           C
ATOM    304  C   ALA A  44      58.576  54.551  47.136  1.00 31.22           C
ATOM    305  O   ALA A  44      59.679  54.385  47.655  1.00 31.22           O
ATOM    306  N   ALA A  45      57.706  55.475  47.588  1.00 31.97           N
ATOM    307  CA  ALA A  45      58.043  56.377  48.654  1.00 31.97           C
ATOM    308  CB  ALA A  45      56.938  57.408  48.939  1.00 31.97           C
ATOM    309  C   ALA A  45      58.276  55.611  49.924  1.00 31.97           C
ATOM    310  O   ALA A  45      59.204  55.903  50.676  1.00 31.97           O
ATOM    311  N   PHE A  46      57.435  54.595  50.184  1.00 59.39           N
ATOM    312  CA  PHE A  46      57.481  53.805  51.384  1.00 59.39           C
ATOM    313  CB  PHE A  46      56.385  52.716  51.359  1.00 59.39           C
ATOM    314  CG  PHE A  46      56.453  51.850  52.572  1.00 59.39           C
ATOM    315  CD1 PHE A  46      55.858  52.228  53.755  1.00 59.39           C
ATOM    316  CD2 PHE A  46      57.104  50.639  52.514  1.00 59.39           C
ATOM    317  CE1 PHE A  46      55.919  51.412  54.861  1.00 59.39           C
ATOM    318  CE2 PHE A  46      57.170  49.818  53.615  1.00 59.39           C
ATOM    319  CZ  PHE A  46      56.581  50.209  54.794  1.00 59.39           C
ATOM    320  C   PHE A  46      58.816  53.130  51.497  1.00 59.39           C
ATOM    321  O   PHE A  46      59.470  53.204  52.537  1.00 59.39           O
ATOM    322  N   ASN A  47      59.270  52.470  50.414  1.00103.94           N
ATOM    323  CA  ASN A  47      60.518  51.757  50.437  1.00103.94           C
ATOM    324  CB  ASN A  47      60.822  51.031  49.116  1.00103.94           C
ATOM    325  CG  ASN A  47      59.964  49.781  49.040  1.00103.94           C
ATOM    326  OD1 ASN A  47      60.235  48.797  49.725  1.00103.94           O
ATOM    327  ND2 ASN A  47      58.904  49.816  48.189  1.00103.94           N
ATOM    328  C   ASN A  47      61.636  52.723  50.662  1.00103.94           C
ATOM    329  O   ASN A  47      62.576  52.433  51.400  1.00103.94           O
ATOM    330  N   GLN A  48      61.563  53.904  50.025  1.00 50.29           N
ATOM    331  CA  GLN A  48      62.611  54.880  50.121  1.00 50.29           C
ATOM    332  CB  GLN A  48      62.257  56.153  49.326  1.00 50.29           C
ATOM    333  CG  GLN A  48      63.311  57.263  49.361  1.00 50.29           C
ATOM    334  CD  GLN A  48      62.695  58.504  48.720  1.00 50.29           C
ATOM    335  OE1 GLN A  48      61.512  58.522  48.385  1.00 50.29           O
ATOM    336  NE2 GLN A  48      63.514  59.578  48.554  1.00 50.29           N
ATOM    337  C   GLN A  48      62.779  55.307  51.549  1.00 50.29           C
ATOM    338  O   GLN A  48      63.897  55.354  52.062  1.00 50.29           O
ATOM    339  N   MET A  49      61.663  55.603  52.240  1.00 42.61           N
ATOM    340  CA  MET A  49      61.723  56.112  53.581  1.00 42.61           C
ATOM    341  CB  MET A  49      60.341  56.471  54.157  1.00 42.61           C
ATOM    342  CG  MET A  49      59.707  57.703  53.507  1.00 42.61           C
ATOM    343  SD  MET A  49      60.523  59.272  53.933  1.00 42.61           S
ATOM    344  CE  MET A  49      59.505  60.310  52.844  1.00 42.61           C
ATOM    345  C   MET A  49      62.328  55.097  54.498  1.00 42.61           C
ATOM    346  O   MET A  49      63.107  55.444  55.384  1.00 42.61           O
ATOM    347  N   VAL A  50      61.947  53.818  54.333  1.00 52.57           N
ATOM    348  CA  VAL A  50      62.441  52.757  55.164  1.00 52.57           C
ATOM    349  CB  VAL A  50      61.667  51.476  55.014  1.00 52.57           C
ATOM    350  CG1 VAL A  50      60.220  51.748  55.454  1.00 52.57           C
ATOM    351  CG2 VAL A  50      61.791  50.955  53.573  1.00 52.57           C
ATOM    352  C   VAL A  50      63.881  52.471  54.872  1.00 52.57           C
ATOM    353  O   VAL A  50      64.640  52.114  55.771  1.00 52.57           O
ATOM    354  N   GLN A  51      64.300  52.631  53.602  1.00 60.55           N
ATOM    355  CA  GLN A  51      65.617  52.220  53.204  1.00 60.55           C
ATOM    356  CB  GLN A  51      65.948  52.493  51.726  1.00 60.55           C
ATOM    357  CG  GLN A  51      65.234  51.520  50.788  1.00 60.55           C
ATOM    358  CD  GLN A  51      65.703  50.116  51.160  1.00 60.55           C
ATOM    359  OE1 GLN A  51      66.877  49.900  51.458  1.00 60.55           O
ATOM    360  NE2 GLN A  51      64.760  49.137  51.161  1.00 60.55           N
ATOM    361  C   GLN A  51      66.678  52.835  54.052  1.00 60.55           C
ATOM    362  O   GLN A  51      66.604  53.995  54.455  1.00 60.55           O
ATOM    363  N   GLY A  52      67.704  52.015  54.360  1.00 30.03           N
ATOM    364  CA  GLY A  52      68.831  52.450  55.127  1.00 30.03           C
ATOM    365  C   GLY A  52      68.575  52.194  56.577  1.00 30.03           C
ATOM    366  O   GLY A  52      69.466  52.383  57.405  1.00 30.03           O
ATOM    367  N   HIS A  53      67.359  51.735  56.931  1.00 79.22           N
ATOM    368  CA  HIS A  53      67.063  51.538  58.321  1.00 79.22           C
ATOM    369  ND1 HIS A  53      67.160  54.580  59.614  1.00 79.22           N
ATOM    370  CG  HIS A  53      66.350  53.928  58.710  1.00 79.22           C
ATOM    371  CB  HIS A  53      65.960  52.482  58.828  1.00 79.22           C
ATOM    372  NE2 HIS A  53      66.625  56.071  58.053  1.00 79.22           N
ATOM    373  CD2 HIS A  53      66.031  54.855  57.764  1.00 79.22           C
ATOM    374  CE1 HIS A  53      67.291  55.856  59.174  1.00 79.22           C
ATOM    375  C   HIS A  53      66.623  50.122  58.518  1.00 79.22           C
ATOM    376  O   HIS A  53      66.591  49.335  57.573  1.00 79.22           O
ATOM    377  N   LYS A  54      66.332  49.745  59.782  1.00102.07           N
ATOM    378  CA  LYS A  54      65.871  48.415  60.060  1.00102.07           C
ATOM    379  CB  LYS A  54      66.803  47.647  61.012  1.00102.07           C
ATOM    380  CG  LYS A  54      68.176  47.331  60.416  1.00102.07           C
ATOM    381  CD  LYS A  54      69.217  46.930  61.465  1.00102.07           C
ATOM    382  CE  LYS A  54      70.139  48.079  61.885  1.00102.07           C
ATOM    383  NZ  LYS A  54      71.197  48.273  60.867  1.00102.07           N
ATOM    384  C   LYS A  54      64.555  48.536  60.765  1.00102.07           C
ATOM    385  O   LYS A  54      64.496  48.687  61.985  1.00102.07           O
ATOM    386  N   LEU A  55      63.449  48.455  60.007  1.00102.56           N
ATOM    387  CA  LEU A  55      62.160  48.558  60.624  1.00102.56           C
ATOM    388  CB  LEU A  55      61.154  49.414  59.835  1.00102.56           C
ATOM    389  CG  LEU A  55      61.518  50.912  59.813  1.00102.56           C
ATOM    390  CD1 LEU A  55      62.825  51.169  59.047  1.00102.56           C
ATOM    391  CD2 LEU A  55      60.353  51.768  59.300  1.00102.56           C
ATOM    392  C   LEU A  55      61.583  47.185  60.801  1.00102.56           C
ATOM    393  O   LEU A  55      62.040  46.207  60.211  1.00102.56           O
ATOM    394  N   PRO A  56      60.575  47.106  61.628  1.00 80.64           N
ATOM    395  CA  PRO A  56      59.965  45.839  61.933  1.00 80.64           C
ATOM    396  CD  PRO A  56      60.476  48.031  62.746  1.00 80.64           C
ATOM    397  CB  PRO A  56      59.085  46.080  63.156  1.00 80.64           C
ATOM    398  CG  PRO A  56      59.780  47.249  63.874  1.00 80.64           C
ATOM    399  C   PRO A  56      59.221  45.210  60.795  1.00 80.64           C
ATOM    400  O   PRO A  56      58.585  45.911  60.009  1.00 80.64           O
ATOM    401  N   ALA A  57      59.237  43.864  60.767  1.00 42.60           N
ATOM    402  CA  ALA A  57      58.653  43.035  59.750  1.00 42.60           C
ATOM    403  CB  ALA A  57      58.830  41.533  60.029  1.00 42.60           C
ATOM    404  C   ALA A  57      57.182  43.297  59.676  1.00 42.60           C
ATOM    405  O   ALA A  57      56.587  43.212  58.604  1.00 42.60           O
ATOM    406  N   TRP A  58      56.550  43.602  60.821  1.00 94.19           N
ATOM    407  CA  TRP A  58      55.132  43.818  60.856  1.00 94.19           C
ATOM    408  CB  TRP A  58      54.544  43.932  62.277  1.00 94.19           C
ATOM    409  CG  TRP A  58      55.251  44.879  63.212  1.00 94.19           C
ATOM    410  CD2 TRP A  58      54.951  46.275  63.363  1.00 94.19           C
ATOM    411  CD1 TRP A  58      56.263  44.606  64.084  1.00 94.19           C
ATOM    412  NE1 TRP A  58      56.616  45.743  64.764  1.00 94.19           N
ATOM    413  CE2 TRP A  58      55.819  46.779  64.330  1.00 94.19           C
ATOM    414  CE3 TRP A  58      54.032  47.074  62.744  1.00 94.19           C
ATOM    415  CZ2 TRP A  58      55.782  48.092  64.696  1.00 94.19           C
ATOM    416  CZ3 TRP A  58      53.997  48.399  63.120  1.00 94.19           C
ATOM    417  CH2 TRP A  58      54.856  48.900  64.076  1.00 94.19           C
ATOM    418  C   TRP A  58      54.742  45.010  60.031  1.00 94.19           C
ATOM    419  O   TRP A  58      53.598  45.086  59.583  1.00 94.19           O
ATOM    420  N   VAL A  59      55.641  46.001  59.845  1.00109.58           N
ATOM    421  CA  VAL A  59      55.259  47.124  59.033  1.00109.58           C
ATOM    422  CB  VAL A  59      56.299  48.216  58.982  1.00109.58           C
ATOM    423  CG1 VAL A  59      57.539  47.743  58.211  1.00109.58           C
ATOM    424  CG2 VAL A  59      55.648  49.464  58.379  1.00109.58           C
ATOM    425  C   VAL A  59      54.951  46.650  57.637  1.00109.58           C
ATOM    426  O   VAL A  59      53.907  46.986  57.084  1.00109.58           O
ATOM    427  N   MET A  60      55.834  45.821  57.044  1.00 88.12           N
ATOM    428  CA  MET A  60      55.671  45.314  55.705  1.00 88.12           C
ATOM    429  CB  MET A  60      56.884  44.468  55.278  1.00 88.12           C
ATOM    430  CG  MET A  60      56.990  44.201  53.778  1.00 88.12           C
ATOM    431  SD  MET A  60      58.447  43.207  53.335  1.00 88.12           S
ATOM    432  CE  MET A  60      58.547  43.759  51.610  1.00 88.12           C
ATOM    433  C   MET A  60      54.461  44.424  55.663  1.00 88.12           C
ATOM    434  O   MET A  60      53.718  44.401  54.682  1.00 88.12           O
ATOM    435  N   LYS A  61      54.258  43.651  56.746  1.00109.10           N
ATOM    436  CA  LYS A  61      53.179  42.713  56.914  1.00109.10           C
ATOM    437  CB  LYS A  61      53.308  41.862  58.193  1.00109.10           C
ATOM    438  CG  LYS A  61      54.556  40.974  58.203  1.00109.10           C
ATOM    439  CD  LYS A  61      54.661  40.043  56.993  1.00109.10           C
ATOM    440  CE  LYS A  61      55.969  39.249  56.943  1.00109.10           C
ATOM    441  NZ  LYS A  61      56.054  38.487  55.678  1.00109.10           N
ATOM    442  C   LYS A  61      51.877  43.451  56.980  1.00109.10           C
ATOM    443  O   LYS A  61      50.828  42.879  56.693  1.00109.10           O
ATOM    444  N   GLY A  62      51.898  44.721  57.428  1.00 36.34           N
ATOM    445  CA  GLY A  62      50.696  45.510  57.492  1.00 36.34           C
ATOM    446  C   GLY A  62      50.333  45.724  58.930  1.00 36.34           C
ATOM    447  O   GLY A  62      50.010  46.842  59.331  1.00 36.34           O
ATOM    448  N   GLY A  63      50.378  44.646  59.740  1.00 32.68           N
ATOM    449  CA  GLY A  63      50.111  44.710  61.153  1.00 32.68           C
ATOM    450  C   GLY A  63      48.731  45.243  61.382  1.00 32.68           C
ATOM    451  O   GLY A  63      47.867  45.187  60.507  1.00 32.68           O
ATOM    452  N   THR A  64      48.495  45.758  62.607  1.00103.76           N
ATOM    453  CA  THR A  64      47.260  46.418  62.912  1.00103.76           C
ATOM    454  CB  THR A  64      46.964  46.491  64.380  1.00103.76           C
ATOM    455  OG1 THR A  64      46.938  45.188  64.943  1.00103.76           O
ATOM    456  CG2 THR A  64      45.596  47.164  64.565  1.00103.76           C
ATOM    457  C   THR A  64      47.477  47.815  62.427  1.00103.76           C
ATOM    458  O   THR A  64      48.621  48.232  62.254  1.00103.76           O
ATOM    459  N   TYR A  65      46.399  48.580  62.172  1.00 66.99           N
ATOM    460  CA  TYR A  65      46.602  49.898  61.642  1.00 66.99           C
ATOM    461  CB  TYR A  65      46.254  49.986  60.146  1.00 66.99           C
ATOM    462  CG  TYR A  65      44.828  49.572  59.997  1.00 66.99           C
ATOM    463  CD1 TYR A  65      43.810  50.495  60.077  1.00 66.99           C
ATOM    464  CD2 TYR A  65      44.506  48.251  59.787  1.00 66.99           C
ATOM    465  CE1 TYR A  65      42.497  50.105  59.943  1.00 66.99           C
ATOM    466  CE2 TYR A  65      43.194  47.857  59.653  1.00 66.99           C
ATOM    467  CZ  TYR A  65      42.185  48.786  59.730  1.00 66.99           C
ATOM    468  OH  TYR A  65      40.838  48.385  59.594  1.00 66.99           O
ATOM    469  C   TYR A  65      45.743  50.877  62.376  1.00 66.99           C
ATOM    470  O   TYR A  65      44.711  50.522  62.942  1.00 66.99           O
ATOM    471  N   THR A  66      46.181  52.154  62.393  1.00 54.81           N
ATOM    472  CA  THR A  66      45.421  53.203  63.013  1.00 54.81           C
ATOM    473  CB  THR A  66      46.245  54.097  63.893  1.00 54.81           C
ATOM    474  OG1 THR A  66      47.228  54.773  63.122  1.00 54.81           O
ATOM    475  CG2 THR A  66      46.923  53.229  64.968  1.00 54.81           C
ATOM    476  C   THR A  66      44.872  54.038  61.902  1.00 54.81           C
ATOM    477  O   THR A  66      45.526  54.231  60.877  1.00 54.81           O
ATOM    478  N   PRO A  67      43.673  54.530  62.062  1.00 90.53           N
ATOM    479  CA  PRO A  67      43.063  55.332  61.040  1.00 90.53           C
ATOM    480  CD  PRO A  67      42.704  53.966  62.987  1.00 90.53           C
ATOM    481  CB  PRO A  67      41.679  55.684  61.582  1.00 90.53           C
ATOM    482  CG  PRO A  67      41.339  54.497  62.513  1.00 90.53           C
ATOM    483  C   PRO A  67      43.945  56.505  60.769  1.00 90.53           C
ATOM    484  O   PRO A  67      44.133  57.323  61.669  1.00 90.53           O
ATOM    485  N   ALA A  68      44.443  56.630  59.523  1.00 55.27           N
ATOM    486  CA  ALA A  68      45.358  57.674  59.168  1.00 55.27           C
ATOM    487  CB  ALA A  68      46.756  57.137  58.834  1.00 55.27           C
ATOM    488  C   ALA A  68      44.816  58.363  57.958  1.00 55.27           C
ATOM    489  O   ALA A  68      44.071  57.770  57.177  1.00 55.27           O
ATOM    490  N   GLN A  69      45.182  59.655  57.801  1.00109.15           N
ATOM    491  CA  GLN A  69      44.683  60.496  56.752  1.00109.15           C
ATOM    492  CB  GLN A  69      43.165  60.767  56.771  1.00109.15           C
ATOM    493  CG  GLN A  69      42.352  59.632  56.142  1.00109.15           C
ATOM    494  CD  GLN A  69      40.878  60.002  56.151  1.00109.15           C
ATOM    495  OE1 GLN A  69      40.480  61.056  55.657  1.00109.15           O
ATOM    496  NE2 GLN A  69      40.039  59.101  56.725  1.00109.15           N
ATOM    497  C   GLN A  69      45.396  61.817  56.744  1.00109.15           C
ATOM    498  O   GLN A  69      46.604  61.901  56.955  1.00109.15           O
ATOM    499  N   THR A  70      44.609  62.886  56.500  1.00127.82           N
ATOM    500  CA  THR A  70      45.039  64.222  56.198  1.00127.82           C
ATOM    501  CB  THR A  70      43.887  65.120  55.860  1.00127.82           C
ATOM    502  OG1 THR A  70      43.109  64.555  54.817  1.00127.82           O
ATOM    503  CG2 THR A  70      44.458  66.470  55.403  1.00127.82           C
ATOM    504  C   THR A  70      45.776  64.908  57.301  1.00127.82           C
ATOM    505  O   THR A  70      45.442  64.810  58.483  1.00127.82           O
ATOM    506  N   VAL A  71      46.831  65.642  56.884  1.00 70.86           N
ATOM    507  CA  VAL A  71      47.601  66.498  57.735  1.00 70.86           C
ATOM    508  CB  VAL A  71      48.888  65.882  58.189  1.00 70.86           C
ATOM    509  CG1 VAL A  71      48.559  64.511  58.804  1.00 70.86           C
ATOM    510  CG2 VAL A  71      49.887  65.856  57.022  1.00 70.86           C
ATOM    511  C   VAL A  71      47.956  67.689  56.899  1.00 70.86           C
ATOM    512  O   VAL A  71      48.208  67.564  55.700  1.00 70.86           O
ATOM    513  N   THR A  72      47.952  68.896  57.502  1.00113.10           N
ATOM    514  CA  THR A  72      48.329  70.055  56.743  1.00113.10           C
ATOM    515  CB  THR A  72      47.182  70.971  56.419  1.00113.10           C
ATOM    516  OG1 THR A  72      47.592  71.950  55.476  1.00113.10           O
ATOM    517  CG2 THR A  72      46.689  71.645  57.712  1.00113.10           C
ATOM    518  C   THR A  72      49.324  70.828  57.553  1.00113.10           C
ATOM    519  O   THR A  72      49.150  71.004  58.758  1.00113.10           O
ATOM    520  N   LEU A  73      50.419  71.275  56.901  1.00 65.12           N
ATOM    521  CA  LEU A  73      51.430  72.078  57.526  1.00 65.12           C
ATOM    522  CB  LEU A  73      52.719  71.292  57.826  1.00 65.12           C
ATOM    523  CG  LEU A  73      52.508  70.136  58.816  1.00 65.12           C
ATOM    524  CD1 LEU A  73      53.815  69.380  59.099  1.00 65.12           C
ATOM    525  CD2 LEU A  73      51.826  70.634  60.095  1.00 65.12           C
ATOM    526  C   LEU A  73      51.791  73.118  56.521  1.00 65.12           C
ATOM    527  O   LEU A  73      52.265  72.794  55.433  1.00 65.12           O
ATOM    528  N   GLY A  74      51.575  74.405  56.849  1.00 22.78           N
ATOM    529  CA  GLY A  74      51.887  75.400  55.873  1.00 22.78           C
ATOM    530  C   GLY A  74      51.002  75.117  54.704  1.00 22.78           C
ATOM    531  O   GLY A  74      49.862  74.683  54.858  1.00 22.78           O
ATOM    532  N   ASP A  75      51.521  75.376  53.494  1.00 47.14           N
ATOM    533  CA  ASP A  75      50.805  75.167  52.272  1.00 47.14           C
ATOM    534  CB  ASP A  75      51.494  75.825  51.067  1.00 47.14           C
ATOM    535  CG  ASP A  75      51.346  77.333  51.218  1.00 47.14           C
ATOM    536  OD1 ASP A  75      50.543  77.764  52.088  1.00 47.14           O
ATOM    537  OD2 ASP A  75      52.028  78.077  50.465  1.00 47.14           O
ATOM    538  C   ASP A  75      50.634  73.706  51.955  1.00 47.14           C
ATOM    539  O   ASP A  75      49.628  73.327  51.356  1.00 47.14           O
ATOM    540  N   GLU A  76      51.594  72.830  52.328  1.00122.77           N
ATOM    541  CA  GLU A  76      51.487  71.492  51.806  1.00122.77           C
ATOM    542  CB  GLU A  76      52.822  70.827  51.413  1.00122.77           C
ATOM    543  CG  GLU A  76      53.773  70.514  52.562  1.00122.77           C
ATOM    544  CD  GLU A  76      54.941  69.741  51.961  1.00122.77           C
ATOM    545  OE1 GLU A  76      54.698  68.897  51.056  1.00122.77           O
ATOM    546  OE2 GLU A  76      56.097  69.995  52.393  1.00122.77           O
ATOM    547  C   GLU A  76      50.720  70.552  52.673  1.00122.77           C
ATOM    548  O   GLU A  76      50.578  70.733  53.882  1.00122.77           O
ATOM    549  N   THR A  77      50.173  69.510  52.014  1.00134.80           N
ATOM    550  CA  THR A  77      49.405  68.501  52.672  1.00134.80           C
ATOM    551  CB  THR A  77      48.038  68.301  52.092  1.00134.80           C
ATOM    552  OG1 THR A  77      48.143  68.083  50.695  1.00134.80           O
ATOM    553  CG2 THR A  77      47.159  69.517  52.396  1.00134.80           C
ATOM    554  C   THR A  77      50.112  67.196  52.551  1.00134.80           C
ATOM    555  O   THR A  77      50.741  66.887  51.539  1.00134.80           O
ATOM    556  N   TYR A  78      50.021  66.396  53.625  1.00167.83           N
ATOM    557  CA  TYR A  78      50.625  65.104  53.654  1.00167.83           C
ATOM    558  CB  TYR A  78      51.679  64.915  54.759  1.00167.83           C
ATOM    559  CG  TYR A  78      52.924  65.676  54.457  1.00167.83           C
ATOM    560  CD1 TYR A  78      53.049  67.002  54.804  1.00167.83           C
ATOM    561  CD2 TYR A  78      53.973  65.051  53.823  1.00167.83           C
ATOM    562  CE1 TYR A  78      54.208  67.690  54.528  1.00167.83           C
ATOM    563  CE2 TYR A  78      55.133  65.733  53.545  1.00167.83           C
ATOM    564  CZ  TYR A  78      55.252  67.054  53.899  1.00167.83           C
ATOM    565  OH  TYR A  78      56.446  67.746  53.612  1.00167.83           O
ATOM    566  C   TYR A  78      49.560  64.150  54.028  1.00167.83           C
ATOM    567  O   TYR A  78      48.563  64.508  54.656  1.00167.83           O
ATOM    568  N   GLN A  79      49.736  62.900  53.582  1.00 76.17           N
ATOM    569  CA  GLN A  79      48.897  61.863  54.068  1.00 76.17           C
ATOM    570  CB  GLN A  79      48.392  60.903  52.975  1.00 76.17           C
ATOM    571  CG  GLN A  79      47.544  61.616  51.915  1.00 76.17           C
ATOM    572  CD  GLN A  79      46.428  62.381  52.617  1.00 76.17           C
ATOM    573  OE1 GLN A  79      45.920  61.961  53.656  1.00 76.17           O
ATOM    574  NE2 GLN A  79      46.042  63.549  52.035  1.00 76.17           N
ATOM    575  C   GLN A  79      49.820  61.127  54.974  1.00 76.17           C
ATOM    576  O   GLN A  79      50.977  60.889  54.629  1.00 76.17           O
ATOM    577  N   VAL A  80      49.360  60.817  56.193  1.00 51.91           N
ATOM    578  CA  VAL A  80      50.196  60.080  57.085  1.00 51.91           C
ATOM    579  CB  VAL A  80      50.252  60.663  58.466  1.00 51.91           C
ATOM    580  CG1 VAL A  80      51.038  59.705  59.376  1.00 51.91           C
ATOM    581  CG2 VAL A  80      50.866  62.069  58.372  1.00 51.91           C
ATOM    582  C   VAL A  80      49.572  58.735  57.193  1.00 51.91           C
ATOM    583  O   VAL A  80      48.347  58.615  57.169  1.00 51.91           O
ATOM    584  N   MET A  81      50.414  57.687  57.269  1.00123.42           N
ATOM    585  CA  MET A  81      49.955  56.340  57.410  1.00123.42           C
ATOM    586  CB  MET A  81      50.412  55.420  56.265  1.00123.42           C
ATOM    587  CG  MET A  81      50.087  55.983  54.879  1.00123.42           C
ATOM    588  SD  MET A  81      48.333  56.339  54.566  1.00123.42           S
ATOM    589  CE  MET A  81      48.579  57.048  52.912  1.00123.42           C
ATOM    590  C   MET A  81      50.613  55.844  58.656  1.00123.42           C
ATOM    591  O   MET A  81      51.560  56.464  59.143  1.00123.42           O
ATOM    592  N   SER A  82      50.102  54.744  59.242  1.00 45.00           N
ATOM    593  CA  SER A  82      50.731  54.236  60.424  1.00 45.00           C
ATOM    594  CB  SER A  82      50.301  54.963  61.707  1.00 45.00           C
ATOM    595  OG  SER A  82      50.764  56.305  61.678  1.00 45.00           O
ATOM    596  C   SER A  82      50.353  52.801  60.581  1.00 45.00           C
ATOM    597  O   SER A  82      49.406  52.322  59.955  1.00 45.00           O
ATOM    598  N   ALA A  83      51.118  52.078  61.421  1.00 41.59           N
ATOM    599  CA  ALA A  83      50.863  50.701  61.711  1.00 41.59           C
ATOM    600  CB  ALA A  83      51.643  49.720  60.818  1.00 41.59           C
ATOM    601  C   ALA A  83      51.302  50.469  63.121  1.00 41.59           C
ATOM    602  O   ALA A  83      51.922  51.333  63.742  1.00 41.59           O
ATOM    603  N   CYS A  84      50.931  49.303  63.681  1.00 53.37           N
ATOM    604  CA  CYS A  84      51.306  48.944  65.020  1.00 53.37           C
ATOM    605  CB  CYS A  84      50.291  49.433  66.073  1.00 53.37           C
ATOM    606  SG  CYS A  84      48.580  48.965  65.668  1.00 53.37           S
ATOM    607  C   CYS A  84      51.346  47.445  65.080  1.00 53.37           C
ATOM    608  O   CYS A  84      50.647  46.774  64.324  1.00 53.37           O
ATOM    609  N   LYS A  85      52.173  46.868  65.981  1.00112.16           N
ATOM    610  CA  LYS A  85      52.239  45.432  66.062  1.00112.16           C
ATOM    611  CB  LYS A  85      53.425  44.902  66.891  1.00112.16           C
ATOM    612  CG  LYS A  85      53.596  45.525  68.275  1.00112.16           C
ATOM    613  CD  LYS A  85      54.693  44.833  69.084  1.00112.16           C
ATOM    614  CE  LYS A  85      55.112  45.591  70.341  1.00112.16           C
ATOM    615  NZ  LYS A  85      56.162  44.833  71.062  1.00112.16           N
ATOM    616  C   LYS A  85      50.925  44.921  66.575  1.00112.16           C
ATOM    617  O   LYS A  85      50.357  45.430  67.539  1.00112.16           O
ATOM    618  N   PRO A  86      50.454  43.890  65.924  1.00177.48           N
ATOM    619  CA  PRO A  86      49.113  43.388  66.103  1.00177.48           C
ATOM    620  CD  PRO A  86      51.344  42.888  65.363  1.00177.48           C
ATOM    621  CB  PRO A  86      49.062  42.075  65.322  1.00177.48           C
ATOM    622  CG  PRO A  86      50.522  41.589  65.343  1.00177.48           C
ATOM    623  C   PRO A  86      48.585  43.227  67.500  1.00177.48           C
ATOM    624  O   PRO A  86      47.529  43.788  67.792  1.00177.48           O
ATOM    625  N   HIS A  87      49.239  42.438  68.365  1.00 79.74           N
ATOM    626  CA  HIS A  87      48.714  42.247  69.690  1.00 79.74           C
ATOM    627  ND1 HIS A  87      49.757  39.328  68.559  1.00 79.74           N
ATOM    628  CG  HIS A  87      49.088  39.745  69.688  1.00 79.74           C
ATOM    629  CB  HIS A  87      49.358  41.042  70.394  1.00 79.74           C
ATOM    630  NE2 HIS A  87      48.285  37.735  69.051  1.00 79.74           N
ATOM    631  CD2 HIS A  87      48.193  38.760  69.975  1.00 79.74           C
ATOM    632  CE1 HIS A  87      49.238  38.120  68.221  1.00 79.74           C
ATOM    633  C   HIS A  87      48.971  43.454  70.545  1.00 79.74           C
ATOM    634  O   HIS A  87      48.131  43.867  71.347  1.00 79.74           O
ATOM    635  N   ASP A  88      50.208  43.960  70.393  1.00146.94           N
ATOM    636  CA  ASP A  88      50.953  44.966  71.102  1.00146.94           C
ATOM    637  CB  ASP A  88      52.448  44.629  71.174  1.00146.94           C
ATOM    638  CG  ASP A  88      52.956  45.249  72.464  1.00146.94           C
ATOM    639  OD1 ASP A  88      52.145  45.956  73.119  1.00146.94           O
ATOM    640  OD2 ASP A  88      54.134  45.004  72.835  1.00146.94           O
ATOM    641  C   ASP A  88      50.807  46.402  70.647  1.00146.94           C
ATOM    642  O   ASP A  88      51.708  47.185  70.935  1.00146.94           O
ATOM    643  N   CYS A  89      49.760  46.814  69.905  1.00129.16           N
ATOM    644  CA  CYS A  89      49.740  48.105  69.242  1.00129.16           C
ATOM    645  CB  CYS A  89      48.373  48.456  68.634  1.00129.16           C
ATOM    646  SG  CYS A  89      48.084  47.583  67.072  1.00129.16           S
ATOM    647  C   CYS A  89      50.154  49.268  70.106  1.00129.16           C
ATOM    648  O   CYS A  89      50.780  50.196  69.596  1.00129.16           O
ATOM    649  N   GLY A  90      49.821  49.291  71.407  1.00 36.57           N
ATOM    650  CA  GLY A  90      50.226  50.407  72.218  1.00 36.57           C
ATOM    651  C   GLY A  90      51.730  50.503  72.296  1.00 36.57           C
ATOM    652  O   GLY A  90      52.277  51.605  72.347  1.00 36.57           O
ATOM    653  N   SER A  91      52.431  49.350  72.376  1.00111.36           N
ATOM    654  CA  SER A  91      53.862  49.282  72.542  1.00111.36           C
ATOM    655  CB  SER A  91      54.370  47.865  72.856  1.00111.36           C
ATOM    656  OG  SER A  91      53.958  47.465  74.154  1.00111.36           O
ATOM    657  C   SER A  91      54.634  49.734  71.341  1.00111.36           C
ATOM    658  O   SER A  91      55.536  50.557  71.476  1.00111.36           O
ATOM    659  N   GLN A  92      54.337  49.205  70.137  1.00109.54           N
ATOM    660  CA  GLN A  92      55.165  49.593  69.031  1.00109.54           C
ATOM    661  CB  GLN A  92      56.014  48.430  68.498  1.00109.54           C
ATOM    662  CG  GLN A  92      57.161  48.880  67.602  1.00109.54           C
ATOM    663  CD  GLN A  92      58.055  47.673  67.363  1.00109.54           C
ATOM    664  OE1 GLN A  92      57.597  46.532  67.358  1.00109.54           O
ATOM    665  NE2 GLN A  92      59.375  47.932  67.166  1.00109.54           N
ATOM    666  C   GLN A  92      54.298  50.110  67.931  1.00109.54           C
ATOM    667  O   GLN A  92      53.467  49.389  67.378  1.00109.54           O
ATOM    668  N   ARG A  93      54.498  51.398  67.589  1.00 51.62           N
ATOM    669  CA  ARG A  93      53.739  52.055  66.569  1.00 51.62           C
ATOM    670  CB  ARG A  93      52.793  53.130  67.130  1.00 51.62           C
ATOM    671  CG  ARG A  93      52.045  53.937  66.069  1.00 51.62           C
ATOM    672  CD  ARG A  93      51.105  54.974  66.682  1.00 51.62           C
ATOM    673  NE  ARG A  93      50.694  55.902  65.593  1.00 51.62           N
ATOM    674  CZ  ARG A  93      51.433  57.025  65.353  1.00 51.62           C
ATOM    675  NH1 ARG A  93      52.526  57.295  66.121  1.00 51.62           N
ATOM    676  NH2 ARG A  93      51.083  57.874  64.340  1.00 51.62           N
ATOM    677  C   ARG A  93      54.710  52.727  65.656  1.00 51.62           C
ATOM    678  O   ARG A  93      55.728  53.258  66.099  1.00 51.62           O
ATOM    679  N   ILE A  94      54.427  52.687  64.339  1.00 87.29           N
ATOM    680  CA  ILE A  94      55.273  53.337  63.387  1.00 87.29           C
ATOM    681  CB  ILE A  94      55.932  52.392  62.428  1.00 87.29           C
ATOM    682  CG2 ILE A  94      54.837  51.618  61.672  1.00 87.29           C
ATOM    683  CG1 ILE A  94      56.921  53.153  61.531  1.00 87.29           C
ATOM    684  CD1 ILE A  94      58.109  53.732  62.300  1.00 87.29           C
ATOM    685  C   ILE A  94      54.418  54.281  62.606  1.00 87.29           C
ATOM    686  O   ILE A  94      53.275  53.965  62.278  1.00 87.29           O
ATOM    687  N   ALA A  95      54.952  55.486  62.314  1.00 39.29           N
ATOM    688  CA  ALA A  95      54.204  56.474  61.587  1.00 39.29           C
ATOM    689  CB  ALA A  95      53.895  57.740  62.403  1.00 39.29           C
ATOM    690  C   ALA A  95      55.013  56.882  60.394  1.00 39.29           C
ATOM    691  O   ALA A  95      56.241  56.919  60.449  1.00 39.29           O
ATOM    692  N   VAL A  96      54.335  57.183  59.265  1.00106.30           N
ATOM    693  CA  VAL A  96      55.048  57.544  58.072  1.00106.30           C
ATOM    694  CB  VAL A  96      55.096  56.437  57.060  1.00106.30           C
ATOM    695  CG1 VAL A  96      53.667  56.127  56.581  1.00106.30           C
ATOM    696  CG2 VAL A  96      56.062  56.850  55.940  1.00106.30           C
ATOM    697  C   VAL A  96      54.390  58.727  57.431  1.00106.30           C
ATOM    698  O   VAL A  96      53.164  58.826  57.402  1.00106.30           O
ATOM    699  N   MET A  97      55.214  59.646  56.874  1.00101.68           N
ATOM    700  CA  MET A  97      54.689  60.860  56.313  1.00101.68           C
ATOM    701  CB  MET A  97      55.243  62.119  57.004  1.00101.68           C
ATOM    702  CG  MET A  97      54.469  63.390  56.649  1.00101.68           C
ATOM    703  SD  MET A  97      54.722  64.779  57.799  1.00101.68           S
ATOM    704  CE  MET A  97      56.444  65.090  57.331  1.00101.68           C
ATOM    705  C   MET A  97      55.016  60.917  54.852  1.00101.68           C
ATOM    706  O   MET A  97      56.174  60.792  54.456  1.00101.68           O
ATOM    707  N   TRP A  98      53.979  61.123  54.010  1.00 76.07           N
ATOM    708  CA  TRP A  98      54.167  61.137  52.587  1.00 76.07           C
ATOM    709  CB  TRP A  98      53.379  60.008  51.894  1.00 76.07           C
ATOM    710  CG  TRP A  98      53.530  59.907  50.392  1.00 76.07           C
ATOM    711  CD2 TRP A  98      52.514  60.289  49.449  1.00 76.07           C
ATOM    712  CD1 TRP A  98      54.566  59.406  49.661  1.00 76.07           C
ATOM    713  NE1 TRP A  98      54.261  59.448  48.321  1.00 76.07           N
ATOM    714  CE2 TRP A  98      53.002  59.990  48.175  1.00 76.07           C
ATOM    715  CE3 TRP A  98      51.277  60.839  49.629  1.00 76.07           C
ATOM    716  CZ2 TRP A  98      52.256  60.239  47.057  1.00 76.07           C
ATOM    717  CZ3 TRP A  98      50.528  61.090  48.500  1.00 76.07           C
ATOM    718  CH2 TRP A  98      51.009  60.796  47.240  1.00 76.07           C
ATOM    719  C   TRP A  98      53.671  62.444  52.056  1.00 76.07           C
ATOM    720  O   TRP A  98      52.532  62.833  52.303  1.00 76.07           O
ATOM    721  N   SER A  99      54.533  63.164  51.307  1.00 42.47           N
ATOM    722  CA  SER A  99      54.123  64.422  50.754  1.00 42.47           C
ATOM    723  CB  SER A  99      55.283  65.334  50.327  1.00 42.47           C
ATOM    724  OG  SER A  99      54.770  66.547  49.795  1.00 42.47           O
ATOM    725  C   SER A  99      53.312  64.149  49.534  1.00 42.47           C
ATOM    726  O   SER A  99      53.650  63.284  48.728  1.00 42.47           O
ATOM    727  N   GLU A 100      52.207  64.896  49.361  1.00 55.01           N
ATOM    728  CA  GLU A 100      51.441  64.678  48.176  1.00 55.01           C
ATOM    729  CB  GLU A 100      49.950  65.039  48.293  1.00 55.01           C
ATOM    730  CG  GLU A 100      49.124  64.027  49.087  1.00 55.01           C
ATOM    731  CD  GLU A 100      47.657  64.404  48.923  1.00 55.01           C
ATOM    732  OE1 GLU A 100      47.370  65.622  48.772  1.00 55.01           O
ATOM    733  OE2 GLU A 100      46.806  63.474  48.939  1.00 55.01           O
ATOM    734  C   GLU A 100      52.042  65.576  47.107  1.00 55.01           C
ATOM    735  O   GLU A 100      51.574  65.496  45.939  1.00 55.01           O
ATOM    736  OXT GLU A 100      52.974  66.355  47.440  1.00 55.01           O
TER
END
