# Supplementary material for: Effective Identification of Bacterial Type III Secretion Signals Using Joint Element Features
Source: PLoS One. 2013 Apr 4;8(4):e59754. doi: 10.1371/journal.pone.0059754 (PMC3617162; doi:10.1371/journal.pone.0059754)
Supplement: Zip file S1 — Predicted 3D structure of T3S and non-T3S signal sequences. (ZIP) [file pone.0059754.s017.zip › Supplemental_Zip_FileS1.Predicted_structure/neg/neg13.pdb]

HEADER protein
METHOD
METHOD    The models are generated by I-TASSER which combines the
METHOD    methods of threading, ab initio modeling and structural
METHOD    refinement. The procedure is fully automated.
METHOD
METHOD    Please cite following articles when you use the I-TASSER server:
METHOD 1. Ambrish Roy, Alper Kucukural, Yang Zhang. I-TASSER: a unified
METHOD    platform for automated protein structure and function prediction.
METHOD    Nature Protocols, vol 5, 725-738 (2010). 
METHOD 2. Yang Zhang. I-TASSER server for protein 3D structure prediction.
METHOD    BMC Bioinformatics, vol 9, 40 (2008).
METHOD
MODEL  1
REMARK PARENT N/A
ATOM      1  N   ARG A   1      64.733  41.001  87.331  1.00                  
ATOM      2  CA  ARG A   1      64.426  39.645  86.871  1.00                  
ATOM      3  HA  ARG A   1      64.352  39.667  85.783  1.00                  
ATOM      4  CB  ARG A   1      65.539  38.645  87.259  1.00                  
ATOM      5  HB1 ARG A   1      65.186  37.641  87.013  1.00                  
ATOM      6  HB2 ARG A   1      65.702  38.669  88.338  1.00                  
ATOM      7  CG  ARG A   1      66.874  38.835  86.507  1.00                  
ATOM      8  HG1 ARG A   1      66.703  39.386  85.581  1.00                  
ATOM      9  HG2 ARG A   1      67.252  37.849  86.236  1.00                  
ATOM     10  CD  ARG A   1      67.967  39.532  87.332  1.00                  
ATOM     11  HD1 ARG A   1      68.876  39.580  86.730  1.00                  
ATOM     12  HD2 ARG A   1      68.166  38.936  88.225  1.00                  
ATOM     13  NE  ARG A   1      67.560  40.889  87.721  1.00                  
ATOM     14  HE  ARG A   1      66.617  41.144  87.455  1.00                  
ATOM     15  CZ  ARG A   1      68.221  41.761  88.453  1.00                  
ATOM     16  NH1 ARG A   1      69.423  41.524  88.900  1.00                  
ATOM     17 1HH1 ARG A   1      69.857  40.648  88.670  1.00                  
ATOM     18 2HH1 ARG A   1      69.903  42.203  89.459  1.00                  
ATOM     19  NH2 ARG A   1      67.672  42.901  88.754  1.00                  
ATOM     20 1HH2 ARG A   1      66.740  43.095  88.428  1.00                  
ATOM     21 2HH2 ARG A   1      68.158  43.573  89.316  1.00                  
ATOM     22  C   ARG A   1      63.058  39.142  87.335  1.00                  
ATOM     23  O   ARG A   1      62.633  38.055  86.957  1.00                  
ATOM     24  N   SER A   2      62.328  39.967  88.078  1.00                  
ATOM     25  H   SER A   2      62.780  40.808  88.399  1.00                  
ATOM     26  CA  SER A   2      60.876  39.859  88.247  1.00                  
ATOM     27  HA  SER A   2      60.629  38.834  88.525  1.00                  
ATOM     28  CB  SER A   2      60.400  40.782  89.379  1.00                  
ATOM     29  HB1 SER A   2      59.332  40.629  89.543  1.00                  
ATOM     30  HB2 SER A   2      60.575  41.824  89.108  1.00                  
ATOM     31  OG  SER A   2      61.107  40.486  90.568  1.00                  
ATOM     32  HG  SER A   2      60.706  40.958  91.304  1.00                  
ATOM     33  C   SER A   2      60.178  40.174  86.921  1.00                  
ATOM     34  O   SER A   2      59.491  41.182  86.800  1.00                  
ATOM     35  N   PHE A   3      60.400  39.369  85.877  1.00                  
ATOM     36  H   PHE A   3      61.043  38.592  86.011  1.00                  
ATOM     37  CA  PHE A   3      59.889  39.618  84.523  1.00                  
ATOM     38  HA  PHE A   3      60.272  40.581  84.196  1.00                  
ATOM     39  CB  PHE A   3      60.440  38.560  83.558  1.00                  
ATOM     40  HB1 PHE A   3      59.973  38.696  82.582  1.00                  
ATOM     41  HB2 PHE A   3      60.168  37.566  83.917  1.00                  
ATOM     42  CG  PHE A   3      61.945  38.646  83.370  1.00                  
ATOM     43  CD1 PHE A   3      62.794  37.663  83.912  1.00                  
ATOM     44  HD1 PHE A   3      62.382  36.829  84.462  1.00                  
ATOM     45  CE1 PHE A   3      64.187  37.765  83.751  1.00                  
ATOM     46  HE1 PHE A   3      64.833  37.002  84.163  1.00                  
ATOM     47  CZ  PHE A   3      64.738  38.849  83.048  1.00                  
ATOM     48  HZ  PHE A   3      65.808  38.923  82.912  1.00                  
ATOM     49  CE2 PHE A   3      63.894  39.832  82.502  1.00                  
ATOM     50  HE2 PHE A   3      64.313  40.662  81.949  1.00                  
ATOM     51  CD2 PHE A   3      62.500  39.727  82.656  1.00                  
ATOM     52  HD2 PHE A   3      61.855  40.478  82.220  1.00                  
ATOM     53  C   PHE A   3      58.359  39.712  84.448  1.00                  
ATOM     54  O   PHE A   3      57.828  40.391  83.579  1.00                  
ATOM     55  N   SER A   4      57.639  39.132  85.405  1.00                  
ATOM     56  H   SER A   4      58.122  38.571  86.096  1.00                  
ATOM     57  CA  SER A   4      56.193  39.294  85.605  1.00                  
ATOM     58  HA  SER A   4      55.704  39.375  84.635  1.00                  
ATOM     59  CB  SER A   4      55.676  38.024  86.302  1.00                  
ATOM     60  HB1 SER A   4      55.780  37.179  85.619  1.00                  
ATOM     61  HB2 SER A   4      54.621  38.137  86.557  1.00                  
ATOM     62  OG  SER A   4      56.435  37.765  87.472  1.00                  
ATOM     63  HG  SER A   4      56.079  36.983  87.911  1.00                  
ATOM     64  C   SER A   4      55.783  40.519  86.427  1.00                  
ATOM     65  O   SER A   4      54.616  40.675  86.767  1.00                  
ATOM     66  N   GLN A   5      56.726  41.408  86.721  1.00                  
ATOM     67  H   GLN A   5      57.681  41.154  86.507  1.00                  
ATOM     68  CA  GLN A   5      56.503  42.764  87.226  1.00                  
ATOM     69  HA  GLN A   5      55.433  42.950  87.333  1.00                  
ATOM     70  CB  GLN A   5      57.162  42.940  88.603  1.00                  
ATOM     71  HB1 GLN A   5      57.030  43.973  88.929  1.00                  
ATOM     72  HB2 GLN A   5      58.231  42.751  88.518  1.00                  
ATOM     73  CG  GLN A   5      56.574  42.008  89.676  1.00                  
ATOM     74  HG1 GLN A   5      57.182  42.093  90.578  1.00                  
ATOM     75  HG2 GLN A   5      56.615  40.969  89.349  1.00                  
ATOM     76  CD  GLN A   5      55.141  42.376  90.043  1.00                  
ATOM     77  OE1 GLN A   5      54.901  43.177  90.925  1.00                  
ATOM     78  NE2 GLN A   5      54.135  41.840  89.387  1.00                  
ATOM     79 1HE2 GLN A   5      54.282  41.219  88.601  1.00                  
ATOM     80 2HE2 GLN A   5      53.221  42.115  89.698  1.00                  
ATOM     81  C   GLN A   5      57.017  43.778  86.199  1.00                  
ATOM     82  O   GLN A   5      56.330  44.760  85.912  1.00                  
ATOM     83  N   LEU A   6      58.131  43.468  85.526  1.00                  
ATOM     84  H   LEU A   6      58.677  42.680  85.857  1.00                  
ATOM     85  CA  LEU A   6      58.618  44.192  84.356  1.00                  
ATOM     86  HA  LEU A   6      58.749  45.237  84.640  1.00                  
ATOM     87  CB  LEU A   6      59.988  43.645  83.913  1.00                  
ATOM     88  HB1 LEU A   6      60.295  44.182  83.014  1.00                  
ATOM     89  HB2 LEU A   6      59.866  42.600  83.638  1.00                  
ATOM     90  CG  LEU A   6      61.114  43.773  84.960  1.00                  
ATOM     91  HG  LEU A   6      60.815  43.285  85.885  1.00                  
ATOM     92  CD1 LEU A   6      62.377  43.079  84.450  1.00                  
ATOM     93 1HD1 LEU A   6      63.180  43.186  85.179  1.00                  
ATOM     94 2HD1 LEU A   6      62.183  42.017  84.309  1.00                  
ATOM     95 3HD1 LEU A   6      62.695  43.519  83.504  1.00                  
ATOM     96  CD2 LEU A   6      61.462  45.230  85.269  1.00                  
ATOM     97 1HD2 LEU A   6      62.287  45.270  85.979  1.00                  
ATOM     98 2HD2 LEU A   6      61.749  45.751  84.356  1.00                  
ATOM     99 3HD2 LEU A   6      60.609  45.734  85.722  1.00                  
ATOM    100  C   LEU A   6      57.620  44.201  83.183  1.00                  
ATOM    101  O   LEU A   6      57.411  45.247  82.594  1.00                  
ATOM    102  N   TRP A   7      56.957  43.092  82.845  1.00                  
ATOM    103  H   TRP A   7      57.219  42.226  83.305  1.00                  
ATOM    104  CA  TRP A   7      56.023  43.006  81.707  1.00                  
ATOM    105  HA  TRP A   7      56.494  43.514  80.865  1.00                  
ATOM    106  CB  TRP A   7      55.897  41.519  81.314  1.00                  
ATOM    107  HB1 TRP A   7      55.619  40.952  82.201  1.00                  
ATOM    108  HB2 TRP A   7      56.893  41.174  81.031  1.00                  
ATOM    109  CG  TRP A   7      54.967  41.101  80.208  1.00                  
ATOM    110  CD1 TRP A   7      54.342  39.900  80.171  1.00                  
ATOM    111  HD1 TRP A   7      54.456  39.117  80.915  1.00                  
ATOM    112  NE1 TRP A   7      53.583  39.793  79.025  1.00                  
ATOM    113  HE1 TRP A   7      53.099  38.944  78.757  1.00                  
ATOM    114  CE2 TRP A   7      53.686  40.921  78.247  1.00                  
ATOM    115  CZ2 TRP A   7      53.059  41.306  77.055  1.00                  
ATOM    116  HZ2 TRP A   7      52.387  40.630  76.543  1.00                  
ATOM    117  CH2 TRP A   7      53.341  42.568  76.512  1.00                  
ATOM    118  HH2 TRP A   7      52.891  42.873  75.574  1.00                  
ATOM    119  CZ3 TRP A   7      54.243  43.422  77.166  1.00                  
ATOM    120  HZ3 TRP A   7      54.476  44.383  76.724  1.00                  
ATOM    121  CE3 TRP A   7      54.867  43.028  78.366  1.00                  
ATOM    122  HE3 TRP A   7      55.571  43.696  78.838  1.00                  
ATOM    123  CD2 TRP A   7      54.595  41.771  78.957  1.00                  
ATOM    124  C   TRP A   7      54.668  43.722  81.942  1.00                  
ATOM    125  O   TRP A   7      54.176  44.397  81.026  1.00                  
ATOM    126  N   PRO A   8      54.026  43.658  83.128  1.00                  
ATOM    127  CD  PRO A   8      54.142  42.626  84.146  1.00                  
ATOM    128  HD1 PRO A   8      54.982  42.847  84.797  1.00                  
ATOM    129  HD2 PRO A   8      54.251  41.634  83.714  1.00                  
ATOM    130  CG  PRO A   8      52.838  42.696  84.942  1.00                  
ATOM    131  HG1 PRO A   8      52.957  42.363  85.971  1.00                  
ATOM    132  HG2 PRO A   8      52.068  42.110  84.437  1.00                  
ATOM    133  CB  PRO A   8      52.478  44.173  84.885  1.00                  
ATOM    134  HB1 PRO A   8      53.027  44.700  85.669  1.00                  
ATOM    135  HB2 PRO A   8      51.406  44.332  85.003  1.00                  
ATOM    136  CA  PRO A   8      52.967  44.603  83.497  1.00                  
ATOM    137  HA  PRO A   8      52.143  44.505  82.792  1.00                  
ATOM    138  C   PRO A   8      53.420  46.061  83.521  1.00                  
ATOM    139  O   PRO A   8      52.729  46.893  82.943  1.00                  
ATOM    140  N   THR A   9      54.576  46.372  84.122  1.00                  
ATOM    141  H   THR A   9      55.079  45.651  84.627  1.00                  
ATOM    142  CA  THR A   9      55.113  47.743  84.183  1.00                  
ATOM    143  HA  THR A   9      54.403  48.367  84.726  1.00                  
ATOM    144  CB  THR A   9      56.447  47.812  84.945  1.00                  
ATOM    145  HB  THR A   9      57.166  47.125  84.500  1.00                  
ATOM    146  CG2 THR A   9      57.059  49.210  84.998  1.00                  
ATOM    147 1HG2 THR A   9      57.921  49.205  85.665  1.00                  
ATOM    148 2HG2 THR A   9      57.392  49.516  84.007  1.00                  
ATOM    149 3HG2 THR A   9      56.325  49.923  85.371  1.00                  
ATOM    150  OG1 THR A   9      56.211  47.438  86.277  1.00                  
ATOM    151  HG1 THR A   9      56.237  46.469  86.311  1.00                  
ATOM    152  C   THR A   9      55.267  48.349  82.789  1.00                  
ATOM    153  O   THR A   9      54.787  49.450  82.526  1.00                  
ATOM    154  N   LEU A  10      55.852  47.579  81.872  1.00                  
ATOM    155  H   LEU A  10      56.265  46.711  82.196  1.00                  
ATOM    156  CA  LEU A  10      56.012  47.885  80.457  1.00                  
ATOM    157  HA  LEU A  10      56.533  48.841  80.379  1.00                  
ATOM    158  CB  LEU A  10      56.911  46.802  79.827  1.00                  
ATOM    159  HB1 LEU A  10      56.380  45.851  79.803  1.00                  
ATOM    160  HB2 LEU A  10      57.765  46.683  80.496  1.00                  
ATOM    161  CG  LEU A  10      57.487  47.112  78.429  1.00                  
ATOM    162  HG  LEU A  10      57.820  48.150  78.393  1.00                  
ATOM    163  CD1 LEU A  10      58.697  46.205  78.187  1.00                  
ATOM    164 1HD1 LEU A  10      59.140  46.425  77.215  1.00                  
ATOM    165 2HD1 LEU A  10      59.455  46.383  78.951  1.00                  
ATOM    166 3HD1 LEU A  10      58.403  45.156  78.215  1.00                  
ATOM    167  CD2 LEU A  10      56.509  46.849  77.282  1.00                  
ATOM    168 1HD2 LEU A  10      57.022  46.981  76.330  1.00                  
ATOM    169 2HD2 LEU A  10      56.132  45.831  77.340  1.00                  
ATOM    170 3HD2 LEU A  10      55.683  47.553  77.305  1.00                  
ATOM    171  C   LEU A  10      54.665  48.046  79.758  1.00                  
ATOM    172  O   LEU A  10      54.527  48.973  78.969  1.00                  
ATOM    173  N   LYS A  11      53.643  47.235  80.074  1.00                  
ATOM    174  H   LYS A  11      53.806  46.480  80.730  1.00                  
ATOM    175  CA  LYS A  11      52.282  47.500  79.568  1.00                  
ATOM    176  HA  LYS A  11      52.366  47.660  78.492  1.00                  
ATOM    177  CB  LYS A  11      51.334  46.314  79.792  1.00                  
ATOM    178  HB1 LYS A  11      50.313  46.680  79.921  1.00                  
ATOM    179  HB2 LYS A  11      51.622  45.766  80.688  1.00                  
ATOM    180  CG  LYS A  11      51.359  45.408  78.552  1.00                  
ATOM    181  HG1 LYS A  11      52.372  45.034  78.405  1.00                  
ATOM    182  HG2 LYS A  11      51.093  46.000  77.675  1.00                  
ATOM    183  CD  LYS A  11      50.374  44.232  78.634  1.00                  
ATOM    184  HD1 LYS A  11      50.463  43.647  77.716  1.00                  
ATOM    185  HD2 LYS A  11      49.357  44.625  78.677  1.00                  
ATOM    186  CE  LYS A  11      50.602  43.313  79.839  1.00                  
ATOM    187  HE1 LYS A  11      49.926  42.458  79.745  1.00                  
ATOM    188  HE2 LYS A  11      50.344  43.850  80.756  1.00                  
ATOM    189  NZ  LYS A  11      52.006  42.848  79.896  1.00                  
ATOM    190  HZ1 LYS A  11      52.307  42.518  78.983  1.00                  
ATOM    191  HZ2 LYS A  11      52.639  43.608  80.141  1.00                  
ATOM    192  HZ3 LYS A  11      52.133  42.097  80.559  1.00                  
ATOM    193  C   LYS A  11      51.655  48.805  80.073  1.00                  
ATOM    194  O   LYS A  11      50.950  49.448  79.302  1.00                  
ATOM    195  N   ARG A  12      51.913  49.237  81.316  1.00                  
ATOM    196  H   ARG A  12      52.468  48.641  81.924  1.00                  
ATOM    197  CA  ARG A  12      51.420  50.540  81.803  1.00                  
ATOM    198  HA  ARG A  12      50.376  50.631  81.497  1.00                  
ATOM    199  CB  ARG A  12      51.471  50.646  83.340  1.00                  
ATOM    200  HB1 ARG A  12      52.505  50.608  83.686  1.00                  
ATOM    201  HB2 ARG A  12      50.917  49.815  83.778  1.00                  
ATOM    202  CG  ARG A  12      50.824  51.977  83.772  1.00                  
ATOM    203  HG1 ARG A  12      49.818  52.033  83.353  1.00                  
ATOM    204  HG2 ARG A  12      51.408  52.807  83.373  1.00                  
ATOM    205  CD  ARG A  12      50.729  52.186  85.283  1.00                  
ATOM    206  HD1 ARG A  12      51.730  52.114  85.715  1.00                  
ATOM    207  HD2 ARG A  12      50.092  51.409  85.713  1.00                  
ATOM    208  NE  ARG A  12      50.158  53.521  85.553  1.00                  
ATOM    209  HE  ARG A  12      49.982  54.102  84.749  1.00                  
ATOM    210  CZ  ARG A  12      49.881  54.061  86.722  1.00                  
ATOM    211  NH1 ARG A  12      50.133  53.433  87.835  1.00                  
ATOM    212 1HH1 ARG A  12      50.555  52.523  87.790  1.00                  
ATOM    213 2HH1 ARG A  12      49.989  53.896  88.712  1.00                  
ATOM    214  NH2 ARG A  12      49.359  55.256  86.785  1.00                  
ATOM    215 1HH2 ARG A  12      49.174  55.791  85.941  1.00                  
ATOM    216 2HH2 ARG A  12      49.164  55.684  87.671  1.00                  
ATOM    217  C   ARG A  12      52.147  51.725  81.144  1.00                  
ATOM    218  O   ARG A  12      51.499  52.681  80.711  1.00                  
ATOM    219  N   LEU A  13      53.474  51.643  81.025  1.00                  
ATOM    220  H   LEU A  13      53.937  50.838  81.434  1.00                  
ATOM    221  CA  LEU A  13      54.293  52.599  80.271  1.00                  
ATOM    222  HA  LEU A  13      54.232  53.575  80.754  1.00                  
ATOM    223  CB  LEU A  13      55.761  52.105  80.290  1.00                  
ATOM    224  HB1 LEU A  13      55.825  51.176  79.724  1.00                  
ATOM    225  HB2 LEU A  13      56.016  51.858  81.323  1.00                  
ATOM    226  CG  LEU A  13      56.867  53.049  79.768  1.00                  
ATOM    227  HG  LEU A  13      57.811  52.515  79.878  1.00                  
ATOM    228  CD1 LEU A  13      56.747  53.437  78.292  1.00                  
ATOM    229 1HD1 LEU A  13      57.680  53.900  77.969  1.00                  
ATOM    230 2HD1 LEU A  13      56.575  52.545  77.689  1.00                  
ATOM    231 3HD1 LEU A  13      55.941  54.153  78.141  1.00                  
ATOM    232  CD2 LEU A  13      56.968  54.323  80.604  1.00                  
ATOM    233 1HD2 LEU A  13      57.831  54.904  80.278  1.00                  
ATOM    234 2HD2 LEU A  13      56.069  54.927  80.487  1.00                  
ATOM    235 3HD2 LEU A  13      57.100  54.066  81.655  1.00                  
ATOM    236  C   LEU A  13      53.736  52.736  78.849  1.00                  
ATOM    237  O   LEU A  13      53.426  53.837  78.400  1.00                  
ATOM    238  N   LEU A  14      53.501  51.598  78.190  1.00                  
ATOM    239  H   LEU A  14      53.823  50.731  78.609  1.00                  
ATOM    240  CA  LEU A  14      52.854  51.500  76.888  1.00                  
ATOM    241  HA  LEU A  14      53.477  52.047  76.178  1.00                  
ATOM    242  CB  LEU A  14      52.857  50.025  76.444  1.00                  
ATOM    243  HB1 LEU A  14      52.348  49.422  77.188  1.00                  
ATOM    244  HB2 LEU A  14      53.901  49.708  76.430  1.00                  
ATOM    245  CG  LEU A  14      52.243  49.735  75.061  1.00                  
ATOM    246  HG  LEU A  14      52.409  50.581  74.393  1.00                  
ATOM    247  CD1 LEU A  14      52.907  48.497  74.450  1.00                  
ATOM    248 1HD1 LEU A  14      52.463  48.277  73.479  1.00                  
ATOM    249 2HD1 LEU A  14      53.972  48.687  74.305  1.00                  
ATOM    250 3HD1 LEU A  14      52.783  47.638  75.109  1.00                  
ATOM    251  CD2 LEU A  14      50.743  49.431  75.147  1.00                  
ATOM    252 1HD2 LEU A  14      50.361  49.179  74.157  1.00                  
ATOM    253 2HD2 LEU A  14      50.567  48.593  75.821  1.00                  
ATOM    254 3HD2 LEU A  14      50.197  50.297  75.511  1.00                  
ATOM    255  C   LEU A  14      51.471  52.183  76.847  1.00                  
ATOM    256  O   LEU A  14      51.145  52.840  75.856  1.00                  
ATOM    257  N   ALA A  15      50.682  52.096  77.920  1.00                  
ATOM    258  H   ALA A  15      50.979  51.500  78.682  1.00                  
ATOM    259  CA  ALA A  15      49.389  52.770  78.057  1.00                  
ATOM    260  HA  ALA A  15      48.866  52.685  77.104  1.00                  
ATOM    261  CB  ALA A  15      48.561  52.010  79.102  1.00                  
ATOM    262  HB1 ALA A  15      47.547  52.410  79.126  1.00                  
ATOM    263  HB2 ALA A  15      48.516  50.951  78.846  1.00                  
ATOM    264  HB3 ALA A  15      49.007  52.124  80.089  1.00                  
ATOM    265  C   ALA A  15      49.454  54.265  78.391  1.00                  
ATOM    266  O   ALA A  15      48.407  54.907  78.365  1.00                  
ATOM    267  N   TYR A  16      50.636  54.835  78.652  1.00                  
ATOM    268  H   TYR A  16      51.447  54.242  78.777  1.00                  
ATOM    269  CA  TYR A  16      50.836  56.296  78.588  1.00                  
ATOM    270  HA  TYR A  16      49.875  56.799  78.702  1.00                  
ATOM    271  CB  TYR A  16      51.717  56.757  79.760  1.00                  
ATOM    272  HB1 TYR A  16      52.159  57.719  79.497  1.00                  
ATOM    273  HB2 TYR A  16      52.539  56.054  79.905  1.00                  
ATOM    274  CG  TYR A  16      50.961  56.923  81.074  1.00                  
ATOM    275  CD1 TYR A  16      50.334  55.821  81.692  1.00                  
ATOM    276  HD1 TYR A  16      50.384  54.844  81.235  1.00                  
ATOM    277  CE1 TYR A  16      49.610  55.989  82.888  1.00                  
ATOM    278  HE1 TYR A  16      49.085  55.158  83.322  1.00                  
ATOM    279  CZ  TYR A  16      49.532  57.260  83.494  1.00                  
ATOM    280  OH  TYR A  16      48.891  57.380  84.691  1.00                  
ATOM    281  HH  TYR A  16      48.839  58.310  84.986  1.00                  
ATOM    282  CE2 TYR A  16      50.145  58.368  82.871  1.00                  
ATOM    283  HE2 TYR A  16      50.092  59.346  83.317  1.00                  
ATOM    284  CD2 TYR A  16      50.854  58.197  81.667  1.00                  
ATOM    285  HD2 TYR A  16      51.324  59.050  81.198  1.00                  
ATOM    286  C   TYR A  16      51.382  56.743  77.210  1.00                  
ATOM    287  O   TYR A  16      50.886  57.700  76.595  1.00                  
ATOM    288  N   GLY A  17      52.328  55.976  76.657  1.00                  
ATOM    289  H   GLY A  17      52.700  55.206  77.205  1.00                  
ATOM    290  CA  GLY A  17      52.842  56.158  75.298  1.00                  
ATOM    291  HA1 GLY A  17      53.479  55.312  75.044  1.00                  
ATOM    292  HA2 GLY A  17      53.437  57.071  75.256  1.00                  
ATOM    293  C   GLY A  17      51.732  56.258  74.248  1.00                  
ATOM    294  O   GLY A  17      51.698  57.184  73.444  1.00                  
ATOM    295  N   SER A  18      50.776  55.331  74.312  1.00                  
ATOM    296  H   SER A  18      50.899  54.595  75.001  1.00                  
ATOM    297  CA  SER A  18      49.604  55.265  73.441  1.00                  
ATOM    298  HA  SER A  18      49.982  55.116  72.431  1.00                  
ATOM    299  CB  SER A  18      48.796  54.011  73.806  1.00                  
ATOM    300  HB1 SER A  18      48.569  53.993  74.870  1.00                  
ATOM    301  HB2 SER A  18      49.404  53.129  73.591  1.00                  
ATOM    302  OG  SER A  18      47.607  53.947  73.045  1.00                  
ATOM    303  HG  SER A  18      46.873  53.754  73.645  1.00                  
ATOM    304  C   SER A  18      48.792  56.573  73.402  1.00                  
ATOM    305  O   SER A  18      48.765  57.172  72.320  1.00                  
ATOM    306  N   PRO A  19      48.204  57.076  74.514  1.00                  
ATOM    307  CD  PRO A  19      47.967  56.396  75.778  1.00                  
ATOM    308  HD1 PRO A  19      48.916  56.189  76.265  1.00                  
ATOM    309  HD2 PRO A  19      47.405  55.475  75.634  1.00                  
ATOM    310  CG  PRO A  19      47.123  57.333  76.642  1.00                  
ATOM    311  HG1 PRO A  19      47.384  57.264  77.698  1.00                  
ATOM    312  HG2 PRO A  19      46.065  57.110  76.495  1.00                  
ATOM    313  CB  PRO A  19      47.433  58.712  76.082  1.00                  
ATOM    314  HB1 PRO A  19      48.346  59.089  76.544  1.00                  
ATOM    315  HB2 PRO A  19      46.609  59.409  76.240  1.00                  
ATOM    316  CA  PRO A  19      47.659  58.430  74.595  1.00                  
ATOM    317  HA  PRO A  19      46.697  58.445  74.083  1.00                  
ATOM    318  C   PRO A  19      48.564  59.499  73.961  1.00                  
ATOM    319  O   PRO A  19      48.097  60.286  73.133  1.00                  
ATOM    320  N   TRP A  20      49.869  59.492  74.265  1.00                  
ATOM    321  H   TRP A  20      50.233  58.798  74.912  1.00                  
ATOM    322  CA  TRP A  20      50.774  60.553  73.789  1.00                  
ATOM    323  HA  TRP A  20      50.194  61.470  73.676  1.00                  
ATOM    324  CB  TRP A  20      51.816  60.833  74.892  1.00                  
ATOM    325  HB1 TRP A  20      52.757  61.136  74.435  1.00                  
ATOM    326  HB2 TRP A  20      52.028  59.920  75.448  1.00                  
ATOM    327  CG  TRP A  20      51.429  61.923  75.855  1.00                  
ATOM    328  CD1 TRP A  20      51.579  63.243  75.604  1.00                  
ATOM    329  HD1 TRP A  20      51.997  63.644  74.690  1.00                  
ATOM    330  NE1 TRP A  20      51.139  63.983  76.682  1.00                  
ATOM    331  HE1 TRP A  20      51.139  64.991  76.706  1.00                  
ATOM    332  CE2 TRP A  20      50.672  63.175  77.694  1.00                  
ATOM    333  CZ2 TRP A  20      50.125  63.454  78.956  1.00                  
ATOM    334  HZ2 TRP A  20      50.024  64.472  79.295  1.00                  
ATOM    335  CH2 TRP A  20      49.704  62.389  79.769  1.00                  
ATOM    336  HH2 TRP A  20      49.284  62.584  80.746  1.00                  
ATOM    337  CZ3 TRP A  20      49.834  61.066  79.308  1.00                  
ATOM    338  HZ3 TRP A  20      49.499  60.245  79.927  1.00                  
ATOM    339  CE3 TRP A  20      50.394  60.803  78.041  1.00                  
ATOM    340  HE3 TRP A  20      50.488  59.787  77.700  1.00                  
ATOM    341  CD2 TRP A  20      50.831  61.846  77.195  1.00                  
ATOM    342  C   TRP A  20      51.416  60.316  72.388  1.00                  
ATOM    343  O   TRP A  20      52.353  61.020  71.947  1.00                  
ATOM    344  N   ARG A  21      50.881  59.340  71.637  1.00                  
ATOM    345  H   ARG A  21      50.166  58.758  72.065  1.00                  
ATOM    346  CA  ARG A  21      51.490  58.907  70.370  1.00                  
ATOM    347  HA  ARG A  21      52.508  58.593  70.606  1.00                  
ATOM    348  CB  ARG A  21      50.762  57.678  69.811  1.00                  
ATOM    349  HB1 ARG A  21      50.737  56.914  70.589  1.00                  
ATOM    350  HB2 ARG A  21      51.345  57.279  68.978  1.00                  
ATOM    351  CG  ARG A  21      49.334  57.981  69.311  1.00                  
ATOM    352  HG1 ARG A  21      49.376  58.718  68.510  1.00                  
ATOM    353  HG2 ARG A  21      48.732  58.398  70.118  1.00                  
ATOM    354  CD  ARG A  21      48.642  56.733  68.754  1.00                  
ATOM    355  HD1 ARG A  21      49.175  56.424  67.854  1.00                  
ATOM    356  HD2 ARG A  21      47.623  57.000  68.465  1.00                  
ATOM    357  NE  ARG A  21      48.585  55.641  69.744  1.00                  
ATOM    358  HE  ARG A  21      48.272  55.902  70.673  1.00                  
ATOM    359  CZ  ARG A  21      48.988  54.393  69.578  1.00                  
ATOM    360  NH1 ARG A  21      49.540  53.971  68.475  1.00                  
ATOM    361 1HH1 ARG A  21      49.654  54.612  67.713  1.00                  
ATOM    362 2HH1 ARG A  21      49.829  53.016  68.379  1.00                  
ATOM    363  NH2 ARG A  21      48.853  53.521  70.530  1.00                  
ATOM    364 1HH2 ARG A  21      48.361  53.773  71.385  1.00                  
ATOM    365 2HH2 ARG A  21      49.152  52.574  70.403  1.00                  
ATOM    366  C   ARG A  21      51.643  59.976  69.280  1.00                  
ATOM    367  O   ARG A  21      52.494  59.817  68.410  1.00                  
ATOM    368  N   LYS A  22      50.825  61.038  69.280  1.00                  
ATOM    369  H   LYS A  22      50.188  61.127  70.056  1.00                  
ATOM    370  CA  LYS A  22      50.864  62.084  68.234  1.00                  
ATOM    371  HA  LYS A  22      51.007  61.586  67.272  1.00                  
ATOM    372  CB  LYS A  22      49.530  62.852  68.155  1.00                  
ATOM    373  HB1 LYS A  22      49.688  63.768  67.583  1.00                  
ATOM    374  HB2 LYS A  22      49.185  63.117  69.154  1.00                  
ATOM    375  CG  LYS A  22      48.434  62.029  67.457  1.00                  
ATOM    376  HG1 LYS A  22      48.218  61.137  68.047  1.00                  
ATOM    377  HG2 LYS A  22      48.792  61.721  66.473  1.00                  
ATOM    378  CD  LYS A  22      47.149  62.852  67.286  1.00                  
ATOM    379  HD1 LYS A  22      47.378  63.758  66.721  1.00                  
ATOM    380  HD2 LYS A  22      46.770  63.134  68.271  1.00                  
ATOM    381  CE  LYS A  22      46.087  62.037  66.535  1.00                  
ATOM    382  HE1 LYS A  22      45.866  61.134  67.114  1.00                  
ATOM    383  HE2 LYS A  22      46.506  61.724  65.573  1.00                  
ATOM    384  NZ  LYS A  22      44.846  62.823  66.317  1.00                  
ATOM    385  HZ1 LYS A  22      44.157  62.283  65.806  1.00                  
ATOM    386  HZ2 LYS A  22      44.442  63.100  67.203  1.00                  
ATOM    387  HZ3 LYS A  22      45.043  63.658  65.780  1.00                  
ATOM    388  C   LYS A  22      52.084  63.004  68.342  1.00                  
ATOM    389  O   LYS A  22      52.842  63.051  67.373  1.00                  
ATOM    390  N   PRO A  23      52.339  63.639  69.502  1.00                  
ATOM    391  CD  PRO A  23      51.398  63.922  70.581  1.00                  
ATOM    392  HD1 PRO A  23      51.068  62.997  71.052  1.00                  
ATOM    393  HD2 PRO A  23      50.541  64.487  70.217  1.00                  
ATOM    394  CG  PRO A  23      52.157  64.768  71.597  1.00                  
ATOM    395  HG1 PRO A  23      51.807  64.590  72.613  1.00                  
ATOM    396  HG2 PRO A  23      52.072  65.824  71.338  1.00                  
ATOM    397  CB  PRO A  23      53.593  64.304  71.396  1.00                  
ATOM    398  HB1 PRO A  23      53.731  63.360  71.924  1.00                  
ATOM    399  HB2 PRO A  23      54.303  65.032  71.777  1.00                  
ATOM    400  CA  PRO A  23      53.672  64.102  69.871  1.00                  
ATOM    401  HA  PRO A  23      53.867  65.053  69.376  1.00                  
ATOM    402  C   PRO A  23      54.740  63.099  69.477  1.00                  
ATOM    403  O   PRO A  23      55.540  63.445  68.619  1.00                  
ATOM    404  N   LEU A  24      54.744  61.865  70.005  1.00                  
ATOM    405  H   LEU A  24      54.057  61.596  70.700  1.00                  
ATOM    406  CA  LEU A  24      55.905  60.989  69.730  1.00                  
ATOM    407  HA  LEU A  24      56.780  61.486  70.145  1.00                  
ATOM    408  CB  LEU A  24      55.682  59.666  70.488  1.00                  
ATOM    409  HB1 LEU A  24      54.965  59.063  69.930  1.00                  
ATOM    410  HB2 LEU A  24      55.246  59.881  71.466  1.00                  
ATOM    411  CG  LEU A  24      56.965  58.845  70.714  1.00                  
ATOM    412  HG  LEU A  24      57.441  58.643  69.755  1.00                  
ATOM    413  CD1 LEU A  24      57.961  59.563  71.630  1.00                  
ATOM    414 1HD1 LEU A  24      58.782  58.888  71.871  1.00                  
ATOM    415 2HD1 LEU A  24      58.381  60.432  71.125  1.00                  
ATOM    416 3HD1 LEU A  24      57.473  59.873  72.555  1.00                  
ATOM    417  CD2 LEU A  24      56.606  57.507  71.363  1.00                  
ATOM    418 1HD2 LEU A  24      57.509  56.907  71.484  1.00                  
ATOM    419 2HD2 LEU A  24      56.149  57.673  72.339  1.00                  
ATOM    420 3HD2 LEU A  24      55.909  56.964  70.725  1.00                  
ATOM    421  C   LEU A  24      56.201  60.765  68.226  1.00                  
ATOM    422  O   LEU A  24      57.362  60.742  67.819  1.00                  
ATOM    423  N   GLY A  25      55.156  60.713  67.393  1.00                  
ATOM    424  H   GLY A  25      54.226  60.695  67.796  1.00                  
ATOM    425  CA  GLY A  25      55.272  60.739  65.935  1.00                  
ATOM    426  HA1 GLY A  25      54.274  60.619  65.514  1.00                  
ATOM    427  HA2 GLY A  25      55.874  59.891  65.612  1.00                  
ATOM    428  C   GLY A  25      55.865  62.016  65.345  1.00                  
ATOM    429  O   GLY A  25      56.722  61.942  64.468  1.00                  
ATOM    430  N   ILE A  26      55.466  63.187  65.842  1.00                  
ATOM    431  H   ILE A  26      54.775  63.182  66.588  1.00                  
ATOM    432  CA  ILE A  26      56.096  64.462  65.461  1.00                  
ATOM    433  HA  ILE A  26      56.046  64.552  64.375  1.00                  
ATOM    434  CB  ILE A  26      55.304  65.649  66.065  1.00                  
ATOM    435  HB  ILE A  26      55.201  65.488  67.136  1.00                  
ATOM    436  CG2 ILE A  26      56.028  66.992  65.858  1.00                  
ATOM    437 1HG2 ILE A  26      55.448  67.812  66.277  1.00                  
ATOM    438 2HG2 ILE A  26      56.995  66.984  66.360  1.00                  
ATOM    439 3HG2 ILE A  26      56.183  67.173  64.793  1.00                  
ATOM    440  CG1 ILE A  26      53.885  65.719  65.449  1.00                  
ATOM    441 1HG1 ILE A  26      53.451  64.721  65.401  1.00                  
ATOM    442 2HG1 ILE A  26      53.950  66.094  64.426  1.00                  
ATOM    443  CD1 ILE A  26      52.907  66.593  66.245  1.00                  
ATOM    444  HD1 ILE A  26      51.913  66.507  65.807  1.00                  
ATOM    445  HD2 ILE A  26      52.867  66.255  67.281  1.00                  
ATOM    446  HD3 ILE A  26      53.211  67.638  66.213  1.00                  
ATOM    447  C   ILE A  26      57.593  64.475  65.825  1.00                  
ATOM    448  O   ILE A  26      58.384  64.953  65.013  1.00                  
ATOM    449  N   ALA A  27      58.013  63.912  66.976  1.00                  
ATOM    450  H   ALA A  27      57.321  63.504  67.594  1.00                  
ATOM    451  CA  ALA A  27      59.447  63.755  67.284  1.00                  
ATOM    452  HA  ALA A  27      59.937  64.724  67.222  1.00                  
ATOM    453  CB  ALA A  27      59.741  63.140  68.667  1.00                  
ATOM    454  HB1 ALA A  27      60.751  62.725  68.674  1.00                  
ATOM    455  HB2 ALA A  27      59.730  63.891  69.447  1.00                  
ATOM    456  HB3 ALA A  27      59.046  62.334  68.891  1.00                  
ATOM    457  C   ALA A  27      60.139  62.840  66.289  1.00                  
ATOM    458  O   ALA A  27      61.218  63.187  65.831  1.00                  
ATOM    459  N   VAL A  28      59.598  61.660  65.990  1.00                  
ATOM    460  H   VAL A  28      58.733  61.359  66.431  1.00                  
ATOM    461  CA  VAL A  28      60.366  60.749  65.138  1.00                  
ATOM    462  HA  VAL A  28      61.390  60.750  65.514  1.00                  
ATOM    463  CB  VAL A  28      59.877  59.291  65.255  1.00                  
ATOM    464  HB  VAL A  28      59.638  59.099  66.303  1.00                  
ATOM    465  CG1 VAL A  28      58.630  58.968  64.426  1.00                  
ATOM    466 1HG1 VAL A  28      58.289  57.959  64.654  1.00                  
ATOM    467 2HG1 VAL A  28      57.840  59.668  64.674  1.00                  
ATOM    468 3HG1 VAL A  28      58.850  59.036  63.359  1.00                  
ATOM    469  CG2 VAL A  28      60.989  58.313  64.865  1.00                  
ATOM    470 1HG2 VAL A  28      60.649  57.289  65.011  1.00                  
ATOM    471 2HG2 VAL A  28      61.259  58.459  63.820  1.00                  
ATOM    472 3HG2 VAL A  28      61.869  58.486  65.486  1.00                  
ATOM    473  C   VAL A  28      60.449  61.235  63.684  1.00                  
ATOM    474  O   VAL A  28      61.487  61.087  63.045  1.00                  
ATOM    475  N   LEU A  29      59.409  61.908  63.184  1.00                  
ATOM    476  H   LEU A  29      58.570  61.974  63.751  1.00                  
ATOM    477  CA  LEU A  29      59.403  62.569  61.879  1.00                  
ATOM    478  HA  LEU A  29      59.701  61.842  61.124  1.00                  
ATOM    479  CB  LEU A  29      57.962  63.029  61.591  1.00                  
ATOM    480  HB1 LEU A  29      57.631  63.660  62.417  1.00                  
ATOM    481  HB2 LEU A  29      57.323  62.145  61.573  1.00                  
ATOM    482  CG  LEU A  29      57.756  63.814  60.282  1.00                  
ATOM    483  HG  LEU A  29      58.322  64.744  60.323  1.00                  
ATOM    484  CD1 LEU A  29      58.185  63.030  59.040  1.00                  
ATOM    485 1HD1 LEU A  29      57.930  63.595  58.143  1.00                  
ATOM    486 2HD1 LEU A  29      59.264  62.882  59.053  1.00                  
ATOM    487 3HD1 LEU A  29      57.678  62.065  59.017  1.00                  
ATOM    488  CD2 LEU A  29      56.273  64.162  60.155  1.00                  
ATOM    489 1HD2 LEU A  29      56.110  64.766  59.263  1.00                  
ATOM    490 2HD2 LEU A  29      55.678  63.251  60.083  1.00                  
ATOM    491 3HD2 LEU A  29      55.950  64.731  61.027  1.00                  
ATOM    492  C   LEU A  29      60.407  63.737  61.810  1.00                  
ATOM    493  O   LEU A  29      61.217  63.842  60.878  1.00                  
ATOM    494  N   MET A  30      60.383  64.618  62.814  1.00                  
ATOM    495  H   MET A  30      59.700  64.519  63.558  1.00                  
ATOM    496  CA  MET A  30      61.324  65.731  62.840  1.00                  
ATOM    497  HA  MET A  30      61.297  66.172  61.845  1.00                  
ATOM    498  CB  MET A  30      60.847  66.842  63.789  1.00                  
ATOM    499  HB1 MET A  30      59.794  67.039  63.587  1.00                  
ATOM    500  HB2 MET A  30      61.400  67.759  63.581  1.00                  
ATOM    501  CG  MET A  30      60.998  66.502  65.270  1.00                  
ATOM    502  HG1 MET A  30      60.836  65.442  65.388  1.00                  
ATOM    503  HG2 MET A  30      60.227  67.021  65.836  1.00                  
ATOM    504  SD  MET A  30      62.601  66.946  65.956  1.00                  
ATOM    505  CE  MET A  30      63.001  65.488  66.950  1.00                  
ATOM    506  HE1 MET A  30      62.219  65.309  67.686  1.00                  
ATOM    507  HE2 MET A  30      63.097  64.628  66.302  1.00                  
ATOM    508  HE3 MET A  30      63.956  65.636  67.456  1.00                  
ATOM    509  C   MET A  30      62.788  65.270  63.057  1.00                  
ATOM    510  O   MET A  30      63.728  65.872  62.532  1.00                  
ATOM    511  N   MET A  31      62.993  64.131  63.724  1.00                  
ATOM    512  H   MET A  31      62.200  63.705  64.191  1.00                  
ATOM    513  CA  MET A  31      64.280  63.442  63.816  1.00                  
ATOM    514  HA  MET A  31      65.034  64.166  64.127  1.00                  
ATOM    515  CB  MET A  31      64.219  62.319  64.869  1.00                  
ATOM    516  HB1 MET A  31      63.560  61.524  64.521  1.00                  
ATOM    517  HB2 MET A  31      63.822  62.707  65.803  1.00                  
ATOM    518  CG  MET A  31      65.601  61.728  65.161  1.00                  
ATOM    519  HG1 MET A  31      66.252  62.527  65.518  1.00                  
ATOM    520  HG2 MET A  31      66.026  61.324  64.243  1.00                  
ATOM    521  SD  MET A  31      65.580  60.402  66.396  1.00                  
ATOM    522  CE  MET A  31      67.363  60.104  66.525  1.00                  
ATOM    523  HE1 MET A  31      67.546  59.311  67.251  1.00                  
ATOM    524  HE2 MET A  31      67.757  59.805  65.554  1.00                  
ATOM    525  HE3 MET A  31      67.863  61.015  66.854  1.00                  
ATOM    526  C   MET A  31      64.712  62.850  62.461  1.00                  
ATOM    527  O   MET A  31      65.901  62.831  62.134  1.00                  
ATOM    528  N   TRP A  32      63.770  62.388  61.631  1.00                  
ATOM    529  H   TRP A  32      62.811  62.312  61.957  1.00                  
ATOM    530  CA  TRP A  32      64.082  61.987  60.259  1.00                  
ATOM    531  HA  TRP A  32      64.912  61.282  60.297  1.00                  
ATOM    532  CB  TRP A  32      62.908  61.259  59.583  1.00                  
ATOM    533  HB1 TRP A  32      63.206  61.024  58.561  1.00                  
ATOM    534  HB2 TRP A  32      62.057  61.933  59.515  1.00                  
ATOM    535  CG  TRP A  32      62.443  59.973  60.211  1.00                  
ATOM    536  CD1 TRP A  32      63.191  59.134  60.966  1.00                  
ATOM    537  HD1 TRP A  32      64.227  59.294  61.230  1.00                  
ATOM    538  NE1 TRP A  32      62.425  58.060  61.374  1.00                  
ATOM    539  HE1 TRP A  32      62.768  57.322  61.970  1.00                  
ATOM    540  CE2 TRP A  32      61.129  58.160  60.919  1.00                  
ATOM    541  CZ2 TRP A  32      59.993  57.352  61.084  1.00                  
ATOM    542  HZ2 TRP A  32      60.048  56.449  61.672  1.00                  
ATOM    543  CH2 TRP A  32      58.789  57.732  60.466  1.00                  
ATOM    544  HH2 TRP A  32      57.904  57.121  60.581  1.00                  
ATOM    545  CZ3 TRP A  32      58.742  58.902  59.686  1.00                  
ATOM    546  HZ3 TRP A  32      57.819  59.183  59.200  1.00                  
ATOM    547  CE3 TRP A  32      59.892  59.701  59.526  1.00                  
ATOM    548  HE3 TRP A  32      59.847  60.589  58.917  1.00                  
ATOM    549  CD2 TRP A  32      61.113  59.363  60.151  1.00                  
ATOM    550  C   TRP A  32      64.592  63.169  59.413  1.00                  
ATOM    551  O   TRP A  32      65.627  63.041  58.739  1.00                  
ATOM    552  N   VAL A  33      63.946  64.348  59.496  1.00                  
ATOM    553  H   VAL A  33      63.093  64.420  60.041  1.00                  
ATOM    554  CA  VAL A  33      64.528  65.530  58.809  1.00                  
ATOM    555  HA  VAL A  33      64.760  65.199  57.796  1.00                  
ATOM    556  CB  VAL A  33      63.576  66.730  58.606  1.00                  
ATOM    557  HB  VAL A  33      64.036  67.368  57.851  1.00                  
ATOM    558  CG1 VAL A  33      62.220  66.284  58.047  1.00                  
ATOM    559 1HG1 VAL A  33      61.629  67.158  57.774  1.00                  
ATOM    560 2HG1 VAL A  33      62.374  65.673  57.157  1.00                  
ATOM    561 3HG1 VAL A  33      61.674  65.705  58.791  1.00                  
ATOM    562  CG2 VAL A  33      63.330  67.611  59.831  1.00                  
ATOM    563 1HG2 VAL A  33      62.742  68.483  59.546  1.00                  
ATOM    564 2HG2 VAL A  33      62.783  67.055  60.581  1.00                  
ATOM    565 3HG2 VAL A  33      64.275  67.959  60.250  1.00                  
ATOM    566  C   VAL A  33      65.883  65.972  59.391  1.00                  
ATOM    567  O   VAL A  33      66.729  66.461  58.640  1.00                  
ATOM    568  N   ALA A  34      66.145  65.720  60.681  1.00                  
ATOM    569  H   ALA A  34      65.392  65.409  61.282  1.00                  
ATOM    570  CA  ALA A  34      67.486  65.891  61.261  1.00                  
ATOM    571  HA  ALA A  34      67.801  66.922  61.085  1.00                  
ATOM    572  CB  ALA A  34      67.414  65.679  62.778  1.00                  
ATOM    573  HB1 ALA A  34      68.341  66.033  63.231  1.00                  
ATOM    574  HB2 ALA A  34      66.569  66.230  63.191  1.00                  
ATOM    575  HB3 ALA A  34      67.307  64.626  63.021  1.00                  
ATOM    576  C   ALA A  34      68.555  64.980  60.629  1.00                  
ATOM    577  O   ALA A  34      69.636  65.442  60.260  1.00                  
ATOM    578  N   ALA A  35      68.246  63.694  60.424  1.00                  
ATOM    579  H   ALA A  35      67.362  63.341  60.772  1.00                  
ATOM    580  CA  ALA A  35      69.152  62.795  59.701  1.00                  
ATOM    581  HA  ALA A  35      70.116  62.793  60.214  1.00                  
ATOM    582  CB  ALA A  35      68.580  61.373  59.746  1.00                  
ATOM    583  HB1 ALA A  35      69.275  60.689  59.260  1.00                  
ATOM    584  HB2 ALA A  35      68.443  61.064  60.783  1.00                  
ATOM    585  HB3 ALA A  35      67.621  61.335  59.230  1.00                  
ATOM    586  C   ALA A  35      69.413  63.266  58.255  1.00                  
ATOM    587  O   ALA A  35      70.550  63.215  57.781  1.00                  
ATOM    588  N   ALA A  36      68.387  63.776  57.557  1.00                  
ATOM    589  H   ALA A  36      67.462  63.777  57.971  1.00                  
ATOM    590  CA  ALA A  36      68.602  64.402  56.244  1.00                  
ATOM    591  HA  ALA A  36      69.090  63.669  55.600  1.00                  
ATOM    592  CB  ALA A  36      67.237  64.730  55.625  1.00                  
ATOM    593  HB1 ALA A  36      67.382  65.111  54.613  1.00                  
ATOM    594  HB2 ALA A  36      66.621  63.831  55.585  1.00                  
ATOM    595  HB3 ALA A  36      66.729  65.490  56.218  1.00                  
ATOM    596  C   ALA A  36      69.523  65.637  56.294  1.00                  
ATOM    597  O   ALA A  36      70.316  65.840  55.363  1.00                  
ATOM    598  N   ALA A  37      69.472  66.430  57.371  1.00                  
ATOM    599  H   ALA A  37      68.788  66.235  58.093  1.00                  
ATOM    600  CA  ALA A  37      70.433  67.510  57.598  1.00                  
ATOM    601  HA  ALA A  37      70.393  68.172  56.732  1.00                  
ATOM    602  CB  ALA A  37      70.027  68.349  58.818  1.00                  
ATOM    603  HB1 ALA A  37      70.654  69.240  58.865  1.00                  
ATOM    604  HB2 ALA A  37      68.983  68.652  58.733  1.00                  
ATOM    605  HB3 ALA A  37      70.172  67.791  59.741  1.00                  
ATOM    606  C   ALA A  37      71.888  66.988  57.679  1.00                  
ATOM    607  O   ALA A  37      72.748  67.372  56.868  1.00                  
ATOM    608  N   GLU A  38      72.131  66.020  58.567  1.00                  
ATOM    609  H   GLU A  38      71.400  65.781  59.232  1.00                  
ATOM    610  CA  GLU A  38      73.468  65.428  58.752  1.00                  
ATOM    611  HA  GLU A  38      74.179  66.257  58.763  1.00                  
ATOM    612  CB  GLU A  38      73.547  64.742  60.129  1.00                  
ATOM    613  HB1 GLU A  38      74.064  63.787  60.034  1.00                  
ATOM    614  HB2 GLU A  38      72.543  64.533  60.506  1.00                  
ATOM    615  CG  GLU A  38      74.313  65.599  61.154  1.00                  
ATOM    616  HG1 GLU A  38      75.356  65.669  60.833  1.00                  
ATOM    617  HG2 GLU A  38      74.308  65.074  62.113  1.00                  
ATOM    618  CD  GLU A  38      73.737  67.016  61.330  1.00                  
ATOM    619  OE1 GLU A  38      72.900  67.193  62.244  1.00                  
ATOM    620  OE2 GLU A  38      74.164  67.912  60.563  1.00                  
ATOM    621  C   GLU A  38      73.970  64.546  57.592  1.00                  
ATOM    622  O   GLU A  38      75.149  64.200  57.559  1.00                  
ATOM    623  N   VAL A  39      73.134  64.248  56.590  1.00                  
ATOM    624  H   VAL A  39      72.148  64.410  56.749  1.00                  
ATOM    625  CA  VAL A  39      73.584  63.771  55.262  1.00                  
ATOM    626  HA  VAL A  39      74.499  63.190  55.385  1.00                  
ATOM    627  CB  VAL A  39      72.516  62.839  54.650  1.00                  
ATOM    628  HB  VAL A  39      71.541  63.325  54.704  1.00                  
ATOM    629  CG1 VAL A  39      72.786  62.473  53.183  1.00                  
ATOM    630 1HG1 VAL A  39      72.058  61.737  52.842  1.00                  
ATOM    631 2HG1 VAL A  39      72.691  63.355  52.550  1.00                  
ATOM    632 3HG1 VAL A  39      73.790  62.060  53.079  1.00                  
ATOM    633  CG2 VAL A  39      72.453  61.517  55.430  1.00                  
ATOM    634 1HG2 VAL A  39      71.648  60.893  55.042  1.00                  
ATOM    635 2HG2 VAL A  39      73.402  60.987  55.343  1.00                  
ATOM    636 3HG2 VAL A  39      72.255  61.713  56.483  1.00                  
ATOM    637  C   VAL A  39      73.926  64.922  54.303  1.00                  
ATOM    638  O   VAL A  39      74.907  64.849  53.553  1.00                  
ATOM    639  N   SER A  40      73.145  66.003  54.334  1.00                  
ATOM    640  H   SER A  40      72.395  66.027  55.015  1.00                  
ATOM    641  CA  SER A  40      73.332  67.175  53.469  1.00                  
ATOM    642  HA  SER A  40      73.336  66.849  52.430  1.00                  
ATOM    643  CB  SER A  40      72.178  68.168  53.651  1.00                  
ATOM    644  HB1 SER A  40      72.332  69.017  52.983  1.00                  
ATOM    645  HB2 SER A  40      72.153  68.534  54.678  1.00                  
ATOM    646  OG  SER A  40      70.938  67.567  53.336  1.00                  
ATOM    647  HG  SER A  40      70.721  66.915  54.029  1.00                  
ATOM    648  C   SER A  40      74.643  67.903  53.731  1.00                  
ATOM    649  O   SER A  40      75.265  68.339  52.770  1.00                  
ATOM    650  N   GLY A  41      75.104  68.009  54.983  1.00                  
ATOM    651  H   GLY A  41      74.528  67.670  55.751  1.00                  
ATOM    652  CA  GLY A  41      76.409  68.638  55.265  1.00                  
ATOM    653  HA1 GLY A  41      76.534  68.703  56.346  1.00                  
ATOM    654  HA2 GLY A  41      76.409  69.652  54.865  1.00                  
ATOM    655  C   GLY A  41      77.611  67.887  54.691  1.00                  
ATOM    656  O   GLY A  41      78.409  68.506  53.997  1.00                  
ATOM    657  N   PRO A  42      77.779  66.571  54.910  1.00                  
ATOM    658  CD  PRO A  42      77.154  65.809  55.976  1.00                  
ATOM    659  HD1 PRO A  42      76.192  65.436  55.637  1.00                  
ATOM    660  HD2 PRO A  42      77.026  66.402  56.883  1.00                  
ATOM    661  CG  PRO A  42      78.096  64.637  56.242  1.00                  
ATOM    662  HG1 PRO A  42      77.566  63.761  56.617  1.00                  
ATOM    663  HG2 PRO A  42      78.873  64.945  56.943  1.00                  
ATOM    664  CB  PRO A  42      78.711  64.379  54.871  1.00                  
ATOM    665  HB1 PRO A  42      78.027  63.760  54.287  1.00                  
ATOM    666  HB2 PRO A  42      79.685  63.896  54.950  1.00                  
ATOM    667  CA  PRO A  42      78.822  65.781  54.257  1.00                  
ATOM    668  HA  PRO A  42      79.793  66.202  54.523  1.00                  
ATOM    669  C   PRO A  42      78.721  65.706  52.733  1.00                  
ATOM    670  O   PRO A  42      79.747  65.818  52.061  1.00                  
ATOM    671  N   LEU A  43      77.517  65.540  52.167  1.00                  
ATOM    672  H   LEU A  43      76.702  65.418  52.760  1.00                  
ATOM    673  CA  LEU A  43      77.337  65.509  50.709  1.00                  
ATOM    674  HA  LEU A  43      77.998  64.742  50.304  1.00                  
ATOM    675  CB  LEU A  43      75.878  65.123  50.405  1.00                  
ATOM    676  HB1 LEU A  43      75.223  65.891  50.820  1.00                  
ATOM    677  HB2 LEU A  43      75.655  64.184  50.915  1.00                  
ATOM    678  CG  LEU A  43      75.547  64.953  48.909  1.00                  
ATOM    679  HG  LEU A  43      75.729  65.892  48.386  1.00                  
ATOM    680  CD1 LEU A  43      76.368  63.845  48.245  1.00                  
ATOM    681 1HD1 LEU A  43      76.042  63.713  47.213  1.00                  
ATOM    682 2HD1 LEU A  43      77.422  64.118  48.230  1.00                  
ATOM    683 3HD1 LEU A  43      76.243  62.908  48.786  1.00                  
ATOM    684  CD2 LEU A  43      74.067  64.597  48.764  1.00                  
ATOM    685 1HD2 LEU A  43      73.811  64.517  47.708  1.00                  
ATOM    686 2HD2 LEU A  43      73.855  63.651  49.262  1.00                  
ATOM    687 3HD2 LEU A  43      73.453  65.379  49.212  1.00                  
ATOM    688  C   LEU A  43      77.734  66.845  50.065  1.00                  
ATOM    689  O   LEU A  43      78.433  66.864  49.051  1.00                  
ATOM    690  N   LEU A  44      77.354  67.950  50.715  1.00                  
ATOM    691  H   LEU A  44      76.756  67.850  51.532  1.00                  
ATOM    692  CA  LEU A  44      77.825  69.290  50.396  1.00                  
ATOM    693  HA  LEU A  44      77.564  69.516  49.362  1.00                  
ATOM    694  CB  LEU A  44      77.138  70.311  51.319  1.00                  
ATOM    695  HB1 LEU A  44      77.382  70.055  52.348  1.00                  
ATOM    696  HB2 LEU A  44      76.057  70.223  51.211  1.00                  
ATOM    697  CG  LEU A  44      77.540  71.780  51.079  1.00                  
ATOM    698  HG  LEU A  44      78.595  71.864  50.827  1.00                  
ATOM    699  CD1 LEU A  44      76.712  72.396  49.952  1.00                  
ATOM    700 1HD1 LEU A  44      77.094  73.388  49.715  1.00                  
ATOM    701 2HD1 LEU A  44      76.775  71.769  49.068  1.00                  
ATOM    702 3HD1 LEU A  44      75.667  72.474  50.253  1.00                  
ATOM    703  CD2 LEU A  44      77.308  72.572  52.359  1.00                  
ATOM    704 1HD2 LEU A  44      77.479  73.633  52.181  1.00                  
ATOM    705 2HD2 LEU A  44      76.288  72.408  52.703  1.00                  
ATOM    706 3HD2 LEU A  44      77.998  72.230  53.130  1.00                  
ATOM    707  C   LEU A  44      79.338  69.394  50.526  1.00                  
ATOM    708  O   LEU A  44      79.952  69.958  49.647  1.00                  
ATOM    709  N   ILE A  45      79.985  68.869  51.558  1.00                  
ATOM    710  H   ILE A  45      79.457  68.450  52.316  1.00                  
ATOM    711  CA  ILE A  45      81.442  68.969  51.658  1.00                  
ATOM    712  HA  ILE A  45      81.722  70.009  51.488  1.00                  
ATOM    713  CB  ILE A  45      81.904  68.580  53.089  1.00                  
ATOM    714  HB  ILE A  45      81.101  68.034  53.587  1.00                  
ATOM    715  CG2 ILE A  45      83.145  67.669  53.135  1.00                  
ATOM    716 1HG2 ILE A  45      83.419  67.464  54.169  1.00                  
ATOM    717 2HG2 ILE A  45      82.927  66.713  52.656  1.00                  
ATOM    718 3HG2 ILE A  45      83.988  68.149  52.635  1.00                  
ATOM    719  CG1 ILE A  45      82.215  69.843  53.926  1.00                  
ATOM    720 1HG1 ILE A  45      83.012  70.405  53.438  1.00                  
ATOM    721 2HG1 ILE A  45      82.575  69.533  54.908  1.00                  
ATOM    722  CD1 ILE A  45      81.018  70.777  54.147  1.00                  
ATOM    723  HD1 ILE A  45      81.330  71.625  54.755  1.00                  
ATOM    724  HD2 ILE A  45      80.637  71.152  53.198  1.00                  
ATOM    725  HD3 ILE A  45      80.226  70.248  54.673  1.00                  
ATOM    726  C   ILE A  45      82.141  68.190  50.540  1.00                  
ATOM    727  O   ILE A  45      83.106  68.698  50.006  1.00                  
ATOM    728  N   SER A  46      81.665  67.019  50.107  1.00                  
ATOM    729  H   SER A  46      80.874  66.598  50.586  1.00                  
ATOM    730  CA  SER A  46      82.324  66.327  48.985  1.00                  
ATOM    731  HA  SER A  46      83.400  66.313  49.172  1.00                  
ATOM    732  CB  SER A  46      81.848  64.871  48.907  1.00                  
ATOM    733  HB1 SER A  46      80.877  64.817  48.413  1.00                  
ATOM    734  HB2 SER A  46      81.739  64.481  49.920  1.00                  
ATOM    735  OG  SER A  46      82.789  64.062  48.226  1.00                  
ATOM    736  HG  SER A  46      82.998  64.448  47.369  1.00                  
ATOM    737  C   SER A  46      82.095  67.048  47.650  1.00                  
ATOM    738  O   SER A  46      83.048  67.415  46.964  1.00                  
ATOM    739  N   TYR A  47      80.826  67.286  47.296  1.00                  
ATOM    740  H   TYR A  47      80.085  67.023  47.937  1.00                  
ATOM    741  CA  TYR A  47      80.438  67.853  46.003  1.00                  
ATOM    742  HA  TYR A  47      80.982  67.331  45.214  1.00                  
ATOM    743  CB  TYR A  47      78.929  67.620  45.784  1.00                  
ATOM    744  HB1 TYR A  47      78.404  67.914  46.693  1.00                  
ATOM    745  HB2 TYR A  47      78.756  66.554  45.630  1.00                  
ATOM    746  CG  TYR A  47      78.318  68.388  44.622  1.00                  
ATOM    747  CD1 TYR A  47      77.190  69.206  44.839  1.00                  
ATOM    748  HD1 TYR A  47      76.712  69.216  45.808  1.00                  
ATOM    749  CE1 TYR A  47      76.712  70.036  43.806  1.00                  
ATOM    750  HE1 TYR A  47      75.857  70.673  43.966  1.00                  
ATOM    751  CZ  TYR A  47      77.368  70.053  42.560  1.00                  
ATOM    752  OH  TYR A  47      77.000  70.962  41.620  1.00                  
ATOM    753  HH  TYR A  47      77.482  70.806  40.803  1.00                  
ATOM    754  CE2 TYR A  47      78.448  69.182  42.319  1.00                  
ATOM    755  HE2 TYR A  47      78.958  69.180  41.367  1.00                  
ATOM    756  CD2 TYR A  47      78.916  68.346  43.348  1.00                  
ATOM    757  HD2 TYR A  47      79.792  67.730  43.171  1.00                  
ATOM    758  C   TYR A  47      80.787  69.337  45.854  1.00                  
ATOM    759  O   TYR A  47      81.153  69.763  44.773  1.00                  
ATOM    760  N   PHE A  48      80.729  70.129  46.925  1.00                  
ATOM    761  H   PHE A  48      80.427  69.734  47.809  1.00                  
ATOM    762  CA  PHE A  48      81.174  71.520  46.943  1.00                  
ATOM    763  HA  PHE A  48      81.158  71.875  45.917  1.00                  
ATOM    764  CB  PHE A  48      80.227  72.480  47.696  1.00                  
ATOM    765  HB1 PHE A  48      80.794  73.371  47.968  1.00                  
ATOM    766  HB2 PHE A  48      79.904  72.059  48.639  1.00                  
ATOM    767  CG  PHE A  48      79.000  72.953  46.933  1.00                  
ATOM    768  CD1 PHE A  48      77.933  72.075  46.676  1.00                  
ATOM    769  HD1 PHE A  48      78.014  71.037  46.970  1.00                  
ATOM    770  CE1 PHE A  48      76.735  72.561  46.119  1.00                  
ATOM    771  HE1 PHE A  48      75.887  71.899  45.997  1.00                  
ATOM    772  CZ  PHE A  48      76.608  73.923  45.792  1.00                  
ATOM    773  HZ  PHE A  48      75.670  74.306  45.414  1.00                  
ATOM    774  CE2 PHE A  48      77.689  74.795  46.007  1.00                  
ATOM    775  HE2 PHE A  48      77.586  75.854  45.797  1.00                  
ATOM    776  CD2 PHE A  48      78.880  74.311  46.577  1.00                  
ATOM    777  HD2 PHE A  48      79.686  74.998  46.799  1.00                  
ATOM    778  C   PHE A  48      82.634  71.714  47.357  1.00                  
ATOM    779  O   PHE A  48      83.121  72.811  47.119  1.00                  
ATOM    780  N   ILE A  49      83.392  70.728  47.853  1.00                  
ATOM    781  H   ILE A  49      82.973  69.857  48.151  1.00                  
ATOM    782  CA  ILE A  49      84.865  70.815  47.791  1.00                  
ATOM    783  HA  ILE A  49      85.158  71.844  47.990  1.00                  
ATOM    784  CB  ILE A  49      85.594  69.935  48.836  1.00                  
ATOM    785  HB  ILE A  49      85.158  68.939  48.800  1.00                  
ATOM    786  CG2 ILE A  49      87.093  69.734  48.531  1.00                  
ATOM    787 1HG2 ILE A  49      87.573  69.228  49.369  1.00                  
ATOM    788 2HG2 ILE A  49      87.211  69.108  47.646  1.00                  
ATOM    789 3HG2 ILE A  49      87.578  70.694  48.352  1.00                  
ATOM    790  CG1 ILE A  49      85.431  70.522  50.262  1.00                  
ATOM    791 1HG1 ILE A  49      85.669  69.741  50.984  1.00                  
ATOM    792 2HG1 ILE A  49      84.390  70.801  50.417  1.00                  
ATOM    793  CD1 ILE A  49      86.288  71.752  50.595  1.00                  
ATOM    794  HD1 ILE A  49      85.988  72.144  51.567  1.00                  
ATOM    795  HD2 ILE A  49      87.342  71.479  50.645  1.00                  
ATOM    796  HD3 ILE A  49      86.148  72.527  49.846  1.00                  
ATOM    797  C   ILE A  49      85.363  70.525  46.371  1.00                  
ATOM    798  O   ILE A  49      86.166  71.303  45.873  1.00                  
ATOM    799  N   ASP A  50      84.848  69.493  45.685  1.00                  
ATOM    800  H   ASP A  50      84.198  68.862  46.142  1.00                  
ATOM    801  CA  ASP A  50      85.087  69.318  44.237  1.00                  
ATOM    802  HA  ASP A  50      86.140  69.101  44.052  1.00                  
ATOM    803  CB  ASP A  50      84.235  68.138  43.717  1.00                  
ATOM    804  HB1 ASP A  50      83.324  68.064  44.310  1.00                  
ATOM    805  HB2 ASP A  50      84.792  67.212  43.858  1.00                  
ATOM    806  CG  ASP A  50      83.830  68.283  42.240  1.00                  
ATOM    807  OD1 ASP A  50      84.673  67.997  41.366  1.00                  
ATOM    808  OD2 ASP A  50      82.683  68.734  42.006  1.00                  
ATOM    809  C   ASP A  50      84.748  70.606  43.496  1.00                  
ATOM    810  O   ASP A  50      85.608  71.218  42.889  1.00                  
ATOM    811  N   ASN A  51      83.514  71.096  43.620  1.00                  
ATOM    812  H   ASN A  51      82.809  70.497  44.040  1.00                  
ATOM    813  CA  ASN A  51      83.107  72.265  42.863  1.00                  
ATOM    814  HA  ASN A  51      83.399  72.094  41.823  1.00                  
ATOM    815  CB  ASN A  51      81.580  72.434  42.913  1.00                  
ATOM    816  HB1 ASN A  51      81.352  73.490  43.051  1.00                  
ATOM    817  HB2 ASN A  51      81.148  71.903  43.746  1.00                  
ATOM    818  CG  ASN A  51      80.873  71.997  41.644  1.00                  
ATOM    819  OD1 ASN A  51      80.004  72.720  41.171  1.00                  
ATOM    820  ND2 ASN A  51      81.140  70.841  41.086  1.00                  
ATOM    821 1HD2 ASN A  51      81.794  70.163  41.511  1.00                  
ATOM    822 2HD2 ASN A  51      80.727  70.613  40.206  1.00                  
ATOM    823  C   ASN A  51      83.813  73.558  43.291  1.00                  
ATOM    824  O   ASN A  51      83.972  74.433  42.436  1.00                  
ATOM    825  N   MET A  52      84.245  73.722  44.542  1.00                  
ATOM    826  H   MET A  52      84.070  72.982  45.213  1.00                  
ATOM    827  CA  MET A  52      84.983  74.912  45.001  1.00                  
ATOM    828  HA  MET A  52      84.552  75.785  44.510  1.00                  
ATOM    829  CB  MET A  52      84.819  75.105  46.519  1.00                  
ATOM    830  HB1 MET A  52      85.212  74.224  47.028  1.00                  
ATOM    831  HB2 MET A  52      83.755  75.210  46.737  1.00                  
ATOM    832  CG  MET A  52      85.530  76.342  47.084  1.00                  
ATOM    833  HG1 MET A  52      85.317  77.191  46.434  1.00                  
ATOM    834  HG2 MET A  52      86.605  76.167  47.066  1.00                  
ATOM    835  SD  MET A  52      85.070  76.811  48.778  1.00                  
ATOM    836  CE  MET A  52      85.391  75.269  49.674  1.00                  
ATOM    837  HE1 MET A  52      84.703  74.495  49.334  1.00                  
ATOM    838  HE2 MET A  52      86.417  74.951  49.500  1.00                  
ATOM    839  HE3 MET A  52      85.240  75.434  50.739  1.00                  
ATOM    840  C   MET A  52      86.466  74.888  44.632  1.00                  
ATOM    841  O   MET A  52      87.094  75.949  44.575  1.00                  
ATOM    842  N   VAL A  53      87.035  73.714  44.364  1.00                  
ATOM    843  H   VAL A  53      86.490  72.870  44.515  1.00                  
ATOM    844  CA  VAL A  53      88.434  73.571  43.958  1.00                  
ATOM    845  HA  VAL A  53      88.980  74.466  44.256  1.00                  
ATOM    846  CB  VAL A  53      89.102  72.374  44.661  1.00                  
ATOM    847  HB  VAL A  53      88.530  71.469  44.464  1.00                  
ATOM    848  CG1 VAL A  53      90.545  72.161  44.177  1.00                  
ATOM    849 1HG1 VAL A  53      91.004  71.351  44.743  1.00                  
ATOM    850 2HG1 VAL A  53      90.551  71.880  43.125  1.00                  
ATOM    851 3HG1 VAL A  53      91.126  73.073  44.313  1.00                  
ATOM    852  CG2 VAL A  53      89.163  72.604  46.182  1.00                  
ATOM    853 1HG2 VAL A  53      88.162  72.744  46.587  1.00                  
ATOM    854 2HG2 VAL A  53      89.605  71.738  46.672  1.00                  
ATOM    855 3HG2 VAL A  53      89.761  73.486  46.408  1.00                  
ATOM    856  C   VAL A  53      88.540  73.495  42.435  1.00                  
ATOM    857  O   VAL A  53      89.107  74.387  41.810  1.00                  
ATOM    858  N   ALA A  54      87.896  72.516  41.809  1.00                  
ATOM    859  H   ALA A  54      87.345  71.874  42.372  1.00                  
ATOM    860  CA  ALA A  54      87.778  72.366  40.362  1.00                  
ATOM    861  HA  ALA A  54      88.788  72.306  39.957  1.00                  
ATOM    862  CB  ALA A  54      87.070  71.038  40.046  1.00                  
ATOM    863  HB1 ALA A  54      87.115  70.851  38.974  1.00                  
ATOM    864  HB2 ALA A  54      87.560  70.221  40.577  1.00                  
ATOM    865  HB3 ALA A  54      86.023  71.080  40.348  1.00                  
ATOM    866  C   ALA A  54      87.088  73.547  39.666  1.00                  
ATOM    867  O   ALA A  54      87.518  73.994  38.593  1.00                  
ATOM    868  N   LYS A  55      86.085  74.126  40.325  1.00                  
ATOM    869  H   LYS A  55      85.742  73.690  41.166  1.00                  
ATOM    870  CA  LYS A  55      85.592  75.472  40.035  1.00                  
ATOM    871  HA  LYS A  55      86.377  75.935  39.379  1.00                  
ATOM    872  CB  LYS A  55      84.275  75.495  39.261  1.00                  
ATOM    873  HB1 LYS A  55      83.790  76.456  39.366  1.00                  
ATOM    874  HB2 LYS A  55      83.614  74.715  39.650  1.00                  
ATOM    875  CG  LYS A  55      84.487  75.264  37.746  1.00                  
ATOM    876  HG1 LYS A  55      83.534  74.926  37.324  1.00                  
ATOM    877  HG2 LYS A  55      85.182  74.436  37.589  1.00                  
ATOM    878  CD  LYS A  55      84.940  76.479  36.915  1.00                  
ATOM    879  HD1 LYS A  55      84.105  77.183  36.862  1.00                  
ATOM    880  HD2 LYS A  55      85.143  76.158  35.890  1.00                  
ATOM    881  CE  LYS A  55      86.147  77.305  37.408  1.00                  
ATOM    882  HE1 LYS A  55      85.934  77.618  38.434  1.00                  
ATOM    883  HE2 LYS A  55      86.255  78.211  36.799  1.00                  
ATOM    884  NZ  LYS A  55      87.438  76.555  37.397  1.00                  
ATOM    885  HZ1 LYS A  55      87.318  75.615  37.778  1.00                  
ATOM    886  HZ2 LYS A  55      87.835  76.501  36.478  1.00                  
ATOM    887  HZ3 LYS A  55      88.091  76.997  38.051  1.00                  
ATOM    888  C   LYS A  55      85.735  76.438  41.225  1.00                  
ATOM    889  O   LYS A  55      84.848  77.171  41.612  1.00                  
ATOM    890  N   ASN A  56      86.995  76.519  41.660  1.00                  
ATOM    891  H   ASN A  56      87.654  75.821  41.365  1.00                  
ATOM    892  CA  ASN A  56      87.591  77.769  42.112  1.00                  
ATOM    893  HA  ASN A  56      87.318  77.947  43.137  1.00                  
ATOM    894  CB  ASN A  56      89.121  77.596  42.034  1.00                  
ATOM    895  HB1 ASN A  56      89.436  76.748  42.651  1.00                  
ATOM    896  HB2 ASN A  56      89.602  78.495  42.431  1.00                  
ATOM    897  CG  ASN A  56      89.664  77.373  40.608  1.00                  
ATOM    898  OD1 ASN A  56      89.002  76.929  39.685  1.00                  
ATOM    899  ND2 ASN A  56      90.906  77.706  40.397  1.00                  
ATOM    900 1HD2 ASN A  56      91.240  77.595  39.460  1.00                  
ATOM    901 2HD2 ASN A  56      91.483  78.043  41.139  1.00                  
ATOM    902  C   ASN A  56      87.165  78.987  41.283  1.00                  
ATOM    903  O   ASN A  56      86.778  78.871  40.103  1.00                  
ATOM    904  N   ASN A  57      87.240  80.174  41.873  1.00                  
ATOM    905  H   ASN A  57      87.621  80.169  42.809  1.00                  
ATOM    906  CA  ASN A  57      86.736  81.416  41.296  1.00                  
ATOM    907  HA  ASN A  57      86.621  82.106  42.130  1.00                  
ATOM    908  CB  ASN A  57      87.813  82.054  40.381  1.00                  
ATOM    909  HB1 ASN A  57      88.756  82.109  40.919  1.00                  
ATOM    910  HB2 ASN A  57      87.514  83.073  40.146  1.00                  
ATOM    911  CG  ASN A  57      88.052  81.348  39.059  1.00                  
ATOM    912  OD1 ASN A  57      89.038  80.624  38.884  1.00                  
ATOM    913  ND2 ASN A  57      87.211  81.537  38.083  1.00                  
ATOM    914 1HD2 ASN A  57      86.349  82.016  38.309  1.00                  
ATOM    915 2HD2 ASN A  57      87.422  81.106  37.206  1.00                  
ATOM    916  C   ASN A  57      85.312  81.317  40.688  1.00                  
ATOM    917  O   ASN A  57      84.982  82.030  39.741  1.00                  
ATOM    918  N   LEU A  58      84.447  80.487  41.291  1.00                  
ATOM    919  H   LEU A  58      84.812  79.818  41.956  1.00                  
ATOM    920  CA  LEU A  58      82.999  80.440  41.043  1.00                  
ATOM    921  HA  LEU A  58      82.802  81.054  40.166  1.00                  
ATOM    922  CB  LEU A  58      82.599  78.998  40.672  1.00                  
ATOM    923  HB1 LEU A  58      82.588  78.402  41.587  1.00                  
ATOM    924  HB2 LEU A  58      83.367  78.594  40.012  1.00                  
ATOM    925  CG  LEU A  58      81.247  78.854  39.959  1.00                  
ATOM    926  HG  LEU A  58      80.474  79.349  40.541  1.00                  
ATOM    927  CD1 LEU A  58      81.242  79.462  38.555  1.00                  
ATOM    928 1HD1 LEU A  58      80.298  79.248  38.058  1.00                  
ATOM    929 2HD1 LEU A  58      81.357  80.541  38.607  1.00                  
ATOM    930 3HD1 LEU A  58      82.054  79.044  37.967  1.00                  
ATOM    931  CD2 LEU A  58      80.883  77.370  39.820  1.00                  
ATOM    932 1HD2 LEU A  58      79.856  77.275  39.465  1.00                  
ATOM    933 2HD2 LEU A  58      81.550  76.886  39.112  1.00                  
ATOM    934 3HD2 LEU A  58      80.975  76.877  40.787  1.00                  
ATOM    935  C   LEU A  58      82.203  81.080  42.206  1.00                  
ATOM    936  O   LEU A  58      81.344  80.417  42.815  1.00                  
ATOM    937  N   PRO A  59      82.494  82.361  42.552  1.00                  
ATOM    938  CD  PRO A  59      83.164  83.374  41.744  1.00                  
ATOM    939  HD1 PRO A  59      82.874  83.318  40.694  1.00                  
ATOM    940  HD2 PRO A  59      84.242  83.275  41.856  1.00                  
ATOM    941  CG  PRO A  59      82.767  84.727  42.329  1.00                  
ATOM    942  HG1 PRO A  59      81.795  85.032  41.942  1.00                  
ATOM    943  HG2 PRO A  59      83.523  85.488  42.138  1.00                  
ATOM    944  CB  PRO A  59      82.659  84.402  43.816  1.00                  
ATOM    945  HB1 PRO A  59      81.996  85.098  44.334  1.00                  
ATOM    946  HB2 PRO A  59      83.654  84.423  44.266  1.00                  
ATOM    947  CA  PRO A  59      82.121  82.966  43.825  1.00                  
ATOM    948  HA  PRO A  59      82.597  82.425  44.641  1.00                  
ATOM    949  C   PRO A  59      80.608  82.923  44.049  1.00                  
ATOM    950  O   PRO A  59      80.159  82.569  45.133  1.00                  
ATOM    951  N   LEU A  60      79.814  83.203  43.013  1.00                  
ATOM    952  H   LEU A  60      80.237  83.473  42.140  1.00                  
ATOM    953  CA  LEU A  60      78.362  83.230  43.143  1.00                  
ATOM    954  HA  LEU A  60      78.129  83.878  43.990  1.00                  
ATOM    955  CB  LEU A  60      77.755  83.863  41.873  1.00                  
ATOM    956  HB1 LEU A  60      77.996  83.232  41.017  1.00                  
ATOM    957  HB2 LEU A  60      78.222  84.836  41.713  1.00                  
ATOM    958  CG  LEU A  60      76.223  84.064  41.918  1.00                  
ATOM    959  HG  LEU A  60      75.735  83.095  42.020  1.00                  
ATOM    960  CD1 LEU A  60      75.780  84.965  43.073  1.00                  
ATOM    961 1HD1 LEU A  60      74.706  85.142  43.009  1.00                  
ATOM    962 2HD1 LEU A  60      75.983  84.480  44.027  1.00                  
ATOM    963 3HD1 LEU A  60      76.302  85.920  43.027  1.00                  
ATOM    964  CD2 LEU A  60      75.752  84.704  40.611  1.00                  
ATOM    965 1HD2 LEU A  60      74.667  84.810  40.624  1.00                  
ATOM    966 2HD2 LEU A  60      76.205  85.688  40.487  1.00                  
ATOM    967 3HD2 LEU A  60      76.025  84.074  39.765  1.00                  
ATOM    968  C   LEU A  60      77.747  81.862  43.453  1.00                  
ATOM    969  O   LEU A  60      76.931  81.757  44.364  1.00                  
ATOM    970  N   LYS A  61      78.140  80.801  42.736  1.00                  
ATOM    971  H   LYS A  61      78.872  80.925  42.053  1.00                  
ATOM    972  CA  LYS A  61      77.579  79.461  42.971  1.00                  
ATOM    973  HA  LYS A  61      76.490  79.545  42.999  1.00                  
ATOM    974  CB  LYS A  61      77.978  78.499  41.836  1.00                  
ATOM    975  HB1 LYS A  61      79.051  78.323  41.873  1.00                  
ATOM    976  HB2 LYS A  61      77.747  78.986  40.886  1.00                  
ATOM    977  CG  LYS A  61      77.246  77.137  41.848  1.00                  
ATOM    978  HG1 LYS A  61      77.044  76.860  40.812  1.00                  
ATOM    979  HG2 LYS A  61      76.286  77.244  42.356  1.00                  
ATOM    980  CD  LYS A  61      78.045  75.985  42.488  1.00                  
ATOM    981  HD1 LYS A  61      78.276  76.228  43.525  1.00                  
ATOM    982  HD2 LYS A  61      78.982  75.856  41.943  1.00                  
ATOM    983  CE  LYS A  61      77.236  74.679  42.426  1.00                  
ATOM    984  HE1 LYS A  61      76.947  74.498  41.387  1.00                  
ATOM    985  HE2 LYS A  61      76.321  74.799  43.013  1.00                  
ATOM    986  NZ  LYS A  61      78.005  73.509  42.924  1.00                  
ATOM    987  HZ1 LYS A  61      77.472  72.650  42.819  1.00                  
ATOM    988  HZ2 LYS A  61      78.843  73.373  42.360  1.00                  
ATOM    989  HZ3 LYS A  61      78.267  73.616  43.896  1.00                  
ATOM    990  C   LYS A  61      78.010  78.911  44.328  1.00                  
ATOM    991  O   LYS A  61      77.176  78.342  45.039  1.00                  
ATOM    992  N   VAL A  62      79.291  79.072  44.693  1.00                  
ATOM    993  H   VAL A  62      79.932  79.572  44.085  1.00                  
ATOM    994  CA  VAL A  62      79.750  78.577  46.003  1.00                  
ATOM    995  HA  VAL A  62      79.413  77.544  46.083  1.00                  
ATOM    996  CB  VAL A  62      81.287  78.525  46.112  1.00                  
ATOM    997  HB  VAL A  62      81.659  77.993  45.235  1.00                  
ATOM    998  CG1 VAL A  62      81.993  79.883  46.159  1.00                  
ATOM    999 1HG1 VAL A  62      81.676  80.483  45.316  1.00                  
ATOM   1000 2HG1 VAL A  62      81.760  80.404  47.086  1.00                  
ATOM   1001 3HG1 VAL A  62      83.071  79.735  46.100  1.00                  
ATOM   1002  CG2 VAL A  62      81.708  77.727  47.346  1.00                  
ATOM   1003 1HG2 VAL A  62      82.790  77.633  47.356  1.00                  
ATOM   1004 2HG2 VAL A  62      81.392  78.229  48.260  1.00                  
ATOM   1005 3HG2 VAL A  62      81.275  76.728  47.316  1.00                  
ATOM   1006  C   VAL A  62      79.079  79.314  47.163  1.00                  
ATOM   1007  O   VAL A  62      78.516  78.663  48.040  1.00                  
ATOM   1008  N   VAL A  63      79.039  80.650  47.124  1.00                  
ATOM   1009  H   VAL A  63      79.491  81.141  46.358  1.00                  
ATOM   1010  CA  VAL A  63      78.404  81.452  48.178  1.00                  
ATOM   1011  HA  VAL A  63      78.822  81.140  49.135  1.00                  
ATOM   1012  CB  VAL A  63      78.710  82.958  48.018  1.00                  
ATOM   1013  HB  VAL A  63      78.449  83.271  47.008  1.00                  
ATOM   1014  CG1 VAL A  63      77.938  83.845  49.005  1.00                  
ATOM   1015 1HG1 VAL A  63      78.258  84.881  48.907  1.00                  
ATOM   1016 2HG1 VAL A  63      76.869  83.805  48.795  1.00                  
ATOM   1017 3HG1 VAL A  63      78.114  83.511  50.027  1.00                  
ATOM   1018  CG2 VAL A  63      80.203  83.227  48.267  1.00                  
ATOM   1019 1HG2 VAL A  63      80.424  84.278  48.088  1.00                  
ATOM   1020 2HG2 VAL A  63      80.462  82.980  49.296  1.00                  
ATOM   1021 3HG2 VAL A  63      80.821  82.631  47.598  1.00                  
ATOM   1022  C   VAL A  63      76.899  81.196  48.271  1.00                  
ATOM   1023  O   VAL A  63      76.389  81.072  49.377  1.00                  
ATOM   1024  N   ALA A  64      76.185  81.046  47.151  1.00                  
ATOM   1025  H   ALA A  64      76.630  81.205  46.253  1.00                  
ATOM   1026  CA  ALA A  64      74.762  80.705  47.166  1.00                  
ATOM   1027  HA  ALA A  64      74.233  81.460  47.750  1.00                  
ATOM   1028  CB  ALA A  64      74.222  80.751  45.731  1.00                  
ATOM   1029  HB1 ALA A  64      73.157  80.523  45.735  1.00                  
ATOM   1030  HB2 ALA A  64      74.365  81.747  45.314  1.00                  
ATOM   1031  HB3 ALA A  64      74.742  80.022  45.109  1.00                  
ATOM   1032  C   ALA A  64      74.489  79.342  47.829  1.00                  
ATOM   1033  O   ALA A  64      73.625  79.224  48.709  1.00                  
ATOM   1034  N   GLY A  65      75.271  78.322  47.453  1.00                  
ATOM   1035  H   GLY A  65      75.982  78.482  46.747  1.00                  
ATOM   1036  CA  GLY A  65      75.162  76.996  48.070  1.00                  
ATOM   1037  HA1 GLY A  65      75.870  76.324  47.589  1.00                  
ATOM   1038  HA2 GLY A  65      74.154  76.607  47.921  1.00                  
ATOM   1039  C   GLY A  65      75.461  76.989  49.577  1.00                  
ATOM   1040  O   GLY A  65      74.779  76.312  50.342  1.00                  
ATOM   1041  N   LEU A  66      76.447  77.781  50.012  1.00                  
ATOM   1042  H   LEU A  66      76.988  78.297  49.326  1.00                  
ATOM   1043  CA  LEU A  66      76.830  77.915  51.420  1.00                  
ATOM   1044  HA  LEU A  66      76.832  76.921  51.866  1.00                  
ATOM   1045  CB  LEU A  66      78.259  78.498  51.502  1.00                  
ATOM   1046  HB1 LEU A  66      78.334  79.119  52.396  1.00                  
ATOM   1047  HB2 LEU A  66      78.430  79.163  50.656  1.00                  
ATOM   1048  CG  LEU A  66      79.410  77.467  51.569  1.00                  
ATOM   1049  HG  LEU A  66      80.348  78.017  51.488  1.00                  
ATOM   1050  CD1 LEU A  66      79.415  76.743  52.917  1.00                  
ATOM   1051 1HD1 LEU A  66      80.303  76.116  52.995  1.00                  
ATOM   1052 2HD1 LEU A  66      79.434  77.470  53.729  1.00                  
ATOM   1053 3HD1 LEU A  66      78.533  76.115  53.025  1.00                  
ATOM   1054  CD2 LEU A  66      79.395  76.408  50.462  1.00                  
ATOM   1055 1HD2 LEU A  66      80.259  75.752  50.574  1.00                  
ATOM   1056 2HD2 LEU A  66      78.485  75.813  50.514  1.00                  
ATOM   1057 3HD2 LEU A  66      79.456  76.891  49.491  1.00                  
ATOM   1058  C   LEU A  66      75.840  78.739  52.250  1.00                  
ATOM   1059  O   LEU A  66      75.667  78.452  53.430  1.00                  
ATOM   1060  N   ALA A  67      75.144  79.707  51.656  1.00                  
ATOM   1061  H   ALA A  67      75.390  79.967  50.707  1.00                  
ATOM   1062  CA  ALA A  67      74.026  80.392  52.290  1.00                  
ATOM   1063  HA  ALA A  67      74.343  80.749  53.272  1.00                  
ATOM   1064  CB  ALA A  67      73.639  81.608  51.438  1.00                  
ATOM   1065  HB1 ALA A  67      72.819  82.143  51.917  1.00                  
ATOM   1066  HB2 ALA A  67      74.494  82.279  51.345  1.00                  
ATOM   1067  HB3 ALA A  67      73.325  81.289  50.444  1.00                  
ATOM   1068  C   ALA A  67      72.851  79.439  52.495  1.00                  
ATOM   1069  O   ALA A  67      72.363  79.345  53.615  1.00                  
ATOM   1070  N   ALA A  68      72.451  78.673  51.472  1.00                  
ATOM   1071  H   ALA A  68      72.899  78.787  50.568  1.00                  
ATOM   1072  CA  ALA A  68      71.414  77.644  51.618  1.00                  
ATOM   1073  HA  ALA A  68      70.490  78.123  51.944  1.00                  
ATOM   1074  CB  ALA A  68      71.165  77.022  50.240  1.00                  
ATOM   1075  HB1 ALA A  68      70.370  76.279  50.312  1.00                  
ATOM   1076  HB2 ALA A  68      70.865  77.795  49.532  1.00                  
ATOM   1077  HB3 ALA A  68      72.072  76.537  49.878  1.00                  
ATOM   1078  C   ALA A  68      71.775  76.577  52.659  1.00                  
ATOM   1079  O   ALA A  68      70.900  76.128  53.392  1.00                  
ATOM   1080  N   ALA A  69      73.050  76.203  52.780  1.00                  
ATOM   1081  H   ALA A  69      73.717  76.519  52.086  1.00                  
ATOM   1082  CA  ALA A  69      73.499  75.250  53.787  1.00                  
ATOM   1083  HA  ALA A  69      72.805  74.408  53.812  1.00                  
ATOM   1084  CB  ALA A  69      74.868  74.725  53.359  1.00                  
ATOM   1085  HB1 ALA A  69      75.195  73.963  54.067  1.00                  
ATOM   1086  HB2 ALA A  69      74.798  74.288  52.362  1.00                  
ATOM   1087  HB3 ALA A  69      75.595  75.537  53.347  1.00                  
ATOM   1088  C   ALA A  69      73.581  75.820  55.203  1.00                  
ATOM   1089  O   ALA A  69      73.253  75.105  56.139  1.00                  
ATOM   1090  N   TYR A  70      73.986  77.075  55.403  1.00                  
ATOM   1091  H   TYR A  70      74.329  77.624  54.621  1.00                  
ATOM   1092  CA  TYR A  70      73.981  77.663  56.740  1.00                  
ATOM   1093  HA  TYR A  70      74.418  76.949  57.439  1.00                  
ATOM   1094  CB  TYR A  70      74.812  78.953  56.811  1.00                  
ATOM   1095  HB1 TYR A  70      74.466  79.658  56.053  1.00                  
ATOM   1096  HB2 TYR A  70      75.860  78.722  56.612  1.00                  
ATOM   1097  CG  TYR A  70      74.680  79.580  58.190  1.00                  
ATOM   1098  CD1 TYR A  70      75.388  79.029  59.277  1.00                  
ATOM   1099  HD1 TYR A  70      76.129  78.260  59.108  1.00                  
ATOM   1100  CE1 TYR A  70      75.079  79.426  60.593  1.00                  
ATOM   1101  HE1 TYR A  70      75.587  78.984  61.437  1.00                  
ATOM   1102  CZ  TYR A  70      74.050  80.361  60.826  1.00                  
ATOM   1103  OH  TYR A  70      73.679  80.650  62.099  1.00                  
ATOM   1104  HH  TYR A  70      72.838  81.137  62.121  1.00                  
ATOM   1105  CE2 TYR A  70      73.373  80.947  59.735  1.00                  
ATOM   1106  HE2 TYR A  70      72.593  81.670  59.916  1.00                  
ATOM   1107  CD2 TYR A  70      73.697  80.564  58.419  1.00                  
ATOM   1108  HD2 TYR A  70      73.143  80.979  57.590  1.00                  
ATOM   1109  C   TYR A  70      72.555  77.941  57.213  1.00                  
ATOM   1110  O   TYR A  70      72.197  77.547  58.318  1.00                  
ATOM   1111  N   VAL A  71      71.718  78.577  56.385  1.00                  
ATOM   1112  H   VAL A  71      72.045  78.862  55.467  1.00                  
ATOM   1113  CA  VAL A  71      70.319  78.826  56.754  1.00                  
ATOM   1114  HA  VAL A  71      70.326  79.225  57.769  1.00                  
ATOM   1115  CB  VAL A  71      69.597  79.881  55.888  1.00                  
ATOM   1116  HB  VAL A  71      68.682  80.150  56.417  1.00                  
ATOM   1117  CG1 VAL A  71      70.417  81.172  55.761  1.00                  
ATOM   1118 1HG1 VAL A  71      69.820  81.935  55.264  1.00                  
ATOM   1119 2HG1 VAL A  71      70.687  81.532  56.754  1.00                  
ATOM   1120 3HG1 VAL A  71      71.323  81.003  55.185  1.00                  
ATOM   1121  CG2 VAL A  71      69.166  79.373  54.508  1.00                  
ATOM   1122 1HG2 VAL A  71      68.788  80.199  53.907  1.00                  
ATOM   1123 2HG2 VAL A  71      70.001  78.909  53.997  1.00                  
ATOM   1124 3HG2 VAL A  71      68.372  78.635  54.611  1.00                  
ATOM   1125  C   VAL A  71      69.515  77.540  56.818  1.00                  
ATOM   1126  O   VAL A  71      68.540  77.507  57.544  1.00                  
ATOM   1127  N   GLY A  72      69.928  76.469  56.143  1.00                  
ATOM   1128  H   GLY A  72      70.664  76.581  55.459  1.00                  
ATOM   1129  CA  GLY A  72      69.322  75.148  56.266  1.00                  
ATOM   1130  HA1 GLY A  72      69.619  74.545  55.408  1.00                  
ATOM   1131  HA2 GLY A  72      68.234  75.235  56.267  1.00                  
ATOM   1132  C   GLY A  72      69.754  74.414  57.533  1.00                  
ATOM   1133  O   GLY A  72      68.911  73.856  58.219  1.00                  
ATOM   1134  N   LEU A  73      71.036  74.473  57.899  1.00                  
ATOM   1135  H   LEU A  73      71.705  74.907  57.274  1.00                  
ATOM   1136  CA  LEU A  73      71.549  73.921  59.151  1.00                  
ATOM   1137  HA  LEU A  73      71.263  72.869  59.190  1.00                  
ATOM   1138  CB  LEU A  73      73.091  74.004  59.172  1.00                  
ATOM   1139  HB1 LEU A  73      73.399  75.049  59.116  1.00                  
ATOM   1140  HB2 LEU A  73      73.451  73.514  58.267  1.00                  
ATOM   1141  CG  LEU A  73      73.825  73.330  60.354  1.00                  
ATOM   1142  HG  LEU A  73      74.880  73.285  60.081  1.00                  
ATOM   1143  CD1 LEU A  73      73.738  74.112  61.669  1.00                  
ATOM   1144 1HD1 LEU A  73      74.463  73.699  62.371  1.00                  
ATOM   1145 2HD1 LEU A  73      73.971  75.161  61.495  1.00                  
ATOM   1146 3HD1 LEU A  73      72.748  74.020  62.111  1.00                  
ATOM   1147  CD2 LEU A  73      73.344  71.903  60.612  1.00                  
ATOM   1148 1HD2 LEU A  73      74.005  71.408  61.325  1.00                  
ATOM   1149 2HD2 LEU A  73      72.333  71.896  61.017  1.00                  
ATOM   1150 3HD2 LEU A  73      73.365  71.324  59.689  1.00                  
ATOM   1151  C   LEU A  73      70.883  74.607  60.337  1.00                  
ATOM   1152  O   LEU A  73      70.215  73.966  61.132  1.00                  
ATOM   1153  N   GLN A  74      70.975  75.927  60.415  1.00                  
ATOM   1154  H   GLN A  74      71.513  76.410  59.701  1.00                  
ATOM   1155  CA  GLN A  74      70.340  76.721  61.452  1.00                  
ATOM   1156  HA  GLN A  74      70.726  76.411  62.424  1.00                  
ATOM   1157  CB  GLN A  74      70.717  78.192  61.202  1.00                  
ATOM   1158  HB1 GLN A  74      70.324  78.486  60.227  1.00                  
ATOM   1159  HB2 GLN A  74      71.804  78.285  61.163  1.00                  
ATOM   1160  CG  GLN A  74      70.186  79.166  62.266  1.00                  
ATOM   1161  HG1 GLN A  74      70.813  79.108  63.155  1.00                  
ATOM   1162  HG2 GLN A  74      69.166  78.909  62.547  1.00                  
ATOM   1163  CD  GLN A  74      70.177  80.595  61.741  1.00                  
ATOM   1164  OE1 GLN A  74      71.068  81.391  61.986  1.00                  
ATOM   1165  NE2 GLN A  74      69.177  80.978  60.976  1.00                  
ATOM   1166 1HE2 GLN A  74      68.418  80.350  60.781  1.00                  
ATOM   1167 2HE2 GLN A  74      69.183  81.940  60.688  1.00                  
ATOM   1168  C   GLN A  74      68.822  76.555  61.459  1.00                  
ATOM   1169  O   GLN A  74      68.265  76.340  62.526  1.00                  
ATOM   1170  N   LEU A  75      68.133  76.671  60.317  1.00                  
ATOM   1171  H   LEU A  75      68.615  76.839  59.441  1.00                  
ATOM   1172  CA  LEU A  75      66.672  76.670  60.316  1.00                  
ATOM   1173  HA  LEU A  75      66.365  77.303  61.148  1.00                  
ATOM   1174  CB  LEU A  75      66.071  77.292  59.037  1.00                  
ATOM   1175  HB1 LEU A  75      66.290  76.642  58.189  1.00                  
ATOM   1176  HB2 LEU A  75      66.577  78.243  58.875  1.00                  
ATOM   1177  CG  LEU A  75      64.559  77.608  59.021  1.00                  
ATOM   1178  HG  LEU A  75      64.384  78.233  58.144  1.00                  
ATOM   1179  CD1 LEU A  75      63.658  76.380  58.867  1.00                  
ATOM   1180 1HD1 LEU A  75      62.646  76.707  58.632  1.00                  
ATOM   1181 2HD1 LEU A  75      64.021  75.761  58.049  1.00                  
ATOM   1182 3HD1 LEU A  75      63.624  75.796  59.784  1.00                  
ATOM   1183  CD2 LEU A  75      64.105  78.406  60.244  1.00                  
ATOM   1184 1HD2 LEU A  75      63.072  78.726  60.105  1.00                  
ATOM   1185 2HD2 LEU A  75      64.160  77.792  61.144  1.00                  
ATOM   1186 3HD2 LEU A  75      64.733  79.288  60.364  1.00                  
ATOM   1187  C   LEU A  75      66.105  75.289  60.612  1.00                  
ATOM   1188  O   LEU A  75      65.338  75.133  61.563  1.00                  
ATOM   1189  N   PHE A  76      66.494  74.286  59.827  1.00                  
ATOM   1190  H   PHE A  76      67.215  74.436  59.128  1.00                  
ATOM   1191  CA  PHE A  76      65.994  72.934  59.998  1.00                  
ATOM   1192  HA  PHE A  76      64.905  72.979  60.037  1.00                  
ATOM   1193  CB  PHE A  76      66.385  72.027  58.818  1.00                  
ATOM   1194  HB1 PHE A  76      65.882  71.069  58.947  1.00                  
ATOM   1195  HB2 PHE A  76      67.456  71.827  58.877  1.00                  
ATOM   1196  CG  PHE A  76      66.052  72.539  57.422  1.00                  
ATOM   1197  CD1 PHE A  76      66.976  72.354  56.374  1.00                  
ATOM   1198  HD1 PHE A  76      67.916  71.856  56.569  1.00                  
ATOM   1199  CE1 PHE A  76      66.690  72.820  55.079  1.00                  
ATOM   1200  HE1 PHE A  76      67.407  72.675  54.284  1.00                  
ATOM   1201  CZ  PHE A  76      65.469  73.466  54.821  1.00                  
ATOM   1202  HZ  PHE A  76      65.248  73.822  53.826  1.00                  
ATOM   1203  CE2 PHE A  76      64.535  73.639  55.855  1.00                  
ATOM   1204  HE2 PHE A  76      63.592  74.129  55.652  1.00                  
ATOM   1205  CD2 PHE A  76      64.823  73.172  57.151  1.00                  
ATOM   1206  HD2 PHE A  76      64.096  73.307  57.937  1.00                  
ATOM   1207  C   PHE A  76      66.451  72.321  61.326  1.00                  
ATOM   1208  O   PHE A  76      65.626  71.700  61.993  1.00                  
ATOM   1209  N   ALA A  77      67.698  72.549  61.771  1.00                  
ATOM   1210  H   ALA A  77      68.360  73.066  61.200  1.00                  
ATOM   1211  CA  ALA A  77      68.169  72.007  63.047  1.00                  
ATOM   1212  HA  ALA A  77      67.802  70.983  63.095  1.00                  
ATOM   1213  CB  ALA A  77      69.695  71.899  63.119  1.00                  
ATOM   1214  HB1 ALA A  77      69.971  71.235  63.939  1.00                  
ATOM   1215  HB2 ALA A  77      70.088  71.483  62.190  1.00                  
ATOM   1216  HB3 ALA A  77      70.138  72.874  63.313  1.00                  
ATOM   1217  C   ALA A  77      67.595  72.741  64.278  1.00                  
ATOM   1218  O   ALA A  77      67.187  72.095  65.245  1.00                  
ATOM   1219  N   ALA A  78      67.489  74.076  64.261  1.00                  
ATOM   1220  H   ALA A  78      67.836  74.600  63.465  1.00                  
ATOM   1221  CA  ALA A  78      66.847  74.806  65.357  1.00                  
ATOM   1222  HA  ALA A  78      67.312  74.484  66.291  1.00                  
ATOM   1223  CB  ALA A  78      67.073  76.316  65.233  1.00                  
ATOM   1224  HB1 ALA A  78      66.681  76.813  66.121  1.00                  
ATOM   1225  HB2 ALA A  78      68.140  76.528  65.155  1.00                  
ATOM   1226  HB3 ALA A  78      66.550  76.704  64.358  1.00                  
ATOM   1227  C   ALA A  78      65.342  74.486  65.472  1.00                  
ATOM   1228  O   ALA A  78      64.822  74.327  66.578  1.00                  
ATOM   1229  N   GLY A  79      64.652  74.324  64.338  1.00                  
ATOM   1230  H   GLY A  79      65.117  74.523  63.456  1.00                  
ATOM   1231  CA  GLY A  79      63.259  73.879  64.289  1.00                  
ATOM   1232  HA1 GLY A  79      62.912  73.938  63.258  1.00                  
ATOM   1233  HA2 GLY A  79      62.645  74.540  64.901  1.00                  
ATOM   1234  C   GLY A  79      63.065  72.434  64.772  1.00                  
ATOM   1235  O   GLY A  79      62.087  72.156  65.461  1.00                  
ATOM   1236  N   LEU A  80      64.021  71.535  64.502  1.00                  
ATOM   1237  H   LEU A  80      64.749  71.786  63.840  1.00                  
ATOM   1238  CA  LEU A  80      64.143  70.224  65.158  1.00                  
ATOM   1239  HA  LEU A  80      63.252  69.638  64.931  1.00                  
ATOM   1240  CB  LEU A  80      65.376  69.478  64.569  1.00                  
ATOM   1241  HB1 LEU A  80      65.930  70.184  63.958  1.00                  
ATOM   1242  HB2 LEU A  80      65.008  68.717  63.879  1.00                  
ATOM   1243  CG  LEU A  80      66.417  68.820  65.514  1.00                  
ATOM   1244  HG  LEU A  80      66.678  69.489  66.330  1.00                  
ATOM   1245  CD1 LEU A  80      65.929  67.508  66.126  1.00                  
ATOM   1246 1HD1 LEU A  80      66.734  67.034  66.686  1.00                  
ATOM   1247 2HD1 LEU A  80      65.121  67.711  66.823  1.00                  
ATOM   1248 3HD1 LEU A  80      65.587  66.831  65.344  1.00                  
ATOM   1249  CD2 LEU A  80      67.719  68.566  64.752  1.00                  
ATOM   1250 1HD2 LEU A  80      68.344  67.840  65.271  1.00                  
ATOM   1251 2HD2 LEU A  80      67.514  68.221  63.742  1.00                  
ATOM   1252 3HD2 LEU A  80      68.280  69.495  64.688  1.00                  
ATOM   1253  C   LEU A  80      64.209  70.366  66.672  1.00                  
ATOM   1254  O   LEU A  80      63.472  69.691  67.382  1.00                  
ATOM   1255  N   HIS A  81      65.050  71.263  67.188  1.00                  
ATOM   1256  H   HIS A  81      65.689  71.753  66.568  1.00                  
ATOM   1257  CA  HIS A  81      65.171  71.416  68.636  1.00                  
ATOM   1258  HA  HIS A  81      65.343  70.427  69.050  1.00                  
ATOM   1259  CB  HIS A  81      66.392  72.268  68.989  1.00                  
ATOM   1260  HB1 HIS A  81      66.231  73.301  68.682  1.00                  
ATOM   1261  HB2 HIS A  81      67.269  71.881  68.468  1.00                  
ATOM   1262  CG  HIS A  81      66.651  72.207  70.469  1.00                  
ATOM   1263  ND1 HIS A  81      67.002  71.050  71.166  1.00                  
ATOM   1264  CE1 HIS A  81      66.955  71.379  72.466  1.00                  
ATOM   1265  HE1 HIS A  81      67.155  70.695  73.280  1.00                  
ATOM   1266  NE2 HIS A  81      66.585  72.663  72.613  1.00                  
ATOM   1267  HE2 HIS A  81      66.409  73.118  73.497  1.00                  
ATOM   1268  CD2 HIS A  81      66.380  73.200  71.363  1.00                  
ATOM   1269  HD2 HIS A  81      66.006  74.187  71.124  1.00                  
ATOM   1270  C   HIS A  81      63.893  71.958  69.297  1.00                  
ATOM   1271  O   HIS A  81      63.533  71.548  70.403  1.00                  
ATOM   1272  N   TYR A  82      63.183  72.853  68.610  1.00                  
ATOM   1273  H   TYR A  82      63.577  73.188  67.736  1.00                  
ATOM   1274  CA  TYR A  82      61.885  73.384  69.035  1.00                  
ATOM   1275  HA  TYR A  82      61.980  73.791  70.043  1.00                  
ATOM   1276  CB  TYR A  82      61.539  74.532  68.073  1.00                  
ATOM   1277  HB1 TYR A  82      61.434  74.131  67.065  1.00                  
ATOM   1278  HB2 TYR A  82      62.386  75.221  68.045  1.00                  
ATOM   1279  CG  TYR A  82      60.303  75.349  68.399  1.00                  
ATOM   1280  CD1 TYR A  82      59.112  75.155  67.669  1.00                  
ATOM   1281  HD1 TYR A  82      59.055  74.375  66.921  1.00                  
ATOM   1282  CE1 TYR A  82      58.006  76.000  67.887  1.00                  
ATOM   1283  HE1 TYR A  82      57.095  75.869  67.324  1.00                  
ATOM   1284  CZ  TYR A  82      58.089  77.047  68.830  1.00                  
ATOM   1285  OH  TYR A  82      57.025  77.877  69.004  1.00                  
ATOM   1286  HH  TYR A  82      57.222  78.627  69.568  1.00                  
ATOM   1287  CE2 TYR A  82      59.273  77.224  69.579  1.00                  
ATOM   1288  HE2 TYR A  82      59.338  78.018  70.305  1.00                  
ATOM   1289  CD2 TYR A  82      60.374  76.372  69.363  1.00                  
ATOM   1290  HD2 TYR A  82      61.291  76.522  69.917  1.00                  
ATOM   1291  C   TYR A  82      60.797  72.322  69.065  1.00                  
ATOM   1292  O   TYR A  82      60.135  72.167  70.090  1.00                  
ATOM   1293  N   ALA A  83      60.665  71.545  67.985  1.00                  
ATOM   1294  H   ALA A  83      61.263  71.727  67.184  1.00                  
ATOM   1295  CA  ALA A  83      59.760  70.407  67.918  1.00                  
ATOM   1296  HA  ALA A  83      58.742  70.767  68.079  1.00                  
ATOM   1297  CB  ALA A  83      59.835  69.792  66.517  1.00                  
ATOM   1298  HB1 ALA A  83      59.134  68.961  66.442  1.00                  
ATOM   1299  HB2 ALA A  83      59.573  70.544  65.772  1.00                  
ATOM   1300  HB3 ALA A  83      60.846  69.436  66.314  1.00                  
ATOM   1301  C   ALA A  83      60.082  69.421  69.033  1.00                  
ATOM   1302  O   ALA A  83      59.253  69.289  69.917  1.00                  
ATOM   1303  N   GLN A  84      61.272  68.815  69.081  1.00                  
ATOM   1304  H   GLN A  84      61.940  69.023  68.342  1.00                  
ATOM   1305  CA  GLN A  84      61.665  67.818  70.089  1.00                  
ATOM   1306  HA  GLN A  84      61.017  66.957  69.969  1.00                  
ATOM   1307  CB  GLN A  84      63.086  67.295  69.803  1.00                  
ATOM   1308  HB1 GLN A  84      63.253  67.351  68.733  1.00                  
ATOM   1309  HB2 GLN A  84      63.115  66.243  70.094  1.00                  
ATOM   1310  CG  GLN A  84      64.273  68.001  70.482  1.00                  
ATOM   1311  HG1 GLN A  84      64.231  67.856  71.561  1.00                  
ATOM   1312  HG2 GLN A  84      64.214  69.064  70.275  1.00                  
ATOM   1313  CD  GLN A  84      65.615  67.466  69.980  1.00                  
ATOM   1314  OE1 GLN A  84      65.734  66.343  69.521  1.00                  
ATOM   1315  NE2 GLN A  84      66.681  68.238  70.041  1.00                  
ATOM   1316 1HE2 GLN A  84      66.656  69.165  70.453  1.00                  
ATOM   1317 2HE2 GLN A  84      67.532  67.842  69.686  1.00                  
ATOM   1318  C   GLN A  84      61.532  68.290  71.531  1.00                  
ATOM   1319  O   GLN A  84      61.128  67.507  72.382  1.00                  
ATOM   1320  N   SER A  85      61.802  69.560  71.830  1.00                  
ATOM   1321  H   SER A  85      62.180  70.173  71.115  1.00                  
ATOM   1322  CA  SER A  85      61.535  70.091  73.169  1.00                  
ATOM   1323  HA  SER A  85      62.006  69.450  73.915  1.00                  
ATOM   1324  CB  SER A  85      62.117  71.503  73.317  1.00                  
ATOM   1325  HB1 SER A  85      61.903  71.872  74.322  1.00                  
ATOM   1326  HB2 SER A  85      61.660  72.176  72.590  1.00                  
ATOM   1327  OG  SER A  85      63.516  71.490  73.125  1.00                  
ATOM   1328  HG  SER A  85      63.680  71.483  72.163  1.00                  
ATOM   1329  C   SER A  85      60.040  70.135  73.452  1.00                  
ATOM   1330  O   SER A  85      59.575  69.601  74.461  1.00                  
ATOM   1331  N   LEU A  86      59.262  70.715  72.535  1.00                  
ATOM   1332  H   LEU A  86      59.684  71.066  71.679  1.00                  
ATOM   1333  CA  LEU A  86      57.825  70.847  72.699  1.00                  
ATOM   1334  HA  LEU A  86      57.657  71.367  73.640  1.00                  
ATOM   1335  CB  LEU A  86      57.220  71.693  71.566  1.00                  
ATOM   1336  HB1 LEU A  86      56.137  71.576  71.578  1.00                  
ATOM   1337  HB2 LEU A  86      57.580  71.307  70.611  1.00                  
ATOM   1338  CG  LEU A  86      57.544  73.197  71.660  1.00                  
ATOM   1339  HG  LEU A  86      58.618  73.350  71.734  1.00                  
ATOM   1340  CD1 LEU A  86      57.026  73.884  70.402  1.00                  
ATOM   1341 1HD1 LEU A  86      57.245  74.949  70.456  1.00                  
ATOM   1342 2HD1 LEU A  86      57.539  73.475  69.531  1.00                  
ATOM   1343 3HD1 LEU A  86      55.952  73.742  70.293  1.00                  
ATOM   1344  CD2 LEU A  86      56.878  73.889  72.855  1.00                  
ATOM   1345 1HD2 LEU A  86      57.135  74.949  72.837  1.00                  
ATOM   1346 2HD2 LEU A  86      55.797  73.788  72.796  1.00                  
ATOM   1347 3HD2 LEU A  86      57.251  73.474  73.789  1.00                  
ATOM   1348  C   LEU A  86      57.130  69.504  72.855  1.00                  
ATOM   1349  O   LEU A  86      56.417  69.302  73.831  1.00                  
ATOM   1350  N   LEU A  87      57.331  68.581  71.924  1.00                  
ATOM   1351  H   LEU A  87      57.977  68.783  71.163  1.00                  
ATOM   1352  CA  LEU A  87      56.636  67.315  71.938  1.00                  
ATOM   1353  HA  LEU A  87      55.663  67.506  72.391  1.00                  
ATOM   1354  CB  LEU A  87      56.289  66.853  70.504  1.00                  
ATOM   1355  HB1 LEU A  87      56.183  67.736  69.873  1.00                  
ATOM   1356  HB2 LEU A  87      55.296  66.423  70.534  1.00                  
ATOM   1357  CG  LEU A  87      57.185  65.844  69.775  1.00                  
ATOM   1358  HG  LEU A  87      56.693  65.609  68.838  1.00                  
ATOM   1359  CD1 LEU A  87      58.489  66.513  69.421  1.00                  
ATOM   1360 1HD1 LEU A  87      59.145  65.848  68.882  1.00                  
ATOM   1361 2HD1 LEU A  87      58.275  67.353  68.763  1.00                  
ATOM   1362 3HD1 LEU A  87      58.971  66.841  70.335  1.00                  
ATOM   1363  CD2 LEU A  87      57.427  64.540  70.542  1.00                  
ATOM   1364 1HD2 LEU A  87      57.533  63.722  69.846  1.00                  
ATOM   1365 2HD2 LEU A  87      58.346  64.567  71.115  1.00                  
ATOM   1366 3HD2 LEU A  87      56.582  64.307  71.186  1.00                  
ATOM   1367  C   LEU A  87      57.279  66.298  72.872  1.00                  
ATOM   1368  O   LEU A  87      56.527  65.639  73.561  1.00                  
ATOM   1369  N   PHE A  88      58.603  66.170  72.974  1.00                  
ATOM   1370  H   PHE A  88      59.223  66.771  72.446  1.00                  
ATOM   1371  CA  PHE A  88      59.198  65.097  73.778  1.00                  
ATOM   1372  HA  PHE A  88      58.535  64.230  73.746  1.00                  
ATOM   1373  CB  PHE A  88      60.557  64.638  73.226  1.00                  
ATOM   1374  HB1 PHE A  88      61.352  65.279  73.607  1.00                  
ATOM   1375  HB2 PHE A  88      60.553  64.730  72.140  1.00                  
ATOM   1376  CG  PHE A  88      60.880  63.198  73.587  1.00                  
ATOM   1377  CD1 PHE A  88      60.731  62.186  72.620  1.00                  
ATOM   1378  HD1 PHE A  88      60.414  62.438  71.618  1.00                  
ATOM   1379  CE1 PHE A  88      60.998  60.847  72.951  1.00                  
ATOM   1380  HE1 PHE A  88      60.894  60.074  72.200  1.00                  
ATOM   1381  CZ  PHE A  88      61.405  60.510  74.254  1.00                  
ATOM   1382  HZ  PHE A  88      61.607  59.478  74.506  1.00                  
ATOM   1383  CE2 PHE A  88      61.552  61.515  75.225  1.00                  
ATOM   1384  HE2 PHE A  88      61.867  61.254  76.226  1.00                  
ATOM   1385  CD2 PHE A  88      61.294  62.858  74.891  1.00                  
ATOM   1386  HD2 PHE A  88      61.406  63.623  75.644  1.00                  
ATOM   1387  C   PHE A  88      59.305  65.535  75.226  1.00                  
ATOM   1388  O   PHE A  88      58.898  64.780  76.105  1.00                  
ATOM   1389  N   ASN A  89      59.764  66.765  75.489  1.00                  
ATOM   1390  H   ASN A  89      60.039  67.386  74.738  1.00                  
ATOM   1391  CA  ASN A  89      59.757  67.245  76.858  1.00                  
ATOM   1392  HA  ASN A  89      60.110  66.419  77.480  1.00                  
ATOM   1393  CB  ASN A  89      60.741  68.401  77.096  1.00                  
ATOM   1394  HB1 ASN A  89      60.286  69.352  76.829  1.00                  
ATOM   1395  HB2 ASN A  89      61.641  68.257  76.500  1.00                  
ATOM   1396  CG  ASN A  89      61.117  68.449  78.567  1.00                  
ATOM   1397  OD1 ASN A  89      60.464  69.074  79.382  1.00                  
ATOM   1398  ND2 ASN A  89      62.160  67.750  78.953  1.00                  
ATOM   1399 1HD2 ASN A  89      62.696  67.237  78.279  1.00                  
ATOM   1400 2HD2 ASN A  89      62.359  67.755  79.939  1.00                  
ATOM   1401  C   ASN A  89      58.335  67.544  77.347  1.00                  
ATOM   1402  O   ASN A  89      58.005  67.067  78.433  1.00                  
ATOM   1403  N   ARG A  90      57.442  68.207  76.571  1.00                  
ATOM   1404  H   ARG A  90      57.703  68.577  75.664  1.00                  
ATOM   1405  CA  ARG A  90      56.082  68.394  77.118  1.00                  
ATOM   1406  HA  ARG A  90      56.221  68.678  78.159  1.00                  
ATOM   1407  CB  ARG A  90      55.250  69.539  76.536  1.00                  
ATOM   1408  HB1 ARG A  90      54.386  69.682  77.188  1.00                  
ATOM   1409  HB2 ARG A  90      54.846  69.231  75.576  1.00                  
ATOM   1410  CG  ARG A  90      56.001  70.881  76.459  1.00                  
ATOM   1411  HG1 ARG A  90      56.918  70.775  75.880  1.00                  
ATOM   1412  HG2 ARG A  90      56.273  71.197  77.466  1.00                  
ATOM   1413  CD  ARG A  90      55.125  71.966  75.815  1.00                  
ATOM   1414  HD1 ARG A  90      55.704  72.890  75.753  1.00                  
ATOM   1415  HD2 ARG A  90      54.258  72.136  76.456  1.00                  
ATOM   1416  NE  ARG A  90      54.688  71.559  74.466  1.00                  
ATOM   1417  HE  ARG A  90      55.175  70.754  74.085  1.00                  
ATOM   1418  CZ  ARG A  90      53.716  72.082  73.745  1.00                  
ATOM   1419  NH1 ARG A  90      53.040  73.125  74.142  1.00                  
ATOM   1420 1HH1 ARG A  90      53.279  73.537  75.026  1.00                  
ATOM   1421 2HH1 ARG A  90      52.300  73.519  73.591  1.00                  
ATOM   1422  NH2 ARG A  90      53.401  71.555  72.598  1.00                  
ATOM   1423 1HH2 ARG A  90      53.858  70.710  72.303  1.00                  
ATOM   1424 2HH2 ARG A  90      52.670  71.963  72.043  1.00                  
ATOM   1425  C   ARG A  90      55.256  67.106  77.183  1.00                  
ATOM   1426  O   ARG A  90      54.453  66.974  78.108  1.00                  
ATOM   1427  N   ALA A  91      55.450  66.143  76.275  1.00                  
ATOM   1428  H   ALA A  91      56.103  66.276  75.517  1.00                  
ATOM   1429  CA  ALA A  91      54.793  64.846  76.422  1.00                  
ATOM   1430  HA  ALA A  91      53.730  65.024  76.585  1.00                  
ATOM   1431  CB  ALA A  91      54.914  63.951  75.185  1.00                  
ATOM   1432  HB1 ALA A  91      54.389  63.013  75.366  1.00                  
ATOM   1433  HB2 ALA A  91      54.462  64.443  74.326  1.00                  
ATOM   1434  HB3 ALA A  91      55.960  63.713  74.989  1.00                  
ATOM   1435  C   ALA A  91      55.297  64.095  77.649  1.00                  
ATOM   1436  O   ALA A  91      54.487  63.721  78.486  1.00                  
ATOM   1437  N   ALA A  92      56.613  63.904  77.787  1.00                  
ATOM   1438  H   ALA A  92      57.241  64.232  77.061  1.00                  
ATOM   1439  CA  ALA A  92      57.200  63.193  78.917  1.00                  
ATOM   1440  HA  ALA A  92      56.835  62.165  78.902  1.00                  
ATOM   1441  CB  ALA A  92      58.726  63.162  78.766  1.00                  
ATOM   1442  HB1 ALA A  92      59.162  62.601  79.593  1.00                  
ATOM   1443  HB2 ALA A  92      58.996  62.674  77.828  1.00                  
ATOM   1444  HB3 ALA A  92      59.126  64.177  78.774  1.00                  
ATOM   1445  C   ALA A  92      56.785  63.808  80.257  1.00                  
ATOM   1446  O   ALA A  92      56.347  63.086  81.154  1.00                  
ATOM   1447  N   VAL A  93      56.867  65.136  80.394  1.00                  
ATOM   1448  H   VAL A  93      57.256  65.690  79.637  1.00                  
ATOM   1449  CA  VAL A  93      56.490  65.801  81.641  1.00                  
ATOM   1450  HA  VAL A  93      56.945  65.213  82.437  1.00                  
ATOM   1451  CB  VAL A  93      57.091  67.216  81.769  1.00                  
ATOM   1452  HB  VAL A  93      58.073  67.211  81.293  1.00                  
ATOM   1453  CG1 VAL A  93      56.245  68.308  81.110  1.00                  
ATOM   1454 1HG1 VAL A  93      56.829  69.225  81.035  1.00                  
ATOM   1455 2HG1 VAL A  93      55.963  67.984  80.115  1.00                  
ATOM   1456 3HG1 VAL A  93      55.343  68.502  81.690  1.00                  
ATOM   1457  CG2 VAL A  93      57.304  67.588  83.242  1.00                  
ATOM   1458 1HG2 VAL A  93      57.762  68.575  83.307  1.00                  
ATOM   1459 2HG2 VAL A  93      56.353  67.599  83.774  1.00                  
ATOM   1460 3HG2 VAL A  93      57.971  66.865  83.713  1.00                  
ATOM   1461  C   VAL A  93      54.983  65.763  81.916  1.00                  
ATOM   1462  O   VAL A  93      54.593  65.584  83.070  1.00                  
ATOM   1463  N   GLY A  94      54.125  65.835  80.889  1.00                  
ATOM   1464  H   GLY A  94      54.479  65.983  79.950  1.00                  
ATOM   1465  CA  GLY A  94      52.686  65.604  81.057  1.00                  
ATOM   1466  HA1 GLY A  94      52.196  65.757  80.096  1.00                  
ATOM   1467  HA2 GLY A  94      52.282  66.316  81.776  1.00                  
ATOM   1468  C   GLY A  94      52.366  64.186  81.537  1.00                  
ATOM   1469  O   GLY A  94      51.566  63.995  82.454  1.00                  
ATOM   1470  N   ALA A  95      53.028  63.187  80.960  1.00                  
ATOM   1471  H   ALA A  95      53.656  63.405  80.191  1.00                  
ATOM   1472  CA  ALA A  95      52.870  61.790  81.318  1.00                  
ATOM   1473  HA  ALA A  95      51.812  61.538  81.263  1.00                  
ATOM   1474  CB  ALA A  95      53.620  60.942  80.281  1.00                  
ATOM   1475  HB1 ALA A  95      53.498  59.884  80.513  1.00                  
ATOM   1476  HB2 ALA A  95      53.216  61.136  79.287  1.00                  
ATOM   1477  HB3 ALA A  95      54.683  61.185  80.286  1.00                  
ATOM   1478  C   ALA A  95      53.329  61.503  82.751  1.00                  
ATOM   1479  O   ALA A  95      52.617  60.828  83.481  1.00                  
ATOM   1480  N   VAL A  96      54.460  62.058  83.194  1.00                  
ATOM   1481  H   VAL A  96      55.034  62.562  82.522  1.00                  
ATOM   1482  CA  VAL A  96      54.931  61.953  84.588  1.00                  
ATOM   1483  HA  VAL A  96      54.941  60.903  84.874  1.00                  
ATOM   1484  CB  VAL A  96      56.376  62.488  84.708  1.00                  
ATOM   1485  HB  VAL A  96      56.428  63.477  84.251  1.00                  
ATOM   1486  CG1 VAL A  96      56.860  62.605  86.160  1.00                  
ATOM   1487 1HG1 VAL A  96      57.908  62.906  86.178  1.00                  
ATOM   1488 2HG1 VAL A  96      56.285  63.361  86.693  1.00                  
ATOM   1489 3HG1 VAL A  96      56.755  61.645  86.668  1.00                  
ATOM   1490  CG2 VAL A  96      57.358  61.554  83.985  1.00                  
ATOM   1491 1HG2 VAL A  96      58.360  61.982  84.007  1.00                  
ATOM   1492 2HG2 VAL A  96      57.371  60.577  84.469  1.00                  
ATOM   1493 3HG2 VAL A  96      57.066  61.421  82.945  1.00                  
ATOM   1494  C   VAL A  96      53.989  62.658  85.569  1.00                  
ATOM   1495  O   VAL A  96      53.653  62.090  86.606  1.00                  
ATOM   1496  N   GLN A  97      53.479  63.847  85.223  1.00                  
ATOM   1497  H   GLN A  97      53.795  64.280  84.359  1.00                  
ATOM   1498  CA  GLN A  97      52.415  64.506  85.989  1.00                  
ATOM   1499  HA  GLN A  97      52.789  64.741  86.986  1.00                  
ATOM   1500  CB  GLN A  97      52.006  65.817  85.289  1.00                  
ATOM   1501  HB1 GLN A  97      51.013  66.122  85.616  1.00                  
ATOM   1502  HB2 GLN A  97      51.938  65.647  84.219  1.00                  
ATOM   1503  CG  GLN A  97      52.987  66.980  85.516  1.00                  
ATOM   1504  HG1 GLN A  97      52.807  67.740  84.756  1.00                  
ATOM   1505  HG2 GLN A  97      54.009  66.623  85.391  1.00                  
ATOM   1506  CD  GLN A  97      52.859  67.650  86.880  1.00                  
ATOM   1507  OE1 GLN A  97      51.884  67.507  87.608  1.00                  
ATOM   1508  NE2 GLN A  97      53.840  68.419  87.291  1.00                  
ATOM   1509 1HE2 GLN A  97      54.641  68.574  86.701  1.00                  
ATOM   1510 2HE2 GLN A  97      53.724  68.895  88.169  1.00                  
ATOM   1511  C   GLN A  97      51.204  63.581  86.179  1.00                  
ATOM   1512  O   GLN A  97      50.736  63.401  87.301  1.00                  
ATOM   1513  N   GLN A  98      50.732  62.929  85.116  1.00                  
ATOM   1514  H   GLN A  98      51.159  63.109  84.210  1.00                  
ATOM   1515  CA  GLN A  98      49.536  62.080  85.168  1.00                  
ATOM   1516  HA  GLN A  98      48.882  62.471  85.945  1.00                  
ATOM   1517  CB  GLN A  98      48.768  62.195  83.843  1.00                  
ATOM   1518  HB1 GLN A  98      47.862  61.591  83.906  1.00                  
ATOM   1519  HB2 GLN A  98      49.387  61.800  83.036  1.00                  
ATOM   1520  CG  GLN A  98      48.368  63.649  83.512  1.00                  
ATOM   1521  HG1 GLN A  98      47.790  63.644  82.589  1.00                  
ATOM   1522  HG2 GLN A  98      49.252  64.254  83.329  1.00                  
ATOM   1523  CD  GLN A  98      47.553  64.337  84.608  1.00                  
ATOM   1524  OE1 GLN A  98      48.046  64.782  85.642  1.00                  
ATOM   1525  NE2 GLN A  98      46.261  64.471  84.432  1.00                  
ATOM   1526 1HE2 GLN A  98      45.822  64.164  83.582  1.00                  
ATOM   1527 2HE2 GLN A  98      45.751  64.937  85.161  1.00                  
ATOM   1528  C   GLN A  98      49.804  60.630  85.618  1.00                  
ATOM   1529  O   GLN A  98      48.865  59.853  85.791  1.00                  
ATOM   1530  N   LEU A  99      51.060  60.255  85.876  1.00                  
ATOM   1531  H   LEU A  99      51.806  60.846  85.525  1.00                  
ATOM   1532  CA  LEU A  99      51.438  59.128  86.733  1.00                  
ATOM   1533  HA  LEU A  99      50.754  58.301  86.550  1.00                  
ATOM   1534  CB  LEU A  99      52.876  58.664  86.412  1.00                  
ATOM   1535  HB1 LEU A  99      53.235  58.035  87.229  1.00                  
ATOM   1536  HB2 LEU A  99      53.525  59.537  86.372  1.00                  
ATOM   1537  CG  LEU A  99      53.026  57.867  85.100  1.00                  
ATOM   1538  HG  LEU A  99      52.516  58.385  84.294  1.00                  
ATOM   1539  CD1 LEU A  99      54.502  57.724  84.726  1.00                  
ATOM   1540 1HD1 LEU A  99      54.594  57.147  83.806  1.00                  
ATOM   1541 2HD1 LEU A  99      54.930  58.708  84.549  1.00                  
ATOM   1542 3HD1 LEU A  99      55.052  57.232  85.527  1.00                  
ATOM   1543  CD2 LEU A  99      52.451  56.454  85.219  1.00                  
ATOM   1544 1HD2 LEU A  99      52.547  55.945  84.258  1.00                  
ATOM   1545 2HD2 LEU A  99      52.988  55.891  85.983  1.00                  
ATOM   1546 3HD2 LEU A  99      51.401  56.514  85.477  1.00                  
ATOM   1547  C   LEU A  99      51.292  59.472  88.223  1.00                  
ATOM   1548  O   LEU A  99      51.059  58.578  89.036  1.00                  
ATOM   1549  N   ARG A 100      51.333  60.769  88.552  1.00                  
ATOM   1550  H   ARG A 100      51.578  61.413  87.806  1.00                  
ATOM   1551  CA  ARG A 100      50.926  61.375  89.823  1.00                  
ATOM   1552  HA  ARG A 100      51.376  62.365  89.866  1.00                  
ATOM   1553  CB  ARG A 100      49.388  61.518  89.805  1.00                  
ATOM   1554  HB1 ARG A 100      48.945  60.526  89.914  1.00                  
ATOM   1555  HB2 ARG A 100      49.078  61.897  88.830  1.00                  
ATOM   1556  CG  ARG A 100      48.778  62.434  90.883  1.00                  
ATOM   1557  HG1 ARG A 100      48.996  62.020  91.868  1.00                  
ATOM   1558  HG2 ARG A 100      47.694  62.433  90.760  1.00                  
ATOM   1559  CD  ARG A 100      49.272  63.888  90.843  1.00                  
ATOM   1560  HD1 ARG A 100      50.341  63.893  91.061  1.00                  
ATOM   1561  HD2 ARG A 100      48.764  64.446  91.631  1.00                  
ATOM   1562  NE  ARG A 100      49.012  64.542  89.542  1.00                  
ATOM   1563  HE  ARG A 100      48.382  64.078  88.909  1.00                  
ATOM   1564  CZ  ARG A 100      49.665  65.576  89.044  1.00                  
ATOM   1565  NH1 ARG A 100      50.575  66.214  89.722  1.00                  
ATOM   1566 1HH1 ARG A 100      50.772  65.943  90.665  1.00                  
ATOM   1567 2HH1 ARG A 100      51.128  66.907  89.231  1.00                  
ATOM   1568  NH2 ARG A 100      49.458  66.003  87.833  1.00                  
ATOM   1569 1HH2 ARG A 100      48.878  65.481  87.181  1.00                  
ATOM   1570 2HH2 ARG A 100      50.078  66.719  87.484  1.00                  
ATOM   1571  C   ARG A 100      51.434  60.620  91.053  1.00                  
ATOM   1572  O   ARG A 100      52.120  59.600  90.982  1.00                  
TER
END
