# Supplementary material for: Effective Identification of Bacterial Type III Secretion Signals Using Joint Element Features
Source: PLoS One. 2013 Apr 4;8(4):e59754. doi: 10.1371/journal.pone.0059754 (PMC3617162; doi:10.1371/journal.pone.0059754)
Supplement: Zip file S1 — Predicted 3D structure of T3S and non-T3S signal sequences. (ZIP) [file pone.0059754.s017.zip › Supplemental_Zip_FileS1.Predicted_structure/neg/neg17.pdb]

HEADER protein
METHOD
METHOD    The models are generated by I-TASSER which combines the
METHOD    methods of threading, ab initio modeling and structural
METHOD    refinement. The procedure is fully automated.
METHOD
METHOD    Please cite following articles when you use the I-TASSER server:
METHOD 1. Ambrish Roy, Alper Kucukural, Yang Zhang. I-TASSER: a unified
METHOD    platform for automated protein structure and function prediction.
METHOD    Nature Protocols, vol 5, 725-738 (2010). 
METHOD 2. Yang Zhang. I-TASSER server for protein 3D structure prediction.
METHOD    BMC Bioinformatics, vol 9, 40 (2008).
METHOD
MODEL  1
REMARK PARENT N/A
ATOM      1  N   MET A   1      69.157  51.335  60.799  1.00111.40           N
ATOM      2  CA  MET A   1      69.807  51.948  61.987  1.00111.40           C
ATOM      3  CB  MET A   1      68.992  53.162  62.454  1.00111.40           C
ATOM      4  CG  MET A   1      69.650  53.985  63.558  1.00111.40           C
ATOM      5  SD  MET A   1      68.505  55.106  64.410  1.00111.40           S
ATOM      6  CE  MET A   1      68.102  56.057  62.918  1.00111.40           C
ATOM      7  C   MET A   1      69.724  50.946  63.072  1.00111.40           C
ATOM      8  O   MET A   1      69.461  49.779  62.800  1.00111.40           O
ATOM      9  N   THR A   2      70.097  51.300  64.313  1.00 93.87           N
ATOM     10  CA  THR A   2      69.633  50.350  65.260  1.00 93.87           C
ATOM     11  CB  THR A   2      70.308  50.466  66.603  1.00 93.87           C
ATOM     12  OG1 THR A   2      70.147  51.763  67.159  1.00 93.87           O
ATOM     13  CG2 THR A   2      71.804  50.153  66.415  1.00 93.87           C
ATOM     14  C   THR A   2      68.152  50.584  65.387  1.00 93.87           C
ATOM     15  O   THR A   2      67.360  49.847  64.811  1.00 93.87           O
ATOM     16  N   LYS A   3      67.783  51.752  65.964  1.00134.93           N
ATOM     17  CA  LYS A   3      66.481  52.204  66.390  1.00134.93           C
ATOM     18  CB  LYS A   3      66.547  53.452  67.287  1.00134.93           C
ATOM     19  CG  LYS A   3      65.168  54.054  67.553  1.00134.93           C
ATOM     20  CD  LYS A   3      64.188  53.085  68.214  1.00134.93           C
ATOM     21  CE  LYS A   3      62.753  53.613  68.229  1.00134.93           C
ATOM     22  NZ  LYS A   3      61.798  52.488  68.332  1.00134.93           N
ATOM     23  C   LYS A   3      65.522  52.489  65.283  1.00134.93           C
ATOM     24  O   LYS A   3      64.311  52.440  65.493  1.00134.93           O
ATOM     25  N   ILE A   4      66.016  52.863  64.099  1.00125.44           N
ATOM     26  CA  ILE A   4      65.125  53.212  63.040  1.00125.44           C
ATOM     27  CB  ILE A   4      65.242  54.647  62.620  1.00125.44           C
ATOM     28  CG2 ILE A   4      64.483  54.807  61.299  1.00125.44           C
ATOM     29  CG1 ILE A   4      64.719  55.574  63.735  1.00125.44           C
ATOM     30  CD1 ILE A   4      65.533  55.529  65.024  1.00125.44           C
ATOM     31  C   ILE A   4      65.402  52.334  61.870  1.00125.44           C
ATOM     32  O   ILE A   4      66.536  51.933  61.631  1.00125.44           O
ATOM     33  N   LYS A   5      64.319  51.966  61.165  1.00200.30           N
ATOM     34  CA  LYS A   5      64.282  51.134  59.997  1.00200.30           C
ATOM     35  CB  LYS A   5      65.192  51.666  58.874  1.00200.30           C
ATOM     36  CG  LYS A   5      65.223  50.819  57.602  1.00200.30           C
ATOM     37  CD  LYS A   5      66.158  49.620  57.721  1.00200.30           C
ATOM     38  CE  LYS A   5      67.624  50.064  57.725  1.00200.30           C
ATOM     39  NZ  LYS A   5      68.520  48.921  57.990  1.00200.30           N
ATOM     40  C   LYS A   5      64.622  49.742  60.402  1.00200.30           C
ATOM     41  O   LYS A   5      63.794  48.841  60.275  1.00200.30           O
ATOM     42  N   LEU A   6      65.816  49.523  60.976  1.00141.01           N
ATOM     43  CA  LEU A   6      66.044  48.218  61.485  1.00141.01           C
ATOM     44  CB  LEU A   6      67.462  48.051  62.059  1.00141.01           C
ATOM     45  CG  LEU A   6      67.855  46.615  62.464  1.00141.01           C
ATOM     46  CD1 LEU A   6      69.283  46.595  63.020  1.00141.01           C
ATOM     47  CD2 LEU A   6      66.847  45.954  63.419  1.00141.01           C
ATOM     48  C   LEU A   6      65.067  48.148  62.606  1.00141.01           C
ATOM     49  O   LEU A   6      64.207  47.279  62.626  1.00141.01           O
ATOM     50  N   LEU A   7      65.185  49.084  63.572  1.00116.51           N
ATOM     51  CA  LEU A   7      64.301  49.188  64.701  1.00116.51           C
ATOM     52  CB  LEU A   7      64.913  49.702  66.014  1.00116.51           C
ATOM     53  CG  LEU A   7      65.793  48.642  66.700  1.00116.51           C
ATOM     54  CD1 LEU A   7      66.393  49.174  68.009  1.00116.51           C
ATOM     55  CD2 LEU A   7      65.028  47.322  66.887  1.00116.51           C
ATOM     56  C   LEU A   7      63.037  49.935  64.449  1.00116.51           C
ATOM     57  O   LEU A   7      62.090  49.759  65.202  1.00116.51           O
ATOM     58  N   MET A   8      63.001  50.904  63.518  1.00175.83           N
ATOM     59  CA  MET A   8      61.741  51.560  63.335  1.00175.83           C
ATOM     60  CB  MET A   8      61.879  52.806  62.461  1.00175.83           C
ATOM     61  CG  MET A   8      60.799  53.836  62.755  1.00175.83           C
ATOM     62  SD  MET A   8      60.918  54.603  64.400  1.00175.83           S
ATOM     63  CE  MET A   8      60.037  53.264  65.252  1.00175.83           C
ATOM     64  C   MET A   8      60.833  50.575  62.692  1.00175.83           C
ATOM     65  O   MET A   8      59.655  50.456  63.039  1.00175.83           O
ATOM     66  N   LEU A   9      61.372  49.858  61.689  1.00145.32           N
ATOM     67  CA  LEU A   9      60.600  48.800  61.155  1.00145.32           C
ATOM     68  CB  LEU A   9      61.164  48.210  59.857  1.00145.32           C
ATOM     69  CG  LEU A   9      60.914  49.138  58.652  1.00145.32           C
ATOM     70  CD1 LEU A   9      61.686  50.456  58.779  1.00145.32           C
ATOM     71  CD2 LEU A   9      61.159  48.423  57.320  1.00145.32           C
ATOM     72  C   LEU A   9      60.479  47.769  62.213  1.00145.32           C
ATOM     73  O   LEU A   9      59.356  47.523  62.617  1.00145.32           O
ATOM     74  N   MET A  10      61.589  47.286  62.828  1.00105.25           N
ATOM     75  CA  MET A  10      61.449  46.168  63.736  1.00105.25           C
ATOM     76  CB  MET A  10      62.743  45.687  64.432  1.00105.25           C
ATOM     77  CG  MET A  10      63.634  44.794  63.558  1.00105.25           C
ATOM     78  SD  MET A  10      62.870  43.249  62.984  1.00105.25           S
ATOM     79  CE  MET A  10      64.310  42.737  62.001  1.00105.25           C
ATOM     80  C   MET A  10      60.459  46.495  64.805  1.00105.25           C
ATOM     81  O   MET A  10      59.581  45.678  65.087  1.00105.25           O
ATOM     82  N   ILE A  11      60.514  47.697  65.407  1.00149.92           N
ATOM     83  CA  ILE A  11      59.440  47.892  66.323  1.00149.92           C
ATOM     84  CB  ILE A  11      59.661  49.017  67.314  1.00149.92           C
ATOM     85  CG2 ILE A  11      59.801  50.366  66.584  1.00149.92           C
ATOM     86  CG1 ILE A  11      58.548  48.995  68.377  1.00149.92           C
ATOM     87  CD1 ILE A  11      58.562  47.748  69.262  1.00149.92           C
ATOM     88  C   ILE A  11      58.098  48.075  65.624  1.00149.92           C
ATOM     89  O   ILE A  11      57.267  47.171  65.682  1.00149.92           O
ATOM     90  N   PHE A  12      57.864  49.210  64.908  1.00120.76           N
ATOM     91  CA  PHE A  12      56.553  49.511  64.355  1.00120.76           C
ATOM     92  CB  PHE A  12      56.280  51.021  64.232  1.00120.76           C
ATOM     93  CG  PHE A  12      55.985  51.568  65.586  1.00120.76           C
ATOM     94  CD1 PHE A  12      54.756  51.343  66.162  1.00120.76           C
ATOM     95  CD2 PHE A  12      56.912  52.318  66.270  1.00120.76           C
ATOM     96  CE1 PHE A  12      54.459  51.844  67.407  1.00120.76           C
ATOM     97  CE2 PHE A  12      56.620  52.822  67.517  1.00120.76           C
ATOM     98  CZ  PHE A  12      55.393  52.585  68.089  1.00120.76           C
ATOM     99  C   PHE A  12      56.141  48.934  63.024  1.00120.76           C
ATOM    100  O   PHE A  12      55.170  48.181  62.948  1.00120.76           O
ATOM    101  N   TYR A  13      56.886  49.251  61.936  1.00107.90           N
ATOM    102  CA  TYR A  13      56.449  48.879  60.610  1.00107.90           C
ATOM    103  CB  TYR A  13      57.437  49.243  59.484  1.00107.90           C
ATOM    104  CG  TYR A  13      57.267  50.653  59.047  1.00107.90           C
ATOM    105  CD1 TYR A  13      57.883  51.704  59.685  1.00107.90           C
ATOM    106  CD2 TYR A  13      56.476  50.905  57.952  1.00107.90           C
ATOM    107  CE1 TYR A  13      57.696  52.990  59.230  1.00107.90           C
ATOM    108  CE2 TYR A  13      56.286  52.183  57.494  1.00107.90           C
ATOM    109  CZ  TYR A  13      56.894  53.229  58.138  1.00107.90           C
ATOM    110  OH  TYR A  13      56.693  54.542  57.663  1.00107.90           O
ATOM    111  C   TYR A  13      56.383  47.408  60.565  1.00107.90           C
ATOM    112  O   TYR A  13      55.479  46.786  60.018  1.00107.90           O
ATOM    113  N   LEU A  14      57.418  46.840  61.150  1.00192.38           N
ATOM    114  CA  LEU A  14      57.674  45.467  61.329  1.00192.38           C
ATOM    115  CB  LEU A  14      59.150  45.065  61.396  1.00192.38           C
ATOM    116  CG  LEU A  14      59.716  44.876  59.978  1.00192.38           C
ATOM    117  CD1 LEU A  14      59.236  43.555  59.361  1.00192.38           C
ATOM    118  CD2 LEU A  14      59.336  46.051  59.068  1.00192.38           C
ATOM    119  C   LEU A  14      56.918  44.922  62.468  1.00192.38           C
ATOM    120  O   LEU A  14      55.923  45.489  62.916  1.00192.38           O
ATOM    121  N   ILE A  15      57.424  43.758  62.916  1.00252.74           N
ATOM    122  CA  ILE A  15      56.674  42.749  63.591  1.00252.74           C
ATOM    123  CB  ILE A  15      56.409  43.013  65.065  1.00252.74           C
ATOM    124  CG2 ILE A  15      55.405  44.155  65.247  1.00252.74           C
ATOM    125  CG1 ILE A  15      56.001  41.719  65.795  1.00252.74           C
ATOM    126  CD1 ILE A  15      54.710  41.086  65.293  1.00252.74           C
ATOM    127  C   ILE A  15      55.477  42.791  62.708  1.00252.74           C
ATOM    128  O   ILE A  15      54.330  42.752  63.145  1.00252.74           O
ATOM    129  N   ILE A  16      55.823  42.590  61.410  1.00196.93           N
ATOM    130  CA  ILE A  16      55.116  42.977  60.223  1.00196.93           C
ATOM    131  CB  ILE A  16      55.012  41.877  59.200  1.00196.93           C
ATOM    132  CG2 ILE A  16      54.206  42.423  58.009  1.00196.93           C
ATOM    133  CG1 ILE A  16      56.410  41.386  58.783  1.00196.93           C
ATOM    134  CD1 ILE A  16      57.167  40.636  59.880  1.00196.93           C
ATOM    135  C   ILE A  16      53.746  43.439  60.562  1.00196.93           C
ATOM    136  O   ILE A  16      52.773  42.731  60.327  1.00196.93           O
ATOM    137  N   SER A  17      53.671  44.721  60.987  1.00165.76           N
ATOM    138  CA  SER A  17      52.506  45.443  61.423  1.00165.76           C
ATOM    139  CB  SER A  17      51.149  44.745  61.224  1.00165.76           C
ATOM    140  OG  SER A  17      51.055  43.592  62.037  1.00165.76           O
ATOM    141  C   SER A  17      52.714  45.762  62.867  1.00165.76           C
ATOM    142  O   SER A  17      53.505  45.089  63.518  1.00165.76           O
ATOM    143  N   ALA A  18      51.948  46.717  63.434  1.00 73.46           N
ATOM    144  CA  ALA A  18      52.119  47.193  64.783  1.00 73.46           C
ATOM    145  CB  ALA A  18      50.967  48.103  65.237  1.00 73.46           C
ATOM    146  C   ALA A  18      52.132  45.995  65.661  1.00 73.46           C
ATOM    147  O   ALA A  18      52.856  45.937  66.652  1.00 73.46           O
ATOM    148  N   SER A  19      51.296  45.006  65.329  1.00 73.19           N
ATOM    149  CA  SER A  19      51.506  43.744  65.945  1.00 73.19           C
ATOM    150  CB  SER A  19      50.591  43.469  67.147  1.00 73.19           C
ATOM    151  OG  SER A  19      50.888  42.194  67.692  1.00 73.19           O
ATOM    152  C   SER A  19      51.170  42.764  64.882  1.00 73.19           C
ATOM    153  O   SER A  19      50.102  42.845  64.289  1.00 73.19           O
ATOM    154  N   ALA A  20      52.064  41.802  64.608  1.00 51.54           N
ATOM    155  CA  ALA A  20      51.764  40.828  63.602  1.00 51.54           C
ATOM    156  CB  ALA A  20      52.860  39.762  63.421  1.00 51.54           C
ATOM    157  C   ALA A  20      50.538  40.147  64.108  1.00 51.54           C
ATOM    158  O   ALA A  20      49.701  39.665  63.346  1.00 51.54           O
ATOM    159  N   HIS A  21      50.431  40.078  65.444  1.00 53.29           N
ATOM    160  CA  HIS A  21      49.294  39.495  66.080  1.00 53.29           C
ATOM    161  ND1 HIS A  21      51.881  39.012  68.022  1.00 53.29           N
ATOM    162  CG  HIS A  21      50.556  38.641  68.084  1.00 53.29           C
ATOM    163  CB  HIS A  21      49.419  39.498  67.612  1.00 53.29           C
ATOM    164  NE2 HIS A  21      51.834  36.973  68.907  1.00 53.29           N
ATOM    165  CD2 HIS A  21      50.546  37.393  68.628  1.00 53.29           C
ATOM    166  CE1 HIS A  21      52.602  37.979  68.526  1.00 53.29           C
ATOM    167  C   HIS A  21      48.081  40.287  65.700  1.00 53.29           C
ATOM    168  O   HIS A  21      47.033  39.702  65.426  1.00 53.29           O
ATOM    169  N   ALA A  22      48.174  41.639  65.698  1.00 60.83           N
ATOM    170  CA  ALA A  22      47.044  42.409  65.253  1.00 60.83           C
ATOM    171  CB  ALA A  22      46.743  43.627  66.142  1.00 60.83           C
ATOM    172  C   ALA A  22      47.401  42.933  63.902  1.00 60.83           C
ATOM    173  O   ALA A  22      47.929  44.036  63.768  1.00 60.83           O
ATOM    174  N   ALA A  23      47.040  42.180  62.851  1.00 59.80           N
ATOM    175  CA  ALA A  23      47.518  42.496  61.541  1.00 59.80           C
ATOM    176  CB  ALA A  23      47.170  41.420  60.497  1.00 59.80           C
ATOM    177  C   ALA A  23      46.962  43.794  61.061  1.00 59.80           C
ATOM    178  O   ALA A  23      45.754  44.020  61.057  1.00 59.80           O
ATOM    179  N   GLY A  24      47.873  44.664  60.589  1.00 56.77           N
ATOM    180  CA  GLY A  24      47.534  45.939  60.038  1.00 56.77           C
ATOM    181  C   GLY A  24      48.197  45.968  58.696  1.00 56.77           C
ATOM    182  O   GLY A  24      48.698  44.943  58.235  1.00 56.77           O
ATOM    183  N   GLY A  25      48.192  47.148  58.039  1.00106.18           N
ATOM    184  CA  GLY A  25      48.806  47.368  56.752  1.00106.18           C
ATOM    185  C   GLY A  25      49.636  48.627  56.874  1.00106.18           C
ATOM    186  O   GLY A  25      49.542  49.311  57.889  1.00106.18           O
ATOM    187  N   ILE A  26      50.679  48.800  56.027  1.00216.79           N
ATOM    188  CA  ILE A  26      51.482  50.007  55.949  1.00216.79           C
ATOM    189  CB  ILE A  26      52.915  49.704  56.249  1.00216.79           C
ATOM    190  CG2 ILE A  26      53.470  48.832  55.113  1.00216.79           C
ATOM    191  CG1 ILE A  26      53.689  51.005  56.501  1.00216.79           C
ATOM    192  CD1 ILE A  26      53.258  51.726  57.777  1.00216.79           C
ATOM    193  C   ILE A  26      51.439  50.844  54.678  1.00216.79           C
ATOM    194  O   ILE A  26      51.415  52.073  54.715  1.00216.79           O
ATOM    195  N   ALA A  27      51.545  50.161  53.506  1.00 95.55           N
ATOM    196  CA  ALA A  27      51.603  50.705  52.153  1.00 95.55           C
ATOM    197  CB  ALA A  27      50.217  51.091  51.605  1.00 95.55           C
ATOM    198  C   ALA A  27      52.534  51.898  51.937  1.00 95.55           C
ATOM    199  O   ALA A  27      52.066  53.019  51.760  1.00 95.55           O
ATOM    200  N   LEU A  28      53.873  51.679  51.909  1.00130.07           N
ATOM    201  CA  LEU A  28      54.952  52.649  51.738  1.00130.07           C
ATOM    202  CB  LEU A  28      56.338  52.077  52.081  1.00130.07           C
ATOM    203  CG  LEU A  28      56.484  51.631  53.546  1.00130.07           C
ATOM    204  CD1 LEU A  28      55.619  50.396  53.828  1.00130.07           C
ATOM    205  CD2 LEU A  28      57.957  51.425  53.933  1.00130.07           C
ATOM    206  C   LEU A  28      55.068  53.261  50.363  1.00130.07           C
ATOM    207  O   LEU A  28      55.673  54.323  50.209  1.00130.07           O
ATOM    208  N   GLY A  29      54.642  52.563  49.299  1.00 40.77           N
ATOM    209  CA  GLY A  29      54.698  53.168  47.994  1.00 40.77           C
ATOM    210  C   GLY A  29      55.996  52.800  47.345  1.00 40.77           C
ATOM    211  O   GLY A  29      56.042  52.530  46.146  1.00 40.77           O
ATOM    212  N   ALA A  30      57.093  52.771  48.129  1.00 30.63           N
ATOM    213  CA  ALA A  30      58.358  52.412  47.557  1.00 30.63           C
ATOM    214  CB  ALA A  30      59.264  53.616  47.246  1.00 30.63           C
ATOM    215  C   ALA A  30      59.074  51.576  48.565  1.00 30.63           C
ATOM    216  O   ALA A  30      58.965  51.806  49.769  1.00 30.63           O
ATOM    217  N   THR A  31      59.806  50.557  48.079  1.00 37.19           N
ATOM    218  CA  THR A  31      60.562  49.681  48.925  1.00 37.19           C
ATOM    219  CB  THR A  31      61.151  48.526  48.170  1.00 37.19           C
ATOM    220  OG1 THR A  31      62.070  48.992  47.193  1.00 37.19           O
ATOM    221  CG2 THR A  31      60.008  47.752  47.491  1.00 37.19           C
ATOM    222  C   THR A  31      61.691  50.447  49.541  1.00 37.19           C
ATOM    223  O   THR A  31      61.968  50.313  50.732  1.00 37.19           O
ATOM    224  N   ARG A  32      62.389  51.267  48.732  1.00133.00           N
ATOM    225  CA  ARG A  32      63.471  52.042  49.264  1.00133.00           C
ATOM    226  CB  ARG A  32      64.865  51.426  49.066  1.00133.00           C
ATOM    227  CG  ARG A  32      65.088  50.210  49.965  1.00133.00           C
ATOM    228  CD  ARG A  32      66.554  49.799  50.111  1.00133.00           C
ATOM    229  NE  ARG A  32      66.596  48.631  51.037  1.00133.00           N
ATOM    230  CZ  ARG A  32      67.625  48.492  51.924  1.00133.00           C
ATOM    231  NH1 ARG A  32      68.614  49.431  51.979  1.00133.00           N
ATOM    232  NH2 ARG A  32      67.664  47.416  52.762  1.00133.00           N
ATOM    233  C   ARG A  32      63.444  53.374  48.597  1.00133.00           C
ATOM    234  O   ARG A  32      62.869  53.527  47.520  1.00133.00           O
ATOM    235  N   ILE A  33      64.041  54.391  49.251  1.00 91.71           N
ATOM    236  CA  ILE A  33      64.048  55.698  48.668  1.00 91.71           C
ATOM    237  CB  ILE A  33      63.370  56.732  49.517  1.00 91.71           C
ATOM    238  CG2 ILE A  33      63.613  58.107  48.875  1.00 91.71           C
ATOM    239  CG1 ILE A  33      61.879  56.390  49.689  1.00 91.71           C
ATOM    240  CD1 ILE A  33      61.100  56.356  48.375  1.00 91.71           C
ATOM    241  C   ILE A  33      65.464  56.129  48.486  1.00 91.71           C
ATOM    242  O   ILE A  33      66.248  56.176  49.434  1.00 91.71           O
ATOM    243  N   ILE A  34      65.822  56.458  47.231  1.00 59.12           N
ATOM    244  CA  ILE A  34      67.135  56.937  46.921  1.00 59.12           C
ATOM    245  CB  ILE A  34      67.545  56.693  45.498  1.00 59.12           C
ATOM    246  CG2 ILE A  34      68.887  57.403  45.256  1.00 59.12           C
ATOM    247  CG1 ILE A  34      67.588  55.184  45.207  1.00 59.12           C
ATOM    248  CD1 ILE A  34      67.720  54.859  43.720  1.00 59.12           C
ATOM    249  C   ILE A  34      67.100  58.413  47.146  1.00 59.12           C
ATOM    250  O   ILE A  34      66.077  59.058  46.913  1.00 59.12           O
ATOM    251  N   TYR A  35      68.193  58.978  47.698  1.00 89.21           N
ATOM    252  CA  TYR A  35      68.192  60.398  47.900  1.00 89.21           C
ATOM    253  CB  TYR A  35      68.268  60.753  49.396  1.00 89.21           C
ATOM    254  CG  TYR A  35      67.832  62.161  49.612  1.00 89.21           C
ATOM    255  CD1 TYR A  35      68.641  63.231  49.306  1.00 89.21           C
ATOM    256  CD2 TYR A  35      66.587  62.398  50.148  1.00 89.21           C
ATOM    257  CE1 TYR A  35      68.203  64.515  49.530  1.00 89.21           C
ATOM    258  CE2 TYR A  35      66.145  63.678  50.374  1.00 89.21           C
ATOM    259  CZ  TYR A  35      66.955  64.740  50.062  1.00 89.21           C
ATOM    260  OH  TYR A  35      66.505  66.055  50.295  1.00 89.21           O
ATOM    261  C   TYR A  35      69.430  60.944  47.241  1.00 89.21           C
ATOM    262  O   TYR A  35      70.535  60.720  47.734  1.00 89.21           O
ATOM    263  N   PRO A  36      69.300  61.657  46.147  1.00 82.32           N
ATOM    264  CA  PRO A  36      70.469  62.238  45.540  1.00 82.32           C
ATOM    265  CD  PRO A  36      68.308  61.296  45.148  1.00 82.32           C
ATOM    266  CB  PRO A  36      70.066  62.630  44.123  1.00 82.32           C
ATOM    267  CG  PRO A  36      68.947  61.631  43.786  1.00 82.32           C
ATOM    268  C   PRO A  36      70.930  63.390  46.370  1.00 82.32           C
ATOM    269  O   PRO A  36      70.101  64.041  47.002  1.00 82.32           O
ATOM    270  N   ALA A  37      72.241  63.678  46.365  1.00 48.40           N
ATOM    271  CA  ALA A  37      72.772  64.743  47.164  1.00 48.40           C
ATOM    272  CB  ALA A  37      74.298  64.883  47.048  1.00 48.40           C
ATOM    273  C   ALA A  37      72.160  66.023  46.700  1.00 48.40           C
ATOM    274  O   ALA A  37      71.964  66.952  47.481  1.00 48.40           O
ATOM    275  N   ASP A  38      71.895  66.095  45.387  1.00130.53           N
ATOM    276  CA  ASP A  38      71.364  67.232  44.693  1.00130.53           C
ATOM    277  CB  ASP A  38      71.156  66.900  43.217  1.00130.53           C
ATOM    278  CG  ASP A  38      72.397  66.166  42.754  1.00130.53           C
ATOM    279  OD1 ASP A  38      73.491  66.394  43.336  1.00130.53           O
ATOM    280  OD2 ASP A  38      72.253  65.333  41.822  1.00130.53           O
ATOM    281  C   ASP A  38      69.979  67.515  45.187  1.00130.53           C
ATOM    282  O   ASP A  38      69.616  68.665  45.429  1.00130.53           O
ATOM    283  N   ALA A  39      69.176  66.443  45.354  1.00 58.04           N
ATOM    284  CA  ALA A  39      67.774  66.551  45.653  1.00 58.04           C
ATOM    285  CB  ALA A  39      67.069  65.186  45.751  1.00 58.04           C
ATOM    286  C   ALA A  39      67.544  67.275  46.940  1.00 58.04           C
ATOM    287  O   ALA A  39      68.299  67.136  47.900  1.00 58.04           O
ATOM    288  N   LYS A  40      66.521  68.156  46.930  1.00202.32           N
ATOM    289  CA  LYS A  40      66.076  68.913  48.065  1.00202.32           C
ATOM    290  CB  LYS A  40      65.403  70.243  47.697  1.00202.32           C
ATOM    291  CG  LYS A  40      66.221  71.049  46.682  1.00202.32           C
ATOM    292  CD  LYS A  40      67.746  70.966  46.854  1.00202.32           C
ATOM    293  CE  LYS A  40      68.266  70.853  48.290  1.00202.32           C
ATOM    294  NZ  LYS A  40      69.586  70.180  48.287  1.00202.32           N
ATOM    295  C   LYS A  40      65.188  68.119  48.972  1.00202.32           C
ATOM    296  O   LYS A  40      65.083  68.439  50.153  1.00202.32           O
ATOM    297  N   GLN A  41      64.446  67.129  48.424  1.00 72.64           N
ATOM    298  CA  GLN A  41      63.609  66.274  49.223  1.00 72.64           C
ATOM    299  CB  GLN A  41      62.279  66.915  49.655  1.00 72.64           C
ATOM    300  CG  GLN A  41      62.439  68.002  50.713  1.00 72.64           C
ATOM    301  CD  GLN A  41      61.085  68.637  50.949  1.00 72.64           C
ATOM    302  OE1 GLN A  41      60.044  67.997  50.812  1.00 72.64           O
ATOM    303  NE2 GLN A  41      61.101  69.948  51.310  1.00 72.64           N
ATOM    304  C   GLN A  41      63.243  65.091  48.383  1.00 72.64           C
ATOM    305  O   GLN A  41      63.315  65.148  47.157  1.00 72.64           O
ATOM    306  N   THR A  42      62.892  63.964  49.037  1.00 57.56           N
ATOM    307  CA  THR A  42      62.374  62.833  48.323  1.00 57.56           C
ATOM    308  CB  THR A  42      63.314  61.660  48.251  1.00 57.56           C
ATOM    309  OG1 THR A  42      63.646  61.202  49.553  1.00 57.56           O
ATOM    310  CG2 THR A  42      64.581  62.087  47.490  1.00 57.56           C
ATOM    311  C   THR A  42      61.134  62.408  49.048  1.00 57.56           C
ATOM    312  O   THR A  42      61.183  62.045  50.223  1.00 57.56           O
ATOM    313  N   ALA A  43      59.976  62.462  48.358  1.00 41.88           N
ATOM    314  CA  ALA A  43      58.727  62.112  48.973  1.00 41.88           C
ATOM    315  CB  ALA A  43      57.505  62.759  48.300  1.00 41.88           C
ATOM    316  C   ALA A  43      58.530  60.629  48.916  1.00 41.88           C
ATOM    317  O   ALA A  43      59.067  59.948  48.044  1.00 41.88           O
ATOM    318  N   VAL A  44      57.760  60.101  49.892  1.00109.29           N
ATOM    319  CA  VAL A  44      57.382  58.716  49.954  1.00109.29           C
ATOM    320  CB  VAL A  44      58.220  57.920  50.912  1.00109.29           C
ATOM    321  CG1 VAL A  44      58.092  58.545  52.311  1.00109.29           C
ATOM    322  CG2 VAL A  44      57.780  56.448  50.846  1.00109.29           C
ATOM    323  C   VAL A  44      55.963  58.710  50.451  1.00109.29           C
ATOM    324  O   VAL A  44      55.599  59.550  51.270  1.00109.29           O
ATOM    325  N   TRP A  45      55.111  57.769  49.980  1.00 84.42           N
ATOM    326  CA  TRP A  45      53.723  57.827  50.372  1.00 84.42           C
ATOM    327  CB  TRP A  45      52.765  57.944  49.172  1.00 84.42           C
ATOM    328  CG  TRP A  45      52.750  59.305  48.514  1.00 84.42           C
ATOM    329  CD2 TRP A  45      53.773  59.804  47.639  1.00 84.42           C
ATOM    330  CD1 TRP A  45      51.823  60.300  48.628  1.00 84.42           C
ATOM    331  NE1 TRP A  45      52.200  61.383  47.872  1.00 84.42           N
ATOM    332  CE2 TRP A  45      53.401  61.093  47.258  1.00 84.42           C
ATOM    333  CE3 TRP A  45      54.933  59.237  47.193  1.00 84.42           C
ATOM    334  CZ2 TRP A  45      54.183  61.836  46.423  1.00 84.42           C
ATOM    335  CZ3 TRP A  45      55.716  59.988  46.344  1.00 84.42           C
ATOM    336  CH2 TRP A  45      55.348  61.262  45.966  1.00 84.42           C
ATOM    337  C   TRP A  45      53.330  56.614  51.165  1.00 84.42           C
ATOM    338  O   TRP A  45      53.493  55.478  50.727  1.00 84.42           O
ATOM    339  N   ILE A  46      52.743  56.833  52.359  1.00103.22           N
ATOM    340  CA  ILE A  46      52.412  55.724  53.212  1.00103.22           C
ATOM    341  CB  ILE A  46      53.021  55.856  54.581  1.00103.22           C
ATOM    342  CG2 ILE A  46      52.481  54.719  55.464  1.00103.22           C
ATOM    343  CG1 ILE A  46      54.559  55.873  54.481  1.00103.22           C
ATOM    344  CD1 ILE A  46      55.135  57.129  53.828  1.00103.22           C
ATOM    345  C   ILE A  46      50.920  55.651  53.365  1.00103.22           C
ATOM    346  O   ILE A  46      50.289  56.617  53.790  1.00103.22           O
ATOM    347  N   LYS A  47      50.314  54.481  53.044  1.00131.93           N
ATOM    348  CA  LYS A  47      48.876  54.385  53.079  1.00131.93           C
ATOM    349  CB  LYS A  47      48.215  53.939  51.760  1.00131.93           C
ATOM    350  CG  LYS A  47      48.574  54.746  50.518  1.00131.93           C
ATOM    351  CD  LYS A  47      50.001  54.473  50.048  1.00131.93           C
ATOM    352  CE  LYS A  47      50.319  55.025  48.664  1.00131.93           C
ATOM    353  NZ  LYS A  47      51.780  55.181  48.533  1.00131.93           N
ATOM    354  C   LYS A  47      48.416  53.327  54.032  1.00131.93           C
ATOM    355  O   LYS A  47      48.962  52.226  54.104  1.00131.93           O
ATOM    356  N   ASN A  48      47.345  53.644  54.779  1.00 80.34           N
ATOM    357  CA  ASN A  48      46.730  52.654  55.615  1.00 80.34           C
ATOM    358  CB  ASN A  48      46.002  53.216  56.850  1.00 80.34           C
ATOM    359  CG  ASN A  48      47.035  53.586  57.903  1.00 80.34           C
ATOM    360  OD1 ASN A  48      48.240  53.568  57.658  1.00 80.34           O
ATOM    361  ND2 ASN A  48      46.543  53.914  59.127  1.00 80.34           N
ATOM    362  C   ASN A  48      45.697  51.972  54.771  1.00 80.34           C
ATOM    363  O   ASN A  48      44.731  52.597  54.335  1.00 80.34           O
ATOM    364  N   SER A  49      45.949  50.681  54.460  1.00117.71           N
ATOM    365  CA  SER A  49      45.097  49.809  53.695  1.00117.71           C
ATOM    366  CB  SER A  49      45.877  48.673  53.018  1.00117.71           C
ATOM    367  OG  SER A  49      46.803  49.206  52.084  1.00117.71           O
ATOM    368  C   SER A  49      44.068  49.163  54.573  1.00117.71           C
ATOM    369  O   SER A  49      43.218  48.423  54.081  1.00117.71           O
ATOM    370  N   HIS A  50      44.155  49.388  55.898  1.00111.94           N
ATOM    371  CA  HIS A  50      43.270  48.845  56.894  1.00111.94           C
ATOM    372  ND1 HIS A  50      45.815  50.506  58.198  1.00111.94           N
ATOM    373  CG  HIS A  50      44.993  49.502  58.657  1.00111.94           C
ATOM    374  CB  HIS A  50      43.540  49.411  58.298  1.00111.94           C
ATOM    375  NE2 HIS A  50      47.060  49.223  59.518  1.00111.94           N
ATOM    376  CD2 HIS A  50      45.769  48.724  59.461  1.00111.94           C
ATOM    377  CE1 HIS A  50      47.038  50.292  58.744  1.00111.94           C
ATOM    378  C   HIS A  50      41.881  49.301  56.566  1.00111.94           C
ATOM    379  O   HIS A  50      41.682  50.153  55.705  1.00111.94           O
ATOM    380  N   THR A  51      40.865  48.589  57.078  1.00108.75           N
ATOM    381  CA  THR A  51      39.513  49.052  56.945  1.00108.75           C
ATOM    382  CB  THR A  51      38.536  47.922  56.830  1.00108.75           C
ATOM    383  OG1 THR A  51      38.584  47.104  57.989  1.00108.75           O
ATOM    384  CG2 THR A  51      38.903  47.105  55.581  1.00108.75           C
ATOM    385  C   THR A  51      39.054  49.940  58.070  1.00108.75           C
ATOM    386  O   THR A  51      38.402  50.957  57.834  1.00108.75           O
ATOM    387  N   ASN A  52      39.343  49.561  59.340  1.00170.63           N
ATOM    388  CA  ASN A  52      38.824  50.344  60.430  1.00170.63           C
ATOM    389  CB  ASN A  52      37.448  49.853  60.911  1.00170.63           C
ATOM    390  CG  ASN A  52      36.444  50.078  59.791  1.00170.63           C
ATOM    391  OD1 ASN A  52      36.027  49.128  59.130  1.00170.63           O
ATOM    392  ND2 ASN A  52      36.049  51.360  59.568  1.00170.63           N
ATOM    393  C   ASN A  52      39.743  50.244  61.612  1.00170.63           C
ATOM    394  O   ASN A  52      39.383  49.649  62.628  1.00170.63           O
ATOM    395  N   GLU A  53      40.943  50.849  61.526  1.00115.64           N
ATOM    396  CA  GLU A  53      41.854  50.859  62.636  1.00115.64           C
ATOM    397  CB  GLU A  53      42.571  49.524  62.886  1.00115.64           C
ATOM    398  CG  GLU A  53      43.510  49.127  61.748  1.00115.64           C
ATOM    399  CD  GLU A  53      44.364  47.959  62.218  1.00115.64           C
ATOM    400  OE1 GLU A  53      45.145  48.150  63.187  1.00115.64           O
ATOM    401  OE2 GLU A  53      44.251  46.862  61.607  1.00115.64           O
ATOM    402  C   GLU A  53      42.922  51.856  62.318  1.00115.64           C
ATOM    403  O   GLU A  53      43.353  51.960  61.169  1.00115.64           O
ATOM    404  N   LEU A  54      43.367  52.628  63.333  1.00 99.21           N
ATOM    405  CA  LEU A  54      44.407  53.593  63.118  1.00 99.21           C
ATOM    406  CB  LEU A  54      44.358  54.771  64.101  1.00 99.21           C
ATOM    407  CG  LEU A  54      43.115  55.652  63.898  1.00 99.21           C
ATOM    408  CD1 LEU A  54      43.126  56.278  62.498  1.00 99.21           C
ATOM    409  CD2 LEU A  54      41.815  54.889  64.195  1.00 99.21           C
ATOM    410  C   LEU A  54      45.722  52.906  63.278  1.00 99.21           C
ATOM    411  O   LEU A  54      45.842  51.945  64.035  1.00 99.21           O
ATOM    412  N   PHE A  55      46.757  53.400  62.567  1.00 99.65           N
ATOM    413  CA  PHE A  55      48.016  52.722  62.609  1.00 99.65           C
ATOM    414  CB  PHE A  55      48.323  52.061  61.250  1.00 99.65           C
ATOM    415  CG  PHE A  55      49.199  50.862  61.406  1.00 99.65           C
ATOM    416  CD1 PHE A  55      48.675  49.710  61.949  1.00 99.65           C
ATOM    417  CD2 PHE A  55      50.506  50.853  60.976  1.00 99.65           C
ATOM    418  CE1 PHE A  55      49.444  48.580  62.092  1.00 99.65           C
ATOM    419  CE2 PHE A  55      51.281  49.722  61.117  1.00 99.65           C
ATOM    420  CZ  PHE A  55      50.753  48.584  61.677  1.00 99.65           C
ATOM    421  C   PHE A  55      49.063  53.754  62.891  1.00 99.65           C
ATOM    422  O   PHE A  55      48.988  54.883  62.407  1.00 99.65           O
ATOM    423  N   LEU A  56      50.052  53.399  63.732  1.00112.08           N
ATOM    424  CA  LEU A  56      51.147  54.286  63.976  1.00112.08           C
ATOM    425  CB  LEU A  56      52.000  53.922  65.204  1.00112.08           C
ATOM    426  CG  LEU A  56      51.339  54.211  66.564  1.00112.08           C
ATOM    427  CD1 LEU A  56      51.253  55.723  66.820  1.00112.08           C
ATOM    428  CD2 LEU A  56      49.980  53.504  66.697  1.00112.08           C
ATOM    429  C   LEU A  56      52.053  54.188  62.798  1.00112.08           C
ATOM    430  O   LEU A  56      52.113  53.161  62.121  1.00112.08           O
ATOM    431  N   VAL A  57      52.730  55.308  62.494  1.00 71.75           N
ATOM    432  CA  VAL A  57      53.756  55.321  61.504  1.00 71.75           C
ATOM    433  CB  VAL A  57      53.357  56.012  60.231  1.00 71.75           C
ATOM    434  CG1 VAL A  57      54.563  56.015  59.277  1.00 71.75           C
ATOM    435  CG2 VAL A  57      52.115  55.305  59.655  1.00 71.75           C
ATOM    436  C   VAL A  57      54.858  56.101  62.141  1.00 71.75           C
ATOM    437  O   VAL A  57      54.664  57.246  62.543  1.00 71.75           O
ATOM    438  N   ASN A  58      56.037  55.474  62.291  1.00 96.23           N
ATOM    439  CA  ASN A  58      57.176  56.120  62.866  1.00 96.23           C
ATOM    440  CB  ASN A  58      57.637  55.528  64.209  1.00 96.23           C
ATOM    441  CG  ASN A  58      56.702  55.983  65.319  1.00 96.23           C
ATOM    442  OD1 ASN A  58      56.926  55.655  66.483  1.00 96.23           O
ATOM    443  ND2 ASN A  58      55.640  56.755  64.971  1.00 96.23           N
ATOM    444  C   ASN A  58      58.261  55.864  61.886  1.00 96.23           C
ATOM    445  O   ASN A  58      58.531  54.718  61.517  1.00 96.23           O
ATOM    446  N   SER A  59      58.923  56.943  61.447  1.00 87.74           N
ATOM    447  CA  SER A  59      59.831  56.755  60.376  1.00 87.74           C
ATOM    448  CB  SER A  59      59.207  57.144  59.030  1.00 87.74           C
ATOM    449  OG  SER A  59      57.961  56.484  58.874  1.00 87.74           O
ATOM    450  C   SER A  59      61.007  57.637  60.556  1.00 87.74           C
ATOM    451  O   SER A  59      60.887  58.850  60.732  1.00 87.74           O
ATOM    452  N   TRP A  60      62.192  57.016  60.499  1.00105.33           N
ATOM    453  CA  TRP A  60      63.403  57.765  60.514  1.00105.33           C
ATOM    454  CB  TRP A  60      64.176  57.778  61.846  1.00105.33           C
ATOM    455  CG  TRP A  60      63.757  58.853  62.817  1.00105.33           C
ATOM    456  CD2 TRP A  60      64.392  60.140  62.857  1.00105.33           C
ATOM    457  CD1 TRP A  60      62.800  58.861  63.790  1.00105.33           C
ATOM    458  NE1 TRP A  60      62.803  60.075  64.438  1.00105.33           N
ATOM    459  CE2 TRP A  60      63.779  60.871  63.871  1.00105.33           C
ATOM    460  CE3 TRP A  60      65.406  60.667  62.107  1.00105.33           C
ATOM    461  CZ2 TRP A  60      64.174  62.148  64.154  1.00105.33           C
ATOM    462  CZ3 TRP A  60      65.799  61.956  62.393  1.00105.33           C
ATOM    463  CH2 TRP A  60      65.195  62.682  63.399  1.00105.33           C
ATOM    464  C   TRP A  60      64.291  57.156  59.501  1.00105.33           C
ATOM    465  O   TRP A  60      63.999  56.101  58.939  1.00105.33           O
ATOM    466  N   ILE A  61      65.385  57.869  59.208  1.00 89.76           N
ATOM    467  CA  ILE A  61      66.406  57.349  58.362  1.00 89.76           C
ATOM    468  CB  ILE A  61      66.704  58.210  57.165  1.00 89.76           C
ATOM    469  CG2 ILE A  61      67.934  57.659  56.422  1.00 89.76           C
ATOM    470  CG1 ILE A  61      65.455  58.283  56.276  1.00 89.76           C
ATOM    471  CD1 ILE A  61      65.591  59.280  55.132  1.00 89.76           C
ATOM    472  C   ILE A  61      67.597  57.290  59.246  1.00 89.76           C
ATOM    473  O   ILE A  61      67.638  57.955  60.282  1.00 89.76           O
ATOM    474  N   GLU A  62      68.555  56.424  58.880  1.00145.19           N
ATOM    475  CA  GLU A  62      69.732  56.186  59.655  1.00145.19           C
ATOM    476  CB  GLU A  62      69.864  54.719  60.113  1.00145.19           C
ATOM    477  CG  GLU A  62      70.172  53.687  59.015  1.00145.19           C
ATOM    478  CD  GLU A  62      68.932  53.347  58.202  1.00145.19           C
ATOM    479  OE1 GLU A  62      67.874  53.040  58.815  1.00145.19           O
ATOM    480  OE2 GLU A  62      69.037  53.375  56.947  1.00145.19           O
ATOM    481  C   GLU A  62      70.905  56.485  58.778  1.00145.19           C
ATOM    482  O   GLU A  62      70.860  57.347  57.898  1.00145.19           O
ATOM    483  N   ASN A  63      72.020  55.809  59.095  1.00144.35           N
ATOM    484  CA  ASN A  63      73.234  55.825  58.347  1.00144.35           C
ATOM    485  CB  ASN A  63      74.419  56.235  59.236  1.00144.35           C
ATOM    486  CG  ASN A  63      75.717  56.305  58.447  1.00144.35           C
ATOM    487  OD1 ASN A  63      75.782  56.114  57.235  1.00144.35           O
ATOM    488  ND2 ASN A  63      76.818  56.593  59.187  1.00144.35           N
ATOM    489  C   ASN A  63      73.420  54.386  57.950  1.00144.35           C
ATOM    490  O   ASN A  63      72.940  53.486  58.633  1.00144.35           O
ATOM    491  N   SER A  64      74.134  54.124  56.841  1.00 46.39           N
ATOM    492  CA  SER A  64      74.299  52.793  56.321  1.00 46.39           C
ATOM    493  CB  SER A  64      75.123  52.765  55.021  1.00 46.39           C
ATOM    494  OG  SER A  64      74.459  53.507  54.009  1.00 46.39           O
ATOM    495  C   SER A  64      75.021  51.941  57.320  1.00 46.39           C
ATOM    496  O   SER A  64      74.953  50.714  57.257  1.00 46.39           O
ATOM    497  N   SER A  65      75.743  52.572  58.262  1.00 62.29           N
ATOM    498  CA  SER A  65      76.503  51.867  59.254  1.00 62.29           C
ATOM    499  CB  SER A  65      77.474  52.780  60.025  1.00 62.29           C
ATOM    500  OG  SER A  65      76.758  53.779  60.735  1.00 62.29           O
ATOM    501  C   SER A  65      75.580  51.210  60.241  1.00 62.29           C
ATOM    502  O   SER A  65      76.037  50.447  61.091  1.00 62.29           O
ATOM    503  N   GLY A  66      74.257  51.469  60.164  1.00 33.89           N
ATOM    504  CA  GLY A  66      73.357  50.868  61.111  1.00 33.89           C
ATOM    505  C   GLY A  66      73.395  51.693  62.354  1.00 33.89           C
ATOM    506  O   GLY A  66      73.273  51.180  63.466  1.00 33.89           O
ATOM    507  N   VAL A  67      73.578  53.013  62.172  1.00119.04           N
ATOM    508  CA  VAL A  67      73.670  53.941  63.258  1.00119.04           C
ATOM    509  CB  VAL A  67      74.981  54.668  63.261  1.00119.04           C
ATOM    510  CG1 VAL A  67      75.000  55.681  62.104  1.00119.04           C
ATOM    511  CG2 VAL A  67      75.205  55.273  64.646  1.00119.04           C
ATOM    512  C   VAL A  67      72.565  54.942  63.059  1.00119.04           C
ATOM    513  O   VAL A  67      71.987  55.031  61.979  1.00119.04           O
ATOM    514  N   LYS A  68      72.275  55.751  64.098  1.00138.97           N
ATOM    515  CA  LYS A  68      71.148  56.647  64.154  1.00138.97           C
ATOM    516  CB  LYS A  68      71.117  57.438  65.480  1.00138.97           C
ATOM    517  CG  LYS A  68      69.840  58.250  65.731  1.00138.97           C
ATOM    518  CD  LYS A  68      69.641  59.442  64.791  1.00138.97           C
ATOM    519  CE  LYS A  68      68.265  59.474  64.124  1.00138.97           C
ATOM    520  NZ  LYS A  68      68.231  60.530  63.090  1.00138.97           N
ATOM    521  C   LYS A  68      71.147  57.638  63.025  1.00138.97           C
ATOM    522  O   LYS A  68      70.080  57.938  62.490  1.00138.97           O
ATOM    523  N   GLU A  69      72.338  58.131  62.630  1.00185.47           N
ATOM    524  CA  GLU A  69      72.600  59.216  61.708  1.00185.47           C
ATOM    525  CB  GLU A  69      73.606  58.886  60.588  1.00185.47           C
ATOM    526  CG  GLU A  69      73.834  60.039  59.603  1.00185.47           C
ATOM    527  CD  GLU A  69      74.239  61.312  60.342  1.00185.47           C
ATOM    528  OE1 GLU A  69      74.397  61.274  61.592  1.00185.47           O
ATOM    529  OE2 GLU A  69      74.389  62.356  59.653  1.00185.47           O
ATOM    530  C   GLU A  69      71.390  59.876  61.107  1.00185.47           C
ATOM    531  O   GLU A  69      70.645  59.324  60.300  1.00185.47           O
ATOM    532  N   LYS A  70      71.229  61.138  61.535  1.00230.31           N
ATOM    533  CA  LYS A  70      70.269  62.168  61.278  1.00230.31           C
ATOM    534  CB  LYS A  70      70.399  63.264  62.365  1.00230.31           C
ATOM    535  CG  LYS A  70      69.467  64.483  62.341  1.00230.31           C
ATOM    536  CD  LYS A  70      69.840  65.595  61.356  1.00230.31           C
ATOM    537  CE  LYS A  70      71.241  66.176  61.569  1.00230.31           C
ATOM    538  NZ  LYS A  70      72.259  65.271  60.988  1.00230.31           N
ATOM    539  C   LYS A  70      70.502  62.699  59.901  1.00230.31           C
ATOM    540  O   LYS A  70      69.818  63.626  59.479  1.00230.31           O
ATOM    541  N   SER A  71      71.501  62.147  59.183  1.00130.78           N
ATOM    542  CA  SER A  71      71.943  62.600  57.889  1.00130.78           C
ATOM    543  CB  SER A  71      72.773  61.511  57.194  1.00130.78           C
ATOM    544  OG  SER A  71      73.212  61.961  55.928  1.00130.78           O
ATOM    545  C   SER A  71      70.747  62.899  57.035  1.00130.78           C
ATOM    546  O   SER A  71      70.736  63.885  56.298  1.00130.78           O
ATOM    547  N   PHE A  72      69.701  62.059  57.118  1.00 65.29           N
ATOM    548  CA  PHE A  72      68.478  62.371  56.437  1.00 65.29           C
ATOM    549  CB  PHE A  72      68.091  61.337  55.368  1.00 65.29           C
ATOM    550  CG  PHE A  72      69.152  61.349  54.319  1.00 65.29           C
ATOM    551  CD1 PHE A  72      69.131  62.271  53.297  1.00 65.29           C
ATOM    552  CD2 PHE A  72      70.173  60.428  54.358  1.00 65.29           C
ATOM    553  CE1 PHE A  72      70.114  62.275  52.334  1.00 65.29           C
ATOM    554  CE2 PHE A  72      71.159  60.428  53.398  1.00 65.29           C
ATOM    555  CZ  PHE A  72      71.131  61.353  52.383  1.00 65.29           C
ATOM    556  C   PHE A  72      67.407  62.356  57.484  1.00 65.29           C
ATOM    557  O   PHE A  72      67.395  61.497  58.365  1.00 65.29           O
ATOM    558  N   ILE A  73      66.461  63.310  57.406  1.00 80.34           N
ATOM    559  CA  ILE A  73      65.392  63.364  58.363  1.00 80.34           C
ATOM    560  CB  ILE A  73      65.198  64.712  59.001  1.00 80.34           C
ATOM    561  CG2 ILE A  73      64.791  65.721  57.912  1.00 80.34           C
ATOM    562  CG1 ILE A  73      64.205  64.600  60.172  1.00 80.34           C
ATOM    563  CD1 ILE A  73      64.199  65.819  61.093  1.00 80.34           C
ATOM    564  C   ILE A  73      64.141  63.004  57.626  1.00 80.34           C
ATOM    565  O   ILE A  73      64.172  62.871  56.406  1.00 80.34           O
ATOM    566  N   ILE A  74      63.041  62.708  58.355  1.00 64.24           N
ATOM    567  CA  ILE A  74      61.775  62.438  57.718  1.00 64.24           C
ATOM    568  CB  ILE A  74      61.307  61.019  57.872  1.00 64.24           C
ATOM    569  CG2 ILE A  74      59.897  60.907  57.267  1.00 64.24           C
ATOM    570  CG1 ILE A  74      62.322  60.065  57.217  1.00 64.24           C
ATOM    571  CD1 ILE A  74      62.097  58.595  57.566  1.00 64.24           C
ATOM    572  C   ILE A  74      60.770  63.349  58.367  1.00 64.24           C
ATOM    573  O   ILE A  74      60.689  63.417  59.593  1.00 64.24           O
ATOM    574  N   THR A  75      59.945  64.049  57.556  1.00175.84           N
ATOM    575  CA  THR A  75      59.126  65.091  58.105  1.00175.84           C
ATOM    576  CB  THR A  75      58.514  66.009  57.064  1.00175.84           C
ATOM    577  OG1 THR A  75      57.648  66.950  57.683  1.00175.84           O
ATOM    578  CG2 THR A  75      57.829  65.237  55.925  1.00175.84           C
ATOM    579  C   THR A  75      58.153  64.640  59.167  1.00175.84           C
ATOM    580  O   THR A  75      58.128  65.329  60.186  1.00175.84           O
ATOM    581  N   PRO A  76      57.308  63.632  59.076  1.00138.64           N
ATOM    582  CA  PRO A  76      56.584  63.275  60.272  1.00138.64           C
ATOM    583  CD  PRO A  76      56.520  63.375  57.887  1.00138.64           C
ATOM    584  CB  PRO A  76      55.174  62.887  59.829  1.00138.64           C
ATOM    585  CG  PRO A  76      55.355  62.492  58.356  1.00138.64           C
ATOM    586  C   PRO A  76      57.296  62.149  60.957  1.00138.64           C
ATOM    587  O   PRO A  76      56.949  61.009  60.648  1.00138.64           O
ATOM    588  N   PRO A  77      58.169  62.360  61.894  1.00 84.65           N
ATOM    589  CA  PRO A  77      58.867  61.273  62.525  1.00 84.65           C
ATOM    590  CD  PRO A  77      58.247  63.595  62.652  1.00 84.65           C
ATOM    591  CB  PRO A  77      59.764  61.932  63.568  1.00 84.65           C
ATOM    592  CG  PRO A  77      58.985  63.207  63.947  1.00 84.65           C
ATOM    593  C   PRO A  77      57.864  60.370  63.160  1.00 84.65           C
ATOM    594  O   PRO A  77      58.128  59.172  63.283  1.00 84.65           O
ATOM    595  N   LEU A  78      56.735  60.938  63.622  1.00118.35           N
ATOM    596  CA  LEU A  78      55.706  60.141  64.211  1.00118.35           C
ATOM    597  CB  LEU A  78      55.771  60.126  65.759  1.00118.35           C
ATOM    598  CG  LEU A  78      54.711  59.284  66.515  1.00118.35           C
ATOM    599  CD1 LEU A  78      55.047  59.227  68.014  1.00118.35           C
ATOM    600  CD2 LEU A  78      53.273  59.787  66.309  1.00118.35           C
ATOM    601  C   LEU A  78      54.406  60.722  63.768  1.00118.35           C
ATOM    602  O   LEU A  78      54.231  61.941  63.756  1.00118.35           O
ATOM    603  N   PHE A  79      53.477  59.851  63.332  1.00175.80           N
ATOM    604  CA  PHE A  79      52.150  60.290  63.023  1.00175.80           C
ATOM    605  CB  PHE A  79      51.984  60.954  61.638  1.00175.80           C
ATOM    606  CG  PHE A  79      52.208  59.994  60.518  1.00175.80           C
ATOM    607  CD1 PHE A  79      53.467  59.806  59.997  1.00175.80           C
ATOM    608  CD2 PHE A  79      51.151  59.295  59.978  1.00175.80           C
ATOM    609  CE1 PHE A  79      53.669  58.928  58.957  1.00175.80           C
ATOM    610  CE2 PHE A  79      51.347  58.417  58.938  1.00175.80           C
ATOM    611  CZ  PHE A  79      52.609  58.232  58.427  1.00175.80           C
ATOM    612  C   PHE A  79      51.265  59.091  63.111  1.00175.80           C
ATOM    613  O   PHE A  79      51.744  57.960  63.191  1.00175.80           O
ATOM    614  N   VAL A  80      49.938  59.315  63.149  1.00 53.18           N
ATOM    615  CA  VAL A  80      49.003  58.231  63.187  1.00 53.18           C
ATOM    616  CB  VAL A  80      48.062  58.282  64.355  1.00 53.18           C
ATOM    617  CG1 VAL A  80      48.883  58.089  65.641  1.00 53.18           C
ATOM    618  CG2 VAL A  80      47.287  59.611  64.308  1.00 53.18           C
ATOM    619  C   VAL A  80      48.205  58.354  61.937  1.00 53.18           C
ATOM    620  O   VAL A  80      48.018  59.458  61.428  1.00 53.18           O
ATOM    621  N   SER A  81      47.720  57.222  61.397  1.00 68.82           N
ATOM    622  CA  SER A  81      47.061  57.291  60.125  1.00 68.82           C
ATOM    623  CB  SER A  81      47.835  56.545  59.021  1.00 68.82           C
ATOM    624  OG  SER A  81      47.153  56.640  57.779  1.00 68.82           O
ATOM    625  C   SER A  81      45.696  56.684  60.223  1.00 68.82           C
ATOM    626  O   SER A  81      45.500  55.655  60.869  1.00 68.82           O
ATOM    627  N   GLU A  82      44.722  57.327  59.541  1.00 93.89           N
ATOM    628  CA  GLU A  82      43.339  56.928  59.496  1.00 93.89           C
ATOM    629  CB  GLU A  82      42.445  57.955  58.773  1.00 93.89           C
ATOM    630  CG  GLU A  82      42.284  59.282  59.517  1.00 93.89           C
ATOM    631  CD  GLU A  82      41.332  59.064  60.685  1.00 93.89           C
ATOM    632  OE1 GLU A  82      41.787  58.547  61.739  1.00 93.89           O
ATOM    633  OE2 GLU A  82      40.131  59.415  60.541  1.00 93.89           O
ATOM    634  C   GLU A  82      43.244  55.634  58.743  1.00 93.89           C
ATOM    635  O   GLU A  82      44.098  55.305  57.922  1.00 93.89           O
ATOM    636  N   PRO A  83      42.210  54.881  59.013  1.00107.40           N
ATOM    637  CA  PRO A  83      42.061  53.556  58.460  1.00107.40           C
ATOM    638  CD  PRO A  83      40.946  55.426  59.479  1.00107.40           C
ATOM    639  CB  PRO A  83      40.692  53.075  58.940  1.00107.40           C
ATOM    640  CG  PRO A  83      39.889  54.381  59.081  1.00107.40           C
ATOM    641  C   PRO A  83      42.179  53.438  56.965  1.00107.40           C
ATOM    642  O   PRO A  83      42.593  52.373  56.514  1.00107.40           O
ATOM    643  N   LYS A  84      41.645  54.403  56.189  1.00196.62           N
ATOM    644  CA  LYS A  84      41.717  54.478  54.746  1.00196.62           C
ATOM    645  CB  LYS A  84      40.409  54.986  54.119  1.00196.62           C
ATOM    646  CG  LYS A  84      39.254  54.007  54.336  1.00196.62           C
ATOM    647  CD  LYS A  84      39.564  52.598  53.823  1.00196.62           C
ATOM    648  CE  LYS A  84      38.476  51.568  54.132  1.00196.62           C
ATOM    649  NZ  LYS A  84      38.862  50.249  53.581  1.00196.62           N
ATOM    650  C   LYS A  84      42.846  55.319  54.201  1.00196.62           C
ATOM    651  O   LYS A  84      43.058  55.351  52.988  1.00196.62           O
ATOM    652  N   SER A  85      43.515  56.090  55.079  1.00 90.24           N
ATOM    653  CA  SER A  85      44.383  57.205  54.792  1.00 90.24           C
ATOM    654  CB  SER A  85      44.806  57.924  56.092  1.00 90.24           C
ATOM    655  OG  SER A  85      45.566  59.093  55.822  1.00 90.24           O
ATOM    656  C   SER A  85      45.622  56.956  53.975  1.00 90.24           C
ATOM    657  O   SER A  85      46.091  55.835  53.775  1.00 90.24           O
ATOM    658  N   GLU A  86      46.132  58.089  53.430  1.00106.34           N
ATOM    659  CA  GLU A  86      47.356  58.221  52.691  1.00106.34           C
ATOM    660  CB  GLU A  86      47.127  58.472  51.191  1.00106.34           C
ATOM    661  CG  GLU A  86      48.341  59.026  50.438  1.00106.34           C
ATOM    662  CD  GLU A  86      49.368  57.932  50.234  1.00106.34           C
ATOM    663  OE1 GLU A  86      49.840  57.361  51.253  1.00106.34           O
ATOM    664  OE2 GLU A  86      49.699  57.663  49.048  1.00106.34           O
ATOM    665  C   GLU A  86      48.029  59.447  53.237  1.00106.34           C
ATOM    666  O   GLU A  86      47.406  60.503  53.338  1.00106.34           O
ATOM    667  N   ASN A  87      49.320  59.338  53.615  1.00 77.42           N
ATOM    668  CA  ASN A  87      50.031  60.465  54.149  1.00 77.42           C
ATOM    669  CB  ASN A  87      50.220  60.403  55.673  1.00 77.42           C
ATOM    670  CG  ASN A  87      48.873  60.705  56.315  1.00 77.42           C
ATOM    671  OD1 ASN A  87      48.153  59.804  56.743  1.00 77.42           O
ATOM    672  ND2 ASN A  87      48.519  62.016  56.380  1.00 77.42           N
ATOM    673  C   ASN A  87      51.386  60.483  53.520  1.00 77.42           C
ATOM    674  O   ASN A  87      52.054  59.452  53.439  1.00 77.42           O
ATOM    675  N   THR A  88      51.842  61.680  53.093  1.00 48.34           N
ATOM    676  CA  THR A  88      53.083  61.769  52.380  1.00 48.34           C
ATOM    677  CB  THR A  88      53.055  62.784  51.272  1.00 48.34           C
ATOM    678  OG1 THR A  88      52.019  62.479  50.352  1.00 48.34           O
ATOM    679  CG2 THR A  88      54.417  62.776  50.555  1.00 48.34           C
ATOM    680  C   THR A  88      54.172  62.185  53.312  1.00 48.34           C
ATOM    681  O   THR A  88      54.120  63.252  53.922  1.00 48.34           O
ATOM    682  N   LEU A  89      55.183  61.306  53.454  1.00 77.42           N
ATOM    683  CA  LEU A  89      56.349  61.590  54.236  1.00 77.42           C
ATOM    684  CB  LEU A  89      57.070  60.332  54.753  1.00 77.42           C
ATOM    685  CG  LEU A  89      56.172  59.325  55.503  1.00 77.42           C
ATOM    686  CD1 LEU A  89      57.020  58.251  56.206  1.00 77.42           C
ATOM    687  CD2 LEU A  89      55.160  60.014  56.430  1.00 77.42           C
ATOM    688  C   LEU A  89      57.308  62.255  53.299  1.00 77.42           C
ATOM    689  O   LEU A  89      57.225  62.068  52.086  1.00 77.42           O
ATOM    690  N   ARG A  90      58.232  63.078  53.834  1.00 97.41           N
ATOM    691  CA  ARG A  90      59.206  63.690  52.980  1.00 97.41           C
ATOM    692  CB  ARG A  90      58.942  65.186  52.748  1.00 97.41           C
ATOM    693  CG  ARG A  90      57.643  65.443  51.980  1.00 97.41           C
ATOM    694  CD  ARG A  90      57.234  66.914  51.961  1.00 97.41           C
ATOM    695  NE  ARG A  90      56.895  67.285  53.363  1.00 97.41           N
ATOM    696  CZ  ARG A  90      57.387  68.439  53.897  1.00 97.41           C
ATOM    697  NH1 ARG A  90      58.187  69.247  53.142  1.00 97.41           N
ATOM    698  NH2 ARG A  90      57.090  68.783  55.184  1.00 97.41           N
ATOM    699  C   ARG A  90      60.538  63.555  53.646  1.00 97.41           C
ATOM    700  O   ARG A  90      60.763  64.092  54.728  1.00 97.41           O
ATOM    701  N   ILE A  91      61.461  62.827  52.990  1.00 65.75           N
ATOM    702  CA  ILE A  91      62.797  62.619  53.473  1.00 65.75           C
ATOM    703  CB  ILE A  91      63.452  61.423  52.852  1.00 65.75           C
ATOM    704  CG2 ILE A  91      64.939  61.437  53.238  1.00 65.75           C
ATOM    705  CG1 ILE A  91      62.707  60.135  53.238  1.00 65.75           C
ATOM    706  CD1 ILE A  91      63.133  58.920  52.415  1.00 65.75           C
ATOM    707  C   ILE A  91      63.595  63.822  53.075  1.00 65.75           C
ATOM    708  O   ILE A  91      63.384  64.371  51.994  1.00 65.75           O
ATOM    709  N   ILE A  92      64.497  64.300  53.962  1.00 69.52           N
ATOM    710  CA  ILE A  92      65.267  65.470  53.635  1.00 69.52           C
ATOM    711  CB  ILE A  92      64.788  66.686  54.371  1.00 69.52           C
ATOM    712  CG2 ILE A  92      65.686  67.870  53.981  1.00 69.52           C
ATOM    713  CG1 ILE A  92      63.302  66.930  54.057  1.00 69.52           C
ATOM    714  CD1 ILE A  92      62.634  67.924  55.005  1.00 69.52           C
ATOM    715  C   ILE A  92      66.717  65.256  53.995  1.00 69.52           C
ATOM    716  O   ILE A  92      67.041  64.716  55.051  1.00 69.52           O
ATOM    717  N   TYR A  93      67.624  65.711  53.101  1.00119.16           N
ATOM    718  CA  TYR A  93      69.058  65.637  53.231  1.00119.16           C
ATOM    719  CB  TYR A  93      69.658  65.666  51.814  1.00119.16           C
ATOM    720  CG  TYR A  93      71.137  65.790  51.724  1.00119.16           C
ATOM    721  CD1 TYR A  93      71.968  64.726  51.987  1.00119.16           C
ATOM    722  CD2 TYR A  93      71.684  66.983  51.313  1.00119.16           C
ATOM    723  CE1 TYR A  93      73.331  64.862  51.866  1.00119.16           C
ATOM    724  CE2 TYR A  93      73.044  67.125  51.189  1.00119.16           C
ATOM    725  CZ  TYR A  93      73.868  66.063  51.467  1.00119.16           C
ATOM    726  OH  TYR A  93      75.263  66.213  51.333  1.00119.16           O
ATOM    727  C   TYR A  93      69.447  66.870  53.994  1.00119.16           C
ATOM    728  O   TYR A  93      69.430  67.983  53.471  1.00119.16           O
ATOM    729  N   THR A  94      69.749  66.641  55.288  1.00207.37           N
ATOM    730  CA  THR A  94      69.988  67.570  56.358  1.00207.37           C
ATOM    731  CB  THR A  94      69.485  67.052  57.665  1.00207.37           C
ATOM    732  OG1 THR A  94      69.469  68.089  58.635  1.00207.37           O
ATOM    733  CG2 THR A  94      70.409  65.915  58.108  1.00207.37           C
ATOM    734  C   THR A  94      71.364  68.124  56.578  1.00207.37           C
ATOM    735  O   THR A  94      71.446  69.140  57.262  1.00207.37           O
ATOM    736  N   GLY A  95      72.490  67.547  56.097  1.00202.92           N
ATOM    737  CA  GLY A  95      73.666  68.244  56.563  1.00202.92           C
ATOM    738  C   GLY A  95      74.967  67.506  56.394  1.00202.92           C
ATOM    739  O   GLY A  95      75.998  68.176  56.460  1.00202.92           O
ATOM    740  N   PRO A  96      75.069  66.224  56.192  1.00190.41           N
ATOM    741  CA  PRO A  96      76.393  65.678  56.002  1.00190.41           C
ATOM    742  CD  PRO A  96      74.170  65.269  56.819  1.00190.41           C
ATOM    743  CB  PRO A  96      76.253  64.171  56.188  1.00190.41           C
ATOM    744  CG  PRO A  96      75.036  64.033  57.118  1.00190.41           C
ATOM    745  C   PRO A  96      76.909  66.045  54.650  1.00190.41           C
ATOM    746  O   PRO A  96      76.102  66.312  53.766  1.00190.41           O
ATOM    747  N   PRO A  97      78.204  66.101  54.492  1.00167.36           N
ATOM    748  CA  PRO A  97      78.790  66.396  53.212  1.00167.36           C
ATOM    749  CD  PRO A  97      79.067  66.490  55.594  1.00167.36           C
ATOM    750  CB  PRO A  97      80.258  66.713  53.489  1.00167.36           C
ATOM    751  CG  PRO A  97      80.256  67.213  54.944  1.00167.36           C
ATOM    752  C   PRO A  97      78.615  65.241  52.285  1.00167.36           C
ATOM    753  O   PRO A  97      78.742  65.420  51.077  1.00167.36           O
ATOM    754  N   LEU A  98      78.349  64.040  52.830  1.00108.45           N
ATOM    755  CA  LEU A  98      78.216  62.883  52.001  1.00108.45           C
ATOM    756  CB  LEU A  98      77.166  63.034  50.884  1.00108.45           C
ATOM    757  CG  LEU A  98      77.024  61.778  50.004  1.00108.45           C
ATOM    758  CD1 LEU A  98      76.515  60.581  50.822  1.00108.45           C
ATOM    759  CD2 LEU A  98      76.159  62.059  48.763  1.00108.45           C
ATOM    760  C   LEU A  98      79.550  62.588  51.385  1.00108.45           C
ATOM    761  O   LEU A  98      80.462  63.418  51.399  1.00108.45           O
ATOM    762  N   ALA A  99      79.706  61.356  50.867  1.00 29.14           N
ATOM    763  CA  ALA A  99      80.943  60.950  50.267  1.00 29.14           C
ATOM    764  CB  ALA A  99      80.915  59.492  49.779  1.00 29.14           C
ATOM    765  C   ALA A  99      81.192  61.813  49.078  1.00 29.14           C
ATOM    766  O   ALA A  99      82.308  62.285  48.865  1.00 29.14           O
ATOM    767  N   ALA A 100      80.139  62.062  48.278  1.00 12.78           N
ATOM    768  CA  ALA A 100      80.299  62.863  47.103  1.00 12.78           C
ATOM    769  CB  ALA A 100      78.992  63.067  46.315  1.00 12.78           C
ATOM    770  C   ALA A 100      80.801  64.238  47.533  1.00 12.78           C
ATOM    771  O   ALA A 100      81.160  65.038  46.627  1.00 12.78           O
ATOM    772  OXT ALA A 100      80.838  64.512  48.762  1.00 12.78           O
TER
END
