# Supplementary material for: Effective Identification of Bacterial Type III Secretion Signals Using Joint Element Features
Source: PLoS One. 2013 Apr 4;8(4):e59754. doi: 10.1371/journal.pone.0059754 (PMC3617162; doi:10.1371/journal.pone.0059754)
Supplement: Zip file S1 — Predicted 3D structure of T3S and non-T3S signal sequences. (ZIP) [file pone.0059754.s017.zip › Supplemental_Zip_FileS1.Predicted_structure/neg/neg19.pdb]

HEADER protein
METHOD
METHOD    The models are generated by I-TASSER which combines the
METHOD    methods of threading, ab initio modeling and structural
METHOD    refinement. The procedure is fully automated.
METHOD
METHOD    Please cite following articles when you use the I-TASSER server:
METHOD 1. Ambrish Roy, Alper Kucukural, Yang Zhang. I-TASSER: a unified
METHOD    platform for automated protein structure and function prediction.
METHOD    Nature Protocols, vol 5, 725-738 (2010). 
METHOD 2. Yang Zhang. I-TASSER server for protein 3D structure prediction.
METHOD    BMC Bioinformatics, vol 9, 40 (2008).
METHOD
MODEL  1
REMARK PARENT N/A
ATOM      1  N   LYS A   1       1.541   0.681   3.874  1.00174.99           N
ATOM      2  CA  LYS A   1       1.387   1.276   5.217  1.00174.99           C
ATOM      3  CB  LYS A   1       1.284   0.201   6.308  1.00174.99           C
ATOM      4  CG  LYS A   1      -0.145  -0.263   6.554  1.00174.99           C
ATOM      5  CD  LYS A   1      -1.056   0.888   6.989  1.00174.99           C
ATOM      6  CE  LYS A   1      -0.423   1.812   8.033  1.00174.99           C
ATOM      7  NZ  LYS A   1      -1.240   3.038   8.178  1.00174.99           N
ATOM      8  C   LYS A   1       2.464   2.192   5.633  1.00174.99           C
ATOM      9  O   LYS A   1       3.323   2.596   4.855  1.00174.99           O
ATOM     10  N   LYS A   2       2.338   2.615   6.896  1.00197.42           N
ATOM     11  CA  LYS A   2       3.354   3.300   7.621  1.00197.42           C
ATOM     12  CB  LYS A   2       2.877   4.081   8.857  1.00197.42           C
ATOM     13  CG  LYS A   2       2.214   5.398   8.442  1.00197.42           C
ATOM     14  CD  LYS A   2       1.693   6.265   9.590  1.00197.42           C
ATOM     15  CE  LYS A   2       2.615   7.445   9.925  1.00197.42           C
ATOM     16  NZ  LYS A   2       3.193   8.017   8.688  1.00197.42           N
ATOM     17  C   LYS A   2       4.302   2.223   7.984  1.00197.42           C
ATOM     18  O   LYS A   2       5.342   2.443   8.582  1.00197.42           O
ATOM     19  N   ALA A   3       3.937   0.964   7.692  1.00 90.69           N
ATOM     20  CA  ALA A   3       4.923  -0.050   7.904  1.00 90.69           C
ATOM     21  CB  ALA A   3       4.462  -1.449   7.474  1.00 90.69           C
ATOM     22  C   ALA A   3       6.042   0.384   7.029  1.00 90.69           C
ATOM     23  O   ALA A   3       7.200   0.093   7.317  1.00 90.69           O
ATOM     24  N   LEU A   4       5.642   0.974   5.884  1.00202.89           N
ATOM     25  CA  LEU A   4       6.358   1.782   4.955  1.00202.89           C
ATOM     26  CB  LEU A   4       5.666   1.870   3.620  1.00202.89           C
ATOM     27  CG  LEU A   4       6.425   2.988   2.961  1.00202.89           C
ATOM     28  CD1 LEU A   4       7.868   2.630   2.673  1.00202.89           C
ATOM     29  CD2 LEU A   4       5.668   3.651   1.896  1.00202.89           C
ATOM     30  C   LEU A   4       6.506   3.262   5.321  1.00202.89           C
ATOM     31  O   LEU A   4       7.563   3.871   5.193  1.00202.89           O
ATOM     32  N   GLN A   5       5.410   3.959   5.668  1.00223.28           N
ATOM     33  CA  GLN A   5       5.547   5.382   5.873  1.00223.28           C
ATOM     34  CB  GLN A   5       4.229   6.152   5.792  1.00223.28           C
ATOM     35  CG  GLN A   5       4.438   7.665   5.784  1.00223.28           C
ATOM     36  CD  GLN A   5       5.011   8.071   4.432  1.00223.28           C
ATOM     37  OE1 GLN A   5       5.740   7.319   3.787  1.00223.28           O
ATOM     38  NE2 GLN A   5       4.671   9.310   3.985  1.00223.28           N
ATOM     39  C   GLN A   5       6.104   5.653   7.187  1.00223.28           C
ATOM     40  O   GLN A   5       6.961   6.496   7.388  1.00223.28           O
ATOM     41  N   VAL A   6       5.616   4.951   8.191  1.00227.24           N
ATOM     42  CA  VAL A   6       6.429   5.072   9.339  1.00227.24           C
ATOM     43  CB  VAL A   6       5.866   4.715  10.713  1.00227.24           C
ATOM     44  CG1 VAL A   6       4.558   5.469  10.907  1.00227.24           C
ATOM     45  CG2 VAL A   6       5.815   3.262  11.086  1.00227.24           C
ATOM     46  C   VAL A   6       7.683   4.337   8.968  1.00227.24           C
ATOM     47  O   VAL A   6       8.692   4.511   9.651  1.00227.24           O
ATOM     48  N   ALA A   7       7.647   3.470   7.897  1.00123.85           N
ATOM     49  CA  ALA A   7       8.879   2.837   7.559  1.00123.85           C
ATOM     50  CB  ALA A   7       8.958   1.902   6.331  1.00123.85           C
ATOM     51  C   ALA A   7       9.882   3.881   7.289  1.00123.85           C
ATOM     52  O   ALA A   7      10.752   4.092   8.115  1.00123.85           O
ATOM     53  N   MET A   8       9.816   4.632   6.193  1.00120.94           N
ATOM     54  CA  MET A   8      10.830   5.618   6.167  1.00120.94           C
ATOM     55  CB  MET A   8      11.186   6.107   4.759  1.00120.94           C
ATOM     56  CG  MET A   8      12.194   5.182   4.083  1.00120.94           C
ATOM     57  SD  MET A   8      13.837   5.251   4.861  1.00120.94           S
ATOM     58  CE  MET A   8      14.542   3.895   3.883  1.00120.94           C
ATOM     59  C   MET A   8      10.518   6.805   7.013  1.00120.94           C
ATOM     60  O   MET A   8      11.295   7.183   7.879  1.00120.94           O
ATOM     61  N   PHE A   9       9.319   7.379   6.815  1.00161.59           N
ATOM     62  CA  PHE A   9       8.913   8.636   7.385  1.00161.59           C
ATOM     63  CB  PHE A   9       7.537   9.078   6.819  1.00161.59           C
ATOM     64  CG  PHE A   9       7.008  10.375   7.331  1.00161.59           C
ATOM     65  CD1 PHE A   9       6.624  10.540   8.643  1.00161.59           C
ATOM     66  CD2 PHE A   9       6.830  11.422   6.455  1.00161.59           C
ATOM     67  CE1 PHE A   9       6.118  11.742   9.082  1.00161.59           C
ATOM     68  CE2 PHE A   9       6.322  12.621   6.888  1.00161.59           C
ATOM     69  CZ  PHE A   9       5.971  12.789   8.204  1.00161.59           C
ATOM     70  C   PHE A   9       8.862   8.638   8.877  1.00161.59           C
ATOM     71  O   PHE A   9       9.590   9.388   9.521  1.00161.59           O
ATOM     72  N   SER A  10       8.060   7.768   9.502  1.00100.97           N
ATOM     73  CA  SER A  10       7.966   7.984  10.912  1.00100.97           C
ATOM     74  CB  SER A  10       6.814   7.295  11.642  1.00100.97           C
ATOM     75  OG  SER A  10       6.857   7.604  13.027  1.00100.97           O
ATOM     76  C   SER A  10       9.239   7.650  11.599  1.00100.97           C
ATOM     77  O   SER A  10       9.448   8.084  12.726  1.00100.97           O
ATOM     78  N   LEU A  11      10.076   6.759  11.059  1.00109.33           N
ATOM     79  CA  LEU A  11      11.302   6.712  11.781  1.00109.33           C
ATOM     80  CB  LEU A  11      11.993   5.349  11.658  1.00109.33           C
ATOM     81  CG  LEU A  11      13.309   5.213  12.438  1.00109.33           C
ATOM     82  CD1 LEU A  11      13.125   5.581  13.917  1.00109.33           C
ATOM     83  CD2 LEU A  11      13.872   3.791  12.277  1.00109.33           C
ATOM     84  C   LEU A  11      12.218   7.820  11.329  1.00109.33           C
ATOM     85  O   LEU A  11      12.608   8.680  12.116  1.00109.33           O
ATOM     86  N   PHE A  12      12.626   7.746  10.037  1.00138.05           N
ATOM     87  CA  PHE A  12      13.495   8.623   9.287  1.00138.05           C
ATOM     88  CB  PHE A  12      14.240   7.828   8.195  1.00138.05           C
ATOM     89  CG  PHE A  12      14.858   8.778   7.227  1.00138.05           C
ATOM     90  CD1 PHE A  12      15.983   9.501   7.548  1.00138.05           C
ATOM     91  CD2 PHE A  12      14.312   8.927   5.973  1.00138.05           C
ATOM     92  CE1 PHE A  12      16.545  10.370   6.643  1.00138.05           C
ATOM     93  CE2 PHE A  12      14.868   9.794   5.063  1.00138.05           C
ATOM     94  CZ  PHE A  12      15.986  10.520   5.398  1.00138.05           C
ATOM     95  C   PHE A  12      12.953   9.857   8.617  1.00138.05           C
ATOM     96  O   PHE A  12      13.266  10.971   9.026  1.00138.05           O
ATOM     97  N   THR A  13      12.057   9.715   7.613  1.00157.24           N
ATOM     98  CA  THR A  13      11.849  10.887   6.803  1.00157.24           C
ATOM     99  CB  THR A  13      11.440  10.660   5.371  1.00157.24           C
ATOM    100  OG1 THR A  13      11.742  11.821   4.609  1.00157.24           O
ATOM    101  CG2 THR A  13       9.924  10.430   5.302  1.00157.24           C
ATOM    102  C   THR A  13      10.850  11.787   7.407  1.00157.24           C
ATOM    103  O   THR A  13       9.853  11.371   7.990  1.00157.24           O
ATOM    104  N   VAL A  14      11.138  13.087   7.271  1.00151.45           N
ATOM    105  CA  VAL A  14      10.331  14.129   7.797  1.00151.45           C
ATOM    106  CB  VAL A  14       8.884  13.945   7.486  1.00151.45           C
ATOM    107  CG1 VAL A  14       8.078  14.983   8.282  1.00151.45           C
ATOM    108  CG2 VAL A  14       8.716  14.059   5.959  1.00151.45           C
ATOM    109  C   VAL A  14      10.509  14.176   9.280  1.00151.45           C
ATOM    110  O   VAL A  14      10.503  15.258   9.865  1.00151.45           O
ATOM    111  N   ILE A  15      10.748  13.018   9.927  1.00 80.49           N
ATOM    112  CA  ILE A  15      10.928  13.061  11.345  1.00 80.49           C
ATOM    113  CB  ILE A  15       9.636  13.034  12.106  1.00 80.49           C
ATOM    114  CG2 ILE A  15       9.978  12.985  13.603  1.00 80.49           C
ATOM    115  CG1 ILE A  15       8.754  14.230  11.715  1.00 80.49           C
ATOM    116  CD1 ILE A  15       7.314  14.114  12.218  1.00 80.49           C
ATOM    117  C   ILE A  15      11.694  11.857  11.787  1.00 80.49           C
ATOM    118  O   ILE A  15      11.525  10.774  11.230  1.00 80.49           O
ATOM    119  N   GLY A  16      12.568  12.044  12.802  1.00 54.19           N
ATOM    120  CA  GLY A  16      13.240  10.970  13.485  1.00 54.19           C
ATOM    121  C   GLY A  16      14.676  10.884  13.079  1.00 54.19           C
ATOM    122  O   GLY A  16      15.543  11.480  13.715  1.00 54.19           O
ATOM    123  N   PHE A  17      14.973  10.131  12.002  1.00104.97           N
ATOM    124  CA  PHE A  17      16.321  10.121  11.519  1.00104.97           C
ATOM    125  CB  PHE A  17      16.617   9.114  10.397  1.00104.97           C
ATOM    126  CG  PHE A  17      16.806   7.781  11.033  1.00104.97           C
ATOM    127  CD1 PHE A  17      17.946   7.526  11.762  1.00104.97           C
ATOM    128  CD2 PHE A  17      15.872   6.785  10.889  1.00104.97           C
ATOM    129  CE1 PHE A  17      18.153   6.304  12.357  1.00104.97           C
ATOM    130  CE2 PHE A  17      16.079   5.562  11.480  1.00104.97           C
ATOM    131  CZ  PHE A  17      17.213   5.314  12.215  1.00104.97           C
ATOM    132  C   PHE A  17      16.478  11.489  10.996  1.00104.97           C
ATOM    133  O   PHE A  17      17.553  12.081  11.022  1.00104.97           O
ATOM    134  N   ASN A  18      15.318  11.968  10.522  1.00227.84           N
ATOM    135  CA  ASN A  18      14.888  13.222  10.001  1.00227.84           C
ATOM    136  CB  ASN A  18      14.103  14.067  11.029  1.00227.84           C
ATOM    137  CG  ASN A  18      14.935  14.270  12.288  1.00227.84           C
ATOM    138  OD1 ASN A  18      16.060  13.793  12.415  1.00227.84           O
ATOM    139  ND2 ASN A  18      14.350  14.998  13.276  1.00227.84           N
ATOM    140  C   ASN A  18      15.876  14.057   9.291  1.00227.84           C
ATOM    141  O   ASN A  18      17.075  14.087   9.559  1.00227.84           O
ATOM    142  N   ALA A  19      15.301  14.708   8.265  1.00 82.53           N
ATOM    143  CA  ALA A  19      15.857  15.780   7.520  1.00 82.53           C
ATOM    144  CB  ALA A  19      14.935  16.272   6.392  1.00 82.53           C
ATOM    145  C   ALA A  19      15.910  16.827   8.562  1.00 82.53           C
ATOM    146  O   ALA A  19      16.707  17.753   8.502  1.00 82.53           O
ATOM    147  N   GLN A  20      14.983  16.714   9.532  1.00 68.21           N
ATOM    148  CA  GLN A  20      14.987  17.574  10.669  1.00 68.21           C
ATOM    149  CB  GLN A  20      13.846  17.322  11.668  1.00 68.21           C
ATOM    150  CG  GLN A  20      12.471  17.702  11.121  1.00 68.21           C
ATOM    151  CD  GLN A  20      11.512  17.759  12.298  1.00 68.21           C
ATOM    152  OE1 GLN A  20      10.622  16.922  12.441  1.00 68.21           O
ATOM    153  NE2 GLN A  20      11.708  18.778  13.177  1.00 68.21           N
ATOM    154  C   GLN A  20      16.278  17.330  11.376  1.00 68.21           C
ATOM    155  O   GLN A  20      16.797  18.207  12.062  1.00 68.21           O
ATOM    156  N   ALA A  21      16.823  16.105  11.276  1.00 33.52           N
ATOM    157  CA  ALA A  21      18.077  15.899  11.935  1.00 33.52           C
ATOM    158  CB  ALA A  21      18.640  14.480  11.777  1.00 33.52           C
ATOM    159  C   ALA A  21      19.064  16.833  11.314  1.00 33.52           C
ATOM    160  O   ALA A  21      19.792  17.530  12.018  1.00 33.52           O
ATOM    161  N   ASN A  22      19.100  16.905   9.969  1.00 78.66           N
ATOM    162  CA  ASN A  22      20.008  17.838   9.370  1.00 78.66           C
ATOM    163  CB  ASN A  22      20.266  17.675   7.849  1.00 78.66           C
ATOM    164  CG  ASN A  22      19.005  17.779   7.012  1.00 78.66           C
ATOM    165  OD1 ASN A  22      18.306  16.791   6.792  1.00 78.66           O
ATOM    166  ND2 ASN A  22      18.719  19.006   6.507  1.00 78.66           N
ATOM    167  C   ASN A  22      19.493  19.190   9.726  1.00 78.66           C
ATOM    168  O   ASN A  22      20.216  20.185   9.730  1.00 78.66           O
ATOM    169  N   GLU A  23      18.191  19.217  10.044  1.00103.33           N
ATOM    170  CA  GLU A  23      17.446  20.348  10.486  1.00103.33           C
ATOM    171  CB  GLU A  23      18.022  20.984  11.761  1.00103.33           C
ATOM    172  CG  GLU A  23      17.054  21.951  12.442  1.00103.33           C
ATOM    173  CD  GLU A  23      15.959  21.120  13.095  1.00103.33           C
ATOM    174  OE1 GLU A  23      15.151  20.508  12.347  1.00103.33           O
ATOM    175  OE2 GLU A  23      15.917  21.085  14.353  1.00103.33           O
ATOM    176  C   GLU A  23      17.396  21.375   9.416  1.00103.33           C
ATOM    177  O   GLU A  23      17.248  22.562   9.698  1.00103.33           O
ATOM    178  N   HIS A  24      17.494  20.953   8.145  1.00 73.73           N
ATOM    179  CA  HIS A  24      17.303  21.959   7.153  1.00 73.73           C
ATOM    180  ND1 HIS A  24      20.286  21.429   4.812  1.00 73.73           N
ATOM    181  CG  HIS A  24      19.429  21.922   5.770  1.00 73.73           C
ATOM    182  CB  HIS A  24      17.951  21.671   5.787  1.00 73.73           C
ATOM    183  NE2 HIS A  24      21.521  22.645   6.204  1.00 73.73           N
ATOM    184  CD2 HIS A  24      20.200  22.663   6.613  1.00 73.73           C
ATOM    185  CE1 HIS A  24      21.524  21.892   5.119  1.00 73.73           C
ATOM    186  C   HIS A  24      15.832  22.019   6.948  1.00 73.73           C
ATOM    187  O   HIS A  24      15.316  21.661   5.891  1.00 73.73           O
ATOM    188  N   HIS A  25      15.124  22.486   7.989  1.00 51.68           N
ATOM    189  CA  HIS A  25      13.707  22.633   7.922  1.00 51.68           C
ATOM    190  ND1 HIS A  25      12.416  25.558   9.288  1.00 51.68           N
ATOM    191  CG  HIS A  25      13.323  24.556   9.550  1.00 51.68           C
ATOM    192  CB  HIS A  25      13.078  23.108   9.243  1.00 51.68           C
ATOM    193  NE2 HIS A  25      14.186  26.531  10.217  1.00 51.68           N
ATOM    194  CD2 HIS A  25      14.399  25.167  10.117  1.00 51.68           C
ATOM    195  CE1 HIS A  25      12.982  26.719   9.707  1.00 51.68           C
ATOM    196  C   HIS A  25      13.509  23.696   6.912  1.00 51.68           C
ATOM    197  O   HIS A  25      12.524  23.717   6.179  1.00 51.68           O
ATOM    198  N   HIS A  26      14.486  24.611   6.842  1.00 52.33           N
ATOM    199  CA  HIS A  26      14.371  25.682   5.910  1.00 52.33           C
ATOM    200  ND1 HIS A  26      17.326  26.074   4.162  1.00 52.33           N
ATOM    201  CG  HIS A  26      16.884  26.049   5.466  1.00 52.33           C
ATOM    202  CB  HIS A  26      15.579  26.642   5.920  1.00 52.33           C
ATOM    203  NE2 HIS A  26      18.914  25.068   5.350  1.00 52.33           N
ATOM    204  CD2 HIS A  26      17.865  25.428   6.178  1.00 52.33           C
ATOM    205  CE1 HIS A  26      18.545  25.474   4.150  1.00 52.33           C
ATOM    206  C   HIS A  26      14.256  25.069   4.559  1.00 52.33           C
ATOM    207  O   HIS A  26      13.475  25.532   3.730  1.00 52.33           O
ATOM    208  N   GLU A  27      15.023  23.995   4.297  1.00 56.49           N
ATOM    209  CA  GLU A  27      14.883  23.412   3.001  1.00 56.49           C
ATOM    210  CB  GLU A  27      15.809  22.195   2.817  1.00 56.49           C
ATOM    211  CG  GLU A  27      15.727  21.534   1.439  1.00 56.49           C
ATOM    212  CD  GLU A  27      16.697  20.358   1.428  1.00 56.49           C
ATOM    213  OE1 GLU A  27      16.738  19.613   2.444  1.00 56.49           O
ATOM    214  OE2 GLU A  27      17.412  20.190   0.405  1.00 56.49           O
ATOM    215  C   GLU A  27      13.472  22.930   2.859  1.00 56.49           C
ATOM    216  O   GLU A  27      12.709  23.445   2.043  1.00 56.49           O
ATOM    217  N   THR A  28      13.084  21.933   3.685  1.00 91.51           N
ATOM    218  CA  THR A  28      11.773  21.342   3.666  1.00 91.51           C
ATOM    219  CB  THR A  28      10.681  22.047   4.428  1.00 91.51           C
ATOM    220  OG1 THR A  28      10.705  23.444   4.178  1.00 91.51           O
ATOM    221  CG2 THR A  28      10.743  21.680   5.920  1.00 91.51           C
ATOM    222  C   THR A  28      11.290  21.087   2.278  1.00 91.51           C
ATOM    223  O   THR A  28      10.089  20.914   2.081  1.00 91.51           O
ATOM    224  N   MET A  29      12.188  20.992   1.280  1.00 66.23           N
ATOM    225  CA  MET A  29      11.682  20.731  -0.032  1.00 66.23           C
ATOM    226  CB  MET A  29      12.686  21.024  -1.161  1.00 66.23           C
ATOM    227  CG  MET A  29      12.948  22.520  -1.355  1.00 66.23           C
ATOM    228  SD  MET A  29      14.235  22.912  -2.575  1.00 66.23           S
ATOM    229  CE  MET A  29      15.615  22.609  -1.434  1.00 66.23           C
ATOM    230  C   MET A  29      11.375  19.281  -0.029  1.00 66.23           C
ATOM    231  O   MET A  29      12.174  18.474   0.440  1.00 66.23           O
ATOM    232  N   SER A  30      10.196  18.900  -0.542  1.00 37.18           N
ATOM    233  CA  SER A  30       9.888  17.512  -0.449  1.00 37.18           C
ATOM    234  CB  SER A  30       8.526  17.223   0.203  1.00 37.18           C
ATOM    235  OG  SER A  30       8.534  17.656   1.555  1.00 37.18           O
ATOM    236  C   SER A  30       9.853  16.927  -1.813  1.00 37.18           C
ATOM    237  O   SER A  30       9.273  17.488  -2.740  1.00 37.18           O
ATOM    238  N   GLU A  31      10.519  15.771  -1.957  1.00 72.47           N
ATOM    239  CA  GLU A  31      10.472  15.021  -3.170  1.00 72.47           C
ATOM    240  CB  GLU A  31      11.311  13.734  -3.077  1.00 72.47           C
ATOM    241  CG  GLU A  31      12.810  13.972  -2.887  1.00 72.47           C
ATOM    242  CD  GLU A  31      13.482  13.920  -4.250  1.00 72.47           C
ATOM    243  OE1 GLU A  31      13.254  14.855  -5.065  1.00 72.47           O
ATOM    244  OE2 GLU A  31      14.230  12.936  -4.494  1.00 72.47           O
ATOM    245  C   GLU A  31       9.046  14.592  -3.239  1.00 72.47           C
ATOM    246  O   GLU A  31       8.434  14.540  -4.305  1.00 72.47           O
ATOM    247  N   ALA A  32       8.491  14.293  -2.048  1.00 42.57           N
ATOM    248  CA  ALA A  32       7.134  13.869  -1.881  1.00 42.57           C
ATOM    249  CB  ALA A  32       6.116  14.880  -2.435  1.00 42.57           C
ATOM    250  C   ALA A  32       6.934  12.570  -2.584  1.00 42.57           C
ATOM    251  O   ALA A  32       5.812  12.220  -2.945  1.00 42.57           O
ATOM    252  N   GLN A  33       8.021  11.804  -2.786  1.00 90.93           N
ATOM    253  CA  GLN A  33       7.842  10.517  -3.385  1.00 90.93           C
ATOM    254  CB  GLN A  33       9.005  10.055  -4.279  1.00 90.93           C
ATOM    255  CG  GLN A  33      10.309   9.816  -3.516  1.00 90.93           C
ATOM    256  CD  GLN A  33      11.314   9.216  -4.487  1.00 90.93           C
ATOM    257  OE1 GLN A  33      11.199   8.059  -4.890  1.00 90.93           O
ATOM    258  NE2 GLN A  33      12.333  10.027  -4.879  1.00 90.93           N
ATOM    259  C   GLN A  33       7.773   9.565  -2.241  1.00 90.93           C
ATOM    260  O   GLN A  33       8.509   9.704  -1.266  1.00 90.93           O
ATOM    261  N   PRO A  34       6.887   8.616  -2.307  1.00134.69           N
ATOM    262  CA  PRO A  34       6.808   7.711  -1.203  1.00134.69           C
ATOM    263  CD  PRO A  34       5.580   8.859  -2.896  1.00134.69           C
ATOM    264  CB  PRO A  34       5.452   7.018  -1.311  1.00134.69           C
ATOM    265  CG  PRO A  34       4.583   8.063  -2.034  1.00134.69           C
ATOM    266  C   PRO A  34       7.977   6.789  -1.155  1.00134.69           C
ATOM    267  O   PRO A  34       8.389   6.281  -2.197  1.00134.69           O
ATOM    268  N   GLN A  35       8.514   6.550   0.055  1.00109.10           N
ATOM    269  CA  GLN A  35       9.609   5.644   0.210  1.00109.10           C
ATOM    270  CB  GLN A  35      10.258   5.702   1.604  1.00109.10           C
ATOM    271  CG  GLN A  35      10.945   7.035   1.916  1.00109.10           C
ATOM    272  CD  GLN A  35       9.886   8.063   2.295  1.00109.10           C
ATOM    273  OE1 GLN A  35       8.693   7.773   2.366  1.00109.10           O
ATOM    274  NE2 GLN A  35      10.342   9.318   2.553  1.00109.10           N
ATOM    275  C   GLN A  35       8.996   4.311   0.068  1.00109.10           C
ATOM    276  O   GLN A  35       7.840   4.152   0.419  1.00109.10           O
ATOM    277  N   VAL A  36       9.703   3.319  -0.482  1.00 52.65           N
ATOM    278  CA  VAL A  36       9.066   2.043  -0.560  1.00 52.65           C
ATOM    279  CB  VAL A  36       9.342   1.308  -1.837  1.00 52.65           C
ATOM    280  CG1 VAL A  36       8.699  -0.085  -1.746  1.00 52.65           C
ATOM    281  CG2 VAL A  36       8.827   2.159  -3.012  1.00 52.65           C
ATOM    282  C   VAL A  36       9.658   1.258   0.548  1.00 52.65           C
ATOM    283  O   VAL A  36      10.846   1.375   0.840  1.00 52.65           O
ATOM    284  N   ILE A  37       8.839   0.440   1.217  1.00197.82           N
ATOM    285  CA  ILE A  37       9.383  -0.243   2.342  1.00197.82           C
ATOM    286  CB  ILE A  37       8.639  -0.032   3.616  1.00197.82           C
ATOM    287  CG2 ILE A  37       7.233  -0.587   3.383  1.00197.82           C
ATOM    288  CG1 ILE A  37       9.358  -0.695   4.794  1.00197.82           C
ATOM    289  CD1 ILE A  37      10.734  -0.095   5.087  1.00197.82           C
ATOM    290  C   ILE A  37       9.257  -1.686   2.094  1.00197.82           C
ATOM    291  O   ILE A  37       8.335  -2.143   1.421  1.00197.82           O
ATOM    292  N   SER A  38      10.224  -2.438   2.631  1.00 90.41           N
ATOM    293  CA  SER A  38      10.125  -3.848   2.506  1.00 90.41           C
ATOM    294  CB  SER A  38      11.457  -4.542   2.170  1.00 90.41           C
ATOM    295  OG  SER A  38      11.916  -4.131   0.892  1.00 90.41           O
ATOM    296  C   SER A  38       9.722  -4.324   3.853  1.00 90.41           C
ATOM    297  O   SER A  38      10.226  -3.846   4.868  1.00 90.41           O
ATOM    298  N   ALA A  39       8.768  -5.266   3.893  1.00 41.79           N
ATOM    299  CA  ALA A  39       8.311  -5.771   5.145  1.00 41.79           C
ATOM    300  CB  ALA A  39       6.986  -5.145   5.616  1.00 41.79           C
ATOM    301  C   ALA A  39       8.065  -7.229   4.962  1.00 41.79           C
ATOM    302  O   ALA A  39       7.932  -7.714   3.839  1.00 41.79           O
ATOM    303  N   THR A  40       8.044  -7.975   6.081  1.00 97.85           N
ATOM    304  CA  THR A  40       7.759  -9.376   6.026  1.00 97.85           C
ATOM    305  CB  THR A  40       8.876 -10.244   6.519  1.00 97.85           C
ATOM    306  OG1 THR A  40      10.069  -9.975   5.801  1.00 97.85           O
ATOM    307  CG2 THR A  40       8.471 -11.709   6.308  1.00 97.85           C
ATOM    308  C   THR A  40       6.637  -9.582   6.985  1.00 97.85           C
ATOM    309  O   THR A  40       6.503  -8.837   7.955  1.00 97.85           O
ATOM    310  N   GLY A  41       5.785 -10.594   6.747  1.00 19.93           N
ATOM    311  CA  GLY A  41       4.713 -10.780   7.675  1.00 19.93           C
ATOM    312  C   GLY A  41       3.947 -11.995   7.276  1.00 19.93           C
ATOM    313  O   GLY A  41       4.304 -12.687   6.324  1.00 19.93           O
ATOM    314  N   VAL A  42       2.866 -12.282   8.028  1.00 90.85           N
ATOM    315  CA  VAL A  42       2.016 -13.398   7.736  1.00 90.85           C
ATOM    316  CB  VAL A  42       1.758 -14.293   8.913  1.00 90.85           C
ATOM    317  CG1 VAL A  42       0.950 -13.509   9.961  1.00 90.85           C
ATOM    318  CG2 VAL A  42       1.055 -15.566   8.413  1.00 90.85           C
ATOM    319  C   VAL A  42       0.700 -12.818   7.332  1.00 90.85           C
ATOM    320  O   VAL A  42       0.310 -11.758   7.819  1.00 90.85           O
ATOM    321  N   VAL A  43      -0.024 -13.503   6.427  1.00 48.24           N
ATOM    322  CA  VAL A  43      -1.247 -12.937   5.940  1.00 48.24           C
ATOM    323  CB  VAL A  43      -1.573 -13.341   4.534  1.00 48.24           C
ATOM    324  CG1 VAL A  43      -2.953 -12.771   4.170  1.00 48.24           C
ATOM    325  CG2 VAL A  43      -0.440 -12.861   3.612  1.00 48.24           C
ATOM    326  C   VAL A  43      -2.390 -13.367   6.801  1.00 48.24           C
ATOM    327  O   VAL A  43      -2.722 -14.548   6.889  1.00 48.24           O
ATOM    328  N   LYS A  44      -2.966 -12.373   7.504  1.00136.44           N
ATOM    329  CA  LYS A  44      -4.119 -12.468   8.352  1.00136.44           C
ATOM    330  CB  LYS A  44      -4.219 -11.306   9.350  1.00136.44           C
ATOM    331  CG  LYS A  44      -3.034 -11.302  10.313  1.00136.44           C
ATOM    332  CD  LYS A  44      -2.833 -12.661  10.988  1.00136.44           C
ATOM    333  CE  LYS A  44      -1.637 -12.718  11.935  1.00136.44           C
ATOM    334  NZ  LYS A  44      -1.573 -14.035  12.604  1.00136.44           N
ATOM    335  C   LYS A  44      -5.371 -12.517   7.540  1.00136.44           C
ATOM    336  O   LYS A  44      -6.390 -13.025   7.996  1.00136.44           O
ATOM    337  N   GLY A  45      -5.383 -11.921   6.336  1.00 25.96           N
ATOM    338  CA  GLY A  45      -6.614 -12.011   5.610  1.00 25.96           C
ATOM    339  C   GLY A  45      -6.452 -11.289   4.323  1.00 25.96           C
ATOM    340  O   GLY A  45      -5.600 -10.412   4.188  1.00 25.96           O
ATOM    341  N   VAL A  46      -7.277 -11.661   3.326  1.00 44.20           N
ATOM    342  CA  VAL A  46      -7.195 -10.986   2.073  1.00 44.20           C
ATOM    343  CB  VAL A  46      -6.410 -11.734   1.037  1.00 44.20           C
ATOM    344  CG1 VAL A  46      -6.494 -10.962  -0.291  1.00 44.20           C
ATOM    345  CG2 VAL A  46      -4.977 -11.938   1.554  1.00 44.20           C
ATOM    346  C   VAL A  46      -8.574 -10.855   1.535  1.00 44.20           C
ATOM    347  O   VAL A  46      -9.347 -11.811   1.518  1.00 44.20           O
ATOM    348  N   ASP A  47      -8.926  -9.634   1.105  1.00 67.94           N
ATOM    349  CA  ASP A  47     -10.170  -9.459   0.430  1.00 67.94           C
ATOM    350  CB  ASP A  47     -11.312  -8.859   1.292  1.00 67.94           C
ATOM    351  CG  ASP A  47     -10.956  -7.535   1.964  1.00 67.94           C
ATOM    352  OD1 ASP A  47      -9.832  -7.009   1.751  1.00 67.94           O
ATOM    353  OD2 ASP A  47     -11.821  -7.040   2.735  1.00 67.94           O
ATOM    354  C   ASP A  47      -9.865  -8.657  -0.787  1.00 67.94           C
ATOM    355  O   ASP A  47      -9.669  -7.446  -0.734  1.00 67.94           O
ATOM    356  N   LEU A  48      -9.785  -9.351  -1.936  1.00 72.01           N
ATOM    357  CA  LEU A  48      -9.405  -8.718  -3.162  1.00 72.01           C
ATOM    358  CB  LEU A  48      -9.287  -9.706  -4.335  1.00 72.01           C
ATOM    359  CG  LEU A  48      -8.134 -10.716  -4.172  1.00 72.01           C
ATOM    360  CD1 LEU A  48      -8.355 -11.628  -2.954  1.00 72.01           C
ATOM    361  CD2 LEU A  48      -7.891 -11.502  -5.471  1.00 72.01           C
ATOM    362  C   LEU A  48     -10.427  -7.693  -3.529  1.00 72.01           C
ATOM    363  O   LEU A  48     -10.082  -6.595  -3.963  1.00 72.01           O
ATOM    364  N   GLU A  49     -11.720  -8.015  -3.355  1.00 63.17           N
ATOM    365  CA  GLU A  49     -12.718  -7.075  -3.767  1.00 63.17           C
ATOM    366  CB  GLU A  49     -14.152  -7.587  -3.562  1.00 63.17           C
ATOM    367  CG  GLU A  49     -15.201  -6.700  -4.233  1.00 63.17           C
ATOM    368  CD  GLU A  49     -15.121  -6.949  -5.733  1.00 63.17           C
ATOM    369  OE1 GLU A  49     -14.453  -7.939  -6.134  1.00 63.17           O
ATOM    370  OE2 GLU A  49     -15.727  -6.154  -6.500  1.00 63.17           O
ATOM    371  C   GLU A  49     -12.562  -5.829  -2.961  1.00 63.17           C
ATOM    372  O   GLU A  49     -12.584  -4.725  -3.503  1.00 63.17           O
ATOM    373  N   SER A  50     -12.389  -5.984  -1.636  1.00 75.86           N
ATOM    374  CA  SER A  50     -12.245  -4.863  -0.753  1.00 75.86           C
ATOM    375  CB  SER A  50     -12.358  -5.248   0.730  1.00 75.86           C
ATOM    376  OG  SER A  50     -12.206  -4.093   1.539  1.00 75.86           O
ATOM    377  C   SER A  50     -10.892  -4.259  -0.966  1.00 75.86           C
ATOM    378  O   SER A  50     -10.648  -3.117  -0.576  1.00 75.86           O
ATOM    379  N   LYS A  51      -9.990  -5.011  -1.623  1.00125.53           N
ATOM    380  CA  LYS A  51      -8.646  -4.575  -1.862  1.00125.53           C
ATOM    381  CB  LYS A  51      -8.574  -3.246  -2.630  1.00125.53           C
ATOM    382  CG  LYS A  51      -9.157  -3.333  -4.040  1.00125.53           C
ATOM    383  CD  LYS A  51      -8.451  -4.358  -4.931  1.00125.53           C
ATOM    384  CE  LYS A  51      -9.067  -4.475  -6.324  1.00125.53           C
ATOM    385  NZ  LYS A  51     -10.441  -5.017  -6.219  1.00125.53           N
ATOM    386  C   LYS A  51      -7.931  -4.394  -0.559  1.00125.53           C
ATOM    387  O   LYS A  51      -7.176  -3.437  -0.391  1.00125.53           O
ATOM    388  N   LYS A  52      -8.142  -5.314   0.408  1.00116.23           N
ATOM    389  CA  LYS A  52      -7.441  -5.170   1.650  1.00116.23           C
ATOM    390  CB  LYS A  52      -8.353  -4.778   2.823  1.00116.23           C
ATOM    391  CG  LYS A  52      -8.998  -3.406   2.629  1.00116.23           C
ATOM    392  CD  LYS A  52      -7.975  -2.285   2.446  1.00116.23           C
ATOM    393  CE  LYS A  52      -8.609  -0.930   2.133  1.00116.23           C
ATOM    394  NZ  LYS A  52      -9.310  -0.417   3.331  1.00116.23           N
ATOM    395  C   LYS A  52      -6.794  -6.471   2.009  1.00116.23           C
ATOM    396  O   LYS A  52      -7.362  -7.550   1.848  1.00116.23           O
ATOM    397  N   ILE A  53      -5.544  -6.395   2.492  1.00 38.88           N
ATOM    398  CA  ILE A  53      -4.875  -7.573   2.948  1.00 38.88           C
ATOM    399  CB  ILE A  53      -3.634  -7.891   2.165  1.00 38.88           C
ATOM    400  CG2 ILE A  53      -2.930  -9.082   2.838  1.00 38.88           C
ATOM    401  CG1 ILE A  53      -3.987  -8.140   0.689  1.00 38.88           C
ATOM    402  CD1 ILE A  53      -2.768  -8.167  -0.230  1.00 38.88           C
ATOM    403  C   ILE A  53      -4.457  -7.247   4.342  1.00 38.88           C
ATOM    404  O   ILE A  53      -3.849  -6.205   4.575  1.00 38.88           O
ATOM    405  N   THR A  54      -4.781  -8.107   5.323  1.00 40.84           N
ATOM    406  CA  THR A  54      -4.363  -7.748   6.645  1.00 40.84           C
ATOM    407  CB  THR A  54      -5.370  -8.082   7.709  1.00 40.84           C
ATOM    408  OG1 THR A  54      -6.603  -7.434   7.433  1.00 40.84           O
ATOM    409  CG2 THR A  54      -4.824  -7.611   9.068  1.00 40.84           C
ATOM    410  C   THR A  54      -3.135  -8.545   6.909  1.00 40.84           C
ATOM    411  O   THR A  54      -3.138  -9.768   6.779  1.00 40.84           O
ATOM    412  N   ILE A  55      -2.033  -7.864   7.268  1.00 39.35           N
ATOM    413  CA  ILE A  55      -0.819  -8.597   7.457  1.00 39.35           C
ATOM    414  CB  ILE A  55       0.267  -8.200   6.502  1.00 39.35           C
ATOM    415  CG2 ILE A  55       1.562  -8.907   6.933  1.00 39.35           C
ATOM    416  CG1 ILE A  55      -0.157  -8.508   5.056  1.00 39.35           C
ATOM    417  CD1 ILE A  55       0.751  -7.868   4.007  1.00 39.35           C
ATOM    418  C   ILE A  55      -0.299  -8.354   8.832  1.00 39.35           C
ATOM    419  O   ILE A  55      -0.203  -7.217   9.292  1.00 39.35           O
ATOM    420  N   HIS A  56       0.039  -9.454   9.529  1.00 64.69           N
ATOM    421  CA  HIS A  56       0.663  -9.355  10.810  1.00 64.69           C
ATOM    422  ND1 HIS A  56       0.589 -11.367  14.090  1.00 64.69           N
ATOM    423  CG  HIS A  56       0.856 -10.443  13.105  1.00 64.69           C
ATOM    424  CB  HIS A  56       0.371 -10.574  11.696  1.00 64.69           C
ATOM    425  NE2 HIS A  56       1.820  -9.774  15.030  1.00 64.69           N
ATOM    426  CD2 HIS A  56       1.608  -9.476  13.696  1.00 64.69           C
ATOM    427  CE1 HIS A  56       1.189 -10.918  15.219  1.00 64.69           C
ATOM    428  C   HIS A  56       2.108  -9.376  10.461  1.00 64.69           C
ATOM    429  O   HIS A  56       2.657 -10.421  10.117  1.00 64.69           O
ATOM    430  N   HIS A  57       2.768  -8.209  10.540  1.00 54.47           N
ATOM    431  CA  HIS A  57       4.103  -8.147  10.033  1.00 54.47           C
ATOM    432  ND1 HIS A  57       4.829  -4.935  10.625  1.00 54.47           N
ATOM    433  CG  HIS A  57       3.994  -5.626   9.777  1.00 54.47           C
ATOM    434  CB  HIS A  57       4.343  -6.931   9.122  1.00 54.47           C
ATOM    435  NE2 HIS A  57       2.959  -3.743  10.470  1.00 54.47           N
ATOM    436  CD2 HIS A  57       2.855  -4.883   9.693  1.00 54.47           C
ATOM    437  CE1 HIS A  57       4.162  -3.817  11.010  1.00 54.47           C
ATOM    438  C   HIS A  57       5.090  -8.074  11.143  1.00 54.47           C
ATOM    439  O   HIS A  57       4.769  -7.733  12.281  1.00 54.47           O
ATOM    440  N   ASP A  58       6.344  -8.419  10.797  1.00 47.08           N
ATOM    441  CA  ASP A  58       7.445  -8.391  11.705  1.00 47.08           C
ATOM    442  CB  ASP A  58       8.715  -9.038  11.119  1.00 47.08           C
ATOM    443  CG  ASP A  58       8.436 -10.516  10.866  1.00 47.08           C
ATOM    444  OD1 ASP A  58       7.422 -11.031  11.409  1.00 47.08           O
ATOM    445  OD2 ASP A  58       9.231 -11.148  10.120  1.00 47.08           O
ATOM    446  C   ASP A  58       7.736  -6.944  11.896  1.00 47.08           C
ATOM    447  O   ASP A  58       7.145  -6.097  11.228  1.00 47.08           O
ATOM    448  N   PRO A  59       8.619  -6.620  12.790  1.00 69.64           N
ATOM    449  CA  PRO A  59       8.893  -5.236  13.000  1.00 69.64           C
ATOM    450  CD  PRO A  59       8.815  -7.405  13.998  1.00 69.64           C
ATOM    451  CB  PRO A  59       9.748  -5.168  14.261  1.00 69.64           C
ATOM    452  CG  PRO A  59       9.277  -6.396  15.065  1.00 69.64           C
ATOM    453  C   PRO A  59       9.512  -4.685  11.776  1.00 69.64           C
ATOM    454  O   PRO A  59      10.292  -5.382  11.126  1.00 69.64           O
ATOM    455  N   ILE A  60       9.158  -3.443  11.423  1.00110.60           N
ATOM    456  CA  ILE A  60       9.763  -2.946  10.246  1.00110.60           C
ATOM    457  CB  ILE A  60       8.702  -2.714   9.192  1.00110.60           C
ATOM    458  CG2 ILE A  60       7.657  -1.711   9.698  1.00110.60           C
ATOM    459  CG1 ILE A  60       9.302  -2.564   7.785  1.00110.60           C
ATOM    460  CD1 ILE A  60       8.266  -2.692   6.669  1.00110.60           C
ATOM    461  C   ILE A  60      10.653  -1.855  10.759  1.00110.60           C
ATOM    462  O   ILE A  60      10.230  -0.892  11.388  1.00110.60           O
ATOM    463  N   ALA A  61      11.963  -2.119  10.619  1.00 62.33           N
ATOM    464  CA  ALA A  61      13.068  -1.399  11.182  1.00 62.33           C
ATOM    465  CB  ALA A  61      14.409  -2.114  10.959  1.00 62.33           C
ATOM    466  C   ALA A  61      13.224  -0.029  10.650  1.00 62.33           C
ATOM    467  O   ALA A  61      13.518   0.891  11.411  1.00 62.33           O
ATOM    468  N   ALA A  62      13.043   0.141   9.332  1.00 78.22           N
ATOM    469  CA  ALA A  62      13.260   1.433   8.767  1.00 78.22           C
ATOM    470  CB  ALA A  62      12.954   1.494   7.262  1.00 78.22           C
ATOM    471  C   ALA A  62      12.296   2.323   9.456  1.00 78.22           C
ATOM    472  O   ALA A  62      12.573   3.479   9.754  1.00 78.22           O
ATOM    473  N   VAL A  63      11.139   1.708   9.705  1.00295.30           N
ATOM    474  CA  VAL A  63       9.820   2.064  10.127  1.00295.30           C
ATOM    475  CB  VAL A  63       8.963   0.903   9.824  1.00295.30           C
ATOM    476  CG1 VAL A  63       7.477   1.235   9.802  1.00295.30           C
ATOM    477  CG2 VAL A  63       9.608   0.209   8.628  1.00295.30           C
ATOM    478  C   VAL A  63       9.515   2.467  11.523  1.00295.30           C
ATOM    479  O   VAL A  63       8.429   2.932  11.787  1.00295.30           O
ATOM    480  N   ASN A  64      10.314   2.231  12.528  1.00283.56           N
ATOM    481  CA  ASN A  64       9.755   2.549  13.814  1.00283.56           C
ATOM    482  CB  ASN A  64       9.369   4.042  14.055  1.00283.56           C
ATOM    483  CG  ASN A  64       8.794   4.218  15.455  1.00283.56           C
ATOM    484  OD1 ASN A  64       7.638   3.885  15.709  1.00283.56           O
ATOM    485  ND2 ASN A  64       9.617   4.769  16.389  1.00283.56           N
ATOM    486  C   ASN A  64       8.614   1.604  14.204  1.00283.56           C
ATOM    487  O   ASN A  64       8.342   1.470  15.393  1.00283.56           O
ATOM    488  N   TRP A  65       7.938   0.872  13.276  1.00163.54           N
ATOM    489  CA  TRP A  65       6.850  -0.004  13.662  1.00163.54           C
ATOM    490  CB  TRP A  65       5.866  -0.444  12.562  1.00163.54           C
ATOM    491  CG  TRP A  65       4.695   0.470  12.324  1.00163.54           C
ATOM    492  CD2 TRP A  65       3.702   0.232  11.313  1.00163.54           C
ATOM    493  CD1 TRP A  65       4.325   1.611  12.970  1.00163.54           C
ATOM    494  NE1 TRP A  65       3.191   2.131  12.391  1.00163.54           N
ATOM    495  CE2 TRP A  65       2.789   1.282  11.377  1.00163.54           C
ATOM    496  CE3 TRP A  65       3.562  -0.784  10.413  1.00163.54           C
ATOM    497  CZ2 TRP A  65       1.716   1.334  10.530  1.00163.54           C
ATOM    498  CZ3 TRP A  65       2.485  -0.726   9.556  1.00163.54           C
ATOM    499  CH2 TRP A  65       1.581   0.314   9.612  1.00163.54           C
ATOM    500  C   TRP A  65       7.338  -1.280  14.262  1.00163.54           C
ATOM    501  O   TRP A  65       8.304  -1.901  13.821  1.00163.54           O
ATOM    502  N   PRO A  66       6.628  -1.623  15.307  1.00 76.91           N
ATOM    503  CA  PRO A  66       6.834  -2.865  16.012  1.00 76.91           C
ATOM    504  CD  PRO A  66       6.244  -0.556  16.220  1.00 76.91           C
ATOM    505  CB  PRO A  66       6.365  -2.630  17.445  1.00 76.91           C
ATOM    506  CG  PRO A  66       6.472  -1.110  17.632  1.00 76.91           C
ATOM    507  C   PRO A  66       6.026  -3.934  15.345  1.00 76.91           C
ATOM    508  O   PRO A  66       5.317  -3.631  14.387  1.00 76.91           O
ATOM    509  N   GLU A  67       6.113  -5.191  15.829  1.00 42.27           N
ATOM    510  CA  GLU A  67       5.297  -6.211  15.241  1.00 42.27           C
ATOM    511  CB  GLU A  67       5.437  -7.584  15.919  1.00 42.27           C
ATOM    512  CG  GLU A  67       4.680  -8.699  15.197  1.00 42.27           C
ATOM    513  CD  GLU A  67       4.986 -10.007  15.911  1.00 42.27           C
ATOM    514  OE1 GLU A  67       5.729  -9.966  16.928  1.00 42.27           O
ATOM    515  OE2 GLU A  67       4.485 -11.067  15.448  1.00 42.27           O
ATOM    516  C   GLU A  67       3.892  -5.743  15.405  1.00 42.27           C
ATOM    517  O   GLU A  67       3.468  -5.389  16.504  1.00 42.27           O
ATOM    518  N   MET A  68       3.133  -5.709  14.294  1.00 98.32           N
ATOM    519  CA  MET A  68       1.798  -5.198  14.358  1.00 98.32           C
ATOM    520  CB  MET A  68       1.717  -3.699  14.030  1.00 98.32           C
ATOM    521  CG  MET A  68       2.257  -2.780  15.119  1.00 98.32           C
ATOM    522  SD  MET A  68       2.698  -1.113  14.539  1.00 98.32           S
ATOM    523  CE  MET A  68       1.037  -0.701  13.943  1.00 98.32           C
ATOM    524  C   MET A  68       1.009  -5.862  13.288  1.00 98.32           C
ATOM    525  O   MET A  68       1.561  -6.473  12.376  1.00 98.32           O
ATOM    526  N   THR A  69      -0.329  -5.772  13.389  1.00131.29           N
ATOM    527  CA  THR A  69      -1.090  -6.286  12.301  1.00131.29           C
ATOM    528  CB  THR A  69      -2.145  -7.289  12.697  1.00131.29           C
ATOM    529  OG1 THR A  69      -2.506  -8.077  11.573  1.00131.29           O
ATOM    530  CG2 THR A  69      -3.387  -6.572  13.245  1.00131.29           C
ATOM    531  C   THR A  69      -1.697  -5.076  11.671  1.00131.29           C
ATOM    532  O   THR A  69      -2.290  -4.234  12.345  1.00131.29           O
ATOM    533  N   MET A  70      -1.512  -4.920  10.348  1.00 51.86           N
ATOM    534  CA  MET A  70      -2.022  -3.730   9.746  1.00 51.86           C
ATOM    535  CB  MET A  70      -0.947  -2.693   9.390  1.00 51.86           C
ATOM    536  CG  MET A  70      -1.548  -1.381   8.889  1.00 51.86           C
ATOM    537  SD  MET A  70      -2.440  -0.430  10.155  1.00 51.86           S
ATOM    538  CE  MET A  70      -0.952   0.006  11.099  1.00 51.86           C
ATOM    539  C   MET A  70      -2.727  -4.103   8.491  1.00 51.86           C
ATOM    540  O   MET A  70      -2.565  -5.202   7.965  1.00 51.86           O
ATOM    541  N   ARG A  71      -3.567  -3.181   7.989  1.00141.44           N
ATOM    542  CA  ARG A  71      -4.272  -3.465   6.783  1.00141.44           C
ATOM    543  CB  ARG A  71      -5.731  -2.975   6.787  1.00141.44           C
ATOM    544  CG  ARG A  71      -5.868  -1.455   6.910  1.00141.44           C
ATOM    545  CD  ARG A  71      -5.923  -0.928   8.346  1.00141.44           C
ATOM    546  NE  ARG A  71      -7.187  -1.419   8.963  1.00141.44           N
ATOM    547  CZ  ARG A  71      -7.211  -2.621   9.608  1.00141.44           C
ATOM    548  NH1 ARG A  71      -6.069  -3.361   9.711  1.00141.44           N
ATOM    549  NH2 ARG A  71      -8.373  -3.081  10.154  1.00141.44           N
ATOM    550  C   ARG A  71      -3.571  -2.728   5.695  1.00141.44           C
ATOM    551  O   ARG A  71      -3.308  -1.531   5.809  1.00141.44           O
ATOM    552  N   PHE A  72      -3.236  -3.444   4.606  1.00 51.33           N
ATOM    553  CA  PHE A  72      -2.584  -2.815   3.501  1.00 51.33           C
ATOM    554  CB  PHE A  72      -1.364  -3.593   2.983  1.00 51.33           C
ATOM    555  CG  PHE A  72      -0.354  -3.555   4.080  1.00 51.33           C
ATOM    556  CD1 PHE A  72      -0.396  -4.483   5.096  1.00 51.33           C
ATOM    557  CD2 PHE A  72       0.628  -2.591   4.098  1.00 51.33           C
ATOM    558  CE1 PHE A  72       0.530  -4.454   6.112  1.00 51.33           C
ATOM    559  CE2 PHE A  72       1.556  -2.556   5.111  1.00 51.33           C
ATOM    560  CZ  PHE A  72       1.510  -3.490   6.119  1.00 51.33           C
ATOM    561  C   PHE A  72      -3.609  -2.744   2.420  1.00 51.33           C
ATOM    562  O   PHE A  72      -4.465  -3.620   2.308  1.00 51.33           O
ATOM    563  N   THR A  73      -3.564  -1.675   1.605  1.00 41.33           N
ATOM    564  CA  THR A  73      -4.555  -1.514   0.584  1.00 41.33           C
ATOM    565  CB  THR A  73      -5.013  -0.094   0.407  1.00 41.33           C
ATOM    566  OG1 THR A  73      -5.553   0.401   1.624  1.00 41.33           O
ATOM    567  CG2 THR A  73      -6.077  -0.046  -0.704  1.00 41.33           C
ATOM    568  C   THR A  73      -3.943  -1.933  -0.706  1.00 41.33           C
ATOM    569  O   THR A  73      -2.758  -1.714  -0.954  1.00 41.33           O
ATOM    570  N   ILE A  74      -4.763  -2.566  -1.560  1.00 46.97           N
ATOM    571  CA  ILE A  74      -4.306  -3.039  -2.825  1.00 46.97           C
ATOM    572  CB  ILE A  74      -4.894  -4.370  -3.195  1.00 46.97           C
ATOM    573  CG2 ILE A  74      -4.524  -4.676  -4.653  1.00 46.97           C
ATOM    574  CG1 ILE A  74      -4.450  -5.452  -2.196  1.00 46.97           C
ATOM    575  CD1 ILE A  74      -5.241  -6.755  -2.312  1.00 46.97           C
ATOM    576  C   ILE A  74      -4.748  -2.051  -3.846  1.00 46.97           C
ATOM    577  O   ILE A  74      -5.884  -1.582  -3.836  1.00 46.97           O
ATOM    578  N   THR A  75      -3.816  -1.695  -4.742  1.00103.54           N
ATOM    579  CA  THR A  75      -4.066  -0.772  -5.801  1.00103.54           C
ATOM    580  CB  THR A  75      -3.024   0.300  -5.843  1.00103.54           C
ATOM    581  OG1 THR A  75      -3.227   1.158  -6.954  1.00103.54           O
ATOM    582  CG2 THR A  75      -1.645  -0.373  -5.893  1.00103.54           C
ATOM    583  C   THR A  75      -3.989  -1.567  -7.061  1.00103.54           C
ATOM    584  O   THR A  75      -3.500  -2.694  -7.064  1.00103.54           O
ATOM    585  N   PRO A  76      -4.500  -1.028  -8.128  1.00 59.84           N
ATOM    586  CA  PRO A  76      -4.476  -1.748  -9.368  1.00 59.84           C
ATOM    587  CD  PRO A  76      -5.629  -0.116  -8.047  1.00 59.84           C
ATOM    588  CB  PRO A  76      -5.359  -0.947 -10.321  1.00 59.84           C
ATOM    589  CG  PRO A  76      -6.379  -0.276  -9.382  1.00 59.84           C
ATOM    590  C   PRO A  76      -3.080  -1.971  -9.850  1.00 59.84           C
ATOM    591  O   PRO A  76      -2.847  -2.943 -10.568  1.00 59.84           O
ATOM    592  N   GLN A  77      -2.146  -1.075  -9.489  1.00 81.36           N
ATOM    593  CA  GLN A  77      -0.785  -1.195  -9.914  1.00 81.36           C
ATOM    594  CB  GLN A  77       0.091   0.016  -9.538  1.00 81.36           C
ATOM    595  CG  GLN A  77       0.307   0.182  -8.031  1.00 81.36           C
ATOM    596  CD  GLN A  77       1.315   1.302  -7.801  1.00 81.36           C
ATOM    597  OE1 GLN A  77       1.684   2.031  -8.720  1.00 81.36           O
ATOM    598  NE2 GLN A  77       1.779   1.441  -6.531  1.00 81.36           N
ATOM    599  C   GLN A  77      -0.180  -2.382  -9.245  1.00 81.36           C
ATOM    600  O   GLN A  77       0.652  -3.076  -9.825  1.00 81.36           O
ATOM    601  N   THR A  78      -0.606  -2.651  -7.997  1.00129.83           N
ATOM    602  CA  THR A  78       0.033  -3.647  -7.194  1.00129.83           C
ATOM    603  CB  THR A  78      -0.624  -3.833  -5.852  1.00129.83           C
ATOM    604  OG1 THR A  78       0.259  -4.503  -4.970  1.00129.83           O
ATOM    605  CG2 THR A  78      -1.907  -4.663  -6.005  1.00129.83           C
ATOM    606  C   THR A  78       0.094  -4.958  -7.911  1.00129.83           C
ATOM    607  O   THR A  78      -0.903  -5.484  -8.407  1.00129.83           O
ATOM    608  N   LYS A  79       1.321  -5.502  -8.025  1.00148.64           N
ATOM    609  CA  LYS A  79       1.454  -6.810  -8.581  1.00148.64           C
ATOM    610  CB  LYS A  79       2.825  -7.115  -9.204  1.00148.64           C
ATOM    611  CG  LYS A  79       2.984  -6.614 -10.636  1.00148.64           C
ATOM    612  CD  LYS A  79       1.997  -7.259 -11.611  1.00148.64           C
ATOM    613  CE  LYS A  79       2.347  -7.030 -13.081  1.00148.64           C
ATOM    614  NZ  LYS A  79       3.437  -7.946 -13.482  1.00148.64           N
ATOM    615  C   LYS A  79       1.318  -7.705  -7.412  1.00148.64           C
ATOM    616  O   LYS A  79       2.149  -7.697  -6.505  1.00148.64           O
ATOM    617  N   MET A  80       0.243  -8.500  -7.394  1.00 57.58           N
ATOM    618  CA  MET A  80       0.071  -9.313  -6.242  1.00 57.58           C
ATOM    619  CB  MET A  80      -1.294  -9.088  -5.569  1.00 57.58           C
ATOM    620  CG  MET A  80      -1.420  -9.696  -4.173  1.00 57.58           C
ATOM    621  SD  MET A  80      -2.817  -9.047  -3.205  1.00 57.58           S
ATOM    622  CE  MET A  80      -4.109  -9.724  -4.286  1.00 57.58           C
ATOM    623  C   MET A  80       0.192 -10.728  -6.679  1.00 57.58           C
ATOM    624  O   MET A  80      -0.468 -11.165  -7.621  1.00 57.58           O
ATOM    625  N   SER A  81       1.088 -11.469  -6.006  1.00 67.94           N
ATOM    626  CA  SER A  81       1.292 -12.847  -6.320  1.00 67.94           C
ATOM    627  CB  SER A  81       2.685 -13.353  -5.919  1.00 67.94           C
ATOM    628  OG  SER A  81       2.814 -14.723  -6.257  1.00 67.94           O
ATOM    629  C   SER A  81       0.276 -13.616  -5.549  1.00 67.94           C
ATOM    630  O   SER A  81      -0.416 -13.063  -4.697  1.00 67.94           O
ATOM    631  N   GLU A  82       0.143 -14.919  -5.850  1.00 70.01           N
ATOM    632  CA  GLU A  82      -0.811 -15.704  -5.131  1.00 70.01           C
ATOM    633  CB  GLU A  82      -0.891 -17.152  -5.641  1.00 70.01           C
ATOM    634  CG  GLU A  82      -1.904 -18.028  -4.904  1.00 70.01           C
ATOM    635  CD  GLU A  82      -1.848 -19.416  -5.527  1.00 70.01           C
ATOM    636  OE1 GLU A  82      -1.170 -19.566  -6.579  1.00 70.01           O
ATOM    637  OE2 GLU A  82      -2.485 -20.345  -4.961  1.00 70.01           O
ATOM    638  C   GLU A  82      -0.378 -15.747  -3.704  1.00 70.01           C
ATOM    639  O   GLU A  82       0.762 -16.092  -3.399  1.00 70.01           O
ATOM    640  N   ILE A  83      -1.288 -15.371  -2.788  1.00 40.74           N
ATOM    641  CA  ILE A  83      -0.983 -15.432  -1.390  1.00 40.74           C
ATOM    642  CB  ILE A  83      -0.587 -14.109  -0.800  1.00 40.74           C
ATOM    643  CG2 ILE A  83       0.701 -13.641  -1.500  1.00 40.74           C
ATOM    644  CG1 ILE A  83      -1.746 -13.105  -0.895  1.00 40.74           C
ATOM    645  CD1 ILE A  83      -1.523 -11.843  -0.063  1.00 40.74           C
ATOM    646  C   ILE A  83      -2.223 -15.893  -0.697  1.00 40.74           C
ATOM    647  O   ILE A  83      -3.332 -15.609  -1.149  1.00 40.74           O
ATOM    648  N   LYS A  84      -2.071 -16.648   0.408  1.00143.68           N
ATOM    649  CA  LYS A  84      -3.233 -17.087   1.125  1.00143.68           C
ATOM    650  CB  LYS A  84      -3.483 -18.606   1.121  1.00143.68           C
ATOM    651  CG  LYS A  84      -3.644 -19.246  -0.253  1.00143.68           C
ATOM    652  CD  LYS A  84      -2.314 -19.506  -0.962  1.00143.68           C
ATOM    653  CE  LYS A  84      -1.624 -20.786  -0.481  1.00143.68           C
ATOM    654  NZ  LYS A  84      -0.444 -21.081  -1.323  1.00143.68           N
ATOM    655  C   LYS A  84      -3.009 -16.762   2.557  1.00143.68           C
ATOM    656  O   LYS A  84      -1.904 -16.408   2.962  1.00143.68           O
ATOM    657  N   THR A  85      -4.074 -16.893   3.368  1.00 30.50           N
ATOM    658  CA  THR A  85      -3.937 -16.602   4.759  1.00 30.50           C
ATOM    659  CB  THR A  85      -5.232 -16.655   5.515  1.00 30.50           C
ATOM    660  OG1 THR A  85      -6.157 -15.727   4.971  1.00 30.50           O
ATOM    661  CG2 THR A  85      -4.955 -16.325   6.992  1.00 30.50           C
ATOM    662  C   THR A  85      -3.031 -17.631   5.346  1.00 30.50           C
ATOM    663  O   THR A  85      -3.110 -18.812   5.011  1.00 30.50           O
ATOM    664  N   GLY A  86      -2.125 -17.183   6.236  1.00 18.94           N
ATOM    665  CA  GLY A  86      -1.226 -18.070   6.910  1.00 18.94           C
ATOM    666  C   GLY A  86       0.079 -18.102   6.181  1.00 18.94           C
ATOM    667  O   GLY A  86       1.072 -18.599   6.709  1.00 18.94           O
ATOM    668  N   ASP A  87       0.126 -17.572   4.946  1.00 42.34           N
ATOM    669  CA  ASP A  87       1.363 -17.622   4.222  1.00 42.34           C
ATOM    670  CB  ASP A  87       1.205 -17.413   2.702  1.00 42.34           C
ATOM    671  CG  ASP A  87       0.522 -18.632   2.090  1.00 42.34           C
ATOM    672  OD1 ASP A  87       0.360 -19.653   2.810  1.00 42.34           O
ATOM    673  OD2 ASP A  87       0.158 -18.555   0.886  1.00 42.34           O
ATOM    674  C   ASP A  87       2.274 -16.548   4.726  1.00 42.34           C
ATOM    675  O   ASP A  87       1.829 -15.496   5.185  1.00 42.34           O
ATOM    676  N   LYS A  88       3.596 -16.814   4.678  1.00 92.42           N
ATOM    677  CA  LYS A  88       4.552 -15.801   5.012  1.00 92.42           C
ATOM    678  CB  LYS A  88       5.919 -16.343   5.464  1.00 92.42           C
ATOM    679  CG  LYS A  88       5.934 -16.846   6.909  1.00 92.42           C
ATOM    680  CD  LYS A  88       5.669 -15.740   7.934  1.00 92.42           C
ATOM    681  CE  LYS A  88       5.680 -16.225   9.386  1.00 92.42           C
ATOM    682  NZ  LYS A  88       5.676 -15.066  10.308  1.00 92.42           N
ATOM    683  C   LYS A  88       4.759 -15.038   3.749  1.00 92.42           C
ATOM    684  O   LYS A  88       4.846 -15.629   2.673  1.00 92.42           O
ATOM    685  N   VAL A  89       4.834 -13.699   3.836  1.00 39.18           N
ATOM    686  CA  VAL A  89       4.964 -12.972   2.613  1.00 39.18           C
ATOM    687  CB  VAL A  89       3.675 -12.328   2.179  1.00 39.18           C
ATOM    688  CG1 VAL A  89       3.903 -11.558   0.866  1.00 39.18           C
ATOM    689  CG2 VAL A  89       2.597 -13.421   2.074  1.00 39.18           C
ATOM    690  C   VAL A  89       5.959 -11.880   2.806  1.00 39.18           C
ATOM    691  O   VAL A  89       6.206 -11.427   3.922  1.00 39.18           O
ATOM    692  N   ALA A  90       6.598 -11.466   1.697  1.00 33.75           N
ATOM    693  CA  ALA A  90       7.469 -10.336   1.734  1.00 33.75           C
ATOM    694  CB  ALA A  90       8.846 -10.585   1.097  1.00 33.75           C
ATOM    695  C   ALA A  90       6.768  -9.318   0.902  1.00 33.75           C
ATOM    696  O   ALA A  90       6.286  -9.629  -0.186  1.00 33.75           O
ATOM    697  N   PHE A  91       6.662  -8.073   1.395  1.00 73.42           N
ATOM    698  CA  PHE A  91       5.946  -7.133   0.596  1.00 73.42           C
ATOM    699  CB  PHE A  91       4.436  -7.071   0.918  1.00 73.42           C
ATOM    700  CG  PHE A  91       4.225  -6.863   2.380  1.00 73.42           C
ATOM    701  CD1 PHE A  91       4.547  -7.861   3.270  1.00 73.42           C
ATOM    702  CD2 PHE A  91       3.667  -5.701   2.864  1.00 73.42           C
ATOM    703  CE1 PHE A  91       4.347  -7.694   4.620  1.00 73.42           C
ATOM    704  CE2 PHE A  91       3.464  -5.531   4.214  1.00 73.42           C
ATOM    705  CZ  PHE A  91       3.806  -6.525   5.097  1.00 73.42           C
ATOM    706  C   PHE A  91       6.570  -5.788   0.697  1.00 73.42           C
ATOM    707  O   PHE A  91       7.321  -5.495   1.625  1.00 73.42           O
ATOM    708  N   ASN A  92       6.299  -4.953  -0.322  1.00 50.39           N
ATOM    709  CA  ASN A  92       6.793  -3.615  -0.362  1.00 50.39           C
ATOM    710  CB  ASN A  92       7.704  -3.327  -1.563  1.00 50.39           C
ATOM    711  CG  ASN A  92       9.034  -3.987  -1.266  1.00 50.39           C
ATOM    712  OD1 ASN A  92       9.619  -3.711  -0.221  1.00 50.39           O
ATOM    713  ND2 ASN A  92       9.515  -4.874  -2.177  1.00 50.39           N
ATOM    714  C   ASN A  92       5.600  -2.747  -0.505  1.00 50.39           C
ATOM    715  O   ASN A  92       4.601  -3.132  -1.110  1.00 50.39           O
ATOM    716  N   PHE A  93       5.664  -1.545   0.080  1.00119.61           N
ATOM    717  CA  PHE A  93       4.509  -0.723  -0.005  1.00119.61           C
ATOM    718  CB  PHE A  93       3.403  -1.143   0.981  1.00119.61           C
ATOM    719  CG  PHE A  93       4.027  -1.564   2.268  1.00119.61           C
ATOM    720  CD1 PHE A  93       4.618  -2.807   2.360  1.00119.61           C
ATOM    721  CD2 PHE A  93       4.004  -0.773   3.384  1.00119.61           C
ATOM    722  CE1 PHE A  93       5.197  -3.255   3.520  1.00119.61           C
ATOM    723  CE2 PHE A  93       4.579  -1.228   4.542  1.00119.61           C
ATOM    724  CZ  PHE A  93       5.181  -2.456   4.630  1.00119.61           C
ATOM    725  C   PHE A  93       4.873   0.717   0.079  1.00119.61           C
ATOM    726  O   PHE A  93       5.942   1.073   0.574  1.00119.61           O
ATOM    727  N   VAL A  94       3.989   1.568  -0.486  1.00 64.98           N
ATOM    728  CA  VAL A  94       4.162   2.989  -0.487  1.00 64.98           C
ATOM    729  CB  VAL A  94       4.223   3.603  -1.855  1.00 64.98           C
ATOM    730  CG1 VAL A  94       5.434   3.013  -2.599  1.00 64.98           C
ATOM    731  CG2 VAL A  94       2.876   3.387  -2.563  1.00 64.98           C
ATOM    732  C   VAL A  94       2.969   3.561   0.218  1.00 64.98           C
ATOM    733  O   VAL A  94       1.833   3.169  -0.032  1.00 64.98           O
ATOM    734  N   GLN A  95       3.209   4.528   1.117  1.00157.43           N
ATOM    735  CA  GLN A  95       2.226   5.065   1.984  1.00157.43           C
ATOM    736  CB  GLN A  95       2.781   5.203   3.413  1.00157.43           C
ATOM    737  CG  GLN A  95       1.786   4.954   4.552  1.00157.43           C
ATOM    738  CD  GLN A  95       0.669   5.974   4.533  1.00157.43           C
ATOM    739  OE1 GLN A  95      -0.009   6.130   3.521  1.00157.43           O
ATOM    740  NE2 GLN A  95       0.459   6.669   5.684  1.00157.43           N
ATOM    741  C   GLN A  95       1.995   6.413   1.414  1.00157.43           C
ATOM    742  O   GLN A  95       2.765   7.346   1.638  1.00157.43           O
ATOM    743  N   GLN A  96       0.933   6.526   0.608  1.00114.60           N
ATOM    744  CA  GLN A  96       0.649   7.770  -0.019  1.00114.60           C
ATOM    745  CB  GLN A  96       0.751   7.686  -1.549  1.00114.60           C
ATOM    746  CG  GLN A  96       0.457   8.999  -2.264  1.00114.60           C
ATOM    747  CD  GLN A  96       0.598   8.741  -3.755  1.00114.60           C
ATOM    748  OE1 GLN A  96       1.504   8.034  -4.188  1.00114.60           O
ATOM    749  NE2 GLN A  96      -0.328   9.325  -4.564  1.00114.60           N
ATOM    750  C   GLN A  96      -0.768   8.078   0.311  1.00114.60           C
ATOM    751  O   GLN A  96      -1.638   7.215   0.209  1.00114.60           O
ATOM    752  N   GLY A  97      -1.037   9.322   0.737  1.00 29.23           N
ATOM    753  CA  GLY A  97      -2.390   9.632   1.074  1.00 29.23           C
ATOM    754  C   GLY A  97      -2.720   8.742   2.218  1.00 29.23           C
ATOM    755  O   GLY A  97      -1.834   8.336   2.966  1.00 29.23           O
ATOM    756  N   ASN A  98      -4.011   8.406   2.388  1.00 54.44           N
ATOM    757  CA  ASN A  98      -4.332   7.521   3.464  1.00 54.44           C
ATOM    758  CB  ASN A  98      -5.695   7.826   4.106  1.00 54.44           C
ATOM    759  CG  ASN A  98      -5.628   9.201   4.754  1.00 54.44           C
ATOM    760  OD1 ASN A  98      -4.610   9.586   5.324  1.00 54.44           O
ATOM    761  ND2 ASN A  98      -6.747   9.968   4.657  1.00 54.44           N
ATOM    762  C   ASN A  98      -4.447   6.161   2.862  1.00 54.44           C
ATOM    763  O   ASN A  98      -5.510   5.545   2.907  1.00 54.44           O
ATOM    764  N   LEU A  99      -3.342   5.658   2.281  1.00101.11           N
ATOM    765  CA  LEU A  99      -3.357   4.350   1.701  1.00101.11           C
ATOM    766  CB  LEU A  99      -3.442   4.341   0.165  1.00101.11           C
ATOM    767  CG  LEU A  99      -4.823   4.731  -0.394  1.00101.11           C
ATOM    768  CD1 LEU A  99      -5.234   6.148   0.021  1.00101.11           C
ATOM    769  CD2 LEU A  99      -4.873   4.544  -1.917  1.00101.11           C
ATOM    770  C   LEU A  99      -2.084   3.678   2.073  1.00101.11           C
ATOM    771  O   LEU A  99      -1.005   4.266   2.008  1.00101.11           O
ATOM    772  N   SER A 100      -2.194   2.405   2.481  1.00 25.19           N
ATOM    773  CA  SER A 100      -1.052   1.635   2.859  1.00 25.19           C
ATOM    774  CB  SER A 100      -1.359   0.741   4.062  1.00 25.19           C
ATOM    775  OG  SER A 100      -2.502  -0.051   3.784  1.00 25.19           O
ATOM    776  C   SER A 100      -0.710   0.740   1.675  1.00 25.19           C
ATOM    777  O   SER A 100      -0.856  -0.505   1.811  1.00 25.19           O
ATOM    778  OXT SER A 100      -0.301   1.289   0.618  1.00 25.19           O
TER
END
