# Supplementary material for: Effective Identification of Bacterial Type III Secretion Signals Using Joint Element Features
Source: PLoS One. 2013 Apr 4;8(4):e59754. doi: 10.1371/journal.pone.0059754 (PMC3617162; doi:10.1371/journal.pone.0059754)
Supplement: Zip file S1 — Predicted 3D structure of T3S and non-T3S signal sequences. (ZIP) [file pone.0059754.s017.zip › Supplemental_Zip_FileS1.Predicted_structure/neg/neg21.pdb]

HEADER protein
METHOD
METHOD    The models are generated by I-TASSER which combines the
METHOD    methods of threading, ab initio modeling and structural
METHOD    refinement. The procedure is fully automated.
METHOD
METHOD    Please cite following articles when you use the I-TASSER server:
METHOD 1. Ambrish Roy, Alper Kucukural, Yang Zhang. I-TASSER: a unified
METHOD    platform for automated protein structure and function prediction.
METHOD    Nature Protocols, vol 5, 725-738 (2010). 
METHOD 2. Yang Zhang. I-TASSER server for protein 3D structure prediction.
METHOD    BMC Bioinformatics, vol 9, 40 (2008).
METHOD
MODEL  1
REMARK PARENT N/A
ATOM      1  N   VAL A   1      59.162  48.319  68.376  1.00 37.18           N
ATOM      2  CA  VAL A   1      57.704  48.412  68.624  1.00 37.18           C
ATOM      3  CB  VAL A   1      57.416  48.024  70.045  1.00 37.18           C
ATOM      4  CG1 VAL A   1      55.902  48.138  70.290  1.00 37.18           C
ATOM      5  CG2 VAL A   1      57.966  46.606  70.279  1.00 37.18           C
ATOM      6  C   VAL A   1      57.254  49.818  68.389  1.00 37.18           C
ATOM      7  O   VAL A   1      56.086  50.088  68.109  1.00 37.18           O
ATOM      8  N   THR A   2      58.219  50.746  68.479  1.00 60.86           N
ATOM      9  CA  THR A   2      58.045  52.155  68.282  1.00 60.86           C
ATOM     10  CB  THR A   2      59.257  52.952  68.662  1.00 60.86           C
ATOM     11  OG1 THR A   2      59.558  52.751  70.035  1.00 60.86           O
ATOM     12  CG2 THR A   2      58.976  54.439  68.387  1.00 60.86           C
ATOM     13  C   THR A   2      57.752  52.392  66.837  1.00 60.86           C
ATOM     14  O   THR A   2      57.269  53.459  66.461  1.00 60.86           O
ATOM     15  N   LEU A   3      58.054  51.396  65.985  1.00 68.33           N
ATOM     16  CA  LEU A   3      57.874  51.531  64.566  1.00 68.33           C
ATOM     17  CB  LEU A   3      58.076  50.206  63.806  1.00 68.33           C
ATOM     18  CG  LEU A   3      59.535  49.719  63.753  1.00 68.33           C
ATOM     19  CD1 LEU A   3      59.658  48.391  62.991  1.00 68.33           C
ATOM     20  CD2 LEU A   3      60.451  50.806  63.172  1.00 68.33           C
ATOM     21  C   LEU A   3      56.471  51.961  64.305  1.00 68.33           C
ATOM     22  O   LEU A   3      56.221  52.754  63.400  1.00 68.33           O
ATOM     23  N   CYS A   4      55.519  51.436  65.088  1.00113.24           N
ATOM     24  CA  CYS A   4      54.133  51.752  64.935  1.00113.24           C
ATOM     25  CB  CYS A   4      53.238  50.901  65.843  1.00113.24           C
ATOM     26  SG  CYS A   4      53.409  49.125  65.507  1.00113.24           S
ATOM     27  C   CYS A   4      53.895  53.193  65.261  1.00113.24           C
ATOM     28  O   CYS A   4      52.910  53.753  64.789  1.00113.24           O
ATOM     29  N   HIS A   5      54.669  53.795  66.189  1.00101.79           N
ATOM     30  CA  HIS A   5      54.546  55.216  66.397  1.00101.79           C
ATOM     31  ND1 HIS A   5      52.866  54.917  68.946  1.00101.79           N
ATOM     32  CG  HIS A   5      53.832  55.868  68.703  1.00101.79           C
ATOM     33  CB  HIS A   5      55.002  55.693  67.781  1.00101.79           C
ATOM     34  NE2 HIS A   5      52.301  56.710  70.131  1.00101.79           N
ATOM     35  CD2 HIS A   5      53.470  56.956  69.435  1.00101.79           C
ATOM     36  CE1 HIS A   5      51.976  55.472  69.806  1.00101.79           C
ATOM     37  C   HIS A   5      55.242  56.028  65.340  1.00101.79           C
ATOM     38  O   HIS A   5      54.703  57.031  64.876  1.00101.79           O
ATOM     39  N   VAL A   6      56.464  55.621  64.936  1.00106.49           N
ATOM     40  CA  VAL A   6      57.254  56.361  63.990  1.00106.49           C
ATOM     41  CB  VAL A   6      58.622  55.765  63.807  1.00106.49           C
ATOM     42  CG1 VAL A   6      58.495  54.358  63.191  1.00106.49           C
ATOM     43  CG2 VAL A   6      59.467  56.748  62.986  1.00106.49           C
ATOM     44  C   VAL A   6      56.555  56.388  62.665  1.00106.49           C
ATOM     45  O   VAL A   6      56.534  57.411  61.980  1.00106.49           O
ATOM     46  N   PHE A   7      55.979  55.241  62.263  1.00107.60           N
ATOM     47  CA  PHE A   7      55.227  55.165  61.048  1.00107.60           C
ATOM     48  CB  PHE A   7      55.522  53.881  60.259  1.00107.60           C
ATOM     49  CG  PHE A   7      57.005  53.873  60.173  1.00107.60           C
ATOM     50  CD1 PHE A   7      57.649  54.905  59.539  1.00107.60           C
ATOM     51  CD2 PHE A   7      57.747  52.848  60.719  1.00107.60           C
ATOM     52  CE1 PHE A   7      59.015  54.913  59.457  1.00107.60           C
ATOM     53  CE2 PHE A   7      59.119  52.854  60.634  1.00107.60           C
ATOM     54  CZ  PHE A   7      59.758  53.895  60.005  1.00107.60           C
ATOM     55  C   PHE A   7      53.809  55.131  61.516  1.00107.60           C
ATOM     56  O   PHE A   7      53.430  54.253  62.285  1.00107.60           O
ATOM     57  N   GLY A   8      52.967  56.024  60.970  1.00 66.79           N
ATOM     58  CA  GLY A   8      51.656  56.331  61.480  1.00 66.79           C
ATOM     59  C   GLY A   8      50.797  55.122  61.656  1.00 66.79           C
ATOM     60  O   GLY A   8      49.869  55.179  62.461  1.00 66.79           O
ATOM     61  N   VAL A   9      51.012  54.042  60.877  1.00 64.61           N
ATOM     62  CA  VAL A   9      50.204  52.855  61.030  1.00 64.61           C
ATOM     63  CB  VAL A   9      50.741  51.668  60.283  1.00 64.61           C
ATOM     64  CG1 VAL A   9      49.897  50.431  60.632  1.00 64.61           C
ATOM     65  CG2 VAL A   9      50.743  51.999  58.784  1.00 64.61           C
ATOM     66  C   VAL A   9      50.156  52.474  62.479  1.00 64.61           C
ATOM     67  O   VAL A   9      51.179  52.402  63.157  1.00 64.61           O
ATOM     68  N   HIS A  10      48.933  52.205  62.980  1.00 54.74           N
ATOM     69  CA  HIS A  10      48.733  51.944  64.374  1.00 54.74           C
ATOM     70  ND1 HIS A  10      45.265  53.488  64.719  1.00 54.74           N
ATOM     71  CG  HIS A  10      46.621  53.246  64.726  1.00 54.74           C
ATOM     72  CB  HIS A  10      47.252  51.886  64.785  1.00 54.74           C
ATOM     73  NE2 HIS A  10      46.267  55.473  64.644  1.00 54.74           N
ATOM     74  CD2 HIS A  10      47.217  54.469  64.680  1.00 54.74           C
ATOM     75  CE1 HIS A  10      45.110  54.836  64.669  1.00 54.74           C
ATOM     76  C   HIS A  10      49.414  50.678  64.775  1.00 54.74           C
ATOM     77  O   HIS A  10      49.583  49.753  63.982  1.00 54.74           O
ATOM     78  N   ARG A  11      49.815  50.632  66.061  1.00138.53           N
ATOM     79  CA  ARG A  11      50.537  49.538  66.639  1.00138.53           C
ATOM     80  CB  ARG A  11      50.848  49.763  68.136  1.00138.53           C
ATOM     81  CG  ARG A  11      51.773  50.960  68.400  1.00138.53           C
ATOM     82  CD  ARG A  11      52.039  51.258  69.882  1.00138.53           C
ATOM     83  NE  ARG A  11      53.381  50.716  70.254  1.00138.53           N
ATOM     84  CZ  ARG A  11      54.508  51.488  70.182  1.00138.53           C
ATOM     85  NH1 ARG A  11      54.444  52.771  69.726  1.00138.53           N
ATOM     86  NH2 ARG A  11      55.710  50.987  70.590  1.00138.53           N
ATOM     87  C   ARG A  11      49.685  48.319  66.507  1.00138.53           C
ATOM     88  O   ARG A  11      50.187  47.215  66.302  1.00138.53           O
ATOM     89  N   SER A  12      48.359  48.491  66.646  1.00 30.15           N
ATOM     90  CA  SER A  12      47.464  47.381  66.520  1.00 30.15           C
ATOM     91  CB  SER A  12      45.998  47.782  66.757  1.00 30.15           C
ATOM     92  OG  SER A  12      45.151  46.651  66.620  1.00 30.15           O
ATOM     93  C   SER A  12      47.572  46.838  65.126  1.00 30.15           C
ATOM     94  O   SER A  12      47.648  45.626  64.928  1.00 30.15           O
ATOM     95  N   SER A  13      47.608  47.730  64.116  1.00 39.02           N
ATOM     96  CA  SER A  13      47.650  47.314  62.739  1.00 39.02           C
ATOM     97  CB  SER A  13      47.651  48.503  61.763  1.00 39.02           C
ATOM     98  OG  SER A  13      46.456  49.257  61.904  1.00 39.02           O
ATOM     99  C   SER A  13      48.900  46.525  62.475  1.00 39.02           C
ATOM    100  O   SER A  13      48.843  45.434  61.911  1.00 39.02           O
ATOM    101  N   TYR A  14      50.067  47.053  62.895  1.00 94.42           N
ATOM    102  CA  TYR A  14      51.328  46.406  62.657  1.00 94.42           C
ATOM    103  CB  TYR A  14      52.535  47.234  63.146  1.00 94.42           C
ATOM    104  CG  TYR A  14      53.095  48.021  62.006  1.00 94.42           C
ATOM    105  CD1 TYR A  14      52.360  48.930  61.280  1.00 94.42           C
ATOM    106  CD2 TYR A  14      54.421  47.850  61.686  1.00 94.42           C
ATOM    107  CE1 TYR A  14      52.939  49.624  60.240  1.00 94.42           C
ATOM    108  CE2 TYR A  14      55.007  48.537  60.653  1.00 94.42           C
ATOM    109  CZ  TYR A  14      54.263  49.427  59.925  1.00 94.42           C
ATOM    110  OH  TYR A  14      54.867  50.131  58.863  1.00 94.42           O
ATOM    111  C   TYR A  14      51.396  45.059  63.306  1.00 94.42           C
ATOM    112  O   TYR A  14      51.882  44.111  62.690  1.00 94.42           O
ATOM    113  N   ARG A  15      50.929  44.926  64.562  1.00144.88           N
ATOM    114  CA  ARG A  15      51.068  43.650  65.211  1.00144.88           C
ATOM    115  CB  ARG A  15      50.614  43.647  66.681  1.00144.88           C
ATOM    116  CG  ARG A  15      49.130  43.954  66.871  1.00144.88           C
ATOM    117  CD  ARG A  15      48.664  43.863  68.324  1.00144.88           C
ATOM    118  NE  ARG A  15      48.626  45.244  68.879  1.00144.88           N
ATOM    119  CZ  ARG A  15      47.559  45.607  69.646  1.00144.88           C
ATOM    120  NH1 ARG A  15      46.560  44.703  69.861  1.00144.88           N
ATOM    121  NH2 ARG A  15      47.479  46.860  70.183  1.00144.88           N
ATOM    122  C   ARG A  15      50.271  42.600  64.496  1.00144.88           C
ATOM    123  O   ARG A  15      50.775  41.511  64.224  1.00144.88           O
ATOM    124  N   TYR A  16      49.008  42.907  64.143  1.00 55.03           N
ATOM    125  CA  TYR A  16      48.167  41.925  63.514  1.00 55.03           C
ATOM    126  CB  TYR A  16      46.719  42.395  63.280  1.00 55.03           C
ATOM    127  CG  TYR A  16      46.043  42.434  64.610  1.00 55.03           C
ATOM    128  CD1 TYR A  16      45.647  41.263  65.217  1.00 55.03           C
ATOM    129  CD2 TYR A  16      45.789  43.630  65.242  1.00 55.03           C
ATOM    130  CE1 TYR A  16      45.023  41.282  66.444  1.00 55.03           C
ATOM    131  CE2 TYR A  16      45.165  43.656  66.468  1.00 55.03           C
ATOM    132  CZ  TYR A  16      44.781  42.482  67.071  1.00 55.03           C
ATOM    133  OH  TYR A  16      44.141  42.511  68.329  1.00 55.03           O
ATOM    134  C   TYR A  16      48.743  41.546  62.191  1.00 55.03           C
ATOM    135  O   TYR A  16      48.743  40.375  61.813  1.00 55.03           O
ATOM    136  N   TRP A  17      49.266  42.538  61.458  1.00 76.84           N
ATOM    137  CA  TRP A  17      49.777  42.324  60.140  1.00 76.84           C
ATOM    138  CB  TRP A  17      50.274  43.634  59.516  1.00 76.84           C
ATOM    139  CG  TRP A  17      50.658  43.504  58.069  1.00 76.84           C
ATOM    140  CD2 TRP A  17      49.696  43.320  57.023  1.00 76.84           C
ATOM    141  CD1 TRP A  17      51.886  43.493  57.477  1.00 76.84           C
ATOM    142  NE1 TRP A  17      51.747  43.334  56.119  1.00 76.84           N
ATOM    143  CE2 TRP A  17      50.404  43.219  55.828  1.00 76.84           C
ATOM    144  CE3 TRP A  17      48.332  43.236  57.058  1.00 76.84           C
ATOM    145  CZ2 TRP A  17      49.754  43.035  54.643  1.00 76.84           C
ATOM    146  CZ3 TRP A  17      47.678  43.052  55.859  1.00 76.84           C
ATOM    147  CH2 TRP A  17      48.379  42.954  54.676  1.00 76.84           C
ATOM    148  C   TRP A  17      50.905  41.340  60.209  1.00 76.84           C
ATOM    149  O   TRP A  17      51.025  40.466  59.352  1.00 76.84           O
ATOM    150  N   LYS A  18      51.762  41.446  61.241  1.00118.83           N
ATOM    151  CA  LYS A  18      52.868  40.545  61.392  1.00118.83           C
ATOM    152  CB  LYS A  18      53.801  40.919  62.558  1.00118.83           C
ATOM    153  CG  LYS A  18      54.878  41.934  62.157  1.00118.83           C
ATOM    154  CD  LYS A  18      54.337  43.285  61.686  1.00118.83           C
ATOM    155  CE  LYS A  18      55.430  44.226  61.176  1.00118.83           C
ATOM    156  NZ  LYS A  18      54.831  45.300  60.359  1.00118.83           N
ATOM    157  C   LYS A  18      52.359  39.141  61.578  1.00118.83           C
ATOM    158  O   LYS A  18      53.035  38.188  61.195  1.00118.83           O
ATOM    159  N   ASN A  19      51.187  38.966  62.225  1.00102.02           N
ATOM    160  CA  ASN A  19      50.598  37.660  62.404  1.00102.02           C
ATOM    161  CB  ASN A  19      49.302  37.685  63.231  1.00102.02           C
ATOM    162  CG  ASN A  19      49.574  38.182  64.635  1.00102.02           C
ATOM    163  OD1 ASN A  19      50.608  37.897  65.235  1.00102.02           O
ATOM    164  ND2 ASN A  19      48.599  38.961  65.176  1.00102.02           N
ATOM    165  C   ASN A  19      50.151  37.125  61.070  1.00102.02           C
ATOM    166  O   ASN A  19      50.350  35.954  60.749  1.00102.02           O
ATOM    167  N   ARG A  20      49.528  38.001  60.258  1.00161.49           N
ATOM    168  CA  ARG A  20      48.926  37.674  58.986  1.00161.49           C
ATOM    169  CB  ARG A  20      49.924  36.978  58.052  1.00161.49           C
ATOM    170  CG  ARG A  20      51.194  37.798  57.837  1.00161.49           C
ATOM    171  CD  ARG A  20      52.366  36.929  57.398  1.00161.49           C
ATOM    172  NE  ARG A  20      52.498  35.849  58.416  1.00161.49           N
ATOM    173  CZ  ARG A  20      53.489  35.890  59.353  1.00161.49           C
ATOM    174  NH1 ARG A  20      54.419  36.889  59.326  1.00161.49           N
ATOM    175  NH2 ARG A  20      53.552  34.923  60.314  1.00161.49           N
ATOM    176  C   ARG A  20      47.715  36.757  59.112  1.00161.49           C
ATOM    177  O   ARG A  20      47.416  36.080  58.128  1.00161.49           O
ATOM    178  N   PRO A  21      46.983  36.647  60.209  1.00111.77           N
ATOM    179  CA  PRO A  21      45.876  35.726  60.310  1.00111.77           C
ATOM    180  CD  PRO A  21      46.852  37.692  61.219  1.00111.77           C
ATOM    181  CB  PRO A  21      45.508  35.752  61.787  1.00111.77           C
ATOM    182  CG  PRO A  21      45.717  37.232  62.153  1.00111.77           C
ATOM    183  C   PRO A  21      44.659  36.144  59.525  1.00111.77           C
ATOM    184  O   PRO A  21      43.768  35.317  59.334  1.00111.77           O
ATOM    185  N   GLU A  22      44.605  37.398  59.044  1.00 86.74           N
ATOM    186  CA  GLU A  22      43.398  38.004  58.549  1.00 86.74           C
ATOM    187  CB  GLU A  22      43.680  39.380  57.933  1.00 86.74           C
ATOM    188  CG  GLU A  22      44.148  40.380  58.991  1.00 86.74           C
ATOM    189  CD  GLU A  22      44.773  41.575  58.295  1.00 86.74           C
ATOM    190  OE1 GLU A  22      44.207  42.038  57.269  1.00 86.74           O
ATOM    191  OE2 GLU A  22      45.832  42.043  58.792  1.00 86.74           O
ATOM    192  C   GLU A  22      42.725  37.152  57.525  1.00 86.74           C
ATOM    193  O   GLU A  22      41.508  36.985  57.583  1.00 86.74           O
ATOM    194  N   LYS A  23      43.466  36.604  56.551  1.00 64.87           N
ATOM    195  CA  LYS A  23      42.808  35.754  55.606  1.00 64.87           C
ATOM    196  CB  LYS A  23      42.288  36.510  54.374  1.00 64.87           C
ATOM    197  CG  LYS A  23      41.441  35.646  53.444  1.00 64.87           C
ATOM    198  CD  LYS A  23      40.698  36.458  52.388  1.00 64.87           C
ATOM    199  CE  LYS A  23      39.859  35.603  51.442  1.00 64.87           C
ATOM    200  NZ  LYS A  23      39.258  36.461  50.401  1.00 64.87           N
ATOM    201  C   LYS A  23      43.829  34.773  55.134  1.00 64.87           C
ATOM    202  O   LYS A  23      45.023  35.066  55.096  1.00 64.87           O
ATOM    203  N   PRO A  24      43.390  33.602  54.779  1.00 65.88           N
ATOM    204  CA  PRO A  24      44.314  32.604  54.327  1.00 65.88           C
ATOM    205  CD  PRO A  24      42.215  33.014  55.404  1.00 65.88           C
ATOM    206  CB  PRO A  24      43.524  31.299  54.284  1.00 65.88           C
ATOM    207  CG  PRO A  24      42.447  31.493  55.368  1.00 65.88           C
ATOM    208  C   PRO A  24      44.931  32.992  53.021  1.00 65.88           C
ATOM    209  O   PRO A  24      45.961  32.422  52.663  1.00 65.88           O
ATOM    210  N   ASP A  25      44.312  33.930  52.281  1.00 63.05           N
ATOM    211  CA  ASP A  25      44.844  34.297  51.003  1.00 63.05           C
ATOM    212  CB  ASP A  25      44.020  35.375  50.278  1.00 63.05           C
ATOM    213  CG  ASP A  25      42.672  34.804  49.864  1.00 63.05           C
ATOM    214  OD1 ASP A  25      42.394  33.617  50.178  1.00 63.05           O
ATOM    215  OD2 ASP A  25      41.893  35.563  49.229  1.00 63.05           O
ATOM    216  C   ASP A  25      46.204  34.879  51.196  1.00 63.05           C
ATOM    217  O   ASP A  25      46.351  35.981  51.722  1.00 63.05           O
ATOM    218  N   GLY A  26      47.248  34.152  50.756  1.00 28.54           N
ATOM    219  CA  GLY A  26      48.560  34.715  50.850  1.00 28.54           C
ATOM    220  C   GLY A  26      48.587  35.836  49.869  1.00 28.54           C
ATOM    221  O   GLY A  26      48.402  35.634  48.669  1.00 28.54           O
ATOM    222  N   ARG A  27      48.842  37.058  50.363  1.00 89.18           N
ATOM    223  CA  ARG A  27      48.877  38.188  49.489  1.00 89.18           C
ATOM    224  CB  ARG A  27      47.654  39.109  49.623  1.00 89.18           C
ATOM    225  CG  ARG A  27      46.355  38.470  49.128  1.00 89.18           C
ATOM    226  CD  ARG A  27      46.289  38.338  47.605  1.00 89.18           C
ATOM    227  NE  ARG A  27      44.946  37.794  47.256  1.00 89.18           N
ATOM    228  CZ  ARG A  27      44.729  36.447  47.251  1.00 89.18           C
ATOM    229  NH1 ARG A  27      45.740  35.590  47.581  1.00 89.18           N
ATOM    230  NH2 ARG A  27      43.499  35.956  46.922  1.00 89.18           N
ATOM    231  C   ARG A  27      50.095  38.980  49.843  1.00 89.18           C
ATOM    232  O   ARG A  27      50.559  38.972  50.982  1.00 89.18           O
ATOM    233  N   ARG A  28      50.598  39.723  48.844  1.00138.62           N
ATOM    234  CA  ARG A  28      51.822  40.471  48.841  1.00138.62           C
ATOM    235  CB  ARG A  28      52.251  40.951  47.445  1.00138.62           C
ATOM    236  CG  ARG A  28      53.735  41.317  47.417  1.00138.62           C
ATOM    237  CD  ARG A  28      54.340  41.478  46.022  1.00138.62           C
ATOM    238  NE  ARG A  28      55.817  41.429  46.205  1.00138.62           N
ATOM    239  CZ  ARG A  28      56.607  40.747  45.327  1.00138.62           C
ATOM    240  NH1 ARG A  28      56.071  40.221  44.187  1.00138.62           N
ATOM    241  NH2 ARG A  28      57.934  40.579  45.600  1.00138.62           N
ATOM    242  C   ARG A  28      51.764  41.655  49.757  1.00138.62           C
ATOM    243  O   ARG A  28      52.765  42.346  49.941  1.00138.62           O
ATOM    244  N   ALA A  29      50.586  41.942  50.336  1.00 62.78           N
ATOM    245  CA  ALA A  29      50.371  43.134  51.111  1.00 62.78           C
ATOM    246  CB  ALA A  29      48.996  43.151  51.797  1.00 62.78           C
ATOM    247  C   ALA A  29      51.430  43.282  52.171  1.00 62.78           C
ATOM    248  O   ALA A  29      51.824  44.404  52.491  1.00 62.78           O
ATOM    249  N   VAL A  30      51.928  42.174  52.749  1.00117.48           N
ATOM    250  CA  VAL A  30      52.916  42.276  53.791  1.00117.48           C
ATOM    251  CB  VAL A  30      53.360  40.948  54.333  1.00117.48           C
ATOM    252  CG1 VAL A  30      52.176  40.308  55.068  1.00117.48           C
ATOM    253  CG2 VAL A  30      53.908  40.087  53.185  1.00117.48           C
ATOM    254  C   VAL A  30      54.137  43.001  53.301  1.00117.48           C
ATOM    255  O   VAL A  30      54.732  43.781  54.044  1.00117.48           O
ATOM    256  N   LEU A  31      54.537  42.783  52.034  1.00 66.43           N
ATOM    257  CA  LEU A  31      55.745  43.351  51.505  1.00 66.43           C
ATOM    258  CB  LEU A  31      56.014  42.884  50.064  1.00 66.43           C
ATOM    259  CG  LEU A  31      57.306  43.437  49.445  1.00 66.43           C
ATOM    260  CD1 LEU A  31      58.539  43.021  50.261  1.00 66.43           C
ATOM    261  CD2 LEU A  31      57.414  43.019  47.973  1.00 66.43           C
ATOM    262  C   LEU A  31      55.673  44.853  51.531  1.00 66.43           C
ATOM    263  O   LEU A  31      56.667  45.511  51.838  1.00 66.43           O
ATOM    264  N   ARG A  32      54.502  45.441  51.212  1.00 96.47           N
ATOM    265  CA  ARG A  32      54.366  46.874  51.182  1.00 96.47           C
ATOM    266  CB  ARG A  32      52.945  47.314  50.777  1.00 96.47           C
ATOM    267  CG  ARG A  32      52.767  48.833  50.725  1.00 96.47           C
ATOM    268  CD  ARG A  32      51.307  49.299  50.670  1.00 96.47           C
ATOM    269  NE  ARG A  32      50.691  48.815  49.401  1.00 96.47           N
ATOM    270  CZ  ARG A  32      49.999  47.637  49.384  1.00 96.47           C
ATOM    271  NH1 ARG A  32      49.909  46.882  50.518  1.00 96.47           N
ATOM    272  NH2 ARG A  32      49.380  47.227  48.239  1.00 96.47           N
ATOM    273  C   ARG A  32      54.633  47.438  52.553  1.00 96.47           C
ATOM    274  O   ARG A  32      55.377  48.406  52.696  1.00 96.47           O
ATOM    275  N   SER A  33      54.049  46.840  53.612  1.00 44.55           N
ATOM    276  CA  SER A  33      54.230  47.360  54.943  1.00 44.55           C
ATOM    277  CB  SER A  33      53.426  46.590  56.004  1.00 44.55           C
ATOM    278  OG  SER A  33      53.648  47.152  57.289  1.00 44.55           O
ATOM    279  C   SER A  33      55.675  47.262  55.338  1.00 44.55           C
ATOM    280  O   SER A  33      56.234  48.185  55.928  1.00 44.55           O
ATOM    281  N   GLN A  34      56.321  46.136  54.991  1.00104.71           N
ATOM    282  CA  GLN A  34      57.675  45.844  55.376  1.00104.71           C
ATOM    283  CB  GLN A  34      58.119  44.459  54.868  1.00104.71           C
ATOM    284  CG  GLN A  34      57.191  43.313  55.290  1.00104.71           C
ATOM    285  CD  GLN A  34      57.499  42.909  56.723  1.00104.71           C
ATOM    286  OE1 GLN A  34      58.357  42.064  56.970  1.00104.71           O
ATOM    287  NE2 GLN A  34      56.772  43.523  57.693  1.00104.71           N
ATOM    288  C   GLN A  34      58.615  46.850  54.774  1.00104.71           C
ATOM    289  O   GLN A  34      59.577  47.261  55.420  1.00104.71           O
ATOM    290  N   VAL A  35      58.392  47.240  53.502  1.00 50.34           N
ATOM    291  CA  VAL A  35      59.253  48.204  52.870  1.00 50.34           C
ATOM    292  CB  VAL A  35      58.998  48.398  51.398  1.00 50.34           C
ATOM    293  CG1 VAL A  35      59.268  47.068  50.676  1.00 50.34           C
ATOM    294  CG2 VAL A  35      57.585  48.964  51.179  1.00 50.34           C
ATOM    295  C   VAL A  35      59.113  49.542  53.532  1.00 50.34           C
ATOM    296  O   VAL A  35      60.111  50.231  53.732  1.00 50.34           O
ATOM    297  N   LEU A  36      57.878  49.955  53.893  1.00138.43           N
ATOM    298  CA  LEU A  36      57.706  51.265  54.458  1.00138.43           C
ATOM    299  CB  LEU A  36      56.214  51.585  54.694  1.00138.43           C
ATOM    300  CG  LEU A  36      55.921  53.006  55.214  1.00138.43           C
ATOM    301  CD1 LEU A  36      56.347  53.182  56.673  1.00138.43           C
ATOM    302  CD2 LEU A  36      56.546  54.074  54.309  1.00138.43           C
ATOM    303  C   LEU A  36      58.457  51.352  55.755  1.00138.43           C
ATOM    304  O   LEU A  36      59.201  52.305  55.986  1.00138.43           O
ATOM    305  N   GLU A  37      58.319  50.338  56.629  1.00 68.21           N
ATOM    306  CA  GLU A  37      58.983  50.387  57.903  1.00 68.21           C
ATOM    307  CB  GLU A  37      58.579  49.232  58.844  1.00 68.21           C
ATOM    308  CG  GLU A  37      58.772  47.823  58.283  1.00 68.21           C
ATOM    309  CD  GLU A  37      58.087  46.857  59.244  1.00 68.21           C
ATOM    310  OE1 GLU A  37      57.656  47.315  60.336  1.00 68.21           O
ATOM    311  OE2 GLU A  37      57.984  45.649  58.898  1.00 68.21           O
ATOM    312  C   GLU A  37      60.472  50.422  57.703  1.00 68.21           C
ATOM    313  O   GLU A  37      61.185  51.114  58.426  1.00 68.21           O
ATOM    314  N   LEU A  38      60.992  49.687  56.706  1.00113.17           N
ATOM    315  CA  LEU A  38      62.411  49.675  56.458  1.00113.17           C
ATOM    316  CB  LEU A  38      62.775  48.723  55.292  1.00113.17           C
ATOM    317  CG  LEU A  38      64.270  48.603  54.906  1.00113.17           C
ATOM    318  CD1 LEU A  38      64.834  49.884  54.270  1.00113.17           C
ATOM    319  CD2 LEU A  38      65.114  48.108  56.085  1.00113.17           C
ATOM    320  C   LEU A  38      62.844  51.062  56.080  1.00113.17           C
ATOM    321  O   LEU A  38      63.899  51.535  56.500  1.00113.17           O
ATOM    322  N   HIS A  39      62.032  51.741  55.254  1.00 77.92           N
ATOM    323  CA  HIS A  39      62.348  53.022  54.682  1.00 77.92           C
ATOM    324  ND1 HIS A  39      62.232  53.989  51.438  1.00 77.92           N
ATOM    325  CG  HIS A  39      61.692  54.397  52.637  1.00 77.92           C
ATOM    326  CB  HIS A  39      61.251  53.428  53.685  1.00 77.92           C
ATOM    327  NE2 HIS A  39      62.168  56.205  51.387  1.00 77.92           N
ATOM    328  CD2 HIS A  39      61.660  55.755  52.592  1.00 77.92           C
ATOM    329  CE1 HIS A  39      62.497  55.111  50.729  1.00 77.92           C
ATOM    330  C   HIS A  39      62.418  54.078  55.748  1.00 77.92           C
ATOM    331  O   HIS A  39      63.315  54.922  55.737  1.00 77.92           O
ATOM    332  N   GLY A  40      61.433  54.082  56.669  1.00 41.46           N
ATOM    333  CA  GLY A  40      61.368  55.057  57.723  1.00 41.46           C
ATOM    334  C   GLY A  40      62.461  54.877  58.730  1.00 41.46           C
ATOM    335  O   GLY A  40      63.012  55.851  59.241  1.00 41.46           O
ATOM    336  N   ILE A  41      62.763  53.620  59.095  1.00132.14           N
ATOM    337  CA  ILE A  41      63.796  53.379  60.059  1.00132.14           C
ATOM    338  CB  ILE A  41      63.868  51.936  60.462  1.00132.14           C
ATOM    339  CG2 ILE A  41      63.962  51.063  59.202  1.00132.14           C
ATOM    340  CG1 ILE A  41      64.988  51.729  61.486  1.00132.14           C
ATOM    341  CD1 ILE A  41      64.919  50.380  62.200  1.00132.14           C
ATOM    342  C   ILE A  41      65.107  53.819  59.491  1.00132.14           C
ATOM    343  O   ILE A  41      65.891  54.480  60.171  1.00132.14           O
ATOM    344  N   SER A  42      65.376  53.479  58.215  1.00131.99           N
ATOM    345  CA  SER A  42      66.628  53.883  57.638  1.00131.99           C
ATOM    346  CB  SER A  42      67.199  52.842  56.660  1.00131.99           C
ATOM    347  OG  SER A  42      66.296  52.615  55.587  1.00131.99           O
ATOM    348  C   SER A  42      66.392  55.148  56.883  1.00131.99           C
ATOM    349  O   SER A  42      66.447  55.190  55.656  1.00131.99           O
ATOM    350  N   HIS A  43      66.233  56.253  57.626  1.00 80.54           N
ATOM    351  CA  HIS A  43      65.934  57.512  57.024  1.00 80.54           C
ATOM    352  ND1 HIS A  43      67.847  59.543  59.060  1.00 80.54           N
ATOM    353  CG  HIS A  43      66.750  58.714  59.117  1.00 80.54           C
ATOM    354  CB  HIS A  43      65.696  58.631  58.054  1.00 80.54           C
ATOM    355  NE2 HIS A  43      67.985  58.439  60.986  1.00 80.54           N
ATOM    356  CD2 HIS A  43      66.850  58.046  60.299  1.00 80.54           C
ATOM    357  CE1 HIS A  43      68.552  59.339  60.203  1.00 80.54           C
ATOM    358  C   HIS A  43      67.066  57.888  56.118  1.00 80.54           C
ATOM    359  O   HIS A  43      66.881  58.661  55.179  1.00 80.54           O
ATOM    360  N   GLY A  44      68.293  57.425  56.425  1.00 89.08           N
ATOM    361  CA  GLY A  44      69.415  57.773  55.604  1.00 89.08           C
ATOM    362  C   GLY A  44      69.434  57.203  54.200  1.00 89.08           C
ATOM    363  O   GLY A  44      69.293  57.958  53.241  1.00 89.08           O
ATOM    364  N   SER A  45      69.494  55.863  54.005  1.00165.17           N
ATOM    365  CA  SER A  45      69.816  55.450  52.652  1.00165.17           C
ATOM    366  CB  SER A  45      71.022  54.495  52.606  1.00165.17           C
ATOM    367  OG  SER A  45      71.308  54.128  51.265  1.00165.17           O
ATOM    368  C   SER A  45      68.664  54.759  51.978  1.00165.17           C
ATOM    369  O   SER A  45      68.782  53.650  51.471  1.00165.17           O
ATOM    370  N   ALA A  46      67.564  55.511  51.858  1.00144.66           N
ATOM    371  CA  ALA A  46      66.239  55.268  51.362  1.00144.66           C
ATOM    372  CB  ALA A  46      65.245  56.375  51.756  1.00144.66           C
ATOM    373  C   ALA A  46      66.118  55.091  49.877  1.00144.66           C
ATOM    374  O   ALA A  46      64.989  55.088  49.397  1.00144.66           O
ATOM    375  N   GLY A  47      67.208  55.209  49.091  1.00 42.63           N
ATOM    376  CA  GLY A  47      67.076  55.047  47.661  1.00 42.63           C
ATOM    377  C   GLY A  47      66.466  53.708  47.334  1.00 42.63           C
ATOM    378  O   GLY A  47      66.634  52.725  48.053  1.00 42.63           O
ATOM    379  N   ALA A  48      65.754  53.648  46.186  1.00 37.44           N
ATOM    380  CA  ALA A  48      65.028  52.485  45.750  1.00 37.44           C
ATOM    381  CB  ALA A  48      64.281  52.713  44.425  1.00 37.44           C
ATOM    382  C   ALA A  48      65.975  51.342  45.551  1.00 37.44           C
ATOM    383  O   ALA A  48      65.650  50.200  45.873  1.00 37.44           O
ATOM    384  N   ARG A  49      67.169  51.624  45.000  1.00 77.76           N
ATOM    385  CA  ARG A  49      68.163  50.620  44.750  1.00 77.76           C
ATOM    386  CB  ARG A  49      69.405  51.226  44.073  1.00 77.76           C
ATOM    387  CG  ARG A  49      70.597  50.280  43.938  1.00 77.76           C
ATOM    388  CD  ARG A  49      71.532  50.338  45.147  1.00 77.76           C
ATOM    389  NE  ARG A  49      72.654  49.388  44.913  1.00 77.76           N
ATOM    390  CZ  ARG A  49      73.355  48.906  45.980  1.00 77.76           C
ATOM    391  NH1 ARG A  49      72.968  49.237  47.246  1.00 77.76           N
ATOM    392  NH2 ARG A  49      74.443  48.105  45.782  1.00 77.76           N
ATOM    393  C   ARG A  49      68.588  50.009  46.053  1.00 77.76           C
ATOM    394  O   ARG A  49      68.743  48.792  46.156  1.00 77.76           O
ATOM    395  N   SER A  50      68.788  50.850  47.085  1.00 33.38           N
ATOM    396  CA  SER A  50      69.241  50.393  48.370  1.00 33.38           C
ATOM    397  CB  SER A  50      69.516  51.554  49.340  1.00 33.38           C
ATOM    398  OG  SER A  50      70.579  52.354  48.844  1.00 33.38           O
ATOM    399  C   SER A  50      68.203  49.516  48.996  1.00 33.38           C
ATOM    400  O   SER A  50      68.520  48.466  49.555  1.00 33.38           O
ATOM    401  N   ILE A  51      66.928  49.933  48.904  1.00 48.68           N
ATOM    402  CA  ILE A  51      65.829  49.231  49.499  1.00 48.68           C
ATOM    403  CB  ILE A  51      64.519  49.941  49.310  1.00 48.68           C
ATOM    404  CG2 ILE A  51      63.403  49.045  49.872  1.00 48.68           C
ATOM    405  CG1 ILE A  51      64.554  51.335  49.957  1.00 48.68           C
ATOM    406  CD1 ILE A  51      63.400  52.226  49.500  1.00 48.68           C
ATOM    407  C   ILE A  51      65.717  47.886  48.849  1.00 48.68           C
ATOM    408  O   ILE A  51      65.466  46.889  49.522  1.00 48.68           O
ATOM    409  N   ALA A  52      65.900  47.822  47.516  1.00 34.99           N
ATOM    410  CA  ALA A  52      65.770  46.585  46.805  1.00 34.99           C
ATOM    411  CB  ALA A  52      65.983  46.743  45.290  1.00 34.99           C
ATOM    412  C   ALA A  52      66.786  45.601  47.308  1.00 34.99           C
ATOM    413  O   ALA A  52      66.461  44.440  47.542  1.00 34.99           O
ATOM    414  N   THR A  53      68.043  46.038  47.507  1.00 37.40           N
ATOM    415  CA  THR A  53      69.079  45.146  47.946  1.00 37.40           C
ATOM    416  CB  THR A  53      70.437  45.789  47.955  1.00 37.40           C
ATOM    417  OG1 THR A  53      70.465  46.893  48.847  1.00 37.40           O
ATOM    418  CG2 THR A  53      70.765  46.253  46.525  1.00 37.40           C
ATOM    419  C   THR A  53      68.774  44.655  49.329  1.00 37.40           C
ATOM    420  O   THR A  53      68.983  43.483  49.638  1.00 37.40           O
ATOM    421  N   MET A  54      68.266  45.544  50.204  1.00155.47           N
ATOM    422  CA  MET A  54      67.980  45.204  51.570  1.00155.47           C
ATOM    423  CB  MET A  54      67.435  46.389  52.388  1.00155.47           C
ATOM    424  CG  MET A  54      68.459  47.491  52.662  1.00155.47           C
ATOM    425  SD  MET A  54      69.827  46.984  53.747  1.00155.47           S
ATOM    426  CE  MET A  54      70.635  48.612  53.758  1.00155.47           C
ATOM    427  C   MET A  54      66.923  44.146  51.604  1.00155.47           C
ATOM    428  O   MET A  54      67.009  43.201  52.388  1.00155.47           O
ATOM    429  N   ALA A  55      65.895  44.292  50.748  1.00 37.16           N
ATOM    430  CA  ALA A  55      64.788  43.385  50.702  1.00 37.16           C
ATOM    431  CB  ALA A  55      63.714  43.810  49.686  1.00 37.16           C
ATOM    432  C   ALA A  55      65.271  42.027  50.303  1.00 37.16           C
ATOM    433  O   ALA A  55      64.874  41.028  50.900  1.00 37.16           O
ATOM    434  N   THR A  56      66.167  41.950  49.300  1.00 36.30           N
ATOM    435  CA  THR A  56      66.627  40.674  48.829  1.00 36.30           C
ATOM    436  CB  THR A  56      67.564  40.760  47.657  1.00 36.30           C
ATOM    437  OG1 THR A  56      68.728  41.496  48.002  1.00 36.30           O
ATOM    438  CG2 THR A  56      66.833  41.431  46.480  1.00 36.30           C
ATOM    439  C   THR A  56      67.335  39.970  49.945  1.00 36.30           C
ATOM    440  O   THR A  56      67.167  38.764  50.125  1.00 36.30           O
ATOM    441  N   ARG A  57      68.131  40.711  50.738  1.00150.18           N
ATOM    442  CA  ARG A  57      68.876  40.125  51.818  1.00150.18           C
ATOM    443  CB  ARG A  57      69.722  41.153  52.588  1.00150.18           C
ATOM    444  CG  ARG A  57      70.788  41.823  51.720  1.00150.18           C
ATOM    445  CD  ARG A  57      71.706  42.779  52.483  1.00150.18           C
ATOM    446  NE  ARG A  57      72.854  41.977  52.994  1.00150.18           N
ATOM    447  CZ  ARG A  57      73.926  41.736  52.183  1.00150.18           C
ATOM    448  NH1 ARG A  57      73.940  42.225  50.909  1.00150.18           N
ATOM    449  NH2 ARG A  57      74.984  41.005  52.642  1.00150.18           N
ATOM    450  C   ARG A  57      67.889  39.540  52.781  1.00150.18           C
ATOM    451  O   ARG A  57      68.139  38.504  53.396  1.00150.18           O
ATOM    452  N   ARG A  58      66.753  40.242  52.943  1.00198.07           N
ATOM    453  CA  ARG A  58      65.636  39.903  53.779  1.00198.07           C
ATOM    454  CB  ARG A  58      64.673  41.088  53.988  1.00198.07           C
ATOM    455  CG  ARG A  58      65.271  42.160  54.909  1.00198.07           C
ATOM    456  CD  ARG A  58      64.540  43.506  54.912  1.00198.07           C
ATOM    457  NE  ARG A  58      63.213  43.329  55.569  1.00198.07           N
ATOM    458  CZ  ARG A  58      62.585  44.415  56.107  1.00198.07           C
ATOM    459  NH1 ARG A  58      63.231  45.617  56.149  1.00198.07           N
ATOM    460  NH2 ARG A  58      61.318  44.305  56.602  1.00198.07           N
ATOM    461  C   ARG A  58      64.890  38.725  53.206  1.00198.07           C
ATOM    462  O   ARG A  58      64.088  38.111  53.905  1.00198.07           O
ATOM    463  N   GLY A  59      65.065  38.423  51.901  1.00 43.29           N
ATOM    464  CA  GLY A  59      64.439  37.261  51.323  1.00 43.29           C
ATOM    465  C   GLY A  59      63.300  37.659  50.432  1.00 43.29           C
ATOM    466  O   GLY A  59      62.693  36.810  49.781  1.00 43.29           O
ATOM    467  N   TYR A  60      62.991  38.964  50.364  1.00157.88           N
ATOM    468  CA  TYR A  60      61.873  39.473  49.616  1.00157.88           C
ATOM    469  CB  TYR A  60      61.548  40.953  49.883  1.00157.88           C
ATOM    470  CG  TYR A  60      61.231  41.121  51.329  1.00157.88           C
ATOM    471  CD1 TYR A  60      60.216  40.399  51.913  1.00157.88           C
ATOM    472  CD2 TYR A  60      61.986  41.965  52.111  1.00157.88           C
ATOM    473  CE1 TYR A  60      59.932  40.553  53.250  1.00157.88           C
ATOM    474  CE2 TYR A  60      61.702  42.123  53.447  1.00157.88           C
ATOM    475  CZ  TYR A  60      60.670  41.420  54.020  1.00157.88           C
ATOM    476  OH  TYR A  60      60.377  41.581  55.392  1.00157.88           O
ATOM    477  C   TYR A  60      62.021  39.329  48.123  1.00157.88           C
ATOM    478  O   TYR A  60      61.019  39.152  47.432  1.00157.88           O
ATOM    479  N   GLN A  61      63.249  39.417  47.571  1.00 83.97           N
ATOM    480  CA  GLN A  61      63.429  39.374  46.139  1.00 83.97           C
ATOM    481  CB  GLN A  61      62.969  38.047  45.511  1.00 83.97           C
ATOM    482  CG  GLN A  61      63.513  36.805  46.223  1.00 83.97           C
ATOM    483  CD  GLN A  61      64.966  37.052  46.596  1.00 83.97           C
ATOM    484  OE1 GLN A  61      65.745  37.602  45.819  1.00 83.97           O
ATOM    485  NE2 GLN A  61      65.337  36.644  47.839  1.00 83.97           N
ATOM    486  C   GLN A  61      62.607  40.470  45.517  1.00 83.97           C
ATOM    487  O   GLN A  61      61.652  40.211  44.787  1.00 83.97           O
ATOM    488  N   MET A  62      62.972  41.737  45.824  1.00116.89           N
ATOM    489  CA  MET A  62      62.272  42.921  45.396  1.00116.89           C
ATOM    490  CB  MET A  62      62.225  44.007  46.484  1.00116.89           C
ATOM    491  CG  MET A  62      61.016  43.941  47.408  1.00116.89           C
ATOM    492  SD  MET A  62      59.572  44.777  46.684  1.00116.89           S
ATOM    493  CE  MET A  62      60.268  46.444  46.867  1.00116.89           C
ATOM    494  C   MET A  62      62.876  43.590  44.197  1.00116.89           C
ATOM    495  O   MET A  62      63.778  44.420  44.307  1.00116.89           O
ATOM    496  N   GLY A  63      62.295  43.329  43.013  1.00 28.22           N
ATOM    497  CA  GLY A  63      62.787  43.943  41.815  1.00 28.22           C
ATOM    498  C   GLY A  63      62.410  45.392  41.845  1.00 28.22           C
ATOM    499  O   GLY A  63      61.488  45.804  42.546  1.00 28.22           O
ATOM    500  N   ARG A  64      63.095  46.191  41.007  1.00 76.66           N
ATOM    501  CA  ARG A  64      62.939  47.614  40.929  1.00 76.66           C
ATOM    502  CB  ARG A  64      63.845  48.229  39.850  1.00 76.66           C
ATOM    503  CG  ARG A  64      63.620  47.623  38.463  1.00 76.66           C
ATOM    504  CD  ARG A  64      64.555  48.171  37.385  1.00 76.66           C
ATOM    505  NE  ARG A  64      64.012  49.480  36.929  1.00 76.66           N
ATOM    506  CZ  ARG A  64      63.214  49.529  35.823  1.00 76.66           C
ATOM    507  NH1 ARG A  64      62.933  48.383  35.135  1.00 76.66           N
ATOM    508  NH2 ARG A  64      62.695  50.719  35.404  1.00 76.66           N
ATOM    509  C   ARG A  64      61.521  47.928  40.586  1.00 76.66           C
ATOM    510  O   ARG A  64      60.990  48.954  41.008  1.00 76.66           O
ATOM    511  N   TRP A  65      60.873  47.065  39.787  1.00 47.48           N
ATOM    512  CA  TRP A  65      59.510  47.296  39.400  1.00 47.48           C
ATOM    513  CB  TRP A  65      58.974  46.178  38.487  1.00 47.48           C
ATOM    514  CG  TRP A  65      57.573  46.392  37.968  1.00 47.48           C
ATOM    515  CD2 TRP A  65      56.378  45.923  38.615  1.00 47.48           C
ATOM    516  CD1 TRP A  65      57.171  47.027  36.830  1.00 47.48           C
ATOM    517  NE1 TRP A  65      55.802  46.986  36.727  1.00 47.48           N
ATOM    518  CE2 TRP A  65      55.301  46.309  37.818  1.00 47.48           C
ATOM    519  CE3 TRP A  65      56.193  45.226  39.775  1.00 47.48           C
ATOM    520  CZ2 TRP A  65      54.017  46.002  38.170  1.00 47.48           C
ATOM    521  CZ3 TRP A  65      54.895  44.923  40.128  1.00 47.48           C
ATOM    522  CH2 TRP A  65      53.828  45.302  39.341  1.00 47.48           C
ATOM    523  C   TRP A  65      58.662  47.316  40.637  1.00 47.48           C
ATOM    524  O   TRP A  65      57.829  48.205  40.812  1.00 47.48           O
ATOM    525  N   LEU A  66      58.863  46.331  41.536  1.00 49.90           N
ATOM    526  CA  LEU A  66      58.080  46.207  42.736  1.00 49.90           C
ATOM    527  CB  LEU A  66      58.469  44.953  43.533  1.00 49.90           C
ATOM    528  CG  LEU A  66      58.290  43.655  42.726  1.00 49.90           C
ATOM    529  CD1 LEU A  66      58.693  42.430  43.555  1.00 49.90           C
ATOM    530  CD2 LEU A  66      56.870  43.535  42.146  1.00 49.90           C
ATOM    531  C   LEU A  66      58.332  47.389  43.618  1.00 49.90           C
ATOM    532  O   LEU A  66      57.398  47.973  44.165  1.00 49.90           O
ATOM    533  N   ALA A  67      59.609  47.788  43.760  1.00 30.56           N
ATOM    534  CA  ALA A  67      59.941  48.886  44.621  1.00 30.56           C
ATOM    535  CB  ALA A  67      61.452  49.173  44.666  1.00 30.56           C
ATOM    536  C   ALA A  67      59.260  50.118  44.118  1.00 30.56           C
ATOM    537  O   ALA A  67      58.737  50.906  44.905  1.00 30.56           O
ATOM    538  N   GLY A  68      59.252  50.317  42.787  1.00 21.95           N
ATOM    539  CA  GLY A  68      58.655  51.489  42.213  1.00 21.95           C
ATOM    540  C   GLY A  68      57.177  51.496  42.465  1.00 21.95           C
ATOM    541  O   GLY A  68      56.606  52.532  42.803  1.00 21.95           O
ATOM    542  N   ARG A  69      56.519  50.332  42.302  1.00181.38           N
ATOM    543  CA  ARG A  69      55.093  50.241  42.456  1.00181.38           C
ATOM    544  CB  ARG A  69      54.561  48.812  42.269  1.00181.38           C
ATOM    545  CG  ARG A  69      54.285  48.404  40.826  1.00181.38           C
ATOM    546  CD  ARG A  69      52.788  48.402  40.516  1.00181.38           C
ATOM    547  NE  ARG A  69      52.141  47.509  41.519  1.00181.38           N
ATOM    548  CZ  ARG A  69      51.730  48.009  42.723  1.00181.38           C
ATOM    549  NH1 ARG A  69      51.838  49.342  42.992  1.00181.38           N
ATOM    550  NH2 ARG A  69      51.195  47.174  43.660  1.00181.38           N
ATOM    551  C   ARG A  69      54.708  50.619  43.847  1.00181.38           C
ATOM    552  O   ARG A  69      53.776  51.395  44.045  1.00181.38           O
ATOM    553  N   LEU A  70      55.418  50.077  44.853  1.00 96.98           N
ATOM    554  CA  LEU A  70      55.065  50.368  46.211  1.00 96.98           C
ATOM    555  CB  LEU A  70      55.865  49.557  47.245  1.00 96.98           C
ATOM    556  CG  LEU A  70      55.397  48.093  47.362  1.00 96.98           C
ATOM    557  CD1 LEU A  70      55.472  47.355  46.019  1.00 96.98           C
ATOM    558  CD2 LEU A  70      56.147  47.363  48.486  1.00 96.98           C
ATOM    559  C   LEU A  70      55.255  51.823  46.484  1.00 96.98           C
ATOM    560  O   LEU A  70      54.411  52.454  47.112  1.00 96.98           O
ATOM    561  N   MET A  71      56.342  52.420  45.972  1.00 87.56           N
ATOM    562  CA  MET A  71      56.607  53.805  46.246  1.00 87.56           C
ATOM    563  CB  MET A  71      57.884  54.308  45.551  1.00 87.56           C
ATOM    564  CG  MET A  71      59.180  53.660  46.048  1.00 87.56           C
ATOM    565  SD  MET A  71      59.744  54.199  47.689  1.00 87.56           S
ATOM    566  CE  MET A  71      61.310  53.277  47.640  1.00 87.56           C
ATOM    567  C   MET A  71      55.461  54.616  45.720  1.00 87.56           C
ATOM    568  O   MET A  71      55.094  55.629  46.313  1.00 87.56           O
ATOM    569  N   LYS A  72      54.887  54.211  44.569  1.00 96.37           N
ATOM    570  CA  LYS A  72      53.786  54.929  43.988  1.00 96.37           C
ATOM    571  CB  LYS A  72      53.373  54.359  42.613  1.00 96.37           C
ATOM    572  CG  LYS A  72      52.294  55.157  41.866  1.00 96.37           C
ATOM    573  CD  LYS A  72      50.909  55.126  42.520  1.00 96.37           C
ATOM    574  CE  LYS A  72      49.893  56.085  41.908  1.00 96.37           C
ATOM    575  NZ  LYS A  72      48.662  56.087  42.729  1.00 96.37           N
ATOM    576  C   LYS A  72      52.598  54.865  44.903  1.00 96.37           C
ATOM    577  O   LYS A  72      51.915  55.869  45.099  1.00 96.37           O
ATOM    578  N   GLU A  73      52.296  53.676  45.463  1.00 57.57           N
ATOM    579  CA  GLU A  73      51.151  53.524  46.319  1.00 57.57           C
ATOM    580  CB  GLU A  73      50.924  52.052  46.714  1.00 57.57           C
ATOM    581  CG  GLU A  73      50.566  51.146  45.531  1.00 57.57           C
ATOM    582  CD  GLU A  73      50.497  49.707  46.025  1.00 57.57           C
ATOM    583  OE1 GLU A  73      51.468  49.263  46.693  1.00 57.57           O
ATOM    584  OE2 GLU A  73      49.470  49.034  45.743  1.00 57.57           O
ATOM    585  C   GLU A  73      51.354  54.311  47.587  1.00 57.57           C
ATOM    586  O   GLU A  73      50.466  55.042  48.024  1.00 57.57           O
ATOM    587  N   LEU A  74      52.549  54.175  48.196  1.00134.85           N
ATOM    588  CA  LEU A  74      52.939  54.781  49.447  1.00134.85           C
ATOM    589  CB  LEU A  74      54.314  54.292  49.945  1.00134.85           C
ATOM    590  CG  LEU A  74      54.362  52.894  50.599  1.00134.85           C
ATOM    591  CD1 LEU A  74      53.675  52.903  51.966  1.00134.85           C
ATOM    592  CD2 LEU A  74      53.797  51.790  49.700  1.00134.85           C
ATOM    593  C   LEU A  74      53.047  56.282  49.371  1.00134.85           C
ATOM    594  O   LEU A  74      52.747  56.976  50.341  1.00134.85           O
ATOM    595  N   GLY A  75      53.561  56.827  48.255  1.00 51.64           N
ATOM    596  CA  GLY A  75      53.712  58.252  48.110  1.00 51.64           C
ATOM    597  C   GLY A  75      55.162  58.571  48.369  1.00 51.64           C
ATOM    598  O   GLY A  75      55.877  59.027  47.477  1.00 51.64           O
ATOM    599  N   LEU A  76      55.618  58.355  49.623  1.00169.85           N
ATOM    600  CA  LEU A  76      57.006  58.431  50.019  1.00169.85           C
ATOM    601  CB  LEU A  76      57.819  57.140  49.787  1.00169.85           C
ATOM    602  CG  LEU A  76      57.845  56.150  50.968  1.00169.85           C
ATOM    603  CD1 LEU A  76      56.445  55.711  51.410  1.00169.85           C
ATOM    604  CD2 LEU A  76      58.768  54.962  50.660  1.00169.85           C
ATOM    605  C   LEU A  76      57.788  59.562  49.408  1.00169.85           C
ATOM    606  O   LEU A  76      58.869  59.328  48.867  1.00169.85           O
ATOM    607  N   VAL A  77      57.342  60.822  49.555  1.00110.69           N
ATOM    608  CA  VAL A  77      58.017  61.918  48.908  1.00110.69           C
ATOM    609  CB  VAL A  77      57.366  63.243  49.171  1.00110.69           C
ATOM    610  CG1 VAL A  77      57.673  63.675  50.616  1.00110.69           C
ATOM    611  CG2 VAL A  77      57.823  64.230  48.090  1.00110.69           C
ATOM    612  C   VAL A  77      59.453  61.983  49.356  1.00110.69           C
ATOM    613  O   VAL A  77      59.773  61.715  50.513  1.00110.69           O
ATOM    614  N   SER A  78      60.367  62.354  48.427  1.00 67.55           N
ATOM    615  CA  SER A  78      61.772  62.363  48.734  1.00 67.55           C
ATOM    616  CB  SER A  78      62.666  62.258  47.486  1.00 67.55           C
ATOM    617  OG  SER A  78      62.449  61.017  46.830  1.00 67.55           O
ATOM    618  C   SER A  78      62.136  63.632  49.437  1.00 67.55           C
ATOM    619  O   SER A  78      62.464  64.641  48.813  1.00 67.55           O
ATOM    620  N   CYS A  79      62.155  63.578  50.782  1.00 93.06           N
ATOM    621  CA  CYS A  79      62.458  64.733  51.577  1.00 93.06           C
ATOM    622  CB  CYS A  79      62.040  64.591  53.051  1.00 93.06           C
ATOM    623  SG  CYS A  79      62.942  63.268  53.911  1.00 93.06           S
ATOM    624  C   CYS A  79      63.932  64.982  51.534  1.00 93.06           C
ATOM    625  O   CYS A  79      64.727  64.083  51.267  1.00 93.06           O
ATOM    626  N   GLN A  80      64.322  66.244  51.793  1.00 54.69           N
ATOM    627  CA  GLN A  80      65.700  66.645  51.767  1.00 54.69           C
ATOM    628  CB  GLN A  80      65.903  68.159  51.975  1.00 54.69           C
ATOM    629  CG  GLN A  80      65.415  68.998  50.788  1.00 54.69           C
ATOM    630  CD  GLN A  80      65.661  70.468  51.099  1.00 54.69           C
ATOM    631  OE1 GLN A  80      66.019  70.824  52.221  1.00 54.69           O
ATOM    632  NE2 GLN A  80      65.460  71.347  50.081  1.00 54.69           N
ATOM    633  C   GLN A  80      66.451  65.911  52.838  1.00 54.69           C
ATOM    634  O   GLN A  80      67.570  65.457  52.607  1.00 54.69           O
ATOM    635  N   GLN A  81      65.851  65.763  54.037  1.00147.91           N
ATOM    636  CA  GLN A  81      66.487  65.089  55.139  1.00147.91           C
ATOM    637  CB  GLN A  81      67.102  63.734  54.727  1.00147.91           C
ATOM    638  CG  GLN A  81      67.151  62.691  55.851  1.00147.91           C
ATOM    639  CD  GLN A  81      68.465  62.790  56.600  1.00147.91           C
ATOM    640  OE1 GLN A  81      69.482  63.193  56.040  1.00147.91           O
ATOM    641  NE2 GLN A  81      68.451  62.401  57.903  1.00147.91           N
ATOM    642  C   GLN A  81      67.518  66.043  55.685  1.00147.91           C
ATOM    643  O   GLN A  81      67.908  66.979  54.991  1.00147.91           O
ATOM    644  N   PRO A  82      67.987  65.863  56.895  1.00100.33           N
ATOM    645  CA  PRO A  82      68.864  66.853  57.481  1.00100.33           C
ATOM    646  CD  PRO A  82      67.181  65.201  57.911  1.00100.33           C
ATOM    647  CB  PRO A  82      68.999  66.452  58.950  1.00100.33           C
ATOM    648  CG  PRO A  82      67.645  65.784  59.260  1.00100.33           C
ATOM    649  C   PRO A  82      70.164  67.144  56.783  1.00100.33           C
ATOM    650  O   PRO A  82      70.706  68.229  56.990  1.00100.33           O
ATOM    651  N   THR A  83      70.722  66.177  56.034  1.00102.97           N
ATOM    652  CA  THR A  83      71.939  66.300  55.270  1.00102.97           C
ATOM    653  CB  THR A  83      72.635  64.982  55.091  1.00102.97           C
ATOM    654  OG1 THR A  83      72.940  64.459  56.374  1.00102.97           O
ATOM    655  CG2 THR A  83      73.942  65.168  54.299  1.00102.97           C
ATOM    656  C   THR A  83      71.663  66.939  53.935  1.00102.97           C
ATOM    657  O   THR A  83      72.592  67.280  53.206  1.00102.97           O
ATOM    658  N   HIS A  84      70.378  67.116  53.561  1.00 90.44           N
ATOM    659  CA  HIS A  84      70.023  67.540  52.230  1.00 90.44           C
ATOM    660  ND1 HIS A  84      70.370  70.751  53.332  1.00 90.44           N
ATOM    661  CG  HIS A  84      70.103  70.079  52.160  1.00 90.44           C
ATOM    662  CB  HIS A  84      70.757  68.800  51.731  1.00 90.44           C
ATOM    663  NE2 HIS A  84      68.812  71.926  52.264  1.00 90.44           N
ATOM    664  CD2 HIS A  84      69.150  70.811  51.520  1.00 90.44           C
ATOM    665  CE1 HIS A  84      69.570  71.847  53.343  1.00 90.44           C
ATOM    666  C   HIS A  84      70.345  66.415  51.297  1.00 90.44           C
ATOM    667  O   HIS A  84      70.745  66.616  50.152  1.00 90.44           O
ATOM    668  N   ARG A  85      70.148  65.183  51.809  1.00195.42           N
ATOM    669  CA  ARG A  85      70.357  63.920  51.153  1.00195.42           C
ATOM    670  CB  ARG A  85      70.326  62.715  52.112  1.00195.42           C
ATOM    671  CG  ARG A  85      71.575  62.589  52.981  1.00195.42           C
ATOM    672  CD  ARG A  85      71.716  61.228  53.670  1.00195.42           C
ATOM    673  NE  ARG A  85      72.998  61.267  54.427  1.00195.42           N
ATOM    674  CZ  ARG A  85      73.010  61.722  55.712  1.00195.42           C
ATOM    675  NH1 ARG A  85      71.834  61.992  56.349  1.00195.42           N
ATOM    676  NH2 ARG A  85      74.198  61.893  56.363  1.00195.42           N
ATOM    677  C   ARG A  85      69.342  63.641  50.074  1.00195.42           C
ATOM    678  O   ARG A  85      69.656  62.948  49.108  1.00195.42           O
ATOM    679  N   TYR A  86      68.098  64.151  50.197  1.00 93.44           N
ATOM    680  CA  TYR A  86      67.074  63.870  49.220  1.00 93.44           C
ATOM    681  CB  TYR A  86      67.423  64.365  47.801  1.00 93.44           C
ATOM    682  CG  TYR A  86      67.393  65.855  47.783  1.00 93.44           C
ATOM    683  CD1 TYR A  86      66.190  66.519  47.710  1.00 93.44           C
ATOM    684  CD2 TYR A  86      68.555  66.591  47.821  1.00 93.44           C
ATOM    685  CE1 TYR A  86      66.143  67.893  47.685  1.00 93.44           C
ATOM    686  CE2 TYR A  86      68.515  67.966  47.797  1.00 93.44           C
ATOM    687  CZ  TYR A  86      67.307  68.620  47.734  1.00 93.44           C
ATOM    688  OH  TYR A  86      67.262  70.030  47.711  1.00 93.44           O
ATOM    689  C   TYR A  86      66.761  62.399  49.113  1.00 93.44           C
ATOM    690  O   TYR A  86      67.019  61.775  48.085  1.00 93.44           O
ATOM    691  N   LYS A  87      66.216  61.795  50.196  1.00107.60           N
ATOM    692  CA  LYS A  87      65.772  60.426  50.150  1.00107.60           C
ATOM    693  CB  LYS A  87      66.424  59.504  51.198  1.00107.60           C
ATOM    694  CG  LYS A  87      67.772  58.935  50.754  1.00107.60           C
ATOM    695  CD  LYS A  87      68.850  59.993  50.542  1.00107.60           C
ATOM    696  CE  LYS A  87      70.162  59.421  50.006  1.00107.60           C
ATOM    697  NZ  LYS A  87      70.990  60.512  49.450  1.00107.60           N
ATOM    698  C   LYS A  87      64.294  60.385  50.387  1.00107.60           C
ATOM    699  O   LYS A  87      63.720  61.293  50.986  1.00107.60           O
ATOM    700  N   ARG A  88      63.630  59.309  49.910  1.00 81.15           N
ATOM    701  CA  ARG A  88      62.213  59.216  50.098  1.00 81.15           C
ATOM    702  CB  ARG A  88      61.546  58.049  49.345  1.00 81.15           C
ATOM    703  CG  ARG A  88      61.577  58.253  47.829  1.00 81.15           C
ATOM    704  CD  ARG A  88      60.654  57.323  47.043  1.00 81.15           C
ATOM    705  NE  ARG A  88      60.800  57.679  45.604  1.00 81.15           N
ATOM    706  CZ  ARG A  88      59.713  57.638  44.781  1.00 81.15           C
ATOM    707  NH1 ARG A  88      58.492  57.295  45.285  1.00 81.15           N
ATOM    708  NH2 ARG A  88      59.846  57.946  43.458  1.00 81.15           N
ATOM    709  C   ARG A  88      61.954  59.121  51.567  1.00 81.15           C
ATOM    710  O   ARG A  88      62.748  58.569  52.328  1.00 81.15           O
ATOM    711  N   GLY A  89      60.828  59.722  51.995  1.00 49.25           N
ATOM    712  CA  GLY A  89      60.443  59.769  53.374  1.00 49.25           C
ATOM    713  C   GLY A  89      58.955  59.621  53.388  1.00 49.25           C
ATOM    714  O   GLY A  89      58.251  60.196  52.561  1.00 49.25           O
ATOM    715  N   GLY A  90      58.462  58.892  54.403  1.00101.86           N
ATOM    716  CA  GLY A  90      57.113  58.431  54.592  1.00101.86           C
ATOM    717  C   GLY A  90      56.087  59.506  54.777  1.00101.86           C
ATOM    718  O   GLY A  90      54.901  59.230  54.598  1.00101.86           O
ATOM    719  N   HIS A  91      56.468  60.690  55.292  1.00177.62           N
ATOM    720  CA  HIS A  91      55.519  61.772  55.391  1.00177.62           C
ATOM    721  ND1 HIS A  91      55.021  64.769  54.102  1.00177.62           N
ATOM    722  CG  HIS A  91      54.330  63.579  54.053  1.00177.62           C
ATOM    723  CB  HIS A  91      54.991  62.232  54.017  1.00177.62           C
ATOM    724  NE2 HIS A  91      52.860  65.292  54.111  1.00177.62           N
ATOM    725  CD2 HIS A  91      53.011  63.918  54.056  1.00177.62           C
ATOM    726  CE1 HIS A  91      54.095  65.760  54.136  1.00177.62           C
ATOM    727  C   HIS A  91      54.384  61.342  56.275  1.00177.62           C
ATOM    728  O   HIS A  91      54.591  60.606  57.237  1.00177.62           O
ATOM    729  N   GLU A  92      53.155  61.836  56.007  1.00109.05           N
ATOM    730  CA  GLU A  92      52.013  61.409  56.767  1.00109.05           C
ATOM    731  CB  GLU A  92      50.704  62.125  56.380  1.00109.05           C
ATOM    732  CG  GLU A  92      49.495  61.672  57.203  1.00109.05           C
ATOM    733  CD  GLU A  92      48.275  62.453  56.738  1.00109.05           C
ATOM    734  OE1 GLU A  92      47.865  62.260  55.562  1.00109.05           O
ATOM    735  OE2 GLU A  92      47.738  63.254  57.549  1.00109.05           O
ATOM    736  C   GLU A  92      51.877  59.957  56.444  1.00109.05           C
ATOM    737  O   GLU A  92      52.149  59.548  55.317  1.00109.05           O
ATOM    738  N   HIS A  93      51.452  59.126  57.417  1.00 88.87           N
ATOM    739  CA  HIS A  93      51.496  57.719  57.130  1.00 88.87           C
ATOM    740  ND1 HIS A  93      51.629  54.596  57.137  1.00 88.87           N
ATOM    741  CG  HIS A  93      52.343  55.512  57.877  1.00 88.87           C
ATOM    742  CB  HIS A  93      51.800  56.827  58.341  1.00 88.87           C
ATOM    743  NE2 HIS A  93      53.676  53.764  57.379  1.00 88.87           N
ATOM    744  CD2 HIS A  93      53.590  54.987  58.018  1.00 88.87           C
ATOM    745  CE1 HIS A  93      52.475  53.571  56.864  1.00 88.87           C
ATOM    746  C   HIS A  93      50.205  57.256  56.533  1.00 88.87           C
ATOM    747  O   HIS A  93      49.283  56.825  57.225  1.00 88.87           O
ATOM    748  N   VAL A  94      50.138  57.349  55.196  1.00 63.83           N
ATOM    749  CA  VAL A  94      49.015  56.985  54.385  1.00 63.83           C
ATOM    750  CB  VAL A  94      49.112  57.557  53.000  1.00 63.83           C
ATOM    751  CG1 VAL A  94      49.108  59.093  53.103  1.00 63.83           C
ATOM    752  CG2 VAL A  94      50.364  56.987  52.314  1.00 63.83           C
ATOM    753  C   VAL A  94      48.832  55.496  54.250  1.00 63.83           C
ATOM    754  O   VAL A  94      47.700  55.022  54.160  1.00 63.83           O
ATOM    755  N   ALA A  95      49.925  54.703  54.219  1.00 87.73           N
ATOM    756  CA  ALA A  95      49.732  53.336  53.817  1.00 87.73           C
ATOM    757  CB  ALA A  95      50.966  52.743  53.120  1.00 87.73           C
ATOM    758  C   ALA A  95      49.403  52.425  54.953  1.00 87.73           C
ATOM    759  O   ALA A  95      50.287  51.788  55.527  1.00 87.73           O
ATOM    760  N   ILE A  96      48.090  52.265  55.227  1.00121.65           N
ATOM    761  CA  ILE A  96      47.639  51.352  56.240  1.00121.65           C
ATOM    762  CB  ILE A  96      46.228  51.580  56.701  1.00121.65           C
ATOM    763  CG2 ILE A  96      45.265  51.135  55.587  1.00121.65           C
ATOM    764  CG1 ILE A  96      45.996  50.870  58.043  1.00121.65           C
ATOM    765  CD1 ILE A  96      44.712  51.303  58.751  1.00121.65           C
ATOM    766  C   ILE A  96      47.731  49.987  55.620  1.00121.65           C
ATOM    767  O   ILE A  96      47.400  49.802  54.451  1.00121.65           O
ATOM    768  N   PRO A  97      48.230  49.045  56.375  1.00193.48           N
ATOM    769  CA  PRO A  97      48.507  47.719  55.864  1.00193.48           C
ATOM    770  CD  PRO A  97      49.120  49.400  57.469  1.00193.48           C
ATOM    771  CB  PRO A  97      49.439  47.067  56.884  1.00193.48           C
ATOM    772  CG  PRO A  97      50.139  48.254  57.563  1.00193.48           C
ATOM    773  C   PRO A  97      47.384  46.795  55.486  1.00193.48           C
ATOM    774  O   PRO A  97      47.616  45.907  54.667  1.00193.48           O
ATOM    775  N   ASN A  98      46.164  47.012  56.001  1.00 83.08           N
ATOM    776  CA  ASN A  98      45.072  46.076  55.937  1.00 83.08           C
ATOM    777  CB  ASN A  98      43.786  46.640  56.567  1.00 83.08           C
ATOM    778  CG  ASN A  98      42.705  45.570  56.502  1.00 83.08           C
ATOM    779  OD1 ASN A  98      42.079  45.367  55.465  1.00 83.08           O
ATOM    780  ND2 ASN A  98      42.481  44.859  57.640  1.00 83.08           N
ATOM    781  C   ASN A  98      44.738  45.654  54.540  1.00 83.08           C
ATOM    782  O   ASN A  98      44.207  44.562  54.340  1.00 83.08           O
ATOM    783  N   TYR A  99      45.038  46.475  53.522  1.00 80.74           N
ATOM    784  CA  TYR A  99      44.538  46.131  52.224  1.00 80.74           C
ATOM    785  CB  TYR A  99      44.468  47.349  51.291  1.00 80.74           C
ATOM    786  CG  TYR A  99      43.588  48.320  51.999  1.00 80.74           C
ATOM    787  CD1 TYR A  99      44.119  49.155  52.956  1.00 80.74           C
ATOM    788  CD2 TYR A  99      42.242  48.396  51.725  1.00 80.74           C
ATOM    789  CE1 TYR A  99      43.328  50.054  53.629  1.00 80.74           C
ATOM    790  CE2 TYR A  99      41.443  49.294  52.395  1.00 80.74           C
ATOM    791  CZ  TYR A  99      41.986  50.125  53.344  1.00 80.74           C
ATOM    792  OH  TYR A  99      41.168  51.046  54.030  1.00 80.74           O
ATOM    793  C   TYR A  99      45.420  45.102  51.597  1.00 80.74           C
ATOM    794  O   TYR A  99      46.525  45.388  51.139  1.00 80.74           O
ATOM    795  N   LEU A 100      44.915  43.850  51.575  1.00 32.41           N
ATOM    796  CA  LEU A 100      45.609  42.742  50.995  1.00 32.41           C
ATOM    797  CB  LEU A 100      44.869  41.403  51.161  1.00 32.41           C
ATOM    798  CG  LEU A 100      44.749  40.941  52.626  1.00 32.41           C
ATOM    799  CD1 LEU A 100      44.003  39.601  52.729  1.00 32.41           C
ATOM    800  CD2 LEU A 100      46.120  40.909  53.317  1.00 32.41           C
ATOM    801  C   LEU A 100      45.747  43.015  49.504  1.00 32.41           C
ATOM    802  O   LEU A 100      46.910  43.072  49.020  1.00 32.41           O
ATOM    803  OXT LEU A 100      44.695  43.166  48.829  1.00 32.41           O
TER
END
