# Supplementary material for: Effective Identification of Bacterial Type III Secretion Signals Using Joint Element Features
Source: PLoS One. 2013 Apr 4;8(4):e59754. doi: 10.1371/journal.pone.0059754 (PMC3617162; doi:10.1371/journal.pone.0059754)
Supplement: Zip file S1 — Predicted 3D structure of T3S and non-T3S signal sequences. (ZIP) [file pone.0059754.s017.zip › Supplemental_Zip_FileS1.Predicted_structure/neg/neg23.pdb]

HEADER protein
METHOD
METHOD    The models are generated by I-TASSER which combines the
METHOD    methods of threading, ab initio modeling and structural
METHOD    refinement. The procedure is fully automated.
METHOD
METHOD    Please cite following articles when you use the I-TASSER server:
METHOD 1. Ambrish Roy, Alper Kucukural, Yang Zhang. I-TASSER: a unified
METHOD    platform for automated protein structure and function prediction.
METHOD    Nature Protocols, vol 5, 725-738 (2010). 
METHOD 2. Yang Zhang. I-TASSER server for protein 3D structure prediction.
METHOD    BMC Bioinformatics, vol 9, 40 (2008).
METHOD
MODEL  1
REMARK PARENT N/A (Threading alignments from the templates are below the Z-score cut-off)
ATOM      1  N   ASN A   1      34.375  49.976  51.904  1.00 25.91           N
ATOM      2  CA  ASN A   1      34.904  48.808  51.163  1.00 25.91           C
ATOM      3  CB  ASN A   1      35.494  49.254  49.813  1.00 25.91           C
ATOM      4  CG  ASN A   1      34.361  49.843  48.972  1.00 25.91           C
ATOM      5  OD1 ASN A   1      33.625  50.722  49.416  1.00 25.91           O
ATOM      6  ND2 ASN A   1      34.203  49.338  47.719  1.00 25.91           N
ATOM      7  C   ASN A   1      35.974  48.136  51.960  1.00 25.91           C
ATOM      8  O   ASN A   1      35.931  48.127  53.189  1.00 25.91           O
ATOM      9  N   LEU A   2      36.956  47.538  51.262  1.00 73.85           N
ATOM     10  CA  LEU A   2      38.049  46.878  51.912  1.00 73.85           C
ATOM     11  CB  LEU A   2      38.997  46.178  50.925  1.00 73.85           C
ATOM     12  CG  LEU A   2      38.323  45.022  50.164  1.00 73.85           C
ATOM     13  CD1 LEU A   2      37.175  45.534  49.280  1.00 73.85           C
ATOM     14  CD2 LEU A   2      39.350  44.189  49.380  1.00 73.85           C
ATOM     15  C   LEU A   2      38.822  47.928  52.642  1.00 73.85           C
ATOM     16  O   LEU A   2      39.316  47.703  53.744  1.00 73.85           O
ATOM     17  N   GLN A   3      38.902  49.129  52.042  1.00 62.07           N
ATOM     18  CA  GLN A   3      39.659  50.226  52.570  1.00 62.07           C
ATOM     19  CB  GLN A   3      39.453  51.500  51.728  1.00 62.07           C
ATOM     20  CG  GLN A   3      40.117  52.754  52.298  1.00 62.07           C
ATOM     21  CD  GLN A   3      41.611  52.628  52.077  1.00 62.07           C
ATOM     22  OE1 GLN A   3      42.101  52.671  50.950  1.00 62.07           O
ATOM     23  NE2 GLN A   3      42.358  52.459  53.199  1.00 62.07           N
ATOM     24  C   GLN A   3      39.182  50.551  53.951  1.00 62.07           C
ATOM     25  O   GLN A   3      39.986  50.825  54.841  1.00 62.07           O
ATOM     26  N   ARG A   4      37.855  50.551  54.163  1.00102.45           N
ATOM     27  CA  ARG A   4      37.338  50.914  55.449  1.00102.45           C
ATOM     28  CB  ARG A   4      35.801  50.970  55.462  1.00102.45           C
ATOM     29  CG  ARG A   4      35.199  51.809  56.595  1.00102.45           C
ATOM     30  CD  ARG A   4      35.904  51.682  57.949  1.00102.45           C
ATOM     31  NE  ARG A   4      36.177  53.066  58.434  1.00102.45           N
ATOM     32  CZ  ARG A   4      37.353  53.691  58.135  1.00102.45           C
ATOM     33  NH1 ARG A   4      38.315  53.034  57.422  1.00102.45           N
ATOM     34  NH2 ARG A   4      37.573  54.973  58.548  1.00102.45           N
ATOM     35  C   ARG A   4      37.765  49.895  56.462  1.00102.45           C
ATOM     36  O   ARG A   4      38.238  50.245  57.541  1.00102.45           O
ATOM     37  N   PHE A   5      37.621  48.598  56.126  1.00 51.32           N
ATOM     38  CA  PHE A   5      37.917  47.539  57.050  1.00 51.32           C
ATOM     39  CB  PHE A   5      37.452  46.162  56.548  1.00 51.32           C
ATOM     40  CG  PHE A   5      35.966  46.161  56.682  1.00 51.32           C
ATOM     41  CD1 PHE A   5      35.157  46.672  55.692  1.00 51.32           C
ATOM     42  CD2 PHE A   5      35.381  45.657  57.821  1.00 51.32           C
ATOM     43  CE1 PHE A   5      33.788  46.667  55.836  1.00 51.32           C
ATOM     44  CE2 PHE A   5      34.015  45.649  57.972  1.00 51.32           C
ATOM     45  CZ  PHE A   5      33.216  46.159  56.978  1.00 51.32           C
ATOM     46  C   PHE A   5      39.379  47.484  57.368  1.00 51.32           C
ATOM     47  O   PHE A   5      39.754  47.326  58.528  1.00 51.32           O
ATOM     48  N   ASP A   6      40.248  47.606  56.347  1.00 45.08           N
ATOM     49  CA  ASP A   6      41.662  47.513  56.576  1.00 45.08           C
ATOM     50  CB  ASP A   6      42.473  47.540  55.272  1.00 45.08           C
ATOM     51  CG  ASP A   6      42.183  46.260  54.493  1.00 45.08           C
ATOM     52  OD1 ASP A   6      41.536  45.341  55.061  1.00 45.08           O
ATOM     53  OD2 ASP A   6      42.610  46.184  53.311  1.00 45.08           O
ATOM     54  C   ASP A   6      42.103  48.662  57.436  1.00 45.08           C
ATOM     55  O   ASP A   6      42.925  48.496  58.336  1.00 45.08           O
ATOM     56  N   ASP A   7      41.554  49.868  57.198  1.00 52.88           N
ATOM     57  CA  ASP A   7      41.941  51.007  57.981  1.00 52.88           C
ATOM     58  CB  ASP A   7      41.158  52.273  57.595  1.00 52.88           C
ATOM     59  CG  ASP A   7      41.595  53.411  58.507  1.00 52.88           C
ATOM     60  OD1 ASP A   7      42.828  53.610  58.672  1.00 52.88           O
ATOM     61  OD2 ASP A   7      40.690  54.071  59.083  1.00 52.88           O
ATOM     62  C   ASP A   7      41.622  50.718  59.417  1.00 52.88           C
ATOM     63  O   ASP A   7      42.402  51.044  60.309  1.00 52.88           O
ATOM     64  N   SER A   8      40.454  50.097  59.672  1.00 36.14           N
ATOM     65  CA  SER A   8      40.000  49.796  61.002  1.00 36.14           C
ATOM     66  CB  SER A   8      38.579  49.213  61.012  1.00 36.14           C
ATOM     67  OG  SER A   8      37.657  50.178  60.528  1.00 36.14           O
ATOM     68  C   SER A   8      40.906  48.792  61.648  1.00 36.14           C
ATOM     69  O   SER A   8      41.233  48.909  62.828  1.00 36.14           O
ATOM     70  N   THR A   9      41.335  47.764  60.895  1.00104.82           N
ATOM     71  CA  THR A   9      42.168  46.752  61.476  1.00104.82           C
ATOM     72  CB  THR A   9      42.394  45.569  60.573  1.00104.82           C
ATOM     73  OG1 THR A   9      43.036  44.531  61.294  1.00104.82           O
ATOM     74  CG2 THR A   9      43.265  45.981  59.376  1.00104.82           C
ATOM     75  C   THR A   9      43.502  47.332  61.837  1.00104.82           C
ATOM     76  O   THR A   9      44.070  46.993  62.875  1.00104.82           O
ATOM     77  N   LEU A  10      44.040  48.222  60.980  1.00118.88           N
ATOM     78  CA  LEU A  10      45.340  48.786  61.207  1.00118.88           C
ATOM     79  CB  LEU A  10      45.763  49.758  60.084  1.00118.88           C
ATOM     80  CG  LEU A  10      47.265  50.134  60.028  1.00118.88           C
ATOM     81  CD1 LEU A  10      47.477  51.375  59.147  1.00118.88           C
ATOM     82  CD2 LEU A  10      47.933  50.262  61.403  1.00118.88           C
ATOM     83  C   LEU A  10      45.279  49.578  62.479  1.00118.88           C
ATOM     84  O   LEU A  10      46.159  49.480  63.330  1.00118.88           O
ATOM     85  N   ILE A  11      44.215  50.381  62.660  1.00 84.64           N
ATOM     86  CA  ILE A  11      44.144  51.197  63.838  1.00 84.64           C
ATOM     87  CB  ILE A  11      42.983  52.152  63.859  1.00 84.64           C
ATOM     88  CG2 ILE A  11      41.678  51.352  63.990  1.00 84.64           C
ATOM     89  CG1 ILE A  11      43.177  53.183  64.981  1.00 84.64           C
ATOM     90  CD1 ILE A  11      44.372  54.110  64.761  1.00 84.64           C
ATOM     91  C   ILE A  11      44.067  50.330  65.061  1.00 84.64           C
ATOM     92  O   ILE A  11      44.682  50.645  66.077  1.00 84.64           O
ATOM     93  N   ARG A  12      43.301  49.221  65.007  1.00145.27           N
ATOM     94  CA  ARG A  12      43.148  48.368  66.158  1.00145.27           C
ATOM     95  CB  ARG A  12      42.275  47.136  65.870  1.00145.27           C
ATOM     96  CG  ARG A  12      42.146  46.208  67.079  1.00145.27           C
ATOM     97  CD  ARG A  12      41.765  44.768  66.730  1.00145.27           C
ATOM     98  NE  ARG A  12      43.012  43.950  66.739  1.00145.27           N
ATOM     99  CZ  ARG A  12      43.726  43.760  65.591  1.00145.27           C
ATOM    100  NH1 ARG A  12      43.318  44.351  64.430  1.00145.27           N
ATOM    101  NH2 ARG A  12      44.843  42.977  65.604  1.00145.27           N
ATOM    102  C   ARG A  12      44.479  47.817  66.574  1.00145.27           C
ATOM    103  O   ARG A  12      44.862  47.910  67.740  1.00145.27           O
ATOM    104  N   ILE A  13      45.234  47.247  65.616  1.00 54.61           N
ATOM    105  CA  ILE A  13      46.504  46.650  65.926  1.00 54.61           C
ATOM    106  CB  ILE A  13      47.159  45.982  64.748  1.00 54.61           C
ATOM    107  CG2 ILE A  13      47.551  47.054  63.721  1.00 54.61           C
ATOM    108  CG1 ILE A  13      48.336  45.114  65.218  1.00 54.61           C
ATOM    109  CD1 ILE A  13      48.876  44.187  64.132  1.00 54.61           C
ATOM    110  C   ILE A  13      47.402  47.736  66.418  1.00 54.61           C
ATOM    111  O   ILE A  13      48.192  47.554  67.343  1.00 54.61           O
ATOM    112  N   PHE A  14      47.242  48.919  65.813  1.00139.93           N
ATOM    113  CA  PHE A  14      47.983  50.120  66.037  1.00139.93           C
ATOM    114  CB  PHE A  14      47.574  51.266  65.092  1.00139.93           C
ATOM    115  CG  PHE A  14      48.524  52.399  65.291  1.00139.93           C
ATOM    116  CD1 PHE A  14      49.821  52.293  64.838  1.00139.93           C
ATOM    117  CD2 PHE A  14      48.138  53.545  65.945  1.00139.93           C
ATOM    118  CE1 PHE A  14      50.713  53.325  65.010  1.00139.93           C
ATOM    119  CE2 PHE A  14      49.026  54.580  66.118  1.00139.93           C
ATOM    120  CZ  PHE A  14      50.315  54.474  65.652  1.00139.93           C
ATOM    121  C   PHE A  14      47.783  50.532  67.448  1.00139.93           C
ATOM    122  O   PHE A  14      48.479  51.449  67.884  1.00139.93           O
ATOM    123  N   ALA A  15      46.721  50.010  68.119  1.00 81.51           N
ATOM    124  CA  ALA A  15      46.729  50.167  69.547  1.00 81.51           C
ATOM    125  CB  ALA A  15      45.684  49.306  70.275  1.00 81.51           C
ATOM    126  C   ALA A  15      48.089  49.618  69.833  1.00 81.51           C
ATOM    127  O   ALA A  15      48.348  48.421  69.723  1.00 81.51           O
ATOM    128  N   LEU A  16      48.976  50.526  70.259  1.00 83.13           N
ATOM    129  CA  LEU A  16      50.388  50.329  70.169  1.00 83.13           C
ATOM    130  CB  LEU A  16      51.165  51.568  70.642  1.00 83.13           C
ATOM    131  CG  LEU A  16      50.934  52.766  69.697  1.00 83.13           C
ATOM    132  CD1 LEU A  16      51.694  54.019  70.142  1.00 83.13           C
ATOM    133  CD2 LEU A  16      51.259  52.381  68.247  1.00 83.13           C
ATOM    134  C   LEU A  16      50.836  49.124  70.909  1.00 83.13           C
ATOM    135  O   LEU A  16      51.757  48.442  70.464  1.00 83.13           O
ATOM    136  N   HIS A  17      50.209  48.823  72.051  1.00 39.33           N
ATOM    137  CA  HIS A  17      50.646  47.684  72.796  1.00 39.33           C
ATOM    138  ND1 HIS A  17      47.483  48.120  73.351  1.00 39.33           N
ATOM    139  CG  HIS A  17      48.381  47.195  73.836  1.00 39.33           C
ATOM    140  CB  HIS A  17      49.832  47.480  74.087  1.00 39.33           C
ATOM    141  NE2 HIS A  17      46.349  46.231  73.654  1.00 39.33           N
ATOM    142  CD2 HIS A  17      47.672  46.047  74.016  1.00 39.33           C
ATOM    143  CE1 HIS A  17      46.284  47.491  73.262  1.00 39.33           C
ATOM    144  C   HIS A  17      50.478  46.468  71.943  1.00 39.33           C
ATOM    145  O   HIS A  17      51.363  45.616  71.890  1.00 39.33           O
ATOM    146  N   GLU A  18      49.323  46.361  71.259  1.00 58.54           N
ATOM    147  CA  GLU A  18      49.022  45.229  70.433  1.00 58.54           C
ATOM    148  CB  GLU A  18      47.563  45.243  69.946  1.00 58.54           C
ATOM    149  CG  GLU A  18      47.130  43.980  69.203  1.00 58.54           C
ATOM    150  CD  GLU A  18      45.610  43.955  69.226  1.00 58.54           C
ATOM    151  OE1 GLU A  18      45.028  44.685  70.072  1.00 58.54           O
ATOM    152  OE2 GLU A  18      45.013  43.207  68.407  1.00 58.54           O
ATOM    153  C   GLU A  18      49.929  45.200  69.240  1.00 58.54           C
ATOM    154  O   GLU A  18      50.433  44.143  68.866  1.00 58.54           O
ATOM    155  N   LEU A  19      50.180  46.358  68.606  1.00 61.87           N
ATOM    156  CA  LEU A  19      50.994  46.352  67.425  1.00 61.87           C
ATOM    157  CB  LEU A  19      51.037  47.705  66.694  1.00 61.87           C
ATOM    158  CG  LEU A  19      51.840  47.660  65.382  1.00 61.87           C
ATOM    159  CD1 LEU A  19      51.329  46.542  64.455  1.00 61.87           C
ATOM    160  CD2 LEU A  19      51.825  49.033  64.687  1.00 61.87           C
ATOM    161  C   LEU A  19      52.381  45.929  67.796  1.00 61.87           C
ATOM    162  O   LEU A  19      53.061  45.264  67.016  1.00 61.87           O
ATOM    163  N   HIS A  20      52.854  46.325  68.992  1.00 63.28           N
ATOM    164  CA  HIS A  20      54.164  45.920  69.406  1.00 63.28           C
ATOM    165  ND1 HIS A  20      55.954  48.498  70.010  1.00 63.28           N
ATOM    166  CG  HIS A  20      54.912  47.962  70.733  1.00 63.28           C
ATOM    167  CB  HIS A  20      54.592  46.495  70.770  1.00 63.28           C
ATOM    168  NE2 HIS A  20      54.979  50.194  71.064  1.00 63.28           N
ATOM    169  CD2 HIS A  20      54.326  49.012  71.369  1.00 63.28           C
ATOM    170  CE1 HIS A  20      55.949  49.835  70.244  1.00 63.28           C
ATOM    171  C   HIS A  20      54.201  44.424  69.512  1.00 63.28           C
ATOM    172  O   HIS A  20      55.095  43.781  68.962  1.00 63.28           O
ATOM    173  N   ARG A  21      53.202  43.815  70.180  1.00119.53           N
ATOM    174  CA  ARG A  21      53.227  42.396  70.401  1.00119.53           C
ATOM    175  CB  ARG A  21      52.084  41.902  71.311  1.00119.53           C
ATOM    176  CG  ARG A  21      50.672  42.265  70.851  1.00119.53           C
ATOM    177  CD  ARG A  21      49.593  41.806  71.834  1.00119.53           C
ATOM    178  NE  ARG A  21      48.299  42.409  71.416  1.00119.53           N
ATOM    179  CZ  ARG A  21      47.161  42.081  72.093  1.00119.53           C
ATOM    180  NH1 ARG A  21      47.213  41.164  73.099  1.00119.53           N
ATOM    181  NH2 ARG A  21      45.975  42.675  71.775  1.00119.53           N
ATOM    182  C   ARG A  21      53.216  41.646  69.099  1.00119.53           C
ATOM    183  O   ARG A  21      53.950  40.670  68.946  1.00119.53           O
ATOM    184  N   LEU A  22      52.392  42.074  68.123  1.00103.01           N
ATOM    185  CA  LEU A  22      52.322  41.416  66.845  1.00103.01           C
ATOM    186  CB  LEU A  22      51.157  41.875  65.948  1.00103.01           C
ATOM    187  CG  LEU A  22      49.784  41.331  66.394  1.00103.01           C
ATOM    188  CD1 LEU A  22      49.759  39.795  66.333  1.00103.01           C
ATOM    189  CD2 LEU A  22      49.356  41.878  67.762  1.00103.01           C
ATOM    190  C   LEU A  22      53.604  41.594  66.086  1.00103.01           C
ATOM    191  O   LEU A  22      53.985  40.729  65.299  1.00103.01           O
ATOM    192  N   LYS A  23      54.278  42.746  66.257  1.00129.42           N
ATOM    193  CA  LYS A  23      55.527  43.014  65.600  1.00129.42           C
ATOM    194  CB  LYS A  23      56.056  44.413  65.988  1.00129.42           C
ATOM    195  CG  LYS A  23      57.385  44.867  65.377  1.00129.42           C
ATOM    196  CD  LYS A  23      58.593  44.036  65.815  1.00129.42           C
ATOM    197  CE  LYS A  23      59.911  44.809  65.837  1.00129.42           C
ATOM    198  NZ  LYS A  23      60.150  45.320  67.203  1.00129.42           N
ATOM    199  C   LYS A  23      56.510  41.974  66.052  1.00129.42           C
ATOM    200  O   LYS A  23      57.249  41.409  65.246  1.00129.42           O
ATOM    201  N   GLU A  24      56.533  41.686  67.368  1.00 98.58           N
ATOM    202  CA  GLU A  24      57.426  40.696  67.899  1.00 98.58           C
ATOM    203  CB  GLU A  24      57.324  40.536  69.429  1.00 98.58           C
ATOM    204  CG  GLU A  24      58.221  41.478  70.241  1.00 98.58           C
ATOM    205  CD  GLU A  24      58.123  42.889  69.682  1.00 98.58           C
ATOM    206  OE1 GLU A  24      58.866  43.180  68.706  1.00 98.58           O
ATOM    207  OE2 GLU A  24      57.324  43.698  70.224  1.00 98.58           O
ATOM    208  C   GLU A  24      57.108  39.368  67.279  1.00 98.58           C
ATOM    209  O   GLU A  24      58.020  38.636  66.897  1.00 98.58           O
ATOM    210  N   HIS A  25      55.810  39.017  67.157  1.00 75.62           N
ATOM    211  CA  HIS A  25      55.491  37.744  66.572  1.00 75.62           C
ATOM    212  ND1 HIS A  25      53.791  34.899  67.111  1.00 75.62           N
ATOM    213  CG  HIS A  25      53.792  35.938  66.208  1.00 75.62           C
ATOM    214  CB  HIS A  25      53.997  37.378  66.585  1.00 75.62           C
ATOM    215  NE2 HIS A  25      53.506  33.991  65.103  1.00 75.62           N
ATOM    216  CD2 HIS A  25      53.616  35.365  64.987  1.00 75.62           C
ATOM    217  CE1 HIS A  25      53.618  33.758  66.397  1.00 75.62           C
ATOM    218  C   HIS A  25      55.946  37.765  65.145  1.00 75.62           C
ATOM    219  O   HIS A  25      56.532  36.807  64.648  1.00 75.62           O
ATOM    220  N   GLY A  26      55.662  38.858  64.422  1.00 48.55           N
ATOM    221  CA  GLY A  26      56.200  39.003  63.103  1.00 48.55           C
ATOM    222  C   GLY A  26      55.214  38.626  62.038  1.00 48.55           C
ATOM    223  O   GLY A  26      55.143  39.301  61.013  1.00 48.55           O
ATOM    224  N   LEU A  27      54.395  37.578  62.256  1.00134.23           N
ATOM    225  CA  LEU A  27      53.574  37.085  61.180  1.00134.23           C
ATOM    226  CB  LEU A  27      52.719  35.866  61.559  1.00134.23           C
ATOM    227  CG  LEU A  27      53.526  34.674  62.085  1.00134.23           C
ATOM    228  CD1 LEU A  27      52.700  33.378  62.057  1.00134.23           C
ATOM    229  CD2 LEU A  27      54.889  34.578  61.396  1.00134.23           C
ATOM    230  C   LEU A  27      52.589  38.109  60.716  1.00134.23           C
ATOM    231  O   LEU A  27      52.508  38.407  59.525  1.00134.23           O
ATOM    232  N   THR A  28      51.818  38.678  61.657  1.00 48.48           N
ATOM    233  CA  THR A  28      50.768  39.604  61.326  1.00 48.48           C
ATOM    234  CB  THR A  28      49.911  39.968  62.502  1.00 48.48           C
ATOM    235  OG1 THR A  28      50.689  40.621  63.494  1.00 48.48           O
ATOM    236  CG2 THR A  28      49.279  38.685  63.068  1.00 48.48           C
ATOM    237  C   THR A  28      51.348  40.876  60.793  1.00 48.48           C
ATOM    238  O   THR A  28      50.753  41.525  59.933  1.00 48.48           O
ATOM    239  N   ARG A  29      52.508  41.290  61.331  1.00125.25           N
ATOM    240  CA  ARG A  29      53.167  42.502  60.933  1.00125.25           C
ATOM    241  CB  ARG A  29      54.446  42.711  61.764  1.00125.25           C
ATOM    242  CG  ARG A  29      55.299  43.945  61.457  1.00125.25           C
ATOM    243  CD  ARG A  29      54.772  45.269  62.015  1.00125.25           C
ATOM    244  NE  ARG A  29      55.937  46.200  62.020  1.00125.25           N
ATOM    245  CZ  ARG A  29      55.815  47.531  61.746  1.00125.25           C
ATOM    246  NH1 ARG A  29      54.606  48.039  61.375  1.00125.25           N
ATOM    247  NH2 ARG A  29      56.909  48.346  61.838  1.00125.25           N
ATOM    248  C   ARG A  29      53.560  42.379  59.495  1.00125.25           C
ATOM    249  O   ARG A  29      53.450  43.338  58.731  1.00125.25           O
ATOM    250  N   GLY A  30      54.060  41.192  59.099  1.00 23.11           N
ATOM    251  CA  GLY A  30      54.466  40.951  57.743  1.00 23.11           C
ATOM    252  C   GLY A  30      53.275  40.992  56.841  1.00 23.11           C
ATOM    253  O   GLY A  30      53.337  41.546  55.743  1.00 23.11           O
ATOM    254  N   ALA A  31      52.154  40.390  57.281  1.00 33.24           N
ATOM    255  CA  ALA A  31      51.001  40.328  56.432  1.00 33.24           C
ATOM    256  CB  ALA A  31      49.827  39.573  57.073  1.00 33.24           C
ATOM    257  C   ALA A  31      50.543  41.720  56.145  1.00 33.24           C
ATOM    258  O   ALA A  31      50.305  42.066  54.993  1.00 33.24           O
ATOM    259  N   LEU A  32      50.466  42.576  57.179  1.00 64.60           N
ATOM    260  CA  LEU A  32      49.978  43.916  57.004  1.00 64.60           C
ATOM    261  CB  LEU A  32      49.800  44.690  58.319  1.00 64.60           C
ATOM    262  CG  LEU A  32      48.648  44.148  59.183  1.00 64.60           C
ATOM    263  CD1 LEU A  32      48.402  45.041  60.409  1.00 64.60           C
ATOM    264  CD2 LEU A  32      47.379  43.929  58.341  1.00 64.60           C
ATOM    265  C   LEU A  32      50.910  44.691  56.127  1.00 64.60           C
ATOM    266  O   LEU A  32      50.489  45.630  55.456  1.00 64.60           O
ATOM    267  N   LEU A  33      52.214  44.366  56.166  1.00 64.39           N
ATOM    268  CA  LEU A  33      53.196  45.031  55.358  1.00 64.39           C
ATOM    269  CB  LEU A  33      54.616  44.588  55.757  1.00 64.39           C
ATOM    270  CG  LEU A  33      55.751  45.256  54.969  1.00 64.39           C
ATOM    271  CD1 LEU A  33      55.742  46.780  55.162  1.00 64.39           C
ATOM    272  CD2 LEU A  33      57.106  44.629  55.340  1.00 64.39           C
ATOM    273  C   LEU A  33      52.951  44.722  53.903  1.00 64.39           C
ATOM    274  O   LEU A  33      53.088  45.606  53.059  1.00 64.39           O
ATOM    275  N   ASP A  34      52.616  43.450  53.580  1.00 56.68           N
ATOM    276  CA  ASP A  34      52.309  42.985  52.246  1.00 56.68           C
ATOM    277  CB  ASP A  34      52.065  41.464  52.187  1.00 56.68           C
ATOM    278  CG  ASP A  34      51.744  41.038  50.759  1.00 56.68           C
ATOM    279  OD1 ASP A  34      51.855  41.880  49.830  1.00 56.68           O
ATOM    280  OD2 ASP A  34      51.362  39.851  50.583  1.00 56.68           O
ATOM    281  C   ASP A  34      51.046  43.633  51.785  1.00 56.68           C
ATOM    282  O   ASP A  34      50.957  44.103  50.651  1.00 56.68           O
ATOM    283  N   TYR A  35      50.034  43.688  52.667  1.00121.05           N
ATOM    284  CA  TYR A  35      48.786  44.301  52.319  1.00121.05           C
ATOM    285  CB  TYR A  35      47.754  44.319  53.466  1.00121.05           C
ATOM    286  CG  TYR A  35      47.085  42.990  53.621  1.00121.05           C
ATOM    287  CD1 TYR A  35      47.667  41.962  54.324  1.00121.05           C
ATOM    288  CD2 TYR A  35      45.854  42.769  53.049  1.00121.05           C
ATOM    289  CE1 TYR A  35      47.047  40.744  54.472  1.00121.05           C
ATOM    290  CE2 TYR A  35      45.222  41.555  53.190  1.00121.05           C
ATOM    291  CZ  TYR A  35      45.814  40.542  53.906  1.00121.05           C
ATOM    292  OH  TYR A  35      45.166  39.298  54.054  1.00121.05           O
ATOM    293  C   TYR A  35      49.093  45.721  51.984  1.00121.05           C
ATOM    294  O   TYR A  35      48.506  46.296  51.069  1.00121.05           O
ATOM    295  N   HIS A  36      50.013  46.332  52.749  1.00111.57           N
ATOM    296  CA  HIS A  36      50.395  47.689  52.505  1.00111.57           C
ATOM    297  ND1 HIS A  36      49.726  48.220  55.846  1.00111.57           N
ATOM    298  CG  HIS A  36      50.009  48.819  54.639  1.00111.57           C
ATOM    299  CB  HIS A  36      51.084  48.386  53.686  1.00111.57           C
ATOM    300  NE2 HIS A  36      48.212  49.826  55.559  1.00111.57           N
ATOM    301  CD2 HIS A  36      49.076  49.799  54.482  1.00111.57           C
ATOM    302  CE1 HIS A  36      48.642  48.861  56.353  1.00111.57           C
ATOM    303  C   HIS A  36      51.154  47.834  51.223  1.00111.57           C
ATOM    304  O   HIS A  36      51.177  48.919  50.646  1.00111.57           O
ATOM    305  N   SER A  37      51.857  46.779  50.771  1.00 45.61           N
ATOM    306  CA  SER A  37      52.504  46.832  49.490  1.00 45.61           C
ATOM    307  CB  SER A  37      53.384  45.601  49.215  1.00 45.61           C
ATOM    308  OG  SER A  37      54.483  45.583  50.112  1.00 45.61           O
ATOM    309  C   SER A  37      51.437  46.868  48.434  1.00 45.61           C
ATOM    310  O   SER A  37      51.540  47.616  47.463  1.00 45.61           O
ATOM    311  N   ARG A  38      50.385  46.042  48.614  1.00 78.13           N
ATOM    312  CA  ARG A  38      49.268  45.926  47.716  1.00 78.13           C
ATOM    313  CB  ARG A  38      48.285  44.840  48.169  1.00 78.13           C
ATOM    314  CG  ARG A  38      48.877  43.434  48.067  1.00 78.13           C
ATOM    315  CD  ARG A  38      48.019  42.350  48.721  1.00 78.13           C
ATOM    316  NE  ARG A  38      48.631  41.036  48.377  1.00 78.13           N
ATOM    317  CZ  ARG A  38      48.286  39.916  49.077  1.00 78.13           C
ATOM    318  NH1 ARG A  38      47.448  40.018  50.148  1.00 78.13           N
ATOM    319  NH2 ARG A  38      48.779  38.698  48.708  1.00 78.13           N
ATOM    320  C   ARG A  38      48.547  47.228  47.707  1.00 78.13           C
ATOM    321  O   ARG A  38      48.144  47.708  46.647  1.00 78.13           O
ATOM    322  N   TYR A  39      48.373  47.835  48.902  1.00122.74           N
ATOM    323  CA  TYR A  39      47.775  49.129  48.952  1.00122.74           C
ATOM    324  CB  TYR A  39      47.866  49.840  50.317  1.00122.74           C
ATOM    325  CG  TYR A  39      46.650  49.679  51.155  1.00122.74           C
ATOM    326  CD1 TYR A  39      45.561  50.458  50.843  1.00122.74           C
ATOM    327  CD2 TYR A  39      46.593  48.840  52.243  1.00122.74           C
ATOM    328  CE1 TYR A  39      44.409  50.388  51.579  1.00122.74           C
ATOM    329  CE2 TYR A  39      45.437  48.765  52.986  1.00122.74           C
ATOM    330  CZ  TYR A  39      44.348  49.538  52.652  1.00122.74           C
ATOM    331  OH  TYR A  39      43.159  49.476  53.403  1.00122.74           O
ATOM    332  C   TYR A  39      48.615  49.976  48.098  1.00122.74           C
ATOM    333  O   TYR A  39      48.133  50.525  47.130  1.00122.74           O
ATOM    334  N   LYS A  40      49.924  49.960  48.368  1.00258.19           N
ATOM    335  CA  LYS A  40      50.881  50.822  47.767  1.00258.19           C
ATOM    336  CB  LYS A  40      52.221  50.847  48.468  1.00258.19           C
ATOM    337  CG  LYS A  40      52.880  52.162  48.109  1.00258.19           C
ATOM    338  CD  LYS A  40      52.208  53.399  48.710  1.00258.19           C
ATOM    339  CE  LYS A  40      52.577  53.732  50.157  1.00258.19           C
ATOM    340  NZ  LYS A  40      52.237  55.149  50.422  1.00258.19           N
ATOM    341  C   LYS A  40      51.080  50.569  46.307  1.00258.19           C
ATOM    342  O   LYS A  40      51.979  51.166  45.725  1.00258.19           O
ATOM    343  N   LEU A  41      50.490  49.508  45.727  1.00 99.65           N
ATOM    344  CA  LEU A  41      50.502  49.461  44.286  1.00 99.65           C
ATOM    345  CB  LEU A  41      50.209  48.050  43.754  1.00 99.65           C
ATOM    346  CG  LEU A  41      51.209  47.007  44.286  1.00 99.65           C
ATOM    347  CD1 LEU A  41      50.895  45.610  43.735  1.00 99.65           C
ATOM    348  CD2 LEU A  41      52.664  47.437  44.033  1.00 99.65           C
ATOM    349  C   LEU A  41      49.435  50.403  43.765  1.00 99.65           C
ATOM    350  O   LEU A  41      49.667  51.214  42.870  1.00 99.65           O
ATOM    351  N   VAL A  42      48.212  50.255  44.323  1.00161.86           N
ATOM    352  CA  VAL A  42      46.971  50.966  44.116  1.00161.86           C
ATOM    353  CB  VAL A  42      45.748  50.168  44.475  1.00161.86           C
ATOM    354  CG1 VAL A  42      45.691  49.984  46.000  1.00161.86           C
ATOM    355  CG2 VAL A  42      44.513  50.874  43.885  1.00161.86           C
ATOM    356  C   VAL A  42      46.957  52.214  44.952  1.00161.86           C
ATOM    357  O   VAL A  42      45.955  52.922  45.007  1.00161.86           O
ATOM    358  N   PHE A  43      48.103  52.549  45.562  1.00148.99           N
ATOM    359  CA  PHE A  43      48.228  53.248  46.811  1.00148.99           C
ATOM    360  CB  PHE A  43      49.638  53.786  47.054  1.00148.99           C
ATOM    361  CG  PHE A  43      49.548  54.602  48.290  1.00148.99           C
ATOM    362  CD1 PHE A  43      49.434  53.983  49.509  1.00148.99           C
ATOM    363  CD2 PHE A  43      49.572  55.975  48.228  1.00148.99           C
ATOM    364  CE1 PHE A  43      49.360  54.729  50.658  1.00148.99           C
ATOM    365  CE2 PHE A  43      49.497  56.726  49.376  1.00148.99           C
ATOM    366  CZ  PHE A  43      49.391  56.102  50.597  1.00148.99           C
ATOM    367  C   PHE A  43      47.330  54.407  47.076  1.00148.99           C
ATOM    368  O   PHE A  43      46.727  54.425  48.148  1.00148.99           O
ATOM    369  N   LEU A  44      47.169  55.327  46.113  1.00241.46           N
ATOM    370  CA  LEU A  44      46.634  56.663  46.216  1.00241.46           C
ATOM    371  CB  LEU A  44      46.779  57.517  44.945  1.00241.46           C
ATOM    372  CG  LEU A  44      46.962  59.040  45.202  1.00241.46           C
ATOM    373  CD1 LEU A  44      46.514  59.857  43.982  1.00241.46           C
ATOM    374  CD2 LEU A  44      46.448  59.551  46.562  1.00241.46           C
ATOM    375  C   LEU A  44      45.179  56.701  46.607  1.00241.46           C
ATOM    376  O   LEU A  44      44.481  57.692  46.409  1.00241.46           O
ATOM    377  N   ALA A  45      44.637  55.586  47.103  1.00112.27           N
ATOM    378  CA  ALA A  45      43.313  55.417  47.651  1.00112.27           C
ATOM    379  CB  ALA A  45      43.087  54.008  48.222  1.00112.27           C
ATOM    380  C   ALA A  45      43.109  56.412  48.786  1.00112.27           C
ATOM    381  O   ALA A  45      42.050  56.429  49.412  1.00112.27           O
ATOM    382  N   HIS A  46      44.144  57.225  49.113  1.00114.78           N
ATOM    383  CA  HIS A  46      44.240  58.147  50.201  1.00114.78           C
ATOM    384  ND1 HIS A  46      43.443  61.127  49.060  1.00114.78           N
ATOM    385  CG  HIS A  46      42.756  59.948  49.250  1.00114.78           C
ATOM    386  CB  HIS A  46      42.983  59.013  50.404  1.00114.78           C
ATOM    387  NE2 HIS A  46      42.035  60.928  47.349  1.00114.78           N
ATOM    388  CD2 HIS A  46      41.901  59.843  48.197  1.00114.78           C
ATOM    389  CE1 HIS A  46      42.973  61.671  47.909  1.00114.78           C
ATOM    390  C   HIS A  46      44.519  57.366  51.432  1.00114.78           C
ATOM    391  O   HIS A  46      43.997  57.624  52.513  1.00114.78           O
ATOM    392  N   SER A  47      45.415  56.379  51.251  1.00137.11           N
ATOM    393  CA  SER A  47      45.933  55.510  52.267  1.00137.11           C
ATOM    394  CB  SER A  47      46.653  54.261  51.729  1.00137.11           C
ATOM    395  OG  SER A  47      45.720  53.346  51.177  1.00137.11           O
ATOM    396  C   SER A  47      46.919  56.256  53.121  1.00137.11           C
ATOM    397  O   SER A  47      47.742  55.641  53.799  1.00137.11           O
ATOM    398  N   GLN A  48      46.880  57.602  53.091  1.00121.12           N
ATOM    399  CA  GLN A  48      47.834  58.418  53.792  1.00121.12           C
ATOM    400  CB  GLN A  48      47.637  59.923  53.521  1.00121.12           C
ATOM    401  CG  GLN A  48      48.096  60.393  52.130  1.00121.12           C
ATOM    402  CD  GLN A  48      47.093  59.973  51.058  1.00121.12           C
ATOM    403  OE1 GLN A  48      47.209  58.898  50.472  1.00121.12           O
ATOM    404  NE2 GLN A  48      46.092  60.851  50.777  1.00121.12           N
ATOM    405  C   GLN A  48      47.807  58.206  55.283  1.00121.12           C
ATOM    406  O   GLN A  48      48.878  58.102  55.881  1.00121.12           O
ATOM    407  N   PRO A  49      46.681  58.144  55.941  1.00 87.71           N
ATOM    408  CA  PRO A  49      46.675  57.970  57.371  1.00 87.71           C
ATOM    409  CD  PRO A  49      45.446  58.723  55.451  1.00 87.71           C
ATOM    410  CB  PRO A  49      45.235  58.243  57.819  1.00 87.71           C
ATOM    411  CG  PRO A  49      44.417  58.304  56.512  1.00 87.71           C
ATOM    412  C   PRO A  49      47.217  56.645  57.806  1.00 87.71           C
ATOM    413  O   PRO A  49      47.839  56.571  58.866  1.00 87.71           O
ATOM    414  N   GLU A  50      46.975  55.586  57.016  1.00 77.13           N
ATOM    415  CA  GLU A  50      47.482  54.289  57.345  1.00 77.13           C
ATOM    416  CB  GLU A  50      46.997  53.201  56.372  1.00 77.13           C
ATOM    417  CG  GLU A  50      45.513  52.857  56.524  1.00 77.13           C
ATOM    418  CD  GLU A  50      45.178  51.797  55.485  1.00 77.13           C
ATOM    419  OE1 GLU A  50      45.376  50.587  55.775  1.00 77.13           O
ATOM    420  OE2 GLU A  50      44.726  52.192  54.379  1.00 77.13           O
ATOM    421  C   GLU A  50      48.963  54.363  57.234  1.00 77.13           C
ATOM    422  O   GLU A  50      49.702  53.823  58.057  1.00 77.13           O
ATOM    423  N   TYR A  51      49.420  55.087  56.201  1.00115.43           N
ATOM    424  CA  TYR A  51      50.807  55.158  55.885  1.00115.43           C
ATOM    425  CB  TYR A  51      51.056  55.965  54.606  1.00115.43           C
ATOM    426  CG  TYR A  51      52.220  55.223  54.113  1.00115.43           C
ATOM    427  CD1 TYR A  51      51.965  54.012  53.518  1.00115.43           C
ATOM    428  CD2 TYR A  51      53.500  55.695  54.253  1.00115.43           C
ATOM    429  CE1 TYR A  51      52.993  53.241  53.063  1.00115.43           C
ATOM    430  CE2 TYR A  51      54.537  54.925  53.797  1.00115.43           C
ATOM    431  CZ  TYR A  51      54.268  53.711  53.213  1.00115.43           C
ATOM    432  OH  TYR A  51      55.318  52.911  52.759  1.00115.43           O
ATOM    433  C   TYR A  51      51.519  55.807  57.030  1.00115.43           C
ATOM    434  O   TYR A  51      52.599  55.379  57.440  1.00115.43           O
ATOM    435  N   ARG A  52      50.912  56.883  57.557  1.00152.64           N
ATOM    436  CA  ARG A  52      51.414  57.662  58.648  1.00152.64           C
ATOM    437  CB  ARG A  52      50.857  59.095  58.717  1.00152.64           C
ATOM    438  CG  ARG A  52      49.354  59.238  58.930  1.00152.64           C
ATOM    439  CD  ARG A  52      48.892  60.669  58.658  1.00152.64           C
ATOM    440  NE  ARG A  52      49.880  61.572  59.314  1.00152.64           N
ATOM    441  CZ  ARG A  52      50.043  62.847  58.854  1.00152.64           C
ATOM    442  NH1 ARG A  52      49.198  63.333  57.899  1.00152.64           N
ATOM    443  NH2 ARG A  52      51.059  63.626  59.331  1.00152.64           N
ATOM    444  C   ARG A  52      51.234  56.957  59.960  1.00152.64           C
ATOM    445  O   ARG A  52      51.662  57.484  60.981  1.00152.64           O
ATOM    446  N   LYS A  53      50.402  55.899  60.034  1.00 75.97           N
ATOM    447  CA  LYS A  53      50.352  55.109  61.241  1.00 75.97           C
ATOM    448  CB  LYS A  53      49.110  54.205  61.332  1.00 75.97           C
ATOM    449  CG  LYS A  53      47.798  54.957  61.564  1.00 75.97           C
ATOM    450  CD  LYS A  53      46.556  54.090  61.337  1.00 75.97           C
ATOM    451  CE  LYS A  53      45.230  54.804  61.614  1.00 75.97           C
ATOM    452  NZ  LYS A  53      44.098  53.914  61.265  1.00 75.97           N
ATOM    453  C   LYS A  53      51.545  54.197  61.317  1.00 75.97           C
ATOM    454  O   LYS A  53      52.201  54.096  62.354  1.00 75.97           O
ATOM    455  N   LEU A  54      51.845  53.500  60.197  1.00112.96           N
ATOM    456  CA  LEU A  54      52.905  52.530  60.135  1.00112.96           C
ATOM    457  CB  LEU A  54      52.917  51.670  58.858  1.00112.96           C
ATOM    458  CG  LEU A  54      51.801  50.607  58.820  1.00112.96           C
ATOM    459  CD1 LEU A  54      51.970  49.586  59.956  1.00112.96           C
ATOM    460  CD2 LEU A  54      50.404  51.242  58.784  1.00112.96           C
ATOM    461  C   LEU A  54      54.246  53.177  60.278  1.00112.96           C
ATOM    462  O   LEU A  54      55.136  52.614  60.911  1.00112.96           O
ATOM    463  N   GLY A  55      54.437  54.372  59.689  1.00 38.49           N
ATOM    464  CA  GLY A  55      55.728  54.998  59.757  1.00 38.49           C
ATOM    465  C   GLY A  55      56.094  55.250  61.190  1.00 38.49           C
ATOM    466  O   GLY A  55      57.225  54.991  61.602  1.00 38.49           O
ATOM    467  N   PRO A  56      55.178  55.786  61.943  1.00 85.31           N
ATOM    468  CA  PRO A  56      55.404  56.021  63.343  1.00 85.31           C
ATOM    469  CD  PRO A  56      54.366  56.839  61.365  1.00 85.31           C
ATOM    470  CB  PRO A  56      54.286  56.953  63.792  1.00 85.31           C
ATOM    471  CG  PRO A  56      54.002  57.780  62.527  1.00 85.31           C
ATOM    472  C   PRO A  56      55.534  54.764  64.141  1.00 85.31           C
ATOM    473  O   PRO A  56      56.076  54.824  65.243  1.00 85.31           O
ATOM    474  N   PHE A  57      54.984  53.631  63.668  1.00 81.54           N
ATOM    475  CA  PHE A  57      55.196  52.428  64.414  1.00 81.54           C
ATOM    476  CB  PHE A  57      54.312  51.245  63.989  1.00 81.54           C
ATOM    477  CG  PHE A  57      54.619  50.134  64.939  1.00 81.54           C
ATOM    478  CD1 PHE A  57      54.096  50.150  66.212  1.00 81.54           C
ATOM    479  CD2 PHE A  57      55.429  49.085  64.566  1.00 81.54           C
ATOM    480  CE1 PHE A  57      54.368  49.133  67.097  1.00 81.54           C
ATOM    481  CE2 PHE A  57      55.705  48.063  65.444  1.00 81.54           C
ATOM    482  CZ  PHE A  57      55.172  48.085  66.712  1.00 81.54           C
ATOM    483  C   PHE A  57      56.631  52.026  64.242  1.00 81.54           C
ATOM    484  O   PHE A  57      57.298  51.639  65.199  1.00 81.54           O
ATOM    485  N   VAL A  58      57.138  52.119  62.994  1.00 55.25           N
ATOM    486  CA  VAL A  58      58.489  51.764  62.661  1.00 55.25           C
ATOM    487  CB  VAL A  58      58.792  51.929  61.196  1.00 55.25           C
ATOM    488  CG1 VAL A  58      60.279  51.603  60.961  1.00 55.25           C
ATOM    489  CG2 VAL A  58      57.831  51.042  60.381  1.00 55.25           C
ATOM    490  C   VAL A  58      59.412  52.660  63.426  1.00 55.25           C
ATOM    491  O   VAL A  58      60.452  52.230  63.921  1.00 55.25           O
ATOM    492  N   ALA A  59      59.047  53.950  63.480  1.00 88.70           N
ATOM    493  CA  ALA A  59      59.737  55.030  64.125  1.00 88.70           C
ATOM    494  CB  ALA A  59      59.186  56.406  63.729  1.00 88.70           C
ATOM    495  C   ALA A  59      59.686  54.947  65.612  1.00 88.70           C
ATOM    496  O   ALA A  59      60.545  55.534  66.260  1.00 88.70           O
ATOM    497  N   ASP A  60      58.588  54.414  66.190  1.00 70.16           N
ATOM    498  CA  ASP A  60      58.504  54.227  67.612  1.00 70.16           C
ATOM    499  CB  ASP A  60      57.071  53.918  68.081  1.00 70.16           C
ATOM    500  CG  ASP A  60      57.073  53.800  69.599  1.00 70.16           C
ATOM    501  OD1 ASP A  60      58.099  54.179  70.224  1.00 70.16           O
ATOM    502  OD2 ASP A  60      56.045  53.323  70.150  1.00 70.16           O
ATOM    503  C   ASP A  60      59.353  53.053  68.004  1.00 70.16           C
ATOM    504  O   ASP A  60      60.161  53.130  68.930  1.00 70.16           O
ATOM    505  N   ILE A  61      59.211  51.927  67.268  1.00106.16           N
ATOM    506  CA  ILE A  61      59.903  50.733  67.648  1.00106.16           C
ATOM    507  CB  ILE A  61      58.988  49.522  67.588  1.00106.16           C
ATOM    508  CG2 ILE A  61      58.568  49.251  66.133  1.00106.16           C
ATOM    509  CG1 ILE A  61      59.584  48.319  68.330  1.00106.16           C
ATOM    510  CD1 ILE A  61      58.533  47.254  68.645  1.00106.16           C
ATOM    511  C   ILE A  61      61.132  50.608  66.782  1.00106.16           C
ATOM    512  O   ILE A  61      61.146  50.030  65.699  1.00106.16           O
ATOM    513  N   HIS A  62      62.230  51.137  67.344  1.00116.77           N
ATOM    514  CA  HIS A  62      63.571  51.342  66.869  1.00116.77           C
ATOM    515  ND1 HIS A  62      64.114  54.609  66.705  1.00116.77           N
ATOM    516  CG  HIS A  62      63.814  53.697  67.692  1.00116.77           C
ATOM    517  CB  HIS A  62      64.377  52.312  67.747  1.00116.77           C
ATOM    518  NE2 HIS A  62      62.676  55.604  68.080  1.00116.77           N
ATOM    519  CD2 HIS A  62      62.935  54.319  68.523  1.00116.77           C
ATOM    520  CE1 HIS A  62      63.405  55.732  66.986  1.00116.77           C
ATOM    521  C   HIS A  62      64.337  50.050  66.795  1.00116.77           C
ATOM    522  O   HIS A  62      65.563  50.076  66.693  1.00116.77           O
ATOM    523  N   GLN A  63      63.646  48.896  66.900  1.00108.40           N
ATOM    524  CA  GLN A  63      64.236  47.587  67.000  1.00108.40           C
ATOM    525  CB  GLN A  63      63.215  46.448  66.852  1.00108.40           C
ATOM    526  CG  GLN A  63      63.852  45.074  67.076  1.00108.40           C
ATOM    527  CD  GLN A  63      62.839  43.992  66.726  1.00108.40           C
ATOM    528  OE1 GLN A  63      62.656  43.666  65.555  1.00108.40           O
ATOM    529  NE2 GLN A  63      62.168  43.418  67.761  1.00108.40           N
ATOM    530  C   GLN A  63      65.267  47.390  65.921  1.00108.40           C
ATOM    531  O   GLN A  63      66.173  46.575  66.066  1.00108.40           O
ATOM    532  N   TRP A  64      65.126  48.086  64.788  1.00160.75           N
ATOM    533  CA  TRP A  64      66.029  48.082  63.668  1.00160.75           C
ATOM    534  CB  TRP A  64      67.504  47.843  64.035  1.00160.75           C
ATOM    535  CG  TRP A  64      68.318  47.422  62.833  1.00160.75           C
ATOM    536  CD2 TRP A  64      68.760  46.072  62.607  1.00160.75           C
ATOM    537  CD1 TRP A  64      68.759  48.156  61.773  1.00160.75           C
ATOM    538  NE1 TRP A  64      69.437  47.346  60.892  1.00160.75           N
ATOM    539  CE2 TRP A  64      69.446  46.060  61.393  1.00160.75           C
ATOM    540  CE3 TRP A  64      68.603  44.934  63.346  1.00160.75           C
ATOM    541  CZ2 TRP A  64      69.988  44.906  60.901  1.00160.75           C
ATOM    542  CZ3 TRP A  64      69.153  43.773  62.847  1.00160.75           C
ATOM    543  CH2 TRP A  64      69.832  43.758  61.646  1.00160.75           C
ATOM    544  C   TRP A  64      65.702  47.027  62.666  1.00160.75           C
ATOM    545  O   TRP A  64      65.417  47.370  61.523  1.00160.75           O
ATOM    546  N   GLN A  65      65.616  45.744  63.057  1.00 68.00           N
ATOM    547  CA  GLN A  65      65.444  44.755  62.030  1.00 68.00           C
ATOM    548  CB  GLN A  65      65.477  43.322  62.589  1.00 68.00           C
ATOM    549  CG  GLN A  65      65.318  42.238  61.523  1.00 68.00           C
ATOM    550  CD  GLN A  65      66.651  42.103  60.812  1.00 68.00           C
ATOM    551  OE1 GLN A  65      67.565  41.446  61.310  1.00 68.00           O
ATOM    552  NE2 GLN A  65      66.772  42.743  59.619  1.00 68.00           N
ATOM    553  C   GLN A  65      64.109  44.938  61.392  1.00 68.00           C
ATOM    554  O   GLN A  65      63.980  44.958  60.169  1.00 68.00           O
ATOM    555  N   ASN A  66      63.072  45.089  62.226  1.00 72.01           N
ATOM    556  CA  ASN A  66      61.737  45.209  61.728  1.00 72.01           C
ATOM    557  CB  ASN A  66      60.668  45.070  62.822  1.00 72.01           C
ATOM    558  CG  ASN A  66      59.333  44.967  62.110  1.00 72.01           C
ATOM    559  OD1 ASN A  66      58.573  45.932  62.104  1.00 72.01           O
ATOM    560  ND2 ASN A  66      59.050  43.795  61.481  1.00 72.01           N
ATOM    561  C   ASN A  66      61.568  46.527  61.047  1.00 72.01           C
ATOM    562  O   ASN A  66      60.785  46.649  60.106  1.00 72.01           O
ATOM    563  N   LEU A  67      62.265  47.563  61.547  1.00129.90           N
ATOM    564  CA  LEU A  67      62.152  48.873  60.970  1.00129.90           C
ATOM    565  CB  LEU A  67      62.793  49.982  61.843  1.00129.90           C
ATOM    566  CG  LEU A  67      64.324  49.928  62.016  1.00129.90           C
ATOM    567  CD1 LEU A  67      65.043  50.304  60.715  1.00129.90           C
ATOM    568  CD2 LEU A  67      64.792  50.778  63.209  1.00129.90           C
ATOM    569  C   LEU A  67      62.739  48.850  59.581  1.00129.90           C
ATOM    570  O   LEU A  67      62.232  49.533  58.691  1.00129.90           O
ATOM    571  N   ASP A  68      63.837  48.083  59.371  1.00 59.57           N
ATOM    572  CA  ASP A  68      64.488  47.967  58.085  1.00 59.57           C
ATOM    573  CB  ASP A  68      65.821  47.183  58.114  1.00 59.57           C
ATOM    574  CG  ASP A  68      66.962  48.078  58.577  1.00 59.57           C
ATOM    575  OD1 ASP A  68      66.722  49.292  58.801  1.00 59.57           O
ATOM    576  OD2 ASP A  68      68.103  47.554  58.687  1.00 59.57           O
ATOM    577  C   ASP A  68      63.590  47.261  57.109  1.00 59.57           C
ATOM    578  O   ASP A  68      63.501  47.652  55.947  1.00 59.57           O
ATOM    579  N   ASP A  69      62.909  46.184  57.550  1.00 54.60           N
ATOM    580  CA  ASP A  69      62.019  45.461  56.685  1.00 54.60           C
ATOM    581  CB  ASP A  69      61.351  44.277  57.400  1.00 54.60           C
ATOM    582  CG  ASP A  69      60.329  43.665  56.453  1.00 54.60           C
ATOM    583  OD1 ASP A  69      60.533  43.751  55.214  1.00 54.60           O
ATOM    584  OD2 ASP A  69      59.325  43.100  56.965  1.00 54.60           O
ATOM    585  C   ASP A  69      60.934  46.402  56.288  1.00 54.60           C
ATOM    586  O   ASP A  69      60.559  46.489  55.119  1.00 54.60           O
ATOM    587  N   PHE A  70      60.405  47.149  57.272  1.00104.71           N
ATOM    588  CA  PHE A  70      59.408  48.114  56.938  1.00104.71           C
ATOM    589  CB  PHE A  70      58.766  48.832  58.140  1.00104.71           C
ATOM    590  CG  PHE A  70      57.467  48.136  58.376  1.00104.71           C
ATOM    591  CD1 PHE A  70      57.397  46.867  58.903  1.00104.71           C
ATOM    592  CD2 PHE A  70      56.296  48.782  58.047  1.00104.71           C
ATOM    593  CE1 PHE A  70      56.177  46.260  59.091  1.00104.71           C
ATOM    594  CE2 PHE A  70      55.074  48.183  58.233  1.00104.71           C
ATOM    595  CZ  PHE A  70      55.015  46.918  58.762  1.00104.71           C
ATOM    596  C   PHE A  70      59.974  49.106  55.985  1.00104.71           C
ATOM    597  O   PHE A  70      59.382  49.326  54.942  1.00104.71           O
ATOM    598  N   TYR A  71      61.167  49.666  56.230  1.00134.69           N
ATOM    599  CA  TYR A  71      61.671  50.685  55.346  1.00134.69           C
ATOM    600  CB  TYR A  71      63.050  51.267  55.721  1.00134.69           C
ATOM    601  CG  TYR A  71      62.947  51.992  57.021  1.00134.69           C
ATOM    602  CD1 TYR A  71      61.936  52.897  57.243  1.00134.69           C
ATOM    603  CD2 TYR A  71      63.896  51.817  58.002  1.00134.69           C
ATOM    604  CE1 TYR A  71      61.843  53.580  58.434  1.00134.69           C
ATOM    605  CE2 TYR A  71      63.811  52.500  59.192  1.00134.69           C
ATOM    606  CZ  TYR A  71      62.783  53.380  59.415  1.00134.69           C
ATOM    607  OH  TYR A  71      62.705  54.077  60.640  1.00134.69           O
ATOM    608  C   TYR A  71      61.812  50.146  53.961  1.00134.69           C
ATOM    609  O   TYR A  71      61.713  50.901  53.000  1.00134.69           O
ATOM    610  N   ASN A  72      62.138  48.854  53.795  1.00 57.75           N
ATOM    611  CA  ASN A  72      62.265  48.380  52.448  1.00 57.75           C
ATOM    612  CB  ASN A  72      62.596  46.875  52.402  1.00 57.75           C
ATOM    613  CG  ASN A  72      62.764  46.422  50.958  1.00 57.75           C
ATOM    614  OD1 ASN A  72      62.565  47.182  50.012  1.00 57.75           O
ATOM    615  ND2 ASN A  72      63.137  45.127  50.782  1.00 57.75           N
ATOM    616  C   ASN A  72      60.953  48.582  51.736  1.00 57.75           C
ATOM    617  O   ASN A  72      60.884  49.305  50.742  1.00 57.75           O
ATOM    618  N   GLN A  73      59.860  47.970  52.236  1.00 81.72           N
ATOM    619  CA  GLN A  73      58.608  48.080  51.540  1.00 81.72           C
ATOM    620  CB  GLN A  73      57.597  47.017  51.990  1.00 81.72           C
ATOM    621  CG  GLN A  73      58.125  45.618  51.654  1.00 81.72           C
ATOM    622  CD  GLN A  73      57.124  44.564  52.094  1.00 81.72           C
ATOM    623  OE1 GLN A  73      55.916  44.795  52.122  1.00 81.72           O
ATOM    624  NE2 GLN A  73      57.643  43.355  52.438  1.00 81.72           N
ATOM    625  C   GLN A  73      58.031  49.464  51.653  1.00 81.72           C
ATOM    626  O   GLN A  73      57.681  50.085  50.656  1.00 81.72           O
ATOM    627  N   TYR A  74      58.006  50.005  52.880  1.00141.69           N
ATOM    628  CA  TYR A  74      57.531  51.302  53.276  1.00141.69           C
ATOM    629  CB  TYR A  74      57.484  51.517  54.798  1.00141.69           C
ATOM    630  CG  TYR A  74      56.066  51.235  55.132  1.00141.69           C
ATOM    631  CD1 TYR A  74      55.517  49.980  55.021  1.00141.69           C
ATOM    632  CD2 TYR A  74      55.281  52.273  55.567  1.00141.69           C
ATOM    633  CE1 TYR A  74      54.190  49.781  55.325  1.00141.69           C
ATOM    634  CE2 TYR A  74      53.958  52.084  55.871  1.00141.69           C
ATOM    635  CZ  TYR A  74      53.411  50.834  55.744  1.00141.69           C
ATOM    636  OH  TYR A  74      52.051  50.632  56.049  1.00141.69           O
ATOM    637  C   TYR A  74      58.286  52.410  52.608  1.00141.69           C
ATOM    638  O   TYR A  74      57.769  53.512  52.442  1.00141.69           O
ATOM    639  N   ARG A  75      59.575  52.237  52.313  1.00181.99           N
ATOM    640  CA  ARG A  75      60.178  53.295  51.558  1.00181.99           C
ATOM    641  CB  ARG A  75      61.714  53.217  51.506  1.00181.99           C
ATOM    642  CG  ARG A  75      62.356  53.735  52.794  1.00181.99           C
ATOM    643  CD  ARG A  75      62.133  55.240  52.995  1.00181.99           C
ATOM    644  NE  ARG A  75      62.747  55.627  54.295  1.00181.99           N
ATOM    645  CZ  ARG A  75      64.052  56.028  54.342  1.00181.99           C
ATOM    646  NH1 ARG A  75      64.792  56.090  53.197  1.00181.99           N
ATOM    647  NH2 ARG A  75      64.613  56.383  55.535  1.00181.99           N
ATOM    648  C   ARG A  75      59.638  53.299  50.155  1.00181.99           C
ATOM    649  O   ARG A  75      59.264  54.345  49.630  1.00181.99           O
ATOM    650  N   GLN A  76      59.539  52.116  49.517  1.00129.60           N
ATOM    651  CA  GLN A  76      59.116  52.064  48.145  1.00129.60           C
ATOM    652  CB  GLN A  76      59.200  50.647  47.559  1.00129.60           C
ATOM    653  CG  GLN A  76      58.922  50.592  46.060  1.00129.60           C
ATOM    654  CD  GLN A  76      59.290  49.193  45.592  1.00129.60           C
ATOM    655  OE1 GLN A  76      59.213  48.877  44.407  1.00129.60           O
ATOM    656  NE2 GLN A  76      59.711  48.328  46.554  1.00129.60           N
ATOM    657  C   GLN A  76      57.707  52.543  48.077  1.00129.60           C
ATOM    658  O   GLN A  76      57.295  53.207  47.126  1.00129.60           O
ATOM    659  N   ARG A  77      56.920  52.177  49.096  1.00188.15           N
ATOM    660  CA  ARG A  77      55.557  52.570  49.164  1.00188.15           C
ATOM    661  CB  ARG A  77      54.818  51.816  50.278  1.00188.15           C
ATOM    662  CG  ARG A  77      54.964  50.302  50.123  1.00188.15           C
ATOM    663  CD  ARG A  77      55.000  49.880  48.655  1.00188.15           C
ATOM    664  NE  ARG A  77      55.300  48.427  48.602  1.00188.15           N
ATOM    665  CZ  ARG A  77      55.347  47.793  47.396  1.00188.15           C
ATOM    666  NH1 ARG A  77      55.079  48.491  46.254  1.00188.15           N
ATOM    667  NH2 ARG A  77      55.656  46.464  47.339  1.00188.15           N
ATOM    668  C   ARG A  77      55.441  54.062  49.345  1.00188.15           C
ATOM    669  O   ARG A  77      54.652  54.713  48.661  1.00188.15           O
ATOM    670  N   VAL A  78      56.249  54.667  50.240  1.00103.94           N
ATOM    671  CA  VAL A  78      56.122  56.086  50.458  1.00103.94           C
ATOM    672  CB  VAL A  78      57.011  56.615  51.552  1.00103.94           C
ATOM    673  CG1 VAL A  78      58.480  56.528  51.098  1.00103.94           C
ATOM    674  CG2 VAL A  78      56.551  58.043  51.904  1.00103.94           C
ATOM    675  C   VAL A  78      56.465  56.806  49.190  1.00103.94           C
ATOM    676  O   VAL A  78      55.830  57.801  48.842  1.00103.94           O
ATOM    677  N   ILE A  79      57.475  56.300  48.457  1.00 43.40           N
ATOM    678  CA  ILE A  79      57.938  56.921  47.246  1.00 43.40           C
ATOM    679  CB  ILE A  79      59.103  56.194  46.644  1.00 43.40           C
ATOM    680  CG2 ILE A  79      59.402  56.816  45.270  1.00 43.40           C
ATOM    681  CG1 ILE A  79      60.296  56.245  47.612  1.00 43.40           C
ATOM    682  CD1 ILE A  79      61.434  55.296  47.246  1.00 43.40           C
ATOM    683  C   ILE A  79      56.835  56.956  46.231  1.00 43.40           C
ATOM    684  O   ILE A  79      56.654  57.965  45.550  1.00 43.40           O
ATOM    685  N   VAL A  80      56.061  55.862  46.094  1.00 98.49           N
ATOM    686  CA  VAL A  80      55.022  55.861  45.099  1.00 98.49           C
ATOM    687  CB  VAL A  80      54.279  54.561  44.956  1.00 98.49           C
ATOM    688  CG1 VAL A  80      53.411  54.341  46.197  1.00 98.49           C
ATOM    689  CG2 VAL A  80      53.481  54.592  43.640  1.00 98.49           C
ATOM    690  C   VAL A  80      54.027  56.933  45.424  1.00 98.49           C
ATOM    691  O   VAL A  80      53.562  57.634  44.528  1.00 98.49           O
ATOM    692  N   LEU A  81      53.669  57.105  46.714  1.00118.66           N
ATOM    693  CA  LEU A  81      52.708  58.123  47.050  1.00118.66           C
ATOM    694  CB  LEU A  81      52.329  58.156  48.544  1.00118.66           C
ATOM    695  CG  LEU A  81      51.316  59.260  48.926  1.00118.66           C
ATOM    696  CD1 LEU A  81      51.980  60.644  49.037  1.00118.66           C
ATOM    697  CD2 LEU A  81      50.105  59.255  47.973  1.00118.66           C
ATOM    698  C   LEU A  81      53.271  59.458  46.675  1.00118.66           C
ATOM    699  O   LEU A  81      52.564  60.294  46.119  1.00118.66           O
ATOM    700  N   LEU A  82      54.568  59.696  46.927  1.00 61.75           N
ATOM    701  CA  LEU A  82      55.133  60.977  46.614  1.00 61.75           C
ATOM    702  CB  LEU A  82      56.638  61.066  46.935  1.00 61.75           C
ATOM    703  CG  LEU A  82      56.961  61.007  48.440  1.00 61.75           C
ATOM    704  CD1 LEU A  82      58.477  61.103  48.691  1.00 61.75           C
ATOM    705  CD2 LEU A  82      56.173  62.067  49.223  1.00 61.75           C
ATOM    706  C   LEU A  82      54.965  61.206  45.141  1.00 61.75           C
ATOM    707  O   LEU A  82      54.779  62.340  44.703  1.00 61.75           O
ATOM    708  N   SER A  83      55.060  60.126  44.338  1.00 91.82           N
ATOM    709  CA  SER A  83      54.933  60.178  42.904  1.00 91.82           C
ATOM    710  CB  SER A  83      55.282  58.842  42.223  1.00 91.82           C
ATOM    711  OG  SER A  83      56.642  58.510  42.462  1.00 91.82           O
ATOM    712  C   SER A  83      53.527  60.525  42.491  1.00 91.82           C
ATOM    713  O   SER A  83      53.326  61.073  41.409  1.00 91.82           O
ATOM    714  N   HIS A  84      52.511  60.184  43.313  1.00103.65           N
ATOM    715  CA  HIS A  84      51.141  60.509  42.999  1.00103.65           C
ATOM    716  ND1 HIS A  84      49.870  56.948  43.654  1.00103.65           N
ATOM    717  CG  HIS A  84      50.427  58.052  43.048  1.00103.65           C
ATOM    718  CB  HIS A  84      50.140  59.455  43.494  1.00103.65           C
ATOM    719  NE2 HIS A  84      51.163  56.188  42.012  1.00103.65           N
ATOM    720  CD2 HIS A  84      51.215  57.571  42.047  1.00103.65           C
ATOM    721  CE1 HIS A  84      50.344  55.860  42.995  1.00103.65           C
ATOM    722  C   HIS A  84      50.846  61.734  43.815  1.00103.65           C
ATOM    723  O   HIS A  84      50.728  61.644  45.031  1.00103.65           O
ATOM    724  N   PRO A  85      50.538  62.826  43.185  1.00101.63           N
ATOM    725  CA  PRO A  85      50.575  64.157  43.754  1.00101.63           C
ATOM    726  CD  PRO A  85      50.195  62.817  41.773  1.00101.63           C
ATOM    727  CB  PRO A  85      50.054  65.071  42.641  1.00101.63           C
ATOM    728  CG  PRO A  85      50.293  64.286  41.340  1.00101.63           C
ATOM    729  C   PRO A  85      49.910  64.485  45.071  1.00101.63           C
ATOM    730  O   PRO A  85      50.091  65.618  45.513  1.00101.63           O
ATOM    731  N   ALA A  86      49.122  63.601  45.712  1.00 77.58           N
ATOM    732  CA  ALA A  86      48.445  64.008  46.922  1.00 77.58           C
ATOM    733  CB  ALA A  86      47.579  62.886  47.531  1.00 77.58           C
ATOM    734  C   ALA A  86      49.373  64.501  48.015  1.00 77.58           C
ATOM    735  O   ALA A  86      50.118  63.736  48.625  1.00 77.58           O
ATOM    736  N   ASN A  87      49.311  65.827  48.284  1.00109.82           N
ATOM    737  CA  ASN A  87      49.899  66.548  49.391  1.00109.82           C
ATOM    738  CB  ASN A  87      48.938  66.652  50.590  1.00109.82           C
ATOM    739  CG  ASN A  87      49.458  67.705  51.555  1.00109.82           C
ATOM    740  OD1 ASN A  87      49.701  68.854  51.184  1.00109.82           O
ATOM    741  ND2 ASN A  87      49.626  67.304  52.843  1.00109.82           N
ATOM    742  C   ASN A  87      51.215  65.990  49.866  1.00109.82           C
ATOM    743  O   ASN A  87      51.279  65.442  50.965  1.00109.82           O
ATOM    744  N   PRO A  88      52.277  66.146  49.125  1.00172.88           N
ATOM    745  CA  PRO A  88      53.555  65.595  49.512  1.00172.88           C
ATOM    746  CD  PRO A  88      52.160  66.293  47.682  1.00172.88           C
ATOM    747  CB  PRO A  88      54.446  65.708  48.273  1.00172.88           C
ATOM    748  CG  PRO A  88      53.447  65.682  47.100  1.00172.88           C
ATOM    749  C   PRO A  88      54.150  66.221  50.737  1.00172.88           C
ATOM    750  O   PRO A  88      55.158  65.703  51.214  1.00172.88           O
ATOM    751  N   ARG A  89      53.613  67.340  51.255  1.00 66.47           N
ATOM    752  CA  ARG A  89      54.212  67.861  52.450  1.00 66.47           C
ATOM    753  CB  ARG A  89      53.558  69.157  52.957  1.00 66.47           C
ATOM    754  CG  ARG A  89      52.074  69.014  53.292  1.00 66.47           C
ATOM    755  CD  ARG A  89      51.458  70.297  53.852  1.00 66.47           C
ATOM    756  NE  ARG A  89      49.998  70.047  53.997  1.00 66.47           N
ATOM    757  CZ  ARG A  89      49.151  71.076  54.284  1.00 66.47           C
ATOM    758  NH1 ARG A  89      49.639  72.335  54.485  1.00 66.47           N
ATOM    759  NH2 ARG A  89      47.809  70.842  54.356  1.00 66.47           N
ATOM    760  C   ARG A  89      54.045  66.813  53.507  1.00 66.47           C
ATOM    761  O   ARG A  89      54.963  66.538  54.279  1.00 66.47           O
ATOM    762  N   ASP A  90      52.852  66.186  53.545  1.00 71.85           N
ATOM    763  CA  ASP A  90      52.534  65.166  54.502  1.00 71.85           C
ATOM    764  CB  ASP A  90      51.112  64.610  54.270  1.00 71.85           C
ATOM    765  CG  ASP A  90      50.772  63.526  55.290  1.00 71.85           C
ATOM    766  OD1 ASP A  90      51.630  63.214  56.159  1.00 71.85           O
ATOM    767  OD2 ASP A  90      49.632  62.995  55.210  1.00 71.85           O
ATOM    768  C   ASP A  90      53.502  64.035  54.337  1.00 71.85           C
ATOM    769  O   ASP A  90      54.163  63.630  55.291  1.00 71.85           O
ATOM    770  N   HIS A  91      53.647  63.528  53.103  1.00115.99           N
ATOM    771  CA  HIS A  91      54.480  62.390  52.850  1.00115.99           C
ATOM    772  ND1 HIS A  91      51.716  60.968  51.962  1.00115.99           N
ATOM    773  CG  HIS A  91      53.055  60.653  51.930  1.00115.99           C
ATOM    774  CB  HIS A  91      54.144  61.614  51.573  1.00115.99           C
ATOM    775  NE2 HIS A  91      51.896  58.875  52.689  1.00115.99           N
ATOM    776  CD2 HIS A  91      53.147  59.370  52.372  1.00115.99           C
ATOM    777  CE1 HIS A  91      51.069  59.870  52.425  1.00115.99           C
ATOM    778  C   HIS A  91      55.939  62.660  52.970  1.00115.99           C
ATOM    779  O   HIS A  91      56.710  61.723  53.153  1.00115.99           O
ATOM    780  N   THR A  92      56.380  63.914  52.785  1.00102.65           N
ATOM    781  CA  THR A  92      57.772  64.199  52.961  1.00102.65           C
ATOM    782  CB  THR A  92      58.131  65.604  52.587  1.00102.65           C
ATOM    783  OG1 THR A  92      57.731  65.876  51.252  1.00102.65           O
ATOM    784  CG2 THR A  92      59.657  65.737  52.705  1.00102.65           C
ATOM    785  C   THR A  92      58.071  64.029  54.416  1.00102.65           C
ATOM    786  O   THR A  92      59.114  63.499  54.794  1.00102.65           O
ATOM    787  N   ASN A  93      57.146  64.501  55.274  1.00 81.14           N
ATOM    788  CA  ASN A  93      57.334  64.408  56.689  1.00 81.14           C
ATOM    789  CB  ASN A  93      56.307  65.218  57.493  1.00 81.14           C
ATOM    790  CG  ASN A  93      56.944  65.480  58.850  1.00 81.14           C
ATOM    791  OD1 ASN A  93      56.439  65.061  59.890  1.00 81.14           O
ATOM    792  ND2 ASN A  93      58.109  66.182  58.839  1.00 81.14           N
ATOM    793  C   ASN A  93      57.257  62.970  57.104  1.00 81.14           C
ATOM    794  O   ASN A  93      57.990  62.536  57.989  1.00 81.14           O
ATOM    795  N   VAL A  94      56.347  62.194  56.481  1.00 49.42           N
ATOM    796  CA  VAL A  94      56.195  60.801  56.791  1.00 49.42           C
ATOM    797  CB  VAL A  94      55.054  60.159  56.042  1.00 49.42           C
ATOM    798  CG1 VAL A  94      55.014  58.653  56.359  1.00 49.42           C
ATOM    799  CG2 VAL A  94      53.754  60.895  56.420  1.00 49.42           C
ATOM    800  C   VAL A  94      57.471  60.113  56.418  1.00 49.42           C
ATOM    801  O   VAL A  94      57.940  59.237  57.138  1.00 49.42           O
ATOM    802  N   LEU A  95      58.070  60.502  55.276  1.00105.19           N
ATOM    803  CA  LEU A  95      59.293  59.922  54.799  1.00105.19           C
ATOM    804  CB  LEU A  95      59.721  60.494  53.434  1.00105.19           C
ATOM    805  CG  LEU A  95      60.887  59.748  52.750  1.00105.19           C
ATOM    806  CD1 LEU A  95      62.214  59.869  53.515  1.00105.19           C
ATOM    807  CD2 LEU A  95      60.498  58.290  52.466  1.00105.19           C
ATOM    808  C   LEU A  95      60.380  60.234  55.783  1.00105.19           C
ATOM    809  O   LEU A  95      61.226  59.387  56.068  1.00105.19           O
ATOM    810  N   MET A  96      60.387  61.464  56.328  1.00 32.51           N
ATOM    811  CA  MET A  96      61.420  61.891  57.229  1.00 32.51           C
ATOM    812  CB  MET A  96      61.250  63.356  57.664  1.00 32.51           C
ATOM    813  CG  MET A  96      62.445  63.915  58.439  1.00 32.51           C
ATOM    814  SD  MET A  96      62.362  65.702  58.763  1.00 32.51           S
ATOM    815  CE  MET A  96      62.592  66.185  57.026  1.00 32.51           C
ATOM    816  C   MET A  96      61.379  61.033  58.456  1.00 32.51           C
ATOM    817  O   MET A  96      62.417  60.632  58.978  1.00 32.51           O
ATOM    818  N   HIS A  97      60.165  60.732  58.951  1.00 57.31           N
ATOM    819  CA  HIS A  97      59.976  59.934  60.129  1.00 57.31           C
ATOM    820  ND1 HIS A  97      56.939  59.505  62.472  1.00 57.31           N
ATOM    821  CG  HIS A  97      58.205  59.602  61.938  1.00 57.31           C
ATOM    822  CB  HIS A  97      58.481  59.855  60.488  1.00 57.31           C
ATOM    823  NE2 HIS A  97      58.362  59.292  64.167  1.00 57.31           N
ATOM    824  CD2 HIS A  97      59.062  59.469  62.987  1.00 57.31           C
ATOM    825  CE1 HIS A  97      57.091  59.321  63.808  1.00 57.31           C
ATOM    826  C   HIS A  97      60.481  58.556  59.803  1.00 57.31           C
ATOM    827  O   HIS A  97      61.178  57.918  60.591  1.00 57.31           O
ATOM    828  N   VAL A  98      60.141  58.095  58.586  1.00 98.92           N
ATOM    829  CA  VAL A  98      60.495  56.840  57.979  1.00 98.92           C
ATOM    830  CB  VAL A  98      59.730  56.569  56.703  1.00 98.92           C
ATOM    831  CG1 VAL A  98      60.200  55.254  56.053  1.00 98.92           C
ATOM    832  CG2 VAL A  98      58.234  56.518  57.062  1.00 98.92           C
ATOM    833  C   VAL A  98      61.979  56.870  57.712  1.00 98.92           C
ATOM    834  O   VAL A  98      62.573  55.915  57.219  1.00 98.92           O
ATOM    835  N   GLN A  99      62.601  58.049  57.852  1.00155.79           N
ATOM    836  CA  GLN A  99      64.029  58.154  57.722  1.00155.79           C
ATOM    837  CB  GLN A  99      64.527  59.600  57.563  1.00155.79           C
ATOM    838  CG  GLN A  99      64.192  60.207  56.203  1.00155.79           C
ATOM    839  CD  GLN A  99      65.165  59.622  55.191  1.00155.79           C
ATOM    840  OE1 GLN A  99      64.920  59.662  53.987  1.00155.79           O
ATOM    841  NE2 GLN A  99      66.302  59.063  55.690  1.00155.79           N
ATOM    842  C   GLN A  99      64.735  57.588  58.914  1.00155.79           C
ATOM    843  O   GLN A  99      65.820  57.021  58.785  1.00155.79           O
ATOM    844  N   GLY A 100      64.162  57.765  60.120  1.00 18.92           N
ATOM    845  CA  GLY A 100      64.830  57.314  61.304  1.00 18.92           C
ATOM    846  C   GLY A 100      65.748  58.443  61.738  1.00 18.92           C
ATOM    847  O   GLY A 100      65.541  58.987  62.855  1.00 18.92           O
ATOM    848  OXT GLY A 100      66.674  58.773  60.950  1.00 18.92           O
TER
END
