# Supplementary material for: Effective Identification of Bacterial Type III Secretion Signals Using Joint Element Features
Source: PLoS One. 2013 Apr 4;8(4):e59754. doi: 10.1371/journal.pone.0059754 (PMC3617162; doi:10.1371/journal.pone.0059754)
Supplement: Zip file S1 — Predicted 3D structure of T3S and non-T3S signal sequences. (ZIP) [file pone.0059754.s017.zip › Supplemental_Zip_FileS1.Predicted_structure/neg/neg25.pdb]

HEADER protein
METHOD
METHOD    The models are generated by I-TASSER which combines the
METHOD    methods of threading, ab initio modeling and structural
METHOD    refinement. The procedure is fully automated.
METHOD
METHOD    Please cite following articles when you use the I-TASSER server:
METHOD 1. Ambrish Roy, Alper Kucukural, Yang Zhang. I-TASSER: a unified
METHOD    platform for automated protein structure and function prediction.
METHOD    Nature Protocols, vol 5, 725-738 (2010). 
METHOD 2. Yang Zhang. I-TASSER server for protein 3D structure prediction.
METHOD    BMC Bioinformatics, vol 9, 40 (2008).
METHOD
MODEL  1
REMARK PARENT N/A (Threading alignments from the templates are below the Z-score cut-off)
ATOM      1  N   SER A   1      63.988  50.188  53.694  1.00                  
ATOM      2  CA  SER A   1      65.448  50.181  53.861  1.00                  
ATOM      3  HA  SER A   1      65.910  50.396  52.898  1.00                  
ATOM      4  CB  SER A   1      65.869  51.275  54.851  1.00                  
ATOM      5  HB1 SER A   1      65.557  52.248  54.469  1.00                  
ATOM      6  HB2 SER A   1      66.956  51.270  54.944  1.00                  
ATOM      7  OG  SER A   1      65.291  51.068  56.131  1.00                  
ATOM      8  HG  SER A   1      64.510  51.688  56.208  1.00                  
ATOM      9  C   SER A   1      65.949  48.814  54.322  1.00                  
ATOM     10  O   SER A   1      66.839  48.212  53.726  1.00                  
ATOM     11  N   LYS A   2      65.271  48.274  55.333  1.00                  
ATOM     12  H   LYS A   2      64.597  48.907  55.748  1.00                  
ATOM     13  CA  LYS A   2      65.209  46.851  55.671  1.00                  
ATOM     14  HA  LYS A   2      65.327  46.296  54.742  1.00                  
ATOM     15  CB  LYS A   2      66.375  46.420  56.590  1.00                  
ATOM     16  HB1 LYS A   2      66.445  47.111  57.431  1.00                  
ATOM     17  HB2 LYS A   2      67.302  46.505  56.019  1.00                  
ATOM     18  CG  LYS A   2      66.280  44.981  57.151  1.00                  
ATOM     19  HG1 LYS A   2      65.604  44.997  58.006  1.00                  
ATOM     20  HG2 LYS A   2      67.259  44.690  57.534  1.00                  
ATOM     21  CD  LYS A   2      65.792  43.904  56.161  1.00                  
ATOM     22  HD1 LYS A   2      66.599  43.640  55.475  1.00                  
ATOM     23  HD2 LYS A   2      64.958  44.282  55.575  1.00                  
ATOM     24  CE  LYS A   2      65.299  42.661  56.913  1.00                  
ATOM     25  HE1 LYS A   2      64.856  42.985  57.860  1.00                  
ATOM     26  HE2 LYS A   2      66.155  42.018  57.140  1.00                  
ATOM     27  NZ  LYS A   2      64.272  41.934  56.125  1.00                  
ATOM     28  HZ1 LYS A   2      63.967  41.098  56.606  1.00                  
ATOM     29  HZ2 LYS A   2      63.455  42.535  55.994  1.00                  
ATOM     30  HZ3 LYS A   2      64.625  41.684  55.211  1.00                  
ATOM     31  C   LYS A   2      63.815  46.565  56.225  1.00                  
ATOM     32  O   LYS A   2      63.642  46.438  57.436  1.00                  
ATOM     33  N   PRO A   3      62.797  46.474  55.355  1.00                  
ATOM     34  CD  PRO A   3      62.837  46.625  53.906  1.00                  
ATOM     35  HD1 PRO A   3      63.653  46.059  53.457  1.00                  
ATOM     36  HD2 PRO A   3      62.929  47.682  53.655  1.00                  
ATOM     37  CG  PRO A   3      61.499  46.088  53.400  1.00                  
ATOM     38  HG1 PRO A   3      61.580  45.015  53.221  1.00                  
ATOM     39  HG2 PRO A   3      61.172  46.601  52.497  1.00                  
ATOM     40  CB  PRO A   3      60.559  46.340  54.578  1.00                  
ATOM     41  HB1 PRO A   3      59.704  45.663  54.569  1.00                  
ATOM     42  HB2 PRO A   3      60.219  47.378  54.556  1.00                  
ATOM     43  CA  PRO A   3      61.461  46.129  55.798  1.00                  
ATOM     44  HA  PRO A   3      61.148  46.810  56.593  1.00                  
ATOM     45  C   PRO A   3      61.416  44.694  56.317  1.00                  
ATOM     46  O   PRO A   3      62.140  43.792  55.871  1.00                  
ATOM     47  N   ILE A   4      60.526  44.509  57.280  1.00                  
ATOM     48  H   ILE A   4      60.002  45.315  57.594  1.00                  
ATOM     49  CA  ILE A   4      60.124  43.242  57.882  1.00                  
ATOM     50  HA  ILE A   4      59.969  42.521  57.079  1.00                  
ATOM     51  CB  ILE A   4      61.250  42.699  58.808  1.00                  
ATOM     52  HB  ILE A   4      62.172  42.722  58.227  1.00                  
ATOM     53  CG2 ILE A   4      61.496  43.557  60.058  1.00                  
ATOM     54 1HG2 ILE A   4      62.361  43.188  60.608  1.00                  
ATOM     55 2HG2 ILE A   4      61.702  44.588  59.769  1.00                  
ATOM     56 3HG2 ILE A   4      60.627  43.531  60.716  1.00                  
ATOM     57  CG1 ILE A   4      61.025  41.224  59.199  1.00                  
ATOM     58 1HG1 ILE A   4      60.577  40.689  58.361  1.00                  
ATOM     59 2HG1 ILE A   4      60.343  41.179  60.045  1.00                  
ATOM     60  CD1 ILE A   4      62.314  40.488  59.588  1.00                  
ATOM     61  HD1 ILE A   4      62.078  39.448  59.812  1.00                  
ATOM     62  HD2 ILE A   4      63.026  40.519  58.763  1.00                  
ATOM     63  HD3 ILE A   4      62.761  40.941  60.473  1.00                  
ATOM     64  C   ILE A   4      58.769  43.461  58.563  1.00                  
ATOM     65  O   ILE A   4      58.393  44.609  58.786  1.00                  
ATOM     66  N   VAL A   5      58.065  42.396  58.922  1.00                  
ATOM     67  H   VAL A   5      58.415  41.479  58.679  1.00                  
ATOM     68  CA  VAL A   5      57.083  42.387  60.015  1.00                  
ATOM     69  HA  VAL A   5      57.177  43.293  60.609  1.00                  
ATOM     70  CB  VAL A   5      55.618  42.252  59.561  1.00                  
ATOM     71  HB  VAL A   5      55.016  42.059  60.449  1.00                  
ATOM     72  CG1 VAL A   5      55.112  43.561  58.955  1.00                  
ATOM     73 1HG1 VAL A   5      54.041  43.471  58.792  1.00                  
ATOM     74 2HG1 VAL A   5      55.285  44.383  59.649  1.00                  
ATOM     75 3HG1 VAL A   5      55.620  43.758  58.012  1.00                  
ATOM     76  CG2 VAL A   5      55.372  41.110  58.567  1.00                  
ATOM     77 1HG2 VAL A   5      54.304  41.026  58.361  1.00                  
ATOM     78 2HG2 VAL A   5      55.902  41.291  57.633  1.00                  
ATOM     79 3HG2 VAL A   5      55.707  40.163  58.992  1.00                  
ATOM     80  C   VAL A   5      57.458  41.218  60.927  1.00                  
ATOM     81  O   VAL A   5      58.074  40.265  60.457  1.00                  
ATOM     82  N   MET A   6      57.196  41.300  62.233  1.00                  
ATOM     83  H   MET A   6      56.605  42.037  62.592  1.00                  
ATOM     84  CA  MET A   6      57.859  40.386  63.177  1.00                  
ATOM     85  HA  MET A   6      58.883  40.230  62.836  1.00                  
ATOM     86  CB  MET A   6      57.928  41.052  64.561  1.00                  
ATOM     87  HB1 MET A   6      56.947  40.986  65.025  1.00                  
ATOM     88  HB2 MET A   6      58.172  42.101  64.420  1.00                  
ATOM     89  CG  MET A   6      58.950  40.484  65.555  1.00                  
ATOM     90  HG1 MET A   6      58.708  39.437  65.742  1.00                  
ATOM     91  HG2 MET A   6      58.797  41.014  66.496  1.00                  
ATOM     92  SD  MET A   6      60.728  40.600  65.149  1.00                  
ATOM     93  CE  MET A   6      60.856  42.162  64.225  1.00                  
ATOM     94  HE1 MET A   6      61.905  42.369  64.013  1.00                  
ATOM     95  HE2 MET A   6      60.321  42.078  63.278  1.00                  
ATOM     96  HE3 MET A   6      60.436  42.982  64.803  1.00                  
ATOM     97  C   MET A   6      57.224  38.986  63.260  1.00                  
ATOM     98  O   MET A   6      57.915  38.051  63.667  1.00                  
ATOM     99  N   GLU A   7      55.966  38.843  62.812  1.00                  
ATOM    100  H   GLU A   7      55.477  39.668  62.511  1.00                  
ATOM    101  CA  GLU A   7      55.248  37.559  62.701  1.00                  
ATOM    102  HA  GLU A   7      54.208  37.779  62.453  1.00                  
ATOM    103  CB  GLU A   7      55.861  36.823  61.473  1.00                  
ATOM    104  HB1 GLU A   7      56.922  36.645  61.652  1.00                  
ATOM    105  HB2 GLU A   7      55.799  37.512  60.629  1.00                  
ATOM    106  CG  GLU A   7      55.249  35.495  60.998  1.00                  
ATOM    107  HG1 GLU A   7      55.714  34.680  61.561  1.00                  
ATOM    108  HG2 GLU A   7      55.504  35.341  59.947  1.00                  
ATOM    109  CD  GLU A   7      53.733  35.446  61.180  1.00                  
ATOM    110  OE1 GLU A   7      53.056  36.369  60.690  1.00                  
ATOM    111  OE2 GLU A   7      53.301  34.561  61.953  1.00                  
ATOM    112  C   GLU A   7      55.214  36.788  64.048  1.00                  
ATOM    113  O   GLU A   7      55.467  37.352  65.118  1.00                  
ATOM    114  N   ARG A   8      54.862  35.494  64.038  1.00                  
ATOM    115  H   ARG A   8      54.452  35.126  63.179  1.00                  
ATOM    116  CA  ARG A   8      55.056  34.526  65.132  1.00                  
ATOM    117  HA  ARG A   8      54.661  33.571  64.786  1.00                  
ATOM    118  CB  ARG A   8      56.566  34.364  65.415  1.00                  
ATOM    119  HB1 ARG A   8      56.699  33.513  66.085  1.00                  
ATOM    120  HB2 ARG A   8      56.927  35.256  65.930  1.00                  
ATOM    121  CG  ARG A   8      57.424  34.150  64.153  1.00                  
ATOM    122  HG1 ARG A   8      57.308  34.996  63.476  1.00                  
ATOM    123  HG2 ARG A   8      57.092  33.250  63.635  1.00                  
ATOM    124  CD  ARG A   8      58.921  34.057  64.477  1.00                  
ATOM    125  HD1 ARG A   8      59.218  34.976  64.987  1.00                  
ATOM    126  HD2 ARG A   8      59.483  34.008  63.543  1.00                  
ATOM    127  NE  ARG A   8      59.247  32.895  65.329  1.00                  
ATOM    128  HE  ARG A   8      59.398  33.095  66.304  1.00                  
ATOM    129  CZ  ARG A   8      59.292  31.628  64.955  1.00                  
ATOM    130  NH1 ARG A   8      59.073  31.263  63.724  1.00                  
ATOM    131 1HH1 ARG A   8      58.861  31.975  63.046  1.00                  
ATOM    132 2HH1 ARG A   8      59.061  30.297  63.462  1.00                  
ATOM    133  NH2 ARG A   8      59.551  30.693  65.826  1.00                  
ATOM    134 1HH2 ARG A   8      59.730  30.936  66.784  1.00                  
ATOM    135 2HH2 ARG A   8      59.579  29.731  65.544  1.00                  
ATOM    136  C   ARG A   8      54.269  34.860  66.408  1.00                  
ATOM    137  O   ARG A   8      54.596  34.362  67.482  1.00                  
ATOM    138  N   GLY A   9      53.270  35.736  66.299  1.00                  
ATOM    139  H   GLY A   9      53.077  36.078  65.369  1.00                  
ATOM    140  CA  GLY A   9      52.511  36.302  67.416  1.00                  
ATOM    141  HA1 GLY A   9      52.410  35.549  68.198  1.00                  
ATOM    142  HA2 GLY A   9      51.511  36.564  67.069  1.00                  
ATOM    143  C   GLY A   9      53.138  37.552  68.049  1.00                  
ATOM    144  O   GLY A   9      52.444  38.303  68.729  1.00                  
ATOM    145  N   VAL A  10      54.417  37.847  67.798  1.00                  
ATOM    146  H   VAL A  10      54.904  37.289  67.103  1.00                  
ATOM    147  CA  VAL A  10      55.187  38.922  68.462  1.00                  
ATOM    148  HA  VAL A  10      54.759  39.076  69.452  1.00                  
ATOM    149  CB  VAL A  10      56.672  38.506  68.644  1.00                  
ATOM    150  HB  VAL A  10      57.214  38.674  67.714  1.00                  
ATOM    151  CG1 VAL A  10      57.345  39.308  69.772  1.00                  
ATOM    152 1HG1 VAL A  10      58.388  39.007  69.869  1.00                  
ATOM    153 2HG1 VAL A  10      57.320  40.374  69.557  1.00                  
ATOM    154 3HG1 VAL A  10      56.832  39.129  70.717  1.00                  
ATOM    155  CG2 VAL A  10      56.846  37.026  69.024  1.00                  
ATOM    156 1HG2 VAL A  10      57.894  36.808  69.229  1.00                  
ATOM    157 2HG2 VAL A  10      56.249  36.792  69.906  1.00                  
ATOM    158 3HG2 VAL A  10      56.531  36.386  68.201  1.00                  
ATOM    159  C   VAL A  10      55.054  40.262  67.692  1.00                  
ATOM    160  O   VAL A  10      56.005  41.038  67.574  1.00                  
ATOM    161  N   LYS A  11      53.853  40.538  67.158  1.00                  
ATOM    162  H   LYS A  11      53.151  39.827  67.323  1.00                  
ATOM    163  CA  LYS A  11      53.407  41.763  66.449  1.00                  
ATOM    164  HA  LYS A  11      52.641  41.434  65.744  1.00                  
ATOM    165  CB  LYS A  11      52.679  42.708  67.441  1.00                  
ATOM    166  HB1 LYS A  11      51.730  42.251  67.726  1.00                  
ATOM    167  HB2 LYS A  11      52.440  43.639  66.923  1.00                  
ATOM    168  CG  LYS A  11      53.470  43.002  68.733  1.00                  
ATOM    169  HG1 LYS A  11      54.535  42.936  68.528  1.00                  
ATOM    170  HG2 LYS A  11      53.235  42.242  69.481  1.00                  
ATOM    171  CD  LYS A  11      53.195  44.394  69.313  1.00                  
ATOM    172  HD1 LYS A  11      52.190  44.434  69.736  1.00                  
ATOM    173  HD2 LYS A  11      53.288  45.139  68.520  1.00                  
ATOM    174  CE  LYS A  11      54.247  44.690  70.387  1.00                  
ATOM    175  HE1 LYS A  11      55.234  44.497  69.953  1.00                  
ATOM    176  HE2 LYS A  11      54.111  44.023  71.242  1.00                  
ATOM    177  NZ  LYS A  11      54.206  46.104  70.810  1.00                  
ATOM    178  HZ1 LYS A  11      53.444  46.348  71.416  1.00                  
ATOM    179  HZ2 LYS A  11      55.110  46.390  71.196  1.00                  
ATOM    180  HZ3 LYS A  11      54.212  46.717  69.987  1.00                  
ATOM    181  C   LYS A  11      54.434  42.439  65.525  1.00                  
ATOM    182  O   LYS A  11      54.727  41.961  64.430  1.00                  
ATOM    183  N   TYR A  12      54.973  43.559  65.985  1.00                  
ATOM    184  H   TYR A  12      54.666  43.842  66.902  1.00                  
ATOM    185  CA  TYR A  12      56.228  44.148  65.560  1.00                  
ATOM    186  HA  TYR A  12      56.715  43.492  64.847  1.00                  
ATOM    187  CB  TYR A  12      55.985  45.512  64.906  1.00                  
ATOM    188  HB1 TYR A  12      56.047  46.310  65.644  1.00                  
ATOM    189  HB2 TYR A  12      54.977  45.540  64.487  1.00                  
ATOM    190  CG  TYR A  12      56.973  45.751  63.792  1.00                  
ATOM    191  CD1 TYR A  12      58.329  46.026  64.063  1.00                  
ATOM    192  HD1 TYR A  12      58.666  46.216  65.065  1.00                  
ATOM    193  CE1 TYR A  12      59.257  46.081  63.011  1.00                  
ATOM    194  HE1 TYR A  12      60.304  46.257  63.201  1.00                  
ATOM    195  CZ  TYR A  12      58.813  45.979  61.681  1.00                  
ATOM    196  OH  TYR A  12      59.679  46.093  60.647  1.00                  
ATOM    197  HH  TYR A  12      59.224  45.811  59.843  1.00                  
ATOM    198  CE2 TYR A  12      57.451  45.743  61.417  1.00                  
ATOM    199  HE2 TYR A  12      57.086  45.708  60.407  1.00                  
ATOM    200  CD2 TYR A  12      56.539  45.598  62.469  1.00                  
ATOM    201  HD2 TYR A  12      55.495  45.417  62.250  1.00                  
ATOM    202  C   TYR A  12      57.058  44.275  66.842  1.00                  
ATOM    203  O   TYR A  12      56.501  44.446  67.928  1.00                  
ATOM    204  N   ARG A  13      58.386  44.317  66.735  1.00                  
ATOM    205  H   ARG A  13      58.781  44.212  65.812  1.00                  
ATOM    206  CA  ARG A  13      59.256  44.831  67.814  1.00                  
ATOM    207  HA  ARG A  13      58.885  44.424  68.758  1.00                  
ATOM    208  CB  ARG A  13      60.680  44.291  67.570  1.00                  
ATOM    209  HB1 ARG A  13      61.237  44.968  66.920  1.00                  
ATOM    210  HB2 ARG A  13      60.588  43.335  67.056  1.00                  
ATOM    211  CG  ARG A  13      61.461  44.046  68.875  1.00                  
ATOM    212  HG1 ARG A  13      60.837  43.476  69.566  1.00                  
ATOM    213  HG2 ARG A  13      61.696  45.005  69.339  1.00                  
ATOM    214  CD  ARG A  13      62.768  43.266  68.647  1.00                  
ATOM    215  HD1 ARG A  13      63.273  43.169  69.609  1.00                  
ATOM    216  HD2 ARG A  13      63.412  43.847  67.983  1.00                  
ATOM    217  NE  ARG A  13      62.520  41.932  68.049  1.00                  
ATOM    218  HE  ARG A  13      61.862  41.911  67.288  1.00                  
ATOM    219  CZ  ARG A  13      63.040  40.762  68.373  1.00                  
ATOM    220  NH1 ARG A  13      63.933  40.622  69.316  1.00                  
ATOM    221 1HH1 ARG A  13      64.227  41.440  69.820  1.00                  
ATOM    222 2HH1 ARG A  13      64.314  39.721  69.544  1.00                  
ATOM    223  NH2 ARG A  13      62.657  39.695  67.731  1.00                  
ATOM    224 1HH2 ARG A  13      61.974  39.780  66.990  1.00                  
ATOM    225 2HH2 ARG A  13      63.058  38.798  67.934  1.00                  
ATOM    226  C   ARG A  13      59.167  46.356  67.972  1.00                  
ATOM    227  O   ARG A  13      60.155  46.973  68.342  1.00                  
ATOM    228  N   ASP A  14      58.024  46.913  67.553  1.00                  
ATOM    229  H   ASP A  14      57.261  46.255  67.516  1.00                  
ATOM    230  CA  ASP A  14      57.602  48.309  67.325  1.00                  
ATOM    231  HA  ASP A  14      56.728  48.300  66.674  1.00                  
ATOM    232  CB  ASP A  14      57.145  48.886  68.676  1.00                  
ATOM    233  HB1 ASP A  14      56.667  49.853  68.515  1.00                  
ATOM    234  HB2 ASP A  14      58.018  49.039  69.314  1.00                  
ATOM    235  CG  ASP A  14      56.160  47.961  69.387  1.00                  
ATOM    236  OD1 ASP A  14      56.545  47.276  70.364  1.00                  
ATOM    237  OD2 ASP A  14      54.990  47.855  68.948  1.00                  
ATOM    238  C   ASP A  14      58.611  49.265  66.667  1.00                  
ATOM    239  O   ASP A  14      58.303  50.427  66.419  1.00                  
ATOM    240  N   ALA A  15      59.789  48.771  66.296  1.00                  
ATOM    241  H   ALA A  15      60.075  47.915  66.745  1.00                  
ATOM    242  CA  ALA A  15      60.685  49.317  65.291  1.00                  
ATOM    243  HA  ALA A  15      60.863  50.366  65.535  1.00                  
ATOM    244  CB  ALA A  15      62.025  48.573  65.397  1.00                  
ATOM    245  HB1 ALA A  15      62.736  48.997  64.688  1.00                  
ATOM    246  HB2 ALA A  15      62.426  48.679  66.406  1.00                  
ATOM    247  HB3 ALA A  15      61.884  47.515  65.174  1.00                  
ATOM    248  C   ALA A  15      60.078  49.281  63.886  1.00                  
ATOM    249  O   ALA A  15      60.619  48.636  62.993  1.00                  
ATOM    250  N   ASP A  16      58.935  49.961  63.771  1.00                  
ATOM    251  H   ASP A  16      58.721  50.483  64.617  1.00                  
ATOM    252  CA  ASP A  16      57.803  49.975  62.834  1.00                  
ATOM    253  HA  ASP A  16      57.310  49.006  62.915  1.00                  
ATOM    254  CB  ASP A  16      56.813  51.038  63.377  1.00                  
ATOM    255  HB1 ASP A  16      56.593  50.813  64.422  1.00                  
ATOM    256  HB2 ASP A  16      55.871  50.936  62.838  1.00                  
ATOM    257  CG  ASP A  16      57.273  52.510  63.274  1.00                  
ATOM    258  OD1 ASP A  16      58.302  52.789  62.606  1.00                  
ATOM    259  OD2 ASP A  16      56.499  53.405  63.689  1.00                  
ATOM    260  C   ASP A  16      58.074  50.178  61.331  1.00                  
ATOM    261  O   ASP A  16      57.181  50.551  60.570  1.00                  
ATOM    262  N   LYS A  17      59.289  49.932  60.844  1.00                  
ATOM    263  H   LYS A  17      59.963  49.602  61.532  1.00                  
ATOM    264  CA  LYS A  17      59.680  49.849  59.433  1.00                  
ATOM    265  HA  LYS A  17      59.731  50.845  59.000  1.00                  
ATOM    266  CB  LYS A  17      61.084  49.220  59.322  1.00                  
ATOM    267  HB1 LYS A  17      61.262  48.947  58.280  1.00                  
ATOM    268  HB2 LYS A  17      61.112  48.302  59.912  1.00                  
ATOM    269  CG  LYS A  17      62.243  50.132  59.755  1.00                  
ATOM    270  HG1 LYS A  17      62.127  50.404  60.804  1.00                  
ATOM    271  HG2 LYS A  17      62.236  51.036  59.145  1.00                  
ATOM    272  CD  LYS A  17      63.574  49.381  59.560  1.00                  
ATOM    273  HD1 LYS A  17      63.665  49.056  58.522  1.00                  
ATOM    274  HD2 LYS A  17      63.561  48.491  60.191  1.00                  
ATOM    275  CE  LYS A  17      64.804  50.217  59.935  1.00                  
ATOM    276  HE1 LYS A  17      65.665  49.548  60.013  1.00                  
ATOM    277  HE2 LYS A  17      64.635  50.673  60.914  1.00                  
ATOM    278  NZ  LYS A  17      65.094  51.267  58.932  1.00                  
ATOM    279  HZ1 LYS A  17      65.876  51.851  59.179  1.00                  
ATOM    280  HZ2 LYS A  17      65.247  50.911  57.992  1.00                  
ATOM    281  HZ3 LYS A  17      64.326  51.938  58.836  1.00                  
ATOM    282  C   LYS A  17      58.725  49.042  58.526  1.00                  
ATOM    283  O   LYS A  17      58.808  49.155  57.307  1.00                  
ATOM    284  N   MET A  18      57.795  48.261  59.079  1.00                  
ATOM    285  H   MET A  18      57.800  48.195  60.087  1.00                  
ATOM    286  CA  MET A  18      56.485  48.084  58.449  1.00                  
ATOM    287  HA  MET A  18      56.301  48.988  57.868  1.00                  
ATOM    288  CB  MET A  18      56.482  46.899  57.461  1.00                  
ATOM    289  HB1 MET A  18      55.809  46.117  57.810  1.00                  
ATOM    290  HB2 MET A  18      57.486  46.482  57.392  1.00                  
ATOM    291  CG  MET A  18      56.082  47.325  56.040  1.00                  
ATOM    292  HG1 MET A  18      56.237  46.475  55.375  1.00                  
ATOM    293  HG2 MET A  18      56.760  48.118  55.722  1.00                  
ATOM    294  SD  MET A  18      54.371  47.905  55.820  1.00                  
ATOM    295  CE  MET A  18      54.453  48.499  54.108  1.00                  
ATOM    296  HE1 MET A  18      55.217  49.273  54.022  1.00                  
ATOM    297  HE2 MET A  18      54.696  47.672  53.440  1.00                  
ATOM    298  HE3 MET A  18      53.489  48.921  53.821  1.00                  
ATOM    299  C   MET A  18      55.334  48.040  59.462  1.00                  
ATOM    300  O   MET A  18      55.559  47.868  60.653  1.00                  
ATOM    301  N   ALA A  19      54.097  48.167  58.981  1.00                  
ATOM    302  H   ALA A  19      53.995  48.356  57.994  1.00                  
ATOM    303  CA  ALA A  19      52.880  48.139  59.801  1.00                  
ATOM    304  HA  ALA A  19      53.130  47.791  60.805  1.00                  
ATOM    305  CB  ALA A  19      52.349  49.574  59.927  1.00                  
ATOM    306  HB1 ALA A  19      51.542  49.599  60.662  1.00                  
ATOM    307  HB2 ALA A  19      53.143  50.245  60.260  1.00                  
ATOM    308  HB3 ALA A  19      51.956  49.912  58.970  1.00                  
ATOM    309  C   ALA A  19      51.801  47.171  59.265  1.00                  
ATOM    310  O   ALA A  19      50.698  47.153  59.794  1.00                  
ATOM    311  N   LEU A  20      52.124  46.411  58.208  1.00                  
ATOM    312  H   LEU A  20      53.091  46.445  57.933  1.00                  
ATOM    313  CA  LEU A  20      51.244  45.633  57.321  1.00                  
ATOM    314  HA  LEU A  20      51.316  46.159  56.371  1.00                  
ATOM    315  CB  LEU A  20      51.845  44.235  57.070  1.00                  
ATOM    316  HB1 LEU A  20      51.550  43.569  57.882  1.00                  
ATOM    317  HB2 LEU A  20      52.929  44.324  57.098  1.00                  
ATOM    318  CG  LEU A  20      51.510  43.562  55.720  1.00                  
ATOM    319  HG  LEU A  20      51.977  42.577  55.733  1.00                  
ATOM    320  CD1 LEU A  20      50.018  43.363  55.453  1.00                  
ATOM    321 1HD1 LEU A  20      49.889  42.708  54.590  1.00                  
ATOM    322 2HD1 LEU A  20      49.557  42.887  56.320  1.00                  
ATOM    323 3HD1 LEU A  20      49.526  44.313  55.252  1.00                  
ATOM    324  CD2 LEU A  20      52.107  44.337  54.537  1.00                  
ATOM    325 1HD2 LEU A  20      51.974  43.753  53.626  1.00                  
ATOM    326 2HD2 LEU A  20      51.613  45.298  54.406  1.00                  
ATOM    327 3HD2 LEU A  20      53.174  44.494  54.699  1.00                  
ATOM    328  C   LEU A  20      49.732  45.631  57.647  1.00                  
ATOM    329  O   LEU A  20      49.246  44.758  58.358  1.00                  
ATOM    330  N   ILE A  21      48.986  46.582  57.066  1.00                  
ATOM    331  H   ILE A  21      49.458  47.276  56.512  1.00                  
ATOM    332  CA  ILE A  21      47.552  46.791  57.323  1.00                  
ATOM    333  HA  ILE A  21      47.270  46.197  58.192  1.00                  
ATOM    334  CB  ILE A  21      47.252  48.272  57.697  1.00                  
ATOM    335  HB  ILE A  21      47.337  48.885  56.798  1.00                  
ATOM    336  CG2 ILE A  21      45.805  48.372  58.220  1.00                  
ATOM    337 1HG2 ILE A  21      45.508  49.418  58.308  1.00                  
ATOM    338 2HG2 ILE A  21      45.111  47.883  57.542  1.00                  
ATOM    339 3HG2 ILE A  21      45.729  47.900  59.201  1.00                  
ATOM    340  CG1 ILE A  21      48.235  48.860  58.738  1.00                  
ATOM    341 1HG1 ILE A  21      49.245  48.813  58.334  1.00                  
ATOM    342 2HG1 ILE A  21      48.201  48.260  59.649  1.00                  
ATOM    343  CD1 ILE A  21      47.982  50.331  59.102  1.00                  
ATOM    344  HD1 ILE A  21      48.802  50.693  59.722  1.00                  
ATOM    345  HD2 ILE A  21      47.928  50.936  58.196  1.00                  
ATOM    346  HD3 ILE A  21      47.054  50.433  59.665  1.00                  
ATOM    347  C   ILE A  21      46.707  46.343  56.108  1.00                  
ATOM    348  O   ILE A  21      46.495  47.138  55.188  1.00                  
ATOM    349  N   PRO A  22      46.221  45.085  56.049  1.00                  
ATOM    350  CD  PRO A  22      46.316  44.084  57.107  1.00                  
ATOM    351  HD1 PRO A  22      45.898  44.448  58.046  1.00                  
ATOM    352  HD2 PRO A  22      47.356  43.794  57.241  1.00                  
ATOM    353  CG  PRO A  22      45.536  42.867  56.617  1.00                  
ATOM    354  HG1 PRO A  22      44.478  42.977  56.860  1.00                  
ATOM    355  HG2 PRO A  22      45.937  41.939  57.027  1.00                  
ATOM    356  CB  PRO A  22      45.738  42.958  55.109  1.00                  
ATOM    357  HB1 PRO A  22      45.001  42.367  54.564  1.00                  
ATOM    358  HB2 PRO A  22      46.742  42.610  54.859  1.00                  
ATOM    359  CA  PRO A  22      45.641  44.469  54.843  1.00                  
ATOM    360  HA  PRO A  22      46.270  44.710  53.986  1.00                  
ATOM    361  C   PRO A  22      44.213  44.917  54.493  1.00                  
ATOM    362  O   PRO A  22      43.434  44.168  53.904  1.00                  
ATOM    363  N   VAL A  23      43.815  46.118  54.906  1.00                  
ATOM    364  H   VAL A  23      44.519  46.741  55.279  1.00                  
ATOM    365  CA  VAL A  23      42.403  46.492  55.015  1.00                  
ATOM    366  HA  VAL A  23      41.865  45.561  55.200  1.00                  
ATOM    367  CB  VAL A  23      42.173  47.309  56.300  1.00                  
ATOM    368  HB  VAL A  23      42.744  46.815  57.087  1.00                  
ATOM    369  CG1 VAL A  23      42.685  48.757  56.260  1.00                  
ATOM    370 1HG1 VAL A  23      42.630  49.181  57.264  1.00                  
ATOM    371 2HG1 VAL A  23      43.715  48.777  55.911  1.00                  
ATOM    372 3HG1 VAL A  23      42.068  49.365  55.601  1.00                  
ATOM    373  CG2 VAL A  23      40.710  47.185  56.719  1.00                  
ATOM    374 1HG2 VAL A  23      40.555  47.713  57.661  1.00                  
ATOM    375 2HG2 VAL A  23      40.064  47.611  55.954  1.00                  
ATOM    376 3HG2 VAL A  23      40.447  46.138  56.870  1.00                  
ATOM    377  C   VAL A  23      41.821  47.012  53.697  1.00                  
ATOM    378  O   VAL A  23      41.615  48.203  53.487  1.00                  
ATOM    379  N   LYS A  24      41.589  46.070  52.772  1.00                  
ATOM    380  H   LYS A  24      41.889  45.131  53.026  1.00                  
ATOM    381  CA  LYS A  24      41.053  46.240  51.404  1.00                  
ATOM    382  HA  LYS A  24      41.639  47.026  50.932  1.00                  
ATOM    383  CB  LYS A  24      41.285  44.933  50.608  1.00                  
ATOM    384  HB1 LYS A  24      40.693  44.938  49.693  1.00                  
ATOM    385  HB2 LYS A  24      40.934  44.089  51.204  1.00                  
ATOM    386  CG  LYS A  24      42.761  44.690  50.215  1.00                  
ATOM    387  HG1 LYS A  24      42.820  43.723  49.713  1.00                  
ATOM    388  HG2 LYS A  24      43.362  44.621  51.123  1.00                  
ATOM    389  CD  LYS A  24      43.396  45.751  49.290  1.00                  
ATOM    390  HD1 LYS A  24      44.418  45.448  49.053  1.00                  
ATOM    391  HD2 LYS A  24      43.446  46.705  49.816  1.00                  
ATOM    392  CE  LYS A  24      42.611  45.925  47.982  1.00                  
ATOM    393  HE1 LYS A  24      41.549  46.024  48.228  1.00                  
ATOM    394  HE2 LYS A  24      42.728  45.039  47.355  1.00                  
ATOM    395  NZ  LYS A  24      43.004  47.144  47.242  1.00                  
ATOM    396  HZ1 LYS A  24      42.223  47.421  46.646  1.00                  
ATOM    397  HZ2 LYS A  24      43.015  47.956  47.862  1.00                  
ATOM    398  HZ3 LYS A  24      43.863  47.092  46.705  1.00                  
ATOM    399  C   LYS A  24      39.622  46.800  51.287  1.00                  
ATOM    400  O   LYS A  24      38.905  46.480  50.346  1.00                  
ATOM    401  N   ASN A  25      39.206  47.653  52.225  1.00                  
ATOM    402  H   ASN A  25      39.899  47.953  52.897  1.00                  
ATOM    403  CA  ASN A  25      37.961  48.420  52.138  1.00                  
ATOM    404  HA  ASN A  25      37.843  48.781  51.113  1.00                  
ATOM    405  CB  ASN A  25      36.776  47.483  52.470  1.00                  
ATOM    406  HB1 ASN A  25      36.819  47.184  53.517  1.00                  
ATOM    407  HB2 ASN A  25      36.828  46.581  51.862  1.00                  
ATOM    408  CG  ASN A  25      35.425  48.131  52.214  1.00                  
ATOM    409  OD1 ASN A  25      34.768  48.618  53.115  1.00                  
ATOM    410  ND2 ASN A  25      34.976  48.161  50.981  1.00                  
ATOM    411 1HD2 ASN A  25      35.525  47.768  50.238  1.00                  
ATOM    412 2HD2 ASN A  25      34.089  48.608  50.840  1.00                  
ATOM    413  C   ASN A  25      37.929  49.651  53.053  1.00                  
ATOM    414  O   ASN A  25      37.577  50.738  52.605  1.00                  
ATOM    415  N   VAL A  26      38.325  49.493  54.319  1.00                  
ATOM    416  H   VAL A  26      38.680  48.596  54.610  1.00                  
ATOM    417  CA  VAL A  26      37.965  50.440  55.381  1.00                  
ATOM    418  HA  VAL A  26      37.595  51.352  54.911  1.00                  
ATOM    419  CB  VAL A  26      36.789  49.882  56.212  1.00                  
ATOM    420  HB  VAL A  26      35.990  49.626  55.516  1.00                  
ATOM    421  CG1 VAL A  26      37.111  48.618  57.020  1.00                  
ATOM    422 1HG1 VAL A  26      36.195  48.234  57.469  1.00                  
ATOM    423 2HG1 VAL A  26      37.519  47.848  56.366  1.00                  
ATOM    424 3HG1 VAL A  26      37.825  48.836  57.814  1.00                  
ATOM    425  CG2 VAL A  26      36.232  50.947  57.158  1.00                  
ATOM    426 1HG2 VAL A  26      35.349  50.556  57.663  1.00                  
ATOM    427 2HG2 VAL A  26      36.972  51.224  57.910  1.00                  
ATOM    428 3HG2 VAL A  26      35.936  51.823  56.581  1.00                  
ATOM    429  C   VAL A  26      39.166  50.835  56.226  1.00                  
ATOM    430  O   VAL A  26      39.873  49.996  56.759  1.00                  
ATOM    431  N   ALA A  27      39.391  52.133  56.370  1.00                  
ATOM    432  H   ALA A  27      38.807  52.783  55.865  1.00                  
ATOM    433  CA  ALA A  27      40.468  52.676  57.194  1.00                  
ATOM    434  HA  ALA A  27      40.843  51.909  57.873  1.00                  
ATOM    435  CB  ALA A  27      41.606  53.087  56.245  1.00                  
ATOM    436  HB1 ALA A  27      42.472  53.389  56.831  1.00                  
ATOM    437  HB2 ALA A  27      41.890  52.245  55.613  1.00                  
ATOM    438  HB3 ALA A  27      41.290  53.922  55.616  1.00                  
ATOM    439  C   ALA A  27      39.939  53.828  58.069  1.00                  
ATOM    440  O   ALA A  27      40.642  54.794  58.343  1.00                  
ATOM    441  N   THR A  28      38.652  53.748  58.434  1.00                  
ATOM    442  H   THR A  28      38.132  52.949  58.113  1.00                  
ATOM    443  CA  THR A  28      37.887  54.753  59.188  1.00                  
ATOM    444  HA  THR A  28      38.118  55.723  58.750  1.00                  
ATOM    445  CB  THR A  28      36.367  54.539  59.025  1.00                  
ATOM    446  HB  THR A  28      36.040  53.706  59.648  1.00                  
ATOM    447  CG2 THR A  28      35.558  55.793  59.362  1.00                  
ATOM    448 1HG2 THR A  28      35.729  56.083  60.398  1.00                  
ATOM    449 2HG2 THR A  28      35.851  56.615  58.709  1.00                  
ATOM    450 3HG2 THR A  28      34.495  55.590  59.236  1.00                  
ATOM    451  OG1 THR A  28      36.045  54.250  57.679  1.00                  
ATOM    452  HG1 THR A  28      35.087  54.243  57.612  1.00                  
ATOM    453  C   THR A  28      38.302  54.837  60.666  1.00                  
ATOM    454  O   THR A  28      37.507  54.610  61.572  1.00                  
ATOM    455  N   GLU A  29      39.587  55.074  60.907  1.00                  
ATOM    456  H   GLU A  29      40.173  55.278  60.101  1.00                  
ATOM    457  CA  GLU A  29      40.292  54.912  62.183  1.00                  
ATOM    458  HA  GLU A  29      39.708  55.358  62.988  1.00                  
ATOM    459  CB  GLU A  29      40.447  53.378  62.449  1.00                  
ATOM    460  HB1 GLU A  29      41.495  53.080  62.461  1.00                  
ATOM    461  HB2 GLU A  29      40.011  52.827  61.613  1.00                  
ATOM    462  CG  GLU A  29      39.756  52.850  63.727  1.00                  
ATOM    463  HG1 GLU A  29      39.548  51.788  63.576  1.00                  
ATOM    464  HG2 GLU A  29      38.799  53.358  63.860  1.00                  
ATOM    465  CD  GLU A  29      40.603  52.999  65.001  1.00                  
ATOM    466  OE1 GLU A  29      41.374  53.977  65.098  1.00                  
ATOM    467  OE2 GLU A  29      40.552  52.144  65.912  1.00                  
ATOM    468  C   GLU A  29      41.650  55.653  62.109  1.00                  
ATOM    469  O   GLU A  29      41.873  56.527  61.268  1.00                  
ATOM    470  N   ARG A  30      42.562  55.325  63.022  1.00                  
ATOM    471  H   ARG A  30      42.245  54.637  63.705  1.00                  
ATOM    472  CA  ARG A  30      43.840  55.976  63.335  1.00                  
ATOM    473  HA  ARG A  30      43.590  57.005  63.587  1.00                  
ATOM    474  CB  ARG A  30      44.382  55.304  64.622  1.00                  
ATOM    475  HB1 ARG A  30      45.468  55.380  64.684  1.00                  
ATOM    476  HB2 ARG A  30      44.135  54.240  64.612  1.00                  
ATOM    477  CG  ARG A  30      43.796  55.974  65.880  1.00                  
ATOM    478  HG1 ARG A  30      42.724  56.138  65.758  1.00                  
ATOM    479  HG2 ARG A  30      44.269  56.950  65.995  1.00                  
ATOM    480  CD  ARG A  30      44.033  55.162  67.162  1.00                  
ATOM    481  HD1 ARG A  30      43.877  55.824  68.015  1.00                  
ATOM    482  HD2 ARG A  30      45.064  54.803  67.173  1.00                  
ATOM    483  NE  ARG A  30      43.095  54.028  67.261  1.00                  
ATOM    484  HE  ARG A  30      42.448  53.911  66.475  1.00                  
ATOM    485  CZ  ARG A  30      42.929  53.185  68.259  1.00                  
ATOM    486  NH1 ARG A  30      43.647  53.258  69.348  1.00                  
ATOM    487 1HH1 ARG A  30      44.337  53.982  69.401  1.00                  
ATOM    488 2HH1 ARG A  30      43.505  52.603  70.089  1.00                  
ATOM    489  NH2 ARG A  30      42.034  52.249  68.183  1.00                  
ATOM    490 1HH2 ARG A  30      41.460  52.199  67.326  1.00                  
ATOM    491 2HH2 ARG A  30      41.865  51.591  68.911  1.00                  
ATOM    492  C   ARG A  30      44.918  56.155  62.258  1.00                  
ATOM    493  O   ARG A  30      46.010  56.579  62.630  1.00                  
ATOM    494  N   GLU A  31      44.627  55.976  60.963  1.00                  
ATOM    495  H   GLU A  31      43.673  55.712  60.745  1.00                  
ATOM    496  CA  GLU A  31      45.478  56.454  59.843  1.00                  
ATOM    497  HA  GLU A  31      46.305  55.765  59.669  1.00                  
ATOM    498  CB  GLU A  31      44.659  56.584  58.545  1.00                  
ATOM    499  HB1 GLU A  31      45.225  57.177  57.825  1.00                  
ATOM    500  HB2 GLU A  31      43.742  57.132  58.767  1.00                  
ATOM    501  CG  GLU A  31      44.275  55.265  57.880  1.00                  
ATOM    502  HG1 GLU A  31      43.495  55.478  57.147  1.00                  
ATOM    503  HG2 GLU A  31      43.854  54.588  58.627  1.00                  
ATOM    504  CD  GLU A  31      45.446  54.597  57.150  1.00                  
ATOM    505  OE1 GLU A  31      45.882  55.086  56.087  1.00                  
ATOM    506  OE2 GLU A  31      45.838  53.475  57.535  1.00                  
ATOM    507  C   GLU A  31      46.054  57.847  60.166  1.00                  
ATOM    508  O   GLU A  31      47.264  58.073  60.213  1.00                  
ATOM    509  N   ALA A  32      45.165  58.780  60.514  1.00                  
ATOM    510  H   ALA A  32      44.188  58.517  60.486  1.00                  
ATOM    511  CA  ALA A  32      45.496  60.186  60.700  1.00                  
ATOM    512  HA  ALA A  32      46.072  60.495  59.825  1.00                  
ATOM    513  CB  ALA A  32      44.171  60.961  60.689  1.00                  
ATOM    514  HB1 ALA A  32      44.365  62.033  60.723  1.00                  
ATOM    515  HB2 ALA A  32      43.620  60.739  59.773  1.00                  
ATOM    516  HB3 ALA A  32      43.564  60.676  61.550  1.00                  
ATOM    517  C   ALA A  32      46.345  60.570  61.928  1.00                  
ATOM    518  O   ALA A  32      46.695  61.748  62.075  1.00                  
ATOM    519  N   LEU A  33      46.668  59.620  62.805  1.00                  
ATOM    520  H   LEU A  33      46.350  58.672  62.611  1.00                  
ATOM    521  CA  LEU A  33      47.596  59.797  63.934  1.00                  
ATOM    522  HA  LEU A  33      48.191  60.697  63.783  1.00                  
ATOM    523  CB  LEU A  33      46.795  59.921  65.249  1.00                  
ATOM    524  HB1 LEU A  33      47.493  59.913  66.087  1.00                  
ATOM    525  HB2 LEU A  33      46.158  59.039  65.344  1.00                  
ATOM    526  CG  LEU A  33      45.924  61.186  65.371  1.00                  
ATOM    527  HG  LEU A  33      45.234  61.243  64.529  1.00                  
ATOM    528  CD1 LEU A  33      45.100  61.119  66.655  1.00                  
ATOM    529 1HD1 LEU A  33      44.467  62.002  66.740  1.00                  
ATOM    530 2HD1 LEU A  33      44.463  60.235  66.637  1.00                  
ATOM    531 3HD1 LEU A  33      45.759  61.066  67.523  1.00                  
ATOM    532  CD2 LEU A  33      46.758  62.471  65.420  1.00                  
ATOM    533 1HD2 LEU A  33      46.101  63.329  65.557  1.00                  
ATOM    534 2HD2 LEU A  33      47.454  62.424  66.258  1.00                  
ATOM    535 3HD2 LEU A  33      47.324  62.589  64.499  1.00                  
ATOM    536  C   LEU A  33      48.609  58.638  63.960  1.00                  
ATOM    537  O   LEU A  33      49.254  58.413  64.986  1.00                  
ATOM    538  N   LEU A  34      48.778  57.928  62.831  1.00                  
ATOM    539  H   LEU A  34      48.171  58.099  62.036  1.00                  
ATOM    540  CA  LEU A  34      49.957  57.099  62.596  1.00                  
ATOM    541  HA  LEU A  34      49.955  56.281  63.315  1.00                  
ATOM    542  CB  LEU A  34      49.973  56.527  61.156  1.00                  
ATOM    543  HB1 LEU A  34      50.985  56.188  60.929  1.00                  
ATOM    544  HB2 LEU A  34      49.753  57.339  60.462  1.00                  
ATOM    545  CG  LEU A  34      49.029  55.345  60.863  1.00                  
ATOM    546  HG  LEU A  34      48.011  55.629  61.113  1.00                  
ATOM    547  CD1 LEU A  34      49.096  54.983  59.375  1.00                  
ATOM    548 1HD1 LEU A  34      48.394  54.174  59.160  1.00                  
ATOM    549 2HD1 LEU A  34      48.805  55.847  58.777  1.00                  
ATOM    550 3HD1 LEU A  34      50.103  54.669  59.108  1.00                  
ATOM    551  CD2 LEU A  34      49.394  54.098  61.671  1.00                  
ATOM    552 1HD2 LEU A  34      48.731  53.280  61.389  1.00                  
ATOM    553 2HD2 LEU A  34      50.426  53.805  61.475  1.00                  
ATOM    554 3HD2 LEU A  34      49.253  54.286  62.734  1.00                  
ATOM    555  C   LEU A  34      51.257  57.906  62.816  1.00                  
ATOM    556  O   LEU A  34      51.258  59.139  62.712  1.00                  
ATOM    557  N   ARG A  35      52.383  57.231  63.098  1.00                  
ATOM    558  H   ARG A  35      52.334  56.222  63.117  1.00                  
ATOM    559  CA  ARG A  35      53.548  57.903  63.708  1.00                  
ATOM    560  HA  ARG A  35      53.409  58.982  63.621  1.00                  
ATOM    561  CB  ARG A  35      53.592  57.552  65.216  1.00                  
ATOM    562  HB1 ARG A  35      54.495  56.982  65.439  1.00                  
ATOM    563  HB2 ARG A  35      52.742  56.923  65.490  1.00                  
ATOM    564  CG  ARG A  35      53.576  58.800  66.111  1.00                  
ATOM    565  HG1 ARG A  35      54.405  59.450  65.824  1.00                  
ATOM    566  HG2 ARG A  35      53.733  58.491  67.145  1.00                  
ATOM    567  CD  ARG A  35      52.239  59.558  66.023  1.00                  
ATOM    568  HD1 ARG A  35      51.709  59.478  66.974  1.00                  
ATOM    569  HD2 ARG A  35      51.606  59.088  65.273  1.00                  
ATOM    570  NE  ARG A  35      52.425  60.969  65.644  1.00                  
ATOM    571  HE  ARG A  35      52.389  61.189  64.652  1.00                  
ATOM    572  CZ  ARG A  35      52.657  61.993  66.436  1.00                  
ATOM    573  NH1 ARG A  35      52.736  61.863  67.730  1.00                  
ATOM    574 1HH1 ARG A  35      52.591  60.948  68.115  1.00                  
ATOM    575 2HH1 ARG A  35      52.921  62.652  68.319  1.00                  
ATOM    576  NH2 ARG A  35      52.811  63.176  65.918  1.00                  
ATOM    577 1HH2 ARG A  35      52.769  63.244  64.901  1.00                  
ATOM    578 2HH2 ARG A  35      52.981  63.982  66.489  1.00                  
ATOM    579  C   ARG A  35      54.920  57.689  63.063  1.00                  
ATOM    580  O   ARG A  35      55.586  58.671  62.757  1.00                  
ATOM    581  N   LYS A  36      55.311  56.437  62.825  1.00                  
ATOM    582  H   LYS A  36      54.847  55.697  63.335  1.00                  
ATOM    583  CA  LYS A  36      56.143  55.997  61.696  1.00                  
ATOM    584  HA  LYS A  36      56.608  55.067  62.019  1.00                  
ATOM    585  CB  LYS A  36      55.149  55.658  60.556  1.00                  
ATOM    586  HB1 LYS A  36      55.578  55.863  59.582  1.00                  
ATOM    587  HB2 LYS A  36      54.255  56.280  60.633  1.00                  
ATOM    588  CG  LYS A  36      54.728  54.187  60.577  1.00                  
ATOM    589  HG1 LYS A  36      53.917  54.044  59.872  1.00                  
ATOM    590  HG2 LYS A  36      54.326  53.943  61.562  1.00                  
ATOM    591  CD  LYS A  36      55.861  53.204  60.241  1.00                  
ATOM    592  HD1 LYS A  36      55.468  52.401  59.621  1.00                  
ATOM    593  HD2 LYS A  36      56.114  52.733  61.172  1.00                  
ATOM    594  CE  LYS A  36      57.145  53.780  59.603  1.00                  
ATOM    595  HE1 LYS A  36      57.318  54.793  59.954  1.00                  
ATOM    596  HE2 LYS A  36      57.025  53.832  58.527  1.00                  
ATOM    597  NZ  LYS A  36      58.342  52.981  59.911  1.00                  
ATOM    598  HZ1 LYS A  36      58.138  51.998  59.759  1.00                  
ATOM    599  HZ2 LYS A  36      59.135  53.284  59.358  1.00                  
ATOM    600  HZ3 LYS A  36      58.545  53.041  60.915  1.00                  
ATOM    601  C   LYS A  36      57.343  56.858  61.246  1.00                  
ATOM    602  O   LYS A  36      57.311  57.364  60.129  1.00                  
ATOM    603  N   PRO A  37      58.446  56.931  62.016  1.00                  
ATOM    604  CD  PRO A  37      58.603  56.286  63.316  1.00                  
ATOM    605  HD1 PRO A  37      58.783  55.220  63.174  1.00                  
ATOM    606  HD2 PRO A  37      57.731  56.434  63.953  1.00                  
ATOM    607  CG  PRO A  37      59.828  56.928  63.960  1.00                  
ATOM    608  HG1 PRO A  37      60.348  56.233  64.621  1.00                  
ATOM    609  HG2 PRO A  37      59.529  57.826  64.502  1.00                  
ATOM    610  CB  PRO A  37      60.681  57.315  62.755  1.00                  
ATOM    611  HB1 PRO A  37      61.241  56.442  62.414  1.00                  
ATOM    612  HB2 PRO A  37      61.362  58.135  62.989  1.00                  
ATOM    613  CA  PRO A  37      59.648  57.721  61.699  1.00                  
ATOM    614  HA  PRO A  37      59.390  58.767  61.867  1.00                  
ATOM    615  C   PRO A  37      60.265  57.641  60.297  1.00                  
ATOM    616  O   PRO A  37      60.980  58.540  59.865  1.00                  
ATOM    617  N   GLU A  38      59.995  56.558  59.580  1.00                  
ATOM    618  H   GLU A  38      59.367  55.893  59.989  1.00                  
ATOM    619  CA  GLU A  38      60.550  56.248  58.270  1.00                  
ATOM    620  HA  GLU A  38      60.986  57.136  57.819  1.00                  
ATOM    621  CB  GLU A  38      61.656  55.206  58.486  1.00                  
ATOM    622  HB1 GLU A  38      61.217  54.307  58.924  1.00                  
ATOM    623  HB2 GLU A  38      62.365  55.613  59.210  1.00                  
ATOM    624  CG  GLU A  38      62.434  54.819  57.224  1.00                  
ATOM    625  HG1 GLU A  38      63.013  55.677  56.876  1.00                  
ATOM    626  HG2 GLU A  38      61.734  54.530  56.438  1.00                  
ATOM    627  CD  GLU A  38      63.367  53.645  57.539  1.00                  
ATOM    628  OE1 GLU A  38      63.986  53.619  58.626  1.00                  
ATOM    629  OE2 GLU A  38      63.427  52.666  56.763  1.00                  
ATOM    630  C   GLU A  38      59.398  55.764  57.407  1.00                  
ATOM    631  O   GLU A  38      59.113  54.558  57.404  1.00                  
ATOM    632  N   TRP A  39      58.620  56.711  56.854  1.00                  
ATOM    633  H   TRP A  39      58.854  57.683  56.973  1.00                  
ATOM    634  CA  TRP A  39      57.295  56.347  56.343  1.00                  
ATOM    635  HA  TRP A  39      57.117  55.485  56.965  1.00                  
ATOM    636  CB  TRP A  39      56.087  57.135  56.839  1.00                  
ATOM    637  HB1 TRP A  39      55.854  57.860  56.066  1.00                  
ATOM    638  HB2 TRP A  39      56.373  57.672  57.744  1.00                  
ATOM    639  CG  TRP A  39      54.820  56.320  57.148  1.00                  
ATOM    640  CD1 TRP A  39      53.608  56.884  57.363  1.00                  
ATOM    641  HD1 TRP A  39      53.395  57.943  57.312  1.00                  
ATOM    642  NE1 TRP A  39      52.658  55.926  57.627  1.00                  
ATOM    643  HE1 TRP A  39      51.681  56.134  57.784  1.00                  
ATOM    644  CE2 TRP A  39      53.163  54.661  57.491  1.00                  
ATOM    645  CZ2 TRP A  39      52.560  53.399  57.560  1.00                  
ATOM    646  HZ2 TRP A  39      51.502  53.315  57.755  1.00                  
ATOM    647  CH2 TRP A  39      53.338  52.247  57.361  1.00                  
ATOM    648  HH2 TRP A  39      52.873  51.276  57.402  1.00                  
ATOM    649  CZ3 TRP A  39      54.706  52.378  57.092  1.00                  
ATOM    650  HZ3 TRP A  39      55.303  51.492  56.925  1.00                  
ATOM    651  CE3 TRP A  39      55.302  53.650  57.025  1.00                  
ATOM    652  HE3 TRP A  39      56.342  53.682  56.761  1.00                  
ATOM    653  CD2 TRP A  39      54.563  54.856  57.222  1.00                  
ATOM    654  C   TRP A  39      57.177  55.694  54.964  1.00                  
ATOM    655  O   TRP A  39      58.154  55.276  54.347  1.00                  
ATOM    656  N   MET A  40      55.925  55.412  54.586  1.00                  
ATOM    657  H   MET A  40      55.186  55.866  55.100  1.00                  
ATOM    658  CA  MET A  40      55.578  54.171  53.945  1.00                  
ATOM    659  HA  MET A  40      56.064  53.365  54.485  1.00                  
ATOM    660  CB  MET A  40      54.063  53.882  53.942  1.00                  
ATOM    661  HB1 MET A  40      53.709  53.781  54.958  1.00                  
ATOM    662  HB2 MET A  40      53.915  52.901  53.502  1.00                  
ATOM    663  CG  MET A  40      53.152  54.869  53.224  1.00                  
ATOM    664  HG1 MET A  40      52.419  54.280  52.678  1.00                  
ATOM    665  HG2 MET A  40      53.693  55.473  52.501  1.00                  
ATOM    666  SD  MET A  40      52.240  55.965  54.340  1.00                  
ATOM    667  CE  MET A  40      53.234  57.465  54.217  1.00                  
ATOM    668  HE1 MET A  40      52.828  58.218  54.891  1.00                  
ATOM    669  HE2 MET A  40      54.267  57.275  54.479  1.00                  
ATOM    670  HE3 MET A  40      53.198  57.829  53.194  1.00                  
ATOM    671  C   MET A  40      56.122  54.086  52.513  1.00                  
ATOM    672  O   MET A  40      55.916  54.950  51.659  1.00                  
ATOM    673  N   LYS A  41      56.671  52.930  52.173  1.00                  
ATOM    674  H   LYS A  41      56.862  52.273  52.908  1.00                  
ATOM    675  CA  LYS A  41      56.459  52.417  50.824  1.00                  
ATOM    676  HA  LYS A  41      56.779  53.156  50.097  1.00                  
ATOM    677  CB  LYS A  41      57.314  51.160  50.612  1.00                  
ATOM    678  HB1 LYS A  41      58.356  51.475  50.628  1.00                  
ATOM    679  HB2 LYS A  41      57.092  50.764  49.622  1.00                  
ATOM    680  CG  LYS A  41      57.109  50.032  51.644  1.00                  
ATOM    681  HG1 LYS A  41      56.074  49.692  51.604  1.00                  
ATOM    682  HG2 LYS A  41      57.303  50.410  52.649  1.00                  
ATOM    683  CD  LYS A  41      58.007  48.804  51.425  1.00                  
ATOM    684  HD1 LYS A  41      57.776  48.341  50.464  1.00                  
ATOM    685  HD2 LYS A  41      57.772  48.081  52.208  1.00                  
ATOM    686  CE  LYS A  41      59.505  49.129  51.514  1.00                  
ATOM    687  HE1 LYS A  41      60.023  48.255  51.914  1.00                  
ATOM    688  HE2 LYS A  41      59.653  49.958  52.213  1.00                  
ATOM    689  NZ  LYS A  41      60.072  49.459  50.188  1.00                  
ATOM    690  HZ1 LYS A  41      61.053  49.685  50.230  1.00                  
ATOM    691  HZ2 LYS A  41      59.902  48.706  49.518  1.00                  
ATOM    692  HZ3 LYS A  41      59.572  50.220  49.722  1.00                  
ATOM    693  C   LYS A  41      54.989  52.137  50.592  1.00                  
ATOM    694  O   LYS A  41      54.319  51.594  51.477  1.00                  
ATOM    695  N   ILE A  42      54.502  52.433  49.395  1.00                  
ATOM    696  H   ILE A  42      55.116  52.845  48.702  1.00                  
ATOM    697  CA  ILE A  42      53.103  52.160  49.069  1.00                  
ATOM    698  HA  ILE A  42      52.731  51.481  49.836  1.00                  
ATOM    699  CB  ILE A  42      52.208  53.412  49.281  1.00                  
ATOM    700  HB  ILE A  42      52.494  53.800  50.261  1.00                  
ATOM    701  CG2 ILE A  42      52.431  54.574  48.314  1.00                  
ATOM    702 1HG2 ILE A  42      51.769  55.401  48.572  1.00                  
ATOM    703 2HG2 ILE A  42      53.454  54.934  48.416  1.00                  
ATOM    704 3HG2 ILE A  42      52.238  54.259  47.290  1.00                  
ATOM    705  CG1 ILE A  42      50.711  53.072  49.433  1.00                  
ATOM    706 1HG1 ILE A  42      50.230  53.914  49.924  1.00                  
ATOM    707 2HG1 ILE A  42      50.602  52.208  50.090  1.00                  
ATOM    708  CD1 ILE A  42      49.929  52.812  48.143  1.00                  
ATOM    709  HD1 ILE A  42      48.926  52.466  48.390  1.00                  
ATOM    710  HD2 ILE A  42      49.846  53.735  47.572  1.00                  
ATOM    711  HD3 ILE A  42      50.432  52.061  47.546  1.00                  
ATOM    712  C   ILE A  42      53.013  51.356  47.797  1.00                  
ATOM    713  O   ILE A  42      53.487  51.831  46.763  1.00                  
ATOM    714  N   LYS A  43      52.517  50.109  47.983  1.00                  
ATOM    715  H   LYS A  43      52.235  49.893  48.927  1.00                  
ATOM    716  CA  LYS A  43      52.511  48.960  47.058  1.00                  
ATOM    717  HA  LYS A  43      53.370  49.102  46.401  1.00                  
ATOM    718  CB  LYS A  43      52.705  47.605  47.788  1.00                  
ATOM    719  HB1 LYS A  43      51.871  46.935  47.569  1.00                  
ATOM    720  HB2 LYS A  43      52.687  47.784  48.865  1.00                  
ATOM    721  CG  LYS A  43      54.038  46.891  47.448  1.00                  
ATOM    722  HG1 LYS A  43      54.457  46.527  48.387  1.00                  
ATOM    723  HG2 LYS A  43      54.757  47.610  47.054  1.00                  
ATOM    724  CD  LYS A  43      53.979  45.673  46.494  1.00                  
ATOM    725  HD1 LYS A  43      53.394  44.881  46.965  1.00                  
ATOM    726  HD2 LYS A  43      55.001  45.310  46.370  1.00                  
ATOM    727  CE  LYS A  43      53.392  45.973  45.110  1.00                  
ATOM    728  HE1 LYS A  43      53.794  46.928  44.775  1.00                  
ATOM    729  HE2 LYS A  43      52.308  46.088  45.203  1.00                  
ATOM    730  NZ  LYS A  43      53.703  44.929  44.092  1.00                  
ATOM    731  HZ1 LYS A  43      53.498  43.990  44.386  1.00                  
ATOM    732  HZ2 LYS A  43      53.239  45.111  43.199  1.00                  
ATOM    733  HZ3 LYS A  43      54.678  44.970  43.775  1.00                  
ATOM    734  C   LYS A  43      51.339  48.922  46.077  1.00                  
ATOM    735  O   LYS A  43      51.445  48.213  45.079  1.00                  
ATOM    736  N   LEU A  44      50.320  49.746  46.300  1.00                  
ATOM    737  H   LEU A  44      50.351  50.306  47.124  1.00                  
ATOM    738  CA  LEU A  44      49.083  49.830  45.518  1.00                  
ATOM    739  HA  LEU A  44      48.392  50.479  46.041  1.00                  
ATOM    740  CB  LEU A  44      49.301  50.407  44.102  1.00                  
ATOM    741  HB1 LEU A  44      48.324  50.511  43.629  1.00                  
ATOM    742  HB2 LEU A  44      49.834  49.663  43.528  1.00                  
ATOM    743  CG  LEU A  44      50.014  51.748  43.888  1.00                  
ATOM    744  HG  LEU A  44      50.058  51.906  42.816  1.00                  
ATOM    745  CD1 LEU A  44      49.230  52.898  44.507  1.00                  
ATOM    746 1HD1 LEU A  44      49.809  53.813  44.399  1.00                  
ATOM    747 2HD1 LEU A  44      48.278  53.018  43.987  1.00                  
ATOM    748 3HD1 LEU A  44      49.043  52.718  45.560  1.00                  
ATOM    749  CD2 LEU A  44      51.456  51.785  44.374  1.00                  
ATOM    750 1HD2 LEU A  44      52.020  52.467  43.748  1.00                  
ATOM    751 2HD2 LEU A  44      51.488  52.129  45.402  1.00                  
ATOM    752 3HD2 LEU A  44      51.921  50.810  44.286  1.00                  
ATOM    753  C   LEU A  44      48.329  48.406  45.376  1.00                  
ATOM    754  O   LEU A  44      48.569  47.644  46.318  1.00                  
ATOM    755  N   PRO A  45      47.515  47.922  44.342  1.00                  
ATOM    756  CD  PRO A  45      47.508  46.471  44.151  1.00                  
ATOM    757  HD1 PRO A  45      46.938  46.003  44.956  1.00                  
ATOM    758  HD2 PRO A  45      48.519  46.064  44.138  1.00                  
ATOM    759  CG  PRO A  45      46.818  46.193  42.819  1.00                  
ATOM    760  HG1 PRO A  45      46.441  45.172  42.766  1.00                  
ATOM    761  HG2 PRO A  45      47.504  46.399  41.996  1.00                  
ATOM    762  CB  PRO A  45      45.689  47.213  42.824  1.00                  
ATOM    763  HB1 PRO A  45      44.842  46.808  43.381  1.00                  
ATOM    764  HB2 PRO A  45      45.384  47.474  41.810  1.00                  
ATOM    765  CA  PRO A  45      46.293  48.413  43.556  1.00                  
ATOM    766  HA  PRO A  45      46.626  49.144  42.822  1.00                  
ATOM    767  C   PRO A  45      45.327  49.034  44.549  1.00                  
ATOM    768  O   PRO A  45      44.968  48.423  45.561  1.00                  
ATOM    769  N   ALA A  46      44.953  50.279  44.290  1.00                  
ATOM    770  H   ALA A  46      45.199  50.700  43.405  1.00                  
ATOM    771  CA  ALA A  46      44.455  51.150  45.336  1.00                  
ATOM    772  HA  ALA A  46      44.508  50.634  46.297  1.00                  
ATOM    773  CB  ALA A  46      45.394  52.352  45.440  1.00                  
ATOM    774  HB1 ALA A  46      45.357  52.939  44.521  1.00                  
ATOM    775  HB2 ALA A  46      45.080  52.963  46.281  1.00                  
ATOM    776  HB3 ALA A  46      46.415  52.015  45.612  1.00                  
ATOM    777  C   ALA A  46      43.009  51.552  45.104  1.00                  
ATOM    778  O   ALA A  46      42.657  52.222  44.139  1.00                  
ATOM    779  N   ASP A  47      42.213  51.214  46.109  1.00                  
ATOM    780  H   ASP A  47      42.628  50.658  46.850  1.00                  
ATOM    781  CA  ASP A  47      40.811  51.570  46.321  1.00                  
ATOM    782  HA  ASP A  47      40.239  51.297  45.433  1.00                  
ATOM    783  CB  ASP A  47      40.292  50.757  47.538  1.00                  
ATOM    784  HB1 ASP A  47      39.230  50.545  47.399  1.00                  
ATOM    785  HB2 ASP A  47      40.393  51.354  48.442  1.00                  
ATOM    786  CG  ASP A  47      41.059  49.455  47.776  1.00                  
ATOM    787  OD1 ASP A  47      40.693  48.426  47.178  1.00                  
ATOM    788  OD2 ASP A  47      42.150  49.499  48.404  1.00                  
ATOM    789  C   ASP A  47      40.643  53.084  46.583  1.00                  
ATOM    790  O   ASP A  47      39.752  53.520  47.298  1.00                  
ATOM    791  N   SER A  48      41.601  53.910  46.178  1.00                  
ATOM    792  H   SER A  48      42.225  53.537  45.472  1.00                  
ATOM    793  CA  SER A  48      41.909  55.243  46.710  1.00                  
ATOM    794  HA  SER A  48      42.893  55.485  46.335  1.00                  
ATOM    795  CB  SER A  48      40.967  56.285  46.100  1.00                  
ATOM    796  HB1 SER A  48      40.781  56.049  45.051  1.00                  
ATOM    797  HB2 SER A  48      41.437  57.268  46.152  1.00                  
ATOM    798  OG  SER A  48      39.744  56.316  46.813  1.00                  
ATOM    799  HG  SER A  48      39.397  55.408  46.836  1.00                  
ATOM    800  C   SER A  48      41.997  55.427  48.236  1.00                  
ATOM    801  O   SER A  48      42.781  56.245  48.681  1.00                  
ATOM    802  N   THR A  49      41.296  54.669  49.078  1.00                  
ATOM    803  H   THR A  49      40.621  54.039  48.667  1.00                  
ATOM    804  CA  THR A  49      41.196  54.901  50.520  1.00                  
ATOM    805  HA  THR A  49      40.832  55.918  50.665  1.00                  
ATOM    806  CB  THR A  49      40.143  53.960  51.140  1.00                  
ATOM    807  HB  THR A  49      39.256  53.986  50.505  1.00                  
ATOM    808  CG2 THR A  49      40.565  52.500  51.316  1.00                  
ATOM    809 1HG2 THR A  49      39.686  51.894  51.532  1.00                  
ATOM    810 2HG2 THR A  49      41.025  52.125  50.406  1.00                  
ATOM    811 3HG2 THR A  49      41.268  52.403  52.145  1.00                  
ATOM    812  OG1 THR A  49      39.777  54.425  52.409  1.00                  
ATOM    813  HG1 THR A  49      38.992  53.937  52.673  1.00                  
ATOM    814  C   THR A  49      42.547  54.825  51.215  1.00                  
ATOM    815  O   THR A  49      42.942  55.754  51.923  1.00                  
ATOM    816  N   ARG A  50      43.330  53.787  50.885  1.00                  
ATOM    817  H   ARG A  50      42.920  53.056  50.320  1.00                  
ATOM    818  CA  ARG A  50      44.737  53.691  51.276  1.00                  
ATOM    819  HA  ARG A  50      44.781  53.808  52.363  1.00                  
ATOM    820  CB  ARG A  50      45.289  52.297  50.918  1.00                  
ATOM    821  HB1 ARG A  50      45.379  52.219  49.833  1.00                  
ATOM    822  HB2 ARG A  50      44.574  51.539  51.243  1.00                  
ATOM    823  CG  ARG A  50      46.664  52.004  51.558  1.00                  
ATOM    824  HG1 ARG A  50      47.029  52.879  52.090  1.00                  
ATOM    825  HG2 ARG A  50      47.375  51.812  50.755  1.00                  
ATOM    826  CD  ARG A  50      46.694  50.793  52.513  1.00                  
ATOM    827  HD1 ARG A  50      47.717  50.667  52.878  1.00                  
ATOM    828  HD2 ARG A  50      46.437  49.898  51.943  1.00                  
ATOM    829  NE  ARG A  50      45.783  50.890  53.676  1.00                  
ATOM    830  HE  ARG A  50      45.107  50.152  53.787  1.00                  
ATOM    831  CZ  ARG A  50      45.834  51.756  54.678  1.00                  
ATOM    832  NH1 ARG A  50      46.657  52.754  54.727  1.00                  
ATOM    833 1HH1 ARG A  50      47.327  52.925  54.013  1.00                  
ATOM    834 2HH1 ARG A  50      46.505  53.464  55.459  1.00                  
ATOM    835  NH2 ARG A  50      45.034  51.648  55.691  1.00                  
ATOM    836 1HH2 ARG A  50      44.340  50.936  55.765  1.00                  
ATOM    837 2HH2 ARG A  50      45.210  52.296  56.470  1.00                  
ATOM    838  C   ARG A  50      45.571  54.838  50.709  1.00                  
ATOM    839  O   ARG A  50      46.471  55.281  51.416  1.00                  
ATOM    840  N   ILE A  51      45.273  55.365  49.505  1.00                  
ATOM    841  H   ILE A  51      44.395  55.131  49.060  1.00                  
ATOM    842  CA  ILE A  51      46.060  56.524  48.991  1.00                  
ATOM    843  HA  ILE A  51      47.123  56.282  49.007  1.00                  
ATOM    844  CB  ILE A  51      45.656  56.961  47.547  1.00                  
ATOM    845  HB  ILE A  51      44.634  57.332  47.566  1.00                  
ATOM    846  CG2 ILE A  51      46.514  58.154  47.078  1.00                  
ATOM    847 1HG2 ILE A  51      47.569  57.903  47.129  1.00                  
ATOM    848 2HG2 ILE A  51      46.246  58.452  46.065  1.00                  
ATOM    849 3HG2 ILE A  51      46.333  59.028  47.702  1.00                  
ATOM    850  CG1 ILE A  51      45.667  55.797  46.539  1.00                  
ATOM    851 1HG1 ILE A  51      45.022  55.019  46.935  1.00                  
ATOM    852 2HG1 ILE A  51      46.672  55.388  46.455  1.00                  
ATOM    853  CD1 ILE A  51      45.124  56.167  45.144  1.00                  
ATOM    854  HD1 ILE A  51      45.828  56.775  44.584  1.00                  
ATOM    855  HD2 ILE A  51      44.930  55.259  44.574  1.00                  
ATOM    856  HD3 ILE A  51      44.199  56.735  45.233  1.00                  
ATOM    857  C   ILE A  51      45.830  57.754  49.870  1.00                  
ATOM    858  O   ILE A  51      46.786  58.383  50.313  1.00                  
ATOM    859  N   GLN A  52      44.563  58.100  50.105  1.00                  
ATOM    860  H   GLN A  52      43.826  57.534  49.697  1.00                  
ATOM    861  CA  GLN A  52      44.194  59.288  50.853  1.00                  
ATOM    862  HA  GLN A  52      44.656  60.161  50.389  1.00                  
ATOM    863  CB  GLN A  52      42.666  59.488  50.883  1.00                  
ATOM    864  HB1 GLN A  52      42.434  60.130  51.735  1.00                  
ATOM    865  HB2 GLN A  52      42.161  58.534  51.052  1.00                  
ATOM    866  CG  GLN A  52      42.081  60.188  49.649  1.00                  
ATOM    867  HG1 GLN A  52      42.751  60.978  49.317  1.00                  
ATOM    868  HG2 GLN A  52      41.145  60.665  49.942  1.00                  
ATOM    869  CD  GLN A  52      41.780  59.241  48.496  1.00                  
ATOM    870  OE1 GLN A  52      42.542  59.093  47.555  1.00                  
ATOM    871  NE2 GLN A  52      40.639  58.582  48.543  1.00                  
ATOM    872 1HE2 GLN A  52      40.028  58.691  49.330  1.00                  
ATOM    873 2HE2 GLN A  52      40.424  57.951  47.778  1.00                  
ATOM    874  C   GLN A  52      44.700  59.227  52.296  1.00                  
ATOM    875  O   GLN A  52      45.281  60.203  52.770  1.00                  
ATOM    876  N   GLY A  53      44.520  58.087  52.976  1.00                  
ATOM    877  H   GLY A  53      44.002  57.328  52.541  1.00                  
ATOM    878  CA  GLY A  53      45.029  57.892  54.332  1.00                  
ATOM    879  HA1 GLY A  53      44.738  56.899  54.676  1.00                  
ATOM    880  HA2 GLY A  53      44.581  58.630  54.997  1.00                  
ATOM    881  C   GLY A  53      46.544  57.998  54.445  1.00                  
ATOM    882  O   GLY A  53      47.049  58.698  55.328  1.00                  
ATOM    883  N   ILE A  54      47.257  57.418  53.470  1.00                  
ATOM    884  H   ILE A  54      46.773  56.829  52.801  1.00                  
ATOM    885  CA  ILE A  54      48.702  57.638  53.305  1.00                  
ATOM    886  HA  ILE A  54      49.217  57.279  54.196  1.00                  
ATOM    887  CB  ILE A  54      49.212  56.840  52.073  1.00                  
ATOM    888  HB  ILE A  54      48.441  56.903  51.312  1.00                  
ATOM    889  CG2 ILE A  54      50.462  57.441  51.407  1.00                  
ATOM    890 1HG2 ILE A  54      51.256  57.567  52.138  1.00                  
ATOM    891 2HG2 ILE A  54      50.816  56.785  50.612  1.00                  
ATOM    892 3HG2 ILE A  54      50.229  58.406  50.960  1.00                  
ATOM    893  CG1 ILE A  54      49.452  55.326  52.306  1.00                  
ATOM    894 1HG1 ILE A  54      50.514  55.113  52.237  1.00                  
ATOM    895 2HG1 ILE A  54      48.983  54.792  51.483  1.00                  
ATOM    896  CD1 ILE A  54      48.942  54.694  53.604  1.00                  
ATOM    897  HD1 ILE A  54      49.147  53.623  53.582  1.00                  
ATOM    898  HD2 ILE A  54      49.446  55.120  54.470  1.00                  
ATOM    899  HD3 ILE A  54      47.870  54.851  53.697  1.00                  
ATOM    900  C   ILE A  54      49.031  59.111  53.221  1.00                  
ATOM    901  O   ILE A  54      49.865  59.593  53.984  1.00                  
ATOM    902  N   LYS A  55      48.378  59.869  52.335  1.00                  
ATOM    903  H   LYS A  55      47.677  59.445  51.729  1.00                  
ATOM    904  CA  LYS A  55      48.778  61.264  52.188  1.00                  
ATOM    905  HA  LYS A  55      49.838  61.222  52.046  1.00                  
ATOM    906  CB  LYS A  55      48.033  61.971  51.062  1.00                  
ATOM    907  HB1 LYS A  55      46.958  61.906  51.241  1.00                  
ATOM    908  HB2 LYS A  55      48.226  61.462  50.134  1.00                  
ATOM    909  CG  LYS A  55      48.418  63.463  50.972  1.00                  
ATOM    910  HG1 LYS A  55      48.061  63.981  51.862  1.00                  
ATOM    911  HG2 LYS A  55      47.808  63.900  50.194  1.00                  
ATOM    912  CD  LYS A  55      49.918  63.832  50.790  1.00                  
ATOM    913  HD1 LYS A  55      50.248  64.284  51.725  1.00                  
ATOM    914  HD2 LYS A  55      49.988  64.590  50.015  1.00                  
ATOM    915  CE  LYS A  55      50.891  62.676  50.488  1.00                  
ATOM    916  HE1 LYS A  55      50.401  61.944  49.844  1.00                  
ATOM    917  HE2 LYS A  55      51.104  62.180  51.427  1.00                  
ATOM    918  NZ  LYS A  55      52.214  63.035  49.936  1.00                  
ATOM    919  HZ1 LYS A  55      52.715  62.174  49.749  1.00                  
ATOM    920  HZ2 LYS A  55      52.154  63.548  49.075  1.00                  
ATOM    921  HZ3 LYS A  55      52.769  63.539  50.622  1.00                  
ATOM    922  C   LYS A  55      48.525  62.036  53.448  1.00                  
ATOM    923  O   LYS A  55      49.385  62.815  53.828  1.00                  
ATOM    924  N   ALA A  56      47.370  61.856  54.069  1.00                  
ATOM    925  H   ALA A  56      46.718  61.174  53.693  1.00                  
ATOM    926  CA  ALA A  56      47.049  62.524  55.305  1.00                  
ATOM    927  HA  ALA A  56      47.031  63.600  55.136  1.00                  
ATOM    928  CB  ALA A  56      45.652  62.078  55.757  1.00                  
ATOM    929  HB1 ALA A  56      45.384  62.592  56.680  1.00                  
ATOM    930  HB2 ALA A  56      44.916  62.314  54.987  1.00                  
ATOM    931  HB3 ALA A  56      45.639  61.000  55.932  1.00                  
ATOM    932  C   ALA A  56      48.106  62.235  56.379  1.00                  
ATOM    933  O   ALA A  56      48.568  63.169  57.030  1.00                  
ATOM    934  N   ALA A  57      48.563  60.986  56.515  1.00                  
ATOM    935  H   ALA A  57      48.130  60.235  55.979  1.00                  
ATOM    936  CA  ALA A  57      49.645  60.624  57.423  1.00                  
ATOM    937  HA  ALA A  57      49.361  60.942  58.427  1.00                  
ATOM    938  CB  ALA A  57      49.778  59.096  57.456  1.00                  
ATOM    939  HB1 ALA A  57      50.535  58.809  58.187  1.00                  
ATOM    940  HB2 ALA A  57      48.824  58.650  57.745  1.00                  
ATOM    941  HB3 ALA A  57      50.063  58.715  56.475  1.00                  
ATOM    942  C   ALA A  57      51.000  61.306  57.097  1.00                  
ATOM    943  O   ALA A  57      51.662  61.845  57.995  1.00                  
ATOM    944  N   MET A  58      51.368  61.363  55.810  1.00                  
ATOM    945  H   MET A  58      50.780  60.863  55.146  1.00                  
ATOM    946  CA  MET A  58      52.527  62.102  55.279  1.00                  
ATOM    947  HA  MET A  58      53.443  61.749  55.718  1.00                  
ATOM    948  CB  MET A  58      52.669  61.901  53.768  1.00                  
ATOM    949  HB1 MET A  58      53.538  62.471  53.451  1.00                  
ATOM    950  HB2 MET A  58      51.794  62.315  53.276  1.00                  
ATOM    951  CG  MET A  58      52.879  60.475  53.281  1.00                  
ATOM    952  HG1 MET A  58      52.087  59.849  53.663  1.00                  
ATOM    953  HG2 MET A  58      53.811  60.087  53.681  1.00                  
ATOM    954  SD  MET A  58      52.909  60.313  51.480  1.00                  
ATOM    955  CE  MET A  58      54.473  61.168  51.163  1.00                  
ATOM    956  HE1 MET A  58      54.715  61.078  50.105  1.00                  
ATOM    957  HE2 MET A  58      54.409  62.220  51.429  1.00                  
ATOM    958  HE3 MET A  58      55.264  60.715  51.758  1.00                  
ATOM    959  C   MET A  58      52.473  63.625  55.469  1.00                  
ATOM    960  O   MET A  58      53.479  64.325  55.396  1.00                  
ATOM    961  N   ARG A  59      51.258  64.141  55.642  1.00                  
ATOM    962  H   ARG A  59      50.486  63.492  55.525  1.00                  
ATOM    963  CA  ARG A  59      50.915  65.543  55.862  1.00                  
ATOM    964  HA  ARG A  59      51.729  66.175  55.506  1.00                  
ATOM    965  CB  ARG A  59      49.601  65.858  55.119  1.00                  
ATOM    966  HB1 ARG A  59      48.892  66.355  55.782  1.00                  
ATOM    967  HB2 ARG A  59      49.098  64.944  54.828  1.00                  
ATOM    968  CG  ARG A  59      49.814  66.713  53.869  1.00                  
ATOM    969  HG1 ARG A  59      48.902  66.667  53.277  1.00                  
ATOM    970  HG2 ARG A  59      50.626  66.292  53.274  1.00                  
ATOM    971  CD  ARG A  59      50.134  68.179  54.212  1.00                  
ATOM    972  HD1 ARG A  59      50.259  68.748  53.292  1.00                  
ATOM    973  HD2 ARG A  59      51.081  68.218  54.755  1.00                  
ATOM    974  NE  ARG A  59      49.086  68.808  55.038  1.00                  
ATOM    975  HE  ARG A  59      49.314  68.922  56.016  1.00                  
ATOM    976  CZ  ARG A  59      47.872  69.163  54.648  1.00                  
ATOM    977  NH1 ARG A  59      47.438  69.025  53.425  1.00                  
ATOM    978 1HH1 ARG A  59      48.041  68.621  52.713  1.00                  
ATOM    979 2HH1 ARG A  59      46.503  69.278  53.172  1.00                  
ATOM    980  NH2 ARG A  59      47.044  69.679  55.511  1.00                  
ATOM    981 1HH2 ARG A  59      47.353  69.827  56.456  1.00                  
ATOM    982 2HH2 ARG A  59      46.141  70.005  55.215  1.00                  
ATOM    983  C   ARG A  59      50.727  65.882  57.345  1.00                  
ATOM    984  O   ARG A  59      50.528  67.054  57.675  1.00                  
ATOM    985  N   LYS A  60      50.750  64.858  58.204  1.00                  
ATOM    986  H   LYS A  60      50.839  63.940  57.790  1.00                  
ATOM    987  CA  LYS A  60      50.536  64.917  59.652  1.00                  
ATOM    988  HA  LYS A  60      50.200  65.916  59.927  1.00                  
ATOM    989  CB  LYS A  60      49.488  63.869  60.071  1.00                  
ATOM    990  HB1 LYS A  60      49.684  63.539  61.094  1.00                  
ATOM    991  HB2 LYS A  60      49.586  62.984  59.443  1.00                  
ATOM    992  CG  LYS A  60      48.041  64.373  60.016  1.00                  
ATOM    993  HG1 LYS A  60      47.389  63.516  60.185  1.00                  
ATOM    994  HG2 LYS A  60      47.821  64.776  59.027  1.00                  
ATOM    995  CD  LYS A  60      47.776  65.454  61.080  1.00                  
ATOM    996  HD1 LYS A  60      48.064  66.424  60.671  1.00                  
ATOM    997  HD2 LYS A  60      48.384  65.271  61.969  1.00                  
ATOM    998  CE  LYS A  60      46.298  65.499  61.480  1.00                  
ATOM    999  HE1 LYS A  60      45.691  65.503  60.570  1.00                  
ATOM   1000  HE2 LYS A  60      46.110  66.429  62.025  1.00                  
ATOM   1001  NZ  LYS A  60      45.941  64.340  62.336  1.00                  
ATOM   1002  HZ1 LYS A  60      44.948  64.294  62.512  1.00                  
ATOM   1003  HZ2 LYS A  60      46.227  63.461  61.902  1.00                  
ATOM   1004  HZ3 LYS A  60      46.429  64.371  63.220  1.00                  
ATOM   1005  C   LYS A  60      51.797  64.678  60.466  1.00                  
ATOM   1006  O   LYS A  60      51.891  65.174  61.587  1.00                  
ATOM   1007  N   ASN A  61      52.758  63.954  59.905  1.00                  
ATOM   1008  H   ASN A  61      52.595  63.555  58.988  1.00                  
ATOM   1009  CA  ASN A  61      54.130  63.962  60.393  1.00                  
ATOM   1010  HA  ASN A  61      54.291  64.929  60.873  1.00                  
ATOM   1011  CB  ASN A  61      54.382  62.891  61.493  1.00                  
ATOM   1012  HB1 ASN A  61      54.864  63.395  62.330  1.00                  
ATOM   1013  HB2 ASN A  61      55.097  62.149  61.162  1.00                  
ATOM   1014  CG  ASN A  61      53.169  62.159  62.057  1.00                  
ATOM   1015  OD1 ASN A  61      52.793  62.355  63.206  1.00                  
ATOM   1016  ND2 ASN A  61      52.548  61.271  61.317  1.00                  
ATOM   1017 1HD2 ASN A  61      52.839  61.095  60.370  1.00                  
ATOM   1018 2HD2 ASN A  61      51.863  60.680  61.775  1.00                  
ATOM   1019  C   ASN A  61      55.103  63.953  59.214  1.00                  
ATOM   1020  O   ASN A  61      54.647  63.892  58.080  1.00                  
ATOM   1021  N   GLY A  62      56.415  64.022  59.471  1.00                  
ATOM   1022  H   GLY A  62      56.708  64.085  60.433  1.00                  
ATOM   1023  CA  GLY A  62      57.471  64.069  58.447  1.00                  
ATOM   1024  HA1 GLY A  62      58.394  64.437  58.895  1.00                  
ATOM   1025  HA2 GLY A  62      57.176  64.765  57.660  1.00                  
ATOM   1026  C   GLY A  62      57.764  62.722  57.801  1.00                  
ATOM   1027  O   GLY A  62      58.823  62.133  57.995  1.00                  
ATOM   1028  N   LEU A  63      56.755  62.205  57.121  1.00                  
ATOM   1029  H   LEU A  63      55.942  62.804  57.018  1.00                  
ATOM   1030  CA  LEU A  63      56.547  60.812  56.814  1.00                  
ATOM   1031  HA  LEU A  63      57.346  60.216  57.255  1.00                  
ATOM   1032  CB  LEU A  63      55.221  60.383  57.473  1.00                  
ATOM   1033  HB1 LEU A  63      54.909  59.435  57.072  1.00                  
ATOM   1034  HB2 LEU A  63      54.458  61.091  57.197  1.00                  
ATOM   1035  CG  LEU A  63      55.190  60.353  59.015  1.00                  
ATOM   1036  HG  LEU A  63      54.700  61.274  59.304  1.00                  
ATOM   1037  CD1 LEU A  63      54.300  59.233  59.550  1.00                  
ATOM   1038 1HD1 LEU A  63      54.210  59.318  60.632  1.00                  
ATOM   1039 2HD1 LEU A  63      53.308  59.299  59.107  1.00                  
ATOM   1040 3HD1 LEU A  63      54.756  58.273  59.328  1.00                  
ATOM   1041  CD2 LEU A  63      56.533  60.290  59.752  1.00                  
ATOM   1042 1HD2 LEU A  63      57.201  59.580  59.276  1.00                  
ATOM   1043 2HD2 LEU A  63      57.012  61.261  59.761  1.00                  
ATOM   1044 3HD2 LEU A  63      56.389  59.998  60.789  1.00                  
ATOM   1045  C   LEU A  63      56.701  60.697  55.312  1.00                  
ATOM   1046  O   LEU A  63      55.805  60.998  54.523  1.00                  
ATOM   1047  N   HIS A  64      57.933  60.329  54.958  1.00                  
ATOM   1048  H   HIS A  64      58.638  60.308  55.684  1.00                  
ATOM   1049  CA  HIS A  64      58.380  59.973  53.614  1.00                  
ATOM   1050  HA  HIS A  64      58.411  60.887  53.018  1.00                  
ATOM   1051  CB  HIS A  64      59.801  59.375  53.667  1.00                  
ATOM   1052  HB1 HIS A  64      60.292  59.526  52.706  1.00                  
ATOM   1053  HB2 HIS A  64      59.722  58.301  53.842  1.00                  
ATOM   1054  CG  HIS A  64      60.655  59.969  54.762  1.00                  
ATOM   1055  ND1 HIS A  64      60.837  61.335  54.995  1.00                  
ATOM   1056  CE1 HIS A  64      61.391  61.424  56.215  1.00                  
ATOM   1057  HE1 HIS A  64      61.620  62.355  56.716  1.00                  
ATOM   1058  NE2 HIS A  64      61.569  60.202  56.747  1.00                  
ATOM   1059  HE2 HIS A  64      61.900  60.014  57.689  1.00                  
ATOM   1060  CD2 HIS A  64      61.115  59.272  55.839  1.00                  
ATOM   1061  HD2 HIS A  64      61.050  58.202  55.970  1.00                  
ATOM   1062  C   HIS A  64      57.374  59.014  52.986  1.00                  
ATOM   1063  O   HIS A  64      56.724  58.235  53.686  1.00                  
ATOM   1064  N   SER A  65      57.271  59.003  51.664  1.00                  
ATOM   1065  H   SER A  65      57.714  59.715  51.099  1.00                  
ATOM   1066  CA  SER A  65      56.702  57.842  51.000  1.00                  
ATOM   1067  HA  SER A  65      56.920  56.991  51.637  1.00                  
ATOM   1068  CB  SER A  65      55.187  57.968  50.832  1.00                  
ATOM   1069  HB1 SER A  65      54.970  58.775  50.134  1.00                  
ATOM   1070  HB2 SER A  65      54.744  58.187  51.801  1.00                  
ATOM   1071  OG  SER A  65      54.635  56.767  50.326  1.00                  
ATOM   1072  HG  SER A  65      54.990  56.041  50.882  1.00                  
ATOM   1073  C   SER A  65      57.340  57.600  49.658  1.00                  
ATOM   1074  O   SER A  65      57.663  58.505  48.882  1.00                  
ATOM   1075  N   VAL A  66      57.487  56.313  49.398  1.00                  
ATOM   1076  H   VAL A  66      57.175  55.650  50.096  1.00                  
ATOM   1077  CA  VAL A  66      58.029  55.816  48.150  1.00                  
ATOM   1078  HA  VAL A  66      58.155  56.647  47.456  1.00                  
ATOM   1079  CB  VAL A  66      59.431  55.195  48.343  1.00                  
ATOM   1080  HB  VAL A  66      59.770  54.843  47.372  1.00                  
ATOM   1081  CG1 VAL A  66      60.433  56.266  48.797  1.00                  
ATOM   1082 1HG1 VAL A  66      60.203  56.603  49.809  1.00                  
ATOM   1083 2HG1 VAL A  66      61.445  55.859  48.781  1.00                  
ATOM   1084 3HG1 VAL A  66      60.396  57.120  48.123  1.00                  
ATOM   1085  CG2 VAL A  66      59.530  54.043  49.357  1.00                  
ATOM   1086 1HG2 VAL A  66      60.567  53.717  49.442  1.00                  
ATOM   1087 2HG2 VAL A  66      59.180  54.369  50.337  1.00                  
ATOM   1088 3HG2 VAL A  66      58.940  53.194  49.023  1.00                  
ATOM   1089  C   VAL A  66      56.937  54.937  47.527  1.00                  
ATOM   1090  O   VAL A  66      57.007  53.717  47.625  1.00                  
ATOM   1091  N   CYS A  67      55.878  55.549  46.961  1.00                  
ATOM   1092  H   CYS A  67      55.826  56.554  46.995  1.00                  
ATOM   1093  CA  CYS A  67      54.986  54.915  46.006  1.00                  
ATOM   1094  HA  CYS A  67      54.357  54.235  46.570  1.00                  
ATOM   1095  CB  CYS A  67      54.056  55.866  45.249  1.00                  
ATOM   1096  HB1 CYS A  67      54.629  56.441  44.531  1.00                  
ATOM   1097  HB2 CYS A  67      53.576  56.553  45.946  1.00                  
ATOM   1098  SG  CYS A  67      52.794  54.928  44.345  1.00                  
ATOM   1099  C   CYS A  67      55.811  54.067  45.036  1.00                  
ATOM   1100  O   CYS A  67      56.695  54.578  44.323  1.00                  
ATOM   1101  N   GLU A  68      55.528  52.764  45.130  1.00                  
ATOM   1102  H   GLU A  68      54.729  52.535  45.708  1.00                  
ATOM   1103  CA  GLU A  68      56.446  51.655  44.904  1.00                  
ATOM   1104  HA  GLU A  68      57.428  52.067  44.682  1.00                  
ATOM   1105  CB  GLU A  68      56.599  50.777  46.179  1.00                  
ATOM   1106  HB1 GLU A  68      55.677  50.220  46.349  1.00                  
ATOM   1107  HB2 GLU A  68      56.735  51.417  47.042  1.00                  
ATOM   1108  CG  GLU A  68      57.777  49.773  46.124  1.00                  
ATOM   1109  HG1 GLU A  68      58.481  50.089  45.351  1.00                  
ATOM   1110  HG2 GLU A  68      57.390  48.794  45.833  1.00                  
ATOM   1111  CD  GLU A  68      58.571  49.656  47.444  1.00                  
ATOM   1112  OE1 GLU A  68      58.875  48.549  47.937  1.00                  
ATOM   1113  OE2 GLU A  68      59.043  50.691  47.978  1.00                  
ATOM   1114  C   GLU A  68      56.027  50.784  43.725  1.00                  
ATOM   1115  O   GLU A  68      56.918  50.266  43.050  1.00                  
ATOM   1116  N   GLU A  69      54.720  50.611  43.455  1.00                  
ATOM   1117  H   GLU A  69      54.032  51.150  43.957  1.00                  
ATOM   1118  CA  GLU A  69      54.343  49.801  42.294  1.00                  
ATOM   1119  HA  GLU A  69      55.001  50.113  41.482  1.00                  
ATOM   1120  CB  GLU A  69      54.679  48.329  42.569  1.00                  
ATOM   1121  HB1 GLU A  69      53.870  47.870  43.129  1.00                  
ATOM   1122  HB2 GLU A  69      55.575  48.212  43.177  1.00                  
ATOM   1123  CG  GLU A  69      54.902  47.595  41.253  1.00                  
ATOM   1124  HG1 GLU A  69      55.927  47.771  40.924  1.00                  
ATOM   1125  HG2 GLU A  69      54.213  47.944  40.480  1.00                  
ATOM   1126  CD  GLU A  69      54.651  46.129  41.523  1.00                  
ATOM   1127  OE1 GLU A  69      55.476  45.511  42.225  1.00                  
ATOM   1128  OE2 GLU A  69      53.522  45.648  41.283  1.00                  
ATOM   1129  C   GLU A  69      52.931  49.896  41.689  1.00                  
ATOM   1130  O   GLU A  69      52.751  50.576  40.679  1.00                  
ATOM   1131  N   ALA A  70      51.964  49.121  42.207  1.00                  
ATOM   1132  H   ALA A  70      52.155  48.718  43.116  1.00                  
ATOM   1133  CA  ALA A  70      51.029  48.312  41.407  1.00                  
ATOM   1134  HA  ALA A  70      51.586  47.940  40.544  1.00                  
ATOM   1135  CB  ALA A  70      50.634  47.084  42.238  1.00                  
ATOM   1136  HB1 ALA A  70      50.099  46.371  41.609  1.00                  
ATOM   1137  HB2 ALA A  70      51.522  46.595  42.635  1.00                  
ATOM   1138  HB3 ALA A  70      49.992  47.384  43.062  1.00                  
ATOM   1139  C   ALA A  70      49.816  49.059  40.833  1.00                  
ATOM   1140  O   ALA A  70      48.694  48.553  40.862  1.00                  
ATOM   1141  N   SER A  71      50.064  50.276  40.353  1.00                  
ATOM   1142  H   SER A  71      51.031  50.561  40.456  1.00                  
ATOM   1143  CA  SER A  71      49.225  51.209  39.594  1.00                  
ATOM   1144  HA  SER A  71      49.774  51.476  38.692  1.00                  
ATOM   1145  CB  SER A  71      47.873  50.661  39.114  1.00                  
ATOM   1146  HB1 SER A  71      47.387  51.408  38.484  1.00                  
ATOM   1147  HB2 SER A  71      47.225  50.444  39.965  1.00                  
ATOM   1148  OG  SER A  71      48.089  49.487  38.363  1.00                  
ATOM   1149  HG  SER A  71      48.222  48.790  39.025  1.00                  
ATOM   1150  C   SER A  71      49.032  52.481  40.414  1.00                  
ATOM   1151  O   SER A  71      48.066  52.645  41.151  1.00                  
ATOM   1152  N   CYS A  72      50.042  53.343  40.352  1.00                  
ATOM   1153  H   CYS A  72      50.813  53.090  39.755  1.00                  
ATOM   1154  CA  CYS A  72      50.246  54.487  41.239  1.00                  
ATOM   1155  HA  CYS A  72      49.767  54.300  42.198  1.00                  
ATOM   1156  CB  CYS A  72      51.791  54.501  41.441  1.00                  
ATOM   1157  HB1 CYS A  72      52.229  54.623  40.453  1.00                  
ATOM   1158  HB2 CYS A  72      52.109  53.521  41.794  1.00                  
ATOM   1159  SG  CYS A  72      52.626  55.753  42.481  1.00                  
ATOM   1160  C   CYS A  72      49.790  55.899  40.760  1.00                  
ATOM   1161  O   CYS A  72      49.822  56.792  41.602  1.00                  
ATOM   1162  N   PRO A  73      49.407  56.200  39.494  1.00                  
ATOM   1163  CD  PRO A  73      49.201  55.295  38.366  1.00                  
ATOM   1164  HD1 PRO A  73      48.296  54.708  38.534  1.00                  
ATOM   1165  HD2 PRO A  73      50.060  54.643  38.217  1.00                  
ATOM   1166  CG  PRO A  73      49.024  56.155  37.115  1.00                  
ATOM   1167  HG1 PRO A  73      48.268  55.741  36.446  1.00                  
ATOM   1168  HG2 PRO A  73      49.974  56.255  36.593  1.00                  
ATOM   1169  CB  PRO A  73      48.606  57.512  37.659  1.00                  
ATOM   1170  HB1 PRO A  73      47.522  57.522  37.786  1.00                  
ATOM   1171  HB2 PRO A  73      48.915  58.324  37.000  1.00                  
ATOM   1172  CA  PRO A  73      49.306  57.591  39.020  1.00                  
ATOM   1173  HA  PRO A  73      50.321  57.958  38.861  1.00                  
ATOM   1174  C   PRO A  73      48.575  58.639  39.915  1.00                  
ATOM   1175  O   PRO A  73      49.070  59.748  40.194  1.00                  
ATOM   1176  N   ASN A  74      47.393  58.246  40.400  1.00                  
ATOM   1177  H   ASN A  74      47.020  57.350  40.118  1.00                  
ATOM   1178  CA  ASN A  74      46.531  59.104  41.208  1.00                  
ATOM   1179  HA  ASN A  74      46.329  60.008  40.630  1.00                  
ATOM   1180  CB  ASN A  74      45.188  58.401  41.446  1.00                  
ATOM   1181  HB1 ASN A  74      44.524  59.079  41.985  1.00                  
ATOM   1182  HB2 ASN A  74      45.336  57.505  42.046  1.00                  
ATOM   1183  CG  ASN A  74      44.521  58.016  40.142  1.00                  
ATOM   1184  OD1 ASN A  74      44.623  56.883  39.698  1.00                  
ATOM   1185  ND2 ASN A  74      43.893  58.946  39.465  1.00                  
ATOM   1186 1HD2 ASN A  74      43.985  59.936  39.740  1.00                  
ATOM   1187 2HD2 ASN A  74      43.490  58.712  38.581  1.00                  
ATOM   1188  C   ASN A  74      47.168  59.578  42.531  1.00                  
ATOM   1189  O   ASN A  74      46.627  60.460  43.195  1.00                  
ATOM   1190  N   LEU A  75      48.312  59.010  42.930  1.00                  
ATOM   1191  H   LEU A  75      48.738  58.309  42.332  1.00                  
ATOM   1192  CA  LEU A  75      49.018  59.396  44.145  1.00                  
ATOM   1193  HA  LEU A  75      48.346  59.305  44.999  1.00                  
ATOM   1194  CB  LEU A  75      50.238  58.475  44.363  1.00                  
ATOM   1195  HB1 LEU A  75      50.889  58.953  45.096  1.00                  
ATOM   1196  HB2 LEU A  75      50.809  58.450  43.434  1.00                  
ATOM   1197  CG  LEU A  75      50.000  57.014  44.809  1.00                  
ATOM   1198  HG  LEU A  75      50.639  56.393  44.207  1.00                  
ATOM   1199  CD1 LEU A  75      50.396  56.791  46.269  1.00                  
ATOM   1200 1HD1 LEU A  75      50.359  55.729  46.499  1.00                  
ATOM   1201 2HD1 LEU A  75      51.412  57.146  46.433  1.00                  
ATOM   1202 3HD1 LEU A  75      49.713  57.329  46.919  1.00                  
ATOM   1203  CD2 LEU A  75      48.601  56.446  44.623  1.00                  
ATOM   1204 1HD2 LEU A  75      48.510  55.481  45.111  1.00                  
ATOM   1205 2HD2 LEU A  75      47.885  57.126  45.056  1.00                  
ATOM   1206 3HD2 LEU A  75      48.373  56.325  43.567  1.00                  
ATOM   1207  C   LEU A  75      49.467  60.845  44.107  1.00                  
ATOM   1208  O   LEU A  75      49.036  61.601  44.959  1.00                  
ATOM   1209  N   ALA A  76      50.297  61.242  43.140  1.00                  
ATOM   1210  H   ALA A  76      50.534  60.597  42.402  1.00                  
ATOM   1211  CA  ALA A  76      50.859  62.592  43.137  1.00                  
ATOM   1212  HA  ALA A  76      51.461  62.728  44.037  1.00                  
ATOM   1213  CB  ALA A  76      51.766  62.746  41.909  1.00                  
ATOM   1214  HB1 ALA A  76      52.181  63.754  41.890  1.00                  
ATOM   1215  HB2 ALA A  76      52.581  62.024  41.959  1.00                  
ATOM   1216  HB3 ALA A  76      51.191  62.582  40.995  1.00                  
ATOM   1217  C   ALA A  76      49.742  63.633  43.164  1.00                  
ATOM   1218  O   ALA A  76      49.771  64.498  44.026  1.00                  
ATOM   1219  N   GLU A  77      48.718  63.503  42.316  1.00                  
ATOM   1220  H   GLU A  77      48.676  62.723  41.674  1.00                  
ATOM   1221  CA  GLU A  77      47.626  64.505  42.326  1.00                  
ATOM   1222  HA  GLU A  77      48.056  65.505  42.268  1.00                  
ATOM   1223  CB  GLU A  77      46.750  64.281  41.068  1.00                  
ATOM   1224  HB1 GLU A  77      47.376  64.441  40.189  1.00                  
ATOM   1225  HB2 GLU A  77      45.949  65.021  41.055  1.00                  
ATOM   1226  CG  GLU A  77      46.133  62.866  40.995  1.00                  
ATOM   1227  HG1 GLU A  77      45.488  62.719  41.862  1.00                  
ATOM   1228  HG2 GLU A  77      46.940  62.133  41.045  1.00                  
ATOM   1229  CD  GLU A  77      45.309  62.561  39.735  1.00                  
ATOM   1230  OE1 GLU A  77      44.472  61.629  39.824  1.00                  
ATOM   1231  OE2 GLU A  77      45.565  63.181  38.681  1.00                  
ATOM   1232  C   GLU A  77      46.739  64.486  43.588  1.00                  
ATOM   1233  O   GLU A  77      46.289  65.542  44.033  1.00                  
ATOM   1234  N   CYS A  78      46.509  63.315  44.197  1.00                  
ATOM   1235  H   CYS A  78      46.835  62.458  43.764  1.00                  
ATOM   1236  CA  CYS A  78      45.828  63.231  45.490  1.00                  
ATOM   1237  HA  CYS A  78      44.877  63.761  45.422  1.00                  
ATOM   1238  CB  CYS A  78      45.545  61.745  45.778  1.00                  
ATOM   1239  HB1 CYS A  78      46.478  61.179  45.746  1.00                  
ATOM   1240  HB2 CYS A  78      44.886  61.362  44.995  1.00                  
ATOM   1241  SG  CYS A  78      44.749  61.506  47.396  1.00                  
ATOM   1242  HG  CYS A  78      44.063  60.388  47.097  1.00                  
ATOM   1243  C   CYS A  78      46.625  63.893  46.604  1.00                  
ATOM   1244  O   CYS A  78      46.081  64.420  47.577  1.00                  
ATOM   1245  N   PHE A  79      47.943  63.851  46.477  1.00                  
ATOM   1246  H   PHE A  79      48.331  63.437  45.636  1.00                  
ATOM   1247  CA  PHE A  79      48.844  64.407  47.447  1.00                  
ATOM   1248  HA  PHE A  79      48.448  64.283  48.432  1.00                  
ATOM   1249  CB  PHE A  79      50.191  63.701  47.256  1.00                  
ATOM   1250  HB1 PHE A  79      50.915  64.206  47.888  1.00                  
ATOM   1251  HB2 PHE A  79      50.536  63.866  46.239  1.00                  
ATOM   1252  CG  PHE A  79      50.289  62.201  47.514  1.00                  
ATOM   1253  CD1 PHE A  79      49.205  61.374  47.876  1.00                  
ATOM   1254  HD1 PHE A  79      48.195  61.754  47.890  1.00                  
ATOM   1255  CE1 PHE A  79      49.434  60.042  48.270  1.00                  
ATOM   1256  HE1 PHE A  79      48.606  59.435  48.606  1.00                  
ATOM   1257  CZ  PHE A  79      50.736  59.513  48.261  1.00                  
ATOM   1258  HZ  PHE A  79      50.911  58.494  48.576  1.00                  
ATOM   1259  CE2 PHE A  79      51.805  60.304  47.818  1.00                  
ATOM   1260  HE2 PHE A  79      52.805  59.894  47.765  1.00                  
ATOM   1261  CD2 PHE A  79      51.567  61.636  47.443  1.00                  
ATOM   1262  HD2 PHE A  79      52.372  62.269  47.131  1.00                  
ATOM   1263  C   PHE A  79      48.972  65.893  47.091  1.00                  
ATOM   1264  O   PHE A  79      49.138  66.275  45.943  1.00                  
ATOM   1265  N   ASN A  80      49.039  66.774  48.079  1.00                  
ATOM   1266  H   ASN A  80      48.747  66.504  49.004  1.00                  
ATOM   1267  CA  ASN A  80      49.386  68.172  47.807  1.00                  
ATOM   1268  HA  ASN A  80      48.873  68.488  46.894  1.00                  
ATOM   1269  CB  ASN A  80      48.817  69.022  48.964  1.00                  
ATOM   1270  HB1 ASN A  80      47.735  68.890  49.000  1.00                  
ATOM   1271  HB2 ASN A  80      49.010  70.076  48.760  1.00                  
ATOM   1272  CG  ASN A  80      49.386  68.678  50.331  1.00                  
ATOM   1273  OD1 ASN A  80      48.749  68.049  51.161  1.00                  
ATOM   1274  ND2 ASN A  80      50.598  69.075  50.624  1.00                  
ATOM   1275 1HD2 ASN A  80      51.138  69.522  49.882  1.00                  
ATOM   1276 2HD2 ASN A  80      51.010  68.836  51.502  1.00                  
ATOM   1277  C   ASN A  80      50.908  68.412  47.552  1.00                  
ATOM   1278  O   ASN A  80      51.484  69.353  48.091  1.00                  
ATOM   1279  N   HIS A  81      51.599  67.493  46.864  1.00                  
ATOM   1280  H   HIS A  81      51.050  66.880  46.265  1.00                  
ATOM   1281  CA  HIS A  81      53.026  67.174  47.049  1.00                  
ATOM   1282  HA  HIS A  81      53.203  66.199  46.593  1.00                  
ATOM   1283  CB  HIS A  81      53.923  68.160  46.282  1.00                  
ATOM   1284  HB1 HIS A  81      54.957  68.041  46.607  1.00                  
ATOM   1285  HB2 HIS A  81      53.621  69.189  46.479  1.00                  
ATOM   1286  CG  HIS A  81      53.889  67.880  44.806  1.00                  
ATOM   1287  ND1 HIS A  81      54.420  66.734  44.214  1.00                  
ATOM   1288  CE1 HIS A  81      54.097  66.812  42.916  1.00                  
ATOM   1289  HE1 HIS A  81      54.354  66.068  42.174  1.00                  
ATOM   1290  NE2 HIS A  81      53.403  67.937  42.670  1.00                  
ATOM   1291  HE2 HIS A  81      53.023  68.203  41.773  1.00                  
ATOM   1292  CD2 HIS A  81      53.255  68.623  43.856  1.00                  
ATOM   1293  HD2 HIS A  81      52.718  69.547  44.020  1.00                  
ATOM   1294  C   HIS A  81      53.398  66.994  48.526  1.00                  
ATOM   1295  O   HIS A  81      54.346  67.563  49.060  1.00                  
ATOM   1296  N   GLY A  82      52.556  66.223  49.216  1.00                  
ATOM   1297  H   GLY A  82      51.776  65.863  48.690  1.00                  
ATOM   1298  CA  GLY A  82      52.475  66.219  50.675  1.00                  
ATOM   1299  HA1 GLY A  82      51.526  65.816  50.997  1.00                  
ATOM   1300  HA2 GLY A  82      52.473  67.261  50.992  1.00                  
ATOM   1301  C   GLY A  82      53.585  65.563  51.462  1.00                  
ATOM   1302  O   GLY A  82      53.341  64.468  51.946  1.00                  
ATOM   1303  N   THR A  83      54.758  66.185  51.554  1.00                  
ATOM   1304  H   THR A  83      54.833  67.075  51.077  1.00                  
ATOM   1305  CA  THR A  83      56.027  65.500  51.863  1.00                  
ATOM   1306  HA  THR A  83      56.797  66.266  51.944  1.00                  
ATOM   1307  CB  THR A  83      55.994  64.754  53.223  1.00                  
ATOM   1308  HB  THR A  83      55.342  63.886  53.160  1.00                  
ATOM   1309  CG2 THR A  83      57.353  64.288  53.747  1.00                  
ATOM   1310 1HG2 THR A  83      58.074  65.105  53.711  1.00                  
ATOM   1311 2HG2 THR A  83      57.246  63.955  54.779  1.00                  
ATOM   1312 3HG2 THR A  83      57.711  63.439  53.166  1.00                  
ATOM   1313  OG1 THR A  83      55.495  65.636  54.196  1.00                  
ATOM   1314  HG1 THR A  83      54.859  65.132  54.741  1.00                  
ATOM   1315  C   THR A  83      56.407  64.585  50.694  1.00                  
ATOM   1316  O   THR A  83      55.576  64.243  49.841  1.00                  
ATOM   1317  N   ALA A  84      57.690  64.231  50.635  1.00                  
ATOM   1318  H   ALA A  84      58.305  64.515  51.382  1.00                  
ATOM   1319  CA  ALA A  84      58.297  63.550  49.506  1.00                  
ATOM   1320  HA  ALA A  84      58.340  64.266  48.684  1.00                  
ATOM   1321  CB  ALA A  84      59.740  63.188  49.882  1.00                  
ATOM   1322  HB1 ALA A  84      60.235  62.717  49.031  1.00                  
ATOM   1323  HB2 ALA A  84      60.293  64.087  50.158  1.00                  
ATOM   1324  HB3 ALA A  84      59.742  62.491  50.723  1.00                  
ATOM   1325  C   ALA A  84      57.519  62.324  49.022  1.00                  
ATOM   1326  O   ALA A  84      57.069  61.494  49.812  1.00                  
ATOM   1327  N   THR A  85      57.386  62.253  47.697  1.00                  
ATOM   1328  H   THR A  85      57.895  62.932  47.152  1.00                  
ATOM   1329  CA  THR A  85      56.346  61.511  46.981  1.00                  
ATOM   1330  HA  THR A  85      56.022  60.673  47.600  1.00                  
ATOM   1331  CB  THR A  85      55.117  62.405  46.735  1.00                  
ATOM   1332  HB  THR A  85      54.613  62.556  47.690  1.00                  
ATOM   1333  CG2 THR A  85      55.413  63.787  46.144  1.00                  
ATOM   1334 1HG2 THR A  85      55.927  64.406  46.878  1.00                  
ATOM   1335 2HG2 THR A  85      56.026  63.704  45.247  1.00                  
ATOM   1336 3HG2 THR A  85      54.475  64.276  45.877  1.00                  
ATOM   1337  OG1 THR A  85      54.227  61.762  45.863  1.00                  
ATOM   1338  HG1 THR A  85      54.746  61.528  45.074  1.00                  
ATOM   1339  C   THR A  85      56.893  60.904  45.680  1.00                  
ATOM   1340  O   THR A  85      56.456  61.227  44.574  1.00                  
ATOM   1341  N   PHE A  86      57.901  60.048  45.802  1.00                  
ATOM   1342  H   PHE A  86      58.216  59.802  46.731  1.00                  
ATOM   1343  CA  PHE A  86      58.354  59.243  44.669  1.00                  
ATOM   1344  HA  PHE A  86      58.587  59.901  43.828  1.00                  
ATOM   1345  CB  PHE A  86      59.637  58.502  45.078  1.00                  
ATOM   1346  HB1 PHE A  86      59.957  57.864  44.252  1.00                  
ATOM   1347  HB2 PHE A  86      59.420  57.853  45.926  1.00                  
ATOM   1348  CG  PHE A  86      60.785  59.425  45.437  1.00                  
ATOM   1349  CD1 PHE A  86      61.649  59.887  44.427  1.00                  
ATOM   1350  HD1 PHE A  86      61.503  59.573  43.402  1.00                  
ATOM   1351  CE1 PHE A  86      62.706  60.757  44.746  1.00                  
ATOM   1352  HE1 PHE A  86      63.371  61.108  43.969  1.00                  
ATOM   1353  CZ  PHE A  86      62.903  61.169  46.076  1.00                  
ATOM   1354  HZ  PHE A  86      63.722  61.833  46.319  1.00                  
ATOM   1355  CE2 PHE A  86      62.039  60.713  47.087  1.00                  
ATOM   1356  HE2 PHE A  86      62.196  61.024  48.111  1.00                  
ATOM   1357  CD2 PHE A  86      60.981  59.843  46.769  1.00                  
ATOM   1358  HD2 PHE A  86      60.321  59.497  47.552  1.00                  
ATOM   1359  C   PHE A  86      57.268  58.255  44.207  1.00                  
ATOM   1360  O   PHE A  86      56.290  58.006  44.913  1.00                  
ATOM   1361  N   MET A  87      57.470  57.697  43.016  1.00                  
ATOM   1362  H   MET A  87      58.365  57.866  42.579  1.00                  
ATOM   1363  CA  MET A  87      56.467  57.108  42.149  1.00                  
ATOM   1364  HA  MET A  87      55.790  56.522  42.768  1.00                  
ATOM   1365  CB  MET A  87      55.613  58.165  41.410  1.00                  
ATOM   1366  HB1 MET A  87      55.185  58.844  42.148  1.00                  
ATOM   1367  HB2 MET A  87      54.779  57.636  40.948  1.00                  
ATOM   1368  CG  MET A  87      56.282  58.999  40.303  1.00                  
ATOM   1369  HG1 MET A  87      55.506  59.585  39.811  1.00                  
ATOM   1370  HG2 MET A  87      56.685  58.329  39.546  1.00                  
ATOM   1371  SD  MET A  87      57.594  60.145  40.812  1.00                  
ATOM   1372  CE  MET A  87      56.582  61.523  41.414  1.00                  
ATOM   1373  HE1 MET A  87      57.223  62.275  41.876  1.00                  
ATOM   1374  HE2 MET A  87      56.042  61.974  40.580  1.00                  
ATOM   1375  HE3 MET A  87      55.864  61.163  42.151  1.00                  
ATOM   1376  C   MET A  87      57.206  56.143  41.214  1.00                  
ATOM   1377  O   MET A  87      58.039  56.506  40.373  1.00                  
ATOM   1378  N   ILE A  88      56.924  54.863  41.398  1.00                  
ATOM   1379  H   ILE A  88      56.355  54.592  42.193  1.00                  
ATOM   1380  CA  ILE A  88      57.329  53.834  40.460  1.00                  
ATOM   1381  HA  ILE A  88      57.544  54.334  39.514  1.00                  
ATOM   1382  CB  ILE A  88      58.639  53.140  40.833  1.00                  
ATOM   1383  HB  ILE A  88      59.393  53.850  40.548  1.00                  
ATOM   1384  CG2 ILE A  88      58.809  52.924  42.337  1.00                  
ATOM   1385 1HG2 ILE A  88      59.684  52.311  42.537  1.00                  
ATOM   1386 2HG2 ILE A  88      58.917  53.880  42.849  1.00                  
ATOM   1387 3HG2 ILE A  88      57.922  52.430  42.699  1.00                  
ATOM   1388  CG1 ILE A  88      58.940  51.847  40.046  1.00                  
ATOM   1389 1HG1 ILE A  88      58.218  51.072  40.307  1.00                  
ATOM   1390 2HG1 ILE A  88      59.913  51.513  40.386  1.00                  
ATOM   1391  CD1 ILE A  88      59.025  51.976  38.511  1.00                  
ATOM   1392  HD1 ILE A  88      58.102  51.688  38.027  1.00                  
ATOM   1393  HD2 ILE A  88      59.259  52.992  38.210  1.00                  
ATOM   1394  HD3 ILE A  88      59.787  51.300  38.130  1.00                  
ATOM   1395  C   ILE A  88      56.154  52.926  40.166  1.00                  
ATOM   1396  O   ILE A  88      55.388  52.528  41.035  1.00                  
ATOM   1397  N   LEU A  89      55.998  52.714  38.866  1.00                  
ATOM   1398  H   LEU A  89      56.706  53.098  38.260  1.00                  
ATOM   1399  CA  LEU A  89      54.905  52.050  38.192  1.00                  
ATOM   1400  HA  LEU A  89      54.137  51.793  38.923  1.00                  
ATOM   1401  CB  LEU A  89      54.279  53.004  37.153  1.00                  
ATOM   1402  HB1 LEU A  89      53.624  52.408  36.515  1.00                  
ATOM   1403  HB2 LEU A  89      55.065  53.413  36.516  1.00                  
ATOM   1404  CG  LEU A  89      53.415  54.151  37.714  1.00                  
ATOM   1405  HG  LEU A  89      52.633  53.737  38.351  1.00                  
ATOM   1406  CD1 LEU A  89      54.176  55.230  38.492  1.00                  
ATOM   1407 1HD1 LEU A  89      53.538  56.097  38.663  1.00                  
ATOM   1408 2HD1 LEU A  89      54.466  54.845  39.466  1.00                  
ATOM   1409 3HD1 LEU A  89      55.063  55.538  37.939  1.00                  
ATOM   1410  CD2 LEU A  89      52.749  54.858  36.535  1.00                  
ATOM   1411 1HD2 LEU A  89      52.127  55.675  36.893  1.00                  
ATOM   1412 2HD2 LEU A  89      53.509  55.263  35.865  1.00                  
ATOM   1413 3HD2 LEU A  89      52.126  54.154  35.982  1.00                  
ATOM   1414  C   LEU A  89      55.390  50.724  37.589  1.00                  
ATOM   1415  O   LEU A  89      55.116  50.404  36.434  1.00                  
ATOM   1416  N   GLY A  90      56.181  49.982  38.369  1.00                  
ATOM   1417  H   GLY A  90      56.323  50.289  39.320  1.00                  
ATOM   1418  CA  GLY A  90      56.845  48.750  37.950  1.00                  
ATOM   1419  HA1 GLY A  90      57.666  48.529  38.633  1.00                  
ATOM   1420  HA2 GLY A  90      57.251  48.875  36.946  1.00                  
ATOM   1421  C   GLY A  90      55.889  47.559  37.938  1.00                  
ATOM   1422  O   GLY A  90      56.129  46.600  38.659  1.00                  
ATOM   1423  N   ALA A  91      54.761  47.682  37.234  1.00                  
ATOM   1424  H   ALA A  91      54.670  48.506  36.654  1.00                  
ATOM   1425  CA  ALA A  91      53.611  46.785  37.307  1.00                  
ATOM   1426  HA  ALA A  91      53.088  47.004  38.238  1.00                  
ATOM   1427  CB  ALA A  91      52.658  47.126  36.154  1.00                  
ATOM   1428  HB1 ALA A  91      51.768  46.499  36.219  1.00                  
ATOM   1429  HB2 ALA A  91      52.362  48.174  36.208  1.00                  
ATOM   1430  HB3 ALA A  91      53.151  46.938  35.199  1.00                  
ATOM   1431  C   ALA A  91      53.994  45.290  37.337  1.00                  
ATOM   1432  O   ALA A  91      54.440  44.738  36.334  1.00                  
ATOM   1433  N   ILE A  92      53.772  44.654  38.495  1.00                  
ATOM   1434  H   ILE A  92      53.461  45.209  39.286  1.00                  
ATOM   1435  CA  ILE A  92      54.115  43.257  38.802  1.00                  
ATOM   1436  HA  ILE A  92      53.677  43.091  39.786  1.00                  
ATOM   1437  CB  ILE A  92      53.418  42.217  37.876  1.00                  
ATOM   1438  HB  ILE A  92      53.967  42.159  36.934  1.00                  
ATOM   1439  CG2 ILE A  92      53.449  40.829  38.554  1.00                  
ATOM   1440 1HG2 ILE A  92      53.088  40.065  37.866  1.00                  
ATOM   1441 2HG2 ILE A  92      54.468  40.556  38.825  1.00                  
ATOM   1442 3HG2 ILE A  92      52.831  40.834  39.452  1.00                  
ATOM   1443  CG1 ILE A  92      51.946  42.594  37.559  1.00                  
ATOM   1444 1HG1 ILE A  92      51.924  43.554  37.045  1.00                  
ATOM   1445 2HG1 ILE A  92      51.391  42.700  38.493  1.00                  
ATOM   1446  CD1 ILE A  92      51.201  41.605  36.653  1.00                  
ATOM   1447  HD1 ILE A  92      50.241  42.035  36.365  1.00                  
ATOM   1448  HD2 ILE A  92      51.787  41.414  35.753  1.00                  
ATOM   1449  HD3 ILE A  92      51.014  40.668  37.177  1.00                  
ATOM   1450  C   ILE A  92      55.619  43.039  39.021  1.00                  
ATOM   1451  O   ILE A  92      56.274  42.249  38.342  1.00                  
ATOM   1452  N   CYS A  93      56.159  43.706  40.043  1.00                  
ATOM   1453  H   CYS A  93      55.574  44.334  40.583  1.00                  
ATOM   1454  CA  CYS A  93      57.514  43.503  40.547  1.00                  
ATOM   1455  HA  CYS A  93      58.053  42.844  39.867  1.00                  
ATOM   1456  CB  CYS A  93      58.234  44.855  40.559  1.00                  
ATOM   1457  HB1 CYS A  93      57.812  45.471  41.355  1.00                  
ATOM   1458  HB2 CYS A  93      58.060  45.364  39.609  1.00                  
ATOM   1459  SG  CYS A  93      60.028  44.662  40.797  1.00                  
ATOM   1460  HG  CYS A  93      60.221  45.943  41.146  1.00                  
ATOM   1461  C   CYS A  93      57.479  42.832  41.937  1.00                  
ATOM   1462  O   CYS A  93      56.445  42.675  42.592  1.00                  
ATOM   1463  N   THR A  94      58.650  42.401  42.402  1.00                  
ATOM   1464  H   THR A  94      59.444  42.567  41.802  1.00                  
ATOM   1465  CA  THR A  94      58.834  41.719  43.696  1.00                  
ATOM   1466  HA  THR A  94      58.125  42.140  44.409  1.00                  
ATOM   1467  CB  THR A  94      58.492  40.221  43.520  1.00                  
ATOM   1468  HB  THR A  94      57.466  40.145  43.157  1.00                  
ATOM   1469  CG2 THR A  94      59.393  39.502  42.511  1.00                  
ATOM   1470 1HG2 THR A  94      59.140  38.442  42.493  1.00                  
ATOM   1471 2HG2 THR A  94      59.226  39.906  41.512  1.00                  
ATOM   1472 3HG2 THR A  94      60.440  39.620  42.776  1.00                  
ATOM   1473  OG1 THR A  94      58.562  39.499  44.730  1.00                  
ATOM   1474  HG1 THR A  94      57.767  39.715  45.230  1.00                  
ATOM   1475  C   THR A  94      60.237  41.920  44.302  1.00                  
ATOM   1476  O   THR A  94      60.560  41.415  45.381  1.00                  
ATOM   1477  N   ARG A  95      61.110  42.674  43.627  1.00                  
ATOM   1478  H   ARG A  95      60.750  43.144  42.803  1.00                  
ATOM   1479  CA  ARG A  95      62.298  43.306  44.229  1.00                  
ATOM   1480  HA  ARG A  95      62.497  42.907  45.224  1.00                  
ATOM   1481  CB  ARG A  95      63.536  43.101  43.328  1.00                  
ATOM   1482  HB1 ARG A  95      64.151  44.002  43.375  1.00                  
ATOM   1483  HB2 ARG A  95      63.231  42.986  42.286  1.00                  
ATOM   1484  CG  ARG A  95      64.452  41.929  43.734  1.00                  
ATOM   1485  HG1 ARG A  95      64.708  42.016  44.791  1.00                  
ATOM   1486  HG2 ARG A  95      65.379  42.040  43.169  1.00                  
ATOM   1487  CD  ARG A  95      63.925  40.513  43.451  1.00                  
ATOM   1488  HD1 ARG A  95      64.770  39.826  43.529  1.00                  
ATOM   1489  HD2 ARG A  95      63.543  40.471  42.428  1.00                  
ATOM   1490  NE  ARG A  95      62.871  40.093  44.394  1.00                  
ATOM   1491  HE  ARG A  95      62.313  40.820  44.822  1.00                  
ATOM   1492  CZ  ARG A  95      62.468  38.871  44.677  1.00                  
ATOM   1493  NH1 ARG A  95      63.075  37.812  44.223  1.00                  
ATOM   1494 1HH1 ARG A  95      63.892  37.924  43.652  1.00                  
ATOM   1495 2HH1 ARG A  95      62.745  36.899  44.473  1.00                  
ATOM   1496  NH2 ARG A  95      61.419  38.702  45.424  1.00                  
ATOM   1497 1HH2 ARG A  95      60.860  39.519  45.666  1.00                  
ATOM   1498 2HH2 ARG A  95      61.035  37.793  45.592  1.00                  
ATOM   1499  C   ARG A  95      61.970  44.791  44.426  1.00                  
ATOM   1500  O   ARG A  95      60.971  45.264  43.889  1.00                  
ATOM   1501  N   ARG A  96      62.771  45.545  45.189  1.00                  
ATOM   1502  H   ARG A  96      63.604  45.145  45.593  1.00                  
ATOM   1503  CA  ARG A  96      62.530  46.992  45.300  1.00                  
ATOM   1504  HA  ARG A  96      61.468  47.117  45.522  1.00                  
ATOM   1505  CB  ARG A  96      63.312  47.661  46.451  1.00                  
ATOM   1506  HB1 ARG A  96      64.321  47.929  46.133  1.00                  
ATOM   1507  HB2 ARG A  96      63.398  46.942  47.268  1.00                  
ATOM   1508  CG  ARG A  96      62.576  48.903  47.009  1.00                  
ATOM   1509  HG1 ARG A  96      63.043  49.181  47.955  1.00                  
ATOM   1510  HG2 ARG A  96      61.553  48.602  47.237  1.00                  
ATOM   1511  CD  ARG A  96      62.540  50.161  46.116  1.00                  
ATOM   1512  HD1 ARG A  96      62.502  49.880  45.070  1.00                  
ATOM   1513  HD2 ARG A  96      63.455  50.738  46.270  1.00                  
ATOM   1514  NE  ARG A  96      61.355  50.993  46.413  1.00                  
ATOM   1515  HE  ARG A  96      60.733  50.682  47.150  1.00                  
ATOM   1516  CZ  ARG A  96      60.904  52.058  45.776  1.00                  
ATOM   1517  NH1 ARG A  96      61.495  52.592  44.751  1.00                  
ATOM   1518 1HH1 ARG A  96      62.197  52.034  44.275  1.00                  
ATOM   1519 2HH1 ARG A  96      61.056  53.342  44.255  1.00                  
ATOM   1520  NH2 ARG A  96      59.786  52.590  46.163  1.00                  
ATOM   1521 1HH2 ARG A  96      59.295  52.138  46.938  1.00                  
ATOM   1522 2HH2 ARG A  96      59.385  53.391  45.714  1.00                  
ATOM   1523  C   ARG A  96      62.793  47.664  43.956  1.00                  
ATOM   1524  O   ARG A  96      63.933  47.773  43.516  1.00                  
ATOM   1525  N   CYS A  97      61.724  48.133  43.334  1.00                  
ATOM   1526  H   CYS A  97      60.819  47.881  43.703  1.00                  
ATOM   1527  CA  CYS A  97      61.729  48.789  42.037  1.00                  
ATOM   1528  HA  CYS A  97      62.058  48.065  41.295  1.00                  
ATOM   1529  CB  CYS A  97      60.273  49.172  41.712  1.00                  
ATOM   1530  HB1 CYS A  97      60.194  49.389  40.646  1.00                  
ATOM   1531  HB2 CYS A  97      60.000  50.063  42.278  1.00                  
ATOM   1532  SG  CYS A  97      59.085  47.865  42.135  1.00                  
ATOM   1533  HG  CYS A  97      57.981  48.636  42.125  1.00                  
ATOM   1534  C   CYS A  97      62.626  50.040  41.990  1.00                  
ATOM   1535  O   CYS A  97      62.404  50.960  42.787  1.00                  
ATOM   1536  N   PRO A  98      63.581  50.153  41.055  1.00                  
ATOM   1537  CD  PRO A  98      64.169  49.087  40.258  1.00                  
ATOM   1538  HD1 PRO A  98      63.407  48.513  39.730  1.00                  
ATOM   1539  HD2 PRO A  98      64.752  48.437  40.910  1.00                  
ATOM   1540  CG  PRO A  98      65.090  49.768  39.245  1.00                  
ATOM   1541  HG1 PRO A  98      64.561  49.875  38.298  1.00                  
ATOM   1542  HG2 PRO A  98      66.017  49.213  39.103  1.00                  
ATOM   1543  CB  PRO A  98      65.338  51.153  39.848  1.00                  
ATOM   1544  HB1 PRO A  98      65.582  51.896  39.089  1.00                  
ATOM   1545  HB2 PRO A  98      66.147  51.086  40.579  1.00                  
ATOM   1546  CA  PRO A  98      64.031  51.452  40.576  1.00                  
ATOM   1547  HA  PRO A  98      64.239  52.139  41.401  1.00                  
ATOM   1548  C   PRO A  98      62.997  52.062  39.599  1.00                  
ATOM   1549  O   PRO A  98      62.051  51.373  39.206  1.00                  
ATOM   1550  N   PHE A  99      63.078  53.357  39.265  1.00                  
ATOM   1551  H   PHE A  99      63.955  53.836  39.425  1.00                  
ATOM   1552  CA  PHE A  99      61.872  54.175  39.406  1.00                  
ATOM   1553  HA  PHE A  99      61.033  53.598  39.115  1.00                  
ATOM   1554  CB  PHE A  99      61.822  54.492  40.943  1.00                  
ATOM   1555  HB1 PHE A  99      61.612  53.559  41.465  1.00                  
ATOM   1556  HB2 PHE A  99      60.993  55.156  41.186  1.00                  
ATOM   1557  CG  PHE A  99      63.073  55.102  41.573  1.00                  
ATOM   1558  CD1 PHE A  99      63.757  54.403  42.587  1.00                  
ATOM   1559  HD1 PHE A  99      63.405  53.438  42.909  1.00                  
ATOM   1560  CE1 PHE A  99      64.907  54.948  43.182  1.00                  
ATOM   1561  HE1 PHE A  99      65.429  54.399  43.953  1.00                  
ATOM   1562  CZ  PHE A  99      65.371  56.213  42.784  1.00                  
ATOM   1563  HZ  PHE A  99      66.252  56.636  43.247  1.00                  
ATOM   1564  CE2 PHE A  99      64.677  56.928  41.795  1.00                  
ATOM   1565  HE2 PHE A  99      65.027  57.907  41.496  1.00                  
ATOM   1566  CD2 PHE A  99      63.535  56.377  41.193  1.00                  
ATOM   1567  HD2 PHE A  99      63.013  56.956  40.448  1.00                  
ATOM   1568  C   PHE A  99      61.788  55.490  38.621  1.00                  
ATOM   1569  O   PHE A  99      62.639  55.812  37.796  1.00                  
ATOM   1570  N   CYS A 100      60.776  56.293  38.967  1.00                  
ATOM   1571  H   CYS A 100      60.109  55.978  39.660  1.00                  
ATOM   1572  CA  CYS A 100      60.761  57.724  38.709  1.00                  
ATOM   1573  HA  CYS A 100      61.751  58.080  38.418  1.00                  
ATOM   1574  CB  CYS A 100      59.780  58.005  37.563  1.00                  
ATOM   1575  HB1 CYS A 100      59.568  59.074  37.505  1.00                  
ATOM   1576  HB2 CYS A 100      58.845  57.470  37.742  1.00                  
ATOM   1577  SG  CYS A 100      60.504  57.477  35.984  1.00                  
ATOM   1578  HG  CYS A 100      61.352  56.560  36.481  1.00                  
ATOM   1579  C   CYS A 100      60.353  58.496  39.980  1.00                  
ATOM   1580  O   CYS A 100      60.079  57.974  41.061  1.00                  
TER
END
