# Supplementary material for: Effective Identification of Bacterial Type III Secretion Signals Using Joint Element Features
Source: PLoS One. 2013 Apr 4;8(4):e59754. doi: 10.1371/journal.pone.0059754 (PMC3617162; doi:10.1371/journal.pone.0059754)
Supplement: Zip file S1 — Predicted 3D structure of T3S and non-T3S signal sequences. (ZIP) [file pone.0059754.s017.zip › Supplemental_Zip_FileS1.Predicted_structure/neg/neg31.pdb]

HEADER protein
METHOD
METHOD    The models are generated by I-TASSER which combines the
METHOD    methods of threading, ab initio modeling and structural
METHOD    refinement. The procedure is fully automated.
METHOD
METHOD    Please cite following articles when you use the I-TASSER server:
METHOD 1. Ambrish Roy, Alper Kucukural, Yang Zhang. I-TASSER: a unified
METHOD    platform for automated protein structure and function prediction.
METHOD    Nature Protocols, vol 5, 725-738 (2010). 
METHOD 2. Yang Zhang. I-TASSER server for protein 3D structure prediction.
METHOD    BMC Bioinformatics, vol 9, 40 (2008).
METHOD
MODEL  1
REMARK PARENT N/A
ATOM      1  N   LYS A   1     106.103  86.075  58.632  1.00                  
ATOM      2  CA  LYS A   1     106.384  84.703  59.054  1.00                  
ATOM      3  HA  LYS A   1     107.187  84.320  58.428  1.00                  
ATOM      4  CB  LYS A   1     106.858  84.702  60.526  1.00                  
ATOM      5  HB1 LYS A   1     107.268  83.718  60.755  1.00                  
ATOM      6  HB2 LYS A   1     105.980  84.843  61.158  1.00                  
ATOM      7  CG  LYS A   1     107.894  85.762  60.949  1.00                  
ATOM      8  HG1 LYS A   1     108.080  85.608  62.012  1.00                  
ATOM      9  HG2 LYS A   1     107.461  86.757  60.860  1.00                  
ATOM     10  CD  LYS A   1     109.269  85.730  60.247  1.00                  
ATOM     11  HD1 LYS A   1     109.661  84.711  60.289  1.00                  
ATOM     12  HD2 LYS A   1     109.951  86.355  60.830  1.00                  
ATOM     13  CE  LYS A   1     109.319  86.217  58.787  1.00                  
ATOM     14  HE1 LYS A   1     108.819  85.483  58.152  1.00                  
ATOM     15  HE2 LYS A   1     110.369  86.258  58.477  1.00                  
ATOM     16  NZ  LYS A   1     108.684  87.546  58.604  1.00                  
ATOM     17  HZ1 LYS A   1     109.077  88.229  59.239  1.00                  
ATOM     18  HZ2 LYS A   1     108.799  87.870  57.652  1.00                  
ATOM     19  HZ3 LYS A   1     107.685  87.462  58.780  1.00                  
ATOM     20  C   LYS A   1     105.194  83.768  58.859  1.00                  
ATOM     21  O   LYS A   1     104.078  84.197  58.548  1.00                  
ATOM     22  N   LYS A   2     105.450  82.465  59.040  1.00                  
ATOM     23  H   LYS A   2     106.358  82.230  59.413  1.00                  
ATOM     24  CA  LYS A   2     104.643  81.349  58.505  1.00                  
ATOM     25  HA  LYS A   2     105.320  80.497  58.440  1.00                  
ATOM     26  CB  LYS A   2     103.535  80.878  59.483  1.00                  
ATOM     27  HB1 LYS A   2     103.986  80.616  60.441  1.00                  
ATOM     28  HB2 LYS A   2     103.121  79.955  59.075  1.00                  
ATOM     29  CG  LYS A   2     102.347  81.829  59.733  1.00                  
ATOM     30  HG1 LYS A   2     101.459  81.225  59.924  1.00                  
ATOM     31  HG2 LYS A   2     102.153  82.405  58.831  1.00                  
ATOM     32  CD  LYS A   2     102.548  82.757  60.946  1.00                  
ATOM     33  HD1 LYS A   2     103.554  83.173  60.945  1.00                  
ATOM     34  HD2 LYS A   2     102.449  82.160  61.855  1.00                  
ATOM     35  CE  LYS A   2     101.533  83.907  60.999  1.00                  
ATOM     36  HE1 LYS A   2     101.726  84.489  61.907  1.00                  
ATOM     37  HE2 LYS A   2     100.522  83.492  61.075  1.00                  
ATOM     38  NZ  LYS A   2     101.632  84.795  59.808  1.00                  
ATOM     39  HZ1 LYS A   2     101.214  84.338  59.009  1.00                  
ATOM     40  HZ2 LYS A   2     101.173  85.682  59.971  1.00                  
ATOM     41  HZ3 LYS A   2     102.609  84.954  59.566  1.00                  
ATOM     42  C   LYS A   2     104.185  81.562  57.060  1.00                  
ATOM     43  O   LYS A   2     103.062  81.226  56.710  1.00                  
ATOM     44  N   THR A   3     105.101  82.118  56.260  1.00                  
ATOM     45  H   THR A   3     106.012  82.245  56.669  1.00                  
ATOM     46  CA  THR A   3     105.075  82.389  54.815  1.00                  
ATOM     47  HA  THR A   3     105.222  83.462  54.704  1.00                  
ATOM     48  CB  THR A   3     106.307  81.746  54.149  1.00                  
ATOM     49  HB  THR A   3     106.198  80.661  54.140  1.00                  
ATOM     50  CG2 THR A   3     106.568  82.271  52.740  1.00                  
ATOM     51 1HG2 THR A   3     107.455  81.790  52.326  1.00                  
ATOM     52 2HG2 THR A   3     105.726  82.043  52.087  1.00                  
ATOM     53 3HG2 THR A   3     106.720  83.351  52.760  1.00                  
ATOM     54  OG1 THR A   3     107.442  82.084  54.922  1.00                  
ATOM     55  HG1 THR A   3     108.212  81.727  54.464  1.00                  
ATOM     56  C   THR A   3     103.773  82.088  54.155  1.00                  
ATOM     57  O   THR A   3     103.685  81.022  53.578  1.00                  
ATOM     58  N   ALA A   4     102.774  82.962  54.337  1.00                  
ATOM     59  H   ALA A   4     103.002  83.829  54.796  1.00                  
ATOM     60  CA  ALA A   4     101.359  82.581  54.366  1.00                  
ATOM     61  HA  ALA A   4     101.136  82.188  55.358  1.00                  
ATOM     62  CB  ALA A   4     100.506  83.840  54.167  1.00                  
ATOM     63  HB1 ALA A   4      99.448  83.578  54.216  1.00                  
ATOM     64  HB2 ALA A   4     100.723  84.569  54.947  1.00                  
ATOM     65  HB3 ALA A   4     100.706  84.293  53.195  1.00                  
ATOM     66  C   ALA A   4     101.018  81.468  53.384  1.00                  
ATOM     67  O   ALA A   4     100.712  80.367  53.820  1.00                  
ATOM     68  N   ILE A   5     101.217  81.719  52.091  1.00                  
ATOM     69  H   ILE A   5     101.507  82.646  51.825  1.00                  
ATOM     70  CA  ILE A   5     101.006  80.729  51.040  1.00                  
ATOM     71  HA  ILE A   5      99.958  80.456  51.065  1.00                  
ATOM     72  CB  ILE A   5     101.276  81.350  49.648  1.00                  
ATOM     73  HB  ILE A   5     102.337  81.595  49.584  1.00                  
ATOM     74  CG2 ILE A   5     100.969  80.345  48.526  1.00                  
ATOM     75 1HG2 ILE A   5      99.948  79.971  48.608  1.00                  
ATOM     76 2HG2 ILE A   5     101.092  80.816  47.551  1.00                  
ATOM     77 3HG2 ILE A   5     101.651  79.495  48.571  1.00                  
ATOM     78  CG1 ILE A   5     100.494  82.665  49.401  1.00                  
ATOM     79 1HG1 ILE A   5     100.680  82.997  48.379  1.00                  
ATOM     80 2HG1 ILE A   5     100.885  83.443  50.057  1.00                  
ATOM     81  CD1 ILE A   5      98.974  82.585  49.611  1.00                  
ATOM     82  HD1 ILE A   5      98.746  82.374  50.655  1.00                  
ATOM     83  HD2 ILE A   5      98.528  83.544  49.349  1.00                  
ATOM     84  HD3 ILE A   5      98.541  81.815  48.976  1.00                  
ATOM     85  C   ILE A   5     101.805  79.440  51.237  1.00                  
ATOM     86  O   ILE A   5     101.232  78.365  51.216  1.00                  
ATOM     87  N   ALA A   6     103.109  79.514  51.468  1.00                  
ATOM     88  H   ALA A   6     103.504  80.419  51.662  1.00                  
ATOM     89  CA  ALA A   6     103.938  78.341  51.690  1.00                  
ATOM     90  HA  ALA A   6     103.736  77.643  50.876  1.00                  
ATOM     91  CB  ALA A   6     105.414  78.743  51.570  1.00                  
ATOM     92  HB1 ALA A   6     106.039  77.853  51.656  1.00                  
ATOM     93  HB2 ALA A   6     105.595  79.203  50.599  1.00                  
ATOM     94  HB3 ALA A   6     105.683  79.446  52.354  1.00                  
ATOM     95  C   ALA A   6     103.643  77.564  52.977  1.00                  
ATOM     96  O   ALA A   6     103.197  76.426  52.931  1.00                  
ATOM     97  N   ILE A   7     103.903  78.145  54.144  1.00                  
ATOM     98  H   ILE A   7     104.127  79.130  54.153  1.00                  
ATOM     99  CA  ILE A   7     103.822  77.379  55.385  1.00                  
ATOM    100  HA  ILE A   7     104.242  76.389  55.203  1.00                  
ATOM    101  CB  ILE A   7     104.684  78.016  56.495  1.00                  
ATOM    102  HB  ILE A   7     104.380  79.045  56.607  1.00                  
ATOM    103  CG2 ILE A   7     104.472  77.300  57.842  1.00                  
ATOM    104 1HG2 ILE A   7     103.433  77.385  58.160  1.00                  
ATOM    105 2HG2 ILE A   7     104.720  76.242  57.743  1.00                  
ATOM    106 3HG2 ILE A   7     105.093  77.739  58.620  1.00                  
ATOM    107  CG1 ILE A   7     106.177  77.972  56.086  1.00                  
ATOM    108 1HG1 ILE A   7     106.291  78.335  55.065  1.00                  
ATOM    109 2HG1 ILE A   7     106.523  76.937  56.104  1.00                  
ATOM    110  CD1 ILE A   7     107.119  78.815  56.954  1.00                  
ATOM    111  HD1 ILE A   7     106.832  79.863  56.905  1.00                  
ATOM    112  HD2 ILE A   7     107.104  78.472  57.987  1.00                  
ATOM    113  HD3 ILE A   7     108.136  78.722  56.571  1.00                  
ATOM    114  C   ILE A   7     102.361  77.152  55.762  1.00                  
ATOM    115  O   ILE A   7     101.982  76.000  55.952  1.00                  
ATOM    116  N   ALA A   8     101.516  78.188  55.798  1.00                  
ATOM    117  H   ALA A   8     101.807  79.111  55.509  1.00                  
ATOM    118  CA  ALA A   8     100.108  77.939  56.082  1.00                  
ATOM    119  HA  ALA A   8     100.040  77.204  56.887  1.00                  
ATOM    120  CB  ALA A   8      99.425  79.215  56.593  1.00                  
ATOM    121  HB1 ALA A   8      98.412  78.972  56.913  1.00                  
ATOM    122  HB2 ALA A   8      99.975  79.614  57.444  1.00                  
ATOM    123  HB3 ALA A   8      99.366  79.971  55.818  1.00                  
ATOM    124  C   ALA A   8      99.412  77.320  54.865  1.00                  
ATOM    125  O   ALA A   8      98.876  76.227  54.997  1.00                  
ATOM    126  N   VAL A   9      99.442  77.941  53.681  1.00                  
ATOM    127  H   VAL A   9      99.965  78.795  53.551  1.00                  
ATOM    128  CA  VAL A   9      98.583  77.438  52.615  1.00                  
ATOM    129  HA  VAL A   9      97.646  77.170  53.106  1.00                  
ATOM    130  CB  VAL A   9      98.119  78.445  51.535  1.00                  
ATOM    131  HB  VAL A   9      98.923  78.676  50.854  1.00                  
ATOM    132  CG1 VAL A   9      96.976  77.880  50.686  1.00                  
ATOM    133 1HG1 VAL A   9      96.651  78.620  49.954  1.00                  
ATOM    134 2HG1 VAL A   9      97.310  76.996  50.145  1.00                  
ATOM    135 3HG1 VAL A   9      96.131  77.605  51.315  1.00                  
ATOM    136  CG2 VAL A   9      97.587  79.740  52.170  1.00                  
ATOM    137 1HG2 VAL A   9      97.249  80.423  51.390  1.00                  
ATOM    138 2HG2 VAL A   9      96.750  79.512  52.830  1.00                  
ATOM    139 3HG2 VAL A   9      98.366  80.230  52.750  1.00                  
ATOM    140  C   VAL A   9      99.082  76.095  52.066  1.00                  
ATOM    141  O   VAL A   9      98.276  75.185  51.882  1.00                  
ATOM    142  N   ALA A  10     100.399  75.892  51.939  1.00                  
ATOM    143  H   ALA A  10     101.035  76.665  52.087  1.00                  
ATOM    144  CA  ALA A  10     100.941  74.621  51.495  1.00                  
ATOM    145  HA  ALA A  10     100.200  74.192  50.819  1.00                  
ATOM    146  CB  ALA A  10     102.200  74.774  50.623  1.00                  
ATOM    147  HB1 ALA A  10     102.258  73.927  49.941  1.00                  
ATOM    148  HB2 ALA A  10     102.142  75.690  50.038  1.00                  
ATOM    149  HB3 ALA A  10     103.102  74.766  51.225  1.00                  
ATOM    150  C   ALA A  10     101.071  73.593  52.639  1.00                  
ATOM    151  O   ALA A  10     100.460  72.520  52.576  1.00                  
ATOM    152  N   LEU A  11     101.811  73.908  53.713  1.00                  
ATOM    153  H   LEU A  11     102.241  74.826  53.768  1.00                  
ATOM    154  CA  LEU A  11     102.087  72.917  54.764  1.00                  
ATOM    155  HA  LEU A  11     102.328  71.976  54.266  1.00                  
ATOM    156  CB  LEU A  11     103.329  73.338  55.583  1.00                  
ATOM    157  HB1 LEU A  11     103.012  73.823  56.506  1.00                  
ATOM    158  HB2 LEU A  11     103.893  74.066  54.997  1.00                  
ATOM    159  CG  LEU A  11     104.290  72.192  55.938  1.00                  
ATOM    160  HG  LEU A  11     104.602  71.686  55.024  1.00                  
ATOM    161  CD1 LEU A  11     105.535  72.775  56.612  1.00                  
ATOM    162 1HD1 LEU A  11     106.018  73.484  55.943  1.00                  
ATOM    163 2HD1 LEU A  11     105.260  73.282  57.537  1.00                  
ATOM    164 3HD1 LEU A  11     106.241  71.976  56.839  1.00                  
ATOM    165  CD2 LEU A  11     103.679  71.162  56.888  1.00                  
ATOM    166 1HD2 LEU A  11     102.864  70.637  56.391  1.00                  
ATOM    167 2HD2 LEU A  11     104.432  70.429  57.173  1.00                  
ATOM    168 3HD2 LEU A  11     103.295  71.657  57.780  1.00                  
ATOM    169  C   LEU A  11     100.847  72.649  55.627  1.00                  
ATOM    170  O   LEU A  11     100.459  71.492  55.841  1.00                  
ATOM    171  N   ALA A  12     100.153  73.711  56.037  1.00                  
ATOM    172  H   ALA A  12     100.489  74.643  55.816  1.00                  
ATOM    173  CA  ALA A  12      98.840  73.567  56.639  1.00                  
ATOM    174  HA  ALA A  12      98.900  72.674  57.251  1.00                  
ATOM    175  CB  ALA A  12      98.529  74.691  57.643  1.00                  
ATOM    176  HB1 ALA A  12      98.133  75.570  57.149  1.00                  
ATOM    177  HB2 ALA A  12      97.767  74.337  58.336  1.00                  
ATOM    178  HB3 ALA A  12      99.426  74.950  58.204  1.00                  
ATOM    179  C   ALA A  12      97.724  73.277  55.618  1.00                  
ATOM    180  O   ALA A  12      96.654  72.885  56.056  1.00                  
ATOM    181  N   GLY A  13      97.949  73.313  54.295  1.00                  
ATOM    182  H   GLY A  13      98.782  73.765  53.948  1.00                  
ATOM    183  CA  GLY A  13      97.082  72.638  53.315  1.00                  
ATOM    184  HA1 GLY A  13      97.403  72.909  52.310  1.00                  
ATOM    185  HA2 GLY A  13      96.051  72.965  53.447  1.00                  
ATOM    186  C   GLY A  13      97.134  71.102  53.423  1.00                  
ATOM    187  O   GLY A  13      96.100  70.434  53.581  1.00                  
ATOM    188  N   PHE A  14      98.348  70.533  53.458  1.00                  
ATOM    189  H   PHE A  14      99.170  71.113  53.312  1.00                  
ATOM    190  CA  PHE A  14      98.516  69.104  53.776  1.00                  
ATOM    191  HA  PHE A  14      97.985  68.525  53.020  1.00                  
ATOM    192  CB  PHE A  14      99.994  68.692  53.738  1.00                  
ATOM    193  HB1 PHE A  14     100.087  67.713  54.209  1.00                  
ATOM    194  HB2 PHE A  14     100.583  69.391  54.329  1.00                  
ATOM    195  CG  PHE A  14     100.568  68.581  52.340  1.00                  
ATOM    196  CD1 PHE A  14     100.153  67.534  51.494  1.00                  
ATOM    197  HD1 PHE A  14      99.421  66.814  51.838  1.00                  
ATOM    198  CE1 PHE A  14     100.685  67.417  50.198  1.00                  
ATOM    199  HE1 PHE A  14     100.367  66.616  49.549  1.00                  
ATOM    200  CZ  PHE A  14     101.640  68.345  49.744  1.00                  
ATOM    201  HZ  PHE A  14     102.052  68.254  48.749  1.00                  
ATOM    202  CE2 PHE A  14     102.057  69.391  50.587  1.00                  
ATOM    203  HE2 PHE A  14     102.789  70.108  50.236  1.00                  
ATOM    204  CD2 PHE A  14     101.522  69.508  51.882  1.00                  
ATOM    205  HD2 PHE A  14     101.848  70.313  52.521  1.00                  
ATOM    206  C   PHE A  14      97.848  68.754  55.136  1.00                  
ATOM    207  O   PHE A  14      97.033  67.820  55.258  1.00                  
ATOM    208  N   ALA A  15      98.102  69.586  56.156  1.00                  
ATOM    209  H   ALA A  15      98.788  70.324  56.029  1.00                  
ATOM    210  CA  ALA A  15      97.436  69.444  57.454  1.00                  
ATOM    211  HA  ALA A  15      97.588  68.412  57.766  1.00                  
ATOM    212  CB  ALA A  15      98.116  70.340  58.492  1.00                  
ATOM    213  HB1 ALA A  15      97.862  69.991  59.493  1.00                  
ATOM    214  HB2 ALA A  15      99.200  70.314  58.375  1.00                  
ATOM    215  HB3 ALA A  15      97.752  71.361  58.395  1.00                  
ATOM    216  C   ALA A  15      95.898  69.686  57.446  1.00                  
ATOM    217  O   ALA A  15      95.239  69.334  58.431  1.00                  
ATOM    218  N   THR A  16      95.359  70.268  56.361  1.00                  
ATOM    219  H   THR A  16      95.995  70.593  55.647  1.00                  
ATOM    220  CA  THR A  16      93.927  70.500  56.095  1.00                  
ATOM    221  HA  THR A  16      93.427  70.642  57.055  1.00                  
ATOM    222  CB  THR A  16      93.650  71.775  55.268  1.00                  
ATOM    223  HB  THR A  16      94.186  71.733  54.323  1.00                  
ATOM    224  CG2 THR A  16      92.169  72.015  54.967  1.00                  
ATOM    225 1HG2 THR A  16      91.800  71.265  54.268  1.00                  
ATOM    226 2HG2 THR A  16      91.591  71.967  55.890  1.00                  
ATOM    227 3HG2 THR A  16      92.042  72.998  54.514  1.00                  
ATOM    228  OG1 THR A  16      94.053  72.923  55.977  1.00                  
ATOM    229  HG1 THR A  16      95.029  72.916  56.031  1.00                  
ATOM    230  C   THR A  16      93.234  69.267  55.462  1.00                  
ATOM    231  O   THR A  16      92.039  69.016  55.688  1.00                  
ATOM    232  N   VAL A  17      94.001  68.416  54.754  1.00                  
ATOM    233  H   VAL A  17      94.958  68.675  54.555  1.00                  
ATOM    234  CA  VAL A  17      93.570  67.002  54.561  1.00                  
ATOM    235  HA  VAL A  17      92.549  67.004  54.177  1.00                  
ATOM    236  CB  VAL A  17      94.464  66.247  53.555  1.00                  
ATOM    237  HB  VAL A  17      95.425  66.026  54.018  1.00                  
ATOM    238  CG1 VAL A  17      93.808  64.921  53.148  1.00                  
ATOM    239 1HG1 VAL A  17      94.458  64.383  52.459  1.00                  
ATOM    240 2HG1 VAL A  17      93.639  64.296  54.024  1.00                  
ATOM    241 3HG1 VAL A  17      92.850  65.119  52.667  1.00                  
ATOM    242  CG2 VAL A  17      94.722  67.049  52.274  1.00                  
ATOM    243 1HG2 VAL A  17      95.303  67.943  52.499  1.00                  
ATOM    244 2HG2 VAL A  17      95.292  66.452  51.564  1.00                  
ATOM    245 3HG2 VAL A  17      93.777  67.344  51.822  1.00                  
ATOM    246  C   VAL A  17      93.552  66.272  55.908  1.00                  
ATOM    247  O   VAL A  17      92.541  65.655  56.270  1.00                  
ATOM    248  N   ALA A  18      94.612  66.422  56.724  1.00                  
ATOM    249  H   ALA A  18      95.390  66.987  56.409  1.00                  
ATOM    250  CA  ALA A  18      94.398  66.206  58.171  1.00                  
ATOM    251  HA  ALA A  18      93.948  65.219  58.294  1.00                  
ATOM    252  CB  ALA A  18      95.733  66.172  58.927  1.00                  
ATOM    253  HB1 ALA A  18      96.230  67.133  58.890  1.00                  
ATOM    254  HB2 ALA A  18      95.559  65.911  59.971  1.00                  
ATOM    255  HB3 ALA A  18      96.385  65.419  58.485  1.00                  
ATOM    256  C   ALA A  18      93.356  67.223  58.708  1.00                  
ATOM    257  O   ALA A  18      92.857  68.078  58.004  1.00                  
ATOM    258  N   GLN A  19      92.926  67.124  59.948  1.00                  
ATOM    259  H   GLN A  19      93.464  66.551  60.573  1.00                  
ATOM    260  CA  GLN A  19      91.542  67.480  60.363  1.00                  
ATOM    261  HA  GLN A  19      91.418  67.017  61.342  1.00                  
ATOM    262  CB  GLN A  19      91.342  69.000  60.602  1.00                  
ATOM    263  HB1 GLN A  19      90.781  69.115  61.531  1.00                  
ATOM    264  HB2 GLN A  19      90.701  69.387  59.808  1.00                  
ATOM    265  CG  GLN A  19      92.564  69.933  60.662  1.00                  
ATOM    266  HG1 GLN A  19      92.228  70.928  60.950  1.00                  
ATOM    267  HG2 GLN A  19      92.988  70.025  59.665  1.00                  
ATOM    268  CD  GLN A  19      93.653  69.505  61.639  1.00                  
ATOM    269  OE1 GLN A  19      93.419  69.206  62.797  1.00                  
ATOM    270  NE2 GLN A  19      94.891  69.440  61.211  1.00                  
ATOM    271 1HE2 GLN A  19      95.068  69.577  60.218  1.00                  
ATOM    272 2HE2 GLN A  19      95.583  69.149  61.870  1.00                  
ATOM    273  C   GLN A  19      90.369  66.920  59.500  1.00                  
ATOM    274  O   GLN A  19      89.413  66.467  60.131  1.00                  
ATOM    275  N   ALA A  20      90.364  66.878  58.145  1.00                  
ATOM    276  H   ALA A  20      91.147  67.256  57.614  1.00                  
ATOM    277  CA  ALA A  20      89.126  66.503  57.414  1.00                  
ATOM    278  HA  ALA A  20      88.439  65.965  58.066  1.00                  
ATOM    279  CB  ALA A  20      88.424  67.794  56.973  1.00                  
ATOM    280  HB1 ALA A  20      87.512  67.556  56.427  1.00                  
ATOM    281  HB2 ALA A  20      88.171  68.396  57.846  1.00                  
ATOM    282  HB3 ALA A  20      89.085  68.372  56.324  1.00                  
ATOM    283  C   ALA A  20      89.426  65.564  56.229  1.00                  
ATOM    284  O   ALA A  20      89.620  65.996  55.093  1.00                  
ATOM    285  N   ALA A  21      89.400  64.250  56.496  1.00                  
ATOM    286  H   ALA A  21      89.285  63.958  57.451  1.00                  
ATOM    287  CA  ALA A  21      89.451  63.232  55.443  1.00                  
ATOM    288  HA  ALA A  21      90.464  63.249  55.044  1.00                  
ATOM    289  CB  ALA A  21      89.211  61.850  56.070  1.00                  
ATOM    290  HB1 ALA A  21      89.279  61.083  55.299  1.00                  
ATOM    291  HB2 ALA A  21      89.967  61.655  56.832  1.00                  
ATOM    292  HB3 ALA A  21      88.219  61.816  56.521  1.00                  
ATOM    293  C   ALA A  21      88.450  63.546  54.322  1.00                  
ATOM    294  O   ALA A  21      87.313  63.905  54.652  1.00                  
ATOM    295  N   PRO A  22      88.817  63.409  53.029  1.00                  
ATOM    296  CD  PRO A  22      90.104  62.900  52.565  1.00                  
ATOM    297  HD1 PRO A  22      90.321  61.919  52.991  1.00                  
ATOM    298  HD2 PRO A  22      90.888  63.609  52.833  1.00                  
ATOM    299  CG  PRO A  22      90.003  62.805  51.043  1.00                  
ATOM    300  HG1 PRO A  22      89.565  61.845  50.761  1.00                  
ATOM    301  HG2 PRO A  22      90.973  62.944  50.563  1.00                  
ATOM    302  CB  PRO A  22      89.035  63.935  50.710  1.00                  
ATOM    303  HB1 PRO A  22      88.555  63.795  49.741  1.00                  
ATOM    304  HB2 PRO A  22      89.572  64.884  50.728  1.00                  
ATOM    305  CA  PRO A  22      88.042  63.897  51.883  1.00                  
ATOM    306  HA  PRO A  22      87.725  64.921  52.087  1.00                  
ATOM    307  C   PRO A  22      86.783  63.066  51.604  1.00                  
ATOM    308  O   PRO A  22      86.676  62.339  50.621  1.00                  
ATOM    309  N   LYS A  23      85.812  63.203  52.507  1.00                  
ATOM    310  H   LYS A  23      86.029  63.785  53.312  1.00                  
ATOM    311  CA  LYS A  23      84.444  62.702  52.416  1.00                  
ATOM    312  HA  LYS A  23      84.194  62.615  51.357  1.00                  
ATOM    313  CB  LYS A  23      84.339  61.283  53.022  1.00                  
ATOM    314  HB1 LYS A  23      84.912  60.621  52.369  1.00                  
ATOM    315  HB2 LYS A  23      83.301  60.951  52.963  1.00                  
ATOM    316  CG  LYS A  23      84.862  61.061  54.456  1.00                  
ATOM    317  HG1 LYS A  23      85.872  61.459  54.556  1.00                  
ATOM    318  HG2 LYS A  23      84.931  59.984  54.613  1.00                  
ATOM    319  CD  LYS A  23      83.948  61.626  55.557  1.00                  
ATOM    320  HD1 LYS A  23      83.663  60.819  56.235  1.00                  
ATOM    321  HD2 LYS A  23      83.029  61.988  55.098  1.00                  
ATOM    322  CE  LYS A  23      84.614  62.742  56.378  1.00                  
ATOM    323  HE1 LYS A  23      85.413  63.190  55.780  1.00                  
ATOM    324  HE2 LYS A  23      85.060  62.308  57.276  1.00                  
ATOM    325  NZ  LYS A  23      83.636  63.798  56.727  1.00                  
ATOM    326  HZ1 LYS A  23      82.776  63.406  57.112  1.00                  
ATOM    327  HZ2 LYS A  23      84.003  64.481  57.371  1.00                  
ATOM    328  HZ3 LYS A  23      83.390  64.298  55.873  1.00                  
ATOM    329  C   LYS A  23      83.491  63.727  53.010  1.00                  
ATOM    330  O   LYS A  23      83.786  64.342  54.031  1.00                  
ATOM    331  N   ASP A  24      82.340  63.909  52.383  1.00                  
ATOM    332  H   ASP A  24      82.155  63.392  51.540  1.00                  
ATOM    333  CA  ASP A  24      81.279  64.765  52.917  1.00                  
ATOM    334  HA  ASP A  24      81.659  65.774  53.093  1.00                  
ATOM    335  CB  ASP A  24      80.191  64.836  51.841  1.00                  
ATOM    336  HB1 ASP A  24      79.852  63.828  51.592  1.00                  
ATOM    337  HB2 ASP A  24      80.606  65.288  50.938  1.00                  
ATOM    338  CG  ASP A  24      79.010  65.657  52.319  1.00                  
ATOM    339  OD1 ASP A  24      78.137  65.056  52.969  1.00                  
ATOM    340  OD2 ASP A  24      78.986  66.874  52.042  1.00                  
ATOM    341  C   ASP A  24      80.757  64.209  54.254  1.00                  
ATOM    342  O   ASP A  24      80.748  64.897  55.277  1.00                  
ATOM    343  N   ASN A  25      80.491  62.899  54.258  1.00                  
ATOM    344  H   ASN A  25      80.598  62.425  53.368  1.00                  
ATOM    345  CA  ASN A  25      79.818  62.135  55.305  1.00                  
ATOM    346  HA  ASN A  25      78.766  62.400  55.234  1.00                  
ATOM    347  CB  ASN A  25      79.906  60.631  54.981  1.00                  
ATOM    348  HB1 ASN A  25      79.239  60.079  55.642  1.00                  
ATOM    349  HB2 ASN A  25      80.925  60.283  55.148  1.00                  
ATOM    350  CG  ASN A  25      79.551  60.341  53.532  1.00                  
ATOM    351  OD1 ASN A  25      80.387  60.455  52.656  1.00                  
ATOM    352  ND2 ASN A  25      78.315  60.009  53.223  1.00                  
ATOM    353 1HD2 ASN A  25      77.590  59.981  53.915  1.00                  
ATOM    354 2HD2 ASN A  25      78.134  59.859  52.244  1.00                  
ATOM    355  C   ASN A  25      80.272  62.488  56.721  1.00                  
ATOM    356  O   ASN A  25      81.368  62.120  57.157  1.00                  
ATOM    357  N   THR A  26      79.440  63.245  57.432  1.00                  
ATOM    358  H   THR A  26      78.566  63.521  56.996  1.00                  
ATOM    359  CA  THR A  26      79.726  63.783  58.767  1.00                  
ATOM    360  HA  THR A  26      80.462  63.156  59.269  1.00                  
ATOM    361  CB  THR A  26      80.272  65.217  58.685  1.00                  
ATOM    362  HB  THR A  26      79.519  65.880  58.255  1.00                  
ATOM    363  CG2 THR A  26      80.699  65.759  60.049  1.00                  
ATOM    364 1HG2 THR A  26      81.139  66.747  59.922  1.00                  
ATOM    365 2HG2 THR A  26      79.836  65.849  60.707  1.00                  
ATOM    366 3HG2 THR A  26      81.436  65.097  60.502  1.00                  
ATOM    367  OG1 THR A  26      81.424  65.242  57.872  1.00                  
ATOM    368  HG1 THR A  26      81.094  65.273  56.952  1.00                  
ATOM    369  C   THR A  26      78.434  63.769  59.558  1.00                  
ATOM    370  O   THR A  26      77.413  64.252  59.082  1.00                  
ATOM    371  N   TRP A  27      78.507  63.206  60.764  1.00                  
ATOM    372  H   TRP A  27      79.402  62.901  61.111  1.00                  
ATOM    373  CA  TRP A  27      77.371  63.007  61.652  1.00                  
ATOM    374  HA  TRP A  27      76.470  63.398  61.174  1.00                  
ATOM    375  CB  TRP A  27      77.140  61.501  61.891  1.00                  
ATOM    376  HB1 TRP A  27      77.728  61.180  62.751  1.00                  
ATOM    377  HB2 TRP A  27      77.516  60.954  61.027  1.00                  
ATOM    378  CG  TRP A  27      75.711  61.075  62.087  1.00                  
ATOM    379  CD1 TRP A  27      74.866  61.522  63.047  1.00                  
ATOM    380  HD1 TRP A  27      75.113  62.253  63.811  1.00                  
ATOM    381  NE1 TRP A  27      73.622  60.941  62.888  1.00                  
ATOM    382  HE1 TRP A  27      72.825  61.173  63.462  1.00                  
ATOM    383  CE2 TRP A  27      73.599  60.078  61.817  1.00                  
ATOM    384  CZ2 TRP A  27      72.588  59.293  61.249  1.00                  
ATOM    385  HZ2 TRP A  27      71.595  59.285  61.678  1.00                  
ATOM    386  CH2 TRP A  27      72.877  58.527  60.109  1.00                  
ATOM    387  HH2 TRP A  27      72.111  57.915  59.652  1.00                  
ATOM    388  CZ3 TRP A  27      74.170  58.557  59.556  1.00                  
ATOM    389  HZ3 TRP A  27      74.393  57.968  58.677  1.00                  
ATOM    390  CE3 TRP A  27      75.181  59.349  60.138  1.00                  
ATOM    391  HE3 TRP A  27      76.165  59.367  59.699  1.00                  
ATOM    392  CD2 TRP A  27      74.926  60.131  61.288  1.00                  
ATOM    393  C   TRP A  27      77.593  63.782  62.951  1.00                  
ATOM    394  O   TRP A  27      78.684  63.770  63.518  1.00                  
ATOM    395  N   TYR A  28      76.544  64.461  63.404  1.00                  
ATOM    396  H   TYR A  28      75.682  64.433  62.856  1.00                  
ATOM    397  CA  TYR A  28      76.487  65.257  64.621  1.00                  
ATOM    398  HA  TYR A  28      77.297  64.951  65.284  1.00                  
ATOM    399  CB  TYR A  28      76.684  66.746  64.287  1.00                  
ATOM    400  HB1 TYR A  28      77.711  66.879  63.943  1.00                  
ATOM    401  HB2 TYR A  28      76.587  67.324  65.207  1.00                  
ATOM    402  CG  TYR A  28      75.757  67.347  63.236  1.00                  
ATOM    403  CD1 TYR A  28      74.592  68.041  63.621  1.00                  
ATOM    404  HD1 TYR A  28      74.323  68.113  64.661  1.00                  
ATOM    405  CE1 TYR A  28      73.785  68.666  62.648  1.00                  
ATOM    406  HE1 TYR A  28      72.891  69.204  62.935  1.00                  
ATOM    407  CZ  TYR A  28      74.135  68.599  61.282  1.00                  
ATOM    408  OH  TYR A  28      73.348  69.199  60.352  1.00                  
ATOM    409  HH  TYR A  28      73.670  69.084  59.456  1.00                  
ATOM    410  CE2 TYR A  28      75.295  67.894  60.893  1.00                  
ATOM    411  HE2 TYR A  28      75.572  67.837  59.851  1.00                  
ATOM    412  CD2 TYR A  28      76.101  67.274  61.869  1.00                  
ATOM    413  HD2 TYR A  28      76.992  66.746  61.565  1.00                  
ATOM    414  C   TYR A  28      75.172  64.987  65.343  1.00                  
ATOM    415  O   TYR A  28      74.164  64.631  64.737  1.00                  
ATOM    416  N   THR A  29      75.170  65.116  66.664  1.00                  
ATOM    417  H   THR A  29      75.996  65.450  67.141  1.00                  
ATOM    418  CA  THR A  29      73.984  64.843  67.477  1.00                  
ATOM    419  HA  THR A  29      73.097  65.077  66.893  1.00                  
ATOM    420  CB  THR A  29      73.911  63.353  67.848  1.00                  
ATOM    421  HB  THR A  29      74.031  62.764  66.938  1.00                  
ATOM    422  CG2 THR A  29      74.961  62.893  68.858  1.00                  
ATOM    423 1HG2 THR A  29      74.882  61.817  69.008  1.00                  
ATOM    424 2HG2 THR A  29      75.960  63.116  68.482  1.00                  
ATOM    425 3HG2 THR A  29      74.819  63.400  69.812  1.00                  
ATOM    426  OG1 THR A  29      72.646  63.059  68.383  1.00                  
ATOM    427  HG1 THR A  29      72.662  62.150  68.694  1.00                  
ATOM    428  C   THR A  29      73.967  65.758  68.686  1.00                  
ATOM    429  O   THR A  29      75.008  66.216  69.159  1.00                  
ATOM    430  N   GLY A  30      72.762  66.060  69.139  1.00                  
ATOM    431  H   GLY A  30      71.965  65.619  68.689  1.00                  
ATOM    432  CA  GLY A  30      72.469  67.140  70.055  1.00                  
ATOM    433  HA1 GLY A  30      72.528  68.090  69.524  1.00                  
ATOM    434  HA2 GLY A  30      73.201  67.144  70.864  1.00                  
ATOM    435  C   GLY A  30      71.077  66.986  70.651  1.00                  
ATOM    436  O   GLY A  30      70.367  66.017  70.386  1.00                  
ATOM    437  N   ALA A  31      70.669  67.960  71.459  1.00                  
ATOM    438  H   ALA A  31      71.275  68.743  71.655  1.00                  
ATOM    439  CA  ALA A  31      69.330  67.984  72.021  1.00                  
ATOM    440  HA  ALA A  31      68.657  67.412  71.382  1.00                  
ATOM    441  CB  ALA A  31      69.351  67.323  73.406  1.00                  
ATOM    442  HB1 ALA A  31      68.345  67.322  73.826  1.00                  
ATOM    443  HB2 ALA A  31      69.696  66.292  73.316  1.00                  
ATOM    444  HB3 ALA A  31      70.017  67.873  74.071  1.00                  
ATOM    445  C   ALA A  31      68.779  69.412  72.093  1.00                  
ATOM    446  O   ALA A  31      69.472  70.341  72.502  1.00                  
ATOM    447  N   LYS A  32      67.498  69.556  71.738  1.00                  
ATOM    448  H   LYS A  32      67.004  68.726  71.421  1.00                  
ATOM    449  CA  LYS A  32      66.674  70.718  72.064  1.00                  
ATOM    450  HA  LYS A  32      67.345  71.550  72.289  1.00                  
ATOM    451  CB  LYS A  32      65.792  71.164  70.868  1.00                  
ATOM    452  HB1 LYS A  32      66.477  71.421  70.057  1.00                  
ATOM    453  HB2 LYS A  32      65.283  72.090  71.140  1.00                  
ATOM    454  CG  LYS A  32      64.733  70.211  70.256  1.00                  
ATOM    455  HG1 LYS A  32      65.194  69.247  70.058  1.00                  
ATOM    456  HG2 LYS A  32      64.466  70.630  69.285  1.00                  
ATOM    457  CD  LYS A  32      63.409  69.999  71.029  1.00                  
ATOM    458  HD1 LYS A  32      62.978  70.967  71.285  1.00                  
ATOM    459  HD2 LYS A  32      63.609  69.448  71.943  1.00                  
ATOM    460  CE  LYS A  32      62.413  69.204  70.160  1.00                  
ATOM    461  HE1 LYS A  32      62.911  68.305  69.791  1.00                  
ATOM    462  HE2 LYS A  32      62.147  69.796  69.280  1.00                  
ATOM    463  NZ  LYS A  32      61.170  68.795  70.877  1.00                  
ATOM    464  HZ1 LYS A  32      60.613  68.163  70.285  1.00                  
ATOM    465  HZ2 LYS A  32      61.348  68.222  71.691  1.00                  
ATOM    466  HZ3 LYS A  32      60.569  69.569  71.122  1.00                  
ATOM    467  C   LYS A  32      65.857  70.469  73.329  1.00                  
ATOM    468  O   LYS A  32      65.480  69.336  73.642  1.00                  
ATOM    469  N   LEU A  33      65.519  71.562  73.999  1.00                  
ATOM    470  H   LEU A  33      65.866  72.442  73.648  1.00                  
ATOM    471  CA  LEU A  33      64.533  71.659  75.071  1.00                  
ATOM    472  HA  LEU A  33      63.895  70.777  75.081  1.00                  
ATOM    473  CB  LEU A  33      65.225  71.824  76.443  1.00                  
ATOM    474  HB1 LEU A  33      64.447  71.973  77.191  1.00                  
ATOM    475  HB2 LEU A  33      65.817  72.739  76.410  1.00                  
ATOM    476  CG  LEU A  33      66.139  70.682  76.922  1.00                  
ATOM    477  HG  LEU A  33      66.943  70.534  76.200  1.00                  
ATOM    478  CD1 LEU A  33      66.765  71.067  78.263  1.00                  
ATOM    479 1HD1 LEU A  33      67.456  70.289  78.586  1.00                  
ATOM    480 2HD1 LEU A  33      67.319  72.000  78.161  1.00                  
ATOM    481 3HD1 LEU A  33      65.990  71.192  79.019  1.00                  
ATOM    482  CD2 LEU A  33      65.399  69.360  77.117  1.00                  
ATOM    483 1HD2 LEU A  33      66.067  68.625  77.567  1.00                  
ATOM    484 2HD2 LEU A  33      64.529  69.500  77.756  1.00                  
ATOM    485 3HD2 LEU A  33      65.084  68.982  76.150  1.00                  
ATOM    486  C   LEU A  33      63.699  72.908  74.771  1.00                  
ATOM    487  O   LEU A  33      64.250  73.954  74.426  1.00                  
ATOM    488  N   GLY A  34      62.378  72.792  74.854  1.00                  
ATOM    489  H   GLY A  34      61.975  71.907  75.151  1.00                  
ATOM    490  CA  GLY A  34      61.456  73.862  74.480  1.00                  
ATOM    491  HA1 GLY A  34      61.726  74.255  73.500  1.00                  
ATOM    492  HA2 GLY A  34      61.532  74.670  75.207  1.00                  
ATOM    493  C   GLY A  34      60.003  73.387  74.425  1.00                  
ATOM    494  O   GLY A  34      59.712  72.208  74.633  1.00                  
ATOM    495  N   TRP A  35      59.085  74.308  74.147  1.00                  
ATOM    496  H   TRP A  35      59.371  75.265  74.031  1.00                  
ATOM    497  CA  TRP A  35      57.683  73.997  73.866  1.00                  
ATOM    498  HA  TRP A  35      57.259  73.463  74.718  1.00                  
ATOM    499  CB  TRP A  35      56.916  75.316  73.684  1.00                  
ATOM    500  HB1 TRP A  35      55.877  75.082  73.445  1.00                  
ATOM    501  HB2 TRP A  35      57.333  75.856  72.832  1.00                  
ATOM    502  CG  TRP A  35      56.919  76.224  74.875  1.00                  
ATOM    503  CD1 TRP A  35      57.826  77.196  75.133  1.00                  
ATOM    504  HD1 TRP A  35      58.664  77.451  74.496  1.00                  
ATOM    505  NE1 TRP A  35      57.523  77.808  76.333  1.00                  
ATOM    506  HE1 TRP A  35      58.070  78.549  76.746  1.00                  
ATOM    507  CE2 TRP A  35      56.389  77.269  76.903  1.00                  
ATOM    508  CZ2 TRP A  35      55.692  77.548  78.088  1.00                  
ATOM    509  HZ2 TRP A  35      56.044  78.308  78.767  1.00                  
ATOM    510  CH2 TRP A  35      54.535  76.811  78.386  1.00                  
ATOM    511  HH2 TRP A  35      53.984  77.007  79.292  1.00                  
ATOM    512  CZ3 TRP A  35      54.089  75.814  77.501  1.00                  
ATOM    513  HZ3 TRP A  35      53.191  75.252  77.738  1.00                  
ATOM    514  CE3 TRP A  35      54.797  75.542  76.315  1.00                  
ATOM    515  HE3 TRP A  35      54.438  74.777  75.645  1.00                  
ATOM    516  CD2 TRP A  35      55.969  76.260  75.988  1.00                  
ATOM    517  C   TRP A  35      57.531  73.135  72.605  1.00                  
ATOM    518  O   TRP A  35      58.234  73.364  71.620  1.00                  
ATOM    519  N   SER A  36      56.550  72.224  72.606  1.00                  
ATOM    520  H   SER A  36      56.074  72.049  73.478  1.00                  
ATOM    521  CA  SER A  36      56.113  71.485  71.402  1.00                  
ATOM    522  HA  SER A  36      56.671  71.866  70.545  1.00                  
ATOM    523  CB  SER A  36      56.445  69.976  71.488  1.00                  
ATOM    524  HB1 SER A  36      56.055  69.485  70.595  1.00                  
ATOM    525  HB2 SER A  36      55.941  69.547  72.356  1.00                  
ATOM    526  OG  SER A  36      57.839  69.690  71.568  1.00                  
ATOM    527  HG  SER A  36      57.990  68.774  71.268  1.00                  
ATOM    528  C   SER A  36      54.633  71.686  71.036  1.00                  
ATOM    529  O   SER A  36      54.164  71.193  70.015  1.00                  
ATOM    530  N   GLN A  37      53.886  72.415  71.861  1.00                  
ATOM    531  H   GLN A  37      54.342  72.810  72.669  1.00                  
ATOM    532  CA  GLN A  37      52.488  72.811  71.685  1.00                  
ATOM    533  HA  GLN A  37      52.264  73.030  70.641  1.00                  
ATOM    534  CB  GLN A  37      51.550  71.718  72.252  1.00                  
ATOM    535  HB1 GLN A  37      50.521  72.045  72.091  1.00                  
ATOM    536  HB2 GLN A  37      51.707  71.656  73.331  1.00                  
ATOM    537  CG  GLN A  37      51.697  70.293  71.689  1.00                  
ATOM    538  HG1 GLN A  37      52.716  69.938  71.832  1.00                  
ATOM    539  HG2 GLN A  37      51.469  70.298  70.623  1.00                  
ATOM    540  CD  GLN A  37      50.772  69.311  72.400  1.00                  
ATOM    541  OE1 GLN A  37      51.197  68.432  73.149  1.00                  
ATOM    542  NE2 GLN A  37      49.473  69.437  72.230  1.00                  
ATOM    543 1HE2 GLN A  37      49.102  70.185  71.664  1.00                  
ATOM    544 2HE2 GLN A  37      48.877  68.779  72.701  1.00                  
ATOM    545  C   GLN A  37      52.291  74.044  72.570  1.00                  
ATOM    546  O   GLN A  37      52.949  74.174  73.602  1.00                  
ATOM    547  N   TYR A  38      51.310  74.867  72.241  1.00                  
ATOM    548  H   TYR A  38      50.817  74.718  71.371  1.00                  
ATOM    549  CA  TYR A  38      50.578  75.652  73.228  1.00                  
ATOM    550  HA  TYR A  38      50.530  75.088  74.161  1.00                  
ATOM    551  CB  TYR A  38      51.307  76.980  73.506  1.00                  
ATOM    552  HB1 TYR A  38      51.232  77.616  72.622  1.00                  
ATOM    553  HB2 TYR A  38      52.366  76.779  73.676  1.00                  
ATOM    554  CG  TYR A  38      50.796  77.727  74.728  1.00                  
ATOM    555  CD1 TYR A  38      50.864  77.148  76.011  1.00                  
ATOM    556  HD1 TYR A  38      51.331  76.183  76.148  1.00                  
ATOM    557  CE1 TYR A  38      50.323  77.824  77.123  1.00                  
ATOM    558  HE1 TYR A  38      50.362  77.372  78.105  1.00                  
ATOM    559  CZ  TYR A  38      49.719  79.089  76.959  1.00                  
ATOM    560  OH  TYR A  38      49.171  79.749  78.016  1.00                  
ATOM    561  HH  TYR A  38      48.768  80.570  77.733  1.00                  
ATOM    562  CE2 TYR A  38      49.681  79.680  75.678  1.00                  
ATOM    563  HE2 TYR A  38      49.232  80.652  75.547  1.00                  
ATOM    564  CD2 TYR A  38      50.220  78.998  74.571  1.00                  
ATOM    565  HD2 TYR A  38      50.186  79.439  73.587  1.00                  
ATOM    566  C   TYR A  38      49.137  75.801  72.713  1.00                  
ATOM    567  O   TYR A  38      48.778  75.152  71.727  1.00                  
ATOM    568  N   HIS A  39      48.304  76.599  73.372  1.00                  
ATOM    569  H   HIS A  39      48.656  77.095  74.180  1.00                  
ATOM    570  CA  HIS A  39      46.971  76.958  72.884  1.00                  
ATOM    571  HA  HIS A  39      46.960  76.879  71.794  1.00                  
ATOM    572  CB  HIS A  39      45.896  75.992  73.424  1.00                  
ATOM    573  HB1 HIS A  39      45.685  76.208  74.471  1.00                  
ATOM    574  HB2 HIS A  39      46.280  74.973  73.365  1.00                  
ATOM    575  CG  HIS A  39      44.610  76.034  72.627  1.00                  
ATOM    576  ND1 HIS A  39      44.192  75.040  71.739  1.00                  
ATOM    577  CE1 HIS A  39      43.090  75.521  71.140  1.00                  
ATOM    578  HE1 HIS A  39      42.548  75.012  70.358  1.00                  
ATOM    579  NE2 HIS A  39      42.790  76.742  71.609  1.00                  
ATOM    580  HE2 HIS A  39      42.088  77.362  71.217  1.00                  
ATOM    581  CD2 HIS A  39      43.732  77.078  72.556  1.00                  
ATOM    582  HD2 HIS A  39      43.810  78.022  73.082  1.00                  
ATOM    583  C   HIS A  39      46.706  78.427  73.235  1.00                  
ATOM    584  O   HIS A  39      45.897  78.772  74.091  1.00                  
ATOM    585  N   ASP A  40      47.517  79.295  72.636  1.00                  
ATOM    586  H   ASP A  40      48.171  78.940  71.940  1.00                  
ATOM    587  CA  ASP A  40      47.550  80.747  72.849  1.00                  
ATOM    588  HA  ASP A  40      47.712  80.960  73.904  1.00                  
ATOM    589  CB  ASP A  40      48.708  81.343  72.022  1.00                  
ATOM    590  HB1 ASP A  40      49.660  81.147  72.511  1.00                  
ATOM    591  HB2 ASP A  40      48.603  82.429  71.964  1.00                  
ATOM    592  CG  ASP A  40      48.728  80.746  70.613  1.00                  
ATOM    593  OD1 ASP A  40      48.037  81.305  69.732  1.00                  
ATOM    594  OD2 ASP A  40      49.337  79.661  70.482  1.00                  
ATOM    595  C   ASP A  40      46.278  81.495  72.430  1.00                  
ATOM    596  O   ASP A  40      46.019  82.585  72.938  1.00                  
ATOM    597  N   THR A  41      45.501  80.942  71.497  1.00                  
ATOM    598  H   THR A  41      45.791  80.067  71.083  1.00                  
ATOM    599  CA  THR A  41      44.385  81.646  70.863  1.00                  
ATOM    600  HA  THR A  41      44.045  82.434  71.533  1.00                  
ATOM    601  CB  THR A  41      44.812  82.316  69.543  1.00                  
ATOM    602  HB  THR A  41      43.910  82.587  68.992  1.00                  
ATOM    603  CG2 THR A  41      45.611  83.601  69.758  1.00                  
ATOM    604 1HG2 THR A  41      46.532  83.389  70.298  1.00                  
ATOM    605 2HG2 THR A  41      45.864  84.035  68.792  1.00                  
ATOM    606 3HG2 THR A  41      45.019  84.313  70.330  1.00                  
ATOM    607  OG1 THR A  41      45.575  81.463  68.728  1.00                  
ATOM    608  HG1 THR A  41      46.492  81.413  69.093  1.00                  
ATOM    609  C   THR A  41      43.183  80.728  70.624  1.00                  
ATOM    610  O   THR A  41      43.310  79.530  70.392  1.00                  
ATOM    611  N   GLY A  42      41.973  81.300  70.668  1.00                  
ATOM    612  H   GLY A  42      41.919  82.280  70.893  1.00                  
ATOM    613  CA  GLY A  42      40.771  80.621  70.179  1.00                  
ATOM    614  HA1 GLY A  42      41.005  80.134  69.231  1.00                  
ATOM    615  HA2 GLY A  42      40.005  81.369  69.983  1.00                  
ATOM    616  C   GLY A  42      40.165  79.565  71.103  1.00                  
ATOM    617  O   GLY A  42      40.068  78.397  70.723  1.00                  
ATOM    618  N   PHE A  43      39.723  79.960  72.300  1.00                  
ATOM    619  H   PHE A  43      39.842  80.922  72.580  1.00                  
ATOM    620  CA  PHE A  43      38.944  79.086  73.186  1.00                  
ATOM    621  HA  PHE A  43      38.331  78.434  72.562  1.00                  
ATOM    622  CB  PHE A  43      39.917  78.206  73.996  1.00                  
ATOM    623  HB1 PHE A  43      40.282  78.772  74.855  1.00                  
ATOM    624  HB2 PHE A  43      40.786  77.964  73.382  1.00                  
ATOM    625  CG  PHE A  43      39.322  76.888  74.452  1.00                  
ATOM    626  CD1 PHE A  43      38.969  75.914  73.498  1.00                  
ATOM    627  HD1 PHE A  43      39.139  76.101  72.446  1.00                  
ATOM    628  CE1 PHE A  43      38.419  74.687  73.910  1.00                  
ATOM    629  HE1 PHE A  43      38.161  73.937  73.178  1.00                  
ATOM    630  CZ  PHE A  43      38.226  74.429  75.278  1.00                  
ATOM    631  HZ  PHE A  43      37.817  73.480  75.595  1.00                  
ATOM    632  CE2 PHE A  43      38.585  75.396  76.233  1.00                  
ATOM    633  HE2 PHE A  43      38.452  75.194  77.285  1.00                  
ATOM    634  CD2 PHE A  43      39.135  76.622  75.820  1.00                  
ATOM    635  HD2 PHE A  43      39.421  77.357  76.559  1.00                  
ATOM    636  C   PHE A  43      37.997  79.864  74.109  1.00                  
ATOM    637  O   PHE A  43      38.138  81.072  74.291  1.00                  
ATOM    638  N   ILE A  44      37.021  79.162  74.691  1.00                  
ATOM    639  H   ILE A  44      36.994  78.167  74.520  1.00                  
ATOM    640  CA  ILE A  44      36.157  79.683  75.761  1.00                  
ATOM    641  HA  ILE A  44      35.718  80.611  75.400  1.00                  
ATOM    642  CB  ILE A  44      35.001  78.678  76.021  1.00                  
ATOM    643  HB  ILE A  44      34.473  78.552  75.073  1.00                  
ATOM    644  CG2 ILE A  44      35.493  77.278  76.447  1.00                  
ATOM    645 1HG2 ILE A  44      34.659  76.577  76.468  1.00                  
ATOM    646 2HG2 ILE A  44      36.221  76.892  75.735  1.00                  
ATOM    647 3HG2 ILE A  44      35.948  77.322  77.435  1.00                  
ATOM    648  CG1 ILE A  44      33.982  79.251  77.030  1.00                  
ATOM    649 1HG1 ILE A  44      33.638  80.214  76.656  1.00                  
ATOM    650 2HG1 ILE A  44      34.461  79.405  77.998  1.00                  
ATOM    651  CD1 ILE A  44      32.735  78.383  77.245  1.00                  
ATOM    652  HD1 ILE A  44      32.019  78.933  77.856  1.00                  
ATOM    653  HD2 ILE A  44      32.276  78.146  76.286  1.00                  
ATOM    654  HD3 ILE A  44      32.998  77.463  77.766  1.00                  
ATOM    655  C   ILE A  44      36.991  79.976  77.034  1.00                  
ATOM    656  O   ILE A  44      37.813  79.137  77.412  1.00                  
ATOM    657  N   PRO A  45      36.803  81.113  77.738  1.00                  
ATOM    658  CD  PRO A  45      35.922  82.215  77.368  1.00                  
ATOM    659  HD1 PRO A  45      34.894  81.887  77.228  1.00                  
ATOM    660  HD2 PRO A  45      36.295  82.682  76.455  1.00                  
ATOM    661  CG  PRO A  45      35.986  83.219  78.518  1.00                  
ATOM    662  HG1 PRO A  45      35.267  82.943  79.291  1.00                  
ATOM    663  HG2 PRO A  45      35.816  84.240  78.175  1.00                  
ATOM    664  CB  PRO A  45      37.405  83.021  79.038  1.00                  
ATOM    665  HB1 PRO A  45      37.525  83.399  80.054  1.00                  
ATOM    666  HB2 PRO A  45      38.104  83.535  78.376  1.00                  
ATOM    667  CA  PRO A  45      37.607  81.504  78.909  1.00                  
ATOM    668  HA  PRO A  45      38.659  81.322  78.685  1.00                  
ATOM    669  C   PRO A  45      37.292  80.719  80.205  1.00                  
ATOM    670  O   PRO A  45      37.197  81.284  81.293  1.00                  
ATOM    671  N   ASN A  46      37.176  79.394  80.106  1.00                  
ATOM    672  H   ASN A  46      37.307  79.004  79.181  1.00                  
ATOM    673  CA  ASN A  46      37.221  78.455  81.232  1.00                  
ATOM    674  HA  ASN A  46      36.570  78.822  82.028  1.00                  
ATOM    675  CB  ASN A  46      36.696  77.080  80.761  1.00                  
ATOM    676  HB1 ASN A  46      36.861  76.350  81.553  1.00                  
ATOM    677  HB2 ASN A  46      37.261  76.759  79.886  1.00                  
ATOM    678  CG  ASN A  46      35.214  77.064  80.430  1.00                  
ATOM    679  OD1 ASN A  46      34.461  77.980  80.710  1.00                  
ATOM    680  ND2 ASN A  46      34.720  76.008  79.828  1.00                  
ATOM    681 1HD2 ASN A  46      35.305  75.232  79.586  1.00                  
ATOM    682 2HD2 ASN A  46      33.730  76.027  79.654  1.00                  
ATOM    683  C   ASN A  46      38.663  78.391  81.795  1.00                  
ATOM    684  O   ASN A  46      39.351  77.386  81.665  1.00                  
ATOM    685  N   ASN A  47      39.141  79.525  82.321  1.00                  
ATOM    686  H   ASN A  47      38.467  80.281  82.387  1.00                  
ATOM    687  CA  ASN A  47      40.545  79.963  82.313  1.00                  
ATOM    688  HA  ASN A  47      40.853  80.011  81.266  1.00                  
ATOM    689  CB  ASN A  47      40.574  81.397  82.888  1.00                  
ATOM    690  HB1 ASN A  47      40.776  81.363  83.958  1.00                  
ATOM    691  HB2 ASN A  47      39.604  81.877  82.748  1.00                  
ATOM    692  CG  ASN A  47      41.596  82.305  82.226  1.00                  
ATOM    693  OD1 ASN A  47      41.262  83.335  81.669  1.00                  
ATOM    694  ND2 ASN A  47      42.863  81.974  82.258  1.00                  
ATOM    695 1HD2 ASN A  47      43.147  81.067  82.616  1.00                  
ATOM    696 2HD2 ASN A  47      43.494  82.592  81.784  1.00                  
ATOM    697  C   ASN A  47      41.590  79.055  83.020  1.00                  
ATOM    698  O   ASN A  47      42.787  79.224  82.798  1.00                  
ATOM    699  N   GLY A  48      41.163  78.100  83.850  1.00                  
ATOM    700  H   GLY A  48      40.168  77.991  83.958  1.00                  
ATOM    701  CA  GLY A  48      42.039  77.046  84.377  1.00                  
ATOM    702  HA1 GLY A  48      42.552  76.602  83.524  1.00                  
ATOM    703  HA2 GLY A  48      41.423  76.272  84.833  1.00                  
ATOM    704  C   GLY A  48      43.102  77.471  85.407  1.00                  
ATOM    705  O   GLY A  48      42.968  78.516  86.044  1.00                  
ATOM    706  N   PRO A  49      44.100  76.598  85.664  1.00                  
ATOM    707  CD  PRO A  49      44.312  75.326  84.982  1.00                  
ATOM    708  HD1 PRO A  49      44.538  75.479  83.925  1.00                  
ATOM    709  HD2 PRO A  49      43.428  74.697  85.093  1.00                  
ATOM    710  CG  PRO A  49      45.500  74.659  85.676  1.00                  
ATOM    711  HG1 PRO A  49      46.429  74.949  85.181  1.00                  
ATOM    712  HG2 PRO A  49      45.401  73.573  85.697  1.00                  
ATOM    713  CB  PRO A  49      45.446  75.260  87.078  1.00                  
ATOM    714  HB1 PRO A  49      46.414  75.206  87.579  1.00                  
ATOM    715  HB2 PRO A  49      44.685  74.745  87.667  1.00                  
ATOM    716  CA  PRO A  49      44.998  76.703  86.813  1.00                  
ATOM    717  HA  PRO A  49      44.446  77.070  87.679  1.00                  
ATOM    718  C   PRO A  49      46.231  77.599  86.606  1.00                  
ATOM    719  O   PRO A  49      46.767  77.729  85.510  1.00                  
ATOM    720  N   THR A  50      46.767  78.122  87.713  1.00                  
ATOM    721  H   THR A  50      46.296  77.959  88.593  1.00                  
ATOM    722  CA  THR A  50      47.951  79.006  87.774  1.00                  
ATOM    723  HA  THR A  50      47.908  79.692  86.928  1.00                  
ATOM    724  CB  THR A  50      47.904  79.840  89.071  1.00                  
ATOM    725  HB  THR A  50      48.770  80.503  89.117  1.00                  
ATOM    726  CG2 THR A  50      46.648  80.707  89.166  1.00                  
ATOM    727 1HG2 THR A  50      46.718  81.337  90.052  1.00                  
ATOM    728 2HG2 THR A  50      46.570  81.343  88.285  1.00                  
ATOM    729 3HG2 THR A  50      45.758  80.084  89.245  1.00                  
ATOM    730  OG1 THR A  50      47.908  78.986  90.194  1.00                  
ATOM    731  HG1 THR A  50      48.828  78.758  90.367  1.00                  
ATOM    732  C   THR A  50      49.306  78.284  87.679  1.00                  
ATOM    733  O   THR A  50      50.308  78.804  88.167  1.00                  
ATOM    734  N   HIS A  51      49.356  77.061  87.141  1.00                  
ATOM    735  H   HIS A  51      48.530  76.709  86.676  1.00                  
ATOM    736  CA  HIS A  51      50.537  76.184  87.233  1.00                  
ATOM    737  HA  HIS A  51      51.422  76.821  87.234  1.00                  
ATOM    738  CB  HIS A  51      50.507  75.420  88.574  1.00                  
ATOM    739  HB1 HIS A  51      49.790  74.602  88.508  1.00                  
ATOM    740  HB2 HIS A  51      50.163  76.094  89.357  1.00                  
ATOM    741  CG  HIS A  51      51.838  74.872  89.038  1.00                  
ATOM    742  ND1 HIS A  51      52.017  73.659  89.703  1.00                  
ATOM    743  CE1 HIS A  51      53.331  73.548  89.945  1.00                  
ATOM    744  HE1 HIS A  51      53.804  72.690  90.401  1.00                  
ATOM    745  NE2 HIS A  51      53.983  74.618  89.462  1.00                  
ATOM    746  HE2 HIS A  51      54.991  74.704  89.395  1.00                  
ATOM    747  CD2 HIS A  51      53.060  75.469  88.896  1.00                  
ATOM    748  HD2 HIS A  51      53.268  76.404  88.395  1.00                  
ATOM    749  C   HIS A  51      50.705  75.290  86.001  1.00                  
ATOM    750  O   HIS A  51      50.808  74.067  86.076  1.00                  
ATOM    751  N   GLU A  52      50.750  75.931  84.837  1.00                  
ATOM    752  H   GLU A  52      50.588  76.925  84.844  1.00                  
ATOM    753  CA  GLU A  52      51.548  75.416  83.721  1.00                  
ATOM    754  HA  GLU A  52      51.147  74.448  83.416  1.00                  
ATOM    755  CB  GLU A  52      51.391  76.428  82.566  1.00                  
ATOM    756  HB1 GLU A  52      51.670  77.418  82.933  1.00                  
ATOM    757  HB2 GLU A  52      50.337  76.468  82.284  1.00                  
ATOM    758  CG  GLU A  52      52.209  76.162  81.296  1.00                  
ATOM    759  HG1 GLU A  52      53.273  76.214  81.537  1.00                  
ATOM    760  HG2 GLU A  52      51.994  76.959  80.581  1.00                  
ATOM    761  CD  GLU A  52      51.887  74.805  80.679  1.00                  
ATOM    762  OE1 GLU A  52      52.195  73.789  81.345  1.00                  
ATOM    763  OE2 GLU A  52      51.374  74.742  79.542  1.00                  
ATOM    764  C   GLU A  52      53.012  75.243  84.160  1.00                  
ATOM    765  O   GLU A  52      53.551  76.032  84.939  1.00                  
ATOM    766  N   ASN A  53      53.638  74.191  83.647  1.00                  
ATOM    767  H   ASN A  53      53.111  73.673  82.947  1.00                  
ATOM    768  CA  ASN A  53      55.016  73.778  83.911  1.00                  
ATOM    769  HA  ASN A  53      55.605  74.629  84.259  1.00                  
ATOM    770  CB  ASN A  53      55.007  72.673  84.991  1.00                  
ATOM    771  HB1 ASN A  53      56.002  72.234  85.039  1.00                  
ATOM    772  HB2 ASN A  53      54.308  71.886  84.707  1.00                  
ATOM    773  CG  ASN A  53      54.690  73.141  86.396  1.00                  
ATOM    774  OD1 ASN A  53      55.577  73.421  87.192  1.00                  
ATOM    775  ND2 ASN A  53      53.436  73.179  86.778  1.00                  
ATOM    776 1HD2 ASN A  53      52.679  73.065  86.122  1.00                  
ATOM    777 2HD2 ASN A  53      53.234  73.522  87.706  1.00                  
ATOM    778  C   ASN A  53      55.700  73.218  82.641  1.00                  
ATOM    779  O   ASN A  53      56.855  72.796  82.704  1.00                  
ATOM    780  N   GLN A  54      54.974  73.109  81.518  1.00                  
ATOM    781  H   GLN A  54      54.037  73.506  81.496  1.00                  
ATOM    782  CA  GLN A  54      55.364  72.266  80.387  1.00                  
ATOM    783  HA  GLN A  54      55.426  71.252  80.780  1.00                  
ATOM    784  CB  GLN A  54      54.261  72.243  79.302  1.00                  
ATOM    785  HB1 GLN A  54      54.705  71.911  78.363  1.00                  
ATOM    786  HB2 GLN A  54      53.872  73.250  79.155  1.00                  
ATOM    787  CG  GLN A  54      53.117  71.266  79.651  1.00                  
ATOM    788  HG1 GLN A  54      52.673  71.532  80.606  1.00                  
ATOM    789  HG2 GLN A  54      53.535  70.268  79.766  1.00                  
ATOM    790  CD  GLN A  54      52.014  71.213  78.593  1.00                  
ATOM    791  OE1 GLN A  54      51.840  70.221  77.883  1.00                  
ATOM    792  NE2 GLN A  54      51.217  72.239  78.433  1.00                  
ATOM    793 1HE2 GLN A  54      51.335  73.086  79.012  1.00                  
ATOM    794 2HE2 GLN A  54      50.558  72.232  77.686  1.00                  
ATOM    795  C   GLN A  54      56.745  72.575  79.793  1.00                  
ATOM    796  O   GLN A  54      57.021  73.671  79.316  1.00                  
ATOM    797  N   LEU A  55      57.592  71.540  79.755  1.00                  
ATOM    798  H   LEU A  55      57.323  70.693  80.228  1.00                  
ATOM    799  CA  LEU A  55      58.895  71.543  79.092  1.00                  
ATOM    800  HA  LEU A  55      58.915  72.388  78.403  1.00                  
ATOM    801  CB  LEU A  55      59.997  71.760  80.148  1.00                  
ATOM    802  HB1 LEU A  55      60.003  70.921  80.844  1.00                  
ATOM    803  HB2 LEU A  55      59.719  72.646  80.722  1.00                  
ATOM    804  CG  LEU A  55      61.435  72.008  79.637  1.00                  
ATOM    805  HG  LEU A  55      61.980  72.484  80.451  1.00                  
ATOM    806  CD1 LEU A  55      62.181  70.716  79.305  1.00                  
ATOM    807 1HD1 LEU A  55      63.226  70.950  79.109  1.00                  
ATOM    808 2HD1 LEU A  55      62.130  70.034  80.154  1.00                  
ATOM    809 3HD1 LEU A  55      61.753  70.234  78.430  1.00                  
ATOM    810  CD2 LEU A  55      61.505  72.936  78.423  1.00                  
ATOM    811 1HD2 LEU A  55      62.540  73.223  78.241  1.00                  
ATOM    812 2HD2 LEU A  55      61.115  72.443  77.534  1.00                  
ATOM    813 3HD2 LEU A  55      60.925  73.838  78.617  1.00                  
ATOM    814  C   LEU A  55      59.032  70.261  78.269  1.00                  
ATOM    815  O   LEU A  55      58.955  69.152  78.805  1.00                  
ATOM    816  N   GLY A  56      59.184  70.412  76.957  1.00                  
ATOM    817  H   GLY A  56      59.240  71.343  76.565  1.00                  
ATOM    818  CA  GLY A  56      59.421  69.307  76.038  1.00                  
ATOM    819  HA1 GLY A  56      58.945  69.525  75.082  1.00                  
ATOM    820  HA2 GLY A  56      58.985  68.389  76.432  1.00                  
ATOM    821  C   GLY A  56      60.908  69.097  75.790  1.00                  
ATOM    822  O   GLY A  56      61.706  70.033  75.791  1.00                  
ATOM    823  N   ALA A  57      61.275  67.845  75.534  1.00                  
ATOM    824  H   ALA A  57      60.566  67.117  75.464  1.00                  
ATOM    825  CA  ALA A  57      62.633  67.461  75.196  1.00                  
ATOM    826  HA  ALA A  57      63.282  68.335  75.195  1.00                  
ATOM    827  CB  ALA A  57      63.151  66.466  76.243  1.00                  
ATOM    828  HB1 ALA A  57      64.189  66.212  76.024  1.00                  
ATOM    829  HB2 ALA A  57      63.099  66.914  77.237  1.00                  
ATOM    830  HB3 ALA A  57      62.549  65.557  76.216  1.00                  
ATOM    831  C   ALA A  57      62.642  66.879  73.787  1.00                  
ATOM    832  O   ALA A  57      61.627  66.389  73.279  1.00                  
ATOM    833  N   GLY A  58      63.783  66.952  73.119  1.00                  
ATOM    834  H   GLY A  58      64.576  67.463  73.493  1.00                  
ATOM    835  CA  GLY A  58      63.898  66.319  71.826  1.00                  
ATOM    836  HA1 GLY A  58      63.349  66.870  71.072  1.00                  
ATOM    837  HA2 GLY A  58      63.439  65.341  71.906  1.00                  
ATOM    838  C   GLY A  58      65.322  66.135  71.337  1.00                  
ATOM    839  O   GLY A  58      65.999  67.126  71.079  1.00                  
ATOM    840  N   ALA A  59      65.799  64.899  71.194  1.00                  
ATOM    841  H   ALA A  59      65.180  64.109  71.328  1.00                  
ATOM    842  CA  ALA A  59      67.110  64.718  70.565  1.00                  
ATOM    843  HA  ALA A  59      67.785  65.456  70.998  1.00                  
ATOM    844  CB  ALA A  59      67.731  63.359  70.917  1.00                  
ATOM    845  HB1 ALA A  59      67.247  62.545  70.385  1.00                  
ATOM    846  HB2 ALA A  59      68.785  63.365  70.639  1.00                  
ATOM    847  HB3 ALA A  59      67.658  63.185  71.991  1.00                  
ATOM    848  C   ALA A  59      67.060  65.011  69.062  1.00                  
ATOM    849  O   ALA A  59      66.027  64.784  68.448  1.00                  
ATOM    850  N   PHE A  60      68.143  65.518  68.472  1.00                  
ATOM    851  H   PHE A  60      68.987  65.644  69.022  1.00                  
ATOM    852  CA  PHE A  60      68.206  65.900  67.056  1.00                  
ATOM    853  HA  PHE A  60      67.505  65.282  66.494  1.00                  
ATOM    854  CB  PHE A  60      67.776  67.369  66.874  1.00                  
ATOM    855  HB1 PHE A  60      68.391  67.820  66.093  1.00                  
ATOM    856  HB2 PHE A  60      67.960  67.934  67.789  1.00                  
ATOM    857  CG  PHE A  60      66.317  67.523  66.463  1.00                  
ATOM    858  CD1 PHE A  60      65.282  67.479  67.420  1.00                  
ATOM    859  HD1 PHE A  60      65.526  67.371  68.464  1.00                  
ATOM    860  CE1 PHE A  60      63.933  67.531  67.015  1.00                  
ATOM    861  HE1 PHE A  60      63.141  67.460  67.750  1.00                  
ATOM    862  CZ  PHE A  60      63.614  67.669  65.654  1.00                  
ATOM    863  HZ  PHE A  60      62.578  67.719  65.344  1.00                  
ATOM    864  CE2 PHE A  60      64.643  67.750  64.701  1.00                  
ATOM    865  HE2 PHE A  60      64.407  67.887  63.652  1.00                  
ATOM    866  CD2 PHE A  60      65.987  67.670  65.104  1.00                  
ATOM    867  HD2 PHE A  60      66.768  67.735  64.356  1.00                  
ATOM    868  C   PHE A  60      69.604  65.617  66.504  1.00                  
ATOM    869  O   PHE A  60      70.613  65.997  67.093  1.00                  
ATOM    870  N   GLY A  61      69.644  64.895  65.384  1.00                  
ATOM    871  H   GLY A  61      68.748  64.605  65.004  1.00                  
ATOM    872  CA  GLY A  61      70.820  64.194  64.885  1.00                  
ATOM    873  HA1 GLY A  61      70.713  63.130  65.087  1.00                  
ATOM    874  HA2 GLY A  61      71.712  64.542  65.396  1.00                  
ATOM    875  C   GLY A  61      71.024  64.371  63.393  1.00                  
ATOM    876  O   GLY A  61      70.421  63.636  62.609  1.00                  
ATOM    877  N   GLY A  62      71.845  65.345  63.009  1.00                  
ATOM    878  H   GLY A  62      72.442  65.763  63.708  1.00                  
ATOM    879  CA  GLY A  62      72.074  65.695  61.614  1.00                  
ATOM    880  HA1 GLY A  62      72.251  66.764  61.526  1.00                  
ATOM    881  HA2 GLY A  62      71.169  65.483  61.066  1.00                  
ATOM    882  C   GLY A  62      73.239  64.935  60.996  1.00                  
ATOM    883  O   GLY A  62      74.179  64.522  61.675  1.00                  
ATOM    884  N   TYR A  63      73.168  64.733  59.688  1.00                  
ATOM    885  H   TYR A  63      72.328  65.030  59.197  1.00                  
ATOM    886  CA  TYR A  63      74.139  63.974  58.920  1.00                  
ATOM    887  HA  TYR A  63      75.111  64.174  59.354  1.00                  
ATOM    888  CB  TYR A  63      73.873  62.470  59.080  1.00                  
ATOM    889  HB1 TYR A  63      73.902  62.250  60.143  1.00                  
ATOM    890  HB2 TYR A  63      74.698  61.930  58.615  1.00                  
ATOM    891  CG  TYR A  63      72.559  61.936  58.541  1.00                  
ATOM    892  CD1 TYR A  63      71.359  62.137  59.252  1.00                  
ATOM    893  HD1 TYR A  63      71.363  62.679  60.189  1.00                  
ATOM    894  CE1 TYR A  63      70.146  61.645  58.737  1.00                  
ATOM    895  HE1 TYR A  63      69.218  61.829  59.254  1.00                  
ATOM    896  CZ  TYR A  63      70.137  60.923  57.527  1.00                  
ATOM    897  OH  TYR A  63      68.962  60.477  57.019  1.00                  
ATOM    898  HH  TYR A  63      69.086  60.057  56.168  1.00                  
ATOM    899  CE2 TYR A  63      71.338  60.709  56.818  1.00                  
ATOM    900  HE2 TYR A  63      71.332  60.175  55.882  1.00                  
ATOM    901  CD2 TYR A  63      72.547  61.219  57.328  1.00                  
ATOM    902  HD2 TYR A  63      73.468  61.075  56.790  1.00                  
ATOM    903  C   TYR A  63      74.150  64.425  57.467  1.00                  
ATOM    904  O   TYR A  63      73.142  64.350  56.764  1.00                  
ATOM    905  N   GLN A  64      75.300  64.947  57.035  1.00                  
ATOM    906  H   GLN A  64      76.101  64.927  57.655  1.00                  
ATOM    907  CA  GLN A  64      75.515  65.336  55.643  1.00                  
ATOM    908  HA  GLN A  64      74.594  65.724  55.236  1.00                  
ATOM    909  CB  GLN A  64      76.573  66.454  55.586  1.00                  
ATOM    910  HB1 GLN A  64      77.573  66.028  55.508  1.00                  
ATOM    911  HB2 GLN A  64      76.518  67.030  56.511  1.00                  
ATOM    912  CG  GLN A  64      76.316  67.423  54.419  1.00                  
ATOM    913  HG1 GLN A  64      75.276  67.742  54.441  1.00                  
ATOM    914  HG2 GLN A  64      76.490  66.921  53.470  1.00                  
ATOM    915  CD  GLN A  64      77.169  68.680  54.525  1.00                  
ATOM    916  OE1 GLN A  64      77.019  69.475  55.438  1.00                  
ATOM    917  NE2 GLN A  64      78.085  68.924  53.618  1.00                  
ATOM    918 1HE2 GLN A  64      78.317  68.186  52.944  1.00                  
ATOM    919 2HE2 GLN A  64      78.689  69.699  53.784  1.00                  
ATOM    920  C   GLN A  64      75.902  64.089  54.833  1.00                  
ATOM    921  O   GLN A  64      76.580  63.189  55.334  1.00                  
ATOM    922  N   VAL A  65      75.406  64.025  53.596  1.00                  
ATOM    923  H   VAL A  65      74.836  64.802  53.284  1.00                  
ATOM    924  CA  VAL A  65      75.621  62.887  52.678  1.00                  
ATOM    925  HA  VAL A  65      76.457  62.293  53.040  1.00                  
ATOM    926  CB  VAL A  65      74.368  61.985  52.630  1.00                  
ATOM    927  HB  VAL A  65      74.560  61.169  51.933  1.00                  
ATOM    928  CG1 VAL A  65      74.094  61.357  54.002  1.00                  
ATOM    929 1HG1 VAL A  65      73.308  60.610  53.910  1.00                  
ATOM    930 2HG1 VAL A  65      74.996  60.880  54.381  1.00                  
ATOM    931 3HG1 VAL A  65      73.772  62.125  54.706  1.00                  
ATOM    932  CG2 VAL A  65      73.101  62.726  52.178  1.00                  
ATOM    933 1HG2 VAL A  65      72.263  62.033  52.131  1.00                  
ATOM    934 2HG2 VAL A  65      72.853  63.529  52.873  1.00                  
ATOM    935 3HG2 VAL A  65      73.247  63.151  51.186  1.00                  
ATOM    936  C   VAL A  65      76.008  63.326  51.273  1.00                  
ATOM    937  O   VAL A  65      76.390  62.485  50.454  1.00                  
ATOM    938  N   ASN A  66      75.918  64.621  50.984  1.00                  
ATOM    939  H   ASN A  66      75.627  65.235  51.732  1.00                  
ATOM    940  CA  ASN A  66      76.560  65.303  49.872  1.00                  
ATOM    941  HA  ASN A  66      77.594  64.963  49.819  1.00                  
ATOM    942  CB  ASN A  66      75.827  64.973  48.551  1.00                  
ATOM    943  HB1 ASN A  66      75.432  65.887  48.106  1.00                  
ATOM    944  HB2 ASN A  66      74.984  64.307  48.730  1.00                  
ATOM    945  CG  ASN A  66      76.751  64.318  47.541  1.00                  
ATOM    946  OD1 ASN A  66      77.161  64.911  46.557  1.00                  
ATOM    947  ND2 ASN A  66      77.136  63.084  47.752  1.00                  
ATOM    948 1HD2 ASN A  66      76.869  62.637  48.624  1.00                  
ATOM    949 2HD2 ASN A  66      77.772  62.679  47.090  1.00                  
ATOM    950  C   ASN A  66      76.558  66.820  50.155  1.00                  
ATOM    951  O   ASN A  66      75.697  67.298  50.907  1.00                  
ATOM    952  N   PRO A  67      77.473  67.597  49.544  1.00                  
ATOM    953  CD  PRO A  67      78.566  67.168  48.686  1.00                  
ATOM    954  HD1 PRO A  67      78.179  66.929  47.697  1.00                  
ATOM    955  HD2 PRO A  67      79.104  66.319  49.105  1.00                  
ATOM    956  CG  PRO A  67      79.501  68.372  48.587  1.00                  
ATOM    957  HG1 PRO A  67      80.043  68.388  47.639  1.00                  
ATOM    958  HG2 PRO A  67      80.194  68.370  49.431  1.00                  
ATOM    959  CB  PRO A  67      78.543  69.555  48.714  1.00                  
ATOM    960  HB1 PRO A  67      78.074  69.747  47.746  1.00                  
ATOM    961  HB2 PRO A  67      79.051  70.450  49.076  1.00                  
ATOM    962  CA  PRO A  67      77.508  69.041  49.716  1.00                  
ATOM    963  HA  PRO A  67      77.853  69.251  50.730  1.00                  
ATOM    964  C   PRO A  67      76.125  69.677  49.501  1.00                  
ATOM    965  O   PRO A  67      75.439  69.376  48.526  1.00                  
ATOM    966  N   TYR A  68      75.738  70.557  50.429  1.00                  
ATOM    967  H   TYR A  68      76.377  70.712  51.193  1.00                  
ATOM    968  CA  TYR A  68      74.460  71.285  50.469  1.00                  
ATOM    969  HA  TYR A  68      74.593  72.053  51.228  1.00                  
ATOM    970  CB  TYR A  68      74.181  72.051  49.156  1.00                  
ATOM    971  HB1 TYR A  68      73.366  72.755  49.332  1.00                  
ATOM    972  HB2 TYR A  68      73.827  71.351  48.398  1.00                  
ATOM    973  CG  TYR A  68      75.369  72.830  48.611  1.00                  
ATOM    974  CD1 TYR A  68      75.782  74.021  49.241  1.00                  
ATOM    975  HD1 TYR A  68      75.236  74.397  50.093  1.00                  
ATOM    976  CE1 TYR A  68      76.910  74.718  48.763  1.00                  
ATOM    977  HE1 TYR A  68      77.241  75.628  49.244  1.00                  
ATOM    978  CZ  TYR A  68      77.626  74.226  47.654  1.00                  
ATOM    979  OH  TYR A  68      78.730  74.881  47.212  1.00                  
ATOM    980  HH  TYR A  68      79.137  74.421  46.479  1.00                  
ATOM    981  CE2 TYR A  68      77.210  73.037  47.016  1.00                  
ATOM    982  HE2 TYR A  68      77.753  72.653  46.172  1.00                  
ATOM    983  CD2 TYR A  68      76.080  72.346  47.495  1.00                  
ATOM    984  HD2 TYR A  68      75.765  71.428  47.018  1.00                  
ATOM    985  C   TYR A  68      73.243  70.471  50.971  1.00                  
ATOM    986  O   TYR A  68      72.149  71.031  51.030  1.00                  
ATOM    987  N   VAL A  69      73.396  69.208  51.409  1.00                  
ATOM    988  H   VAL A  69      74.292  68.742  51.293  1.00                  
ATOM    989  CA  VAL A  69      72.281  68.413  51.978  1.00                  
ATOM    990  HA  VAL A  69      71.536  69.102  52.377  1.00                  
ATOM    991  CB  VAL A  69      71.563  67.604  50.876  1.00                  
ATOM    992  HB  VAL A  69      71.123  68.326  50.186  1.00                  
ATOM    993  CG1 VAL A  69      72.463  66.690  50.027  1.00                  
ATOM    994 1HG1 VAL A  69      71.878  66.228  49.235  1.00                  
ATOM    995 2HG1 VAL A  69      73.255  67.277  49.564  1.00                  
ATOM    996 3HG1 VAL A  69      72.908  65.910  50.640  1.00                  
ATOM    997  CG2 VAL A  69      70.401  66.772  51.436  1.00                  
ATOM    998 1HG2 VAL A  69      69.834  66.339  50.614  1.00                  
ATOM    999 2HG2 VAL A  69      70.774  65.964  52.064  1.00                  
ATOM   1000 3HG2 VAL A  69      69.736  67.407  52.019  1.00                  
ATOM   1001  C   VAL A  69      72.719  67.537  53.164  1.00                  
ATOM   1002  O   VAL A  69      73.402  66.520  53.014  1.00                  
ATOM   1003  N   GLY A  70      72.259  67.913  54.359  1.00                  
ATOM   1004  H   GLY A  70      71.721  68.765  54.423  1.00                  
ATOM   1005  CA  GLY A  70      72.243  67.055  55.536  1.00                  
ATOM   1006  HA1 GLY A  70      72.861  67.467  56.338  1.00                  
ATOM   1007  HA2 GLY A  70      72.607  66.072  55.263  1.00                  
ATOM   1008  C   GLY A  70      70.821  66.883  56.043  1.00                  
ATOM   1009  O   GLY A  70      70.084  67.846  56.182  1.00                  
ATOM   1010  N   PHE A  71      70.451  65.626  56.267  1.00                  
ATOM   1011  H   PHE A  71      71.166  64.912  56.225  1.00                  
ATOM   1012  CA  PHE A  71      69.180  65.271  56.887  1.00                  
ATOM   1013  HA  PHE A  71      68.408  65.994  56.614  1.00                  
ATOM   1014  CB  PHE A  71      68.764  63.891  56.364  1.00                  
ATOM   1015  HB1 PHE A  71      67.919  63.522  56.946  1.00                  
ATOM   1016  HB2 PHE A  71      69.602  63.216  56.514  1.00                  
ATOM   1017  CG  PHE A  71      68.388  63.875  54.896  1.00                  
ATOM   1018  CD1 PHE A  71      67.075  64.197  54.511  1.00                  
ATOM   1019  HD1 PHE A  71      66.337  64.464  55.257  1.00                  
ATOM   1020  CE1 PHE A  71      66.715  64.186  53.152  1.00                  
ATOM   1021  HE1 PHE A  71      65.708  64.436  52.850  1.00                  
ATOM   1022  CZ  PHE A  71      67.671  63.857  52.173  1.00                  
ATOM   1023  HZ  PHE A  71      67.399  63.853  51.126  1.00                  
ATOM   1024  CE2 PHE A  71      68.988  63.540  52.555  1.00                  
ATOM   1025  HE2 PHE A  71      69.723  63.298  51.803  1.00                  
ATOM   1026  CD2 PHE A  71      69.346  63.548  53.916  1.00                  
ATOM   1027  HD2 PHE A  71      70.361  63.315  54.202  1.00                  
ATOM   1028  C   PHE A  71      69.324  65.299  58.393  1.00                  
ATOM   1029  O   PHE A  71      70.432  65.359  58.908  1.00                  
ATOM   1030  N   GLU A  72      68.220  65.214  59.112  1.00                  
ATOM   1031  H   GLU A  72      67.311  65.222  58.666  1.00                  
ATOM   1032  CA  GLU A  72      68.250  65.131  60.562  1.00                  
ATOM   1033  HA  GLU A  72      69.204  64.734  60.889  1.00                  
ATOM   1034  CB  GLU A  72      68.051  66.518  61.196  1.00                  
ATOM   1035  HB1 GLU A  72      68.974  67.093  61.099  1.00                  
ATOM   1036  HB2 GLU A  72      67.838  66.383  62.259  1.00                  
ATOM   1037  CG  GLU A  72      66.906  67.301  60.530  1.00                  
ATOM   1038  HG1 GLU A  72      66.087  66.614  60.340  1.00                  
ATOM   1039  HG2 GLU A  72      67.247  67.691  59.569  1.00                  
ATOM   1040  CD  GLU A  72      66.364  68.449  61.374  1.00                  
ATOM   1041  OE1 GLU A  72      67.131  68.994  62.196  1.00                  
ATOM   1042  OE2 GLU A  72      65.165  68.761  61.175  1.00                  
ATOM   1043  C   GLU A  72      67.171  64.151  61.022  1.00                  
ATOM   1044  O   GLU A  72      66.069  64.053  60.457  1.00                  
ATOM   1045  N   MET A  73      67.500  63.414  62.071  1.00                  
ATOM   1046  H   MET A  73      68.441  63.516  62.434  1.00                  
ATOM   1047  CA  MET A  73      66.582  62.529  62.770  1.00                  
ATOM   1048  HA  MET A  73      65.669  62.396  62.190  1.00                  
ATOM   1049  CB  MET A  73      67.235  61.155  62.980  1.00                  
ATOM   1050  HB1 MET A  73      66.532  60.517  63.515  1.00                  
ATOM   1051  HB2 MET A  73      68.131  61.274  63.589  1.00                  
ATOM   1052  CG  MET A  73      67.629  60.465  61.675  1.00                  
ATOM   1053  HG1 MET A  73      68.296  61.118  61.118  1.00                  
ATOM   1054  HG2 MET A  73      66.733  60.291  61.080  1.00                  
ATOM   1055  SD  MET A  73      68.486  58.892  61.945  1.00                  
ATOM   1056  CE  MET A  73      68.859  58.457  60.227  1.00                  
ATOM   1057  HE1 MET A  73      69.334  57.477  60.197  1.00                  
ATOM   1058  HE2 MET A  73      67.938  58.429  59.645  1.00                  
ATOM   1059  HE3 MET A  73      69.536  59.195  59.800  1.00                  
ATOM   1060  C   MET A  73      66.248  63.157  64.115  1.00                  
ATOM   1061  O   MET A  73      67.145  63.405  64.923  1.00                  
ATOM   1062  N   GLY A  74      64.970  63.411  64.371  1.00                  
ATOM   1063  H   GLY A  74      64.280  63.102  63.698  1.00                  
ATOM   1064  CA  GLY A  74      64.508  63.970  65.645  1.00                  
ATOM   1065  HA1 GLY A  74      63.798  64.773  65.453  1.00                  
ATOM   1066  HA2 GLY A  74      65.341  64.405  66.189  1.00                  
ATOM   1067  C   GLY A  74      63.830  62.910  66.508  1.00                  
ATOM   1068  O   GLY A  74      63.442  61.849  66.030  1.00                  
ATOM   1069  N   TYR A  75      63.676  63.193  67.795  1.00                  
ATOM   1070  H   TYR A  75      64.113  64.053  68.112  1.00                  
ATOM   1071  CA  TYR A  75      63.340  62.206  68.819  1.00                  
ATOM   1072  HA  TYR A  75      62.718  61.435  68.382  1.00                  
ATOM   1073  CB  TYR A  75      64.627  61.538  69.332  1.00                  
ATOM   1074  HB1 TYR A  75      64.371  60.888  70.170  1.00                  
ATOM   1075  HB2 TYR A  75      65.277  62.320  69.712  1.00                  
ATOM   1076  CG  TYR A  75      65.388  60.719  68.305  1.00                  
ATOM   1077  CD1 TYR A  75      65.034  59.375  68.096  1.00                  
ATOM   1078  HD1 TYR A  75      64.246  58.936  68.687  1.00                  
ATOM   1079  CE1 TYR A  75      65.685  58.614  67.107  1.00                  
ATOM   1080  HE1 TYR A  75      65.409  57.585  66.922  1.00                  
ATOM   1081  CZ  TYR A  75      66.696  59.202  66.324  1.00                  
ATOM   1082  OH  TYR A  75      67.287  58.469  65.346  1.00                  
ATOM   1083  HH  TYR A  75      67.933  58.972  64.847  1.00                  
ATOM   1084  CE2 TYR A  75      67.077  60.543  66.552  1.00                  
ATOM   1085  HE2 TYR A  75      67.853  61.002  65.957  1.00                  
ATOM   1086  CD2 TYR A  75      66.423  61.298  67.544  1.00                  
ATOM   1087  HD2 TYR A  75      66.694  62.337  67.687  1.00                  
ATOM   1088  C   TYR A  75      62.588  62.886  69.959  1.00                  
ATOM   1089  O   TYR A  75      63.217  63.330  70.920  1.00                  
ATOM   1090  N   ASP A  76      61.271  63.063  69.810  1.00                  
ATOM   1091  H   ASP A  76      60.791  62.514  69.113  1.00                  
ATOM   1092  CA  ASP A  76      60.486  63.871  70.755  1.00                  
ATOM   1093  HA  ASP A  76      61.168  64.629  71.143  1.00                  
ATOM   1094  CB  ASP A  76      59.353  64.667  70.071  1.00                  
ATOM   1095  HB1 ASP A  76      58.446  64.590  70.672  1.00                  
ATOM   1096  HB2 ASP A  76      59.138  64.249  69.086  1.00                  
ATOM   1097  CG  ASP A  76      59.731  66.157  69.934  1.00                  
ATOM   1098  OD1 ASP A  76      59.050  67.043  70.510  1.00                  
ATOM   1099  OD2 ASP A  76      60.794  66.468  69.343  1.00                  
ATOM   1100  C   ASP A  76      60.054  63.069  71.981  1.00                  
ATOM   1101  O   ASP A  76      59.527  61.955  71.892  1.00                  
ATOM   1102  N   TRP A  77      60.330  63.659  73.146  1.00                  
ATOM   1103  H   TRP A  77      60.719  64.597  73.145  1.00                  
ATOM   1104  CA  TRP A  77      60.073  63.048  74.442  1.00                  
ATOM   1105  HA  TRP A  77      59.193  62.414  74.340  1.00                  
ATOM   1106  CB  TRP A  77      61.250  62.157  74.881  1.00                  
ATOM   1107  HB1 TRP A  77      61.937  62.726  75.508  1.00                  
ATOM   1108  HB2 TRP A  77      61.807  61.832  74.001  1.00                  
ATOM   1109  CG  TRP A  77      60.797  60.923  75.606  1.00                  
ATOM   1110  CD1 TRP A  77      60.279  59.837  74.992  1.00                  
ATOM   1111  HD1 TRP A  77      60.181  59.740  73.920  1.00                  
ATOM   1112  NE1 TRP A  77      59.831  58.930  75.931  1.00                  
ATOM   1113  HE1 TRP A  77      59.305  58.094  75.683  1.00                  
ATOM   1114  CE2 TRP A  77      60.036  59.392  77.214  1.00                  
ATOM   1115  CZ2 TRP A  77      59.708  58.881  78.481  1.00                  
ATOM   1116  HZ2 TRP A  77      59.187  57.941  78.571  1.00                  
ATOM   1117  CH2 TRP A  77      60.054  59.622  79.625  1.00                  
ATOM   1118  HH2 TRP A  77      59.803  59.245  80.608  1.00                  
ATOM   1119  CZ3 TRP A  77      60.722  60.852  79.488  1.00                  
ATOM   1120  HZ3 TRP A  77      60.986  61.414  80.376  1.00                  
ATOM   1121  CE3 TRP A  77      61.038  61.360  78.213  1.00                  
ATOM   1122  HE3 TRP A  77      61.547  62.312  78.125  1.00                  
ATOM   1123  CD2 TRP A  77      60.693  60.651  77.041  1.00                  
ATOM   1124  C   TRP A  77      59.709  64.111  75.497  1.00                  
ATOM   1125  O   TRP A  77      59.708  65.310  75.219  1.00                  
ATOM   1126  N   LEU A  78      59.428  63.688  76.731  1.00                  
ATOM   1127  H   LEU A  78      59.459  62.696  76.902  1.00                  
ATOM   1128  CA  LEU A  78      58.943  64.547  77.817  1.00                  
ATOM   1129  HA  LEU A  78      58.797  63.871  78.656  1.00                  
ATOM   1130  CB  LEU A  78      60.052  65.544  78.241  1.00                  
ATOM   1131  HB1 LEU A  78      60.055  66.379  77.542  1.00                  
ATOM   1132  HB2 LEU A  78      61.009  65.029  78.139  1.00                  
ATOM   1133  CG  LEU A  78      59.989  66.108  79.672  1.00                  
ATOM   1134  HG  LEU A  78      59.101  66.725  79.787  1.00                  
ATOM   1135  CD1 LEU A  78      59.949  65.024  80.751  1.00                  
ATOM   1136 1HD1 LEU A  78      60.028  65.486  81.735  1.00                  
ATOM   1137 2HD1 LEU A  78      59.006  64.482  80.712  1.00                  
ATOM   1138 3HD1 LEU A  78      60.779  64.330  80.615  1.00                  
ATOM   1139  CD2 LEU A  78      61.226  66.980  79.902  1.00                  
ATOM   1140 1HD2 LEU A  78      61.164  67.457  80.879  1.00                  
ATOM   1141 2HD2 LEU A  78      62.133  66.378  79.848  1.00                  
ATOM   1142 3HD2 LEU A  78      61.273  67.758  79.141  1.00                  
ATOM   1143  C   LEU A  78      57.531  65.112  77.531  1.00                  
ATOM   1144  O   LEU A  78      56.716  64.427  76.920  1.00                  
ATOM   1145  N   GLY A  79      57.178  66.314  78.000  1.00                  
ATOM   1146  H   GLY A  79      57.864  66.845  78.521  1.00                  
ATOM   1147  CA  GLY A  79      56.017  67.044  77.468  1.00                  
ATOM   1148  HA1 GLY A  79      55.634  66.544  76.578  1.00                  
ATOM   1149  HA2 GLY A  79      56.365  68.027  77.148  1.00                  
ATOM   1150  C   GLY A  79      54.842  67.273  78.404  1.00                  
ATOM   1151  O   GLY A  79      54.145  68.269  78.259  1.00                  
ATOM   1152  N   ARG A  80      54.644  66.402  79.393  1.00                  
ATOM   1153  H   ARG A  80      55.316  65.648  79.471  1.00                  
ATOM   1154  CA  ARG A  80      53.620  66.490  80.449  1.00                  
ATOM   1155  HA  ARG A  80      53.225  67.506  80.510  1.00                  
ATOM   1156  CB  ARG A  80      52.487  65.474  80.163  1.00                  
ATOM   1157  HB1 ARG A  80      52.311  64.875  81.059  1.00                  
ATOM   1158  HB2 ARG A  80      52.800  64.777  79.383  1.00                  
ATOM   1159  CG  ARG A  80      51.143  66.105  79.771  1.00                  
ATOM   1160  HG1 ARG A  80      50.777  66.690  80.615  1.00                  
ATOM   1161  HG2 ARG A  80      50.422  65.308  79.587  1.00                  
ATOM   1162  CD  ARG A  80      51.179  67.023  78.542  1.00                  
ATOM   1163  HD1 ARG A  80      51.845  67.858  78.743  1.00                  
ATOM   1164  HD2 ARG A  80      50.179  67.436  78.397  1.00                  
ATOM   1165  NE  ARG A  80      51.588  66.327  77.302  1.00                  
ATOM   1166  HE  ARG A  80      51.766  65.343  77.355  1.00                  
ATOM   1167  CZ  ARG A  80      51.624  66.896  76.109  1.00                  
ATOM   1168  NH1 ARG A  80      51.482  68.177  75.953  1.00                  
ATOM   1169 1HH1 ARG A  80      51.576  68.807  76.751  1.00                  
ATOM   1170 2HH1 ARG A  80      51.464  68.554  75.015  1.00                  
ATOM   1171  NH2 ARG A  80      51.785  66.203  75.017  1.00                  
ATOM   1172 1HH2 ARG A  80      51.926  65.211  75.037  1.00                  
ATOM   1173 2HH2 ARG A  80      51.728  66.709  74.140  1.00                  
ATOM   1174  C   ARG A  80      54.322  66.172  81.757  1.00                  
ATOM   1175  O   ARG A  80      55.226  65.337  81.769  1.00                  
ATOM   1176  N   MET A  81      53.915  66.829  82.834  1.00                  
ATOM   1177  H   MET A  81      53.151  67.480  82.745  1.00                  
ATOM   1178  CA  MET A  81      54.662  66.828  84.093  1.00                  
ATOM   1179  HA  MET A  81      55.487  66.118  84.018  1.00                  
ATOM   1180  CB  MET A  81      55.312  68.211  84.293  1.00                  
ATOM   1181  HB1 MET A  81      54.568  68.930  84.638  1.00                  
ATOM   1182  HB2 MET A  81      55.703  68.554  83.335  1.00                  
ATOM   1183  CG  MET A  81      56.474  68.138  85.284  1.00                  
ATOM   1184  HG1 MET A  81      57.234  67.456  84.902  1.00                  
ATOM   1185  HG2 MET A  81      56.110  67.729  86.225  1.00                  
ATOM   1186  SD  MET A  81      57.262  69.734  85.632  1.00                  
ATOM   1187  CE  MET A  81      58.035  70.119  84.037  1.00                  
ATOM   1188  HE1 MET A  81      58.574  71.064  84.117  1.00                  
ATOM   1189  HE2 MET A  81      58.732  69.329  83.762  1.00                  
ATOM   1190  HE3 MET A  81      57.271  70.222  83.267  1.00                  
ATOM   1191  C   MET A  81      53.800  66.348  85.267  1.00                  
ATOM   1192  O   MET A  81      53.433  67.143  86.131  1.00                  
ATOM   1193  N   PRO A  82      53.425  65.052  85.293  1.00                  
ATOM   1194  CD  PRO A  82      53.658  64.032  84.274  1.00                  
ATOM   1195  HD1 PRO A  82      54.695  64.034  83.940  1.00                  
ATOM   1196  HD2 PRO A  82      52.987  64.200  83.432  1.00                  
ATOM   1197  CG  PRO A  82      53.339  62.684  84.922  1.00                  
ATOM   1198  HG1 PRO A  82      54.260  62.231  85.293  1.00                  
ATOM   1199  HG2 PRO A  82      52.835  62.010  84.228  1.00                  
ATOM   1200  CB  PRO A  82      52.441  63.059  86.099  1.00                  
ATOM   1201  HB1 PRO A  82      52.482  62.313  86.892  1.00                  
ATOM   1202  HB2 PRO A  82      51.416  63.184  85.748  1.00                  
ATOM   1203  CA  PRO A  82      53.001  64.419  86.530  1.00                  
ATOM   1204  HA  PRO A  82      52.220  65.005  87.017  1.00                  
ATOM   1205  C   PRO A  82      54.200  64.273  87.484  1.00                  
ATOM   1206  O   PRO A  82      55.347  64.519  87.112  1.00                  
ATOM   1207  N   TYR A  83      53.928  63.844  88.713  1.00                  
ATOM   1208  H   TYR A  83      52.981  63.575  88.928  1.00                  
ATOM   1209  CA  TYR A  83      54.888  63.821  89.816  1.00                  
ATOM   1210  HA  TYR A  83      55.907  63.798  89.429  1.00                  
ATOM   1211  CB  TYR A  83      54.699  65.132  90.625  1.00                  
ATOM   1212  HB1 TYR A  83      55.027  65.001  91.654  1.00                  
ATOM   1213  HB2 TYR A  83      53.635  65.370  90.681  1.00                  
ATOM   1214  CG  TYR A  83      55.453  66.338  90.096  1.00                  
ATOM   1215  CD1 TYR A  83      56.758  66.601  90.561  1.00                  
ATOM   1216  HD1 TYR A  83      57.233  65.936  91.264  1.00                  
ATOM   1217  CE1 TYR A  83      57.447  67.747  90.123  1.00                  
ATOM   1218  HE1 TYR A  83      58.445  67.963  90.472  1.00                  
ATOM   1219  CZ  TYR A  83      56.838  68.633  89.212  1.00                  
ATOM   1220  OH  TYR A  83      57.516  69.732  88.792  1.00                  
ATOM   1221  HH  TYR A  83      57.062  70.185  88.074  1.00                  
ATOM   1222  CE2 TYR A  83      55.530  68.371  88.747  1.00                  
ATOM   1223  HE2 TYR A  83      55.057  69.047  88.051  1.00                  
ATOM   1224  CD2 TYR A  83      54.842  67.226  89.191  1.00                  
ATOM   1225  HD2 TYR A  83      53.839  67.036  88.829  1.00                  
ATOM   1226  C   TYR A  83      54.707  62.573  90.697  1.00                  
ATOM   1227  O   TYR A  83      54.027  61.619  90.312  1.00                  
ATOM   1228  N   LYS A  84      55.344  62.550  91.875  1.00                  
ATOM   1229  H   LYS A  84      55.870  63.372  92.127  1.00                  
ATOM   1230  CA  LYS A  84      55.313  61.444  92.837  1.00                  
ATOM   1231  HA  LYS A  84      55.761  60.593  92.326  1.00                  
ATOM   1232  CB  LYS A  84      56.206  61.756  94.056  1.00                  
ATOM   1233  HB1 LYS A  84      55.808  62.635  94.567  1.00                  
ATOM   1234  HB2 LYS A  84      57.209  62.001  93.705  1.00                  
ATOM   1235  CG  LYS A  84      56.322  60.612  95.091  1.00                  
ATOM   1236  HG1 LYS A  84      55.341  60.409  95.520  1.00                  
ATOM   1237  HG2 LYS A  84      56.961  60.967  95.902  1.00                  
ATOM   1238  CD  LYS A  84      56.922  59.303  94.543  1.00                  
ATOM   1239  HD1 LYS A  84      57.897  59.528  94.111  1.00                  
ATOM   1240  HD2 LYS A  84      56.286  58.887  93.761  1.00                  
ATOM   1241  CE  LYS A  84      57.116  58.258  95.657  1.00                  
ATOM   1242  HE1 LYS A  84      57.506  58.766  96.543  1.00                  
ATOM   1243  HE2 LYS A  84      57.861  57.528  95.328  1.00                  
ATOM   1244  NZ  LYS A  84      55.859  57.543  95.992  1.00                  
ATOM   1245  HZ1 LYS A  84      55.603  56.851  95.284  1.00                  
ATOM   1246  HZ2 LYS A  84      55.898  57.047  96.869  1.00                  
ATOM   1247  HZ3 LYS A  84      55.051  58.165  95.981  1.00                  
ATOM   1248  C   LYS A  84      53.897  60.989  93.244  1.00                  
ATOM   1249  O   LYS A  84      53.314  61.516  94.185  1.00                  
ATOM   1250  N   GLY A  85      53.402  59.956  92.557  1.00                  
ATOM   1251  H   GLY A  85      53.880  59.700  91.707  1.00                  
ATOM   1252  CA  GLY A  85      52.274  59.116  92.973  1.00                  
ATOM   1253  HA1 GLY A  85      51.971  58.491  92.132  1.00                  
ATOM   1254  HA2 GLY A  85      51.430  59.750  93.252  1.00                  
ATOM   1255  C   GLY A  85      52.614  58.212  94.158  1.00                  
ATOM   1256  O   GLY A  85      53.606  58.420  94.855  1.00                  
ATOM   1257  N   ASP A  86      51.801  57.178  94.365  1.00                  
ATOM   1258  H   ASP A  86      50.989  57.084  93.774  1.00                  
ATOM   1259  CA  ASP A  86      52.161  56.004  95.169  1.00                  
ATOM   1260  HA  ASP A  86      52.492  56.312  96.162  1.00                  
ATOM   1261  CB  ASP A  86      50.884  55.158  95.339  1.00                  
ATOM   1262  HB1 ASP A  86      50.320  55.158  94.404  1.00                  
ATOM   1263  HB2 ASP A  86      50.254  55.605  96.109  1.00                  
ATOM   1264  CG  ASP A  86      51.197  53.711  95.714  1.00                  
ATOM   1265  OD1 ASP A  86      50.937  52.849  94.842  1.00                  
ATOM   1266  OD2 ASP A  86      51.795  53.519  96.790  1.00                  
ATOM   1267  C   ASP A  86      53.333  55.245  94.503  1.00                  
ATOM   1268  O   ASP A  86      54.506  55.509  94.798  1.00                  
ATOM   1269  N   ASN A  87      53.017  54.391  93.529  1.00                  
ATOM   1270  H   ASN A  87      52.037  54.171  93.418  1.00                  
ATOM   1271  CA  ASN A  87      53.948  53.667  92.675  1.00                  
ATOM   1272  HA  ASN A  87      54.902  53.575  93.194  1.00                  
ATOM   1273  CB  ASN A  87      53.389  52.242  92.451  1.00                  
ATOM   1274  HB1 ASN A  87      53.146  51.798  93.417  1.00                  
ATOM   1275  HB2 ASN A  87      54.153  51.615  91.994  1.00                  
ATOM   1276  CG  ASN A  87      52.151  52.186  91.563  1.00                  
ATOM   1277  OD1 ASN A  87      52.228  52.071  90.349  1.00                  
ATOM   1278  ND2 ASN A  87      50.977  52.246  92.143  1.00                  
ATOM   1279 1HD2 ASN A  87      50.910  52.314  93.169  1.00                  
ATOM   1280 2HD2 ASN A  87      50.163  52.144  91.571  1.00                  
ATOM   1281  C   ASN A  87      54.204  54.444  91.367  1.00                  
ATOM   1282  O   ASN A  87      53.837  55.610  91.219  1.00                  
ATOM   1283  N   ILE A  88      54.819  53.768  90.395  1.00                  
ATOM   1284  H   ILE A  88      55.074  52.806  90.566  1.00                  
ATOM   1285  CA  ILE A  88      54.795  54.162  88.987  1.00                  
ATOM   1286  HA  ILE A  88      53.866  54.705  88.816  1.00                  
ATOM   1287  CB  ILE A  88      55.988  55.099  88.666  1.00                  
ATOM   1288  HB  ILE A  88      55.988  55.895  89.413  1.00                  
ATOM   1289  CG2 ILE A  88      57.345  54.380  88.770  1.00                  
ATOM   1290 1HG2 ILE A  88      58.154  55.100  88.646  1.00                  
ATOM   1291 2HG2 ILE A  88      57.450  53.911  89.749  1.00                  
ATOM   1292 3HG2 ILE A  88      57.437  53.613  88.001  1.00                  
ATOM   1293  CG1 ILE A  88      55.901  55.781  87.283  1.00                  
ATOM   1294 1HG1 ILE A  88      55.941  55.034  86.491  1.00                  
ATOM   1295 2HG1 ILE A  88      56.769  56.433  87.166  1.00                  
ATOM   1296  CD1 ILE A  88      54.648  56.647  87.094  1.00                  
ATOM   1297  HD1 ILE A  88      54.725  57.191  86.153  1.00                  
ATOM   1298  HD2 ILE A  88      53.753  56.026  87.061  1.00                  
ATOM   1299  HD3 ILE A  88      54.564  57.364  87.911  1.00                  
ATOM   1300  C   ILE A  88      54.760  52.898  88.112  1.00                  
ATOM   1301  O   ILE A  88      55.264  51.847  88.506  1.00                  
ATOM   1302  N   ASN A  89      54.170  52.986  86.918  1.00                  
ATOM   1303  H   ASN A  89      53.824  53.885  86.624  1.00                  
ATOM   1304  CA  ASN A  89      53.763  51.830  86.117  1.00                  
ATOM   1305  HA  ASN A  89      54.153  50.921  86.582  1.00                  
ATOM   1306  CB  ASN A  89      52.222  51.755  86.166  1.00                  
ATOM   1307  HB1 ASN A  89      51.780  52.207  85.279  1.00                  
ATOM   1308  HB2 ASN A  89      51.844  52.302  87.030  1.00                  
ATOM   1309  CG  ASN A  89      51.724  50.327  86.294  1.00                  
ATOM   1310  OD1 ASN A  89      51.500  49.638  85.316  1.00                  
ATOM   1311  ND2 ASN A  89      51.567  49.835  87.501  1.00                  
ATOM   1312 1HD2 ASN A  89      51.765  50.394  88.321  1.00                  
ATOM   1313 2HD2 ASN A  89      51.244  48.887  87.557  1.00                  
ATOM   1314  C   ASN A  89      54.412  51.927  84.728  1.00                  
ATOM   1315  O   ASN A  89      53.844  52.475  83.788  1.00                  
ATOM   1316  N   GLY A  90      55.678  51.511  84.639  1.00                  
ATOM   1317  H   GLY A  90      56.084  51.094  85.463  1.00                  
ATOM   1318  CA  GLY A  90      56.594  51.901  83.559  1.00                  
ATOM   1319  HA1 GLY A  90      57.616  51.777  83.913  1.00                  
ATOM   1320  HA2 GLY A  90      56.448  52.960  83.343  1.00                  
ATOM   1321  C   GLY A  90      56.478  51.146  82.228  1.00                  
ATOM   1322  O   GLY A  90      57.249  51.424  81.314  1.00                  
ATOM   1323  N   ALA A  91      55.556  50.189  82.106  1.00                  
ATOM   1324  H   ALA A  91      54.885  50.072  82.848  1.00                  
ATOM   1325  CA  ALA A  91      55.539  49.196  81.029  1.00                  
ATOM   1326  HA  ALA A  91      56.538  48.761  80.967  1.00                  
ATOM   1327  CB  ALA A  91      54.579  48.073  81.441  1.00                  
ATOM   1328  HB1 ALA A  91      54.585  47.288  80.683  1.00                  
ATOM   1329  HB2 ALA A  91      54.892  47.642  82.392  1.00                  
ATOM   1330  HB3 ALA A  91      53.569  48.463  81.535  1.00                  
ATOM   1331  C   ALA A  91      55.226  49.730  79.599  1.00                  
ATOM   1332  O   ALA A  91      55.255  48.961  78.642  1.00                  
ATOM   1333  N   TYR A  92      54.951  51.030  79.417  1.00                  
ATOM   1334  H   TYR A  92      55.004  51.614  80.236  1.00                  
ATOM   1335  CA  TYR A  92      54.193  51.559  78.263  1.00                  
ATOM   1336  HA  TYR A  92      54.023  50.748  77.554  1.00                  
ATOM   1337  CB  TYR A  92      52.809  52.029  78.766  1.00                  
ATOM   1338  HB1 TYR A  92      52.130  52.095  77.914  1.00                  
ATOM   1339  HB2 TYR A  92      52.913  53.037  79.172  1.00                  
ATOM   1340  CG  TYR A  92      52.164  51.159  79.836  1.00                  
ATOM   1341  CD1 TYR A  92      51.604  49.908  79.507  1.00                  
ATOM   1342  HD1 TYR A  92      51.609  49.568  78.480  1.00                  
ATOM   1343  CE1 TYR A  92      51.059  49.088  80.518  1.00                  
ATOM   1344  HE1 TYR A  92      50.644  48.119  80.277  1.00                  
ATOM   1345  CZ  TYR A  92      51.084  49.510  81.865  1.00                  
ATOM   1346  OH  TYR A  92      50.636  48.689  82.850  1.00                  
ATOM   1347  HH  TYR A  92      50.833  49.045  83.732  1.00                  
ATOM   1348  CE2 TYR A  92      51.631  50.769  82.187  1.00                  
ATOM   1349  HE2 TYR A  92      51.641  51.100  83.211  1.00                  
ATOM   1350  CD2 TYR A  92      52.163  51.590  81.177  1.00                  
ATOM   1351  HD2 TYR A  92      52.585  52.550  81.444  1.00                  
ATOM   1352  C   TYR A  92      54.926  52.682  77.481  1.00                  
ATOM   1353  O   TYR A  92      54.302  53.584  76.925  1.00                  
ATOM   1354  N   LYS A  93      56.269  52.700  77.498  1.00                  
ATOM   1355  H   LYS A  93      56.712  51.928  77.979  1.00                  
ATOM   1356  CA  LYS A  93      57.117  53.837  77.062  1.00                  
ATOM   1357  HA  LYS A  93      56.814  54.691  77.672  1.00                  
ATOM   1358  CB  LYS A  93      58.588  53.542  77.414  1.00                  
ATOM   1359  HB1 LYS A  93      58.996  52.828  76.699  1.00                  
ATOM   1360  HB2 LYS A  93      58.642  53.078  78.402  1.00                  
ATOM   1361  CG  LYS A  93      59.433  54.833  77.450  1.00                  
ATOM   1362  HG1 LYS A  93      59.404  55.215  78.472  1.00                  
ATOM   1363  HG2 LYS A  93      58.994  55.602  76.815  1.00                  
ATOM   1364  CD  LYS A  93      60.900  54.633  77.042  1.00                  
ATOM   1365  HD1 LYS A  93      61.241  53.635  77.321  1.00                  
ATOM   1366  HD2 LYS A  93      61.500  55.351  77.605  1.00                  
ATOM   1367  CE  LYS A  93      61.162  54.901  75.549  1.00                  
ATOM   1368  HE1 LYS A  93      62.243  54.885  75.380  1.00                  
ATOM   1369  HE2 LYS A  93      60.806  55.906  75.303  1.00                  
ATOM   1370  NZ  LYS A  93      60.516  53.916  74.647  1.00                  
ATOM   1371  HZ1 LYS A  93      59.502  54.004  74.666  1.00                  
ATOM   1372  HZ2 LYS A  93      60.802  54.081  73.683  1.00                  
ATOM   1373  HZ3 LYS A  93      60.767  52.970  74.885  1.00                  
ATOM   1374  C   LYS A  93      56.968  54.302  75.599  1.00                  
ATOM   1375  O   LYS A  93      57.732  53.865  74.734  1.00                  
ATOM   1376  N   ALA A  94      56.105  55.287  75.352  1.00                  
ATOM   1377  H   ALA A  94      55.427  55.493  76.071  1.00                  
ATOM   1378  CA  ALA A  94      56.082  56.100  74.128  1.00                  
ATOM   1379  HA  ALA A  94      55.784  55.450  73.303  1.00                  
ATOM   1380  CB  ALA A  94      55.000  57.177  74.291  1.00                  
ATOM   1381  HB1 ALA A  94      54.902  57.750  73.368  1.00                  
ATOM   1382  HB2 ALA A  94      54.040  56.710  74.513  1.00                  
ATOM   1383  HB3 ALA A  94      55.270  57.856  75.101  1.00                  
ATOM   1384  C   ALA A  94      57.444  56.717  73.766  1.00                  
ATOM   1385  O   ALA A  94      58.316  56.909  74.622  1.00                  
ATOM   1386  N   GLN A  95      57.597  57.055  72.487  1.00                  
ATOM   1387  H   GLN A  95      56.852  56.809  71.850  1.00                  
ATOM   1388  CA  GLN A  95      58.636  57.931  71.941  1.00                  
ATOM   1389  HA  GLN A  95      58.732  58.796  72.597  1.00                  
ATOM   1390  CB  GLN A  95      59.999  57.213  71.875  1.00                  
ATOM   1391  HB1 GLN A  95      60.279  56.905  72.883  1.00                  
ATOM   1392  HB2 GLN A  95      60.750  57.927  71.530  1.00                  
ATOM   1393  CG  GLN A  95      60.032  55.983  70.951  1.00                  
ATOM   1394  HG1 GLN A  95      59.963  56.297  69.910  1.00                  
ATOM   1395  HG2 GLN A  95      59.188  55.329  71.168  1.00                  
ATOM   1396  CD  GLN A  95      61.310  55.182  71.150  1.00                  
ATOM   1397  OE1 GLN A  95      61.423  54.397  72.084  1.00                  
ATOM   1398  NE2 GLN A  95      62.317  55.369  70.327  1.00                  
ATOM   1399 1HE2 GLN A  95      62.243  56.022  69.566  1.00                  
ATOM   1400 2HE2 GLN A  95      63.139  54.809  70.471  1.00                  
ATOM   1401  C   GLN A  95      58.213  58.435  70.562  1.00                  
ATOM   1402  O   GLN A  95      57.692  57.656  69.764  1.00                  
ATOM   1403  N   GLY A  96      58.475  59.705  70.259  1.00                  
ATOM   1404  H   GLY A  96      58.905  60.320  70.947  1.00                  
ATOM   1405  CA  GLY A  96      58.383  60.205  68.895  1.00                  
ATOM   1406  HA1 GLY A  96      58.130  61.264  68.916  1.00                  
ATOM   1407  HA2 GLY A  96      57.597  59.681  68.349  1.00                  
ATOM   1408  C   GLY A  96      59.708  60.042  68.176  1.00                  
ATOM   1409  O   GLY A  96      60.759  60.283  68.757  1.00                  
ATOM   1410  N   VAL A  97      59.645  59.687  66.897  1.00                  
ATOM   1411  H   VAL A  97      58.736  59.547  66.478  1.00                  
ATOM   1412  CA  VAL A  97      60.790  59.604  65.986  1.00                  
ATOM   1413  HA  VAL A  97      61.639  60.135  66.421  1.00                  
ATOM   1414  CB  VAL A  97      61.236  58.148  65.718  1.00                  
ATOM   1415  HB  VAL A  97      62.056  58.181  65.000  1.00                  
ATOM   1416  CG1 VAL A  97      61.760  57.490  66.998  1.00                  
ATOM   1417 1HG1 VAL A  97      62.196  56.521  66.762  1.00                  
ATOM   1418 2HG1 VAL A  97      62.528  58.122  67.436  1.00                  
ATOM   1419 3HG1 VAL A  97      60.950  57.357  67.714  1.00                  
ATOM   1420  CG2 VAL A  97      60.138  57.241  65.142  1.00                  
ATOM   1421 1HG2 VAL A  97      60.543  56.243  64.972  1.00                  
ATOM   1422 2HG2 VAL A  97      59.298  57.170  65.833  1.00                  
ATOM   1423 3HG2 VAL A  97      59.791  57.634  64.187  1.00                  
ATOM   1424  C   VAL A  97      60.384  60.314  64.705  1.00                  
ATOM   1425  O   VAL A  97      59.257  60.191  64.228  1.00                  
ATOM   1426  N   GLN A  98      61.295  61.130  64.205  1.00                  
ATOM   1427  H   GLN A  98      62.205  61.164  64.655  1.00                  
ATOM   1428  CA  GLN A  98      61.042  62.171  63.226  1.00                  
ATOM   1429  HA  GLN A  98      60.063  62.036  62.765  1.00                  
ATOM   1430  CB  GLN A  98      61.107  63.558  63.886  1.00                  
ATOM   1431  HB1 GLN A  98      60.941  64.322  63.124  1.00                  
ATOM   1432  HB2 GLN A  98      62.108  63.703  64.286  1.00                  
ATOM   1433  CG  GLN A  98      60.096  63.780  65.017  1.00                  
ATOM   1434  HG1 GLN A  98      60.124  62.949  65.719  1.00                  
ATOM   1435  HG2 GLN A  98      59.092  63.842  64.599  1.00                  
ATOM   1436  CD  GLN A  98      60.407  65.063  65.775  1.00                  
ATOM   1437  OE1 GLN A  98      60.127  66.160  65.328  1.00                  
ATOM   1438  NE2 GLN A  98      61.020  64.959  66.936  1.00                  
ATOM   1439 1HE2 GLN A  98      61.297  64.070  67.296  1.00                  
ATOM   1440 2HE2 GLN A  98      61.069  65.790  67.525  1.00                  
ATOM   1441  C   GLN A  98      62.120  62.085  62.152  1.00                  
ATOM   1442  O   GLN A  98      63.284  61.826  62.460  1.00                  
ATOM   1443  N   LEU A  99      61.744  62.383  60.914  1.00                  
ATOM   1444  H   LEU A  99      60.783  62.634  60.739  1.00                  
ATOM   1445  CA  LEU A  99      62.671  62.558  59.809  1.00                  
ATOM   1446  HA  LEU A  99      63.694  62.614  60.185  1.00                  
ATOM   1447  CB  LEU A  99      62.562  61.362  58.841  1.00                  
ATOM   1448  HB1 LEU A  99      61.524  61.279  58.518  1.00                  
ATOM   1449  HB2 LEU A  99      62.817  60.452  59.385  1.00                  
ATOM   1450  CG  LEU A  99      63.456  61.469  57.588  1.00                  
ATOM   1451  HG  LEU A  99      63.218  62.380  57.044  1.00                  
ATOM   1452  CD1 LEU A  99      64.948  61.482  57.938  1.00                  
ATOM   1453 1HD1 LEU A  99      65.541  61.490  57.023  1.00                  
ATOM   1454 2HD1 LEU A  99      65.193  62.379  58.503  1.00                  
ATOM   1455 3HD1 LEU A  99      65.205  60.602  58.526  1.00                  
ATOM   1456  CD2 LEU A  99      63.192  60.281  56.659  1.00                  
ATOM   1457 1HD2 LEU A  99      63.790  60.382  55.754  1.00                  
ATOM   1458 2HD2 LEU A  99      63.453  59.350  57.163  1.00                  
ATOM   1459 3HD2 LEU A  99      62.139  60.261  56.382  1.00                  
ATOM   1460  C   LEU A  99      62.342  63.889  59.124  1.00                  
ATOM   1461  O   LEU A  99      61.184  64.148  58.795  1.00                  
ATOM   1462  N   THR A 100      63.347  64.746  58.983  1.00                  
ATOM   1463  H   THR A 100      64.274  64.459  59.285  1.00                  
ATOM   1464  CA  THR A 100      63.188  66.165  58.623  1.00                  
ATOM   1465  HA  THR A 100      62.490  66.271  57.794  1.00                  
ATOM   1466  CB  THR A 100      62.634  66.975  59.826  1.00                  
ATOM   1467  HB  THR A 100      61.547  66.928  59.762  1.00                  
ATOM   1468  CG2 THR A 100      63.014  66.484  61.228  1.00                  
ATOM   1469 1HG2 THR A 100      62.504  65.548  61.450  1.00                  
ATOM   1470 2HG2 THR A 100      64.087  66.327  61.304  1.00                  
ATOM   1471 3HG2 THR A 100      62.710  67.223  61.969  1.00                  
ATOM   1472  OG1 THR A 100      62.994  68.334  59.734  1.00                  
ATOM   1473  HG1 THR A 100      63.752  68.511  60.349  1.00                  
ATOM   1474  C   THR A 100      64.534  66.751  58.174  1.00                  
ATOM   1475  O   THR A 100      65.593  66.125  58.122  1.00                  
TER
END
