# Supplementary material for: Effective Identification of Bacterial Type III Secretion Signals Using Joint Element Features
Source: PLoS One. 2013 Apr 4;8(4):e59754. doi: 10.1371/journal.pone.0059754 (PMC3617162; doi:10.1371/journal.pone.0059754)
Supplement: Zip file S1 — Predicted 3D structure of T3S and non-T3S signal sequences. (ZIP) [file pone.0059754.s017.zip › Supplemental_Zip_FileS1.Predicted_structure/neg/neg37.pdb]

HEADER protein
METHOD
METHOD    The models are generated by I-TASSER which combines the
METHOD    methods of threading, ab initio modeling and structural
METHOD    refinement. The procedure is fully automated.
METHOD
METHOD    Please cite following articles when you use the I-TASSER server:
METHOD 1. Ambrish Roy, Alper Kucukural, Yang Zhang. I-TASSER: a unified
METHOD    platform for automated protein structure and function prediction.
METHOD    Nature Protocols, vol 5, 725-738 (2010). 
METHOD 2. Yang Zhang. I-TASSER server for protein 3D structure prediction.
METHOD    BMC Bioinformatics, vol 9, 40 (2008).
METHOD
MODEL  1
REMARK PARENT N/A
ATOM      1  N   LYS A   1      48.768  69.448  54.726  1.00 51.05           N
ATOM      2  CA  LYS A   1      48.018  69.342  53.453  1.00 51.05           C
ATOM      3  CB  LYS A   1      48.735  68.324  52.547  1.00 51.05           C
ATOM      4  CG  LYS A   1      50.168  68.759  52.219  1.00 51.05           C
ATOM      5  CD  LYS A   1      51.103  67.618  51.805  1.00 51.05           C
ATOM      6  CE  LYS A   1      52.566  68.058  51.696  1.00 51.05           C
ATOM      7  NZ  LYS A   1      53.473  66.891  51.793  1.00 51.05           N
ATOM      8  C   LYS A   1      46.638  68.871  53.783  1.00 51.05           C
ATOM      9  O   LYS A   1      45.901  69.535  54.510  1.00 51.05           O
ATOM     10  N   LYS A   2      46.235  67.709  53.247  1.00117.87           N
ATOM     11  CA  LYS A   2      44.973  67.185  53.666  1.00117.87           C
ATOM     12  CB  LYS A   2      44.542  65.908  52.916  1.00117.87           C
ATOM     13  CG  LYS A   2      44.297  66.091  51.416  1.00117.87           C
ATOM     14  CD  LYS A   2      44.185  64.768  50.652  1.00117.87           C
ATOM     15  CE  LYS A   2      43.973  64.934  49.143  1.00117.87           C
ATOM     16  NZ  LYS A   2      42.661  65.562  48.869  1.00117.87           N
ATOM     17  C   LYS A   2      45.218  66.802  55.097  1.00117.87           C
ATOM     18  O   LYS A   2      46.362  66.785  55.542  1.00117.87           O
ATOM     19  N   TRP A   3      44.159  66.486  55.863  1.00 67.49           N
ATOM     20  CA  TRP A   3      44.333  66.194  57.261  1.00 67.49           C
ATOM     21  CB  TRP A   3      43.024  65.732  57.918  1.00 67.49           C
ATOM     22  CG  TRP A   3      41.953  66.789  57.904  1.00 67.49           C
ATOM     23  CD2 TRP A   3      41.783  67.773  58.925  1.00 67.49           C
ATOM     24  CD1 TRP A   3      40.992  67.026  56.967  1.00 67.49           C
ATOM     25  NE1 TRP A   3      40.233  68.108  57.342  1.00 67.49           N
ATOM     26  CE2 TRP A   3      40.708  68.580  58.550  1.00 67.49           C
ATOM     27  CE3 TRP A   3      42.477  68.004  60.082  1.00 67.49           C
ATOM     28  CZ2 TRP A   3      40.309  69.629  59.322  1.00 67.49           C
ATOM     29  CZ3 TRP A   3      42.055  69.051  60.869  1.00 67.49           C
ATOM     30  CH2 TRP A   3      40.995  69.849  60.497  1.00 67.49           C
ATOM     31  C   TRP A   3      45.300  65.061  57.401  1.00 67.49           C
ATOM     32  O   TRP A   3      46.271  65.148  58.152  1.00 67.49           O
ATOM     33  N   ILE A   4      45.067  63.970  56.652  1.00 95.53           N
ATOM     34  CA  ILE A   4      45.898  62.798  56.700  1.00 95.53           C
ATOM     35  CB  ILE A   4      45.361  61.641  55.892  1.00 95.53           C
ATOM     36  CG2 ILE A   4      44.024  61.230  56.527  1.00 95.53           C
ATOM     37  CG1 ILE A   4      45.265  61.955  54.388  1.00 95.53           C
ATOM     38  CD1 ILE A   4      46.599  61.906  53.644  1.00 95.53           C
ATOM     39  C   ILE A   4      47.271  63.151  56.226  1.00 95.53           C
ATOM     40  O   ILE A   4      48.247  62.541  56.656  1.00 95.53           O
ATOM     41  N   ALA A   5      47.362  64.093  55.267  1.00 38.53           N
ATOM     42  CA  ALA A   5      48.612  64.557  54.732  1.00 38.53           C
ATOM     43  CB  ALA A   5      48.429  65.581  53.593  1.00 38.53           C
ATOM     44  C   ALA A   5      49.392  65.229  55.822  1.00 38.53           C
ATOM     45  O   ALA A   5      50.617  65.128  55.875  1.00 38.53           O
ATOM     46  N   GLY A   6      48.711  65.980  56.708  1.00 20.18           N
ATOM     47  CA  GLY A   6      49.415  66.635  57.777  1.00 20.18           C
ATOM     48  C   GLY A   6      49.986  65.583  58.678  1.00 20.18           C
ATOM     49  O   GLY A   6      51.114  65.692  59.157  1.00 20.18           O
ATOM     50  N   LEU A   7      49.192  64.531  58.940  1.00 63.47           N
ATOM     51  CA  LEU A   7      49.604  63.456  59.794  1.00 63.47           C
ATOM     52  CB  LEU A   7      48.492  62.423  60.037  1.00 63.47           C
ATOM     53  CG  LEU A   7      48.904  61.240  60.935  1.00 63.47           C
ATOM     54  CD1 LEU A   7      49.412  61.710  62.305  1.00 63.47           C
ATOM     55  CD2 LEU A   7      47.758  60.224  61.059  1.00 63.47           C
ATOM     56  C   LEU A   7      50.774  62.760  59.178  1.00 63.47           C
ATOM     57  O   LEU A   7      51.698  62.350  59.878  1.00 63.47           O
ATOM     58  N   LEU A   8      50.752  62.611  57.842  1.00103.10           N
ATOM     59  CA  LEU A   8      51.776  61.954  57.082  1.00103.10           C
ATOM     60  CB  LEU A   8      51.415  62.023  55.577  1.00103.10           C
ATOM     61  CG  LEU A   8      52.356  61.390  54.528  1.00103.10           C
ATOM     62  CD1 LEU A   8      51.756  61.569  53.125  1.00103.10           C
ATOM     63  CD2 LEU A   8      53.796  61.938  54.583  1.00103.10           C
ATOM     64  C   LEU A   8      53.067  62.687  57.319  1.00103.10           C
ATOM     65  O   LEU A   8      54.086  62.075  57.637  1.00103.10           O
ATOM     66  N   ALA A   9      53.055  64.027  57.196  1.00 33.40           N
ATOM     67  CA  ALA A   9      54.255  64.797  57.340  1.00 33.40           C
ATOM     68  CB  ALA A   9      54.035  66.303  57.085  1.00 33.40           C
ATOM     69  C   ALA A   9      54.766  64.638  58.739  1.00 33.40           C
ATOM     70  O   ALA A   9      55.967  64.484  58.957  1.00 33.40           O
ATOM     71  N   LEU A  10      53.844  64.640  59.717  1.00 51.18           N
ATOM     72  CA  LEU A  10      54.176  64.557  61.109  1.00 51.18           C
ATOM     73  CB  LEU A  10      52.933  64.484  62.011  1.00 51.18           C
ATOM     74  CG  LEU A  10      52.018  65.719  61.965  1.00 51.18           C
ATOM     75  CD1 LEU A  10      50.813  65.532  62.903  1.00 51.18           C
ATOM     76  CD2 LEU A  10      52.801  67.010  62.248  1.00 51.18           C
ATOM     77  C   LEU A  10      54.886  63.265  61.337  1.00 51.18           C
ATOM     78  O   LEU A  10      55.861  63.200  62.083  1.00 51.18           O
ATOM     79  N   ILE A  11      54.382  62.197  60.702  1.00162.64           N
ATOM     80  CA  ILE A  11      54.885  60.860  60.828  1.00162.64           C
ATOM     81  CB  ILE A  11      54.054  59.875  60.057  1.00162.64           C
ATOM     82  CG2 ILE A  11      54.751  58.511  60.140  1.00162.64           C
ATOM     83  CG1 ILE A  11      52.615  59.853  60.577  1.00162.64           C
ATOM     84  CD1 ILE A  11      52.545  59.445  62.044  1.00162.64           C
ATOM     85  C   ILE A  11      56.260  60.744  60.259  1.00162.64           C
ATOM     86  O   ILE A  11      57.106  60.059  60.835  1.00162.64           O
ATOM     87  N   ALA A  12      56.527  61.375  59.096  1.00 61.44           N
ATOM     88  CA  ALA A  12      57.801  61.072  58.530  1.00 61.44           C
ATOM     89  CB  ALA A  12      57.730  59.967  57.462  1.00 61.44           C
ATOM     90  C   ALA A  12      58.457  62.250  57.889  1.00 61.44           C
ATOM     91  O   ALA A  12      57.829  63.105  57.268  1.00 61.44           O
ATOM     92  N   ILE A  13      59.791  62.266  58.044  1.00109.95           N
ATOM     93  CA  ILE A  13      60.736  63.170  57.464  1.00109.95           C
ATOM     94  CB  ILE A  13      61.492  63.993  58.468  1.00109.95           C
ATOM     95  CG2 ILE A  13      62.591  64.760  57.709  1.00109.95           C
ATOM     96  CG1 ILE A  13      60.532  64.915  59.243  1.00109.95           C
ATOM     97  CD1 ILE A  13      59.520  64.170  60.112  1.00109.95           C
ATOM     98  C   ILE A  13      61.706  62.214  56.837  1.00109.95           C
ATOM     99  O   ILE A  13      61.816  61.076  57.286  1.00109.95           O
ATOM    100  N   SER A  14      62.461  62.647  55.814  1.00110.69           N
ATOM    101  CA  SER A  14      63.222  61.740  54.996  1.00110.69           C
ATOM    102  CB  SER A  14      63.918  62.437  53.807  1.00110.69           C
ATOM    103  OG  SER A  14      64.942  63.312  54.255  1.00110.69           O
ATOM    104  C   SER A  14      64.250  60.890  55.718  1.00110.69           C
ATOM    105  O   SER A  14      64.511  59.795  55.223  1.00110.69           O
ATOM    106  N   PRO A  15      64.861  61.259  56.818  1.00133.23           N
ATOM    107  CA  PRO A  15      65.917  60.417  57.358  1.00133.23           C
ATOM    108  CD  PRO A  15      65.144  62.670  57.038  1.00133.23           C
ATOM    109  CB  PRO A  15      66.797  61.336  58.209  1.00133.23           C
ATOM    110  CG  PRO A  15      66.570  62.732  57.609  1.00133.23           C
ATOM    111  C   PRO A  15      65.545  59.165  58.119  1.00133.23           C
ATOM    112  O   PRO A  15      64.432  59.059  58.632  1.00133.23           O
ATOM    113  N   VAL A  16      66.500  58.203  58.162  1.00140.86           N
ATOM    114  CA  VAL A  16      66.546  56.972  58.918  1.00140.86           C
ATOM    115  CB  VAL A  16      66.248  57.177  60.374  1.00140.86           C
ATOM    116  CG1 VAL A  16      66.213  55.799  61.052  1.00140.86           C
ATOM    117  CG2 VAL A  16      67.291  58.138  60.970  1.00140.86           C
ATOM    118  C   VAL A  16      65.587  55.938  58.404  1.00140.86           C
ATOM    119  O   VAL A  16      65.849  54.740  58.515  1.00140.86           O
ATOM    120  N   MET A  17      64.483  56.363  57.774  1.00108.84           N
ATOM    121  CA  MET A  17      63.539  55.446  57.208  1.00108.84           C
ATOM    122  CB  MET A  17      62.249  56.121  56.730  1.00108.84           C
ATOM    123  CG  MET A  17      61.423  56.673  57.886  1.00108.84           C
ATOM    124  SD  MET A  17      59.730  57.129  57.422  1.00108.84           S
ATOM    125  CE  MET A  17      60.248  58.588  56.476  1.00108.84           C
ATOM    126  C   MET A  17      64.207  54.824  56.031  1.00108.84           C
ATOM    127  O   MET A  17      63.823  53.751  55.573  1.00108.84           O
ATOM    128  N   ALA A  18      65.157  55.584  55.465  1.00 74.75           N
ATOM    129  CA  ALA A  18      66.002  55.326  54.335  1.00 74.75           C
ATOM    130  CB  ALA A  18      66.769  56.578  53.875  1.00 74.75           C
ATOM    131  C   ALA A  18      67.012  54.247  54.581  1.00 74.75           C
ATOM    132  O   ALA A  18      67.477  53.653  53.611  1.00 74.75           O
ATOM    133  N   ALA A  19      67.444  54.021  55.846  1.00 48.11           N
ATOM    134  CA  ALA A  19      68.480  53.056  56.135  1.00 48.11           C
ATOM    135  CB  ALA A  19      68.676  52.788  57.640  1.00 48.11           C
ATOM    136  C   ALA A  19      68.129  51.759  55.471  1.00 48.11           C
ATOM    137  O   ALA A  19      66.966  51.365  55.417  1.00 48.11           O
ATOM    138  N   THR A  20      69.160  51.062  54.947  1.00101.27           N
ATOM    139  CA  THR A  20      68.958  49.906  54.120  1.00101.27           C
ATOM    140  CB  THR A  20      70.242  49.305  53.608  1.00101.27           C
ATOM    141  OG1 THR A  20      70.997  50.259  52.880  1.00101.27           O
ATOM    142  CG2 THR A  20      69.881  48.125  52.693  1.00101.27           C
ATOM    143  C   THR A  20      68.209  48.831  54.856  1.00101.27           C
ATOM    144  O   THR A  20      67.227  48.320  54.321  1.00101.27           O
ATOM    145  N   PRO A  21      68.584  48.460  56.053  1.00 72.33           N
ATOM    146  CA  PRO A  21      67.863  47.406  56.703  1.00 72.33           C
ATOM    147  CD  PRO A  21      69.959  48.545  56.514  1.00 72.33           C
ATOM    148  CB  PRO A  21      68.663  47.078  57.962  1.00 72.33           C
ATOM    149  CG  PRO A  21      70.109  47.426  57.560  1.00 72.33           C
ATOM    150  C   PRO A  21      66.430  47.759  56.936  1.00 72.33           C
ATOM    151  O   PRO A  21      65.575  46.884  56.813  1.00 72.33           O
ATOM    152  N   TRP A  22      66.147  49.031  57.270  1.00105.42           N
ATOM    153  CA  TRP A  22      64.807  49.492  57.511  1.00105.42           C
ATOM    154  CB  TRP A  22      64.710  50.817  58.278  1.00105.42           C
ATOM    155  CG  TRP A  22      64.892  50.582  59.757  1.00105.42           C
ATOM    156  CD2 TRP A  22      63.856  50.034  60.586  1.00105.42           C
ATOM    157  CD1 TRP A  22      65.981  50.758  60.561  1.00105.42           C
ATOM    158  NE1 TRP A  22      65.686  50.354  61.841  1.00105.42           N
ATOM    159  CE2 TRP A  22      64.381  49.904  61.871  1.00105.42           C
ATOM    160  CE3 TRP A  22      62.572  49.662  60.297  1.00105.42           C
ATOM    161  CZ2 TRP A  22      63.626  49.397  62.889  1.00105.42           C
ATOM    162  CZ3 TRP A  22      61.810  49.159  61.326  1.00105.42           C
ATOM    163  CH2 TRP A  22      62.329  49.029  62.600  1.00105.42           C
ATOM    164  C   TRP A  22      64.009  49.540  56.249  1.00105.42           C
ATOM    165  O   TRP A  22      62.781  49.538  56.296  1.00105.42           O
ATOM    166  N   GLN A  23      64.674  49.717  55.095  1.00 67.02           N
ATOM    167  CA  GLN A  23      63.988  49.665  53.833  1.00 67.02           C
ATOM    168  CB  GLN A  23      64.874  50.088  52.648  1.00 67.02           C
ATOM    169  CG  GLN A  23      64.161  50.014  51.295  1.00 67.02           C
ATOM    170  CD  GLN A  23      65.179  50.358  50.216  1.00 67.02           C
ATOM    171  OE1 GLN A  23      64.973  50.110  49.028  1.00 67.02           O
ATOM    172  NE2 GLN A  23      66.325  50.947  50.647  1.00 67.02           N
ATOM    173  C   GLN A  23      63.575  48.250  53.542  1.00 67.02           C
ATOM    174  O   GLN A  23      62.497  48.007  53.006  1.00 67.02           O
ATOM    175  N   GLN A  24      64.460  47.284  53.860  1.00 71.26           N
ATOM    176  CA  GLN A  24      64.304  45.889  53.554  1.00 71.26           C
ATOM    177  CB  GLN A  24      65.585  45.090  53.841  1.00 71.26           C
ATOM    178  CG  GLN A  24      66.784  45.500  52.989  1.00 71.26           C
ATOM    179  CD  GLN A  24      67.945  44.620  53.426  1.00 71.26           C
ATOM    180  OE1 GLN A  24      69.047  45.089  53.709  1.00 71.26           O
ATOM    181  NE2 GLN A  24      67.683  43.288  53.488  1.00 71.26           N
ATOM    182  C   GLN A  24      63.219  45.208  54.340  1.00 71.26           C
ATOM    183  O   GLN A  24      62.512  44.359  53.796  1.00 71.26           O
ATOM    184  N   ILE A  25      63.051  45.555  55.630  1.00175.23           N
ATOM    185  CA  ILE A  25      62.211  44.774  56.496  1.00175.23           C
ATOM    186  CB  ILE A  25      62.256  45.218  57.943  1.00175.23           C
ATOM    187  CG2 ILE A  25      63.730  45.263  58.368  1.00175.23           C
ATOM    188  CG1 ILE A  25      61.556  46.560  58.183  1.00175.23           C
ATOM    189  CD1 ILE A  25      60.056  46.405  58.406  1.00175.23           C
ATOM    190  C   ILE A  25      60.788  44.741  56.009  1.00175.23           C
ATOM    191  O   ILE A  25      60.162  45.768  55.750  1.00175.23           O
ATOM    192  N   THR A  26      60.292  43.502  55.786  1.00 70.46           N
ATOM    193  CA  THR A  26      58.954  43.209  55.352  1.00 70.46           C
ATOM    194  CB  THR A  26      58.834  41.857  54.714  1.00 70.46           C
ATOM    195  OG1 THR A  26      59.145  40.844  55.656  1.00 70.46           O
ATOM    196  CG2 THR A  26      59.796  41.787  53.514  1.00 70.46           C
ATOM    197  C   THR A  26      57.950  43.250  56.472  1.00 70.46           C
ATOM    198  O   THR A  26      56.809  43.647  56.245  1.00 70.46           O
ATOM    199  N   HIS A  27      58.324  42.813  57.698  1.00 64.53           N
ATOM    200  CA  HIS A  27      57.347  42.701  58.751  1.00 64.53           C
ATOM    201  ND1 HIS A  27      54.585  40.896  59.487  1.00 64.53           N
ATOM    202  CG  HIS A  27      55.867  41.010  59.977  1.00 64.53           C
ATOM    203  CB  HIS A  27      57.070  41.230  59.110  1.00 64.53           C
ATOM    204  NE2 HIS A  27      54.451  40.649  61.693  1.00 64.53           N
ATOM    205  CD2 HIS A  27      55.767  40.859  61.323  1.00 64.53           C
ATOM    206  CE1 HIS A  27      53.778  40.680  60.557  1.00 64.53           C
ATOM    207  C   HIS A  27      57.859  43.405  59.978  1.00 64.53           C
ATOM    208  O   HIS A  27      59.068  43.553  60.165  1.00 64.53           O
ATOM    209  N   PRO A  28      56.959  43.843  60.830  1.00147.44           N
ATOM    210  CA  PRO A  28      57.352  44.584  62.002  1.00147.44           C
ATOM    211  CD  PRO A  28      55.625  44.211  60.388  1.00147.44           C
ATOM    212  CB  PRO A  28      56.097  45.316  62.490  1.00147.44           C
ATOM    213  CG  PRO A  28      54.940  44.718  61.667  1.00147.44           C
ATOM    214  C   PRO A  28      58.041  43.761  63.039  1.00147.44           C
ATOM    215  O   PRO A  28      57.794  42.557  63.122  1.00147.44           O
ATOM    216  N   VAL A  29      58.927  44.397  63.838  1.00107.61           N
ATOM    217  CA  VAL A  29      59.624  43.646  64.838  1.00107.61           C
ATOM    218  CB  VAL A  29      60.886  44.302  65.339  1.00107.61           C
ATOM    219  CG1 VAL A  29      60.547  45.575  66.133  1.00107.61           C
ATOM    220  CG2 VAL A  29      61.689  43.248  66.120  1.00107.61           C
ATOM    221  C   VAL A  29      58.681  43.410  65.968  1.00107.61           C
ATOM    222  O   VAL A  29      58.140  44.340  66.563  1.00107.61           O
ATOM    223  N   ALA A  30      58.469  42.125  66.302  1.00 26.26           N
ATOM    224  CA  ALA A  30      57.528  41.790  67.327  1.00 26.26           C
ATOM    225  CB  ALA A  30      57.252  40.280  67.437  1.00 26.26           C
ATOM    226  C   ALA A  30      58.071  42.260  68.635  1.00 26.26           C
ATOM    227  O   ALA A  30      59.272  42.170  68.888  1.00 26.26           O
ATOM    228  N   GLY A  31      57.174  42.783  69.501  1.00 19.09           N
ATOM    229  CA  GLY A  31      57.566  43.276  70.794  1.00 19.09           C
ATOM    230  C   GLY A  31      56.545  44.282  71.238  1.00 19.09           C
ATOM    231  O   GLY A  31      55.501  44.438  70.605  1.00 19.09           O
ATOM    232  N   SER A  32      56.821  44.982  72.362  1.00 39.26           N
ATOM    233  CA  SER A  32      55.927  45.996  72.862  1.00 39.26           C
ATOM    234  CB  SER A  32      56.314  46.501  74.269  1.00 39.26           C
ATOM    235  OG  SER A  32      55.424  47.516  74.709  1.00 39.26           O
ATOM    236  C   SER A  32      56.017  47.154  71.918  1.00 39.26           C
ATOM    237  O   SER A  32      57.101  47.473  71.435  1.00 39.26           O
ATOM    238  N   PRO A  33      54.910  47.785  71.611  1.00170.22           N
ATOM    239  CA  PRO A  33      54.990  48.892  70.695  1.00170.22           C
ATOM    240  CD  PRO A  33      53.662  47.053  71.458  1.00170.22           C
ATOM    241  CB  PRO A  33      53.573  49.120  70.174  1.00170.22           C
ATOM    242  CG  PRO A  33      52.926  47.726  70.286  1.00170.22           C
ATOM    243  C   PRO A  33      55.620  50.095  71.316  1.00170.22           C
ATOM    244  O   PRO A  33      55.099  50.579  72.321  1.00170.22           O
ATOM    245  N   GLN A  34      56.708  50.627  70.717  1.00 81.99           N
ATOM    246  CA  GLN A  34      57.318  51.792  71.291  1.00 81.99           C
ATOM    247  CB  GLN A  34      58.251  51.469  72.470  1.00 81.99           C
ATOM    248  CG  GLN A  34      57.478  50.914  73.673  1.00 81.99           C
ATOM    249  CD  GLN A  34      58.456  50.582  74.791  1.00 81.99           C
ATOM    250  OE1 GLN A  34      58.985  49.472  74.837  1.00 81.99           O
ATOM    251  NE2 GLN A  34      58.699  51.552  75.710  1.00 81.99           N
ATOM    252  C   GLN A  34      58.077  52.533  70.234  1.00 81.99           C
ATOM    253  O   GLN A  34      58.982  52.002  69.588  1.00 81.99           O
ATOM    254  N   ALA A  35      57.687  53.803  70.020  1.00 42.64           N
ATOM    255  CA  ALA A  35      58.388  54.638  69.090  1.00 42.64           C
ATOM    256  CB  ALA A  35      57.588  55.875  68.647  1.00 42.64           C
ATOM    257  C   ALA A  35      59.612  55.112  69.791  1.00 42.64           C
ATOM    258  O   ALA A  35      59.581  55.405  70.986  1.00 42.64           O
ATOM    259  N   ILE A  36      60.736  55.195  69.063  1.00132.26           N
ATOM    260  CA  ILE A  36      61.909  55.646  69.735  1.00132.26           C
ATOM    261  CB  ILE A  36      62.931  54.567  69.904  1.00132.26           C
ATOM    262  CG2 ILE A  36      64.066  55.173  70.726  1.00132.26           C
ATOM    263  CG1 ILE A  36      62.331  53.339  70.601  1.00132.26           C
ATOM    264  CD1 ILE A  36      63.229  52.107  70.522  1.00132.26           C
ATOM    265  C   ILE A  36      62.541  56.727  68.917  1.00132.26           C
ATOM    266  O   ILE A  36      62.740  56.567  67.714  1.00132.26           O
ATOM    267  N   GLY A  37      62.867  57.870  69.555  1.00 30.64           N
ATOM    268  CA  GLY A  37      63.567  58.907  68.851  1.00 30.64           C
ATOM    269  C   GLY A  37      62.622  60.000  68.465  1.00 30.64           C
ATOM    270  O   GLY A  37      61.593  60.218  69.101  1.00 30.64           O
ATOM    271  N   GLY A  38      63.001  60.735  67.401  1.00 28.67           N
ATOM    272  CA  GLY A  38      62.218  61.806  66.861  1.00 28.67           C
ATOM    273  C   GLY A  38      61.751  61.375  65.498  1.00 28.67           C
ATOM    274  O   GLY A  38      62.241  60.400  64.932  1.00 28.67           O
ATOM    275  N   PHE A  39      60.806  62.136  64.917  1.00 74.17           N
ATOM    276  CA  PHE A  39      60.181  61.790  63.670  1.00 74.17           C
ATOM    277  CB  PHE A  39      59.041  62.751  63.282  1.00 74.17           C
ATOM    278  CG  PHE A  39      57.980  62.577  64.316  1.00 74.17           C
ATOM    279  CD1 PHE A  39      57.142  61.487  64.274  1.00 74.17           C
ATOM    280  CD2 PHE A  39      57.818  63.500  65.326  1.00 74.17           C
ATOM    281  CE1 PHE A  39      56.163  61.314  65.223  1.00 74.17           C
ATOM    282  CE2 PHE A  39      56.842  63.332  66.280  1.00 74.17           C
ATOM    283  CZ  PHE A  39      56.012  62.238  66.230  1.00 74.17           C
ATOM    284  C   PHE A  39      61.185  61.771  62.553  1.00 74.17           C
ATOM    285  O   PHE A  39      61.003  61.043  61.577  1.00 74.17           O
ATOM    286  N   ALA A  40      62.178  62.681  62.593  1.00 58.14           N
ATOM    287  CA  ALA A  40      63.255  62.706  61.642  1.00 58.14           C
ATOM    288  CB  ALA A  40      64.070  64.009  61.707  1.00 58.14           C
ATOM    289  C   ALA A  40      64.207  61.568  61.875  1.00 58.14           C
ATOM    290  O   ALA A  40      64.730  60.984  60.927  1.00 58.14           O
ATOM    291  N   ASN A  41      64.497  61.247  63.152  1.00 72.50           N
ATOM    292  CA  ASN A  41      65.457  60.215  63.424  1.00 72.50           C
ATOM    293  CB  ASN A  41      66.748  60.784  64.034  1.00 72.50           C
ATOM    294  CG  ASN A  41      67.252  61.875  63.098  1.00 72.50           C
ATOM    295  OD1 ASN A  41      66.853  63.032  63.212  1.00 72.50           O
ATOM    296  ND2 ASN A  41      68.149  61.504  62.146  1.00 72.50           N
ATOM    297  C   ASN A  41      64.864  59.312  64.458  1.00 72.50           C
ATOM    298  O   ASN A  41      64.608  59.742  65.581  1.00 72.50           O
ATOM    299  N   GLY A  42      64.652  58.025  64.120  1.00 29.10           N
ATOM    300  CA  GLY A  42      64.084  57.108  65.067  1.00 29.10           C
ATOM    301  C   GLY A  42      63.517  55.955  64.303  1.00 29.10           C
ATOM    302  O   GLY A  42      63.484  55.963  63.072  1.00 29.10           O
ATOM    303  N   CYS A  43      63.069  54.920  65.039  1.00 52.23           N
ATOM    304  CA  CYS A  43      62.453  53.768  64.458  1.00 52.23           C
ATOM    305  CB  CYS A  43      63.406  52.569  64.353  1.00 52.23           C
ATOM    306  SG  CYS A  43      64.730  52.888  63.148  1.00 52.23           S
ATOM    307  C   CYS A  43      61.331  53.410  65.374  1.00 52.23           C
ATOM    308  O   CYS A  43      61.085  54.120  66.351  1.00 52.23           O
ATOM    309  N   VAL A  44      60.585  52.334  65.063  1.00 47.55           N
ATOM    310  CA  VAL A  44      59.520  51.939  65.934  1.00 47.55           C
ATOM    311  CB  VAL A  44      58.153  52.309  65.418  1.00 47.55           C
ATOM    312  CG1 VAL A  44      57.085  51.769  66.386  1.00 47.55           C
ATOM    313  CG2 VAL A  44      58.088  53.835  65.231  1.00 47.55           C
ATOM    314  C   VAL A  44      59.567  50.450  66.039  1.00 47.55           C
ATOM    315  O   VAL A  44      59.825  49.752  65.058  1.00 47.55           O
ATOM    316  N   ILE A  45      59.315  49.926  67.251  1.00 49.02           N
ATOM    317  CA  ILE A  45      59.284  48.509  67.465  1.00 49.02           C
ATOM    318  CB  ILE A  45      60.174  48.047  68.584  1.00 49.02           C
ATOM    319  CG2 ILE A  45      61.632  48.356  68.205  1.00 49.02           C
ATOM    320  CG1 ILE A  45      59.732  48.680  69.912  1.00 49.02           C
ATOM    321  CD1 ILE A  45      60.415  48.076  71.139  1.00 49.02           C
ATOM    322  C   ILE A  45      57.870  48.187  67.841  1.00 49.02           C
ATOM    323  O   ILE A  45      57.179  49.013  68.435  1.00 49.02           O
ATOM    324  N   GLY A  46      57.382  46.995  67.438  1.00 26.39           N
ATOM    325  CA  GLY A  46      56.051  46.567  67.775  1.00 26.39           C
ATOM    326  C   GLY A  46      55.045  47.366  66.995  1.00 26.39           C
ATOM    327  O   GLY A  46      53.932  47.594  67.469  1.00 26.39           O
ATOM    328  N   ALA A  47      55.404  47.809  65.773  1.00 38.26           N
ATOM    329  CA  ALA A  47      54.518  48.612  64.973  1.00 38.26           C
ATOM    330  CB  ALA A  47      55.184  49.185  63.711  1.00 38.26           C
ATOM    331  C   ALA A  47      53.330  47.805  64.531  1.00 38.26           C
ATOM    332  O   ALA A  47      53.440  46.618  64.225  1.00 38.26           O
ATOM    333  N   MET A  48      52.147  48.461  64.498  1.00 66.34           N
ATOM    334  CA  MET A  48      50.915  47.837  64.095  1.00 66.34           C
ATOM    335  CB  MET A  48      49.699  48.305  64.909  1.00 66.34           C
ATOM    336  CG  MET A  48      49.787  47.856  66.365  1.00 66.34           C
ATOM    337  SD  MET A  48      49.707  46.054  66.579  1.00 66.34           S
ATOM    338  CE  MET A  48      50.659  46.064  68.124  1.00 66.34           C
ATOM    339  C   MET A  48      50.632  48.141  62.657  1.00 66.34           C
ATOM    340  O   MET A  48      51.050  49.158  62.102  1.00 66.34           O
ATOM    341  N   PRO A  49      49.961  47.216  62.029  1.00 91.01           N
ATOM    342  CA  PRO A  49      49.539  47.414  60.674  1.00 91.01           C
ATOM    343  CD  PRO A  49      50.160  45.810  62.335  1.00 91.01           C
ATOM    344  CB  PRO A  49      49.415  46.023  60.050  1.00 91.01           C
ATOM    345  CG  PRO A  49      49.361  45.070  61.254  1.00 91.01           C
ATOM    346  C   PRO A  49      48.259  48.166  60.634  1.00 91.01           C
ATOM    347  O   PRO A  49      47.460  48.047  61.564  1.00 91.01           O
ATOM    348  N   LEU A  50      48.056  48.969  59.580  1.00 92.86           N
ATOM    349  CA  LEU A  50      46.762  49.538  59.409  1.00 92.86           C
ATOM    350  CB  LEU A  50      46.769  50.886  58.672  1.00 92.86           C
ATOM    351  CG  LEU A  50      45.383  51.544  58.524  1.00 92.86           C
ATOM    352  CD1 LEU A  50      44.705  51.793  59.881  1.00 92.86           C
ATOM    353  CD2 LEU A  50      45.497  52.845  57.721  1.00 92.86           C
ATOM    354  C   LEU A  50      46.025  48.511  58.611  1.00 92.86           C
ATOM    355  O   LEU A  50      46.625  47.782  57.823  1.00 92.86           O
ATOM    356  N   PRO A  51      44.752  48.378  58.838  1.00 99.29           N
ATOM    357  CA  PRO A  51      44.009  47.461  58.022  1.00 99.29           C
ATOM    358  CD  PRO A  51      44.250  48.420  60.197  1.00 99.29           C
ATOM    359  CB  PRO A  51      42.691  47.230  58.756  1.00 99.29           C
ATOM    360  CG  PRO A  51      43.074  47.428  60.236  1.00 99.29           C
ATOM    361  C   PRO A  51      43.888  48.063  56.655  1.00 99.29           C
ATOM    362  O   PRO A  51      43.949  49.285  56.534  1.00 99.29           O
ATOM    363  N   LEU A  52      43.881  47.214  55.615  1.00108.00           N
ATOM    364  CA  LEU A  52      43.679  47.596  54.246  1.00108.00           C
ATOM    365  CB  LEU A  52      44.374  46.617  53.286  1.00108.00           C
ATOM    366  CG  LEU A  52      45.903  46.599  53.518  1.00108.00           C
ATOM    367  CD1 LEU A  52      46.623  45.644  52.558  1.00108.00           C
ATOM    368  CD2 LEU A  52      46.493  48.019  53.483  1.00108.00           C
ATOM    369  C   LEU A  52      42.212  47.736  53.897  1.00108.00           C
ATOM    370  O   LEU A  52      41.854  48.440  52.958  1.00108.00           O
ATOM    371  N   GLU A  53      41.351  46.984  54.610  1.00135.94           N
ATOM    372  CA  GLU A  53      39.941  46.704  54.402  1.00135.94           C
ATOM    373  CB  GLU A  53      39.523  45.420  55.129  1.00135.94           C
ATOM    374  CG  GLU A  53      40.273  44.187  54.621  1.00135.94           C
ATOM    375  CD  GLU A  53      41.695  44.243  55.164  1.00135.94           C
ATOM    376  OE1 GLU A  53      41.876  44.746  56.305  1.00135.94           O
ATOM    377  OE2 GLU A  53      42.623  43.801  54.434  1.00135.94           O
ATOM    378  C   GLU A  53      38.871  47.734  54.719  1.00135.94           C
ATOM    379  O   GLU A  53      37.803  47.670  54.111  1.00135.94           O
ATOM    380  N   SER A  54      39.081  48.674  55.666  1.00 84.92           N
ATOM    381  CA  SER A  54      38.051  49.510  56.256  1.00 84.92           C
ATOM    382  CB  SER A  54      38.610  50.683  57.081  1.00 84.92           C
ATOM    383  OG  SER A  54      37.536  51.442  57.620  1.00 84.92           O
ATOM    384  C   SER A  54      37.031  50.096  55.319  1.00 84.92           C
ATOM    385  O   SER A  54      37.243  50.262  54.120  1.00 84.92           O
ATOM    386  N   ALA A  55      35.815  50.298  55.882  1.00 72.35           N
ATOM    387  CA  ALA A  55      34.695  50.959  55.265  1.00 72.35           C
ATOM    388  CB  ALA A  55      33.371  50.707  56.007  1.00 72.35           C
ATOM    389  C   ALA A  55      34.920  52.451  55.194  1.00 72.35           C
ATOM    390  O   ALA A  55      34.471  53.112  54.259  1.00 72.35           O
ATOM    391  N   ASP A  56      35.524  53.040  56.248  1.00120.80           N
ATOM    392  CA  ASP A  56      35.764  54.460  56.343  1.00120.80           C
ATOM    393  CB  ASP A  56      35.761  54.984  57.791  1.00120.80           C
ATOM    394  CG  ASP A  56      36.762  54.196  58.605  1.00120.80           C
ATOM    395  OD1 ASP A  56      37.978  54.257  58.293  1.00120.80           O
ATOM    396  OD2 ASP A  56      36.316  53.500  59.552  1.00120.80           O
ATOM    397  C   ASP A  56      36.950  54.990  55.573  1.00120.80           C
ATOM    398  O   ASP A  56      36.947  56.162  55.203  1.00120.80           O
ATOM    399  N   TYR A  57      38.024  54.201  55.355  1.00 97.91           N
ATOM    400  CA  TYR A  57      39.147  54.735  54.624  1.00 97.91           C
ATOM    401  CB  TYR A  57      40.348  55.167  55.505  1.00 97.91           C
ATOM    402  CG  TYR A  57      40.904  53.985  56.236  1.00 97.91           C
ATOM    403  CD1 TYR A  57      41.787  53.119  55.631  1.00 97.91           C
ATOM    404  CD2 TYR A  57      40.559  53.744  57.545  1.00 97.91           C
ATOM    405  CE1 TYR A  57      42.291  52.030  56.307  1.00 97.91           C
ATOM    406  CE2 TYR A  57      41.058  52.658  58.230  1.00 97.91           C
ATOM    407  CZ  TYR A  57      41.921  51.789  57.608  1.00 97.91           C
ATOM    408  OH  TYR A  57      42.435  50.668  58.302  1.00 97.91           O
ATOM    409  C   TYR A  57      39.680  53.723  53.662  1.00 97.91           C
ATOM    410  O   TYR A  57      39.385  52.532  53.752  1.00 97.91           O
ATOM    411  N   GLN A  58      40.465  54.216  52.678  1.00 77.99           N
ATOM    412  CA  GLN A  58      41.173  53.378  51.754  1.00 77.99           C
ATOM    413  CB  GLN A  58      40.925  53.706  50.271  1.00 77.99           C
ATOM    414  CG  GLN A  58      41.756  52.835  49.322  1.00 77.99           C
ATOM    415  CD  GLN A  58      41.787  53.495  47.953  1.00 77.99           C
ATOM    416  OE1 GLN A  58      40.751  53.783  47.355  1.00 77.99           O
ATOM    417  NE2 GLN A  58      43.020  53.755  47.438  1.00 77.99           N
ATOM    418  C   GLN A  58      42.611  53.691  52.006  1.00 77.99           C
ATOM    419  O   GLN A  58      42.923  54.700  52.636  1.00 77.99           O
ATOM    420  N   VAL A  59      43.525  52.830  51.524  1.00148.60           N
ATOM    421  CA  VAL A  59      44.929  53.022  51.678  1.00148.60           C
ATOM    422  CB  VAL A  59      45.686  51.721  51.754  1.00148.60           C
ATOM    423  CG1 VAL A  59      45.564  51.037  50.382  1.00148.60           C
ATOM    424  CG2 VAL A  59      47.129  51.941  52.258  1.00148.60           C
ATOM    425  C   VAL A  59      45.336  53.763  50.449  1.00148.60           C
ATOM    426  O   VAL A  59      44.542  54.516  49.884  1.00148.60           O
ATOM    427  N   MET A  60      46.628  53.670  50.093  1.00126.36           N
ATOM    428  CA  MET A  60      47.129  54.210  48.870  1.00126.36           C
ATOM    429  CB  MET A  60      47.163  55.744  48.879  1.00126.36           C
ATOM    430  CG  MET A  60      47.564  56.360  47.541  1.00126.36           C
ATOM    431  SD  MET A  60      47.278  58.150  47.461  1.00126.36           S
ATOM    432  CE  MET A  60      45.478  57.983  47.296  1.00126.36           C
ATOM    433  C   MET A  60      48.533  53.688  48.752  1.00126.36           C
ATOM    434  O   MET A  60      49.245  53.598  49.749  1.00126.36           O
ATOM    435  N   ARG A  61      48.945  53.293  47.531  1.00167.74           N
ATOM    436  CA  ARG A  61      50.284  52.863  47.228  1.00167.74           C
ATOM    437  CB  ARG A  61      51.264  54.049  47.225  1.00167.74           C
ATOM    438  CG  ARG A  61      50.715  55.239  46.431  1.00167.74           C
ATOM    439  CD  ARG A  61      51.774  56.246  45.993  1.00167.74           C
ATOM    440  NE  ARG A  61      52.622  56.549  47.173  1.00167.74           N
ATOM    441  CZ  ARG A  61      53.922  56.142  47.151  1.00167.74           C
ATOM    442  NH1 ARG A  61      54.394  55.475  46.055  1.00167.74           N
ATOM    443  NH2 ARG A  61      54.740  56.397  48.211  1.00167.74           N
ATOM    444  C   ARG A  61      50.775  51.802  48.185  1.00167.74           C
ATOM    445  O   ARG A  61      51.878  51.917  48.716  1.00167.74           O
ATOM    446  N   PRO A  62      50.017  50.756  48.402  1.00 74.71           N
ATOM    447  CA  PRO A  62      50.363  49.682  49.304  1.00 74.71           C
ATOM    448  CD  PRO A  62      48.939  50.386  47.499  1.00 74.71           C
ATOM    449  CB  PRO A  62      49.174  48.723  49.247  1.00 74.71           C
ATOM    450  CG  PRO A  62      48.645  48.909  47.814  1.00 74.71           C
ATOM    451  C   PRO A  62      51.636  48.994  48.893  1.00 74.71           C
ATOM    452  O   PRO A  62      52.207  48.274  49.709  1.00 74.71           O
ATOM    453  N   ASP A  63      52.090  49.171  47.638  1.00 55.97           N
ATOM    454  CA  ASP A  63      53.285  48.532  47.153  1.00 55.97           C
ATOM    455  CB  ASP A  63      53.559  48.868  45.679  1.00 55.97           C
ATOM    456  CG  ASP A  63      53.524  50.382  45.566  1.00 55.97           C
ATOM    457  OD1 ASP A  63      52.398  50.942  45.648  1.00 55.97           O
ATOM    458  OD2 ASP A  63      54.611  50.998  45.419  1.00 55.97           O
ATOM    459  C   ASP A  63      54.454  48.977  47.990  1.00 55.97           C
ATOM    460  O   ASP A  63      55.384  48.207  48.228  1.00 55.97           O
ATOM    461  N   GLN A  64      54.420  50.236  48.461  1.00 72.91           N
ATOM    462  CA  GLN A  64      55.430  50.866  49.271  1.00 72.91           C
ATOM    463  CB  GLN A  64      55.094  52.338  49.552  1.00 72.91           C
ATOM    464  CG  GLN A  64      54.925  53.178  48.285  1.00 72.91           C
ATOM    465  CD  GLN A  64      56.304  53.472  47.716  1.00 72.91           C
ATOM    466  OE1 GLN A  64      56.886  54.509  48.029  1.00 72.91           O
ATOM    467  NE2 GLN A  64      56.837  52.552  46.870  1.00 72.91           N
ATOM    468  C   GLN A  64      55.515  50.174  50.612  1.00 72.91           C
ATOM    469  O   GLN A  64      56.545  50.227  51.280  1.00 72.91           O
ATOM    470  N   ARG A  65      54.403  49.569  51.074  1.00123.92           N
ATOM    471  CA  ARG A  65      54.315  48.866  52.331  1.00123.92           C
ATOM    472  CB  ARG A  65      55.331  47.720  52.477  1.00123.92           C
ATOM    473  CG  ARG A  65      55.075  46.555  51.516  1.00123.92           C
ATOM    474  CD  ARG A  65      55.872  45.302  51.879  1.00123.92           C
ATOM    475  NE  ARG A  65      54.938  44.330  52.519  1.00123.92           N
ATOM    476  CZ  ARG A  65      54.550  44.480  53.818  1.00123.92           C
ATOM    477  NH1 ARG A  65      54.922  45.584  54.526  1.00123.92           N
ATOM    478  NH2 ARG A  65      53.771  43.521  54.403  1.00123.92           N
ATOM    479  C   ARG A  65      54.456  49.811  53.500  1.00123.92           C
ATOM    480  O   ARG A  65      54.670  49.394  54.634  1.00123.92           O
ATOM    481  N   ARG A  66      54.229  51.109  53.247  1.00185.43           N
ATOM    482  CA  ARG A  66      54.312  52.233  54.146  1.00185.43           C
ATOM    483  CB  ARG A  66      54.371  53.583  53.417  1.00185.43           C
ATOM    484  CG  ARG A  66      55.690  53.771  52.661  1.00185.43           C
ATOM    485  CD  ARG A  66      55.885  55.169  52.075  1.00185.43           C
ATOM    486  NE  ARG A  66      56.128  56.094  53.219  1.00185.43           N
ATOM    487  CZ  ARG A  66      57.077  57.068  53.116  1.00185.43           C
ATOM    488  NH1 ARG A  66      57.797  57.201  51.965  1.00185.43           N
ATOM    489  NH2 ARG A  66      57.317  57.906  54.171  1.00185.43           N
ATOM    490  C   ARG A  66      53.172  52.272  55.140  1.00185.43           C
ATOM    491  O   ARG A  66      53.053  53.241  55.886  1.00185.43           O
ATOM    492  N   TYR A  67      52.233  51.307  55.090  1.00158.10           N
ATOM    493  CA  TYR A  67      51.035  51.262  55.899  1.00158.10           C
ATOM    494  CB  TYR A  67      49.910  50.354  55.353  1.00158.10           C
ATOM    495  CG  TYR A  67      50.325  48.939  55.153  1.00158.10           C
ATOM    496  CD1 TYR A  67      51.061  48.564  54.050  1.00158.10           C
ATOM    497  CD2 TYR A  67      49.936  47.978  56.054  1.00158.10           C
ATOM    498  CE1 TYR A  67      51.423  47.249  53.868  1.00158.10           C
ATOM    499  CE2 TYR A  67      50.294  46.665  55.878  1.00158.10           C
ATOM    500  CZ  TYR A  67      51.036  46.298  54.783  1.00158.10           C
ATOM    501  OH  TYR A  67      51.397  44.947  54.606  1.00158.10           O
ATOM    502  C   TYR A  67      51.204  51.079  57.396  1.00158.10           C
ATOM    503  O   TYR A  67      50.227  51.236  58.126  1.00158.10           O
ATOM    504  N   PHE A  68      52.363  50.616  57.909  1.00 87.50           N
ATOM    505  CA  PHE A  68      52.528  50.391  59.334  1.00 87.50           C
ATOM    506  CB  PHE A  68      53.686  49.429  59.645  1.00 87.50           C
ATOM    507  CG  PHE A  68      53.328  48.140  58.990  1.00 87.50           C
ATOM    508  CD1 PHE A  68      53.495  48.001  57.634  1.00 87.50           C
ATOM    509  CD2 PHE A  68      52.833  47.081  59.714  1.00 87.50           C
ATOM    510  CE1 PHE A  68      53.170  46.827  56.999  1.00 87.50           C
ATOM    511  CE2 PHE A  68      52.507  45.901  59.083  1.00 87.50           C
ATOM    512  CZ  PHE A  68      52.674  45.773  57.725  1.00 87.50           C
ATOM    513  C   PHE A  68      52.786  51.677  60.085  1.00 87.50           C
ATOM    514  O   PHE A  68      53.149  52.696  59.501  1.00 87.50           O
ATOM    515  N   GLY A  69      52.565  51.659  61.428  1.00 31.00           N
ATOM    516  CA  GLY A  69      52.795  52.814  62.260  1.00 31.00           C
ATOM    517  C   GLY A  69      52.519  52.433  63.689  1.00 31.00           C
ATOM    518  O   GLY A  69      52.246  51.275  63.991  1.00 31.00           O
ATOM    519  N   HIS A  70      52.594  53.419  64.614  1.00 67.80           N
ATOM    520  CA  HIS A  70      52.353  53.178  66.010  1.00 67.80           C
ATOM    521  ND1 HIS A  70      53.996  53.414  68.896  1.00 67.80           N
ATOM    522  CG  HIS A  70      52.905  54.054  68.351  1.00 67.80           C
ATOM    523  CB  HIS A  70      52.781  54.373  66.891  1.00 67.80           C
ATOM    524  NE2 HIS A  70      52.594  53.817  70.574  1.00 67.80           N
ATOM    525  CD2 HIS A  70      52.059  54.292  69.391  1.00 67.80           C
ATOM    526  CE1 HIS A  70      53.761  53.297  70.226  1.00 67.80           C
ATOM    527  C   HIS A  70      50.878  52.948  66.166  1.00 67.80           C
ATOM    528  O   HIS A  70      50.083  53.485  65.396  1.00 67.80           O
ATOM    529  N   PRO A  71      50.485  52.145  67.127  1.00 92.84           N
ATOM    530  CA  PRO A  71      49.106  51.805  67.361  1.00 92.84           C
ATOM    531  CD  PRO A  71      51.400  51.409  67.980  1.00 92.84           C
ATOM    532  CB  PRO A  71      49.117  50.794  68.516  1.00 92.84           C
ATOM    533  CG  PRO A  71      50.517  50.945  69.148  1.00 92.84           C
ATOM    534  C   PRO A  71      48.256  53.013  67.603  1.00 92.84           C
ATOM    535  O   PRO A  71      47.091  53.001  67.207  1.00 92.84           O
ATOM    536  N   ASP A  72      48.800  54.058  68.252  1.00 51.39           N
ATOM    537  CA  ASP A  72      48.048  55.247  68.532  1.00 51.39           C
ATOM    538  CB  ASP A  72      48.826  56.218  69.435  1.00 51.39           C
ATOM    539  CG  ASP A  72      48.990  55.520  70.777  1.00 51.39           C
ATOM    540  OD1 ASP A  72      48.055  54.774  71.177  1.00 51.39           O
ATOM    541  OD2 ASP A  72      50.056  55.720  71.418  1.00 51.39           O
ATOM    542  C   ASP A  72      47.738  55.940  67.240  1.00 51.39           C
ATOM    543  O   ASP A  72      46.658  56.506  67.078  1.00 51.39           O
ATOM    544  N   LEU A  73      48.702  55.915  66.298  1.00110.97           N
ATOM    545  CA  LEU A  73      48.582  56.542  65.012  1.00110.97           C
ATOM    546  CB  LEU A  73      49.893  56.433  64.203  1.00110.97           C
ATOM    547  CG  LEU A  73      49.955  57.321  62.945  1.00110.97           C
ATOM    548  CD1 LEU A  73      48.861  56.970  61.926  1.00110.97           C
ATOM    549  CD2 LEU A  73      49.968  58.809  63.320  1.00110.97           C
ATOM    550  C   LEU A  73      47.493  55.835  64.262  1.00110.97           C
ATOM    551  O   LEU A  73      46.698  56.458  63.559  1.00110.97           O
ATOM    552  N   LEU A  74      47.456  54.497  64.397  1.00113.02           N
ATOM    553  CA  LEU A  74      46.518  53.637  63.738  1.00113.02           C
ATOM    554  CB  LEU A  74      46.763  52.179  64.166  1.00113.02           C
ATOM    555  CG  LEU A  74      46.064  51.119  63.306  1.00113.02           C
ATOM    556  CD1 LEU A  74      44.535  51.283  63.277  1.00113.02           C
ATOM    557  CD2 LEU A  74      46.711  51.079  61.916  1.00113.02           C
ATOM    558  C   LEU A  74      45.148  54.008  64.221  1.00113.02           C
ATOM    559  O   LEU A  74      44.208  54.162  63.440  1.00113.02           O
ATOM    560  N   ASN A  75      45.030  54.181  65.550  1.00 44.87           N
ATOM    561  CA  ASN A  75      43.804  54.465  66.242  1.00 44.87           C
ATOM    562  CB  ASN A  75      44.052  54.530  67.764  1.00 44.87           C
ATOM    563  CG  ASN A  75      42.747  54.343  68.524  1.00 44.87           C
ATOM    564  OD1 ASN A  75      41.763  55.047  68.308  1.00 44.87           O
ATOM    565  ND2 ASN A  75      42.740  53.349  69.452  1.00 44.87           N
ATOM    566  C   ASN A  75      43.289  55.796  65.792  1.00 44.87           C
ATOM    567  O   ASN A  75      42.091  55.965  65.567  1.00 44.87           O
ATOM    568  N   PHE A  76      44.199  56.776  65.638  1.00 47.22           N
ATOM    569  CA  PHE A  76      43.807  58.108  65.281  1.00 47.22           C
ATOM    570  CB  PHE A  76      44.975  59.112  65.294  1.00 47.22           C
ATOM    571  CG  PHE A  76      44.375  60.461  65.086  1.00 47.22           C
ATOM    572  CD1 PHE A  76      43.743  61.107  66.124  1.00 47.22           C
ATOM    573  CD2 PHE A  76      44.448  61.078  63.860  1.00 47.22           C
ATOM    574  CE1 PHE A  76      43.188  62.353  65.940  1.00 47.22           C
ATOM    575  CE2 PHE A  76      43.894  62.321  63.669  1.00 47.22           C
ATOM    576  CZ  PHE A  76      43.262  62.960  64.707  1.00 47.22           C
ATOM    577  C   PHE A  76      43.198  58.092  63.914  1.00 47.22           C
ATOM    578  O   PHE A  76      42.187  58.750  63.672  1.00 47.22           O
ATOM    579  N   ILE A  77      43.796  57.325  62.985  1.00 91.88           N
ATOM    580  CA  ILE A  77      43.322  57.259  61.632  1.00 91.88           C
ATOM    581  CB  ILE A  77      44.152  56.338  60.778  1.00 91.88           C
ATOM    582  CG2 ILE A  77      43.429  56.137  59.434  1.00 91.88           C
ATOM    583  CG1 ILE A  77      45.582  56.888  60.643  1.00 91.88           C
ATOM    584  CD1 ILE A  77      45.644  58.255  59.961  1.00 91.88           C
ATOM    585  C   ILE A  77      41.931  56.723  61.639  1.00 91.88           C
ATOM    586  O   ILE A  77      41.054  57.240  60.948  1.00 91.88           O
ATOM    587  N   HIS A  78      41.684  55.663  62.430  1.00 70.49           N
ATOM    588  CA  HIS A  78      40.377  55.078  62.409  1.00 70.49           C
ATOM    589  ND1 HIS A  78      37.809  53.018  63.269  1.00 70.49           N
ATOM    590  CG  HIS A  78      39.043  52.996  62.656  1.00 70.49           C
ATOM    591  CB  HIS A  78      40.259  53.732  63.134  1.00 70.49           C
ATOM    592  NE2 HIS A  78      37.591  51.761  61.447  1.00 70.49           N
ATOM    593  CD2 HIS A  78      38.887  52.221  61.545  1.00 70.49           C
ATOM    594  CE1 HIS A  78      36.977  52.264  62.504  1.00 70.49           C
ATOM    595  C   HIS A  78      39.377  56.023  62.998  1.00 70.49           C
ATOM    596  O   HIS A  78      38.242  56.084  62.532  1.00 70.49           O
ATOM    597  N   ARG A  79      39.748  56.776  64.054  1.00102.27           N
ATOM    598  CA  ARG A  79      38.787  57.664  64.656  1.00102.27           C
ATOM    599  CB  ARG A  79      39.329  58.468  65.849  1.00102.27           C
ATOM    600  CG  ARG A  79      39.638  57.659  67.109  1.00102.27           C
ATOM    601  CD  ARG A  79      38.440  56.902  67.687  1.00102.27           C
ATOM    602  NE  ARG A  79      38.795  55.457  67.661  1.00102.27           N
ATOM    603  CZ  ARG A  79      38.476  54.673  66.590  1.00102.27           C
ATOM    604  NH1 ARG A  79      37.711  55.172  65.576  1.00102.27           N
ATOM    605  NH2 ARG A  79      38.925  53.386  66.534  1.00102.27           N
ATOM    606  C   ARG A  79      38.376  58.691  63.653  1.00102.27           C
ATOM    607  O   ARG A  79      37.187  58.939  63.468  1.00102.27           O
ATOM    608  N   LEU A  80      39.355  59.293  62.956  1.00 50.21           N
ATOM    609  CA  LEU A  80      39.098  60.386  62.063  1.00 50.21           C
ATOM    610  CB  LEU A  80      40.403  60.965  61.479  1.00 50.21           C
ATOM    611  CG  LEU A  80      40.230  62.229  60.614  1.00 50.21           C
ATOM    612  CD1 LEU A  80      39.646  63.390  61.436  1.00 50.21           C
ATOM    613  CD2 LEU A  80      41.550  62.614  59.923  1.00 50.21           C
ATOM    614  C   LEU A  80      38.223  59.929  60.934  1.00 50.21           C
ATOM    615  O   LEU A  80      37.273  60.613  60.553  1.00 50.21           O
ATOM    616  N   SER A  81      38.519  58.743  60.373  1.00 43.42           N
ATOM    617  CA  SER A  81      37.777  58.234  59.256  1.00 43.42           C
ATOM    618  CB  SER A  81      38.390  56.941  58.700  1.00 43.42           C
ATOM    619  OG  SER A  81      39.720  57.189  58.265  1.00 43.42           O
ATOM    620  C   SER A  81      36.376  57.944  59.696  1.00 43.42           C
ATOM    621  O   SER A  81      35.412  58.219  58.984  1.00 43.42           O
ATOM    622  N   ASP A  82      36.247  57.409  60.919  1.00129.65           N
ATOM    623  CA  ASP A  82      35.013  57.007  61.525  1.00129.65           C
ATOM    624  CB  ASP A  82      35.299  56.514  62.953  1.00129.65           C
ATOM    625  CG  ASP A  82      34.055  55.940  63.599  1.00129.65           C
ATOM    626  OD1 ASP A  82      33.004  55.822  62.914  1.00129.65           O
ATOM    627  OD2 ASP A  82      34.154  55.612  64.812  1.00129.65           O
ATOM    628  C   ASP A  82      34.120  58.204  61.613  1.00129.65           C
ATOM    629  O   ASP A  82      32.918  58.106  61.371  1.00129.65           O
ATOM    630  N   LYS A  83      34.679  59.374  61.978  1.00127.16           N
ATOM    631  CA  LYS A  83      33.858  60.547  62.064  1.00127.16           C
ATOM    632  CB  LYS A  83      34.545  61.794  62.659  1.00127.16           C
ATOM    633  CG  LYS A  83      34.635  61.781  64.186  1.00127.16           C
ATOM    634  CD  LYS A  83      35.748  60.892  64.727  1.00127.16           C
ATOM    635  CE  LYS A  83      35.559  60.453  66.176  1.00127.16           C
ATOM    636  NZ  LYS A  83      34.846  59.154  66.213  1.00127.16           N
ATOM    637  C   LYS A  83      33.372  60.932  60.699  1.00127.16           C
ATOM    638  O   LYS A  83      32.209  61.295  60.533  1.00127.16           O
ATOM    639  N   ALA A  84      34.248  60.845  59.679  1.00 31.29           N
ATOM    640  CA  ALA A  84      33.892  61.291  58.361  1.00 31.29           C
ATOM    641  CB  ALA A  84      35.028  61.116  57.336  1.00 31.29           C
ATOM    642  C   ALA A  84      32.725  60.492  57.876  1.00 31.29           C
ATOM    643  O   ALA A  84      31.798  61.036  57.278  1.00 31.29           O
ATOM    644  N   GLN A  85      32.740  59.174  58.143  1.00 87.08           N
ATOM    645  CA  GLN A  85      31.689  58.286  57.735  1.00 87.08           C
ATOM    646  CB  GLN A  85      31.948  56.840  58.195  1.00 87.08           C
ATOM    647  CG  GLN A  85      30.767  55.896  57.968  1.00 87.08           C
ATOM    648  CD  GLN A  85      30.605  55.702  56.474  1.00 87.08           C
ATOM    649  OE1 GLN A  85      30.907  56.589  55.679  1.00 87.08           O
ATOM    650  NE2 GLN A  85      30.115  54.497  56.079  1.00 87.08           N
ATOM    651  C   GLN A  85      30.421  58.724  58.390  1.00 87.08           C
ATOM    652  O   GLN A  85      29.361  58.747  57.767  1.00 87.08           O
ATOM    653  N   LYS A  86      30.512  59.113  59.670  1.00115.52           N
ATOM    654  CA  LYS A  86      29.360  59.510  60.428  1.00115.52           C
ATOM    655  CB  LYS A  86      29.730  59.944  61.853  1.00115.52           C
ATOM    656  CG  LYS A  86      30.481  58.876  62.643  1.00115.52           C
ATOM    657  CD  LYS A  86      31.137  59.419  63.912  1.00115.52           C
ATOM    658  CE  LYS A  86      32.005  58.382  64.619  1.00115.52           C
ATOM    659  NZ  LYS A  86      31.167  57.253  65.074  1.00115.52           N
ATOM    660  C   LYS A  86      28.751  60.704  59.756  1.00115.52           C
ATOM    661  O   LYS A  86      27.533  60.863  59.727  1.00115.52           O
ATOM    662  N   ASN A  87      29.618  61.579  59.221  1.00 94.72           N
ATOM    663  CA  ASN A  87      29.309  62.817  58.559  1.00 94.72           C
ATOM    664  CB  ASN A  87      30.556  63.696  58.379  1.00 94.72           C
ATOM    665  CG  ASN A  87      30.997  64.169  59.758  1.00 94.72           C
ATOM    666  OD1 ASN A  87      31.940  64.949  59.873  1.00 94.72           O
ATOM    667  ND2 ASN A  87      30.307  63.692  60.828  1.00 94.72           N
ATOM    668  C   ASN A  87      28.675  62.565  57.217  1.00 94.72           C
ATOM    669  O   ASN A  87      28.086  63.473  56.635  1.00 94.72           O
ATOM    670  N   GLN A  88      28.777  61.333  56.682  1.00139.06           N
ATOM    671  CA  GLN A  88      28.262  61.007  55.379  1.00139.06           C
ATOM    672  CB  GLN A  88      26.849  61.565  55.099  1.00139.06           C
ATOM    673  CG  GLN A  88      25.748  61.049  56.027  1.00139.06           C
ATOM    674  CD  GLN A  88      24.437  61.693  55.585  1.00139.06           C
ATOM    675  OE1 GLN A  88      24.264  62.023  54.412  1.00139.06           O
ATOM    676  NE2 GLN A  88      23.491  61.879  56.542  1.00139.06           N
ATOM    677  C   GLN A  88      29.148  61.583  54.317  1.00139.06           C
ATOM    678  O   GLN A  88      28.709  61.791  53.189  1.00139.06           O
ATOM    679  N   LEU A  89      30.427  61.847  54.648  1.00108.32           N
ATOM    680  CA  LEU A  89      31.371  62.318  53.666  1.00108.32           C
ATOM    681  CB  LEU A  89      32.479  63.229  54.223  1.00108.32           C
ATOM    682  CG  LEU A  89      31.991  64.650  54.570  1.00108.32           C
ATOM    683  CD1 LEU A  89      31.577  65.425  53.311  1.00108.32           C
ATOM    684  CD2 LEU A  89      30.870  64.632  55.609  1.00108.32           C
ATOM    685  C   LEU A  89      32.005  61.145  52.971  1.00108.32           C
ATOM    686  O   LEU A  89      31.805  59.994  53.357  1.00108.32           O
ATOM    687  N   GLY A  90      32.778  61.422  51.896  1.00 28.52           N
ATOM    688  CA  GLY A  90      33.404  60.395  51.103  1.00 28.52           C
ATOM    689  C   GLY A  90      34.562  59.816  51.858  1.00 28.52           C
ATOM    690  O   GLY A  90      35.031  60.391  52.837  1.00 28.52           O
ATOM    691  N   THR A  91      35.081  58.665  51.376  1.00123.35           N
ATOM    692  CA  THR A  91      36.114  57.921  52.057  1.00123.35           C
ATOM    693  CB  THR A  91      36.454  56.602  51.419  1.00123.35           C
ATOM    694  OG1 THR A  91      36.935  56.798  50.098  1.00123.35           O
ATOM    695  CG2 THR A  91      35.209  55.708  51.409  1.00123.35           C
ATOM    696  C   THR A  91      37.403  58.680  52.092  1.00123.35           C
ATOM    697  O   THR A  91      37.779  59.353  51.135  1.00123.35           O
ATOM    698  N   VAL A  92      38.128  58.564  53.224  1.00 57.43           N
ATOM    699  CA  VAL A  92      39.398  59.217  53.372  1.00 57.43           C
ATOM    700  CB  VAL A  92      39.807  59.448  54.802  1.00 57.43           C
ATOM    701  CG1 VAL A  92      38.742  60.325  55.478  1.00 57.43           C
ATOM    702  CG2 VAL A  92      40.046  58.101  55.502  1.00 57.43           C
ATOM    703  C   VAL A  92      40.450  58.364  52.720  1.00 57.43           C
ATOM    704  O   VAL A  92      40.312  57.141  52.663  1.00 57.43           O
ATOM    705  N   LEU A  93      41.521  59.008  52.188  1.00183.65           N
ATOM    706  CA  LEU A  93      42.597  58.311  51.526  1.00183.65           C
ATOM    707  CB  LEU A  93      43.067  58.946  50.201  1.00183.65           C
ATOM    708  CG  LEU A  93      42.072  58.868  49.032  1.00183.65           C
ATOM    709  CD1 LEU A  93      41.814  57.417  48.600  1.00183.65           C
ATOM    710  CD2 LEU A  93      40.791  59.653  49.346  1.00183.65           C
ATOM    711  C   LEU A  93      43.809  58.364  52.407  1.00183.65           C
ATOM    712  O   LEU A  93      44.224  59.434  52.849  1.00183.65           O
ATOM    713  N   ILE A  94      44.447  57.203  52.650  1.00140.51           N
ATOM    714  CA  ILE A  94      45.568  57.200  53.545  1.00140.51           C
ATOM    715  CB  ILE A  94      45.490  56.163  54.631  1.00140.51           C
ATOM    716  CG2 ILE A  94      44.405  56.543  55.648  1.00140.51           C
ATOM    717  CG1 ILE A  94      45.302  54.792  53.983  1.00140.51           C
ATOM    718  CD1 ILE A  94      45.549  53.587  54.881  1.00140.51           C
ATOM    719  C   ILE A  94      46.839  56.977  52.802  1.00140.51           C
ATOM    720  O   ILE A  94      47.092  55.913  52.235  1.00140.51           O
ATOM    721  N   GLY A  95      47.679  58.025  52.795  1.00 64.63           N
ATOM    722  CA  GLY A  95      48.971  57.946  52.193  1.00 64.63           C
ATOM    723  C   GLY A  95      49.979  57.603  53.251  1.00 64.63           C
ATOM    724  O   GLY A  95      49.688  57.565  54.448  1.00 64.63           O
ATOM    725  N   ASP A  96      51.227  57.454  52.767  1.00138.80           N
ATOM    726  CA  ASP A  96      52.451  57.045  53.394  1.00138.80           C
ATOM    727  CB  ASP A  96      53.678  57.714  52.743  1.00138.80           C
ATOM    728  CG  ASP A  96      53.685  57.364  51.253  1.00138.80           C
ATOM    729  OD1 ASP A  96      52.752  56.652  50.792  1.00138.80           O
ATOM    730  OD2 ASP A  96      54.628  57.821  50.553  1.00138.80           O
ATOM    731  C   ASP A  96      52.506  57.303  54.869  1.00138.80           C
ATOM    732  O   ASP A  96      52.525  58.436  55.351  1.00138.80           O
ATOM    733  N   MET A  97      52.580  56.184  55.615  1.00214.85           N
ATOM    734  CA  MET A  97      52.765  56.153  57.033  1.00214.85           C
ATOM    735  CB  MET A  97      51.919  55.084  57.741  1.00214.85           C
ATOM    736  CG  MET A  97      51.467  55.522  59.135  1.00214.85           C
ATOM    737  SD  MET A  97      50.028  56.639  59.114  1.00214.85           S
ATOM    738  CE  MET A  97      50.786  58.006  58.189  1.00214.85           C
ATOM    739  C   MET A  97      54.209  55.748  57.128  1.00214.85           C
ATOM    740  O   MET A  97      55.062  56.415  56.549  1.00214.85           O
ATOM    741  N   ALA A  98      54.550  54.650  57.835  1.00 60.91           N
ATOM    742  CA  ALA A  98      55.947  54.319  57.936  1.00 60.91           C
ATOM    743  CB  ALA A  98      56.523  54.547  59.345  1.00 60.91           C
ATOM    744  C   ALA A  98      56.175  52.879  57.578  1.00 60.91           C
ATOM    745  O   ALA A  98      55.240  52.103  57.394  1.00 60.91           O
ATOM    746  N   MET A  99      57.470  52.519  57.430  1.00 60.50           N
ATOM    747  CA  MET A  99      57.923  51.191  57.119  1.00 60.50           C
ATOM    748  CB  MET A  99      59.446  51.121  56.908  1.00 60.50           C
ATOM    749  CG  MET A  99      59.952  51.958  55.733  1.00 60.50           C
ATOM    750  SD  MET A  99      59.481  51.302  54.109  1.00 60.50           S
ATOM    751  CE  MET A  99      60.489  49.800  54.275  1.00 60.50           C
ATOM    752  C   MET A  99      57.644  50.342  58.318  1.00 60.50           C
ATOM    753  O   MET A  99      57.486  50.846  59.426  1.00 60.50           O
ATOM    754  N   PRO A 100      57.578  49.058  58.129  1.00 97.69           N
ATOM    755  CA  PRO A 100      57.329  48.161  59.225  1.00 97.69           C
ATOM    756  CD  PRO A 100      57.149  48.512  56.851  1.00 97.69           C
ATOM    757  CB  PRO A 100      57.062  46.803  58.575  1.00 97.69           C
ATOM    758  CG  PRO A 100      56.480  47.172  57.194  1.00 97.69           C
ATOM    759  C   PRO A 100      58.485  48.189  60.178  1.00 97.69           C
ATOM    760  O   PRO A 100      59.550  48.746  59.798  1.00 97.69           O
ATOM    761  OXT PRO A 100      58.344  47.661  61.315  1.00 97.69           O
TER
END
