# Supplementary material for: Effective Identification of Bacterial Type III Secretion Signals Using Joint Element Features
Source: PLoS One. 2013 Apr 4;8(4):e59754. doi: 10.1371/journal.pone.0059754 (PMC3617162; doi:10.1371/journal.pone.0059754)
Supplement: Zip file S1 — Predicted 3D structure of T3S and non-T3S signal sequences. (ZIP) [file pone.0059754.s017.zip › Supplemental_Zip_FileS1.Predicted_structure/neg/neg41.pdb]

HEADER protein
METHOD
METHOD    The models are generated by I-TASSER which combines the
METHOD    methods of threading, ab initio modeling and structural
METHOD    refinement. The procedure is fully automated.
METHOD
METHOD    Please cite following articles when you use the I-TASSER server:
METHOD 1. Ambrish Roy, Alper Kucukural, Yang Zhang. I-TASSER: a unified
METHOD    platform for automated protein structure and function prediction.
METHOD    Nature Protocols, vol 5, 725-738 (2010). 
METHOD 2. Yang Zhang. I-TASSER server for protein 3D structure prediction.
METHOD    BMC Bioinformatics, vol 9, 40 (2008).
METHOD
MODEL  1
REMARK PARENT N/A
ATOM      1  N   MET A   1      42.898  69.230  82.318  1.00                  
ATOM      2  CA  MET A   1      42.223  68.035  81.788  1.00                  
ATOM      3  HA  MET A   1      42.874  67.175  81.945  1.00                  
ATOM      4  CB  MET A   1      40.909  67.790  82.548  1.00                  
ATOM      5  HB1 MET A   1      40.396  66.934  82.107  1.00                  
ATOM      6  HB2 MET A   1      40.265  68.664  82.440  1.00                  
ATOM      7  CG  MET A   1      41.116  67.507  84.042  1.00                  
ATOM      8  HG1 MET A   1      40.134  67.415  84.507  1.00                  
ATOM      9  HG2 MET A   1      41.622  68.359  84.498  1.00                  
ATOM     10  SD  MET A   1      42.059  66.001  84.412  1.00                  
ATOM     11  CE  MET A   1      42.035  66.066  86.222  1.00                  
ATOM     12  HE1 MET A   1      42.569  65.204  86.622  1.00                  
ATOM     13  HE2 MET A   1      42.520  66.981  86.562  1.00                  
ATOM     14  HE3 MET A   1      41.004  66.046  86.575  1.00                  
ATOM     15  C   MET A   1      41.958  68.116  80.273  1.00                  
ATOM     16  O   MET A   1      41.676  67.109  79.629  1.00                  
ATOM     17  N   THR A   2      42.089  69.303  79.674  1.00                  
ATOM     18  H   THR A   2      42.341  70.093  80.251  1.00                  
ATOM     19  CA  THR A   2      42.022  69.505  78.217  1.00                  
ATOM     20  HA  THR A   2      41.115  69.032  77.839  1.00                  
ATOM     21  CB  THR A   2      41.978  71.002  77.870  1.00                  
ATOM     22  HB  THR A   2      42.053  71.119  76.788  1.00                  
ATOM     23  CG2 THR A   2      40.684  71.665  78.340  1.00                  
ATOM     24 1HG2 THR A   2      40.668  72.707  78.019  1.00                  
ATOM     25 2HG2 THR A   2      39.827  71.152  77.904  1.00                  
ATOM     26 3HG2 THR A   2      40.608  71.625  79.427  1.00                  
ATOM     27  OG1 THR A   2      43.046  71.692  78.483  1.00                  
ATOM     28  HG1 THR A   2      43.113  72.546  78.047  1.00                  
ATOM     29  C   THR A   2      43.216  68.885  77.492  1.00                  
ATOM     30  O   THR A   2      44.330  68.841  78.025  1.00                  
ATOM     31  N   MET A   3      43.032  68.475  76.232  1.00                  
ATOM     32  H   MET A   3      42.114  68.523  75.822  1.00                  
ATOM     33  CA  MET A   3      44.186  68.215  75.365  1.00                  
ATOM     34  HA  MET A   3      44.841  67.547  75.926  1.00                  
ATOM     35  CB  MET A   3      43.779  67.519  74.049  1.00                  
ATOM     36  HB1 MET A   3      44.139  68.093  73.194  1.00                  
ATOM     37  HB2 MET A   3      42.693  67.443  73.974  1.00                  
ATOM     38  CG  MET A   3      44.385  66.112  73.981  1.00                  
ATOM     39  HG1 MET A   3      44.141  65.666  73.016  1.00                  
ATOM     40  HG2 MET A   3      43.921  65.505  74.760  1.00                  
ATOM     41  SD  MET A   3      46.188  66.057  74.211  1.00                  
ATOM     42  CE  MET A   3      46.396  64.272  74.423  1.00                  
ATOM     43  HE1 MET A   3      47.422  64.067  74.719  1.00                  
ATOM     44  HE2 MET A   3      45.729  63.910  75.206  1.00                  
ATOM     45  HE3 MET A   3      46.173  63.758  73.488  1.00                  
ATOM     46  C   MET A   3      44.978  69.498  75.103  1.00                  
ATOM     47  O   MET A   3      44.421  70.595  75.073  1.00                  
ATOM     48  N   ARG A   4      46.287  69.335  74.913  1.00                  
ATOM     49  H   ARG A   4      46.638  68.382  74.909  1.00                  
ATOM     50  CA  ARG A   4      47.280  70.398  74.724  1.00                  
ATOM     51  HA  ARG A   4      46.809  71.285  74.297  1.00                  
ATOM     52  CB  ARG A   4      47.904  70.757  76.092  1.00                  
ATOM     53  HB1 ARG A   4      48.919  71.132  75.942  1.00                  
ATOM     54  HB2 ARG A   4      47.975  69.855  76.703  1.00                  
ATOM     55  CG  ARG A   4      47.100  71.844  76.835  1.00                  
ATOM     56  HG1 ARG A   4      46.041  71.773  76.593  1.00                  
ATOM     57  HG2 ARG A   4      47.447  72.817  76.486  1.00                  
ATOM     58  CD  ARG A   4      47.241  71.790  78.365  1.00                  
ATOM     59  HD1 ARG A   4      46.961  72.767  78.762  1.00                  
ATOM     60  HD2 ARG A   4      48.282  71.589  78.629  1.00                  
ATOM     61  NE  ARG A   4      46.354  70.766  78.951  1.00                  
ATOM     62  HE  ARG A   4      45.846  70.168  78.309  1.00                  
ATOM     63  CZ  ARG A   4      46.025  70.592  80.217  1.00                  
ATOM     64  NH1 ARG A   4      46.490  71.331  81.184  1.00                  
ATOM     65 1HH1 ARG A   4      47.144  72.056  80.962  1.00                  
ATOM     66 2HH1 ARG A   4      46.202  71.146  82.127  1.00                  
ATOM     67  NH2 ARG A   4      45.198  69.643  80.520  1.00                  
ATOM     68 1HH2 ARG A   4      44.817  69.101  79.750  1.00                  
ATOM     69 2HH2 ARG A   4      44.781  69.552  81.435  1.00                  
ATOM     70  C   ARG A   4      48.303  69.872  73.730  1.00                  
ATOM     71  O   ARG A   4      48.960  68.868  73.993  1.00                  
ATOM     72  N   GLY A   5      48.342  70.489  72.553  1.00                  
ATOM     73  H   GLY A   5      47.776  71.308  72.409  1.00                  
ATOM     74  CA  GLY A   5      49.220  70.056  71.474  1.00                  
ATOM     75  HA1 GLY A   5      48.931  70.537  70.540  1.00                  
ATOM     76  HA2 GLY A   5      49.122  68.979  71.342  1.00                  
ATOM     77  C   GLY A   5      50.684  70.378  71.754  1.00                  
ATOM     78  O   GLY A   5      50.993  71.360  72.424  1.00                  
ATOM     79  N   CYS A   6      51.583  69.586  71.177  1.00                  
ATOM     80  H   CYS A   6      51.246  68.795  70.636  1.00                  
ATOM     81  CA  CYS A   6      53.011  69.902  71.088  1.00                  
ATOM     82  HA  CYS A   6      53.279  70.574  71.905  1.00                  
ATOM     83  CB  CYS A   6      53.811  68.602  71.266  1.00                  
ATOM     84  HB1 CYS A   6      53.598  68.185  72.251  1.00                  
ATOM     85  HB2 CYS A   6      54.877  68.828  71.203  1.00                  
ATOM     86  SG  CYS A   6      53.375  67.385  69.989  1.00                  
ATOM     87  HG  CYS A   6      54.133  66.380  70.445  1.00                  
ATOM     88  C   CYS A   6      53.365  70.647  69.787  1.00                  
ATOM     89  O   CYS A   6      54.532  70.770  69.425  1.00                  
ATOM     90  N   GLY A   7      52.342  71.093  69.054  1.00                  
ATOM     91  H   GLY A   7      51.413  70.956  69.421  1.00                  
ATOM     92  CA  GLY A   7      52.423  71.541  67.674  1.00                  
ATOM     93  HA1 GLY A   7      53.410  71.305  67.278  1.00                  
ATOM     94  HA2 GLY A   7      52.275  72.619  67.622  1.00                  
ATOM     95  C   GLY A   7      51.332  70.854  66.855  1.00                  
ATOM     96  O   GLY A   7      50.217  70.713  67.353  1.00                  
ATOM     97  N   PRO A   8      51.635  70.386  65.631  1.00                  
ATOM     98  CD  PRO A   8      52.874  70.647  64.910  1.00                  
ATOM     99  HD1 PRO A   8      53.650  69.964  65.261  1.00                  
ATOM    100  HD2 PRO A   8      53.200  71.682  65.026  1.00                  
ATOM    101  CG  PRO A   8      52.568  70.364  63.443  1.00                  
ATOM    102  HG1 PRO A   8      53.460  70.064  62.891  1.00                  
ATOM    103  HG2 PRO A   8      52.114  71.245  62.991  1.00                  
ATOM    104  CB  PRO A   8      51.548  69.241  63.546  1.00                  
ATOM    105  HB1 PRO A   8      52.074  68.295  63.681  1.00                  
ATOM    106  HB2 PRO A   8      50.919  69.168  62.662  1.00                  
ATOM    107  CA  PRO A   8      50.733  69.576  64.803  1.00                  
ATOM    108  HA  PRO A   8      49.883  70.198  64.526  1.00                  
ATOM    109  C   PRO A   8      50.183  68.265  65.381  1.00                  
ATOM    110  O   PRO A   8      49.461  67.557  64.681  1.00                  
ATOM    111  N   PHE A   9      50.546  67.907  66.610  1.00                  
ATOM    112  H   PHE A   9      51.022  68.583  67.186  1.00                  
ATOM    113  CA  PHE A   9      50.256  66.617  67.219  1.00                  
ATOM    114  HA  PHE A   9      49.425  66.146  66.690  1.00                  
ATOM    115  CB  PHE A   9      51.488  65.701  67.093  1.00                  
ATOM    116  HB1 PHE A   9      51.213  64.697  67.421  1.00                  
ATOM    117  HB2 PHE A   9      52.260  66.059  67.772  1.00                  
ATOM    118  CG  PHE A   9      52.085  65.600  65.698  1.00                  
ATOM    119  CD1 PHE A   9      51.387  64.925  64.680  1.00                  
ATOM    120  HD1 PHE A   9      50.422  64.482  64.883  1.00                  
ATOM    121  CE1 PHE A   9      51.940  64.816  63.392  1.00                  
ATOM    122  HE1 PHE A   9      51.405  64.276  62.623  1.00                  
ATOM    123  CZ  PHE A   9      53.193  65.387  63.114  1.00                  
ATOM    124  HZ  PHE A   9      53.623  65.288  62.128  1.00                  
ATOM    125  CE2 PHE A   9      53.891  66.073  64.125  1.00                  
ATOM    126  HE2 PHE A   9      54.857  66.507  63.909  1.00                  
ATOM    127  CD2 PHE A   9      53.337  66.181  65.413  1.00                  
ATOM    128  HD2 PHE A   9      53.881  66.705  66.187  1.00                  
ATOM    129  C   PHE A   9      49.835  66.795  68.678  1.00                  
ATOM    130  O   PHE A   9      50.076  67.833  69.300  1.00                  
ATOM    131  N   ILE A  10      49.229  65.753  69.231  1.00                  
ATOM    132  H   ILE A  10      49.142  64.906  68.685  1.00                  
ATOM    133  CA  ILE A  10      48.736  65.676  70.606  1.00                  
ATOM    134  HA  ILE A  10      49.142  66.501  71.192  1.00                  
ATOM    135  CB  ILE A  10      47.190  65.739  70.656  1.00                  
ATOM    136  HB  ILE A  10      46.883  65.344  71.621  1.00                  
ATOM    137  CG2 ILE A  10      46.729  67.207  70.601  1.00                  
ATOM    138 1HG2 ILE A  10      45.647  67.267  70.703  1.00                  
ATOM    139 2HG2 ILE A  10      47.175  67.761  71.426  1.00                  
ATOM    140 3HG2 ILE A  10      47.029  67.658  69.654  1.00                  
ATOM    141  CG1 ILE A  10      46.504  64.873  69.573  1.00                  
ATOM    142 1HG1 ILE A  10      46.974  63.890  69.552  1.00                  
ATOM    143 2HG1 ILE A  10      46.638  65.330  68.591  1.00                  
ATOM    144  CD1 ILE A  10      45.004  64.665  69.814  1.00                  
ATOM    145  HD1 ILE A  10      44.617  63.958  69.079  1.00                  
ATOM    146  HD2 ILE A  10      44.837  64.259  70.811  1.00                  
ATOM    147  HD3 ILE A  10      44.464  65.605  69.707  1.00                  
ATOM    148  C   ILE A  10      49.252  64.377  71.236  1.00                  
ATOM    149  O   ILE A  10      49.554  63.404  70.548  1.00                  
ATOM    150  N   LEU A  11      49.397  64.390  72.558  1.00                  
ATOM    151  H   LEU A  11      49.066  65.197  73.063  1.00                  
ATOM    152  CA  LEU A  11      50.182  63.407  73.306  1.00                  
ATOM    153  HA  LEU A  11      50.868  62.893  72.629  1.00                  
ATOM    154  CB  LEU A  11      51.013  64.158  74.373  1.00                  
ATOM    155  HB1 LEU A  11      51.631  63.431  74.901  1.00                  
ATOM    156  HB2 LEU A  11      50.326  64.595  75.100  1.00                  
ATOM    157  CG  LEU A  11      51.922  65.286  73.835  1.00                  
ATOM    158  HG  LEU A  11      51.312  66.048  73.347  1.00                  
ATOM    159  CD1 LEU A  11      52.668  65.956  74.990  1.00                  
ATOM    160 1HD1 LEU A  11      53.263  66.788  74.614  1.00                  
ATOM    161 2HD1 LEU A  11      51.950  66.338  75.714  1.00                  
ATOM    162 3HD1 LEU A  11      53.323  65.235  75.480  1.00                  
ATOM    163  CD2 LEU A  11      52.959  64.770  72.836  1.00                  
ATOM    164 1HD2 LEU A  11      53.634  65.576  72.554  1.00                  
ATOM    165 2HD2 LEU A  11      53.535  63.959  73.282  1.00                  
ATOM    166 3HD2 LEU A  11      52.462  64.405  71.936  1.00                  
ATOM    167  C   LEU A  11      49.266  62.319  73.897  1.00                  
ATOM    168  O   LEU A  11      49.126  62.205  75.113  1.00                  
ATOM    169  N   GLU A  12      48.514  61.642  73.033  1.00                  
ATOM    170  H   GLU A  12      48.721  61.733  72.046  1.00                  
ATOM    171  CA  GLU A  12      47.422  60.739  73.418  1.00                  
ATOM    172  HA  GLU A  12      46.724  61.304  74.032  1.00                  
ATOM    173  CB  GLU A  12      46.650  60.276  72.173  1.00                  
ATOM    174  HB1 GLU A  12      45.876  59.571  72.476  1.00                  
ATOM    175  HB2 GLU A  12      47.332  59.774  71.492  1.00                  
ATOM    176  CG  GLU A  12      45.986  61.463  71.456  1.00                  
ATOM    177  HG1 GLU A  12      46.741  62.210  71.204  1.00                  
ATOM    178  HG2 GLU A  12      45.276  61.932  72.141  1.00                  
ATOM    179  CD  GLU A  12      45.274  61.029  70.171  1.00                  
ATOM    180  OE1 GLU A  12      44.033  61.173  70.124  1.00                  
ATOM    181  OE2 GLU A  12      45.984  60.588  69.238  1.00                  
ATOM    182  C   GLU A  12      47.897  59.553  74.268  1.00                  
ATOM    183  O   GLU A  12      48.757  58.770  73.870  1.00                  
ATOM    184  N   GLU A  13      47.334  59.402  75.468  1.00                  
ATOM    185  H   GLU A  13      46.642  60.063  75.777  1.00                  
ATOM    186  CA  GLU A  13      47.732  58.322  76.371  1.00                  
ATOM    187  HA  GLU A  13      48.820  58.379  76.452  1.00                  
ATOM    188  CB  GLU A  13      47.124  58.537  77.775  1.00                  
ATOM    189  HB1 GLU A  13      46.458  57.709  78.024  1.00                  
ATOM    190  HB2 GLU A  13      46.525  59.449  77.779  1.00                  
ATOM    191  CG  GLU A  13      48.192  58.669  78.873  1.00                  
ATOM    192  HG1 GLU A  13      47.698  58.971  79.799  1.00                  
ATOM    193  HG2 GLU A  13      48.896  59.458  78.601  1.00                  
ATOM    194  CD  GLU A  13      48.944  57.353  79.103  1.00                  
ATOM    195  OE1 GLU A  13      49.768  56.959  78.246  1.00                  
ATOM    196  OE2 GLU A  13      48.660  56.642  80.089  1.00                  
ATOM    197  C   GLU A  13      47.392  56.937  75.807  1.00                  
ATOM    198  O   GLU A  13      46.333  56.718  75.220  1.00                  
ATOM    199  N   ARG A  14      48.309  55.989  76.017  1.00                  
ATOM    200  H   ARG A  14      49.095  56.267  76.606  1.00                  
ATOM    201  CA  ARG A  14      48.315  54.644  75.419  1.00                  
ATOM    202  HA  ARG A  14      49.274  54.204  75.672  1.00                  
ATOM    203  CB  ARG A  14      47.196  53.778  76.056  1.00                  
ATOM    204  HB1 ARG A  14      46.297  53.895  75.446  1.00                  
ATOM    205  HB2 ARG A  14      46.945  54.154  77.048  1.00                  
ATOM    206  CG  ARG A  14      47.513  52.267  76.166  1.00                  
ATOM    207  HG1 ARG A  14      48.129  51.946  75.327  1.00                  
ATOM    208  HG2 ARG A  14      46.571  51.723  76.097  1.00                  
ATOM    209  CD  ARG A  14      48.200  51.829  77.473  1.00                  
ATOM    210  HD1 ARG A  14      48.420  50.762  77.402  1.00                  
ATOM    211  HD2 ARG A  14      47.499  51.960  78.299  1.00                  
ATOM    212  NE  ARG A  14      49.456  52.562  77.732  1.00                  
ATOM    213  HE  ARG A  14      50.263  52.291  77.200  1.00                  
ATOM    214  CZ  ARG A  14      49.568  53.672  78.442  1.00                  
ATOM    215  NH1 ARG A  14      48.625  54.090  79.230  1.00                  
ATOM    216 1HH1 ARG A  14      47.764  53.599  79.319  1.00                  
ATOM    217 2HH1 ARG A  14      48.722  55.018  79.663  1.00                  
ATOM    218  NH2 ARG A  14      50.627  54.413  78.340  1.00                  
ATOM    219 1HH2 ARG A  14      51.367  54.202  77.706  1.00                  
ATOM    220 2HH2 ARG A  14      50.502  55.393  78.628  1.00                  
ATOM    221  C   ARG A  14      48.285  54.582  73.886  1.00                  
ATOM    222  O   ARG A  14      48.227  53.461  73.390  1.00                  
ATOM    223  N   MET A  15      48.419  55.676  73.133  1.00                  
ATOM    224  H   MET A  15      48.426  56.593  73.564  1.00                  
ATOM    225  CA  MET A  15      48.768  55.558  71.709  1.00                  
ATOM    226  HA  MET A  15      47.961  55.020  71.209  1.00                  
ATOM    227  CB  MET A  15      48.877  56.955  71.055  1.00                  
ATOM    228  HB1 MET A  15      48.051  57.568  71.414  1.00                  
ATOM    229  HB2 MET A  15      48.759  56.837  69.977  1.00                  
ATOM    230  CG  MET A  15      50.205  57.697  71.300  1.00                  
ATOM    231  HG1 MET A  15      50.973  57.228  70.686  1.00                  
ATOM    232  HG2 MET A  15      50.489  57.556  72.343  1.00                  
ATOM    233  SD  MET A  15      50.251  59.490  70.980  1.00                  
ATOM    234  CE  MET A  15      49.361  59.639  69.408  1.00                  
ATOM    235  HE1 MET A  15      49.870  59.056  68.647  1.00                  
ATOM    236  HE2 MET A  15      48.339  59.279  69.518  1.00                  
ATOM    237  HE3 MET A  15      49.330  60.686  69.107  1.00                  
ATOM    238  C   MET A  15      50.062  54.740  71.572  1.00                  
ATOM    239  O   MET A  15      51.047  54.970  72.279  1.00                  
ATOM    240  N   LEU A  16      50.061  53.727  70.712  1.00                  
ATOM    241  H   LEU A  16      49.222  53.564  70.156  1.00                  
ATOM    242  CA  LEU A  16      51.221  52.857  70.511  1.00                  
ATOM    243  HA  LEU A  16      52.112  53.489  70.516  1.00                  
ATOM    244  CB  LEU A  16      51.369  51.835  71.666  1.00                  
ATOM    245  HB1 LEU A  16      51.188  52.343  72.615  1.00                  
ATOM    246  HB2 LEU A  16      52.413  51.523  71.675  1.00                  
ATOM    247  CG  LEU A  16      50.510  50.557  71.621  1.00                  
ATOM    248  HG  LEU A  16      50.708  50.039  70.686  1.00                  
ATOM    249  CD1 LEU A  16      50.932  49.632  72.766  1.00                  
ATOM    250 1HD1 LEU A  16      50.317  48.732  72.770  1.00                  
ATOM    251 2HD1 LEU A  16      51.977  49.344  72.647  1.00                  
ATOM    252 3HD1 LEU A  16      50.807  50.146  73.719  1.00                  
ATOM    253  CD2 LEU A  16      49.008  50.783  71.741  1.00                  
ATOM    254 1HD2 LEU A  16      48.470  49.850  71.583  1.00                  
ATOM    255 2HD2 LEU A  16      48.766  51.154  72.735  1.00                  
ATOM    256 3HD2 LEU A  16      48.661  51.506  71.003  1.00                  
ATOM    257  C   LEU A  16      51.147  52.215  69.128  1.00                  
ATOM    258  O   LEU A  16      50.157  52.337  68.430  1.00                  
ATOM    259  N   VAL A  17      52.163  51.480  68.695  1.00                  
ATOM    260  H   VAL A  17      52.983  51.387  69.275  1.00                  
ATOM    261  CA  VAL A  17      52.158  50.910  67.334  1.00                  
ATOM    262  HA  VAL A  17      52.048  51.729  66.623  1.00                  
ATOM    263  CB  VAL A  17      53.519  50.227  67.049  1.00                  
ATOM    264  HB  VAL A  17      53.648  49.400  67.748  1.00                  
ATOM    265  CG1 VAL A  17      53.653  49.679  65.621  1.00                  
ATOM    266 1HG1 VAL A  17      54.654  49.272  65.473  1.00                  
ATOM    267 2HG1 VAL A  17      52.941  48.872  65.451  1.00                  
ATOM    268 3HG1 VAL A  17      53.484  50.476  64.896  1.00                  
ATOM    269  CG2 VAL A  17      54.684  51.213  67.244  1.00                  
ATOM    270 1HG2 VAL A  17      55.627  50.705  67.037  1.00                  
ATOM    271 2HG2 VAL A  17      54.581  52.061  66.566  1.00                  
ATOM    272 3HG2 VAL A  17      54.732  51.570  68.271  1.00                  
ATOM    273  C   VAL A  17      50.992  49.940  67.060  1.00                  
ATOM    274  O   VAL A  17      50.602  49.779  65.908  1.00                  
ATOM    275  N   THR A  18      50.388  49.348  68.098  1.00                  
ATOM    276  H   THR A  18      50.722  49.561  69.021  1.00                  
ATOM    277  CA  THR A  18      49.217  48.464  67.956  1.00                  
ATOM    278  HA  THR A  18      49.158  48.176  66.906  1.00                  
ATOM    279  CB  THR A  18      49.414  47.136  68.703  1.00                  
ATOM    280  HB  THR A  18      50.414  46.761  68.481  1.00                  
ATOM    281  CG2 THR A  18      49.265  47.218  70.219  1.00                  
ATOM    282 1HG2 THR A  18      49.340  46.215  70.641  1.00                  
ATOM    283 2HG2 THR A  18      50.069  47.822  70.626  1.00                  
ATOM    284 3HG2 THR A  18      48.298  47.643  70.489  1.00                  
ATOM    285  OG1 THR A  18      48.495  46.184  68.237  1.00                  
ATOM    286  HG1 THR A  18      47.621  46.606  68.232  1.00                  
ATOM    287  C   THR A  18      47.858  49.124  68.235  1.00                  
ATOM    288  O   THR A  18      46.833  48.470  68.075  1.00                  
ATOM    289  N   ASP A  19      47.851  50.416  68.573  1.00                  
ATOM    290  H   ASP A  19      48.747  50.872  68.689  1.00                  
ATOM    291  CA  ASP A  19      46.758  51.355  68.282  1.00                  
ATOM    292  HA  ASP A  19      46.267  51.028  67.364  1.00                  
ATOM    293  CB  ASP A  19      45.643  51.407  69.336  1.00                  
ATOM    294  HB1 ASP A  19      46.002  51.880  70.251  1.00                  
ATOM    295  HB2 ASP A  19      45.337  50.387  69.576  1.00                  
ATOM    296  CG  ASP A  19      44.427  52.177  68.779  1.00                  
ATOM    297  OD1 ASP A  19      43.299  51.827  69.179  1.00                  
ATOM    298  OD2 ASP A  19      44.622  53.069  67.915  1.00                  
ATOM    299  C   ASP A  19      47.371  52.743  68.031  1.00                  
ATOM    300  O   ASP A  19      47.610  53.506  68.978  1.00                  
ATOM    301  N   PRO A  20      47.750  53.045  66.771  1.00                  
ATOM    302  CD  PRO A  20      47.815  52.123  65.643  1.00                  
ATOM    303  HD1 PRO A  20      46.871  52.153  65.097  1.00                  
ATOM    304  HD2 PRO A  20      48.037  51.102  65.953  1.00                  
ATOM    305  CG  PRO A  20      48.947  52.638  64.760  1.00                  
ATOM    306  HG1 PRO A  20      48.809  52.358  63.715  1.00                  
ATOM    307  HG2 PRO A  20      49.903  52.271  65.136  1.00                  
ATOM    308  CB  PRO A  20      48.865  54.144  64.965  1.00                  
ATOM    309  HB1 PRO A  20      48.126  54.553  64.278  1.00                  
ATOM    310  HB2 PRO A  20      49.832  54.625  64.807  1.00                  
ATOM    311  CA  PRO A  20      48.382  54.310  66.415  1.00                  
ATOM    312  HA  PRO A  20      49.251  54.432  67.061  1.00                  
ATOM    313  C   PRO A  20      47.514  55.572  66.562  1.00                  
ATOM    314  O   PRO A  20      47.903  56.593  65.993  1.00                  
ATOM    315  N   THR A  21      46.330  55.481  67.183  1.00                  
ATOM    316  H   THR A  21      46.128  54.600  67.650  1.00                  
ATOM    317  CA  THR A  21      45.183  56.419  67.169  1.00                  
ATOM    318  HA  THR A  21      44.353  55.849  67.588  1.00                  
ATOM    319  CB  THR A  21      45.340  57.633  68.110  1.00                  
ATOM    320  HB  THR A  21      44.433  58.236  68.047  1.00                  
ATOM    321  CG2 THR A  21      45.505  57.186  69.562  1.00                  
ATOM    322 1HG2 THR A  21      46.391  56.564  69.664  1.00                  
ATOM    323 2HG2 THR A  21      45.596  58.059  70.207  1.00                  
ATOM    324 3HG2 THR A  21      44.632  56.612  69.870  1.00                  
ATOM    325  OG1 THR A  21      46.434  58.458  67.779  1.00                  
ATOM    326  HG1 THR A  21      46.303  59.291  68.302  1.00                  
ATOM    327  C   THR A  21      44.671  56.843  65.788  1.00                  
ATOM    328  O   THR A  21      43.500  57.191  65.641  1.00                  
ATOM    329  N   SER A  22      45.481  56.757  64.728  1.00                  
ATOM    330  H   SER A  22      46.461  56.636  64.947  1.00                  
ATOM    331  CA  SER A  22      45.111  57.023  63.335  1.00                  
ATOM    332  HA  SER A  22      44.116  56.612  63.163  1.00                  
ATOM    333  CB  SER A  22      45.031  58.541  63.096  1.00                  
ATOM    334  HB1 SER A  22      45.039  58.760  62.027  1.00                  
ATOM    335  HB2 SER A  22      45.878  59.040  63.568  1.00                  
ATOM    336  OG  SER A  22      43.817  59.033  63.622  1.00                  
ATOM    337  HG  SER A  22      43.638  58.560  64.456  1.00                  
ATOM    338  C   SER A  22      46.034  56.341  62.315  1.00                  
ATOM    339  O   SER A  22      46.597  56.972  61.421  1.00                  
ATOM    340  N   ALA A  23      46.192  55.024  62.462  1.00                  
ATOM    341  H   ALA A  23      45.695  54.607  63.234  1.00                  
ATOM    342  CA  ALA A  23      46.846  54.096  61.523  1.00                  
ATOM    343  HA  ALA A  23      46.888  53.133  62.033  1.00                  
ATOM    344  CB  ALA A  23      45.918  53.897  60.314  1.00                  
ATOM    345  HB1 ALA A  23      46.301  53.093  59.684  1.00                  
ATOM    346  HB2 ALA A  23      44.915  53.632  60.650  1.00                  
ATOM    347  HB3 ALA A  23      45.873  54.815  59.725  1.00                  
ATOM    348  C   ALA A  23      48.312  54.368  61.096  1.00                  
ATOM    349  O   ALA A  23      48.880  53.557  60.367  1.00                  
ATOM    350  N   TYR A  24      48.962  55.450  61.536  1.00                  
ATOM    351  H   TYR A  24      48.422  56.139  62.040  1.00                  
ATOM    352  CA  TYR A  24      50.280  55.860  61.028  1.00                  
ATOM    353  HA  TYR A  24      50.323  55.497  59.998  1.00                  
ATOM    354  CB  TYR A  24      50.377  57.392  60.898  1.00                  
ATOM    355  HB1 TYR A  24      51.306  57.763  61.330  1.00                  
ATOM    356  HB2 TYR A  24      49.555  57.874  61.432  1.00                  
ATOM    357  CG  TYR A  24      50.327  57.794  59.436  1.00                  
ATOM    358  CD1 TYR A  24      49.088  57.861  58.767  1.00                  
ATOM    359  HD1 TYR A  24      48.166  57.724  59.317  1.00                  
ATOM    360  CE1 TYR A  24      49.046  58.066  57.375  1.00                  
ATOM    361  HE1 TYR A  24      48.096  58.114  56.866  1.00                  
ATOM    362  CZ  TYR A  24      50.248  58.202  56.648  1.00                  
ATOM    363  OH  TYR A  24      50.211  58.336  55.299  1.00                  
ATOM    364  HH  TYR A  24      51.073  58.522  54.922  1.00                  
ATOM    365  CE2 TYR A  24      51.490  58.162  57.317  1.00                  
ATOM    366  HE2 TYR A  24      52.411  58.258  56.766  1.00                  
ATOM    367  CD2 TYR A  24      51.525  57.948  58.710  1.00                  
ATOM    368  HD2 TYR A  24      52.476  57.867  59.218  1.00                  
ATOM    369  C   TYR A  24      51.479  55.149  61.683  1.00                  
ATOM    370  O   TYR A  24      52.304  55.743  62.376  1.00                  
ATOM    371  N   PHE A  25      51.553  53.834  61.461  1.00                  
ATOM    372  H   PHE A  25      50.793  53.432  60.920  1.00                  
ATOM    373  CA  PHE A  25      52.458  52.898  62.133  1.00                  
ATOM    374  HA  PHE A  25      52.078  52.746  63.144  1.00                  
ATOM    375  CB  PHE A  25      52.407  51.536  61.417  1.00                  
ATOM    376  HB1 PHE A  25      53.165  50.886  61.857  1.00                  
ATOM    377  HB2 PHE A  25      52.668  51.672  60.365  1.00                  
ATOM    378  CG  PHE A  25      51.072  50.820  61.514  1.00                  
ATOM    379  CD1 PHE A  25      50.744  50.107  62.683  1.00                  
ATOM    380  HD1 PHE A  25      51.447  50.055  63.500  1.00                  
ATOM    381  CE1 PHE A  25      49.502  49.456  62.793  1.00                  
ATOM    382  HE1 PHE A  25      49.259  48.911  63.695  1.00                  
ATOM    383  CZ  PHE A  25      48.581  49.515  61.734  1.00                  
ATOM    384  HZ  PHE A  25      47.625  49.017  61.822  1.00                  
ATOM    385  CE2 PHE A  25      48.910  50.211  60.559  1.00                  
ATOM    386  HE2 PHE A  25      48.205  50.258  59.742  1.00                  
ATOM    387  CD2 PHE A  25      50.156  50.854  60.446  1.00                  
ATOM    388  HD2 PHE A  25      50.394  51.394  59.539  1.00                  
ATOM    389  C   PHE A  25      53.915  53.354  62.308  1.00                  
ATOM    390  O   PHE A  25      54.466  53.267  63.405  1.00                  
ATOM    391  N   ASN A  26      54.559  53.818  61.237  1.00                  
ATOM    392  H   ASN A  26      54.029  53.949  60.386  1.00                  
ATOM    393  CA  ASN A  26      56.022  53.908  61.145  1.00                  
ATOM    394  HA  ASN A  26      56.450  53.081  61.714  1.00                  
ATOM    395  CB  ASN A  26      56.398  53.710  59.667  1.00                  
ATOM    396  HB1 ASN A  26      55.951  52.791  59.288  1.00                  
ATOM    397  HB2 ASN A  26      57.481  53.614  59.576  1.00                  
ATOM    398  CG  ASN A  26      55.927  54.865  58.804  1.00                  
ATOM    399  OD1 ASN A  26      54.816  54.867  58.308  1.00                  
ATOM    400  ND2 ASN A  26      56.729  55.892  58.647  1.00                  
ATOM    401 1HD2 ASN A  26      57.568  55.942  59.213  1.00                  
ATOM    402 2HD2 ASN A  26      56.408  56.647  58.070  1.00                  
ATOM    403  C   ASN A  26      56.648  55.195  61.723  1.00                  
ATOM    404  O   ASN A  26      57.754  55.552  61.318  1.00                  
ATOM    405  N   SER A  27      55.956  55.916  62.610  1.00                  
ATOM    406  H   SER A  27      55.027  55.597  62.860  1.00                  
ATOM    407  CA  SER A  27      56.421  57.225  63.105  1.00                  
ATOM    408  HA  SER A  27      57.475  57.351  62.853  1.00                  
ATOM    409  CB  SER A  27      55.642  58.332  62.386  1.00                  
ATOM    410  HB1 SER A  27      54.614  58.356  62.754  1.00                  
ATOM    411  HB2 SER A  27      55.627  58.130  61.314  1.00                  
ATOM    412  OG  SER A  27      56.254  59.588  62.595  1.00                  
ATOM    413  HG  SER A  27      56.424  59.677  63.547  1.00                  
ATOM    414  C   SER A  27      56.335  57.408  64.622  1.00                  
ATOM    415  O   SER A  27      56.629  58.498  65.112  1.00                  
ATOM    416  N   TYR A  28      55.951  56.364  65.362  1.00                  
ATOM    417  H   TYR A  28      55.662  55.523  64.885  1.00                  
ATOM    418  CA  TYR A  28      55.942  56.372  66.832  1.00                  
ATOM    419  HA  TYR A  28      56.209  57.362  67.208  1.00                  
ATOM    420  CB  TYR A  28      54.539  56.020  67.371  1.00                  
ATOM    421  HB1 TYR A  28      54.593  56.041  68.462  1.00                  
ATOM    422  HB2 TYR A  28      54.331  54.986  67.088  1.00                  
ATOM    423  CG  TYR A  28      53.316  56.844  66.988  1.00                  
ATOM    424  CD1 TYR A  28      53.392  58.110  66.366  1.00                  
ATOM    425  HD1 TYR A  28      54.348  58.565  66.165  1.00                  
ATOM    426  CE1 TYR A  28      52.213  58.799  66.009  1.00                  
ATOM    427  HE1 TYR A  28      52.261  59.757  65.512  1.00                  
ATOM    428  CZ  TYR A  28      50.950  58.252  66.321  1.00                  
ATOM    429  OH  TYR A  28      49.808  58.900  65.966  1.00                  
ATOM    430  HH  TYR A  28      49.014  58.414  66.236  1.00                  
ATOM    431  CE2 TYR A  28      50.882  57.031  67.023  1.00                  
ATOM    432  HE2 TYR A  28      49.926  56.650  67.335  1.00                  
ATOM    433  CD2 TYR A  28      52.054  56.322  67.331  1.00                  
ATOM    434  HD2 TYR A  28      51.982  55.375  67.849  1.00                  
ATOM    435  C   TYR A  28      56.921  55.373  67.454  1.00                  
ATOM    436  O   TYR A  28      57.261  55.504  68.625  1.00                  
ATOM    437  N   ALA A  29      57.338  54.352  66.702  1.00                  
ATOM    438  H   ALA A  29      57.069  54.313  65.735  1.00                  
ATOM    439  CA  ALA A  29      58.262  53.341  67.191  1.00                  
ATOM    440  HA  ALA A  29      57.855  52.889  68.097  1.00                  
ATOM    441  CB  ALA A  29      58.394  52.252  66.118  1.00                  
ATOM    442  HB1 ALA A  29      59.041  51.455  66.488  1.00                  
ATOM    443  HB2 ALA A  29      57.417  51.826  65.891  1.00                  
ATOM    444  HB3 ALA A  29      58.830  52.668  65.210  1.00                  
ATOM    445  C   ALA A  29      59.640  53.946  67.515  1.00                  
ATOM    446  O   ALA A  29      60.165  54.765  66.758  1.00                  
ATOM    447  N   SER A  30      60.242  53.520  68.624  1.00                  
ATOM    448  H   SER A  30      59.758  52.860  69.216  1.00                  
ATOM    449  CA  SER A  30      61.582  53.958  69.021  1.00                  
ATOM    450  HA  SER A  30      61.623  55.046  68.954  1.00                  
ATOM    451  CB  SER A  30      61.853  53.558  70.478  1.00                  
ATOM    452  HB1 SER A  30      62.879  53.813  70.745  1.00                  
ATOM    453  HB2 SER A  30      61.713  52.485  70.598  1.00                  
ATOM    454  OG  SER A  30      60.977  54.245  71.344  1.00                  
ATOM    455  HG  SER A  30      61.063  53.882  72.234  1.00                  
ATOM    456  C   SER A  30      62.688  53.382  68.138  1.00                  
ATOM    457  O   SER A  30      62.569  52.281  67.613  1.00                  
ATOM    458  N   ALA A  31      63.840  54.057  68.075  1.00                  
ATOM    459  H   ALA A  31      63.889  54.986  68.463  1.00                  
ATOM    460  CA  ALA A  31      65.065  53.436  67.561  1.00                  
ATOM    461  HA  ALA A  31      64.892  53.121  66.530  1.00                  
ATOM    462  CB  ALA A  31      66.180  54.487  67.561  1.00                  
ATOM    463  HB1 ALA A  31      67.092  54.048  67.155  1.00                  
ATOM    464  HB2 ALA A  31      65.890  55.335  66.937  1.00                  
ATOM    465  HB3 ALA A  31      66.374  54.833  68.578  1.00                  
ATOM    466  C   ALA A  31      65.470  52.174  68.363  1.00                  
ATOM    467  O   ALA A  31      65.966  51.192  67.806  1.00                  
ATOM    468  N   GLU A  32      65.214  52.194  69.673  1.00                  
ATOM    469  H   GLU A  32      64.860  53.046  70.073  1.00                  
ATOM    470  CA  GLU A  32      65.370  51.048  70.574  1.00                  
ATOM    471  HA  GLU A  32      66.393  50.674  70.517  1.00                  
ATOM    472  CB  GLU A  32      65.118  51.562  71.995  1.00                  
ATOM    473  HB1 GLU A  32      64.096  51.939  72.061  1.00                  
ATOM    474  HB2 GLU A  32      65.797  52.395  72.185  1.00                  
ATOM    475  CG  GLU A  32      65.336  50.505  73.077  1.00                  
ATOM    476  HG1 GLU A  32      66.362  50.133  73.019  1.00                  
ATOM    477  HG2 GLU A  32      64.653  49.666  72.924  1.00                  
ATOM    478  CD  GLU A  32      65.072  51.149  74.437  1.00                  
ATOM    479  OE1 GLU A  32      63.878  51.249  74.796  1.00                  
ATOM    480  OE2 GLU A  32      66.057  51.602  75.058  1.00                  
ATOM    481  C   GLU A  32      64.432  49.879  70.230  1.00                  
ATOM    482  O   GLU A  32      64.895  48.761  70.038  1.00                  
ATOM    483  N   ASP A  33      63.135  50.156  70.081  1.00                  
ATOM    484  H   ASP A  33      62.836  51.094  70.269  1.00                  
ATOM    485  CA  ASP A  33      62.091  49.196  69.691  1.00                  
ATOM    486  HA  ASP A  33      62.023  48.405  70.440  1.00                  
ATOM    487  CB  ASP A  33      60.766  49.980  69.693  1.00                  
ATOM    488  HB1 ASP A  33      60.836  50.788  68.966  1.00                  
ATOM    489  HB2 ASP A  33      60.634  50.434  70.677  1.00                  
ATOM    490  CG  ASP A  33      59.515  49.155  69.393  1.00                  
ATOM    491  OD1 ASP A  33      59.213  48.233  70.179  1.00                  
ATOM    492  OD2 ASP A  33      58.827  49.523  68.415  1.00                  
ATOM    493  C   ASP A  33      62.411  48.531  68.333  1.00                  
ATOM    494  O   ASP A  33      62.467  47.305  68.207  1.00                  
ATOM    495  N   LEU A  34      62.776  49.346  67.338  1.00                  
ATOM    496  H   LEU A  34      62.704  50.343  67.510  1.00                  
ATOM    497  CA  LEU A  34      63.268  48.911  66.030  1.00                  
ATOM    498  HA  LEU A  34      62.474  48.342  65.545  1.00                  
ATOM    499  CB  LEU A  34      63.572  50.167  65.189  1.00                  
ATOM    500  HB1 LEU A  34      64.275  50.789  65.743  1.00                  
ATOM    501  HB2 LEU A  34      62.646  50.733  65.075  1.00                  
ATOM    502  CG  LEU A  34      64.170  49.903  63.793  1.00                  
ATOM    503  HG  LEU A  34      65.133  49.401  63.896  1.00                  
ATOM    504  CD1 LEU A  34      63.258  49.054  62.909  1.00                  
ATOM    505 1HD1 LEU A  34      63.697  48.951  61.918  1.00                  
ATOM    506 2HD1 LEU A  34      63.149  48.057  63.337  1.00                  
ATOM    507 3HD1 LEU A  34      62.277  49.521  62.827  1.00                  
ATOM    508  CD2 LEU A  34      64.401  51.238  63.082  1.00                  
ATOM    509 1HD2 LEU A  34      64.882  51.068  62.118  1.00                  
ATOM    510 2HD2 LEU A  34      63.452  51.753  62.928  1.00                  
ATOM    511 3HD2 LEU A  34      65.053  51.867  63.689  1.00                  
ATOM    512  C   LEU A  34      64.490  47.986  66.146  1.00                  
ATOM    513  O   LEU A  34      64.550  46.949  65.483  1.00                  
ATOM    514  N   THR A  35      65.449  48.328  67.010  1.00                  
ATOM    515  H   THR A  35      65.333  49.182  67.542  1.00                  
ATOM    516  CA  THR A  35      66.615  47.473  67.284  1.00                  
ATOM    517  HA  THR A  35      67.118  47.261  66.341  1.00                  
ATOM    518  CB  THR A  35      67.621  48.191  68.196  1.00                  
ATOM    519  HB  THR A  35      67.147  48.466  69.136  1.00                  
ATOM    520  CG2 THR A  35      68.854  47.346  68.511  1.00                  
ATOM    521 1HG2 THR A  35      69.629  47.973  68.952  1.00                  
ATOM    522 2HG2 THR A  35      68.593  46.564  69.223  1.00                  
ATOM    523 3HG2 THR A  35      69.227  46.882  67.599  1.00                  
ATOM    524  OG1 THR A  35      68.074  49.367  67.563  1.00                  
ATOM    525  HG1 THR A  35      67.350  50.016  67.598  1.00                  
ATOM    526  C   THR A  35      66.217  46.126  67.892  1.00                  
ATOM    527  O   THR A  35      66.767  45.100  67.494  1.00                  
ATOM    528  N   ALA A  36      65.242  46.091  68.802  1.00                  
ATOM    529  H   ALA A  36      64.820  46.966  69.103  1.00                  
ATOM    530  CA  ALA A  36      64.744  44.849  69.392  1.00                  
ATOM    531  HA  ALA A  36      65.594  44.306  69.805  1.00                  
ATOM    532  CB  ALA A  36      63.798  45.188  70.551  1.00                  
ATOM    533  HB1 ALA A  36      63.502  44.270  71.060  1.00                  
ATOM    534  HB2 ALA A  36      64.301  45.846  71.261  1.00                  
ATOM    535  HB3 ALA A  36      62.903  45.687  70.179  1.00                  
ATOM    536  C   ALA A  36      64.077  43.927  68.352  1.00                  
ATOM    537  O   ALA A  36      64.347  42.721  68.320  1.00                  
ATOM    538  N   PHE A  37      63.264  44.492  67.451  1.00                  
ATOM    539  H   PHE A  37      63.035  45.478  67.555  1.00                  
ATOM    540  CA  PHE A  37      62.670  43.735  66.345  1.00                  
ATOM    541  HA  PHE A  37      62.184  42.854  66.764  1.00                  
ATOM    542  CB  PHE A  37      61.597  44.578  65.637  1.00                  
ATOM    543  HB1 PHE A  37      61.390  44.134  64.662  1.00                  
ATOM    544  HB2 PHE A  37      61.979  45.586  65.463  1.00                  
ATOM    545  CG  PHE A  37      60.285  44.638  66.396  1.00                  
ATOM    546  CD1 PHE A  37      59.846  45.840  66.983  1.00                  
ATOM    547  HD1 PHE A  37      60.422  46.748  66.884  1.00                  
ATOM    548  CE1 PHE A  37      58.655  45.866  67.728  1.00                  
ATOM    549  HE1 PHE A  37      58.338  46.787  68.203  1.00                  
ATOM    550  CZ  PHE A  37      57.888  44.699  67.874  1.00                  
ATOM    551  HZ  PHE A  37      56.982  44.725  68.460  1.00                  
ATOM    552  CE2 PHE A  37      58.307  43.503  67.267  1.00                  
ATOM    553  HE2 PHE A  37      57.716  42.607  67.380  1.00                  
ATOM    554  CD2 PHE A  37      59.504  43.473  66.529  1.00                  
ATOM    555  HD2 PHE A  37      59.828  42.548  66.075  1.00                  
ATOM    556  C   PHE A  37      63.711  43.214  65.346  1.00                  
ATOM    557  O   PHE A  37      63.604  42.072  64.900  1.00                  
ATOM    558  N   ALA A  38      64.744  43.999  65.021  1.00                  
ATOM    559  H   ALA A  38      64.771  44.947  65.387  1.00                  
ATOM    560  CA  ALA A  38      65.846  43.541  64.173  1.00                  
ATOM    561  HA  ALA A  38      65.430  43.182  63.231  1.00                  
ATOM    562  CB  ALA A  38      66.761  44.733  63.862  1.00                  
ATOM    563  HB1 ALA A  38      67.516  44.423  63.140  1.00                  
ATOM    564  HB2 ALA A  38      66.178  45.550  63.434  1.00                  
ATOM    565  HB3 ALA A  38      67.253  45.083  64.771  1.00                  
ATOM    566  C   ALA A  38      66.620  42.371  64.808  1.00                  
ATOM    567  O   ALA A  38      66.837  41.344  64.161  1.00                  
ATOM    568  N   PHE A  39      66.939  42.480  66.100  1.00                  
ATOM    569  H   PHE A  39      66.747  43.363  66.568  1.00                  
ATOM    570  CA  PHE A  39      67.573  41.424  66.887  1.00                  
ATOM    571  HA  PHE A  39      68.537  41.187  66.435  1.00                  
ATOM    572  CB  PHE A  39      67.826  41.972  68.299  1.00                  
ATOM    573  HB1 PHE A  39      66.876  42.261  68.748  1.00                  
ATOM    574  HB2 PHE A  39      68.429  42.879  68.216  1.00                  
ATOM    575  CG  PHE A  39      68.538  41.021  69.240  1.00                  
ATOM    576  CD1 PHE A  39      67.808  40.292  70.198  1.00                  
ATOM    577  HD1 PHE A  39      66.733  40.390  70.248  1.00                  
ATOM    578  CE1 PHE A  39      68.475  39.438  71.095  1.00                  
ATOM    579  HE1 PHE A  39      67.914  38.880  71.830  1.00                  
ATOM    580  CZ  PHE A  39      69.874  39.306  71.031  1.00                  
ATOM    581  HZ  PHE A  39      70.386  38.648  71.720  1.00                  
ATOM    582  CE2 PHE A  39      70.604  40.024  70.068  1.00                  
ATOM    583  HE2 PHE A  39      71.678  39.916  70.012  1.00                  
ATOM    584  CD2 PHE A  39      69.938  40.883  69.175  1.00                  
ATOM    585  HD2 PHE A  39      70.500  41.440  68.439  1.00                  
ATOM    586  C   PHE A  39      66.745  40.128  66.909  1.00                  
ATOM    587  O   PHE A  39      67.302  39.052  66.711  1.00                  
ATOM    588  N   ALA A  40      65.414  40.206  67.042  1.00                  
ATOM    589  H   ALA A  40      65.003  41.108  67.260  1.00                  
ATOM    590  CA  ALA A  40      64.519  39.048  66.898  1.00                  
ATOM    591  HA  ALA A  40      64.883  38.249  67.546  1.00                  
ATOM    592  CB  ALA A  40      63.125  39.464  67.387  1.00                  
ATOM    593  HB1 ALA A  40      62.456  38.602  67.355  1.00                  
ATOM    594  HB2 ALA A  40      63.184  39.830  68.413  1.00                  
ATOM    595  HB3 ALA A  40      62.723  40.252  66.749  1.00                  
ATOM    596  C   ALA A  40      64.454  38.473  65.465  1.00                  
ATOM    597  O   ALA A  40      64.275  37.272  65.275  1.00                  
ATOM    598  N   ARG A  41      64.659  39.317  64.443  1.00                  
ATOM    599  H   ARG A  41      64.742  40.301  64.675  1.00                  
ATOM    600  CA  ARG A  41      64.904  38.933  63.039  1.00                  
ATOM    601  HA  ARG A  41      64.197  38.140  62.793  1.00                  
ATOM    602  CB  ARG A  41      64.657  40.165  62.125  1.00                  
ATOM    603  HB1 ARG A  41      65.599  40.510  61.697  1.00                  
ATOM    604  HB2 ARG A  41      64.295  40.990  62.736  1.00                  
ATOM    605  CG  ARG A  41      63.611  39.964  61.006  1.00                  
ATOM    606  HG1 ARG A  41      62.980  40.853  60.974  1.00                  
ATOM    607  HG2 ARG A  41      62.964  39.119  61.246  1.00                  
ATOM    608  CD  ARG A  41      64.203  39.775  59.599  1.00                  
ATOM    609  HD1 ARG A  41      64.755  40.678  59.325  1.00                  
ATOM    610  HD2 ARG A  41      63.384  39.648  58.892  1.00                  
ATOM    611  NE  ARG A  41      65.118  38.625  59.561  1.00                  
ATOM    612  HE  ARG A  41      65.813  38.605  60.299  1.00                  
ATOM    613  CZ  ARG A  41      65.091  37.530  58.832  1.00                  
ATOM    614  NH1 ARG A  41      64.268  37.367  57.834  1.00                  
ATOM    615 1HH1 ARG A  41      63.641  38.118  57.614  1.00                  
ATOM    616 2HH1 ARG A  41      64.259  36.513  57.306  1.00                  
ATOM    617  NH2 ARG A  41      65.909  36.566  59.138  1.00                  
ATOM    618 1HH2 ARG A  41      66.487  36.689  59.966  1.00                  
ATOM    619 2HH2 ARG A  41      65.919  35.700  58.638  1.00                  
ATOM    620  C   ARG A  41      66.300  38.328  62.822  1.00                  
ATOM    621  O   ARG A  41      66.570  37.853  61.716  1.00                  
ATOM    622  N   ALA A  42      67.174  38.344  63.829  1.00                  
ATOM    623  H   ALA A  42      66.870  38.743  64.707  1.00                  
ATOM    624  CA  ALA A  42      68.600  38.034  63.724  1.00                  
ATOM    625  HA  ALA A  42      69.069  38.398  64.639  1.00                  
ATOM    626  CB  ALA A  42      68.799  36.511  63.697  1.00                  
ATOM    627  HB1 ALA A  42      69.865  36.283  63.713  1.00                  
ATOM    628  HB2 ALA A  42      68.329  36.062  64.573  1.00                  
ATOM    629  HB3 ALA A  42      68.360  36.088  62.794  1.00                  
ATOM    630  C   ALA A  42      69.270  38.792  62.569  1.00                  
ATOM    631  O   ALA A  42      69.861  38.242  61.639  1.00                  
ATOM    632  N   MET A  43      69.079  40.100  62.639  1.00                  
ATOM    633  H   MET A  43      68.565  40.445  63.446  1.00                  
ATOM    634  CA  MET A  43      69.560  41.136  61.744  1.00                  
ATOM    635  HA  MET A  43      70.466  40.801  61.238  1.00                  
ATOM    636  CB  MET A  43      68.440  41.392  60.717  1.00                  
ATOM    637  HB1 MET A  43      67.600  41.884  61.209  1.00                  
ATOM    638  HB2 MET A  43      68.093  40.424  60.355  1.00                  
ATOM    639  CG  MET A  43      68.856  42.219  59.496  1.00                  
ATOM    640  HG1 MET A  43      69.831  41.881  59.144  1.00                  
ATOM    641  HG2 MET A  43      68.941  43.264  59.792  1.00                  
ATOM    642  SD  MET A  43      67.681  42.126  58.114  1.00                  
ATOM    643  CE  MET A  43      68.079  40.484  57.453  1.00                  
ATOM    644  HE1 MET A  43      67.486  40.302  56.557  1.00                  
ATOM    645  HE2 MET A  43      69.138  40.443  57.194  1.00                  
ATOM    646  HE3 MET A  43      67.859  39.716  58.193  1.00                  
ATOM    647  C   MET A  43      69.885  42.351  62.630  1.00                  
ATOM    648  O   MET A  43      69.696  42.320  63.847  1.00                  
ATOM    649  N   HIS A  44      70.330  43.452  62.042  1.00                  
ATOM    650  H   HIS A  44      70.433  43.476  61.038  1.00                  
ATOM    651  CA  HIS A  44      70.419  44.729  62.745  1.00                  
ATOM    652  HA  HIS A  44      69.778  44.713  63.628  1.00                  
ATOM    653  CB  HIS A  44      71.861  44.967  63.220  1.00                  
ATOM    654  HB1 HIS A  44      72.493  45.197  62.362  1.00                  
ATOM    655  HB2 HIS A  44      72.235  44.055  63.687  1.00                  
ATOM    656  CG  HIS A  44      71.976  46.072  64.241  1.00                  
ATOM    657  ND1 HIS A  44      71.003  46.398  65.188  1.00                  
ATOM    658  CE1 HIS A  44      71.513  47.405  65.911  1.00                  
ATOM    659  HE1 HIS A  44      70.994  47.911  66.715  1.00                  
ATOM    660  NE2 HIS A  44      72.732  47.738  65.454  1.00                  
ATOM    661  HE2 HIS A  44      73.296  48.497  65.808  1.00                  
ATOM    662  CD2 HIS A  44      73.041  46.908  64.399  1.00                  
ATOM    663  HD2 HIS A  44      73.941  46.912  63.802  1.00                  
ATOM    664  C   HIS A  44      69.920  45.848  61.836  1.00                  
ATOM    665  O   HIS A  44      69.829  45.645  60.621  1.00                  
ATOM    666  N   LEU A  45      69.572  47.009  62.394  1.00                  
ATOM    667  H   LEU A  45      69.732  47.150  63.385  1.00                  
ATOM    668  CA  LEU A  45      69.197  48.141  61.549  1.00                  
ATOM    669  HA  LEU A  45      68.497  47.736  60.819  1.00                  
ATOM    670  CB  LEU A  45      68.399  49.199  62.347  1.00                  
ATOM    671  HB1 LEU A  45      67.736  48.677  63.040  1.00                  
ATOM    672  HB2 LEU A  45      67.756  49.715  61.636  1.00                  
ATOM    673  CG  LEU A  45      69.168  50.288  63.120  1.00                  
ATOM    674  HG  LEU A  45      69.772  50.871  62.425  1.00                  
ATOM    675  CD1 LEU A  45      68.154  51.217  63.793  1.00                  
ATOM    676 1HD1 LEU A  45      68.681  52.007  64.327  1.00                  
ATOM    677 2HD1 LEU A  45      67.523  51.679  63.034  1.00                  
ATOM    678 3HD1 LEU A  45      67.537  50.656  64.495  1.00                  
ATOM    679  CD2 LEU A  45      70.064  49.729  64.218  1.00                  
ATOM    680 1HD2 LEU A  45      70.529  50.548  64.765  1.00                  
ATOM    681 2HD2 LEU A  45      69.477  49.119  64.906  1.00                  
ATOM    682 3HD2 LEU A  45      70.853  49.130  63.768  1.00                  
ATOM    683  C   LEU A  45      70.418  48.672  60.772  1.00                  
ATOM    684  O   LEU A  45      71.537  48.661  61.295  1.00                  
ATOM    685  N   PRO A  46      70.228  49.116  59.517  1.00                  
ATOM    686  CD  PRO A  46      68.966  49.199  58.803  1.00                  
ATOM    687  HD1 PRO A  46      68.180  49.638  59.418  1.00                  
ATOM    688  HD2 PRO A  46      68.675  48.203  58.466  1.00                  
ATOM    689  CG  PRO A  46      69.237  50.093  57.602  1.00                  
ATOM    690  HG1 PRO A  46      69.076  51.135  57.882  1.00                  
ATOM    691  HG2 PRO A  46      68.607  49.809  56.760  1.00                  
ATOM    692  CB  PRO A  46      70.719  49.867  57.310  1.00                  
ATOM    693  HB1 PRO A  46      71.169  50.726  56.810  1.00                  
ATOM    694  HB2 PRO A  46      70.834  48.970  56.699  1.00                  
ATOM    695  CA  PRO A  46      71.320  49.618  58.696  1.00                  
ATOM    696  HA  PRO A  46      72.097  48.856  58.621  1.00                  
ATOM    697  C   PRO A  46      71.927  50.882  59.311  1.00                  
ATOM    698  O   PRO A  46      71.216  51.680  59.915  1.00                  
ATOM    699  N   THR A  47      73.248  51.046  59.172  1.00                  
ATOM    700  H   THR A  47      73.769  50.356  58.652  1.00                  
ATOM    701  CA  THR A  47      74.043  51.940  60.034  1.00                  
ATOM    702  HA  THR A  47      73.925  51.584  61.058  1.00                  
ATOM    703  CB  THR A  47      75.535  51.847  59.675  1.00                  
ATOM    704  HB  THR A  47      75.706  52.344  58.719  1.00                  
ATOM    705  CG2 THR A  47      76.462  52.449  60.730  1.00                  
ATOM    706 1HG2 THR A  47      76.260  52.012  61.708  1.00                  
ATOM    707 2HG2 THR A  47      77.500  52.261  60.455  1.00                  
ATOM    708 3HG2 THR A  47      76.309  53.527  60.784  1.00                  
ATOM    709  OG1 THR A  47      75.908  50.490  59.547  1.00                  
ATOM    710  HG1 THR A  47      75.907  50.106  60.428  1.00                  
ATOM    711  C   THR A  47      73.591  53.397  60.052  1.00                  
ATOM    712  O   THR A  47      73.682  54.025  61.103  1.00                  
ATOM    713  N   GLU A  48      73.079  53.918  58.932  1.00                  
ATOM    714  H   GLU A  48      73.020  53.336  58.112  1.00                  
ATOM    715  CA  GLU A  48      72.246  55.124  58.918  1.00                  
ATOM    716  HA  GLU A  48      71.514  55.021  59.722  1.00                  
ATOM    717  CB  GLU A  48      73.113  56.385  59.234  1.00                  
ATOM    718  HB1 GLU A  48      73.423  56.886  58.328  1.00                  
ATOM    719  HB2 GLU A  48      74.036  56.085  59.729  1.00                  
ATOM    720  CG  GLU A  48      72.456  57.442  60.136  1.00                  
ATOM    721  HG1 GLU A  48      73.220  58.156  60.450  1.00                  
ATOM    722  HG2 GLU A  48      72.063  56.957  61.032  1.00                  
ATOM    723  CD  GLU A  48      71.350  58.192  59.395  1.00                  
ATOM    724  OE1 GLU A  48      70.167  57.954  59.733  1.00                  
ATOM    725  OE2 GLU A  48      71.648  58.831  58.364  1.00                  
ATOM    726  C   GLU A  48      71.445  55.236  57.590  1.00                  
ATOM    727  O   GLU A  48      71.729  54.586  56.566  1.00                  
ATOM    728  N   THR A  49      70.437  56.102  57.620  1.00                  
ATOM    729  H   THR A  49      70.253  56.586  58.495  1.00                  
ATOM    730  CA  THR A  49      69.676  56.601  56.474  1.00                  
ATOM    731  HA  THR A  49      69.076  55.781  56.087  1.00                  
ATOM    732  CB  THR A  49      68.722  57.736  56.902  1.00                  
ATOM    733  HB  THR A  49      69.281  58.669  56.987  1.00                  
ATOM    734  CG2 THR A  49      67.584  57.928  55.900  1.00                  
ATOM    735 1HG2 THR A  49      66.932  58.729  56.247  1.00                  
ATOM    736 2HG2 THR A  49      67.991  58.201  54.926  1.00                  
ATOM    737 3HG2 THR A  49      67.011  57.006  55.811  1.00                  
ATOM    738  OG1 THR A  49      68.127  57.464  58.154  1.00                  
ATOM    739  HG1 THR A  49      68.799  57.721  58.830  1.00                  
ATOM    740  C   THR A  49      70.565  57.105  55.334  1.00                  
ATOM    741  O   THR A  49      70.295  56.780  54.170  1.00                  
ATOM    742  N   GLU A  50      71.638  57.846  55.651  1.00                  
ATOM    743  H   GLU A  50      71.744  58.179  56.613  1.00                  
ATOM    744  CA  GLU A  50      72.604  58.282  54.636  1.00                  
ATOM    745  HA  GLU A  50      72.002  58.782  53.878  1.00                  
ATOM    746  CB  GLU A  50      73.578  59.364  55.139  1.00                  
ATOM    747  HB1 GLU A  50      74.102  58.996  56.019  1.00                  
ATOM    748  HB2 GLU A  50      73.001  60.234  55.453  1.00                  
ATOM    749  CG  GLU A  50      74.627  59.820  54.098  1.00                  
ATOM    750  HG1 GLU A  50      75.176  58.948  53.735  1.00                  
ATOM    751  HG2 GLU A  50      75.352  60.441  54.628  1.00                  
ATOM    752  CD  GLU A  50      74.084  60.621  52.891  1.00                  
ATOM    753  OE1 GLU A  50      72.984  60.302  52.383  1.00                  
ATOM    754  OE2 GLU A  50      74.804  61.539  52.436  1.00                  
ATOM    755  C   GLU A  50      73.247  57.098  53.872  1.00                  
ATOM    756  O   GLU A  50      72.999  56.991  52.673  1.00                  
ATOM    757  N   PRO A  51      73.949  56.131  54.510  1.00                  
ATOM    758  CD  PRO A  51      74.467  56.202  55.857  1.00                  
ATOM    759  HD1 PRO A  51      73.616  56.188  56.516  1.00                  
ATOM    760  HD2 PRO A  51      75.074  57.092  56.014  1.00                  
ATOM    761  CG  PRO A  51      75.311  54.949  56.080  1.00                  
ATOM    762  HG1 PRO A  51      75.255  54.603  57.112  1.00                  
ATOM    763  HG2 PRO A  51      76.345  55.153  55.799  1.00                  
ATOM    764  CB  PRO A  51      74.705  53.941  55.108  1.00                  
ATOM    765  HB1 PRO A  51      73.825  53.478  55.554  1.00                  
ATOM    766  HB2 PRO A  51      75.428  53.181  54.812  1.00                  
ATOM    767  CA  PRO A  51      74.310  54.834  53.931  1.00                  
ATOM    768  HA  PRO A  51      75.207  54.977  53.335  1.00                  
ATOM    769  C   PRO A  51      73.239  54.193  53.033  1.00                  
ATOM    770  O   PRO A  51      73.555  53.752  51.918  1.00                  
ATOM    771  N   LEU A  52      71.973  54.153  53.484  1.00                  
ATOM    772  H   LEU A  52      71.749  54.580  54.377  1.00                  
ATOM    773  CA  LEU A  52      70.895  53.597  52.647  1.00                  
ATOM    774  HA  LEU A  52      71.180  52.584  52.372  1.00                  
ATOM    775  CB  LEU A  52      69.559  53.544  53.415  1.00                  
ATOM    776  HB1 LEU A  52      68.761  53.379  52.688  1.00                  
ATOM    777  HB2 LEU A  52      69.373  54.512  53.874  1.00                  
ATOM    778  CG  LEU A  52      69.438  52.457  54.495  1.00                  
ATOM    779  HG  LEU A  52      70.206  52.593  55.256  1.00                  
ATOM    780  CD1 LEU A  52      68.058  52.585  55.145  1.00                  
ATOM    781 1HD1 LEU A  52      67.921  51.825  55.908  1.00                  
ATOM    782 2HD1 LEU A  52      67.970  53.562  55.621  1.00                  
ATOM    783 3HD1 LEU A  52      67.274  52.481  54.395  1.00                  
ATOM    784  CD2 LEU A  52      69.561  51.052  53.894  1.00                  
ATOM    785 1HD2 LEU A  52      69.305  50.303  54.639  1.00                  
ATOM    786 2HD2 LEU A  52      68.888  50.954  53.046  1.00                  
ATOM    787 3HD2 LEU A  52      70.586  50.878  53.571  1.00                  
ATOM    788  C   LEU A  52      70.692  54.330  51.304  1.00                  
ATOM    789  O   LEU A  52      70.700  53.689  50.246  1.00                  
ATOM    790  N   LEU A  53      70.521  55.654  51.333  1.00                  
ATOM    791  H   LEU A  53      70.586  56.133  52.230  1.00                  
ATOM    792  CA  LEU A  53      70.350  56.469  50.119  1.00                  
ATOM    793  HA  LEU A  53      69.501  56.106  49.539  1.00                  
ATOM    794  CB  LEU A  53      70.071  57.915  50.595  1.00                  
ATOM    795  HB1 LEU A  53      70.843  58.209  51.311  1.00                  
ATOM    796  HB2 LEU A  53      69.129  57.885  51.144  1.00                  
ATOM    797  CG  LEU A  53      69.972  59.030  49.526  1.00                  
ATOM    798  HG  LEU A  53      69.352  58.688  48.700  1.00                  
ATOM    799  CD1 LEU A  53      69.303  60.259  50.154  1.00                  
ATOM    800 1HD1 LEU A  53      69.167  61.039  49.406  1.00                  
ATOM    801 2HD1 LEU A  53      68.331  59.989  50.560  1.00                  
ATOM    802 3HD1 LEU A  53      69.934  60.641  50.961  1.00                  
ATOM    803  CD2 LEU A  53      71.316  59.522  48.969  1.00                  
ATOM    804 1HD2 LEU A  53      71.725  58.809  48.258  1.00                  
ATOM    805 2HD2 LEU A  53      71.189  60.468  48.449  1.00                  
ATOM    806 3HD2 LEU A  53      72.023  59.671  49.788  1.00                  
ATOM    807  C   LEU A  53      71.596  56.416  49.235  1.00                  
ATOM    808  O   LEU A  53      71.455  56.207  48.035  1.00                  
ATOM    809  N   ILE A  54      72.810  56.532  49.785  1.00                  
ATOM    810  H   ILE A  54      72.878  56.752  50.779  1.00                  
ATOM    811  CA  ILE A  54      74.042  56.457  48.983  1.00                  
ATOM    812  HA  ILE A  54      73.885  57.124  48.134  1.00                  
ATOM    813  CB  ILE A  54      75.295  57.005  49.699  1.00                  
ATOM    814  HB  ILE A  54      76.096  57.057  48.960  1.00                  
ATOM    815  CG2 ILE A  54      75.026  58.442  50.179  1.00                  
ATOM    816 1HG2 ILE A  54      74.626  59.045  49.364  1.00                  
ATOM    817 2HG2 ILE A  54      74.307  58.449  50.996  1.00                  
ATOM    818 3HG2 ILE A  54      75.944  58.916  50.523  1.00                  
ATOM    819  CG1 ILE A  54      75.768  56.073  50.827  1.00                  
ATOM    820 1HG1 ILE A  54      76.007  55.095  50.408  1.00                  
ATOM    821 2HG1 ILE A  54      74.947  55.953  51.517  1.00                  
ATOM    822  CD1 ILE A  54      76.995  56.567  51.603  1.00                  
ATOM    823  HD1 ILE A  54      77.314  55.794  52.301  1.00                  
ATOM    824  HD2 ILE A  54      77.810  56.782  50.912  1.00                  
ATOM    825  HD3 ILE A  54      76.747  57.465  52.170  1.00                  
ATOM    826  C   ILE A  54      74.264  55.081  48.346  1.00                  
ATOM    827  O   ILE A  54      75.011  54.967  47.375  1.00                  
ATOM    828  N   LYS A  55      73.565  54.047  48.835  1.00                  
ATOM    829  H   LYS A  55      73.065  54.186  49.708  1.00                  
ATOM    830  CA  LYS A  55      73.468  52.742  48.162  1.00                  
ATOM    831  HA  LYS A  55      74.333  52.631  47.507  1.00                  
ATOM    832  CB  LYS A  55      73.585  51.690  49.285  1.00                  
ATOM    833  HB1 LYS A  55      72.747  51.793  49.978  1.00                  
ATOM    834  HB2 LYS A  55      74.492  51.913  49.851  1.00                  
ATOM    835  CG  LYS A  55      73.698  50.237  48.802  1.00                  
ATOM    836  HG1 LYS A  55      74.457  49.726  49.397  1.00                  
ATOM    837  HG2 LYS A  55      74.039  50.225  47.766  1.00                  
ATOM    838  CD  LYS A  55      72.376  49.468  48.959  1.00                  
ATOM    839  HD1 LYS A  55      71.520  50.139  48.851  1.00                  
ATOM    840  HD2 LYS A  55      72.342  49.035  49.960  1.00                  
ATOM    841  CE  LYS A  55      72.281  48.353  47.918  1.00                  
ATOM    842  HE1 LYS A  55      71.572  47.597  48.267  1.00                  
ATOM    843  HE2 LYS A  55      73.261  47.882  47.800  1.00                  
ATOM    844  NZ  LYS A  55      71.805  48.900  46.631  1.00                  
ATOM    845  HZ1 LYS A  55      71.798  48.201  45.895  1.00                  
ATOM    846  HZ2 LYS A  55      70.832  49.179  46.727  1.00                  
ATOM    847  HZ3 LYS A  55      72.301  49.746  46.352  1.00                  
ATOM    848  C   LYS A  55      72.243  52.572  47.254  1.00                  
ATOM    849  O   LYS A  55      72.193  51.590  46.508  1.00                  
ATOM    850  N   ALA A  56      71.293  53.504  47.259  1.00                  
ATOM    851  H   ALA A  56      71.369  54.259  47.930  1.00                  
ATOM    852  CA  ALA A  56      70.292  53.632  46.195  1.00                  
ATOM    853  HA  ALA A  56      69.978  52.635  45.884  1.00                  
ATOM    854  CB  ALA A  56      69.057  54.344  46.755  1.00                  
ATOM    855  HB1 ALA A  56      68.253  54.312  46.019  1.00                  
ATOM    856  HB2 ALA A  56      68.730  53.852  47.670  1.00                  
ATOM    857  HB3 ALA A  56      69.287  55.385  46.974  1.00                  
ATOM    858  C   ALA A  56      70.845  54.344  44.949  1.00                  
ATOM    859  O   ALA A  56      70.803  53.767  43.864  1.00                  
ATOM    860  N   MET A  57      71.365  55.563  45.144  1.00                  
ATOM    861  H   MET A  57      71.373  55.870  46.114  1.00                  
ATOM    862  CA  MET A  57      71.586  56.661  44.188  1.00                  
ATOM    863  HA  MET A  57      72.625  56.658  43.859  1.00                  
ATOM    864  CB  MET A  57      70.658  56.535  42.952  1.00                  
ATOM    865  HB1 MET A  57      69.650  56.296  43.296  1.00                  
ATOM    866  HB2 MET A  57      71.016  55.713  42.335  1.00                  
ATOM    867  CG  MET A  57      70.542  57.772  42.047  1.00                  
ATOM    868  HG1 MET A  57      71.526  58.032  41.653  1.00                  
ATOM    869  HG2 MET A  57      70.188  58.608  42.643  1.00                  
ATOM    870  SD  MET A  57      69.370  57.582  40.669  1.00                  
ATOM    871  CE  MET A  57      70.298  56.442  39.611  1.00                  
ATOM    872  HE1 MET A  57      69.746  56.279  38.686  1.00                  
ATOM    873  HE2 MET A  57      71.272  56.874  39.378  1.00                  
ATOM    874  HE3 MET A  57      70.434  55.489  40.121  1.00                  
ATOM    875  C   MET A  57      71.302  57.973  44.934  1.00                  
ATOM    876  O   MET A  57      70.384  58.038  45.761  1.00                  
ATOM    877  N   ASP A  58      72.051  59.028  44.619  1.00                  
ATOM    878  H   ASP A  58      72.695  58.978  43.835  1.00                  
ATOM    879  CA  ASP A  58      71.799  60.361  45.151  1.00                  
ATOM    880  HA  ASP A  58      71.983  60.323  46.224  1.00                  
ATOM    881  CB  ASP A  58      72.789  61.374  44.560  1.00                  
ATOM    882  HB1 ASP A  58      73.803  61.076  44.833  1.00                  
ATOM    883  HB2 ASP A  58      72.600  62.351  45.008  1.00                  
ATOM    884  CG  ASP A  58      72.692  61.477  43.036  1.00                  
ATOM    885  OD1 ASP A  58      73.139  60.503  42.386  1.00                  
ATOM    886  OD2 ASP A  58      72.194  62.520  42.558  1.00                  
ATOM    887  C   ASP A  58      70.333  60.799  44.931  1.00                  
ATOM    888  O   ASP A  58      69.740  60.662  43.858  1.00                  
ATOM    889  N   TYR A  59      69.718  61.292  46.006  1.00                  
ATOM    890  H   TYR A  59      70.247  61.341  46.862  1.00                  
ATOM    891  CA  TYR A  59      68.304  61.681  46.046  1.00                  
ATOM    892  HA  TYR A  59      68.067  61.816  47.101  1.00                  
ATOM    893  CB  TYR A  59      68.133  63.055  45.371  1.00                  
ATOM    894  HB1 TYR A  59      67.831  62.921  44.332  1.00                  
ATOM    895  HB2 TYR A  59      69.095  63.571  45.354  1.00                  
ATOM    896  CG  TYR A  59      67.147  63.952  46.093  1.00                  
ATOM    897  CD1 TYR A  59      67.589  64.701  47.201  1.00                  
ATOM    898  HD1 TYR A  59      68.625  64.651  47.504  1.00                  
ATOM    899  CE1 TYR A  59      66.683  65.504  47.917  1.00                  
ATOM    900  HE1 TYR A  59      67.011  66.074  48.773  1.00                  
ATOM    901  CZ  TYR A  59      65.330  65.556  47.527  1.00                  
ATOM    902  OH  TYR A  59      64.473  66.318  48.251  1.00                  
ATOM    903  HH  TYR A  59      63.567  66.309  47.927  1.00                  
ATOM    904  CE2 TYR A  59      64.885  64.820  46.406  1.00                  
ATOM    905  HE2 TYR A  59      63.851  64.862  46.103  1.00                  
ATOM    906  CD2 TYR A  59      65.799  64.019  45.690  1.00                  
ATOM    907  HD2 TYR A  59      65.466  63.435  44.838  1.00                  
ATOM    908  C   TYR A  59      67.300  60.612  45.544  1.00                  
ATOM    909  O   TYR A  59      66.192  60.940  45.124  1.00                  
ATOM    910  N   LEU A  60      67.665  59.323  45.590  1.00                  
ATOM    911  H   LEU A  60      68.631  59.127  45.837  1.00                  
ATOM    912  CA  LEU A  60      66.837  58.149  45.252  1.00                  
ATOM    913  HA  LEU A  60      67.481  57.287  45.430  1.00                  
ATOM    914  CB  LEU A  60      65.627  57.992  46.209  1.00                  
ATOM    915  HB1 LEU A  60      65.084  57.104  45.884  1.00                  
ATOM    916  HB2 LEU A  60      64.948  58.834  46.069  1.00                  
ATOM    917  CG  LEU A  60      65.873  57.805  47.725  1.00                  
ATOM    918  HG  LEU A  60      64.938  57.440  48.146  1.00                  
ATOM    919  CD1 LEU A  60      66.947  56.769  48.049  1.00                  
ATOM    920 1HD1 LEU A  60      66.976  56.589  49.124  1.00                  
ATOM    921 2HD1 LEU A  60      66.706  55.835  47.544  1.00                  
ATOM    922 3HD1 LEU A  60      67.922  57.125  47.716  1.00                  
ATOM    923  CD2 LEU A  60      66.201  59.096  48.476  1.00                  
ATOM    924 1HD2 LEU A  60      66.211  58.898  49.549  1.00                  
ATOM    925 2HD2 LEU A  60      67.173  59.474  48.176  1.00                  
ATOM    926 3HD2 LEU A  60      65.441  59.846  48.260  1.00                  
ATOM    927  C   LEU A  60      66.420  57.976  43.781  1.00                  
ATOM    928  O   LEU A  60      66.042  56.871  43.383  1.00                  
ATOM    929  N   ASN A  61      66.441  59.034  42.969  1.00                  
ATOM    930  H   ASN A  61      66.664  59.932  43.383  1.00                  
ATOM    931  CA  ASN A  61      65.953  58.975  41.588  1.00                  
ATOM    932  HA  ASN A  61      66.397  58.095  41.120  1.00                  
ATOM    933  CB  ASN A  61      64.409  58.837  41.640  1.00                  
ATOM    934  HB1 ASN A  61      63.937  59.776  41.352  1.00                  
ATOM    935  HB2 ASN A  61      64.072  58.609  42.650  1.00                  
ATOM    936  CG  ASN A  61      63.899  57.728  40.746  1.00                  
ATOM    937  OD1 ASN A  61      63.040  57.927  39.900  1.00                  
ATOM    938  ND2 ASN A  61      64.358  56.517  40.954  1.00                  
ATOM    939 1HD2 ASN A  61      65.045  56.379  41.692  1.00                  
ATOM    940 2HD2 ASN A  61      64.026  55.773  40.371  1.00                  
ATOM    941  C   ASN A  61      66.375  60.169  40.712  1.00                  
ATOM    942  O   ASN A  61      65.776  60.398  39.657  1.00                  
ATOM    943  N   GLY A  62      67.340  60.967  41.168  1.00                  
ATOM    944  H   GLY A  62      67.857  60.685  41.991  1.00                  
ATOM    945  CA  GLY A  62      67.689  62.254  40.574  1.00                  
ATOM    946  HA1 GLY A  62      67.274  62.349  39.571  1.00                  
ATOM    947  HA2 GLY A  62      68.776  62.303  40.494  1.00                  
ATOM    948  C   GLY A  62      67.215  63.440  41.414  1.00                  
ATOM    949  O   GLY A  62      66.241  63.345  42.159  1.00                  
ATOM    950  N   LEU A  63      67.867  64.592  41.230  1.00                  
ATOM    951  H   LEU A  63      68.692  64.567  40.648  1.00                  
ATOM    952  CA  LEU A  63      67.489  65.894  41.805  1.00                  
ATOM    953  HA  LEU A  63      67.136  65.723  42.822  1.00                  
ATOM    954  CB  LEU A  63      68.729  66.811  41.866  1.00                  
ATOM    955  HB1 LEU A  63      68.417  67.808  42.179  1.00                  
ATOM    956  HB2 LEU A  63      69.145  66.895  40.860  1.00                  
ATOM    957  CG  LEU A  63      69.835  66.334  42.829  1.00                  
ATOM    958  HG  LEU A  63      70.107  65.305  42.595  1.00                  
ATOM    959  CD1 LEU A  63      71.073  67.215  42.661  1.00                  
ATOM    960 1HD1 LEU A  63      71.868  66.844  43.310  1.00                  
ATOM    961 2HD1 LEU A  63      71.422  67.159  41.630  1.00                  
ATOM    962 3HD1 LEU A  63      70.846  68.249  42.915  1.00                  
ATOM    963  CD2 LEU A  63      69.403  66.418  44.297  1.00                  
ATOM    964 1HD2 LEU A  63      70.209  66.049  44.932  1.00                  
ATOM    965 2HD2 LEU A  63      69.174  67.449  44.567  1.00                  
ATOM    966 3HD2 LEU A  63      68.526  65.799  44.467  1.00                  
ATOM    967  C   LEU A  63      66.298  66.543  41.058  1.00                  
ATOM    968  O   LEU A  63      66.390  67.639  40.509  1.00                  
ATOM    969  N   ASN A  64      65.178  65.826  41.002  1.00                  
ATOM    970  H   ASN A  64      65.201  64.926  41.476  1.00                  
ATOM    971  CA  ASN A  64      63.962  66.162  40.271  1.00                  
ATOM    972  HA  ASN A  64      63.884  67.245  40.160  1.00                  
ATOM    973  CB  ASN A  64      64.057  65.523  38.871  1.00                  
ATOM    974  HB1 ASN A  64      64.100  64.437  38.962  1.00                  
ATOM    975  HB2 ASN A  64      64.979  65.861  38.399  1.00                  
ATOM    976  CG  ASN A  64      62.891  65.876  37.964  1.00                  
ATOM    977  OD1 ASN A  64      61.751  66.001  38.372  1.00                  
ATOM    978  ND2 ASN A  64      63.134  66.076  36.689  1.00                  
ATOM    979 1HD2 ASN A  64      64.068  66.031  36.328  1.00                  
ATOM    980 2HD2 ASN A  64      62.345  66.355  36.133  1.00                  
ATOM    981  C   ASN A  64      62.755  65.663  41.092  1.00                  
ATOM    982  O   ASN A  64      62.391  64.486  41.032  1.00                  
ATOM    983  N   TRP A  65      62.195  66.537  41.936  1.00                  
ATOM    984  H   TRP A  65      62.537  67.485  41.932  1.00                  
ATOM    985  CA  TRP A  65      61.139  66.206  42.903  1.00                  
ATOM    986  HA  TRP A  65      61.411  65.252  43.361  1.00                  
ATOM    987  CB  TRP A  65      61.113  67.242  44.039  1.00                  
ATOM    988  HB1 TRP A  65      60.584  68.138  43.712  1.00                  
ATOM    989  HB2 TRP A  65      62.142  67.537  44.250  1.00                  
ATOM    990  CG  TRP A  65      60.525  66.770  45.340  1.00                  
ATOM    991  CD1 TRP A  65      59.491  65.905  45.495  1.00                  
ATOM    992  HD1 TRP A  65      58.923  65.453  44.690  1.00                  
ATOM    993  NE1 TRP A  65      59.266  65.679  46.837  1.00                  
ATOM    994  HE1 TRP A  65      58.543  65.063  47.185  1.00                  
ATOM    995  CE2 TRP A  65      60.127  66.412  47.623  1.00                  
ATOM    996  CZ2 TRP A  65      60.291  66.521  49.010  1.00                  
ATOM    997  HZ2 TRP A  65      59.672  65.940  49.678  1.00                  
ATOM    998  CH2 TRP A  65      61.266  67.397  49.517  1.00                  
ATOM    999  HH2 TRP A  65      61.406  67.490  50.585  1.00                  
ATOM   1000  CZ3 TRP A  65      62.058  68.150  48.631  1.00                  
ATOM   1001  HZ3 TRP A  65      62.811  68.821  49.023  1.00                  
ATOM   1002  CE3 TRP A  65      61.900  68.015  47.237  1.00                  
ATOM   1003  HE3 TRP A  65      62.522  68.592  46.569  1.00                  
ATOM   1004  CD2 TRP A  65      60.931  67.140  46.696  1.00                  
ATOM   1005  C   TRP A  65      59.758  65.991  42.247  1.00                  
ATOM   1006  O   TRP A  65      58.819  66.771  42.410  1.00                  
ATOM   1007  N   TYR A  66      59.653  64.920  41.466  1.00                  
ATOM   1008  H   TYR A  66      60.499  64.382  41.320  1.00                  
ATOM   1009  CA  TYR A  66      58.437  64.495  40.781  1.00                  
ATOM   1010  HA  TYR A  66      58.092  65.331  40.170  1.00                  
ATOM   1011  CB  TYR A  66      58.795  63.317  39.856  1.00                  
ATOM   1012  HB1 TYR A  66      58.521  62.384  40.348  1.00                  
ATOM   1013  HB2 TYR A  66      59.877  63.283  39.711  1.00                  
ATOM   1014  CG  TYR A  66      58.167  63.361  38.475  1.00                  
ATOM   1015  CD1 TYR A  66      58.823  64.050  37.438  1.00                  
ATOM   1016  HD1 TYR A  66      59.741  64.589  37.643  1.00                  
ATOM   1017  CE1 TYR A  66      58.290  64.048  36.134  1.00                  
ATOM   1018  HE1 TYR A  66      58.786  64.581  35.337  1.00                  
ATOM   1019  CZ  TYR A  66      57.089  63.363  35.862  1.00                  
ATOM   1020  OH  TYR A  66      56.576  63.375  34.603  1.00                  
ATOM   1021  HH  TYR A  66      55.730  62.930  34.539  1.00                  
ATOM   1022  CE2 TYR A  66      56.430  62.669  36.900  1.00                  
ATOM   1023  HE2 TYR A  66      55.503  62.150  36.703  1.00                  
ATOM   1024  CD2 TYR A  66      56.970  62.670  38.201  1.00                  
ATOM   1025  HD2 TYR A  66      56.454  62.144  38.989  1.00                  
ATOM   1026  C   TYR A  66      57.304  64.096  41.741  1.00                  
ATOM   1027  O   TYR A  66      57.547  63.593  42.840  1.00                  
ATOM   1028  N   GLY A  67      56.062  64.220  41.268  1.00                  
ATOM   1029  H   GLY A  67      55.936  64.616  40.350  1.00                  
ATOM   1030  CA  GLY A  67      54.890  63.660  41.947  1.00                  
ATOM   1031  HA1 GLY A  67      53.982  64.099  41.536  1.00                  
ATOM   1032  HA2 GLY A  67      54.928  63.916  43.007  1.00                  
ATOM   1033  C   GLY A  67      54.779  62.135  41.828  1.00                  
ATOM   1034  O   GLY A  67      55.507  61.515  41.051  1.00                  
ATOM   1035  N   SER A  68      53.865  61.528  42.592  1.00                  
ATOM   1036  H   SER A  68      53.330  62.080  43.263  1.00                  
ATOM   1037  CA  SER A  68      53.515  60.095  42.550  1.00                  
ATOM   1038  HA  SER A  68      52.867  59.910  43.404  1.00                  
ATOM   1039  CB  SER A  68      52.680  59.777  41.301  1.00                  
ATOM   1040  HB1 SER A  68      52.272  58.768  41.387  1.00                  
ATOM   1041  HB2 SER A  68      53.317  59.821  40.416  1.00                  
ATOM   1042  OG  SER A  68      51.612  60.695  41.148  1.00                  
ATOM   1043  HG  SER A  68      51.211  60.848  42.011  1.00                  
ATOM   1044  C   SER A  68      54.677  59.112  42.720  1.00                  
ATOM   1045  O   SER A  68      54.566  57.947  42.342  1.00                  
ATOM   1046  N   ARG A  69      55.801  59.573  43.279  1.00                  
ATOM   1047  H   ARG A  69      55.818  60.561  43.484  1.00                  
ATOM   1048  CA  ARG A  69      57.042  58.803  43.417  1.00                  
ATOM   1049  HA  ARG A  69      56.903  57.844  42.917  1.00                  
ATOM   1050  CB  ARG A  69      58.172  59.568  42.708  1.00                  
ATOM   1051  HB1 ARG A  69      58.615  60.300  43.385  1.00                  
ATOM   1052  HB2 ARG A  69      57.742  60.109  41.864  1.00                  
ATOM   1053  CG  ARG A  69      59.253  58.613  42.175  1.00                  
ATOM   1054  HG1 ARG A  69      58.777  57.788  41.642  1.00                  
ATOM   1055  HG2 ARG A  69      59.812  58.200  43.015  1.00                  
ATOM   1056  CD  ARG A  69      60.232  59.301  41.216  1.00                  
ATOM   1057  HD1 ARG A  69      60.977  58.560  40.939  1.00                  
ATOM   1058  HD2 ARG A  69      60.734  60.119  41.738  1.00                  
ATOM   1059  NE  ARG A  69      59.556  59.824  40.008  1.00                  
ATOM   1060  HE  ARG A  69      58.630  60.193  40.150  1.00                  
ATOM   1061  CZ  ARG A  69      60.043  59.905  38.780  1.00                  
ATOM   1062  NH1 ARG A  69      61.201  59.422  38.438  1.00                  
ATOM   1063 1HH1 ARG A  69      61.784  58.939  39.123  1.00                  
ATOM   1064 2HH1 ARG A  69      61.557  59.521  37.509  1.00                  
ATOM   1065  NH2 ARG A  69      59.358  60.499  37.844  1.00                  
ATOM   1066 1HH2 ARG A  69      58.510  60.995  38.072  1.00                  
ATOM   1067 2HH2 ARG A  69      59.717  60.550  36.910  1.00                  
ATOM   1068  C   ARG A  69      57.349  58.454  44.873  1.00                  
ATOM   1069  O   ARG A  69      58.175  57.573  45.101  1.00                  
ATOM   1070  N   ALA A  70      56.661  59.079  45.834  1.00                  
ATOM   1071  H   ALA A  70      55.950  59.746  45.558  1.00                  
ATOM   1072  CA  ALA A  70      56.757  58.776  47.258  1.00                  
ATOM   1073  HA  ALA A  70      56.639  57.701  47.398  1.00                  
ATOM   1074  CB  ALA A  70      58.149  59.183  47.781  1.00                  
ATOM   1075  HB1 ALA A  70      58.197  59.016  48.858  1.00                  
ATOM   1076  HB2 ALA A  70      58.928  58.589  47.306  1.00                  
ATOM   1077  HB3 ALA A  70      58.330  60.240  47.578  1.00                  
ATOM   1078  C   ALA A  70      55.679  59.493  48.071  1.00                  
ATOM   1079  O   ALA A  70      55.742  60.702  48.298  1.00                  
ATOM   1080  N   LYS A  71      54.724  58.692  48.550  1.00                  
ATOM   1081  H   LYS A  71      54.740  57.736  48.230  1.00                  
ATOM   1082  CA  LYS A  71      53.628  59.081  49.438  1.00                  
ATOM   1083  HA  LYS A  71      53.040  59.808  48.872  1.00                  
ATOM   1084  CB  LYS A  71      52.681  57.902  49.683  1.00                  
ATOM   1085  HB1 LYS A  71      52.116  57.743  48.763  1.00                  
ATOM   1086  HB2 LYS A  71      51.973  58.178  50.466  1.00                  
ATOM   1087  CG  LYS A  71      53.397  56.594  50.062  1.00                  
ATOM   1088  HG1 LYS A  71      54.042  56.768  50.921  1.00                  
ATOM   1089  HG2 LYS A  71      54.013  56.242  49.233  1.00                  
ATOM   1090  CD  LYS A  71      52.383  55.508  50.415  1.00                  
ATOM   1091  HD1 LYS A  71      51.738  55.894  51.198  1.00                  
ATOM   1092  HD2 LYS A  71      52.923  54.633  50.776  1.00                  
ATOM   1093  CE  LYS A  71      51.554  55.108  49.196  1.00                  
ATOM   1094  HE1 LYS A  71      52.255  54.773  48.428  1.00                  
ATOM   1095  HE2 LYS A  71      51.019  55.978  48.806  1.00                  
ATOM   1096  NZ  LYS A  71      50.601  54.022  49.509  1.00                  
ATOM   1097  HZ1 LYS A  71      50.229  53.626  48.645  1.00                  
ATOM   1098  HZ2 LYS A  71      51.084  53.270  49.998  1.00                  
ATOM   1099  HZ3 LYS A  71      49.828  54.359  50.063  1.00                  
ATOM   1100  C   LYS A  71      54.054  59.836  50.701  1.00                  
ATOM   1101  O   LYS A  71      54.290  59.252  51.757  1.00                  
ATOM   1102  N   LEU A  72      54.098  61.154  50.559  1.00                  
ATOM   1103  H   LEU A  72      53.963  61.486  49.613  1.00                  
ATOM   1104  CA  LEU A  72      54.348  62.170  51.575  1.00                  
ATOM   1105  HA  LEU A  72      54.368  61.716  52.567  1.00                  
ATOM   1106  CB  LEU A  72      55.708  62.837  51.276  1.00                  
ATOM   1107  HB1 LEU A  72      55.839  63.696  51.935  1.00                  
ATOM   1108  HB2 LEU A  72      55.674  63.212  50.251  1.00                  
ATOM   1109  CG  LEU A  72      56.933  61.911  51.420  1.00                  
ATOM   1110  HG  LEU A  72      56.774  60.984  50.871  1.00                  
ATOM   1111  CD1 LEU A  72      58.165  62.596  50.830  1.00                  
ATOM   1112 1HD1 LEU A  72      59.030  61.939  50.917  1.00                  
ATOM   1113 2HD1 LEU A  72      57.993  62.799  49.772  1.00                  
ATOM   1114 3HD1 LEU A  72      58.365  63.531  51.353  1.00                  
ATOM   1115  CD2 LEU A  72      57.231  61.568  52.883  1.00                  
ATOM   1116 1HD2 LEU A  72      58.127  60.950  52.941  1.00                  
ATOM   1117 2HD2 LEU A  72      57.384  62.479  53.461  1.00                  
ATOM   1118 3HD2 LEU A  72      56.403  61.000  53.305  1.00                  
ATOM   1119  C   LEU A  72      53.193  63.193  51.527  1.00                  
ATOM   1120  O   LEU A  72      52.424  63.237  50.567  1.00                  
ATOM   1121  N   THR A  73      53.038  64.009  52.568  1.00                  
ATOM   1122  H   THR A  73      53.720  64.022  53.312  1.00                  
ATOM   1123  CA  THR A  73      51.813  64.804  52.765  1.00                  
ATOM   1124  HA  THR A  73      50.965  64.172  52.505  1.00                  
ATOM   1125  CB  THR A  73      51.637  65.204  54.239  1.00                  
ATOM   1126  HB  THR A  73      50.820  65.921  54.326  1.00                  
ATOM   1127  CG2 THR A  73      51.314  64.003  55.126  1.00                  
ATOM   1128 1HG2 THR A  73      51.153  64.339  56.151  1.00                  
ATOM   1129 2HG2 THR A  73      50.405  63.517  54.770  1.00                  
ATOM   1130 3HG2 THR A  73      52.135  63.286  55.110  1.00                  
ATOM   1131  OG1 THR A  73      52.818  65.782  54.742  1.00                  
ATOM   1132  HG1 THR A  73      52.628  66.151  55.611  1.00                  
ATOM   1133  C   THR A  73      51.658  66.058  51.901  1.00                  
ATOM   1134  O   THR A  73      50.559  66.610  51.855  1.00                  
ATOM   1135  N   GLN A  74      52.744  66.504  51.262  1.00                  
ATOM   1136  H   GLN A  74      53.562  65.921  51.372  1.00                  
ATOM   1137  CA  GLN A  74      53.043  67.852  50.741  1.00                  
ATOM   1138  HA  GLN A  74      52.880  67.868  49.663  1.00                  
ATOM   1139  CB  GLN A  74      52.192  68.975  51.425  1.00                  
ATOM   1140  HB1 GLN A  74      52.811  69.850  51.613  1.00                  
ATOM   1141  HB2 GLN A  74      51.865  68.654  52.414  1.00                  
ATOM   1142  CG  GLN A  74      50.986  69.480  50.602  1.00                  
ATOM   1143  HG1 GLN A  74      50.403  68.625  50.260  1.00                  
ATOM   1144  HG2 GLN A  74      51.362  70.003  49.723  1.00                  
ATOM   1145  CD  GLN A  74      50.036  70.429  51.354  1.00                  
ATOM   1146  OE1 GLN A  74      48.910  70.665  50.928  1.00                  
ATOM   1147  NE2 GLN A  74      50.414  71.011  52.477  1.00                  
ATOM   1148 1HE2 GLN A  74      51.351  70.906  52.843  1.00                  
ATOM   1149 2HE2 GLN A  74      49.696  71.460  53.031  1.00                  
ATOM   1150  C   GLN A  74      54.539  68.137  51.018  1.00                  
ATOM   1151  O   GLN A  74      55.197  67.367  51.726  1.00                  
ATOM   1152  N   PRO A  75      55.087  69.263  50.532  1.00                  
ATOM   1153  CD  PRO A  75      54.622  70.022  49.381  1.00                  
ATOM   1154  HD1 PRO A  75      53.777  70.650  49.666  1.00                  
ATOM   1155  HD2 PRO A  75      54.350  69.369  48.551  1.00                  
ATOM   1156  CG  PRO A  75      55.804  70.906  48.993  1.00                  
ATOM   1157  HG1 PRO A  75      55.482  71.811  48.477  1.00                  
ATOM   1158  HG2 PRO A  75      56.505  70.336  48.380  1.00                  
ATOM   1159  CB  PRO A  75      56.435  71.213  50.349  1.00                  
ATOM   1160  HB1 PRO A  75      55.880  72.032  50.805  1.00                  
ATOM   1161  HB2 PRO A  75      57.490  71.474  50.254  1.00                  
ATOM   1162  CA  PRO A  75      56.235  69.921  51.153  1.00                  
ATOM   1163  HA  PRO A  75      57.105  69.279  51.015  1.00                  
ATOM   1164  C   PRO A  75      56.078  70.218  52.660  1.00                  
ATOM   1165  O   PRO A  75      54.969  70.235  53.185  1.00                  
ATOM   1166  N   LEU A  76      57.203  70.527  53.324  1.00                  
ATOM   1167  H   LEU A  76      58.062  70.502  52.800  1.00                  
ATOM   1168  CA  LEU A  76      57.310  70.747  54.780  1.00                  
ATOM   1169  HA  LEU A  76      57.189  69.764  55.235  1.00                  
ATOM   1170  CB  LEU A  76      58.745  71.224  55.098  1.00                  
ATOM   1171  HB1 LEU A  76      58.927  72.156  54.565  1.00                  
ATOM   1172  HB2 LEU A  76      59.450  70.483  54.719  1.00                  
ATOM   1173  CG  LEU A  76      59.045  71.460  56.593  1.00                  
ATOM   1174  HG  LEU A  76      58.361  72.207  56.995  1.00                  
ATOM   1175  CD1 LEU A  76      58.948  70.181  57.427  1.00                  
ATOM   1176 1HD1 LEU A  76      59.214  70.395  58.461  1.00                  
ATOM   1177 2HD1 LEU A  76      57.925  69.805  57.415  1.00                  
ATOM   1178 3HD1 LEU A  76      59.618  69.419  57.031  1.00                  
ATOM   1179  CD2 LEU A  76      60.468  72.002  56.736  1.00                  
ATOM   1180 1HD2 LEU A  76      60.680  72.203  57.786  1.00                  
ATOM   1181 2HD2 LEU A  76      61.187  71.275  56.359  1.00                  
ATOM   1182 3HD2 LEU A  76      60.568  72.932  56.177  1.00                  
ATOM   1183  C   LEU A  76      56.224  71.636  55.434  1.00                  
ATOM   1184  O   LEU A  76      55.799  71.287  56.541  1.00                  
ATOM   1185  N   PRO A  77      55.747  72.751  54.835  1.00                  
ATOM   1186  CD  PRO A  77      56.313  73.446  53.687  1.00                  
ATOM   1187  HD1 PRO A  77      55.999  72.948  52.774  1.00                  
ATOM   1188  HD2 PRO A  77      57.399  73.509  53.734  1.00                  
ATOM   1189  CG  PRO A  77      55.709  74.849  53.715  1.00                  
ATOM   1190  HG1 PRO A  77      55.667  75.289  52.719  1.00                  
ATOM   1191  HG2 PRO A  77      56.278  75.482  54.396  1.00                  
ATOM   1192  CB  PRO A  77      54.320  74.594  54.287  1.00                  
ATOM   1193  HB1 PRO A  77      53.671  74.239  53.485  1.00                  
ATOM   1194  HB2 PRO A  77      53.898  75.483  54.754  1.00                  
ATOM   1195  CA  PRO A  77      54.581  73.488  55.315  1.00                  
ATOM   1196  HA  PRO A  77      54.861  73.966  56.255  1.00                  
ATOM   1197  C   PRO A  77      53.336  72.615  55.567  1.00                  
ATOM   1198  O   PRO A  77      52.645  72.208  54.630  1.00                  
ATOM   1199  N   TRP A  78      53.049  72.383  56.841  1.00                  
ATOM   1200  H   TRP A  78      53.666  72.703  57.554  1.00                  
ATOM   1201  CA  TRP A  78      51.987  71.481  57.276  1.00                  
ATOM   1202  HA  TRP A  78      51.365  71.256  56.404  1.00                  
ATOM   1203  CB  TRP A  78      52.562  70.140  57.745  1.00                  
ATOM   1204  HB1 TRP A  78      52.867  70.193  58.797  1.00                  
ATOM   1205  HB2 TRP A  78      53.464  69.886  57.182  1.00                  
ATOM   1206  CG  TRP A  78      51.633  68.971  57.560  1.00                  
ATOM   1207  CD1 TRP A  78      51.095  68.599  56.375  1.00                  
ATOM   1208  HD1 TRP A  78      51.297  69.098  55.440  1.00                  
ATOM   1209  NE1 TRP A  78      50.235  67.537  56.560  1.00                  
ATOM   1210  HE1 TRP A  78      49.688  67.134  55.812  1.00                  
ATOM   1211  CE2 TRP A  78      50.183  67.157  57.885  1.00                  
ATOM   1212  CZ2 TRP A  78      49.459  66.168  58.566  1.00                  
ATOM   1213  HZ2 TRP A  78      48.773  65.516  58.050  1.00                  
ATOM   1214  CH2 TRP A  78      49.630  66.030  59.953  1.00                  
ATOM   1215  HH2 TRP A  78      49.080  65.282  60.504  1.00                  
ATOM   1216  CZ3 TRP A  78      50.532  66.865  60.635  1.00                  
ATOM   1217  HZ3 TRP A  78      50.668  66.757  61.707  1.00                  
ATOM   1218  CE3 TRP A  78      51.264  67.847  59.935  1.00                  
ATOM   1219  HE3 TRP A  78      51.974  68.473  60.468  1.00                  
ATOM   1220  CD2 TRP A  78      51.090  68.035  58.549  1.00                  
ATOM   1221  C   TRP A  78      50.945  72.157  58.258  1.00                  
ATOM   1222  O   TRP A  78      50.787  73.366  58.201  1.00                  
ATOM   1223  N   PRO A  79      50.216  71.396  59.087  1.00                  
ATOM   1224  CD  PRO A  79      50.573  71.415  60.509  1.00                  
ATOM   1225  HD1 PRO A  79      51.151  72.316  60.736  1.00                  
ATOM   1226  HD2 PRO A  79      51.180  70.534  60.718  1.00                  
ATOM   1227  CG  PRO A  79      49.276  71.366  61.303  1.00                  
ATOM   1228  HG1 PRO A  79      48.924  72.371  61.517  1.00                  
ATOM   1229  HG2 PRO A  79      49.387  70.849  62.248  1.00                  
ATOM   1230  CB  PRO A  79      48.322  70.641  60.366  1.00                  
ATOM   1231  HB1 PRO A  79      47.278  70.862  60.585  1.00                  
ATOM   1232  HB2 PRO A  79      48.521  69.570  60.409  1.00                  
ATOM   1233  CA  PRO A  79      48.757  71.170  58.989  1.00                  
ATOM   1234  HA  PRO A  79      48.561  70.381  58.278  1.00                  
ATOM   1235  C   PRO A  79      47.980  72.412  58.536  1.00                  
ATOM   1236  O   PRO A  79      47.651  73.302  59.338  1.00                  
ATOM   1237  N   ARG A  80      47.685  72.501  57.242  1.00                  
ATOM   1238  H   ARG A  80      47.969  71.730  56.649  1.00                  
ATOM   1239  CA  ARG A  80      46.964  73.620  56.616  1.00                  
ATOM   1240  HA  ARG A  80      46.281  74.046  57.349  1.00                  
ATOM   1241  CB  ARG A  80      48.012  74.687  56.180  1.00                  
ATOM   1242  HB1 ARG A  80      48.433  74.432  55.206  1.00                  
ATOM   1243  HB2 ARG A  80      48.859  74.678  56.868  1.00                  
ATOM   1244  CG  ARG A  80      47.436  76.116  56.151  1.00                  
ATOM   1245  HG1 ARG A  80      46.371  76.083  55.918  1.00                  
ATOM   1246  HG2 ARG A  80      47.931  76.677  55.358  1.00                  
ATOM   1247  CD  ARG A  80      47.657  76.879  57.471  1.00                  
ATOM   1248  HD1 ARG A  80      47.086  77.808  57.440  1.00                  
ATOM   1249  HD2 ARG A  80      48.716  77.135  57.546  1.00                  
ATOM   1250  NE  ARG A  80      47.293  76.063  58.645  1.00                  
ATOM   1251  HE  ARG A  80      47.692  75.130  58.681  1.00                  
ATOM   1252  CZ  ARG A  80      46.518  76.355  59.666  1.00                  
ATOM   1253  NH1 ARG A  80      45.973  77.528  59.833  1.00                  
ATOM   1254 1HH1 ARG A  80      46.180  78.262  59.182  1.00                  
ATOM   1255 2HH1 ARG A  80      45.395  77.709  60.633  1.00                  
ATOM   1256  NH2 ARG A  80      46.287  75.431  60.548  1.00                  
ATOM   1257 1HH2 ARG A  80      46.707  74.517  60.386  1.00                  
ATOM   1258 2HH2 ARG A  80      45.711  75.592  61.350  1.00                  
ATOM   1259  C   ARG A  80      46.073  73.074  55.503  1.00                  
ATOM   1260  O   ARG A  80      45.247  72.213  55.784  1.00                  
ATOM   1261  N   SER A  81      46.277  73.482  54.250  1.00                  
ATOM   1262  H   SER A  81      46.956  74.209  54.116  1.00                  
ATOM   1263  CA  SER A  81      46.100  72.538  53.141  1.00                  
ATOM   1264  HA  SER A  81      45.045  72.282  53.036  1.00                  
ATOM   1265  CB  SER A  81      46.597  73.190  51.845  1.00                  
ATOM   1266  HB1 SER A  81      47.602  73.589  51.992  1.00                  
ATOM   1267  HB2 SER A  81      45.927  74.008  51.576  1.00                  
ATOM   1268  OG  SER A  81      46.629  72.252  50.795  1.00                  
ATOM   1269  HG  SER A  81      47.491  71.790  50.796  1.00                  
ATOM   1270  C   SER A  81      46.919  71.264  53.421  1.00                  
ATOM   1271  O   SER A  81      47.981  71.311  54.047  1.00                  
ATOM   1272  N   GLY A  82      46.427  70.153  52.896  1.00                  
ATOM   1273  H   GLY A  82      45.548  70.241  52.411  1.00                  
ATOM   1274  CA  GLY A  82      47.079  68.850  52.794  1.00                  
ATOM   1275  HA1 GLY A  82      46.958  68.297  53.725  1.00                  
ATOM   1276  HA2 GLY A  82      48.137  68.947  52.561  1.00                  
ATOM   1277  C   GLY A  82      46.365  68.119  51.676  1.00                  
ATOM   1278  O   GLY A  82      45.702  67.113  51.913  1.00                  
ATOM   1279  N   ILE A  83      46.380  68.728  50.486  1.00                  
ATOM   1280  H   ILE A  83      46.947  69.562  50.411  1.00                  
ATOM   1281  CA  ILE A  83      45.792  68.209  49.245  1.00                  
ATOM   1282  HA  ILE A  83      44.844  67.729  49.494  1.00                  
ATOM   1283  CB  ILE A  83      45.477  69.347  48.236  1.00                  
ATOM   1284  HB  ILE A  83      45.136  68.877  47.310  1.00                  
ATOM   1285  CG2 ILE A  83      44.296  70.163  48.796  1.00                  
ATOM   1286 1HG2 ILE A  83      43.907  70.839  48.035  1.00                  
ATOM   1287 2HG2 ILE A  83      43.484  69.498  49.091  1.00                  
ATOM   1288 3HG2 ILE A  83      44.611  70.748  49.660  1.00                  
ATOM   1289  CG1 ILE A  83      46.681  70.262  47.888  1.00                  
ATOM   1290 1HG1 ILE A  83      47.473  69.671  47.436  1.00                  
ATOM   1291 2HG1 ILE A  83      47.087  70.704  48.793  1.00                  
ATOM   1292  CD1 ILE A  83      46.352  71.394  46.905  1.00                  
ATOM   1293  HD1 ILE A  83      47.277  71.884  46.600  1.00                  
ATOM   1294  HD2 ILE A  83      45.856  70.989  46.024  1.00                  
ATOM   1295  HD3 ILE A  83      45.710  72.135  47.381  1.00                  
ATOM   1296  C   ILE A  83      46.690  67.103  48.696  1.00                  
ATOM   1297  O   ILE A  83      47.409  67.272  47.718  1.00                  
ATOM   1298  N   THR A  84      46.701  65.977  49.408  1.00                  
ATOM   1299  H   THR A  84      46.114  65.937  50.237  1.00                  
ATOM   1300  CA  THR A  84      47.493  64.792  49.113  1.00                  
ATOM   1301  HA  THR A  84      48.547  65.064  49.159  1.00                  
ATOM   1302  CB  THR A  84      47.260  63.673  50.143  1.00                  
ATOM   1303  HB  THR A  84      47.712  62.751  49.777  1.00                  
ATOM   1304  CG2 THR A  84      47.877  64.003  51.500  1.00                  
ATOM   1305 1HG2 THR A  84      47.727  63.162  52.177  1.00                  
ATOM   1306 2HG2 THR A  84      48.944  64.180  51.381  1.00                  
ATOM   1307 3HG2 THR A  84      47.409  64.892  51.922  1.00                  
ATOM   1308  OG1 THR A  84      45.884  63.469  50.342  1.00                  
ATOM   1309  HG1 THR A  84      45.506  63.307  49.468  1.00                  
ATOM   1310  C   THR A  84      47.211  64.293  47.702  1.00                  
ATOM   1311  O   THR A  84      46.300  63.495  47.496  1.00                  
ATOM   1312  N   PHE A  85      47.983  64.778  46.730  1.00                  
ATOM   1313  H   PHE A  85      48.515  65.613  46.938  1.00                  
ATOM   1314  CA  PHE A  85      47.939  64.315  45.348  1.00                  
ATOM   1315  HA  PHE A  85      46.918  64.402  44.975  1.00                  
ATOM   1316  CB  PHE A  85      48.862  65.183  44.479  1.00                  
ATOM   1317  HB1 PHE A  85      48.879  64.764  43.472  1.00                  
ATOM   1318  HB2 PHE A  85      49.880  65.126  44.868  1.00                  
ATOM   1319  CG  PHE A  85      48.445  66.638  44.369  1.00                  
ATOM   1320  CD1 PHE A  85      49.194  67.649  45.002  1.00                  
ATOM   1321  HD1 PHE A  85      50.066  67.395  45.585  1.00                  
ATOM   1322  CE1 PHE A  85      48.803  68.996  44.883  1.00                  
ATOM   1323  HE1 PHE A  85      49.372  69.770  45.378  1.00                  
ATOM   1324  CZ  PHE A  85      47.668  69.335  44.127  1.00                  
ATOM   1325  HZ  PHE A  85      47.369  70.369  44.035  1.00                  
ATOM   1326  CE2 PHE A  85      46.919  68.328  43.494  1.00                  
ATOM   1327  HE2 PHE A  85      46.045  68.589  42.914  1.00                  
ATOM   1328  CD2 PHE A  85      47.306  66.982  43.615  1.00                  
ATOM   1329  HD2 PHE A  85      46.729  66.209  43.130  1.00                  
ATOM   1330  C   PHE A  85      48.344  62.843  45.230  1.00                  
ATOM   1331  O   PHE A  85      47.705  62.075  44.517  1.00                  
ATOM   1332  N   ASP A  86      49.329  62.436  46.033  1.00                  
ATOM   1333  H   ASP A  86      49.884  63.139  46.494  1.00                  
ATOM   1334  CA  ASP A  86      49.707  61.039  46.234  1.00                  
ATOM   1335  HA  ASP A  86      49.733  60.570  45.249  1.00                  
ATOM   1336  CB  ASP A  86      51.153  60.971  46.789  1.00                  
ATOM   1337  HB1 ASP A  86      51.319  59.979  47.210  1.00                  
ATOM   1338  HB2 ASP A  86      51.265  61.688  47.604  1.00                  
ATOM   1339  CG  ASP A  86      52.264  61.216  45.734  1.00                  
ATOM   1340  OD1 ASP A  86      52.095  62.083  44.845  1.00                  
ATOM   1341  OD2 ASP A  86      53.305  60.514  45.804  1.00                  
ATOM   1342  C   ASP A  86      48.669  60.216  47.035  1.00                  
ATOM   1343  O   ASP A  86      48.928  59.063  47.372  1.00                  
ATOM   1344  N   GLY A  87      47.501  60.801  47.331  1.00                  
ATOM   1345  H   GLY A  87      47.417  61.762  47.033  1.00                  
ATOM   1346  CA  GLY A  87      46.204  60.189  47.666  1.00                  
ATOM   1347  HA1 GLY A  87      45.884  59.600  46.807  1.00                  
ATOM   1348  HA2 GLY A  87      45.476  60.989  47.797  1.00                  
ATOM   1349  C   GLY A  87      46.105  59.286  48.891  1.00                  
ATOM   1350  O   GLY A  87      45.020  58.812  49.206  1.00                  
ATOM   1351  N   PHE A  88      47.215  59.033  49.582  1.00                  
ATOM   1352  H   PHE A  88      48.069  59.428  49.212  1.00                  
ATOM   1353  CA  PHE A  88      47.339  57.883  50.450  1.00                  
ATOM   1354  HA  PHE A  88      46.407  57.329  50.431  1.00                  
ATOM   1355  CB  PHE A  88      48.437  56.940  49.910  1.00                  
ATOM   1356  HB1 PHE A  88      48.881  56.410  50.752  1.00                  
ATOM   1357  HB2 PHE A  88      49.247  57.517  49.467  1.00                  
ATOM   1358  CG  PHE A  88      47.985  55.873  48.929  1.00                  
ATOM   1359  CD1 PHE A  88      47.140  54.835  49.364  1.00                  
ATOM   1360  HD1 PHE A  88      46.744  54.843  50.368  1.00                  
ATOM   1361  CE1 PHE A  88      46.793  53.786  48.496  1.00                  
ATOM   1362  HE1 PHE A  88      46.135  52.995  48.828  1.00                  
ATOM   1363  CZ  PHE A  88      47.280  53.776  47.180  1.00                  
ATOM   1364  HZ  PHE A  88      47.008  52.984  46.495  1.00                  
ATOM   1365  CE2 PHE A  88      48.116  54.811  46.733  1.00                  
ATOM   1366  HE2 PHE A  88      48.485  54.817  45.716  1.00                  
ATOM   1367  CD2 PHE A  88      48.478  55.854  47.607  1.00                  
ATOM   1368  HD2 PHE A  88      49.125  56.643  47.257  1.00                  
ATOM   1369  C   PHE A  88      47.651  58.232  51.912  1.00                  
ATOM   1370  O   PHE A  88      48.761  58.665  52.227  1.00                  
ATOM   1371  N   SER A  89      46.751  57.829  52.837  1.00                  
ATOM   1372  H   SER A  89      45.839  57.560  52.488  1.00                  
ATOM   1373  CA  SER A  89      47.203  57.105  54.044  1.00                  
ATOM   1374  HA  SER A  89      47.830  57.745  54.658  1.00                  
ATOM   1375  CB  SER A  89      46.018  56.657  54.911  1.00                  
ATOM   1376  HB1 SER A  89      46.382  56.021  55.717  1.00                  
ATOM   1377  HB2 SER A  89      45.326  56.075  54.303  1.00                  
ATOM   1378  OG  SER A  89      45.371  57.779  55.463  1.00                  
ATOM   1379  HG  SER A  89      45.057  58.353  54.756  1.00                  
ATOM   1380  C   SER A  89      47.990  55.895  53.553  1.00                  
ATOM   1381  O   SER A  89      47.522  55.172  52.687  1.00                  
ATOM   1382  N   TYR A  90      49.231  55.745  54.012  1.00                  
ATOM   1383  H   TYR A  90      49.562  56.423  54.687  1.00                  
ATOM   1384  CA  TYR A  90      50.219  54.789  53.494  1.00                  
ATOM   1385  HA  TYR A  90      50.397  55.011  52.449  1.00                  
ATOM   1386  CB  TYR A  90      51.500  55.058  54.314  1.00                  
ATOM   1387  HB1 TYR A  90      51.268  54.923  55.373  1.00                  
ATOM   1388  HB2 TYR A  90      51.772  56.107  54.188  1.00                  
ATOM   1389  CG  TYR A  90      52.728  54.216  54.012  1.00                  
ATOM   1390  CD1 TYR A  90      52.837  52.907  54.520  1.00                  
ATOM   1391  HD1 TYR A  90      52.042  52.494  55.129  1.00                  
ATOM   1392  CE1 TYR A  90      54.002  52.152  54.288  1.00                  
ATOM   1393  HE1 TYR A  90      54.101  51.155  54.691  1.00                  
ATOM   1394  CZ  TYR A  90      55.069  52.708  53.555  1.00                  
ATOM   1395  OH  TYR A  90      56.184  51.968  53.322  1.00                  
ATOM   1396  HH  TYR A  90      56.857  52.463  52.849  1.00                  
ATOM   1397  CE2 TYR A  90      54.976  54.029  53.068  1.00                  
ATOM   1398  HE2 TYR A  90      55.798  54.468  52.524  1.00                  
ATOM   1399  CD2 TYR A  90      53.814  54.783  53.316  1.00                  
ATOM   1400  HD2 TYR A  90      53.768  55.812  52.991  1.00                  
ATOM   1401  C   TYR A  90      49.780  53.303  53.598  1.00                  
ATOM   1402  O   TYR A  90      49.570  52.798  54.700  1.00                  
ATOM   1403  N   PRO A  91      49.701  52.570  52.464  1.00                  
ATOM   1404  CD  PRO A  91      48.361  52.382  51.903  1.00                  
ATOM   1405  HD1 PRO A  91      48.337  52.744  50.876  1.00                  
ATOM   1406  HD2 PRO A  91      47.597  52.877  52.497  1.00                  
ATOM   1407  CG  PRO A  91      48.053  50.891  51.935  1.00                  
ATOM   1408  HG1 PRO A  91      47.316  50.611  51.182  1.00                  
ATOM   1409  HG2 PRO A  91      47.726  50.598  52.934  1.00                  
ATOM   1410  CB  PRO A  91      49.420  50.304  51.643  1.00                  
ATOM   1411  HB1 PRO A  91      49.609  50.350  50.569  1.00                  
ATOM   1412  HB2 PRO A  91      49.500  49.277  52.003  1.00                  
ATOM   1413  CA  PRO A  91      50.360  51.249  52.398  1.00                  
ATOM   1414  HA  PRO A  91      50.476  50.868  53.414  1.00                  
ATOM   1415  C   PRO A  91      51.731  51.220  51.724  1.00                  
ATOM   1416  O   PRO A  91      52.038  52.095  50.918  1.00                  
ATOM   1417  N   SER A  92      52.500  50.154  51.981  1.00                  
ATOM   1418  H   SER A  92      52.151  49.454  52.619  1.00                  
ATOM   1419  CA  SER A  92      53.848  49.930  51.432  1.00                  
ATOM   1420  HA  SER A  92      54.496  50.720  51.805  1.00                  
ATOM   1421  CB  SER A  92      54.421  48.599  51.939  1.00                  
ATOM   1422  HB1 SER A  92      54.558  48.660  53.020  1.00                  
ATOM   1423  HB2 SER A  92      55.394  48.425  51.476  1.00                  
ATOM   1424  OG  SER A  92      53.547  47.523  51.639  1.00                  
ATOM   1425  HG  SER A  92      53.972  46.698  51.902  1.00                  
ATOM   1426  C   SER A  92      53.924  50.006  49.903  1.00                  
ATOM   1427  O   SER A  92      54.656  50.825  49.358  1.00                  
ATOM   1428  N   ALA A  93      53.140  49.194  49.195  1.00                  
ATOM   1429  H   ALA A  93      52.608  48.513  49.719  1.00                  
ATOM   1430  CA  ALA A  93      53.146  49.065  47.734  1.00                  
ATOM   1431  HA  ALA A  93      54.186  49.043  47.402  1.00                  
ATOM   1432  CB  ALA A  93      52.519  47.706  47.393  1.00                  
ATOM   1433  HB1 ALA A  93      52.578  47.532  46.317  1.00                  
ATOM   1434  HB2 ALA A  93      53.057  46.907  47.904  1.00                  
ATOM   1435  HB3 ALA A  93      51.470  47.688  47.694  1.00                  
ATOM   1436  C   ALA A  93      52.471  50.239  46.981  1.00                  
ATOM   1437  O   ALA A  93      51.583  50.049  46.150  1.00                  
ATOM   1438  N   SER A  94      52.878  51.475  47.270  1.00                  
ATOM   1439  H   SER A  94      53.548  51.568  48.028  1.00                  
ATOM   1440  CA  SER A  94      52.728  52.613  46.343  1.00                  
ATOM   1441  HA  SER A  94      52.814  52.197  45.338  1.00                  
ATOM   1442  CB  SER A  94      51.343  53.289  46.366  1.00                  
ATOM   1443  HB1 SER A  94      50.984  53.371  45.339  1.00                  
ATOM   1444  HB2 SER A  94      51.405  54.301  46.756  1.00                  
ATOM   1445  OG  SER A  94      50.396  52.545  47.119  1.00                  
ATOM   1446  HG  SER A  94      50.371  51.653  46.726  1.00                  
ATOM   1447  C   SER A  94      53.931  53.554  46.464  1.00                  
ATOM   1448  O   SER A  94      53.813  54.758  46.682  1.00                  
ATOM   1449  N   ILE A  95      55.110  52.936  46.379  1.00                  
ATOM   1450  H   ILE A  95      55.106  51.929  46.275  1.00                  
ATOM   1451  CA  ILE A  95      56.428  53.550  46.227  1.00                  
ATOM   1452  HA  ILE A  95      56.297  54.475  45.666  1.00                  
ATOM   1453  CB  ILE A  95      57.013  53.895  47.623  1.00                  
ATOM   1454  HB  ILE A  95      56.211  54.366  48.196  1.00                  
ATOM   1455  CG2 ILE A  95      57.470  52.655  48.411  1.00                  
ATOM   1456 1HG2 ILE A  95      57.630  52.910  49.458  1.00                  
ATOM   1457 2HG2 ILE A  95      56.709  51.879  48.362  1.00                  
ATOM   1458 3HG2 ILE A  95      58.397  52.261  47.992  1.00                  
ATOM   1459  CG1 ILE A  95      58.148  54.932  47.519  1.00                  
ATOM   1460 1HG1 ILE A  95      57.794  55.762  46.912  1.00                  
ATOM   1461 2HG1 ILE A  95      59.013  54.487  47.025  1.00                  
ATOM   1462  CD1 ILE A  95      58.595  55.513  48.866  1.00                  
ATOM   1463  HD1 ILE A  95      59.317  56.310  48.690  1.00                  
ATOM   1464  HD2 ILE A  95      57.736  55.925  49.397  1.00                  
ATOM   1465  HD3 ILE A  95      59.069  54.744  49.474  1.00                  
ATOM   1466  C   ILE A  95      57.288  52.575  45.406  1.00                  
ATOM   1467  O   ILE A  95      57.133  51.361  45.586  1.00                  
ATOM   1468  N   PRO A  96      58.168  53.028  44.495  1.00                  
ATOM   1469  CD  PRO A  96      58.367  54.393  44.031  1.00                  
ATOM   1470  HD1 PRO A  96      58.325  55.109  44.845  1.00                  
ATOM   1471  HD2 PRO A  96      57.614  54.634  43.280  1.00                  
ATOM   1472  CG  PRO A  96      59.757  54.415  43.398  1.00                  
ATOM   1473  HG1 PRO A  96      60.501  54.644  44.164  1.00                  
ATOM   1474  HG2 PRO A  96      59.818  55.134  42.581  1.00                  
ATOM   1475  CB  PRO A  96      59.948  52.977  42.911  1.00                  
ATOM   1476  HB1 PRO A  96      61.003  52.700  42.873  1.00                  
ATOM   1477  HB2 PRO A  96      59.494  52.868  41.925  1.00                  
ATOM   1478  CA  PRO A  96      59.165  52.134  43.923  1.00                  
ATOM   1479  HA  PRO A  96      58.666  51.316  43.405  1.00                  
ATOM   1480  C   PRO A  96      60.041  51.606  45.070  1.00                  
ATOM   1481  O   PRO A  96      60.452  52.404  45.919  1.00                  
ATOM   1482  N   PRO A  97      60.325  50.296  45.144  1.00                  
ATOM   1483  CD  PRO A  97      59.890  49.254  44.224  1.00                  
ATOM   1484  HD1 PRO A  97      60.112  49.517  43.189  1.00                  
ATOM   1485  HD2 PRO A  97      58.818  49.088  44.351  1.00                  
ATOM   1486  CG  PRO A  97      60.658  47.995  44.623  1.00                  
ATOM   1487  HG1 PRO A  97      61.608  47.961  44.087  1.00                  
ATOM   1488  HG2 PRO A  97      60.079  47.091  44.433  1.00                  
ATOM   1489  CB  PRO A  97      60.914  48.204  46.115  1.00                  
ATOM   1490  HB1 PRO A  97      61.790  47.651  46.460  1.00                  
ATOM   1491  HB2 PRO A  97      60.031  47.897  46.677  1.00                  
ATOM   1492  CA  PRO A  97      61.090  49.723  46.242  1.00                  
ATOM   1493  HA  PRO A  97      60.666  50.045  47.195  1.00                  
ATOM   1494  C   PRO A  97      62.555  50.182  46.168  1.00                  
ATOM   1495  O   PRO A  97      63.374  49.612  45.447  1.00                  
ATOM   1496  N   GLN A  98      62.855  51.272  46.876  1.00                  
ATOM   1497  H   GLN A  98      62.095  51.657  47.417  1.00                  
ATOM   1498  CA  GLN A  98      63.878  52.253  46.495  1.00                  
ATOM   1499  HA  GLN A  98      63.580  52.676  45.535  1.00                  
ATOM   1500  CB  GLN A  98      63.898  53.402  47.526  1.00                  
ATOM   1501  HB1 GLN A  98      64.686  54.102  47.243  1.00                  
ATOM   1502  HB2 GLN A  98      64.151  52.996  48.505  1.00                  
ATOM   1503  CG  GLN A  98      62.591  54.204  47.645  1.00                  
ATOM   1504  HG1 GLN A  98      61.802  53.579  48.060  1.00                  
ATOM   1505  HG2 GLN A  98      62.286  54.532  46.651  1.00                  
ATOM   1506  CD  GLN A  98      62.770  55.424  48.547  1.00                  
ATOM   1507  OE1 GLN A  98      63.440  55.396  49.566  1.00                  
ATOM   1508  NE2 GLN A  98      62.232  56.570  48.190  1.00                  
ATOM   1509 1HE2 GLN A  98      61.687  56.646  47.351  1.00                  
ATOM   1510 2HE2 GLN A  98      62.409  57.342  48.810  1.00                  
ATOM   1511  C   GLN A  98      65.329  51.752  46.301  1.00                  
ATOM   1512  O   GLN A  98      66.151  52.497  45.777  1.00                  
ATOM   1513  N   LEU A  99      65.704  50.551  46.763  1.00                  
ATOM   1514  H   LEU A  99      64.964  49.921  47.032  1.00                  
ATOM   1515  CA  LEU A  99      67.056  50.321  47.304  1.00                  
ATOM   1516  HA  LEU A  99      67.607  51.261  47.249  1.00                  
ATOM   1517  CB  LEU A  99      66.949  49.964  48.804  1.00                  
ATOM   1518  HB1 LEU A  99      67.952  49.769  49.186  1.00                  
ATOM   1519  HB2 LEU A  99      66.376  49.040  48.901  1.00                  
ATOM   1520  CG  LEU A  99      66.314  51.038  49.712  1.00                  
ATOM   1521  HG  LEU A  99      65.275  51.185  49.422  1.00                  
ATOM   1522  CD1 LEU A  99      66.336  50.552  51.160  1.00                  
ATOM   1523 1HD1 LEU A  99      65.872  51.297  51.807  1.00                  
ATOM   1524 2HD1 LEU A  99      65.779  49.620  51.246  1.00                  
ATOM   1525 3HD1 LEU A  99      67.363  50.386  51.479  1.00                  
ATOM   1526  CD2 LEU A  99      67.043  52.382  49.653  1.00                  
ATOM   1527 1HD2 LEU A  99      68.108  52.253  49.856  1.00                  
ATOM   1528 2HD2 LEU A  99      66.912  52.832  48.671  1.00                  
ATOM   1529 3HD2 LEU A  99      66.621  53.069  50.387  1.00                  
ATOM   1530  C   LEU A  99      67.970  49.337  46.550  1.00                  
ATOM   1531  O   LEU A  99      69.076  49.071  47.018  1.00                  
ATOM   1532  N   ILE A 100      67.560  48.827  45.387  1.00                  
ATOM   1533  H   ILE A 100      66.650  49.138  45.070  1.00                  
ATOM   1534  CA  ILE A 100      68.343  47.971  44.463  1.00                  
ATOM   1535  HA  ILE A 100      67.592  47.366  43.955  1.00                  
ATOM   1536  CB  ILE A 100      68.969  48.846  43.340  1.00                  
ATOM   1537  HB  ILE A 100      68.182  49.550  43.060  1.00                  
ATOM   1538  CG2 ILE A 100      70.151  49.734  43.768  1.00                  
ATOM   1539 1HG2 ILE A 100      70.378  50.444  42.969  1.00                  
ATOM   1540 2HG2 ILE A 100      69.892  50.313  44.654  1.00                  
ATOM   1541 3HG2 ILE A 100      71.044  49.144  43.955  1.00                  
ATOM   1542  CG1 ILE A 100      69.266  48.082  42.028  1.00                  
ATOM   1543 1HG1 ILE A 100      69.544  48.816  41.270  1.00                  
ATOM   1544 2HG1 ILE A 100      68.343  47.611  41.687  1.00                  
ATOM   1545  CD1 ILE A 100      70.362  47.009  42.057  1.00                  
ATOM   1546  HD1 ILE A 100      70.528  46.645  41.042  1.00                  
ATOM   1547  HD2 ILE A 100      71.297  47.424  42.433  1.00                  
ATOM   1548  HD3 ILE A 100      70.054  46.166  42.673  1.00                  
ATOM   1549  C   ILE A 100      69.245  46.920  45.140  1.00                  
ATOM   1550  O   ILE A 100      69.311  46.800  46.363  1.00                  
TER
END
