# Supplementary material for: Effective Identification of Bacterial Type III Secretion Signals Using Joint Element Features
Source: PLoS One. 2013 Apr 4;8(4):e59754. doi: 10.1371/journal.pone.0059754 (PMC3617162; doi:10.1371/journal.pone.0059754)
Supplement: Zip file S1 — Predicted 3D structure of T3S and non-T3S signal sequences. (ZIP) [file pone.0059754.s017.zip › Supplemental_Zip_FileS1.Predicted_structure/neg/neg45.pdb]

HEADER protein
METHOD
METHOD    The models are generated by I-TASSER which combines the
METHOD    methods of threading, ab initio modeling and structural
METHOD    refinement. The procedure is fully automated.
METHOD
METHOD    Please cite following articles when you use the I-TASSER server:
METHOD 1. Ambrish Roy, Alper Kucukural, Yang Zhang. I-TASSER: a unified
METHOD    platform for automated protein structure and function prediction.
METHOD    Nature Protocols, vol 5, 725-738 (2010). 
METHOD 2. Yang Zhang. I-TASSER server for protein 3D structure prediction.
METHOD    BMC Bioinformatics, vol 9, 40 (2008).
METHOD
MODEL  1
REMARK PARENT N/A
ATOM      1  N   GLN A   1      52.032  31.946  48.226  1.00 42.92           N
ATOM      2  CA  GLN A   1      51.351  33.191  48.645  1.00 42.92           C
ATOM      3  CB  GLN A   1      50.544  33.766  47.467  1.00 42.92           C
ATOM      4  CG  GLN A   1      51.400  34.204  46.272  1.00 42.92           C
ATOM      5  CD  GLN A   1      52.230  35.411  46.690  1.00 42.92           C
ATOM      6  OE1 GLN A   1      52.967  35.359  47.674  1.00 42.92           O
ATOM      7  NE2 GLN A   1      52.108  36.531  45.928  1.00 42.92           N
ATOM      8  C   GLN A   1      50.402  32.874  49.759  1.00 42.92           C
ATOM      9  O   GLN A   1      49.914  33.774  50.439  1.00 42.92           O
ATOM     10  N   ILE A   2      50.157  31.568  49.995  1.00145.92           N
ATOM     11  CA  ILE A   2      49.229  31.119  50.996  1.00145.92           C
ATOM     12  CB  ILE A   2      49.076  29.616  51.005  1.00145.92           C
ATOM     13  CG2 ILE A   2      50.386  28.992  51.514  1.00145.92           C
ATOM     14  CG1 ILE A   2      47.829  29.176  51.796  1.00145.92           C
ATOM     15  CD1 ILE A   2      47.881  29.467  53.295  1.00145.92           C
ATOM     16  C   ILE A   2      49.698  31.588  52.343  1.00145.92           C
ATOM     17  O   ILE A   2      48.901  32.008  53.179  1.00145.92           O
ATOM     18  N   HIS A   3      51.019  31.529  52.575  1.00 87.57           N
ATOM     19  CA  HIS A   3      51.682  31.902  53.795  1.00 87.57           C
ATOM     20  ND1 HIS A   3      53.285  29.092  52.953  1.00 87.57           N
ATOM     21  CG  HIS A   3      53.325  29.994  53.992  1.00 87.57           C
ATOM     22  CB  HIS A   3      53.155  31.475  53.834  1.00 87.57           C
ATOM     23  NE2 HIS A   3      53.636  27.914  54.807  1.00 87.57           N
ATOM     24  CD2 HIS A   3      53.540  29.259  55.117  1.00 87.57           C
ATOM     25  CE1 HIS A   3      53.476  27.863  53.496  1.00 87.57           C
ATOM     26  C   HIS A   3      51.636  33.387  53.999  1.00 87.57           C
ATOM     27  O   HIS A   3      51.977  33.877  55.074  1.00 87.57           O
ATOM     28  N   LEU A   4      51.290  34.134  52.937  1.00173.79           N
ATOM     29  CA  LEU A   4      51.349  35.566  52.865  1.00173.79           C
ATOM     30  CB  LEU A   4      51.280  35.967  51.365  1.00173.79           C
ATOM     31  CG  LEU A   4      51.757  37.367  50.924  1.00173.79           C
ATOM     32  CD1 LEU A   4      51.535  37.585  49.420  1.00173.79           C
ATOM     33  CD2 LEU A   4      51.174  38.489  51.773  1.00173.79           C
ATOM     34  C   LEU A   4      50.207  36.170  53.646  1.00173.79           C
ATOM     35  O   LEU A   4      49.152  35.557  53.759  1.00173.79           O
ATOM     36  N   LEU A   5      50.389  37.382  54.232  1.00 87.70           N
ATOM     37  CA  LEU A   5      49.371  38.008  55.026  1.00 87.70           C
ATOM     38  CB  LEU A   5      49.902  38.594  56.346  1.00 87.70           C
ATOM     39  CG  LEU A   5      48.810  39.265  57.202  1.00 87.70           C
ATOM     40  CD1 LEU A   5      47.780  38.238  57.692  1.00 87.70           C
ATOM     41  CD2 LEU A   5      49.413  40.102  58.342  1.00 87.70           C
ATOM     42  C   LEU A   5      48.775  39.149  54.263  1.00 87.70           C
ATOM     43  O   LEU A   5      49.434  39.780  53.438  1.00 87.70           O
ATOM     44  N   ILE A   6      47.478  39.422  54.521  1.00112.69           N
ATOM     45  CA  ILE A   6      46.779  40.521  53.918  1.00112.69           C
ATOM     46  CB  ILE A   6      45.380  40.175  53.495  1.00112.69           C
ATOM     47  CG2 ILE A   6      44.699  41.469  53.015  1.00112.69           C
ATOM     48  CG1 ILE A   6      45.375  39.039  52.457  1.00112.69           C
ATOM     49  CD1 ILE A   6      46.055  39.394  51.136  1.00112.69           C
ATOM     50  C   ILE A   6      46.635  41.503  55.026  1.00112.69           C
ATOM     51  O   ILE A   6      46.271  41.125  56.137  1.00112.69           O
ATOM     52  N   VAL A   7      46.958  42.785  54.783  1.00113.09           N
ATOM     53  CA  VAL A   7      46.814  43.697  55.872  1.00113.09           C
ATOM     54  CB  VAL A   7      48.139  44.210  56.371  1.00113.09           C
ATOM     55  CG1 VAL A   7      48.618  45.375  55.489  1.00113.09           C
ATOM     56  CG2 VAL A   7      48.026  44.508  57.870  1.00113.09           C
ATOM     57  C   VAL A   7      45.962  44.837  55.401  1.00113.09           C
ATOM     58  O   VAL A   7      46.149  45.360  54.303  1.00113.09           O
ATOM     59  N   ASP A   8      44.971  45.232  56.225  1.00 60.23           N
ATOM     60  CA  ASP A   8      44.094  46.315  55.874  1.00 60.23           C
ATOM     61  CB  ASP A   8      42.638  46.079  56.316  1.00 60.23           C
ATOM     62  CG  ASP A   8      41.765  47.177  55.726  1.00 60.23           C
ATOM     63  OD1 ASP A   8      42.285  47.961  54.889  1.00 60.23           O
ATOM     64  OD2 ASP A   8      40.564  47.245  56.103  1.00 60.23           O
ATOM     65  C   ASP A   8      44.600  47.533  56.596  1.00 60.23           C
ATOM     66  O   ASP A   8      44.509  47.630  57.818  1.00 60.23           O
ATOM     67  N   ALA A   9      45.170  48.486  55.834  1.00 58.81           N
ATOM     68  CA  ALA A   9      45.811  49.671  56.340  1.00 58.81           C
ATOM     69  CB  ALA A   9      46.569  50.425  55.234  1.00 58.81           C
ATOM     70  C   ALA A   9      44.887  50.665  56.996  1.00 58.81           C
ATOM     71  O   ALA A   9      45.237  51.246  58.022  1.00 58.81           O
ATOM     72  N   LEU A  10      43.679  50.880  56.444  1.00130.13           N
ATOM     73  CA  LEU A  10      42.837  51.967  56.878  1.00130.13           C
ATOM     74  CB  LEU A  10      41.508  52.007  56.090  1.00130.13           C
ATOM     75  CG  LEU A  10      40.455  50.948  56.492  1.00130.13           C
ATOM     76  CD1 LEU A  10      39.684  51.351  57.763  1.00130.13           C
ATOM     77  CD2 LEU A  10      39.521  50.599  55.323  1.00130.13           C
ATOM     78  C   LEU A  10      42.526  51.858  58.340  1.00130.13           C
ATOM     79  O   LEU A  10      42.578  52.848  59.069  1.00130.13           O
ATOM     80  N   ASN A  11      42.196  50.648  58.815  1.00 43.29           N
ATOM     81  CA  ASN A  11      41.814  50.484  60.188  1.00 43.29           C
ATOM     82  CB  ASN A  11      41.394  49.037  60.512  1.00 43.29           C
ATOM     83  CG  ASN A  11      40.848  48.977  61.935  1.00 43.29           C
ATOM     84  OD1 ASN A  11      40.920  49.943  62.693  1.00 43.29           O
ATOM     85  ND2 ASN A  11      40.291  47.797  62.315  1.00 43.29           N
ATOM     86  C   ASN A  11      42.994  50.798  61.041  1.00 43.29           C
ATOM     87  O   ASN A  11      42.876  51.444  62.082  1.00 43.29           O
ATOM     88  N   LEU A  12      44.178  50.346  60.597  1.00100.89           N
ATOM     89  CA  LEU A  12      45.372  50.510  61.365  1.00100.89           C
ATOM     90  CB  LEU A  12      46.596  49.858  60.696  1.00100.89           C
ATOM     91  CG  LEU A  12      47.862  49.788  61.578  1.00100.89           C
ATOM     92  CD1 LEU A  12      48.434  51.173  61.919  1.00100.89           C
ATOM     93  CD2 LEU A  12      47.615  48.927  62.825  1.00100.89           C
ATOM     94  C   LEU A  12      45.637  51.973  61.497  1.00100.89           C
ATOM     95  O   LEU A  12      46.049  52.442  62.557  1.00100.89           O
ATOM     96  N   ILE A  13      45.411  52.735  60.411  1.00 46.47           N
ATOM     97  CA  ILE A  13      45.701  54.137  60.437  1.00 46.47           C
ATOM     98  CB  ILE A  13      45.436  54.793  59.114  1.00 46.47           C
ATOM     99  CG2 ILE A  13      45.685  56.302  59.275  1.00 46.47           C
ATOM    100  CG1 ILE A  13      46.292  54.144  58.012  1.00 46.47           C
ATOM    101  CD1 ILE A  13      45.848  54.512  56.597  1.00 46.47           C
ATOM    102  C   ILE A  13      44.825  54.803  61.451  1.00 46.47           C
ATOM    103  O   ILE A  13      45.293  55.587  62.275  1.00 46.47           O
ATOM    104  N   ARG A  14      43.519  54.492  61.434  1.00155.98           N
ATOM    105  CA  ARG A  14      42.625  55.142  62.343  1.00155.98           C
ATOM    106  CB  ARG A  14      41.144  54.947  61.986  1.00155.98           C
ATOM    107  CG  ARG A  14      40.697  53.502  61.848  1.00155.98           C
ATOM    108  CD  ARG A  14      39.370  53.384  61.103  1.00155.98           C
ATOM    109  NE  ARG A  14      38.917  51.976  61.240  1.00155.98           N
ATOM    110  CZ  ARG A  14      37.770  51.699  61.924  1.00155.98           C
ATOM    111  NH1 ARG A  14      37.025  52.715  62.452  1.00155.98           N
ATOM    112  NH2 ARG A  14      37.366  50.405  62.077  1.00155.98           N
ATOM    113  C   ARG A  14      42.926  54.772  63.760  1.00155.98           C
ATOM    114  O   ARG A  14      42.801  55.606  64.656  1.00155.98           O
ATOM    115  N   ARG A  15      43.330  53.519  64.018  1.00 63.03           N
ATOM    116  CA  ARG A  15      43.648  53.146  65.367  1.00 63.03           C
ATOM    117  CB  ARG A  15      44.031  51.660  65.514  1.00 63.03           C
ATOM    118  CG  ARG A  15      42.862  50.696  65.300  1.00 63.03           C
ATOM    119  CD  ARG A  15      43.230  49.218  65.467  1.00 63.03           C
ATOM    120  NE  ARG A  15      44.104  48.826  64.325  1.00 63.03           N
ATOM    121  CZ  ARG A  15      44.447  47.516  64.153  1.00 63.03           C
ATOM    122  NH1 ARG A  15      44.004  46.574  65.037  1.00 63.03           N
ATOM    123  NH2 ARG A  15      45.225  47.144  63.095  1.00 63.03           N
ATOM    124  C   ARG A  15      44.833  53.939  65.831  1.00 63.03           C
ATOM    125  O   ARG A  15      44.877  54.383  66.976  1.00 63.03           O
ATOM    126  N   ILE A  16      45.830  54.144  64.947  1.00115.02           N
ATOM    127  CA  ILE A  16      47.063  54.762  65.370  1.00115.02           C
ATOM    128  CB  ILE A  16      48.166  54.692  64.339  1.00115.02           C
ATOM    129  CG2 ILE A  16      47.867  55.706  63.223  1.00115.02           C
ATOM    130  CG1 ILE A  16      49.554  54.884  64.990  1.00115.02           C
ATOM    131  CD1 ILE A  16      49.839  56.274  65.556  1.00115.02           C
ATOM    132  C   ILE A  16      46.871  56.193  65.780  1.00115.02           C
ATOM    133  O   ILE A  16      47.424  56.614  66.796  1.00115.02           O
ATOM    134  N   HIS A  17      46.099  56.991  65.013  1.00 63.25           N
ATOM    135  CA  HIS A  17      45.998  58.387  65.345  1.00 63.25           C
ATOM    136  ND1 HIS A  17      45.582  58.396  61.955  1.00 63.25           N
ATOM    137  CG  HIS A  17      45.796  59.298  62.972  1.00 63.25           C
ATOM    138  CB  HIS A  17      45.165  59.197  64.330  1.00 63.25           C
ATOM    139  NE2 HIS A  17      46.984  59.927  61.158  1.00 63.25           N
ATOM    140  CD2 HIS A  17      46.656  60.227  62.469  1.00 63.25           C
ATOM    141  CE1 HIS A  17      46.315  58.819  60.894  1.00 63.25           C
ATOM    142  C   HIS A  17      45.343  58.572  66.676  1.00 63.25           C
ATOM    143  O   HIS A  17      45.878  59.253  67.549  1.00 63.25           O
ATOM    144  N   ALA A  18      44.167  57.951  66.875  1.00 28.23           N
ATOM    145  CA  ALA A  18      43.440  58.150  68.094  1.00 28.23           C
ATOM    146  CB  ALA A  18      42.076  57.440  68.090  1.00 28.23           C
ATOM    147  C   ALA A  18      44.222  57.623  69.251  1.00 28.23           C
ATOM    148  O   ALA A  18      44.280  58.251  70.306  1.00 28.23           O
ATOM    149  N   VAL A  19      44.863  56.454  69.083  1.00 44.14           N
ATOM    150  CA  VAL A  19      45.515  55.845  70.204  1.00 44.14           C
ATOM    151  CB  VAL A  19      46.108  54.505  69.877  1.00 44.14           C
ATOM    152  CG1 VAL A  19      44.953  53.535  69.583  1.00 44.14           C
ATOM    153  CG2 VAL A  19      47.091  54.656  68.703  1.00 44.14           C
ATOM    154  C   VAL A  19      46.596  56.714  70.754  1.00 44.14           C
ATOM    155  O   VAL A  19      46.613  57.003  71.950  1.00 44.14           O
ATOM    156  N   GLN A  20      47.514  57.180  69.891  1.00 69.44           N
ATOM    157  CA  GLN A  20      48.635  57.932  70.359  1.00 69.44           C
ATOM    158  CB  GLN A  20      49.887  57.050  70.511  1.00 69.44           C
ATOM    159  CG  GLN A  20      51.066  57.720  71.213  1.00 69.44           C
ATOM    160  CD  GLN A  20      50.969  57.376  72.691  1.00 69.44           C
ATOM    161  OE1 GLN A  20      51.459  58.112  73.544  1.00 69.44           O
ATOM    162  NE2 GLN A  20      50.325  56.218  73.003  1.00 69.44           N
ATOM    163  C   GLN A  20      48.956  58.938  69.305  1.00 69.44           C
ATOM    164  O   GLN A  20      48.749  58.699  68.117  1.00 69.44           O
ATOM    165  N   GLY A  21      49.446  60.115  69.732  1.00 35.23           N
ATOM    166  CA  GLY A  21      49.867  61.138  68.822  1.00 35.23           C
ATOM    167  C   GLY A  21      51.078  60.633  68.107  1.00 35.23           C
ATOM    168  O   GLY A  21      51.317  60.982  66.951  1.00 35.23           O
ATOM    169  N   SER A  22      51.891  59.819  68.813  1.00106.78           N
ATOM    170  CA  SER A  22      53.113  59.300  68.274  1.00106.78           C
ATOM    171  CB  SER A  22      53.842  58.318  69.209  1.00106.78           C
ATOM    172  OG  SER A  22      53.093  57.119  69.339  1.00106.78           O
ATOM    173  C   SER A  22      52.774  58.572  67.029  1.00106.78           C
ATOM    174  O   SER A  22      51.749  57.906  66.912  1.00106.78           O
ATOM    175  N   PRO A  23      53.652  58.727  66.094  1.00175.99           N
ATOM    176  CA  PRO A  23      53.422  58.227  64.780  1.00175.99           C
ATOM    177  CD  PRO A  23      54.520  59.891  66.084  1.00175.99           C
ATOM    178  CB  PRO A  23      54.279  59.062  63.833  1.00175.99           C
ATOM    179  CG  PRO A  23      55.280  59.781  64.754  1.00175.99           C
ATOM    180  C   PRO A  23      53.521  56.818  64.483  1.00175.99           C
ATOM    181  O   PRO A  23      54.546  56.221  64.784  1.00175.99           O
ATOM    182  N   SER A  24      52.516  56.409  63.699  1.00128.33           N
ATOM    183  CA  SER A  24      52.187  55.118  63.217  1.00128.33           C
ATOM    184  CB  SER A  24      50.896  55.123  62.381  1.00128.33           C
ATOM    185  OG  SER A  24      51.057  55.921  61.218  1.00128.33           O
ATOM    186  C   SER A  24      53.265  54.629  62.321  1.00128.33           C
ATOM    187  O   SER A  24      53.332  53.438  62.028  1.00128.33           O
ATOM    188  N   VAL A  25      54.134  55.530  61.846  1.00116.15           N
ATOM    189  CA  VAL A  25      55.144  55.090  60.939  1.00116.15           C
ATOM    190  CB  VAL A  25      56.017  56.204  60.438  1.00116.15           C
ATOM    191  CG1 VAL A  25      55.154  57.145  59.588  1.00116.15           C
ATOM    192  CG2 VAL A  25      56.679  56.908  61.629  1.00116.15           C
ATOM    193  C   VAL A  25      56.014  54.064  61.590  1.00116.15           C
ATOM    194  O   VAL A  25      56.335  53.046  60.979  1.00116.15           O
ATOM    195  N   ASN A  26      56.408  54.290  62.855  1.00 47.38           N
ATOM    196  CA  ASN A  26      57.281  53.369  63.523  1.00 47.38           C
ATOM    197  CB  ASN A  26      57.648  53.818  64.948  1.00 47.38           C
ATOM    198  CG  ASN A  26      58.504  55.071  64.839  1.00 47.38           C
ATOM    199  OD1 ASN A  26      57.985  56.184  64.764  1.00 47.38           O
ATOM    200  ND2 ASN A  26      59.851  54.891  64.833  1.00 47.38           N
ATOM    201  C   ASN A  26      56.583  52.051  63.642  1.00 47.38           C
ATOM    202  O   ASN A  26      57.188  50.997  63.463  1.00 47.38           O
ATOM    203  N   ALA A  27      55.275  52.095  63.947  1.00 49.52           N
ATOM    204  CA  ALA A  27      54.462  50.941  64.193  1.00 49.52           C
ATOM    205  CB  ALA A  27      53.034  51.318  64.623  1.00 49.52           C
ATOM    206  C   ALA A  27      54.343  50.060  62.975  1.00 49.52           C
ATOM    207  O   ALA A  27      54.429  48.837  63.080  1.00 49.52           O
ATOM    208  N   CYS A  28      54.172  50.651  61.777  1.00 54.10           N
ATOM    209  CA  CYS A  28      53.898  49.889  60.587  1.00 54.10           C
ATOM    210  CB  CYS A  28      53.682  50.764  59.341  1.00 54.10           C
ATOM    211  SG  CYS A  28      52.191  51.797  59.464  1.00 54.10           S
ATOM    212  C   CYS A  28      55.028  48.959  60.285  1.00 54.10           C
ATOM    213  O   CYS A  28      54.832  47.885  59.719  1.00 54.10           O
ATOM    214  N   GLN A  29      56.257  49.375  60.607  1.00 81.64           N
ATOM    215  CA  GLN A  29      57.414  48.579  60.349  1.00 81.64           C
ATOM    216  CB  GLN A  29      58.716  49.352  60.610  1.00 81.64           C
ATOM    217  CG  GLN A  29      58.801  50.649  59.799  1.00 81.64           C
ATOM    218  CD  GLN A  29      58.654  50.319  58.319  1.00 81.64           C
ATOM    219  OE1 GLN A  29      59.408  49.526  57.757  1.00 81.64           O
ATOM    220  NE2 GLN A  29      57.643  50.950  57.661  1.00 81.64           N
ATOM    221  C   GLN A  29      57.402  47.358  61.217  1.00 81.64           C
ATOM    222  O   GLN A  29      57.972  46.344  60.832  1.00 81.64           O
ATOM    223  N   HIS A  30      56.877  47.468  62.455  1.00 85.71           N
ATOM    224  CA  HIS A  30      56.809  46.401  63.423  1.00 85.71           C
ATOM    225  ND1 HIS A  30      57.615  45.100  66.310  1.00 85.71           N
ATOM    226  CG  HIS A  30      56.519  45.792  65.847  1.00 85.71           C
ATOM    227  CB  HIS A  30      56.587  46.914  64.852  1.00 85.71           C
ATOM    228  NE2 HIS A  30      55.837  44.217  67.312  1.00 85.71           N
ATOM    229  CD2 HIS A  30      55.442  45.240  66.469  1.00 85.71           C
ATOM    230  CE1 HIS A  30      57.151  44.170  67.183  1.00 85.71           C
ATOM    231  C   HIS A  30      55.751  45.352  63.207  1.00 85.71           C
ATOM    232  O   HIS A  30      56.055  44.160  63.181  1.00 85.71           O
ATOM    233  N   ALA A  31      54.478  45.763  63.037  1.00 43.59           N
ATOM    234  CA  ALA A  31      53.397  44.812  63.038  1.00 43.59           C
ATOM    235  CB  ALA A  31      52.018  45.474  62.877  1.00 43.59           C
ATOM    236  C   ALA A  31      53.564  43.853  61.912  1.00 43.59           C
ATOM    237  O   ALA A  31      53.359  42.650  62.062  1.00 43.59           O
ATOM    238  N   LEU A  32      53.954  44.367  60.743  1.00138.41           N
ATOM    239  CA  LEU A  32      54.097  43.523  59.604  1.00138.41           C
ATOM    240  CB  LEU A  32      54.484  44.308  58.347  1.00138.41           C
ATOM    241  CG  LEU A  32      54.520  43.428  57.090  1.00138.41           C
ATOM    242  CD1 LEU A  32      53.119  42.877  56.774  1.00138.41           C
ATOM    243  CD2 LEU A  32      55.166  44.168  55.908  1.00138.41           C
ATOM    244  C   LEU A  32      55.184  42.534  59.878  1.00138.41           C
ATOM    245  O   LEU A  32      55.083  41.364  59.511  1.00138.41           O
ATOM    246  N   GLN A  33      56.257  42.991  60.547  1.00 57.65           N
ATOM    247  CA  GLN A  33      57.378  42.142  60.821  1.00 57.65           C
ATOM    248  CB  GLN A  33      58.498  42.866  61.583  1.00 57.65           C
ATOM    249  CG  GLN A  33      59.705  41.977  61.889  1.00 57.65           C
ATOM    250  CD  GLN A  33      60.723  42.823  62.640  1.00 57.65           C
ATOM    251  OE1 GLN A  33      61.821  42.368  62.956  1.00 57.65           O
ATOM    252  NE2 GLN A  33      60.346  44.095  62.939  1.00 57.65           N
ATOM    253  C   GLN A  33      56.921  41.005  61.679  1.00 57.65           C
ATOM    254  O   GLN A  33      57.292  39.854  61.451  1.00 57.65           O
ATOM    255  N   GLN A  34      56.090  41.300  62.692  1.00133.86           N
ATOM    256  CA  GLN A  34      55.668  40.291  63.615  1.00133.86           C
ATOM    257  CB  GLN A  34      54.836  40.939  64.726  1.00133.86           C
ATOM    258  CG  GLN A  34      54.625  40.080  65.963  1.00133.86           C
ATOM    259  CD  GLN A  34      53.916  40.973  66.966  1.00133.86           C
ATOM    260  OE1 GLN A  34      53.016  41.732  66.609  1.00133.86           O
ATOM    261  NE2 GLN A  34      54.347  40.902  68.253  1.00133.86           N
ATOM    262  C   GLN A  34      54.833  39.254  62.914  1.00133.86           C
ATOM    263  O   GLN A  34      55.108  38.058  63.004  1.00133.86           O
ATOM    264  N   LEU A  35      53.817  39.690  62.146  1.00109.66           N
ATOM    265  CA  LEU A  35      52.930  38.760  61.499  1.00109.66           C
ATOM    266  CB  LEU A  35      51.730  39.418  60.789  1.00109.66           C
ATOM    267  CG  LEU A  35      50.645  39.954  61.743  1.00109.66           C
ATOM    268  CD1 LEU A  35      50.058  38.819  62.593  1.00109.66           C
ATOM    269  CD2 LEU A  35      51.141  41.133  62.586  1.00109.66           C
ATOM    270  C   LEU A  35      53.662  37.962  60.466  1.00109.66           C
ATOM    271  O   LEU A  35      53.380  36.781  60.262  1.00109.66           O
ATOM    272  N   ILE A  36      54.617  38.593  59.767  1.00 73.61           N
ATOM    273  CA  ILE A  36      55.306  37.910  58.710  1.00 73.61           C
ATOM    274  CB  ILE A  36      56.232  38.785  57.917  1.00 73.61           C
ATOM    275  CG2 ILE A  36      57.427  39.167  58.803  1.00 73.61           C
ATOM    276  CG1 ILE A  36      56.636  38.077  56.612  1.00 73.61           C
ATOM    277  CD1 ILE A  36      57.282  39.011  55.594  1.00 73.61           C
ATOM    278  C   ILE A  36      56.094  36.753  59.242  1.00 73.61           C
ATOM    279  O   ILE A  36      56.213  35.749  58.546  1.00 73.61           O
ATOM    280  N   SER A  37      56.728  36.884  60.430  1.00 98.17           N
ATOM    281  CA  SER A  37      57.482  35.798  61.003  1.00 98.17           C
ATOM    282  CB  SER A  37      58.310  36.232  62.220  1.00 98.17           C
ATOM    283  OG  SER A  37      59.224  37.246  61.840  1.00 98.17           O
ATOM    284  C   SER A  37      56.546  34.744  61.495  1.00 98.17           C
ATOM    285  O   SER A  37      56.765  33.553  61.276  1.00 98.17           O
ATOM    286  N   HIS A  38      55.470  35.174  62.184  1.00 58.73           N
ATOM    287  CA  HIS A  38      54.549  34.243  62.762  1.00 58.73           C
ATOM    288  ND1 HIS A  38      52.600  33.856  65.585  1.00 58.73           N
ATOM    289  CG  HIS A  38      52.475  34.066  64.230  1.00 58.73           C
ATOM    290  CB  HIS A  38      53.374  34.964  63.438  1.00 58.73           C
ATOM    291  NE2 HIS A  38      50.851  32.658  64.915  1.00 58.73           N
ATOM    292  CD2 HIS A  38      51.404  33.326  63.836  1.00 58.73           C
ATOM    293  CE1 HIS A  38      51.603  33.008  65.943  1.00 58.73           C
ATOM    294  C   HIS A  38      54.005  33.423  61.650  1.00 58.73           C
ATOM    295  O   HIS A  38      54.132  32.198  61.634  1.00 58.73           O
ATOM    296  N   SER A  39      53.413  34.097  60.653  1.00 74.05           N
ATOM    297  CA  SER A  39      52.984  33.352  59.511  1.00 74.05           C
ATOM    298  CB  SER A  39      52.287  34.212  58.443  1.00 74.05           C
ATOM    299  OG  SER A  39      51.114  34.801  58.987  1.00 74.05           O
ATOM    300  C   SER A  39      54.283  32.887  58.976  1.00 74.05           C
ATOM    301  O   SER A  39      55.285  33.541  59.226  1.00 74.05           O
ATOM    302  N   GLN A  40      54.358  31.748  58.274  1.00185.12           N
ATOM    303  CA  GLN A  40      55.700  31.346  57.990  1.00185.12           C
ATOM    304  CB  GLN A  40      55.773  29.882  57.503  1.00185.12           C
ATOM    305  CG  GLN A  40      57.190  29.410  57.188  1.00185.12           C
ATOM    306  CD  GLN A  40      57.917  29.247  58.512  1.00185.12           C
ATOM    307  OE1 GLN A  40      58.924  29.904  58.771  1.00185.12           O
ATOM    308  NE2 GLN A  40      57.388  28.344  59.380  1.00185.12           N
ATOM    309  C   GLN A  40      56.409  32.318  57.067  1.00185.12           C
ATOM    310  O   GLN A  40      57.458  32.821  57.459  1.00185.12           O
ATOM    311  N   PRO A  41      55.978  32.605  55.869  1.00250.21           N
ATOM    312  CA  PRO A  41      56.666  33.662  55.172  1.00250.21           C
ATOM    313  CD  PRO A  41      55.961  31.449  54.974  1.00250.21           C
ATOM    314  CB  PRO A  41      57.774  32.970  54.409  1.00250.21           C
ATOM    315  CG  PRO A  41      57.100  31.664  53.958  1.00250.21           C
ATOM    316  C   PRO A  41      55.607  34.108  54.267  1.00250.21           C
ATOM    317  O   PRO A  41      54.465  33.794  54.575  1.00250.21           O
ATOM    318  N   THR A  42      55.939  34.676  53.087  1.00368.13           N
ATOM    319  CA  THR A  42      54.805  35.248  52.469  1.00368.13           C
ATOM    320  CB  THR A  42      54.608  36.459  53.361  1.00368.13           C
ATOM    321  OG1 THR A  42      53.485  37.259  53.082  1.00368.13           O
ATOM    322  CG2 THR A  42      55.934  37.216  53.525  1.00368.13           C
ATOM    323  C   THR A  42      54.781  35.301  50.940  1.00368.13           C
ATOM    324  O   THR A  42      54.732  34.225  50.332  1.00368.13           O
ATOM    325  N   HIS A  43      54.973  36.445  50.216  1.00285.60           N
ATOM    326  CA  HIS A  43      55.414  37.716  50.701  1.00285.60           C
ATOM    327  ND1 HIS A  43      58.136  38.677  51.670  1.00285.60           N
ATOM    328  CG  HIS A  43      57.326  39.202  50.689  1.00285.60           C
ATOM    329  CB  HIS A  43      56.491  38.331  49.812  1.00285.60           C
ATOM    330  NE2 HIS A  43      58.324  40.889  51.800  1.00285.60           N
ATOM    331  CD2 HIS A  43      57.451  40.553  50.779  1.00285.60           C
ATOM    332  CE1 HIS A  43      58.708  39.729  52.305  1.00285.60           C
ATOM    333  C   HIS A  43      54.569  38.892  51.176  1.00285.60           C
ATOM    334  O   HIS A  43      54.770  39.338  52.301  1.00285.60           O
ATOM    335  N   ALA A  44      53.594  39.460  50.428  1.00 80.61           N
ATOM    336  CA  ALA A  44      53.135  40.699  51.018  1.00 80.61           C
ATOM    337  CB  ALA A  44      54.060  41.885  50.716  1.00 80.61           C
ATOM    338  C   ALA A  44      51.779  41.086  50.534  1.00 80.61           C
ATOM    339  O   ALA A  44      51.339  40.666  49.465  1.00 80.61           O
ATOM    340  N   VAL A  45      51.071  41.893  51.358  1.00 63.61           N
ATOM    341  CA  VAL A  45      49.779  42.368  50.978  1.00 63.61           C
ATOM    342  CB  VAL A  45      48.661  41.473  51.405  1.00 63.61           C
ATOM    343  CG1 VAL A  45      47.336  42.129  50.986  1.00 63.61           C
ATOM    344  CG2 VAL A  45      48.892  40.094  50.766  1.00 63.61           C
ATOM    345  C   VAL A  45      49.587  43.700  51.636  1.00 63.61           C
ATOM    346  O   VAL A  45      49.983  43.895  52.784  1.00 63.61           O
ATOM    347  N   ALA A  46      48.993  44.664  50.901  1.00 61.06           N
ATOM    348  CA  ALA A  46      48.706  45.967  51.439  1.00 61.06           C
ATOM    349  CB  ALA A  46      49.670  47.063  50.955  1.00 61.06           C
ATOM    350  C   ALA A  46      47.346  46.316  50.924  1.00 61.06           C
ATOM    351  O   ALA A  46      47.063  46.133  49.741  1.00 61.06           O
ATOM    352  N   VAL A  47      46.465  46.851  51.794  1.00118.98           N
ATOM    353  CA  VAL A  47      45.131  47.110  51.340  1.00118.98           C
ATOM    354  CB  VAL A  47      44.064  46.511  52.210  1.00118.98           C
ATOM    355  CG1 VAL A  47      42.700  46.876  51.611  1.00118.98           C
ATOM    356  CG2 VAL A  47      44.287  44.999  52.324  1.00118.98           C
ATOM    357  C   VAL A  47      44.875  48.579  51.345  1.00118.98           C
ATOM    358  O   VAL A  47      45.315  49.309  52.231  1.00118.98           O
ATOM    359  N   PHE A  48      44.155  49.055  50.312  1.00151.78           N
ATOM    360  CA  PHE A  48      43.781  50.435  50.285  1.00151.78           C
ATOM    361  CB  PHE A  48      44.378  51.225  49.107  1.00151.78           C
ATOM    362  CG  PHE A  48      45.838  51.382  49.358  1.00151.78           C
ATOM    363  CD1 PHE A  48      46.300  52.450  50.090  1.00151.78           C
ATOM    364  CD2 PHE A  48      46.744  50.463  48.882  1.00151.78           C
ATOM    365  CE1 PHE A  48      47.645  52.606  50.328  1.00151.78           C
ATOM    366  CE2 PHE A  48      48.090  50.613  49.114  1.00151.78           C
ATOM    367  CZ  PHE A  48      48.543  51.684  49.845  1.00151.78           C
ATOM    368  C   PHE A  48      42.291  50.497  50.149  1.00151.78           C
ATOM    369  O   PHE A  48      41.715  49.922  49.225  1.00151.78           O
ATOM    370  N   ASP A  49      41.635  51.210  51.088  1.00 81.33           N
ATOM    371  CA  ASP A  49      40.204  51.392  51.086  1.00 81.33           C
ATOM    372  CB  ASP A  49      39.605  51.453  52.500  1.00 81.33           C
ATOM    373  CG  ASP A  49      38.084  51.451  52.417  1.00 81.33           C
ATOM    374  OD1 ASP A  49      37.537  51.502  51.283  1.00 81.33           O
ATOM    375  OD2 ASP A  49      37.448  51.392  53.502  1.00 81.33           O
ATOM    376  C   ASP A  49      39.958  52.721  50.442  1.00 81.33           C
ATOM    377  O   ASP A  49      40.354  53.758  50.973  1.00 81.33           O
ATOM    378  N   GLU A  50      39.380  52.686  49.227  1.00174.00           N
ATOM    379  CA  GLU A  50      39.085  53.820  48.394  1.00174.00           C
ATOM    380  CB  GLU A  50      39.116  53.468  46.902  1.00174.00           C
ATOM    381  CG  GLU A  50      40.531  53.103  46.450  1.00174.00           C
ATOM    382  CD  GLU A  50      41.434  54.280  46.776  1.00174.00           C
ATOM    383  OE1 GLU A  50      41.075  55.420  46.379  1.00174.00           O
ATOM    384  OE2 GLU A  50      42.486  54.058  47.432  1.00174.00           O
ATOM    385  C   GLU A  50      37.829  54.593  48.676  1.00174.00           C
ATOM    386  O   GLU A  50      37.813  55.757  48.292  1.00174.00           O
ATOM    387  N   ASP A  51      36.736  53.983  49.212  1.00294.18           N
ATOM    388  CA  ASP A  51      35.490  54.677  49.507  1.00294.18           C
ATOM    389  CB  ASP A  51      35.137  55.862  48.568  1.00294.18           C
ATOM    390  CG  ASP A  51      34.614  57.076  49.334  1.00294.18           C
ATOM    391  OD1 ASP A  51      33.381  57.225  49.534  1.00294.18           O
ATOM    392  OD2 ASP A  51      35.476  57.914  49.709  1.00294.18           O
ATOM    393  C   ASP A  51      34.426  53.671  49.208  1.00294.18           C
ATOM    394  O   ASP A  51      34.653  52.745  48.430  1.00294.18           O
ATOM    395  N   ASP A  52      33.231  53.806  49.814  1.00304.46           N
ATOM    396  CA  ASP A  52      32.928  54.841  50.751  1.00304.46           C
ATOM    397  CB  ASP A  52      31.408  55.061  50.885  1.00304.46           C
ATOM    398  CG  ASP A  52      30.901  55.663  49.577  1.00304.46           C
ATOM    399  OD1 ASP A  52      31.661  55.639  48.572  1.00304.46           O
ATOM    400  OD2 ASP A  52      29.742  56.156  49.569  1.00304.46           O
ATOM    401  C   ASP A  52      33.523  54.375  52.048  1.00304.46           C
ATOM    402  O   ASP A  52      34.071  53.285  52.108  1.00304.46           O
ATOM    403  N   ARG A  53      33.449  55.142  53.146  1.00411.67           N
ATOM    404  CA  ARG A  53      32.732  56.348  53.158  1.00411.67           C
ATOM    405  CB  ARG A  53      32.226  56.720  54.544  1.00411.67           C
ATOM    406  CG  ARG A  53      31.263  55.665  55.074  1.00411.67           C
ATOM    407  CD  ARG A  53      30.071  55.433  54.146  1.00411.67           C
ATOM    408  NE  ARG A  53      29.277  56.692  54.131  1.00411.67           N
ATOM    409  CZ  ARG A  53      27.983  56.690  54.563  1.00411.67           C
ATOM    410  NH1 ARG A  53      27.393  55.520  54.947  1.00411.67           N
ATOM    411  NH2 ARG A  53      27.273  57.855  54.604  1.00411.67           N
ATOM    412  C   ARG A  53      33.553  57.456  52.650  1.00411.67           C
ATOM    413  O   ARG A  53      34.611  57.263  52.060  1.00411.67           O
ATOM    414  N   SER A  54      32.977  58.651  52.832  1.00 88.78           N
ATOM    415  CA  SER A  54      33.449  59.927  52.402  1.00 88.78           C
ATOM    416  CB  SER A  54      32.370  61.011  52.549  1.00 88.78           C
ATOM    417  OG  SER A  54      32.071  61.216  53.922  1.00 88.78           O
ATOM    418  C   SER A  54      34.651  60.392  53.176  1.00 88.78           C
ATOM    419  O   SER A  54      35.283  61.363  52.767  1.00 88.78           O
ATOM    420  N   ASP A  55      35.004  59.758  54.313  1.00 76.38           N
ATOM    421  CA  ASP A  55      36.115  60.260  55.086  1.00 76.38           C
ATOM    422  CB  ASP A  55      36.049  59.824  56.555  1.00 76.38           C
ATOM    423  CG  ASP A  55      34.825  60.473  57.176  1.00 76.38           C
ATOM    424  OD1 ASP A  55      34.225  61.366  56.521  1.00 76.38           O
ATOM    425  OD2 ASP A  55      34.473  60.082  58.320  1.00 76.38           O
ATOM    426  C   ASP A  55      37.382  59.672  54.539  1.00 76.38           C
ATOM    427  O   ASP A  55      37.977  58.790  55.155  1.00 76.38           O
ATOM    428  N   SER A  56      37.799  60.134  53.343  1.00118.04           N
ATOM    429  CA  SER A  56      38.943  59.616  52.641  1.00118.04           C
ATOM    430  CB  SER A  56      38.677  59.453  51.128  1.00118.04           C
ATOM    431  OG  SER A  56      38.232  60.667  50.549  1.00118.04           O
ATOM    432  C   SER A  56      40.258  60.326  52.852  1.00118.04           C
ATOM    433  O   SER A  56      41.281  59.886  52.346  1.00118.04           O
ATOM    434  N   TRP A  57      40.305  61.432  53.594  1.00244.80           N
ATOM    435  CA  TRP A  57      41.482  62.262  53.686  1.00244.80           C
ATOM    436  CB  TRP A  57      41.376  63.098  54.925  1.00244.80           C
ATOM    437  CG  TRP A  57      39.962  63.036  55.368  1.00244.80           C
ATOM    438  CD2 TRP A  57      39.488  62.479  56.599  1.00244.80           C
ATOM    439  CD1 TRP A  57      38.888  63.576  54.784  1.00244.80           C
ATOM    440  NE1 TRP A  57      37.768  63.413  55.536  1.00244.80           N
ATOM    441  CE2 TRP A  57      38.118  62.740  56.667  1.00244.80           C
ATOM    442  CE3 TRP A  57      40.139  61.832  57.596  1.00244.80           C
ATOM    443  CZ2 TRP A  57      37.375  62.356  57.738  1.00244.80           C
ATOM    444  CZ3 TRP A  57      39.380  61.426  58.667  1.00244.80           C
ATOM    445  CH2 TRP A  57      38.027  61.683  58.739  1.00244.80           C
ATOM    446  C   TRP A  57      42.614  61.441  54.192  1.00244.80           C
ATOM    447  O   TRP A  57      43.686  61.344  53.599  1.00244.80           O
ATOM    448  N   ARG A  58      42.369  60.904  55.395  1.00182.26           N
ATOM    449  CA  ARG A  58      43.306  60.180  56.189  1.00182.26           C
ATOM    450  CB  ARG A  58      42.791  59.904  57.613  1.00182.26           C
ATOM    451  CG  ARG A  58      43.735  59.024  58.437  1.00182.26           C
ATOM    452  CD  ARG A  58      43.368  58.922  59.921  1.00182.26           C
ATOM    453  NE  ARG A  58      41.888  59.043  60.042  1.00182.26           N
ATOM    454  CZ  ARG A  58      41.247  58.591  61.159  1.00182.26           C
ATOM    455  NH1 ARG A  58      41.934  57.916  62.124  1.00182.26           N
ATOM    456  NH2 ARG A  58      39.914  58.826  61.318  1.00182.26           N
ATOM    457  C   ARG A  58      43.654  58.862  55.583  1.00182.26           C
ATOM    458  O   ARG A  58      44.741  58.339  55.806  1.00182.26           O
ATOM    459  N   HIS A  59      42.683  58.207  54.941  1.00111.34           N
ATOM    460  CA  HIS A  59      42.919  56.925  54.336  1.00111.34           C
ATOM    461  ND1 HIS A  59      40.149  56.773  56.237  1.00111.34           N
ATOM    462  CG  HIS A  59      41.068  55.918  55.670  1.00111.34           C
ATOM    463  CB  HIS A  59      41.632  56.091  54.285  1.00111.34           C
ATOM    464  NE2 HIS A  59      40.608  55.232  57.772  1.00111.34           N
ATOM    465  CD2 HIS A  59      41.337  54.982  56.622  1.00111.34           C
ATOM    466  CE1 HIS A  59      39.910  56.317  57.493  1.00111.34           C
ATOM    467  C   HIS A  59      43.531  57.013  52.964  1.00111.34           C
ATOM    468  O   HIS A  59      44.356  56.187  52.577  1.00111.34           O
ATOM    469  N   GLN A  60      43.088  58.004  52.177  1.00178.09           N
ATOM    470  CA  GLN A  60      43.485  58.254  50.815  1.00178.09           C
ATOM    471  CB  GLN A  60      42.603  59.255  50.046  1.00178.09           C
ATOM    472  CG  GLN A  60      41.195  58.738  49.739  1.00178.09           C
ATOM    473  CD  GLN A  60      41.313  57.688  48.644  1.00178.09           C
ATOM    474  OE1 GLN A  60      42.416  57.309  48.253  1.00178.09           O
ATOM    475  NE2 GLN A  60      40.149  57.205  48.133  1.00178.09           N
ATOM    476  C   GLN A  60      44.881  58.788  50.772  1.00178.09           C
ATOM    477  O   GLN A  60      45.453  58.907  49.692  1.00178.09           O
ATOM    478  N   SER A  61      45.392  59.268  51.920  1.00 68.29           N
ATOM    479  CA  SER A  61      46.677  59.910  52.036  1.00 68.29           C
ATOM    480  CB  SER A  61      46.861  60.607  53.391  1.00 68.29           C
ATOM    481  OG  SER A  61      48.140  61.221  53.445  1.00 68.29           O
ATOM    482  C   SER A  61      47.867  58.997  51.851  1.00 68.29           C
ATOM    483  O   SER A  61      48.902  59.436  51.350  1.00 68.29           O
ATOM    484  N   LEU A  62      47.796  57.725  52.287  1.00 79.69           N
ATOM    485  CA  LEU A  62      48.915  56.824  52.141  1.00 79.69           C
ATOM    486  CB  LEU A  62      48.690  55.472  52.848  1.00 79.69           C
ATOM    487  CG  LEU A  62      49.879  54.496  52.742  1.00 79.69           C
ATOM    488  CD1 LEU A  62      51.120  55.034  53.476  1.00 79.69           C
ATOM    489  CD2 LEU A  62      49.481  53.082  53.199  1.00 79.69           C
ATOM    490  C   LEU A  62      49.157  56.582  50.666  1.00 79.69           C
ATOM    491  O   LEU A  62      50.287  56.363  50.234  1.00 79.69           O
ATOM    492  N   PRO A  63      48.108  56.500  49.898  1.00114.16           N
ATOM    493  CA  PRO A  63      48.212  56.417  48.456  1.00114.16           C
ATOM    494  CD  PRO A  63      46.967  55.724  50.370  1.00114.16           C
ATOM    495  CB  PRO A  63      47.038  55.559  47.975  1.00114.16           C
ATOM    496  CG  PRO A  63      46.055  55.549  49.150  1.00114.16           C
ATOM    497  C   PRO A  63      48.299  57.733  47.722  1.00114.16           C
ATOM    498  O   PRO A  63      48.028  57.727  46.523  1.00114.16           O
ATOM    499  N   ASP A  64      48.623  58.864  48.379  1.00100.34           N
ATOM    500  CA  ASP A  64      48.601  60.155  47.740  1.00100.34           C
ATOM    501  CB  ASP A  64      49.059  61.274  48.693  1.00100.34           C
ATOM    502  CG  ASP A  64      48.736  62.640  48.101  1.00100.34           C
ATOM    503  OD1 ASP A  64      48.682  62.761  46.849  1.00100.34           O
ATOM    504  OD2 ASP A  64      48.540  63.589  48.907  1.00100.34           O
ATOM    505  C   ASP A  64      49.494  60.153  46.534  1.00100.34           C
ATOM    506  O   ASP A  64      49.117  60.670  45.483  1.00100.34           O
ATOM    507  N   TYR A  65      50.699  59.563  46.628  1.00143.59           N
ATOM    508  CA  TYR A  65      51.516  59.521  45.450  1.00143.59           C
ATOM    509  CB  TYR A  65      52.861  58.785  45.606  1.00143.59           C
ATOM    510  CG  TYR A  65      53.845  59.564  46.411  1.00143.59           C
ATOM    511  CD1 TYR A  65      54.607  60.543  45.812  1.00143.59           C
ATOM    512  CD2 TYR A  65      54.017  59.315  47.751  1.00143.59           C
ATOM    513  CE1 TYR A  65      55.527  61.265  46.536  1.00143.59           C
ATOM    514  CE2 TYR A  65      54.938  60.034  48.477  1.00143.59           C
ATOM    515  CZ  TYR A  65      55.691  61.011  47.876  1.00143.59           C
ATOM    516  OH  TYR A  65      56.631  61.743  48.633  1.00143.59           O
ATOM    517  C   TYR A  65      50.750  58.730  44.439  1.00143.59           C
ATOM    518  O   TYR A  65      50.726  59.068  43.257  1.00143.59           O
ATOM    519  N   LYS A  66      50.088  57.654  44.906  1.00131.39           N
ATOM    520  CA  LYS A  66      49.348  56.767  44.057  1.00131.39           C
ATOM    521  CB  LYS A  66      48.623  55.649  44.830  1.00131.39           C
ATOM    522  CG  LYS A  66      49.561  54.631  45.486  1.00131.39           C
ATOM    523  CD  LYS A  66      50.339  55.172  46.690  1.00131.39           C
ATOM    524  CE  LYS A  66      51.266  54.132  47.330  1.00131.39           C
ATOM    525  NZ  LYS A  66      51.964  54.710  48.500  1.00131.39           N
ATOM    526  C   LYS A  66      48.306  57.563  43.337  1.00131.39           C
ATOM    527  O   LYS A  66      48.060  57.300  42.163  1.00131.39           O
ATOM    528  N   ALA A  67      47.649  58.507  44.049  1.00272.25           N
ATOM    529  CA  ALA A  67      46.694  59.464  43.542  1.00272.25           C
ATOM    530  CB  ALA A  67      46.525  59.535  42.012  1.00272.25           C
ATOM    531  C   ALA A  67      45.358  59.169  44.129  1.00272.25           C
ATOM    532  O   ALA A  67      45.083  58.044  44.541  1.00272.25           O
ATOM    533  N   GLY A  68      44.469  60.182  44.157  1.00 73.41           N
ATOM    534  CA  GLY A  68      43.183  59.949  44.739  1.00 73.41           C
ATOM    535  C   GLY A  68      42.442  61.248  44.839  1.00 73.41           C
ATOM    536  O   GLY A  68      42.687  62.182  44.078  1.00 73.41           O
ATOM    537  N   ARG A  69      41.508  61.302  45.812  1.00254.05           N
ATOM    538  CA  ARG A  69      40.584  62.379  46.090  1.00254.05           C
ATOM    539  CB  ARG A  69      39.158  61.808  46.229  1.00254.05           C
ATOM    540  CG  ARG A  69      38.087  62.758  46.765  1.00254.05           C
ATOM    541  CD  ARG A  69      36.972  62.044  47.549  1.00254.05           C
ATOM    542  NE  ARG A  69      36.459  60.911  46.723  1.00254.05           N
ATOM    543  CZ  ARG A  69      35.524  60.044  47.217  1.00254.05           C
ATOM    544  NH1 ARG A  69      34.992  60.229  48.462  1.00254.05           N
ATOM    545  NH2 ARG A  69      35.109  58.987  46.459  1.00254.05           N
ATOM    546  C   ARG A  69      40.925  62.931  47.447  1.00254.05           C
ATOM    547  O   ARG A  69      41.700  62.311  48.173  1.00254.05           O
ATOM    548  N   SER A  70      40.417  64.134  47.832  1.00132.40           N
ATOM    549  CA  SER A  70      40.717  64.448  49.203  1.00132.40           C
ATOM    550  CB  SER A  70      42.093  65.068  49.481  1.00132.40           C
ATOM    551  OG  SER A  70      42.289  65.150  50.888  1.00132.40           O
ATOM    552  C   SER A  70      39.724  65.316  49.908  1.00132.40           C
ATOM    553  O   SER A  70      39.210  66.323  49.429  1.00132.40           O
ATOM    554  N   PRO A  71      39.418  64.770  51.052  1.00166.45           N
ATOM    555  CA  PRO A  71      38.649  65.456  52.064  1.00166.45           C
ATOM    556  CD  PRO A  71      38.950  63.407  50.880  1.00166.45           C
ATOM    557  CB  PRO A  71      37.451  64.543  52.388  1.00166.45           C
ATOM    558  CG  PRO A  71      37.925  63.139  51.983  1.00166.45           C
ATOM    559  C   PRO A  71      39.634  65.945  53.138  1.00166.45           C
ATOM    560  O   PRO A  71      40.813  66.029  52.812  1.00166.45           O
ATOM    561  N   MET A  72      39.244  66.299  54.392  1.00290.43           N
ATOM    562  CA  MET A  72      40.185  66.889  55.340  1.00290.43           C
ATOM    563  CB  MET A  72      39.684  68.205  55.907  1.00290.43           C
ATOM    564  CG  MET A  72      38.731  67.929  57.067  1.00290.43           C
ATOM    565  SD  MET A  72      37.269  66.979  56.590  1.00290.43           S
ATOM    566  CE  MET A  72      36.499  68.447  55.858  1.00290.43           C
ATOM    567  C   MET A  72      40.360  66.078  56.594  1.00290.43           C
ATOM    568  O   MET A  72      39.573  65.192  56.893  1.00290.43           O
ATOM    569  N   SER A  73      41.305  66.443  57.493  1.00193.79           N
ATOM    570  CA  SER A  73      42.104  67.633  57.484  1.00193.79           C
ATOM    571  CB  SER A  73      42.296  68.177  58.918  1.00193.79           C
ATOM    572  OG  SER A  73      42.999  69.411  58.936  1.00193.79           O
ATOM    573  C   SER A  73      43.450  67.346  56.890  1.00193.79           C
ATOM    574  O   SER A  73      43.699  66.252  56.385  1.00193.79           O
ATOM    575  N   ASP A  74      44.305  68.397  56.872  1.00123.80           N
ATOM    576  CA  ASP A  74      45.671  68.426  56.416  1.00123.80           C
ATOM    577  CB  ASP A  74      46.180  69.841  56.072  1.00123.80           C
ATOM    578  CG  ASP A  74      46.151  70.726  57.308  1.00123.80           C
ATOM    579  OD1 ASP A  74      45.539  70.313  58.329  1.00123.80           O
ATOM    580  OD2 ASP A  74      46.738  71.838  57.239  1.00123.80           O
ATOM    581  C   ASP A  74      46.634  67.784  57.380  1.00123.80           C
ATOM    582  O   ASP A  74      47.688  67.307  56.965  1.00123.80           O
ATOM    583  N   ASN A  75      46.319  67.765  58.693  1.00 59.05           N
ATOM    584  CA  ASN A  75      47.242  67.276  59.690  1.00 59.05           C
ATOM    585  CB  ASN A  75      46.622  67.279  61.100  1.00 59.05           C
ATOM    586  CG  ASN A  75      46.287  68.711  61.499  1.00 59.05           C
ATOM    587  OD1 ASN A  75      47.143  69.593  61.527  1.00 59.05           O
ATOM    588  ND2 ASN A  75      44.986  68.952  61.815  1.00 59.05           N
ATOM    589  C   ASN A  75      47.613  65.851  59.379  1.00 59.05           C
ATOM    590  O   ASN A  75      48.782  65.473  59.446  1.00 59.05           O
ATOM    591  N   LEU A  76      46.615  65.023  59.026  1.00132.60           N
ATOM    592  CA  LEU A  76      46.774  63.626  58.719  1.00132.60           C
ATOM    593  CB  LEU A  76      45.432  62.882  58.605  1.00132.60           C
ATOM    594  CG  LEU A  76      44.768  62.579  59.965  1.00132.60           C
ATOM    595  CD1 LEU A  76      44.610  63.834  60.831  1.00132.60           C
ATOM    596  CD2 LEU A  76      43.424  61.866  59.761  1.00132.60           C
ATOM    597  C   LEU A  76      47.543  63.417  57.444  1.00132.60           C
ATOM    598  O   LEU A  76      48.054  62.326  57.201  1.00132.60           O
ATOM    599  N   GLN A  77      47.570  64.419  56.549  1.00 67.83           N
ATOM    600  CA  GLN A  77      48.222  64.281  55.275  1.00 67.83           C
ATOM    601  CB  GLN A  77      48.005  65.515  54.383  1.00 67.83           C
ATOM    602  CG  GLN A  77      46.526  65.805  54.110  1.00 67.83           C
ATOM    603  CD  GLN A  77      45.964  64.661  53.280  1.00 67.83           C
ATOM    604  OE1 GLN A  77      46.662  64.101  52.436  1.00 67.83           O
ATOM    605  NE2 GLN A  77      44.675  64.300  53.525  1.00 67.83           N
ATOM    606  C   GLN A  77      49.702  64.081  55.421  1.00 67.83           C
ATOM    607  O   GLN A  77      50.269  63.302  54.671  1.00 67.83           O
ATOM    608  N   GLN A  78      50.382  64.776  56.351  1.00 71.20           N
ATOM    609  CA  GLN A  78      51.819  64.703  56.500  1.00 71.20           C
ATOM    610  CB  GLN A  78      52.318  65.718  57.548  1.00 71.20           C
ATOM    611  CG  GLN A  78      53.797  65.594  57.927  1.00 71.20           C
ATOM    612  CD  GLN A  78      54.648  66.227  56.839  1.00 71.20           C
ATOM    613  OE1 GLN A  78      55.814  66.552  57.063  1.00 71.20           O
ATOM    614  NE2 GLN A  78      54.057  66.409  55.629  1.00 71.20           N
ATOM    615  C   GLN A  78      52.290  63.352  56.959  1.00 71.20           C
ATOM    616  O   GLN A  78      53.273  62.821  56.443  1.00 71.20           O
ATOM    617  N   GLU A  79      51.585  62.741  57.925  1.00 99.61           N
ATOM    618  CA  GLU A  79      52.079  61.544  58.540  1.00 99.61           C
ATOM    619  CB  GLU A  79      51.188  61.036  59.686  1.00 99.61           C
ATOM    620  CG  GLU A  79      51.781  59.825  60.410  1.00 99.61           C
ATOM    621  CD  GLU A  79      53.049  60.275  61.124  1.00 99.61           C
ATOM    622  OE1 GLU A  79      53.000  61.320  61.826  1.00 99.61           O
ATOM    623  OE2 GLU A  79      54.089  59.581  60.967  1.00 99.61           O
ATOM    624  C   GLU A  79      52.211  60.436  57.545  1.00 99.61           C
ATOM    625  O   GLU A  79      53.101  59.594  57.661  1.00 99.61           O
ATOM    626  N   MET A  80      51.288  60.396  56.573  1.00 96.19           N
ATOM    627  CA  MET A  80      51.191  59.361  55.581  1.00 96.19           C
ATOM    628  CB  MET A  80      49.914  59.499  54.731  1.00 96.19           C
ATOM    629  CG  MET A  80      48.608  59.430  55.528  1.00 96.19           C
ATOM    630  SD  MET A  80      48.199  57.798  56.216  1.00 96.19           S
ATOM    631  CE  MET A  80      49.191  57.954  57.728  1.00 96.19           C
ATOM    632  C   MET A  80      52.373  59.322  54.639  1.00 96.19           C
ATOM    633  O   MET A  80      52.880  58.235  54.372  1.00 96.19           O
ATOM    634  N   PRO A  81      52.872  60.429  54.142  1.00136.94           N
ATOM    635  CA  PRO A  81      53.940  60.356  53.194  1.00136.94           C
ATOM    636  CD  PRO A  81      51.968  61.409  53.615  1.00136.94           C
ATOM    637  CB  PRO A  81      54.201  61.797  52.754  1.00136.94           C
ATOM    638  CG  PRO A  81      52.892  62.531  53.114  1.00136.94           C
ATOM    639  C   PRO A  81      55.130  59.641  53.706  1.00136.94           C
ATOM    640  O   PRO A  81      55.930  59.185  52.893  1.00136.94           O
ATOM    641  N   LEU A  82      55.308  59.599  55.033  1.00105.03           N
ATOM    642  CA  LEU A  82      56.386  58.831  55.567  1.00105.03           C
ATOM    643  CB  LEU A  82      56.625  59.089  57.063  1.00105.03           C
ATOM    644  CG  LEU A  82      57.110  60.514  57.381  1.00105.03           C
ATOM    645  CD1 LEU A  82      56.024  61.564  57.105  1.00105.03           C
ATOM    646  CD2 LEU A  82      57.670  60.599  58.807  1.00105.03           C
ATOM    647  C   LEU A  82      56.074  57.371  55.416  1.00105.03           C
ATOM    648  O   LEU A  82      56.952  56.568  55.105  1.00105.03           O
ATOM    649  N   ILE A  83      54.802  56.999  55.671  1.00 67.36           N
ATOM    650  CA  ILE A  83      54.333  55.638  55.645  1.00 67.36           C
ATOM    651  CB  ILE A  83      52.943  55.508  56.197  1.00 67.36           C
ATOM    652  CG2 ILE A  83      52.500  54.041  56.060  1.00 67.36           C
ATOM    653  CG1 ILE A  83      52.920  56.008  57.652  1.00 67.36           C
ATOM    654  CD1 ILE A  83      51.515  56.201  58.215  1.00 67.36           C
ATOM    655  C   ILE A  83      54.348  55.066  54.248  1.00 67.36           C
ATOM    656  O   ILE A  83      54.699  53.906  54.041  1.00 67.36           O
ATOM    657  N   ARG A  84      53.957  55.864  53.240  1.00125.24           N
ATOM    658  CA  ARG A  84      53.825  55.404  51.881  1.00125.24           C
ATOM    659  CB  ARG A  84      53.479  56.586  50.962  1.00125.24           C
ATOM    660  CG  ARG A  84      52.396  57.480  51.570  1.00125.24           C
ATOM    661  CD  ARG A  84      51.840  58.571  50.647  1.00125.24           C
ATOM    662  NE  ARG A  84      52.873  59.616  50.417  1.00125.24           N
ATOM    663  CZ  ARG A  84      52.474  60.919  50.315  1.00125.24           C
ATOM    664  NH1 ARG A  84      51.184  61.246  50.600  1.00125.24           N
ATOM    665  NH2 ARG A  84      53.342  61.904  49.940  1.00125.24           N
ATOM    666  C   ARG A  84      55.147  54.889  51.412  1.00125.24           C
ATOM    667  O   ARG A  84      55.240  53.803  50.839  1.00125.24           O
ATOM    668  N   GLU A  85      56.209  55.672  51.662  1.00 82.69           N
ATOM    669  CA  GLU A  85      57.527  55.337  51.211  1.00 82.69           C
ATOM    670  CB  GLU A  85      58.548  56.462  51.447  1.00 82.69           C
ATOM    671  CG  GLU A  85      58.304  57.667  50.538  1.00 82.69           C
ATOM    672  CD  GLU A  85      58.455  57.186  49.101  1.00 82.69           C
ATOM    673  OE1 GLU A  85      59.500  56.549  48.802  1.00 82.69           O
ATOM    674  OE2 GLU A  85      57.526  57.438  48.287  1.00 82.69           O
ATOM    675  C   GLU A  85      58.015  54.097  51.894  1.00 82.69           C
ATOM    676  O   GLU A  85      58.663  53.261  51.268  1.00 82.69           O
ATOM    677  N   ALA A  86      57.715  53.941  53.197  1.00 33.20           N
ATOM    678  CA  ALA A  86      58.187  52.810  53.947  1.00 33.20           C
ATOM    679  CB  ALA A  86      57.765  52.863  55.425  1.00 33.20           C
ATOM    680  C   ALA A  86      57.624  51.561  53.360  1.00 33.20           C
ATOM    681  O   ALA A  86      58.328  50.563  53.219  1.00 33.20           O
ATOM    682  N   PHE A  87      56.339  51.585  52.971  1.00 68.08           N
ATOM    683  CA  PHE A  87      55.744  50.386  52.465  1.00 68.08           C
ATOM    684  CB  PHE A  87      54.244  50.520  52.157  1.00 68.08           C
ATOM    685  CG  PHE A  87      53.522  50.245  53.433  1.00 68.08           C
ATOM    686  CD1 PHE A  87      53.424  51.184  54.434  1.00 68.08           C
ATOM    687  CD2 PHE A  87      52.932  49.015  53.616  1.00 68.08           C
ATOM    688  CE1 PHE A  87      52.753  50.890  55.599  1.00 68.08           C
ATOM    689  CE2 PHE A  87      52.261  48.717  54.777  1.00 68.08           C
ATOM    690  CZ  PHE A  87      52.167  49.658  55.772  1.00 68.08           C
ATOM    691  C   PHE A  87      56.455  49.869  51.240  1.00 68.08           C
ATOM    692  O   PHE A  87      56.775  48.683  51.170  1.00 68.08           O
ATOM    693  N   ASN A  88      56.755  50.732  50.252  1.00 48.86           N
ATOM    694  CA  ASN A  88      57.348  50.283  49.018  1.00 48.86           C
ATOM    695  CB  ASN A  88      57.485  51.414  47.983  1.00 48.86           C
ATOM    696  CG  ASN A  88      56.080  51.819  47.547  1.00 48.86           C
ATOM    697  OD1 ASN A  88      55.177  50.989  47.454  1.00 48.86           O
ATOM    698  ND2 ASN A  88      55.886  53.137  47.275  1.00 48.86           N
ATOM    699  C   ASN A  88      58.714  49.687  49.253  1.00 48.86           C
ATOM    700  O   ASN A  88      59.091  48.727  48.583  1.00 48.86           O
ATOM    701  N   SER A  89      59.504  50.254  50.188  1.00 41.80           N
ATOM    702  CA  SER A  89      60.846  49.811  50.484  1.00 41.80           C
ATOM    703  CB  SER A  89      61.587  50.771  51.432  1.00 41.80           C
ATOM    704  OG  SER A  89      61.748  52.042  50.820  1.00 41.80           O
ATOM    705  C   SER A  89      60.831  48.463  51.153  1.00 41.80           C
ATOM    706  O   SER A  89      61.807  47.718  51.065  1.00 41.80           O
ATOM    707  N   LEU A  90      59.722  48.118  51.836  1.00126.00           N
ATOM    708  CA  LEU A  90      59.568  46.878  52.561  1.00126.00           C
ATOM    709  CB  LEU A  90      58.250  46.735  53.349  1.00126.00           C
ATOM    710  CG  LEU A  90      58.318  47.142  54.831  1.00126.00           C
ATOM    711  CD1 LEU A  90      58.801  48.580  55.032  1.00126.00           C
ATOM    712  CD2 LEU A  90      56.978  46.860  55.530  1.00126.00           C
ATOM    713  C   LEU A  90      59.638  45.682  51.669  1.00126.00           C
ATOM    714  O   LEU A  90      60.018  44.607  52.131  1.00126.00           O
ATOM    715  N   GLY A  91      59.239  45.797  50.390  1.00 36.88           N
ATOM    716  CA  GLY A  91      59.301  44.631  49.554  1.00 36.88           C
ATOM    717  C   GLY A  91      57.951  43.995  49.514  1.00 36.88           C
ATOM    718  O   GLY A  91      57.819  42.814  49.196  1.00 36.88           O
ATOM    719  N   VAL A  92      56.905  44.773  49.846  1.00114.91           N
ATOM    720  CA  VAL A  92      55.566  44.261  49.832  1.00114.91           C
ATOM    721  CB  VAL A  92      54.732  44.742  50.985  1.00114.91           C
ATOM    722  CG1 VAL A  92      55.332  44.211  52.298  1.00114.91           C
ATOM    723  CG2 VAL A  92      54.641  46.276  50.908  1.00114.91           C
ATOM    724  C   VAL A  92      54.876  44.736  48.592  1.00114.91           C
ATOM    725  O   VAL A  92      55.386  45.583  47.861  1.00114.91           O
ATOM    726  N   ASN A  93      53.707  44.130  48.299  1.00 63.07           N
ATOM    727  CA  ASN A  93      52.899  44.521  47.182  1.00 63.07           C
ATOM    728  CB  ASN A  93      51.993  43.395  46.653  1.00 63.07           C
ATOM    729  CG  ASN A  93      52.867  42.346  45.981  1.00 63.07           C
ATOM    730  OD1 ASN A  93      52.863  41.174  46.357  1.00 63.07           O
ATOM    731  ND2 ASN A  93      53.637  42.777  44.947  1.00 63.07           N
ATOM    732  C   ASN A  93      52.004  45.616  47.658  1.00 63.07           C
ATOM    733  O   ASN A  93      51.874  45.853  48.858  1.00 63.07           O
ATOM    734  N   CYS A  94      51.389  46.348  46.714  1.00 47.65           N
ATOM    735  CA  CYS A  94      50.482  47.388  47.087  1.00 47.65           C
ATOM    736  CB  CYS A  94      51.090  48.795  46.969  1.00 47.65           C
ATOM    737  SG  CYS A  94      52.464  49.044  48.133  1.00 47.65           S
ATOM    738  C   CYS A  94      49.350  47.296  46.125  1.00 47.65           C
ATOM    739  O   CYS A  94      49.553  47.096  44.929  1.00 47.65           O
ATOM    740  N   TRP A  95      48.109  47.422  46.623  1.00 67.87           N
ATOM    741  CA  TRP A  95      47.016  47.289  45.713  1.00 67.87           C
ATOM    742  CB  TRP A  95      46.272  45.962  45.913  1.00 67.87           C
ATOM    743  CG  TRP A  95      47.118  44.757  45.581  1.00 67.87           C
ATOM    744  CD2 TRP A  95      46.847  43.854  44.501  1.00 67.87           C
ATOM    745  CD1 TRP A  95      48.230  44.282  46.213  1.00 67.87           C
ATOM    746  NE1 TRP A  95      48.675  43.143  45.586  1.00 67.87           N
ATOM    747  CE2 TRP A  95      47.830  42.866  44.532  1.00 67.87           C
ATOM    748  CE3 TRP A  95      45.854  43.846  43.563  1.00 67.87           C
ATOM    749  CZ2 TRP A  95      47.837  41.850  43.620  1.00 67.87           C
ATOM    750  CZ3 TRP A  95      45.866  42.822  42.643  1.00 67.87           C
ATOM    751  CH2 TRP A  95      46.838  41.844  42.671  1.00 67.87           C
ATOM    752  C   TRP A  95      46.050  48.390  46.000  1.00 67.87           C
ATOM    753  O   TRP A  95      45.688  48.618  47.153  1.00 67.87           O
ATOM    754  N   SER A  96      45.603  49.110  44.952  1.00 92.95           N
ATOM    755  CA  SER A  96      44.639  50.143  45.177  1.00 92.95           C
ATOM    756  CB  SER A  96      45.132  51.544  44.783  1.00 92.95           C
ATOM    757  OG  SER A  96      45.489  51.566  43.411  1.00 92.95           O
ATOM    758  C   SER A  96      43.420  49.811  44.383  1.00 92.95           C
ATOM    759  O   SER A  96      43.486  49.597  43.173  1.00 92.95           O
ATOM    760  N   SER A  97      42.262  49.742  45.066  1.00101.28           N
ATOM    761  CA  SER A  97      41.055  49.426  44.358  1.00101.28           C
ATOM    762  CB  SER A  97      40.429  48.090  44.782  1.00101.28           C
ATOM    763  OG  SER A  97      39.247  47.855  44.034  1.00101.28           O
ATOM    764  C   SER A  97      40.055  50.498  44.642  1.00101.28           C
ATOM    765  O   SER A  97      39.573  50.634  45.765  1.00101.28           O
ATOM    766  N   PRO A  98      39.782  51.291  43.638  1.00174.55           N
ATOM    767  CA  PRO A  98      38.810  52.343  43.812  1.00174.55           C
ATOM    768  CD  PRO A  98      40.901  51.735  42.822  1.00174.55           C
ATOM    769  CB  PRO A  98      39.231  53.480  42.882  1.00174.55           C
ATOM    770  CG  PRO A  98      40.735  53.254  42.678  1.00174.55           C
ATOM    771  C   PRO A  98      37.386  51.953  43.570  1.00174.55           C
ATOM    772  O   PRO A  98      37.134  51.153  42.668  1.00174.55           O
ATOM    773  N   GLY A  99      36.455  52.524  44.367  1.00 39.80           N
ATOM    774  CA  GLY A  99      35.035  52.409  44.162  1.00 39.80           C
ATOM    775  C   GLY A  99      34.690  50.988  43.884  1.00 39.80           C
ATOM    776  O   GLY A  99      33.748  50.708  43.144  1.00 39.80           O
ATOM    777  N   ASN A 100      35.441  50.043  44.468  1.00 70.72           N
ATOM    778  CA  ASN A 100      35.174  48.678  44.139  1.00 70.72           C
ATOM    779  CB  ASN A 100      36.457  47.916  43.757  1.00 70.72           C
ATOM    780  CG  ASN A 100      36.087  46.683  42.945  1.00 70.72           C
ATOM    781  OD1 ASN A 100      34.924  46.290  42.879  1.00 70.72           O
ATOM    782  ND2 ASN A 100      37.108  46.055  42.303  1.00 70.72           N
ATOM    783  C   ASN A 100      34.572  48.007  45.367  1.00 70.72           C
ATOM    784  O   ASN A 100      34.402  48.712  46.396  1.00 70.72           O
ATOM    785  OXT ASN A 100      34.276  46.784  45.292  1.00 70.72           O
TER
END
