# Supplementary material for: Effective Identification of Bacterial Type III Secretion Signals Using Joint Element Features
Source: PLoS One. 2013 Apr 4;8(4):e59754. doi: 10.1371/journal.pone.0059754 (PMC3617162; doi:10.1371/journal.pone.0059754)
Supplement: Zip file S1 — Predicted 3D structure of T3S and non-T3S signal sequences. (ZIP) [file pone.0059754.s017.zip › Supplemental_Zip_FileS1.Predicted_structure/neg/neg47.pdb]

HEADER protein
METHOD
METHOD    The models are generated by I-TASSER which combines the
METHOD    methods of threading, ab initio modeling and structural
METHOD    refinement. The procedure is fully automated.
METHOD
METHOD    Please cite following articles when you use the I-TASSER server:
METHOD 1. Ambrish Roy, Alper Kucukural, Yang Zhang. I-TASSER: a unified
METHOD    platform for automated protein structure and function prediction.
METHOD    Nature Protocols, vol 5, 725-738 (2010). 
METHOD 2. Yang Zhang. I-TASSER server for protein 3D structure prediction.
METHOD    BMC Bioinformatics, vol 9, 40 (2008).
METHOD
MODEL  1
REMARK PARENT N/A
ATOM      1  N   ASP A   1      59.808  55.899  58.141  1.00 46.55           N
ATOM      2  CA  ASP A   1      61.024  55.220  58.645  1.00 46.55           C
ATOM      3  CB  ASP A   1      60.651  54.268  59.798  1.00 46.55           C
ATOM      4  CG  ASP A   1      61.915  53.804  60.510  1.00 46.55           C
ATOM      5  OD1 ASP A   1      62.515  52.787  60.069  1.00 46.55           O
ATOM      6  OD2 ASP A   1      62.282  54.451  61.527  1.00 46.55           O
ATOM      7  C   ASP A   1      61.638  54.443  57.536  1.00 46.55           C
ATOM      8  O   ASP A   1      61.046  54.313  56.466  1.00 46.55           O
ATOM      9  N   SER A   2      62.866  53.932  57.744  1.00 46.36           N
ATOM     10  CA  SER A   2      63.467  53.185  56.686  1.00 46.36           C
ATOM     11  CB  SER A   2      64.850  52.620  57.050  1.00 46.36           C
ATOM     12  OG  SER A   2      65.778  53.681  57.220  1.00 46.36           O
ATOM     13  C   SER A   2      62.558  52.032  56.361  1.00 46.36           C
ATOM     14  O   SER A   2      61.852  52.052  55.354  1.00 46.36           O
ATOM     15  N   THR A   3      62.561  51.000  57.230  1.00 74.08           N
ATOM     16  CA  THR A   3      61.785  49.792  57.108  1.00 74.08           C
ATOM     17  CB  THR A   3      62.342  48.671  57.930  1.00 74.08           C
ATOM     18  OG1 THR A   3      63.691  48.425  57.560  1.00 74.08           O
ATOM     19  CG2 THR A   3      61.496  47.413  57.668  1.00 74.08           C
ATOM     20  C   THR A   3      60.356  49.995  57.524  1.00 74.08           C
ATOM     21  O   THR A   3      59.467  49.296  57.039  1.00 74.08           O
ATOM     22  N   THR A   4      60.087  50.965  58.421  1.00125.40           N
ATOM     23  CA  THR A   4      58.773  51.115  58.988  1.00125.40           C
ATOM     24  CB  THR A   4      57.693  51.241  57.950  1.00125.40           C
ATOM     25  OG1 THR A   4      57.990  52.312  57.068  1.00125.40           O
ATOM     26  CG2 THR A   4      56.355  51.529  58.655  1.00125.40           C
ATOM     27  C   THR A   4      58.478  49.904  59.828  1.00125.40           C
ATOM     28  O   THR A   4      57.462  49.232  59.653  1.00125.40           O
ATOM     29  N   ASN A   5      59.390  49.586  60.773  1.00 82.20           N
ATOM     30  CA  ASN A   5      59.197  48.444  61.624  1.00 82.20           C
ATOM     31  CB  ASN A   5      60.459  48.077  62.429  1.00 82.20           C
ATOM     32  CG  ASN A   5      60.270  46.696  63.040  1.00 82.20           C
ATOM     33  OD1 ASN A   5      60.717  45.692  62.487  1.00 82.20           O
ATOM     34  ND2 ASN A   5      59.595  46.640  64.219  1.00 82.20           N
ATOM     35  C   ASN A   5      58.091  48.756  62.591  1.00 82.20           C
ATOM     36  O   ASN A   5      58.324  49.240  63.697  1.00 82.20           O
ATOM     37  N   SER A   6      56.841  48.472  62.169  1.00100.64           N
ATOM     38  CA  SER A   6      55.641  48.675  62.936  1.00100.64           C
ATOM     39  CB  SER A   6      54.387  48.580  62.053  1.00100.64           C
ATOM     40  OG  SER A   6      54.399  47.356  61.334  1.00100.64           O
ATOM     41  C   SER A   6      55.562  47.641  64.018  1.00100.64           C
ATOM     42  O   SER A   6      54.878  47.823  65.024  1.00100.64           O
ATOM     43  N   ASP A   7      56.235  46.501  63.791  1.00 98.39           N
ATOM     44  CA  ASP A   7      56.419  45.427  64.727  1.00 98.39           C
ATOM     45  CB  ASP A   7      56.893  45.948  66.097  1.00 98.39           C
ATOM     46  CG  ASP A   7      57.527  44.800  66.867  1.00 98.39           C
ATOM     47  OD1 ASP A   7      57.844  43.764  66.224  1.00 98.39           O
ATOM     48  OD2 ASP A   7      57.721  44.951  68.103  1.00 98.39           O
ATOM     49  C   ASP A   7      55.164  44.630  64.947  1.00 98.39           C
ATOM     50  O   ASP A   7      55.254  43.497  65.414  1.00 98.39           O
ATOM     51  N   SER A   8      53.965  45.134  64.585  1.00 89.01           N
ATOM     52  CA  SER A   8      52.828  44.274  64.778  1.00 89.01           C
ATOM     53  CB  SER A   8      52.332  44.204  66.237  1.00 89.01           C
ATOM     54  OG  SER A   8      53.291  43.579  67.077  1.00 89.01           O
ATOM     55  C   SER A   8      51.676  44.806  63.987  1.00 89.01           C
ATOM     56  O   SER A   8      50.816  45.487  64.547  1.00 89.01           O
ATOM     57  N   PRO A   9      51.599  44.540  62.712  1.00118.70           N
ATOM     58  CA  PRO A   9      50.418  44.938  62.006  1.00118.70           C
ATOM     59  CD  PRO A   9      52.761  44.482  61.844  1.00118.70           C
ATOM     60  CB  PRO A   9      50.787  44.959  60.520  1.00118.70           C
ATOM     61  CG  PRO A   9      52.155  44.250  60.450  1.00118.70           C
ATOM     62  C   PRO A   9      49.354  43.958  62.388  1.00118.70           C
ATOM     63  O   PRO A   9      49.415  42.827  61.906  1.00118.70           O
ATOM     64  N   ILE A  10      48.326  44.382  63.156  1.00 97.93           N
ATOM     65  CA  ILE A  10      47.344  43.433  63.620  1.00 97.93           C
ATOM     66  CB  ILE A  10      46.590  43.896  64.839  1.00 97.93           C
ATOM     67  CG2 ILE A  10      47.580  43.997  66.010  1.00 97.93           C
ATOM     68  CG1 ILE A  10      45.836  45.202  64.549  1.00 97.93           C
ATOM     69  CD1 ILE A  10      44.825  45.575  65.632  1.00 97.93           C
ATOM     70  C   ILE A  10      46.358  43.174  62.516  1.00 97.93           C
ATOM     71  O   ILE A  10      45.624  44.052  62.071  1.00 97.93           O
ATOM     72  N   LEU A  11      46.478  41.953  61.973  1.00178.90           N
ATOM     73  CA  LEU A  11      45.807  41.273  60.898  1.00178.90           C
ATOM     74  CB  LEU A  11      46.805  40.558  59.986  1.00178.90           C
ATOM     75  CG  LEU A  11      47.677  41.583  59.240  1.00178.90           C
ATOM     76  CD1 LEU A  11      48.687  40.896  58.314  1.00178.90           C
ATOM     77  CD2 LEU A  11      46.806  42.625  58.514  1.00178.90           C
ATOM     78  C   LEU A  11      44.634  40.364  61.134  1.00178.90           C
ATOM     79  O   LEU A  11      44.243  39.784  60.127  1.00178.90           O
ATOM     80  N   ASP A  12      44.197  40.074  62.390  1.00175.73           N
ATOM     81  CA  ASP A  12      43.199  39.134  62.911  1.00175.73           C
ATOM     82  CB  ASP A  12      42.333  39.743  64.029  1.00175.73           C
ATOM     83  CG  ASP A  12      42.106  38.643  65.061  1.00175.73           C
ATOM     84  OD1 ASP A  12      42.589  37.504  64.817  1.00175.73           O
ATOM     85  OD2 ASP A  12      41.444  38.920  66.095  1.00175.73           O
ATOM     86  C   ASP A  12      42.352  38.360  61.894  1.00175.73           C
ATOM     87  O   ASP A  12      42.093  38.798  60.776  1.00175.73           O
ATOM     88  N   PRO A  13      41.613  37.383  62.395  1.00152.90           N
ATOM     89  CA  PRO A  13      41.423  36.169  61.612  1.00152.90           C
ATOM     90  CD  PRO A  13      40.293  37.869  62.799  1.00152.90           C
ATOM     91  CB  PRO A  13      39.939  36.032  61.286  1.00152.90           C
ATOM     92  CG  PRO A  13      39.259  36.800  62.418  1.00152.90           C
ATOM     93  C   PRO A  13      42.287  36.101  60.394  1.00152.90           C
ATOM     94  O   PRO A  13      41.970  36.698  59.366  1.00152.90           O
ATOM     95  N   ASN A  14      43.369  35.290  60.505  1.00146.15           N
ATOM     96  CA  ASN A  14      44.406  35.256  59.513  1.00146.15           C
ATOM     97  CB  ASN A  14      45.829  35.351  60.096  1.00146.15           C
ATOM     98  CG  ASN A  14      46.126  36.764  60.572  1.00146.15           C
ATOM     99  OD1 ASN A  14      45.745  37.745  59.937  1.00146.15           O
ATOM    100  ND2 ASN A  14      46.849  36.873  61.719  1.00146.15           N
ATOM    101  C   ASN A  14      44.428  33.996  58.715  1.00146.15           C
ATOM    102  O   ASN A  14      44.793  32.921  59.188  1.00146.15           O
ATOM    103  N   PRO A  15      44.039  34.136  57.486  1.00 75.02           N
ATOM    104  CA  PRO A  15      44.230  33.055  56.564  1.00 75.02           C
ATOM    105  CD  PRO A  15      42.803  34.856  57.224  1.00 75.02           C
ATOM    106  CB  PRO A  15      43.199  33.253  55.456  1.00 75.02           C
ATOM    107  CG  PRO A  15      42.076  34.049  56.138  1.00 75.02           C
ATOM    108  C   PRO A  15      45.635  33.204  56.071  1.00 75.02           C
ATOM    109  O   PRO A  15      46.230  34.265  56.258  1.00 75.02           O
ATOM    110  N   GLU A  16      46.176  32.160  55.427  1.00 77.67           N
ATOM    111  CA  GLU A  16      47.497  32.206  54.879  1.00 77.67           C
ATOM    112  CB  GLU A  16      47.895  30.865  54.237  1.00 77.67           C
ATOM    113  CG  GLU A  16      49.259  30.872  53.548  1.00 77.67           C
ATOM    114  CD  GLU A  16      49.001  31.028  52.057  1.00 77.67           C
ATOM    115  OE1 GLU A  16      47.802  31.040  51.670  1.00 77.67           O
ATOM    116  OE2 GLU A  16      49.992  31.129  51.287  1.00 77.67           O
ATOM    117  C   GLU A  16      47.478  33.276  53.834  1.00 77.67           C
ATOM    118  O   GLU A  16      48.490  33.920  53.561  1.00 77.67           O
ATOM    119  N   ASP A  17      46.297  33.480  53.222  1.00 67.08           N
ATOM    120  CA  ASP A  17      46.086  34.439  52.174  1.00 67.08           C
ATOM    121  CB  ASP A  17      44.627  34.451  51.672  1.00 67.08           C
ATOM    122  CG  ASP A  17      44.301  33.159  50.934  1.00 67.08           C
ATOM    123  OD1 ASP A  17      45.228  32.550  50.339  1.00 67.08           O
ATOM    124  OD2 ASP A  17      43.105  32.765  50.959  1.00 67.08           O
ATOM    125  C   ASP A  17      46.349  35.835  52.673  1.00 67.08           C
ATOM    126  O   ASP A  17      46.892  36.661  51.939  1.00 67.08           O
ATOM    127  N   VAL A  18      45.916  36.161  53.909  1.00 43.77           N
ATOM    128  CA  VAL A  18      46.101  37.488  54.441  1.00 43.77           C
ATOM    129  CB  VAL A  18      45.389  37.696  55.747  1.00 43.77           C
ATOM    130  CG1 VAL A  18      45.727  39.102  56.269  1.00 43.77           C
ATOM    131  CG2 VAL A  18      43.885  37.462  55.529  1.00 43.77           C
ATOM    132  C   VAL A  18      47.553  37.743  54.686  1.00 43.77           C
ATOM    133  O   VAL A  18      48.084  38.798  54.339  1.00 43.77           O
ATOM    134  N   GLU A  19      48.237  36.759  55.292  1.00 43.29           N
ATOM    135  CA  GLU A  19      49.621  36.922  55.620  1.00 43.29           C
ATOM    136  CB  GLU A  19      50.170  35.709  56.386  1.00 43.29           C
ATOM    137  CG  GLU A  19      49.476  35.546  57.742  1.00 43.29           C
ATOM    138  CD  GLU A  19      50.048  34.334  58.460  1.00 43.29           C
ATOM    139  OE1 GLU A  19      51.065  33.776  57.969  1.00 43.29           O
ATOM    140  OE2 GLU A  19      49.471  33.952  59.513  1.00 43.29           O
ATOM    141  C   GLU A  19      50.374  37.097  54.339  1.00 43.29           C
ATOM    142  O   GLU A  19      51.274  37.932  54.245  1.00 43.29           O
ATOM    143  N   LYS A  20      49.992  36.335  53.297  1.00119.82           N
ATOM    144  CA  LYS A  20      50.678  36.423  52.040  1.00119.82           C
ATOM    145  CB  LYS A  20      50.168  35.445  50.961  1.00119.82           C
ATOM    146  CG  LYS A  20      48.900  35.903  50.238  1.00119.82           C
ATOM    147  CD  LYS A  20      48.588  35.128  48.956  1.00119.82           C
ATOM    148  CE  LYS A  20      47.717  33.890  49.174  1.00119.82           C
ATOM    149  NZ  LYS A  20      48.525  32.797  49.749  1.00119.82           N
ATOM    150  C   LYS A  20      50.511  37.812  51.501  1.00119.82           C
ATOM    151  O   LYS A  20      51.426  38.346  50.877  1.00119.82           O
ATOM    152  N   LEU A  21      49.335  38.436  51.709  1.00 66.15           N
ATOM    153  CA  LEU A  21      49.126  39.764  51.199  1.00 66.15           C
ATOM    154  CB  LEU A  21      47.711  40.311  51.461  1.00 66.15           C
ATOM    155  CG  LEU A  21      47.584  41.822  51.166  1.00 66.15           C
ATOM    156  CD1 LEU A  21      47.983  42.159  49.722  1.00 66.15           C
ATOM    157  CD2 LEU A  21      46.187  42.351  51.538  1.00 66.15           C
ATOM    158  C   LEU A  21      50.089  40.717  51.833  1.00 66.15           C
ATOM    159  O   LEU A  21      50.674  41.554  51.148  1.00 66.15           O
ATOM    160  N   LEU A  22      50.277  40.625  53.162  1.00 62.80           N
ATOM    161  CA  LEU A  22      51.154  41.538  53.840  1.00 62.80           C
ATOM    162  CB  LEU A  22      51.164  41.299  55.358  1.00 62.80           C
ATOM    163  CG  LEU A  22      52.203  42.152  56.103  1.00 62.80           C
ATOM    164  CD1 LEU A  22      51.895  43.647  55.958  1.00 62.80           C
ATOM    165  CD2 LEU A  22      52.351  41.710  57.567  1.00 62.80           C
ATOM    166  C   LEU A  22      52.569  41.364  53.378  1.00 62.80           C
ATOM    167  O   LEU A  22      53.232  42.330  53.002  1.00 62.80           O
ATOM    168  N   ASP A  23      53.055  40.109  53.365  1.00 45.02           N
ATOM    169  CA  ASP A  23      54.433  39.830  53.066  1.00 45.02           C
ATOM    170  CB  ASP A  23      54.755  38.327  53.153  1.00 45.02           C
ATOM    171  CG  ASP A  23      54.591  37.875  54.600  1.00 45.02           C
ATOM    172  OD1 ASP A  23      55.011  38.633  55.513  1.00 45.02           O
ATOM    173  OD2 ASP A  23      54.045  36.758  54.808  1.00 45.02           O
ATOM    174  C   ASP A  23      54.745  40.262  51.669  1.00 45.02           C
ATOM    175  O   ASP A  23      55.762  40.908  51.419  1.00 45.02           O
ATOM    176  N   GLU A  24      53.856  39.930  50.720  1.00 96.78           N
ATOM    177  CA  GLU A  24      54.087  40.246  49.344  1.00 96.78           C
ATOM    178  CB  GLU A  24      53.004  39.660  48.419  1.00 96.78           C
ATOM    179  CG  GLU A  24      51.579  40.112  48.741  1.00 96.78           C
ATOM    180  CD  GLU A  24      50.635  39.195  47.978  1.00 96.78           C
ATOM    181  OE1 GLU A  24      50.531  39.352  46.733  1.00 96.78           O
ATOM    182  OE2 GLU A  24      50.018  38.312  48.632  1.00 96.78           O
ATOM    183  C   GLU A  24      54.133  41.734  49.193  1.00 96.78           C
ATOM    184  O   GLU A  24      54.920  42.264  48.411  1.00 96.78           O
ATOM    185  N   SER A  25      53.295  42.452  49.960  1.00 81.57           N
ATOM    186  CA  SER A  25      53.228  43.882  49.866  1.00 81.57           C
ATOM    187  CB  SER A  25      52.165  44.470  50.810  1.00 81.57           C
ATOM    188  OG  SER A  25      52.126  45.883  50.687  1.00 81.57           O
ATOM    189  C   SER A  25      54.556  44.456  50.250  1.00 81.57           C
ATOM    190  O   SER A  25      54.987  45.463  49.690  1.00 81.57           O
ATOM    191  N   GLU A  26      55.231  43.842  51.239  1.00 92.86           N
ATOM    192  CA  GLU A  26      56.510  44.325  51.675  1.00 92.86           C
ATOM    193  CB  GLU A  26      57.027  43.578  52.917  1.00 92.86           C
ATOM    194  CG  GLU A  26      56.071  43.620  54.117  1.00 92.86           C
ATOM    195  CD  GLU A  26      55.866  45.056  54.586  1.00 92.86           C
ATOM    196  OE1 GLU A  26      56.177  46.002  53.814  1.00 92.86           O
ATOM    197  OE2 GLU A  26      55.385  45.224  55.738  1.00 92.86           O
ATOM    198  C   GLU A  26      57.509  44.117  50.573  1.00 92.86           C
ATOM    199  O   GLU A  26      58.320  44.994  50.284  1.00 92.86           O
ATOM    200  N   GLU A  27      57.457  42.943  49.911  1.00 44.04           N
ATOM    201  CA  GLU A  27      58.391  42.604  48.870  1.00 44.04           C
ATOM    202  CB  GLU A  27      58.074  41.252  48.212  1.00 44.04           C
ATOM    203  CG  GLU A  27      58.133  40.039  49.138  1.00 44.04           C
ATOM    204  CD  GLU A  27      57.501  38.881  48.374  1.00 44.04           C
ATOM    205  OE1 GLU A  27      57.526  38.920  47.115  1.00 44.04           O
ATOM    206  OE2 GLU A  27      56.976  37.948  49.039  1.00 44.04           O
ATOM    207  C   GLU A  27      58.217  43.594  47.766  1.00 44.04           C
ATOM    208  O   GLU A  27      59.185  44.060  47.166  1.00 44.04           O
ATOM    209  N   GLU A  28      56.945  43.919  47.479  1.00104.19           N
ATOM    210  CA  GLU A  28      56.540  44.798  46.423  1.00104.19           C
ATOM    211  CB  GLU A  28      55.007  44.868  46.278  1.00104.19           C
ATOM    212  CG  GLU A  28      54.540  45.795  45.154  1.00104.19           C
ATOM    213  CD  GLU A  28      53.020  45.768  45.088  1.00104.19           C
ATOM    214  OE1 GLU A  28      52.443  44.648  45.061  1.00104.19           O
ATOM    215  OE2 GLU A  28      52.417  46.874  45.061  1.00104.19           O
ATOM    216  C   GLU A  28      57.036  46.181  46.699  1.00104.19           C
ATOM    217  O   GLU A  28      57.300  46.943  45.769  1.00104.19           O
ATOM    218  N   SER A  29      57.097  46.582  47.982  1.00 86.10           N
ATOM    219  CA  SER A  29      57.614  47.884  48.281  1.00 86.10           C
ATOM    220  CB  SER A  29      57.362  48.338  49.732  1.00 86.10           C
ATOM    221  OG  SER A  29      58.093  47.538  50.647  1.00 86.10           O
ATOM    222  C   SER A  29      59.091  47.882  48.035  1.00 86.10           C
ATOM    223  O   SER A  29      59.654  48.882  47.591  1.00 86.10           O
ATOM    224  N   GLU A  30      59.762  46.750  48.331  1.00 92.01           N
ATOM    225  CA  GLU A  30      61.185  46.675  48.170  1.00 92.01           C
ATOM    226  CB  GLU A  30      61.777  45.368  48.722  1.00 92.01           C
ATOM    227  CG  GLU A  30      61.512  45.174  50.219  1.00 92.01           C
ATOM    228  CD  GLU A  30      61.934  46.435  50.963  1.00 92.01           C
ATOM    229  OE1 GLU A  30      63.068  46.923  50.714  1.00 92.01           O
ATOM    230  OE2 GLU A  30      61.119  46.932  51.787  1.00 92.01           O
ATOM    231  C   GLU A  30      61.530  46.776  46.715  1.00 92.01           C
ATOM    232  O   GLU A  30      62.438  47.523  46.351  1.00 92.01           O
ATOM    233  N   ASP A  31      60.824  46.031  45.834  1.00 67.96           N
ATOM    234  CA  ASP A  31      61.155  46.146  44.441  1.00 67.96           C
ATOM    235  CB  ASP A  31      62.220  45.127  43.994  1.00 67.96           C
ATOM    236  CG  ASP A  31      62.726  45.513  42.609  1.00 67.96           C
ATOM    237  OD1 ASP A  31      62.084  46.380  41.958  1.00 67.96           O
ATOM    238  OD2 ASP A  31      63.767  44.944  42.184  1.00 67.96           O
ATOM    239  C   ASP A  31      59.933  45.916  43.596  1.00 67.96           C
ATOM    240  O   ASP A  31      59.837  44.895  42.918  1.00 67.96           O
ATOM    241  N   GLN A  32      58.970  46.863  43.612  1.00 88.70           N
ATOM    242  CA  GLN A  32      57.793  46.799  42.780  1.00 88.70           C
ATOM    243  CB  GLN A  32      56.745  45.752  43.203  1.00 88.70           C
ATOM    244  CG  GLN A  32      57.169  44.293  43.056  1.00 88.70           C
ATOM    245  CD  GLN A  32      57.277  43.978  41.572  1.00 88.70           C
ATOM    246  OE1 GLN A  32      56.503  44.473  40.755  1.00 88.70           O
ATOM    247  NE2 GLN A  32      58.274  43.126  41.212  1.00 88.70           N
ATOM    248  C   GLN A  32      57.089  48.113  42.943  1.00 88.70           C
ATOM    249  O   GLN A  32      57.483  48.931  43.772  1.00 88.70           O
ATOM    250  N   SER A  33      56.060  48.366  42.104  1.00127.98           N
ATOM    251  CA  SER A  33      55.229  49.530  42.262  1.00127.98           C
ATOM    252  CB  SER A  33      55.914  50.816  41.768  1.00127.98           C
ATOM    253  OG  SER A  33      55.053  51.931  41.942  1.00127.98           O
ATOM    254  C   SER A  33      54.027  49.305  41.396  1.00127.98           C
ATOM    255  O   SER A  33      53.627  50.177  40.626  1.00127.98           O
ATOM    256  N   THR A  34      53.357  48.154  41.586  1.00145.89           N
ATOM    257  CA  THR A  34      52.315  47.702  40.706  1.00145.89           C
ATOM    258  CB  THR A  34      51.780  46.362  41.120  1.00145.89           C
ATOM    259  OG1 THR A  34      51.341  46.410  42.468  1.00145.89           O
ATOM    260  CG2 THR A  34      52.884  45.310  40.960  1.00145.89           C
ATOM    261  C   THR A  34      51.150  48.642  40.615  1.00145.89           C
ATOM    262  O   THR A  34      50.695  48.944  39.513  1.00145.89           O
ATOM    263  N   GLU A  35      50.633  49.151  41.747  1.00130.54           N
ATOM    264  CA  GLU A  35      49.413  49.909  41.658  1.00130.54           C
ATOM    265  CB  GLU A  35      48.810  50.250  43.038  1.00130.54           C
ATOM    266  CG  GLU A  35      49.663  51.155  43.926  1.00130.54           C
ATOM    267  CD  GLU A  35      49.221  52.594  43.693  1.00130.54           C
ATOM    268  OE1 GLU A  35      48.024  52.795  43.354  1.00130.54           O
ATOM    269  OE2 GLU A  35      50.069  53.510  43.865  1.00130.54           O
ATOM    270  C   GLU A  35      49.589  51.163  40.851  1.00130.54           C
ATOM    271  O   GLU A  35      48.757  51.465  39.996  1.00130.54           O
ATOM    272  N   ARG A  36      50.683  51.918  41.071  1.00108.94           N
ATOM    273  CA  ARG A  36      50.876  53.140  40.338  1.00108.94           C
ATOM    274  CB  ARG A  36      52.129  53.915  40.778  1.00108.94           C
ATOM    275  CG  ARG A  36      52.035  54.463  42.204  1.00108.94           C
ATOM    276  CD  ARG A  36      51.359  55.833  42.301  1.00108.94           C
ATOM    277  NE  ARG A  36      49.925  55.670  41.926  1.00108.94           N
ATOM    278  CZ  ARG A  36      49.498  56.026  40.680  1.00108.94           C
ATOM    279  NH1 ARG A  36      50.385  56.538  39.777  1.00108.94           N
ATOM    280  NH2 ARG A  36      48.183  55.887  40.340  1.00108.94           N
ATOM    281  C   ARG A  36      51.042  52.800  38.898  1.00108.94           C
ATOM    282  O   ARG A  36      50.590  53.535  38.022  1.00108.94           O
ATOM    283  N   LEU A  37      51.719  51.673  38.619  1.00 46.86           N
ATOM    284  CA  LEU A  37      51.965  51.281  37.265  1.00 46.86           C
ATOM    285  CB  LEU A  37      52.782  49.978  37.187  1.00 46.86           C
ATOM    286  CG  LEU A  37      54.142  50.064  37.910  1.00 46.86           C
ATOM    287  CD1 LEU A  37      54.927  48.745  37.798  1.00 46.86           C
ATOM    288  CD2 LEU A  37      54.951  51.286  37.444  1.00 46.86           C
ATOM    289  C   LEU A  37      50.647  51.030  36.602  1.00 46.86           C
ATOM    290  O   LEU A  37      50.425  51.499  35.487  1.00 46.86           O
ATOM    291  N   LEU A  38      49.727  50.295  37.264  1.00 79.31           N
ATOM    292  CA  LEU A  38      48.486  50.031  36.597  1.00 79.31           C
ATOM    293  CB  LEU A  38      48.360  48.584  36.093  1.00 79.31           C
ATOM    294  CG  LEU A  38      47.030  48.321  35.363  1.00 79.31           C
ATOM    295  CD1 LEU A  38      46.969  49.071  34.022  1.00 79.31           C
ATOM    296  CD2 LEU A  38      46.736  46.821  35.236  1.00 79.31           C
ATOM    297  C   LEU A  38      47.337  50.265  37.528  1.00 79.31           C
ATOM    298  O   LEU A  38      47.154  49.566  38.525  1.00 79.31           O
ATOM    299  N   PRO A  39      46.541  51.243  37.210  1.00 89.72           N
ATOM    300  CA  PRO A  39      45.341  51.505  37.949  1.00 89.72           C
ATOM    301  CD  PRO A  39      46.972  52.384  36.424  1.00 89.72           C
ATOM    302  CB  PRO A  39      44.906  52.920  37.561  1.00 89.72           C
ATOM    303  CG  PRO A  39      45.698  53.231  36.276  1.00 89.72           C
ATOM    304  C   PRO A  39      44.396  50.432  37.520  1.00 89.72           C
ATOM    305  O   PRO A  39      44.488  50.001  36.371  1.00 89.72           O
ATOM    306  N   SER A  40      43.479  49.990  38.401  1.00123.06           N
ATOM    307  CA  SER A  40      42.637  48.893  38.022  1.00123.06           C
ATOM    308  CB  SER A  40      43.239  47.513  38.344  1.00123.06           C
ATOM    309  OG  SER A  40      44.388  47.267  37.548  1.00123.06           O
ATOM    310  C   SER A  40      41.332  48.962  38.770  1.00123.06           C
ATOM    311  O   SER A  40      40.846  50.025  39.145  1.00123.06           O
ATOM    312  N   GLU A  41      40.774  47.757  39.009  1.00114.66           N
ATOM    313  CA  GLU A  41      39.509  47.359  39.581  1.00114.66           C
ATOM    314  CB  GLU A  41      39.216  45.857  39.444  1.00114.66           C
ATOM    315  CG  GLU A  41      38.990  45.408  38.001  1.00114.66           C
ATOM    316  CD  GLU A  41      38.450  43.987  38.051  1.00114.66           C
ATOM    317  OE1 GLU A  41      37.830  43.631  39.089  1.00114.66           O
ATOM    318  OE2 GLU A  41      38.647  43.240  37.057  1.00114.66           O
ATOM    319  C   GLU A  41      39.415  47.688  41.046  1.00114.66           C
ATOM    320  O   GLU A  41      38.510  47.221  41.735  1.00114.66           O
ATOM    321  N   LEU A  42      40.402  48.412  41.584  1.00111.23           N
ATOM    322  CA  LEU A  42      40.577  48.653  42.991  1.00111.23           C
ATOM    323  CB  LEU A  42      41.601  49.768  43.262  1.00111.23           C
ATOM    324  CG  LEU A  42      42.901  49.592  42.455  1.00111.23           C
ATOM    325  CD1 LEU A  42      44.031  50.493  42.984  1.00111.23           C
ATOM    326  CD2 LEU A  42      43.280  48.112  42.316  1.00111.23           C
ATOM    327  C   LEU A  42      39.326  49.032  43.740  1.00111.23           C
ATOM    328  O   LEU A  42      38.455  49.755  43.261  1.00111.23           O
ATOM    329  N   PHE A  43      39.236  48.487  44.978  1.00 81.15           N
ATOM    330  CA  PHE A  43      38.222  48.753  45.967  1.00 81.15           C
ATOM    331  CB  PHE A  43      38.013  47.611  46.980  1.00 81.15           C
ATOM    332  CG  PHE A  43      37.369  46.448  46.311  1.00 81.15           C
ATOM    333  CD1 PHE A  43      38.105  45.589  45.529  1.00 81.15           C
ATOM    334  CD2 PHE A  43      36.026  46.209  46.488  1.00 81.15           C
ATOM    335  CE1 PHE A  43      37.505  44.514  44.918  1.00 81.15           C
ATOM    336  CE2 PHE A  43      35.420  45.136  45.879  1.00 81.15           C
ATOM    337  CZ  PHE A  43      36.161  44.287  45.092  1.00 81.15           C
ATOM    338  C   PHE A  43      38.758  49.892  46.772  1.00 81.15           C
ATOM    339  O   PHE A  43      39.839  50.398  46.478  1.00 81.15           O
ATOM    340  N   ILE A  44      37.985  50.390  47.761  1.00 73.06           N
ATOM    341  CA  ILE A  44      38.538  51.437  48.576  1.00 73.06           C
ATOM    342  CB  ILE A  44      37.893  52.771  48.344  1.00 73.06           C
ATOM    343  CG2 ILE A  44      38.472  53.763  49.365  1.00 73.06           C
ATOM    344  CG1 ILE A  44      38.090  53.212  46.885  1.00 73.06           C
ATOM    345  CD1 ILE A  44      37.226  54.406  46.484  1.00 73.06           C
ATOM    346  C   ILE A  44      38.351  51.110  50.031  1.00 73.06           C
ATOM    347  O   ILE A  44      37.226  50.912  50.492  1.00 73.06           O
ATOM    348  N   LEU A  45      39.469  51.022  50.785  1.00126.80           N
ATOM    349  CA  LEU A  45      39.434  50.952  52.225  1.00126.80           C
ATOM    350  CB  LEU A  45      40.461  49.992  52.859  1.00126.80           C
ATOM    351  CG  LEU A  45      40.124  48.496  52.723  1.00126.80           C
ATOM    352  CD1 LEU A  45      41.207  47.627  53.380  1.00126.80           C
ATOM    353  CD2 LEU A  45      38.719  48.190  53.268  1.00126.80           C
ATOM    354  C   LEU A  45      39.806  52.336  52.687  1.00126.80           C
ATOM    355  O   LEU A  45      40.683  52.940  52.074  1.00126.80           O
ATOM    356  N   PRO A  46      39.105  52.939  53.629  1.00208.98           N
ATOM    357  CA  PRO A  46      39.548  54.253  54.065  1.00208.98           C
ATOM    358  CD  PRO A  46      37.656  52.865  53.559  1.00208.98           C
ATOM    359  CB  PRO A  46      38.312  55.143  54.013  1.00208.98           C
ATOM    360  CG  PRO A  46      37.149  54.156  54.215  1.00208.98           C
ATOM    361  C   PRO A  46      40.132  54.230  55.454  1.00208.98           C
ATOM    362  O   PRO A  46      39.373  54.556  56.366  1.00208.98           O
ATOM    363  N   LEU A  47      41.465  54.092  55.625  1.00147.35           N
ATOM    364  CA  LEU A  47      42.061  53.796  56.906  1.00147.35           C
ATOM    365  CB  LEU A  47      43.428  53.095  56.798  1.00147.35           C
ATOM    366  CG  LEU A  47      43.366  51.738  56.067  1.00147.35           C
ATOM    367  CD1 LEU A  47      42.388  50.775  56.759  1.00147.35           C
ATOM    368  CD2 LEU A  47      43.093  51.908  54.565  1.00147.35           C
ATOM    369  C   LEU A  47      42.231  54.976  57.811  1.00147.35           C
ATOM    370  O   LEU A  47      42.020  56.129  57.440  1.00147.35           O
ATOM    371  N   ASN A  48      42.608  54.661  59.072  1.00 90.34           N
ATOM    372  CA  ASN A  48      42.739  55.620  60.128  1.00 90.34           C
ATOM    373  CB  ASN A  48      42.683  54.965  61.519  1.00 90.34           C
ATOM    374  CG  ASN A  48      42.408  56.044  62.550  1.00 90.34           C
ATOM    375  OD1 ASN A  48      43.256  56.891  62.817  1.00 90.34           O
ATOM    376  ND2 ASN A  48      41.187  56.017  63.146  1.00 90.34           N
ATOM    377  C   ASN A  48      44.001  56.427  60.013  1.00 90.34           C
ATOM    378  O   ASN A  48      45.090  55.910  59.773  1.00 90.34           O
ATOM    379  N   LYS A  49      43.815  57.757  60.128  1.00169.17           N
ATOM    380  CA  LYS A  49      44.772  58.822  60.278  1.00169.17           C
ATOM    381  CB  LYS A  49      45.689  58.651  61.505  1.00169.17           C
ATOM    382  CG  LYS A  49      45.041  58.967  62.852  1.00169.17           C
ATOM    383  CD  LYS A  49      44.576  60.417  62.998  1.00169.17           C
ATOM    384  CE  LYS A  49      43.950  60.712  64.363  1.00169.17           C
ATOM    385  NZ  LYS A  49      43.519  62.125  64.435  1.00169.17           N
ATOM    386  C   LYS A  49      45.701  59.063  59.127  1.00169.17           C
ATOM    387  O   LYS A  49      46.245  60.161  59.065  1.00169.17           O
ATOM    388  N   ARG A  50      45.876  58.177  58.126  1.00101.28           N
ATOM    389  CA  ARG A  50      47.013  58.569  57.327  1.00101.28           C
ATOM    390  CB  ARG A  50      48.251  57.687  57.574  1.00101.28           C
ATOM    391  CG  ARG A  50      48.047  56.214  57.209  1.00101.28           C
ATOM    392  CD  ARG A  50      49.274  55.340  57.476  1.00101.28           C
ATOM    393  NE  ARG A  50      48.940  53.958  57.031  1.00101.28           N
ATOM    394  CZ  ARG A  50      48.327  53.090  57.886  1.00101.28           C
ATOM    395  NH1 ARG A  50      48.020  53.485  59.156  1.00101.28           N
ATOM    396  NH2 ARG A  50      48.024  51.826  57.472  1.00101.28           N
ATOM    397  C   ARG A  50      46.771  58.543  55.852  1.00101.28           C
ATOM    398  O   ARG A  50      46.079  57.684  55.308  1.00101.28           O
ATOM    399  N   PRO A  51      47.323  59.557  55.221  1.00120.36           N
ATOM    400  CA  PRO A  51      47.423  59.618  53.786  1.00120.36           C
ATOM    401  CD  PRO A  51      47.407  60.874  55.829  1.00120.36           C
ATOM    402  CB  PRO A  51      47.577  61.095  53.422  1.00120.36           C
ATOM    403  CG  PRO A  51      48.030  61.760  54.735  1.00120.36           C
ATOM    404  C   PRO A  51      48.624  58.789  53.435  1.00120.36           C
ATOM    405  O   PRO A  51      49.640  58.910  54.120  1.00120.36           O
ATOM    406  N   PHE A  52      48.526  57.928  52.403  1.00195.53           N
ATOM    407  CA  PHE A  52      49.606  57.068  51.998  1.00195.53           C
ATOM    408  CB  PHE A  52      49.094  55.790  51.330  1.00195.53           C
ATOM    409  CG  PHE A  52      48.520  55.013  52.469  1.00195.53           C
ATOM    410  CD1 PHE A  52      47.257  55.288  52.945  1.00195.53           C
ATOM    411  CD2 PHE A  52      49.255  54.026  53.085  1.00195.53           C
ATOM    412  CE1 PHE A  52      46.730  54.577  53.999  1.00195.53           C
ATOM    413  CE2 PHE A  52      48.733  53.311  54.138  1.00195.53           C
ATOM    414  CZ  PHE A  52      47.467  53.583  54.596  1.00195.53           C
ATOM    415  C   PHE A  52      50.679  57.740  51.176  1.00195.53           C
ATOM    416  O   PHE A  52      51.860  57.434  51.344  1.00195.53           O
ATOM    417  N   PHE A  53      50.299  58.644  50.243  1.00186.09           N
ATOM    418  CA  PHE A  53      51.227  59.381  49.413  1.00186.09           C
ATOM    419  CB  PHE A  53      52.445  59.962  50.162  1.00186.09           C
ATOM    420  CG  PHE A  53      51.986  61.101  51.013  1.00186.09           C
ATOM    421  CD1 PHE A  53      51.893  62.367  50.481  1.00186.09           C
ATOM    422  CD2 PHE A  53      51.645  60.911  52.333  1.00186.09           C
ATOM    423  CE1 PHE A  53      51.474  63.426  51.252  1.00186.09           C
ATOM    424  CE2 PHE A  53      51.225  61.968  53.108  1.00186.09           C
ATOM    425  CZ  PHE A  53      51.138  63.229  52.569  1.00186.09           C
ATOM    426  C   PHE A  53      51.730  58.546  48.268  1.00186.09           C
ATOM    427  O   PHE A  53      52.088  57.378  48.412  1.00186.09           O
ATOM    428  N   PRO A  54      51.786  59.174  47.117  1.00 83.84           N
ATOM    429  CA  PRO A  54      52.179  58.531  45.892  1.00 83.84           C
ATOM    430  CD  PRO A  54      51.941  60.618  47.047  1.00 83.84           C
ATOM    431  CB  PRO A  54      52.201  59.639  44.843  1.00 83.84           C
ATOM    432  CG  PRO A  54      52.572  60.885  45.668  1.00 83.84           C
ATOM    433  C   PRO A  54      53.515  57.871  45.995  1.00 83.84           C
ATOM    434  O   PRO A  54      54.493  58.538  46.333  1.00 83.84           O
ATOM    435  N   GLY A  55      53.574  56.565  45.671  1.00 42.19           N
ATOM    436  CA  GLY A  55      54.815  55.852  45.616  1.00 42.19           C
ATOM    437  C   GLY A  55      55.111  55.178  46.922  1.00 42.19           C
ATOM    438  O   GLY A  55      55.885  54.222  46.953  1.00 42.19           O
ATOM    439  N   MET A  56      54.485  55.607  48.037  1.00 69.40           N
ATOM    440  CA  MET A  56      54.934  55.030  49.273  1.00 69.40           C
ATOM    441  CB  MET A  56      55.047  56.049  50.423  1.00 69.40           C
ATOM    442  CG  MET A  56      55.775  55.499  51.652  1.00 69.40           C
ATOM    443  SD  MET A  56      56.262  56.755  52.873  1.00 69.40           S
ATOM    444  CE  MET A  56      54.567  57.168  53.373  1.00 69.40           C
ATOM    445  C   MET A  56      54.034  53.920  49.713  1.00 69.40           C
ATOM    446  O   MET A  56      53.015  54.143  50.363  1.00 69.40           O
ATOM    447  N   ALA A  57      54.432  52.673  49.393  1.00 46.30           N
ATOM    448  CA  ALA A  57      53.691  51.507  49.784  1.00 46.30           C
ATOM    449  CB  ALA A  57      54.133  50.227  49.055  1.00 46.30           C
ATOM    450  C   ALA A  57      53.899  51.287  51.250  1.00 46.30           C
ATOM    451  O   ALA A  57      54.922  51.679  51.811  1.00 46.30           O
ATOM    452  N   ALA A  58      52.900  50.668  51.915  1.00 57.05           N
ATOM    453  CA  ALA A  58      52.995  50.390  53.322  1.00 57.05           C
ATOM    454  CB  ALA A  58      52.626  51.591  54.209  1.00 57.05           C
ATOM    455  C   ALA A  58      52.007  49.305  53.622  1.00 57.05           C
ATOM    456  O   ALA A  58      51.047  49.101  52.882  1.00 57.05           O
ATOM    457  N   PRO A  59      52.219  48.594  54.693  1.00 93.79           N
ATOM    458  CA  PRO A  59      51.337  47.523  55.061  1.00 93.79           C
ATOM    459  CD  PRO A  59      53.545  48.437  55.262  1.00 93.79           C
ATOM    460  CB  PRO A  59      52.111  46.664  56.063  1.00 93.79           C
ATOM    461  CG  PRO A  59      53.313  47.531  56.480  1.00 93.79           C
ATOM    462  C   PRO A  59      50.040  48.037  55.582  1.00 93.79           C
ATOM    463  O   PRO A  59      50.012  49.098  56.205  1.00 93.79           O
ATOM    464  N   ILE A  60      48.959  47.282  55.336  1.00191.42           N
ATOM    465  CA  ILE A  60      47.648  47.635  55.781  1.00191.42           C
ATOM    466  CB  ILE A  60      46.558  47.137  54.874  1.00191.42           C
ATOM    467  CG2 ILE A  60      45.217  47.515  55.517  1.00191.42           C
ATOM    468  CG1 ILE A  60      46.719  47.694  53.449  1.00191.42           C
ATOM    469  CD1 ILE A  60      47.939  47.150  52.706  1.00191.42           C
ATOM    470  C   ILE A  60      47.445  46.955  57.099  1.00191.42           C
ATOM    471  O   ILE A  60      47.928  45.845  57.308  1.00191.42           O
ATOM    472  N   LEU A  61      46.811  47.657  58.060  1.00132.19           N
ATOM    473  CA  LEU A  61      46.416  47.045  59.297  1.00132.19           C
ATOM    474  CB  LEU A  61      47.263  47.462  60.515  1.00132.19           C
ATOM    475  CG  LEU A  61      47.162  48.952  60.892  1.00132.19           C
ATOM    476  CD1 LEU A  61      48.039  49.270  62.112  1.00132.19           C
ATOM    477  CD2 LEU A  61      47.468  49.866  59.698  1.00132.19           C
ATOM    478  C   LEU A  61      45.005  47.484  59.534  1.00132.19           C
ATOM    479  O   LEU A  61      44.702  48.676  59.448  1.00132.19           O
ATOM    480  N   ILE A  62      44.078  46.534  59.789  1.00 92.48           N
ATOM    481  CA  ILE A  62      42.736  47.001  59.982  1.00 92.48           C
ATOM    482  CB  ILE A  62      41.961  47.051  58.704  1.00 92.48           C
ATOM    483  CG2 ILE A  62      40.617  47.710  59.027  1.00 92.48           C
ATOM    484  CG1 ILE A  62      42.745  47.834  57.639  1.00 92.48           C
ATOM    485  CD1 ILE A  62      42.175  47.698  56.227  1.00 92.48           C
ATOM    486  C   ILE A  62      42.002  46.099  60.925  1.00 92.48           C
ATOM    487  O   ILE A  62      42.122  44.877  60.847  1.00 92.48           O
ATOM    488  N   GLU A  63      41.212  46.698  61.845  1.00147.46           N
ATOM    489  CA  GLU A  63      40.424  45.947  62.776  1.00147.46           C
ATOM    490  CB  GLU A  63      40.948  46.095  64.213  1.00147.46           C
ATOM    491  CG  GLU A  63      40.532  44.968  65.152  1.00147.46           C
ATOM    492  CD  GLU A  63      41.573  43.868  65.020  1.00147.46           C
ATOM    493  OE1 GLU A  63      42.537  44.069  64.234  1.00147.46           O
ATOM    494  OE2 GLU A  63      41.430  42.820  65.704  1.00147.46           O
ATOM    495  C   GLU A  63      39.055  46.563  62.746  1.00147.46           C
ATOM    496  O   GLU A  63      38.715  47.376  63.609  1.00147.46           O
ATOM    497  N   SER A  64      38.232  46.182  61.750  1.00 68.65           N
ATOM    498  CA  SER A  64      36.900  46.693  61.579  1.00 68.65           C
ATOM    499  CB  SER A  64      36.873  48.023  60.806  1.00 68.65           C
ATOM    500  OG  SER A  64      35.541  48.488  60.657  1.00 68.65           O
ATOM    501  C   SER A  64      36.213  45.657  60.744  1.00 68.65           C
ATOM    502  O   SER A  64      36.827  45.093  59.839  1.00 68.65           O
ATOM    503  N   GLY A  65      34.918  45.387  60.996  1.00 41.74           N
ATOM    504  CA  GLY A  65      34.296  44.284  60.316  1.00 41.74           C
ATOM    505  C   GLY A  65      34.271  44.461  58.825  1.00 41.74           C
ATOM    506  O   GLY A  65      34.757  43.594  58.101  1.00 41.74           O
ATOM    507  N   PRO A  66      33.749  45.550  58.329  1.00 76.57           N
ATOM    508  CA  PRO A  66      33.673  45.701  56.900  1.00 76.57           C
ATOM    509  CD  PRO A  66      32.634  46.205  58.994  1.00 76.57           C
ATOM    510  CB  PRO A  66      32.746  46.888  56.657  1.00 76.57           C
ATOM    511  CG  PRO A  66      31.797  46.842  57.870  1.00 76.57           C
ATOM    512  C   PRO A  66      35.015  45.815  56.264  1.00 76.57           C
ATOM    513  O   PRO A  66      35.167  45.432  55.105  1.00 76.57           O
ATOM    514  N   TYR A  67      35.989  46.369  56.997  1.00 80.37           N
ATOM    515  CA  TYR A  67      37.318  46.540  56.498  1.00 80.37           C
ATOM    516  CB  TYR A  67      38.161  47.409  57.437  1.00 80.37           C
ATOM    517  CG  TYR A  67      37.583  48.786  57.391  1.00 80.37           C
ATOM    518  CD1 TYR A  67      36.436  49.087  58.088  1.00 80.37           C
ATOM    519  CD2 TYR A  67      38.164  49.772  56.631  1.00 80.37           C
ATOM    520  CE1 TYR A  67      35.889  50.347  58.052  1.00 80.37           C
ATOM    521  CE2 TYR A  67      37.623  51.036  56.591  1.00 80.37           C
ATOM    522  CZ  TYR A  67      36.486  51.328  57.304  1.00 80.37           C
ATOM    523  OH  TYR A  67      35.928  52.622  57.265  1.00 80.37           O
ATOM    524  C   TYR A  67      37.939  45.185  56.357  1.00 80.37           C
ATOM    525  O   TYR A  67      38.675  44.931  55.405  1.00 80.37           O
ATOM    526  N   TYR A  68      37.672  44.281  57.324  1.00 70.67           N
ATOM    527  CA  TYR A  68      38.199  42.949  57.236  1.00 70.67           C
ATOM    528  CB  TYR A  68      37.899  42.040  58.442  1.00 70.67           C
ATOM    529  CG  TYR A  68      38.974  42.198  59.457  1.00 70.67           C
ATOM    530  CD1 TYR A  68      40.170  41.548  59.254  1.00 70.67           C
ATOM    531  CD2 TYR A  68      38.803  42.948  60.597  1.00 70.67           C
ATOM    532  CE1 TYR A  68      41.192  41.649  60.164  1.00 70.67           C
ATOM    533  CE2 TYR A  68      39.824  43.054  61.513  1.00 70.67           C
ATOM    534  CZ  TYR A  68      41.017  42.406  61.295  1.00 70.67           C
ATOM    535  OH  TYR A  68      42.064  42.513  62.232  1.00 70.67           O
ATOM    536  C   TYR A  68      37.622  42.265  56.045  1.00 70.67           C
ATOM    537  O   TYR A  68      38.336  41.574  55.323  1.00 70.67           O
ATOM    538  N   GLU A  69      36.311  42.451  55.809  1.00 38.14           N
ATOM    539  CA  GLU A  69      35.631  41.777  54.743  1.00 38.14           C
ATOM    540  CB  GLU A  69      34.151  42.182  54.665  1.00 38.14           C
ATOM    541  CG  GLU A  69      33.344  41.764  55.896  1.00 38.14           C
ATOM    542  CD  GLU A  69      31.999  42.476  55.836  1.00 38.14           C
ATOM    543  OE1 GLU A  69      31.764  43.212  54.841  1.00 38.14           O
ATOM    544  OE2 GLU A  69      31.191  42.298  56.786  1.00 38.14           O
ATOM    545  C   GLU A  69      36.267  42.161  53.441  1.00 38.14           C
ATOM    546  O   GLU A  69      36.512  41.307  52.591  1.00 38.14           O
ATOM    547  N   VAL A  70      36.563  43.462  53.260  1.00 41.21           N
ATOM    548  CA  VAL A  70      37.133  43.945  52.032  1.00 41.21           C
ATOM    549  CB  VAL A  70      37.267  45.440  51.994  1.00 41.21           C
ATOM    550  CG1 VAL A  70      38.033  45.834  50.720  1.00 41.21           C
ATOM    551  CG2 VAL A  70      35.860  46.057  52.077  1.00 41.21           C
ATOM    552  C   VAL A  70      38.494  43.355  51.831  1.00 41.21           C
ATOM    553  O   VAL A  70      38.862  43.013  50.709  1.00 41.21           O
ATOM    554  N   LEU A  71      39.290  43.240  52.913  1.00 56.84           N
ATOM    555  CA  LEU A  71      40.615  42.690  52.799  1.00 56.84           C
ATOM    556  CB  LEU A  71      41.429  42.758  54.106  1.00 56.84           C
ATOM    557  CG  LEU A  71      41.876  44.183  54.482  1.00 56.84           C
ATOM    558  CD1 LEU A  71      42.685  44.192  55.790  1.00 56.84           C
ATOM    559  CD2 LEU A  71      42.633  44.848  53.321  1.00 56.84           C
ATOM    560  C   LEU A  71      40.529  41.255  52.385  1.00 56.84           C
ATOM    561  O   LEU A  71      41.322  40.795  51.565  1.00 56.84           O
ATOM    562  N   LYS A  72      39.559  40.505  52.939  1.00115.13           N
ATOM    563  CA  LYS A  72      39.423  39.112  52.624  1.00115.13           C
ATOM    564  CB  LYS A  72      38.291  38.436  53.418  1.00115.13           C
ATOM    565  CG  LYS A  72      38.529  38.460  54.931  1.00115.13           C
ATOM    566  CD  LYS A  72      39.810  37.745  55.364  1.00115.13           C
ATOM    567  CE  LYS A  72      40.129  37.893  56.854  1.00115.13           C
ATOM    568  NZ  LYS A  72      40.743  39.214  57.116  1.00115.13           N
ATOM    569  C   LYS A  72      39.113  38.983  51.161  1.00115.13           C
ATOM    570  O   LYS A  72      39.615  38.083  50.492  1.00115.13           O
ATOM    571  N   VAL A  73      38.266  39.885  50.627  1.00 30.79           N
ATOM    572  CA  VAL A  73      37.886  39.852  49.240  1.00 30.79           C
ATOM    573  CB  VAL A  73      36.873  40.902  48.888  1.00 30.79           C
ATOM    574  CG1 VAL A  73      36.615  40.844  47.372  1.00 30.79           C
ATOM    575  CG2 VAL A  73      35.613  40.676  49.741  1.00 30.79           C
ATOM    576  C   VAL A  73      39.098  40.090  48.384  1.00 30.79           C
ATOM    577  O   VAL A  73      39.285  39.425  47.365  1.00 30.79           O
ATOM    578  N   LEU A  74      39.959  41.048  48.779  1.00 99.35           N
ATOM    579  CA  LEU A  74      41.130  41.381  48.014  1.00 99.35           C
ATOM    580  CB  LEU A  74      41.894  42.566  48.654  1.00 99.35           C
ATOM    581  CG  LEU A  74      43.117  43.124  47.887  1.00 99.35           C
ATOM    582  CD1 LEU A  74      43.675  44.370  48.596  1.00 99.35           C
ATOM    583  CD2 LEU A  74      44.219  42.074  47.681  1.00 99.35           C
ATOM    584  C   LEU A  74      42.007  40.160  47.964  1.00 99.35           C
ATOM    585  O   LEU A  74      42.606  39.856  46.932  1.00 99.35           O
ATOM    586  N   ALA A  75      42.113  39.449  49.103  1.00 64.20           N
ATOM    587  CA  ALA A  75      42.891  38.251  49.278  1.00 64.20           C
ATOM    588  CB  ALA A  75      42.963  37.802  50.747  1.00 64.20           C
ATOM    589  C   ALA A  75      42.336  37.101  48.477  1.00 64.20           C
ATOM    590  O   ALA A  75      43.086  36.207  48.088  1.00 64.20           O
ATOM    591  N   LYS A  76      40.996  37.032  48.318  1.00147.31           N
ATOM    592  CA  LYS A  76      40.353  35.972  47.581  1.00147.31           C
ATOM    593  CB  LYS A  76      38.835  35.905  47.805  1.00147.31           C
ATOM    594  CG  LYS A  76      38.291  34.511  47.496  1.00147.31           C
ATOM    595  CD  LYS A  76      38.869  33.453  48.442  1.00147.31           C
ATOM    596  CE  LYS A  76      40.320  33.080  48.125  1.00147.31           C
ATOM    597  NZ  LYS A  76      40.972  32.515  49.324  1.00147.31           N
ATOM    598  C   LYS A  76      40.615  36.118  46.116  1.00147.31           C
ATOM    599  O   LYS A  76      40.768  35.130  45.398  1.00147.31           O
ATOM    600  N   SER A  77      40.637  37.375  45.635  1.00 76.88           N
ATOM    601  CA  SER A  77      40.968  37.663  44.274  1.00 76.88           C
ATOM    602  CB  SER A  77      40.576  39.088  43.841  1.00 76.88           C
ATOM    603  OG  SER A  77      41.193  40.047  44.687  1.00 76.88           O
ATOM    604  C   SER A  77      42.453  37.524  44.237  1.00 76.88           C
ATOM    605  O   SER A  77      42.995  36.570  44.792  1.00 76.88           O
ATOM    606  N   SER A  78      43.158  38.405  43.508  1.00113.06           N
ATOM    607  CA  SER A  78      44.580  38.278  43.594  1.00113.06           C
ATOM    608  CB  SER A  78      45.198  37.620  42.350  1.00113.06           C
ATOM    609  OG  SER A  78      46.605  37.522  42.504  1.00113.06           O
ATOM    610  C   SER A  78      45.144  39.657  43.706  1.00113.06           C
ATOM    611  O   SER A  78      45.491  40.282  42.707  1.00113.06           O
ATOM    612  N   GLN A  79      45.264  40.152  44.951  1.00145.42           N
ATOM    613  CA  GLN A  79      45.820  41.435  45.241  1.00145.42           C
ATOM    614  CB  GLN A  79      47.340  41.490  45.016  1.00145.42           C
ATOM    615  CG  GLN A  79      48.106  40.337  45.681  1.00145.42           C
ATOM    616  CD  GLN A  79      47.466  39.953  47.012  1.00145.42           C
ATOM    617  OE1 GLN A  79      46.810  40.741  47.691  1.00145.42           O
ATOM    618  NE2 GLN A  79      47.660  38.665  47.402  1.00145.42           N
ATOM    619  C   GLN A  79      45.142  42.466  44.402  1.00145.42           C
ATOM    620  O   GLN A  79      45.786  43.389  43.903  1.00145.42           O
ATOM    621  N   LYS A  80      43.811  42.331  44.227  1.00137.12           N
ATOM    622  CA  LYS A  80      43.099  43.345  43.523  1.00137.12           C
ATOM    623  CB  LYS A  80      41.615  43.001  43.320  1.00137.12           C
ATOM    624  CG  LYS A  80      40.889  43.942  42.361  1.00137.12           C
ATOM    625  CD  LYS A  80      39.581  43.356  41.831  1.00137.12           C
ATOM    626  CE  LYS A  80      39.797  42.217  40.834  1.00137.12           C
ATOM    627  NZ  LYS A  80      40.560  42.710  39.664  1.00137.12           N
ATOM    628  C   LYS A  80      43.236  44.515  44.438  1.00137.12           C
ATOM    629  O   LYS A  80      42.679  44.540  45.533  1.00137.12           O
ATOM    630  N   TYR A  81      43.977  45.533  43.978  1.00173.29           N
ATOM    631  CA  TYR A  81      44.414  46.615  44.804  1.00173.29           C
ATOM    632  CB  TYR A  81      45.498  47.506  44.161  1.00173.29           C
ATOM    633  CG  TYR A  81      46.729  46.671  44.006  1.00173.29           C
ATOM    634  CD1 TYR A  81      47.655  46.592  45.023  1.00173.29           C
ATOM    635  CD2 TYR A  81      46.957  45.956  42.852  1.00173.29           C
ATOM    636  CE1 TYR A  81      48.787  45.823  44.888  1.00173.29           C
ATOM    637  CE2 TYR A  81      48.087  45.185  42.709  1.00173.29           C
ATOM    638  CZ  TYR A  81      49.005  45.118  43.729  1.00173.29           C
ATOM    639  OH  TYR A  81      50.166  44.329  43.587  1.00173.29           O
ATOM    640  C   TYR A  81      43.305  47.462  45.322  1.00173.29           C
ATOM    641  O   TYR A  81      42.156  47.385  44.891  1.00173.29           O
ATOM    642  N   ILE A  82      43.632  48.228  46.380  1.00 80.87           N
ATOM    643  CA  ILE A  82      42.654  49.083  46.962  1.00 80.87           C
ATOM    644  CB  ILE A  82      42.201  48.578  48.303  1.00 80.87           C
ATOM    645  CG2 ILE A  82      43.357  48.770  49.300  1.00 80.87           C
ATOM    646  CG1 ILE A  82      40.890  49.247  48.728  1.00 80.87           C
ATOM    647  CD1 ILE A  82      40.129  48.460  49.786  1.00 80.87           C
ATOM    648  C   ILE A  82      43.225  50.450  47.132  1.00 80.87           C
ATOM    649  O   ILE A  82      44.417  50.613  47.398  1.00 80.87           O
ATOM    650  N   GLY A  83      42.385  51.469  46.853  1.00 78.55           N
ATOM    651  CA  GLY A  83      42.694  52.804  47.269  1.00 78.55           C
ATOM    652  C   GLY A  83      42.397  52.723  48.744  1.00 78.55           C
ATOM    653  O   GLY A  83      41.380  52.162  49.148  1.00 78.55           O
ATOM    654  N   LEU A  84      43.373  53.157  49.554  1.00228.98           N
ATOM    655  CA  LEU A  84      43.507  53.157  50.989  1.00228.98           C
ATOM    656  CB  LEU A  84      44.932  52.732  51.407  1.00228.98           C
ATOM    657  CG  LEU A  84      46.152  53.512  50.856  1.00228.98           C
ATOM    658  CD1 LEU A  84      47.412  52.665  51.092  1.00228.98           C
ATOM    659  CD2 LEU A  84      46.048  53.964  49.386  1.00228.98           C
ATOM    660  C   LEU A  84      43.017  54.338  51.805  1.00228.98           C
ATOM    661  O   LEU A  84      42.950  54.228  53.030  1.00228.98           O
ATOM    662  N   VAL A  85      42.707  55.480  51.160  1.00164.50           N
ATOM    663  CA  VAL A  85      42.475  56.830  51.639  1.00164.50           C
ATOM    664  CB  VAL A  85      41.376  57.544  50.917  1.00164.50           C
ATOM    665  CG1 VAL A  85      40.017  57.010  51.399  1.00164.50           C
ATOM    666  CG2 VAL A  85      41.596  59.047  51.130  1.00164.50           C
ATOM    667  C   VAL A  85      42.268  57.037  53.120  1.00164.50           C
ATOM    668  O   VAL A  85      41.657  56.250  53.840  1.00164.50           O
ATOM    669  N   LEU A  86      42.809  58.186  53.602  1.00138.49           N
ATOM    670  CA  LEU A  86      42.796  58.556  54.990  1.00138.49           C
ATOM    671  CB  LEU A  86      43.795  59.667  55.364  1.00138.49           C
ATOM    672  CG  LEU A  86      43.360  61.074  54.908  1.00138.49           C
ATOM    673  CD1 LEU A  86      44.397  62.136  55.304  1.00138.49           C
ATOM    674  CD2 LEU A  86      43.024  61.103  53.408  1.00138.49           C
ATOM    675  C   LEU A  86      41.465  59.053  55.438  1.00138.49           C
ATOM    676  O   LEU A  86      40.715  59.677  54.691  1.00138.49           O
ATOM    677  N   THR A  87      41.141  58.742  56.704  1.00131.55           N
ATOM    678  CA  THR A  87      40.001  59.321  57.344  1.00131.55           C
ATOM    679  CB  THR A  87      39.562  58.532  58.548  1.00131.55           C
ATOM    680  OG1 THR A  87      38.332  59.030  59.046  1.00131.55           O
ATOM    681  CG2 THR A  87      40.651  58.596  59.633  1.00131.55           C
ATOM    682  C   THR A  87      40.471  60.686  57.766  1.00131.55           C
ATOM    683  O   THR A  87      41.563  60.822  58.316  1.00131.55           O
ATOM    684  N   LYS A  88      39.706  61.737  57.402  1.00147.72           N
ATOM    685  CA  LYS A  88      39.995  63.114  57.718  1.00147.72           C
ATOM    686  CB  LYS A  88      39.205  64.093  56.830  1.00147.72           C
ATOM    687  CG  LYS A  88      39.610  64.042  55.353  1.00147.72           C
ATOM    688  CD  LYS A  88      41.075  64.408  55.103  1.00147.72           C
ATOM    689  CE  LYS A  88      41.490  64.332  53.631  1.00147.72           C
ATOM    690  NZ  LYS A  88      42.917  64.701  53.485  1.00147.72           N
ATOM    691  C   LYS A  88      39.687  63.426  59.154  1.00147.72           C
ATOM    692  O   LYS A  88      40.389  64.210  59.794  1.00147.72           O
ATOM    693  N   LYS A  89      38.586  62.853  59.680  1.00116.39           N
ATOM    694  CA  LYS A  89      38.191  63.074  61.044  1.00116.39           C
ATOM    695  CB  LYS A  89      36.746  63.559  61.211  1.00116.39           C
ATOM    696  CG  LYS A  89      36.393  63.775  62.682  1.00116.39           C
ATOM    697  CD  LYS A  89      34.960  64.235  62.926  1.00116.39           C
ATOM    698  CE  LYS A  89      33.951  63.099  62.747  1.00116.39           C
ATOM    699  NZ  LYS A  89      32.705  63.402  63.480  1.00116.39           N
ATOM    700  C   LYS A  89      38.213  61.734  61.702  1.00116.39           C
ATOM    701  O   LYS A  89      37.596  60.787  61.221  1.00116.39           O
ATOM    702  N   GLU A  90      38.847  61.646  62.880  1.00101.97           N
ATOM    703  CA  GLU A  90      39.058  60.390  63.537  1.00101.97           C
ATOM    704  CB  GLU A  90      39.707  60.577  64.918  1.00101.97           C
ATOM    705  CG  GLU A  90      40.176  59.273  65.557  1.00101.97           C
ATOM    706  CD  GLU A  90      41.427  58.852  64.804  1.00101.97           C
ATOM    707  OE1 GLU A  90      41.383  58.875  63.545  1.00101.97           O
ATOM    708  OE2 GLU A  90      42.443  58.518  65.470  1.00101.97           O
ATOM    709  C   GLU A  90      37.744  59.702  63.763  1.00101.97           C
ATOM    710  O   GLU A  90      37.654  58.481  63.652  1.00101.97           O
ATOM    711  N   ASN A  91      36.702  60.485  64.094  1.00145.07           N
ATOM    712  CA  ASN A  91      35.392  60.033  64.481  1.00145.07           C
ATOM    713  CB  ASN A  91      34.512  61.174  65.018  1.00145.07           C
ATOM    714  CG  ASN A  91      35.162  61.735  66.270  1.00145.07           C
ATOM    715  OD1 ASN A  91      36.081  62.546  66.183  1.00145.07           O
ATOM    716  ND2 ASN A  91      34.669  61.307  67.463  1.00145.07           N
ATOM    717  C   ASN A  91      34.587  59.386  63.391  1.00145.07           C
ATOM    718  O   ASN A  91      33.806  58.485  63.686  1.00145.07           O
ATOM    719  N   ALA A  92      34.720  59.827  62.123  1.00 52.77           N
ATOM    720  CA  ALA A  92      33.846  59.376  61.066  1.00 52.77           C
ATOM    721  CB  ALA A  92      34.087  60.089  59.725  1.00 52.77           C
ATOM    722  C   ALA A  92      33.955  57.902  60.818  1.00 52.77           C
ATOM    723  O   ALA A  92      34.963  57.262  61.108  1.00 52.77           O
ATOM    724  N   ASP A  93      32.855  57.334  60.280  1.00 63.58           N
ATOM    725  CA  ASP A  93      32.721  55.937  59.991  1.00 63.58           C
ATOM    726  CB  ASP A  93      31.292  55.566  59.568  1.00 63.58           C
ATOM    727  CG  ASP A  93      30.419  55.695  60.808  1.00 63.58           C
ATOM    728  OD1 ASP A  93      30.720  55.007  61.820  1.00 63.58           O
ATOM    729  OD2 ASP A  93      29.451  56.500  60.766  1.00 63.58           O
ATOM    730  C   ASP A  93      33.660  55.539  58.894  1.00 63.58           C
ATOM    731  O   ASP A  93      34.150  54.410  58.902  1.00 63.58           O
ATOM    732  N   ILE A  94      33.903  56.428  57.901  1.00195.95           N
ATOM    733  CA  ILE A  94      34.769  56.072  56.807  1.00195.95           C
ATOM    734  CB  ILE A  94      34.061  55.389  55.672  1.00195.95           C
ATOM    735  CG2 ILE A  94      33.411  54.115  56.227  1.00195.95           C
ATOM    736  CG1 ILE A  94      33.063  56.341  54.988  1.00195.95           C
ATOM    737  CD1 ILE A  94      31.946  56.837  55.904  1.00195.95           C
ATOM    738  C   ILE A  94      35.359  57.313  56.194  1.00195.95           C
ATOM    739  O   ILE A  94      35.362  58.387  56.794  1.00195.95           O
ATOM    740  N   LEU A  95      36.023  57.143  55.025  1.00189.22           N
ATOM    741  CA  LEU A  95      36.258  58.293  54.199  1.00189.22           C
ATOM    742  CB  LEU A  95      37.568  59.071  54.382  1.00189.22           C
ATOM    743  CG  LEU A  95      37.442  60.421  53.639  1.00189.22           C
ATOM    744  CD1 LEU A  95      36.320  61.274  54.253  1.00189.22           C
ATOM    745  CD2 LEU A  95      38.757  61.197  53.559  1.00189.22           C
ATOM    746  C   LEU A  95      36.172  57.843  52.765  1.00189.22           C
ATOM    747  O   LEU A  95      36.776  56.851  52.365  1.00189.22           O
ATOM    748  N   LYS A  96      35.345  58.560  51.981  1.00164.69           N
ATOM    749  CA  LYS A  96      35.003  58.365  50.593  1.00164.69           C
ATOM    750  CB  LYS A  96      33.683  59.044  50.196  1.00164.69           C
ATOM    751  CG  LYS A  96      32.439  58.400  50.809  1.00164.69           C
ATOM    752  CD  LYS A  96      31.164  59.202  50.541  1.00164.69           C
ATOM    753  CE  LYS A  96      30.772  59.222  49.061  1.00164.69           C
ATOM    754  NZ  LYS A  96      29.537  60.015  48.870  1.00164.69           N
ATOM    755  C   LYS A  96      36.023  58.831  49.591  1.00164.69           C
ATOM    756  O   LYS A  96      35.878  58.528  48.406  1.00164.69           O
ATOM    757  N   VAL A  97      36.995  59.678  49.976  1.00139.35           N
ATOM    758  CA  VAL A  97      37.903  60.188  48.980  1.00139.35           C
ATOM    759  CB  VAL A  97      38.717  61.375  49.414  1.00139.35           C
ATOM    760  CG1 VAL A  97      37.774  62.576  49.582  1.00139.35           C
ATOM    761  CG2 VAL A  97      39.469  61.028  50.702  1.00139.35           C
ATOM    762  C   VAL A  97      38.818  59.122  48.464  1.00139.35           C
ATOM    763  O   VAL A  97      38.888  58.020  49.003  1.00139.35           O
ATOM    764  N   SER A  98      39.477  59.410  47.319  1.00 49.57           N
ATOM    765  CA  SER A  98      40.424  58.499  46.740  1.00 49.57           C
ATOM    766  CB  SER A  98      40.096  58.113  45.287  1.00 49.57           C
ATOM    767  OG  SER A  98      41.076  57.216  44.788  1.00 49.57           O
ATOM    768  C   SER A  98      41.743  59.208  46.716  1.00 49.57           C
ATOM    769  O   SER A  98      41.834  60.353  46.278  1.00 49.57           O
ATOM    770  N   PHE A  99      42.798  58.550  47.231  1.00 77.62           N
ATOM    771  CA  PHE A  99      44.100  59.146  47.288  1.00 77.62           C
ATOM    772  CB  PHE A  99      45.065  58.431  48.248  1.00 77.62           C
ATOM    773  CG  PHE A  99      46.086  59.449  48.632  1.00 77.62           C
ATOM    774  CD1 PHE A  99      45.799  60.334  49.647  1.00 77.62           C
ATOM    775  CD2 PHE A  99      47.305  59.539  48.000  1.00 77.62           C
ATOM    776  CE1 PHE A  99      46.707  61.290  50.034  1.00 77.62           C
ATOM    777  CE2 PHE A  99      48.218  60.495  48.384  1.00 77.62           C
ATOM    778  CZ  PHE A  99      47.922  61.374  49.399  1.00 77.62           C
ATOM    779  C   PHE A  99      44.716  59.150  45.926  1.00 77.62           C
ATOM    780  O   PHE A  99      45.499  60.038  45.594  1.00 77.62           O
ATOM    781  N   ASN A 100      44.421  58.112  45.120  1.00 97.87           N
ATOM    782  CA  ASN A 100      45.003  58.007  43.818  1.00 97.87           C
ATOM    783  CB  ASN A 100      44.986  56.578  43.247  1.00 97.87           C
ATOM    784  CG  ASN A 100      45.876  55.713  44.128  1.00 97.87           C
ATOM    785  OD1 ASN A 100      46.584  56.213  45.001  1.00 97.87           O
ATOM    786  ND2 ASN A 100      45.845  54.374  43.891  1.00 97.87           N
ATOM    787  C   ASN A 100      44.180  58.890  42.894  1.00 97.87           C
ATOM    788  O   ASN A 100      42.950  59.014  43.136  1.00 97.87           O
ATOM    789  OXT ASN A 100      44.770  59.453  41.934  1.00 97.87           O
TER
END
