# Supplementary material for: Effective Identification of Bacterial Type III Secretion Signals Using Joint Element Features
Source: PLoS One. 2013 Apr 4;8(4):e59754. doi: 10.1371/journal.pone.0059754 (PMC3617162; doi:10.1371/journal.pone.0059754)
Supplement: Zip file S1 — Predicted 3D structure of T3S and non-T3S signal sequences. (ZIP) [file pone.0059754.s017.zip › Supplemental_Zip_FileS1.Predicted_structure/neg/neg49.pdb]

HEADER protein
METHOD
METHOD    The models are generated by I-TASSER which combines the
METHOD    methods of threading, ab initio modeling and structural
METHOD    refinement. The procedure is fully automated.
METHOD
METHOD    Please cite following articles when you use the I-TASSER server:
METHOD 1. Ambrish Roy, Alper Kucukural, Yang Zhang. I-TASSER: a unified
METHOD    platform for automated protein structure and function prediction.
METHOD    Nature Protocols, vol 5, 725-738 (2010). 
METHOD 2. Yang Zhang. I-TASSER server for protein 3D structure prediction.
METHOD    BMC Bioinformatics, vol 9, 40 (2008).
METHOD
MODEL  1
REMARK PARENT N/A
ATOM      1  N   ALA A   1     159.971 141.412 146.269  1.00                  
ATOM      2  CA  ALA A   1     159.489 141.707 144.919  1.00                  
ATOM      3  HA  ALA A   1     158.936 142.646 144.961  1.00                  
ATOM      4  CB  ALA A   1     160.701 141.904 144.002  1.00                  
ATOM      5  HB1 ALA A   1     161.319 142.718 144.378  1.00                  
ATOM      6  HB2 ALA A   1     161.296 140.993 143.965  1.00                  
ATOM      7  HB3 ALA A   1     160.363 142.151 142.997  1.00                  
ATOM      8  C   ALA A   1     158.540 140.626 144.398  1.00                  
ATOM      9  O   ALA A   1     157.760 140.891 143.480  1.00                  
ATOM     10  N   ASN A   2     158.496 139.452 145.031  1.00                  
ATOM     11  H   ASN A   2     159.183 139.322 145.763  1.00                  
ATOM     12  CA  ASN A   2     157.459 138.431 144.822  1.00                  
ATOM     13  HA  ASN A   2     157.422 138.200 143.755  1.00                  
ATOM     14  CB  ASN A   2     157.865 137.163 145.595  1.00                  
ATOM     15  HB1 ASN A   2     157.673 137.299 146.658  1.00                  
ATOM     16  HB2 ASN A   2     158.929 136.977 145.461  1.00                  
ATOM     17  CG  ASN A   2     157.149 135.908 145.110  1.00                  
ATOM     18  OD1 ASN A   2     156.850 135.750 143.945  1.00                  
ATOM     19  ND2 ASN A   2     156.890 134.959 145.978  1.00                  
ATOM     20 1HD2 ASN A   2     157.159 135.035 146.939  1.00                  
ATOM     21 2HD2 ASN A   2     156.432 134.149 145.599  1.00                  
ATOM     22  C   ASN A   2     156.053 138.938 145.216  1.00                  
ATOM     23  O   ASN A   2     155.038 138.484 144.702  1.00                  
ATOM     24  N   LEU A   3     156.002 139.971 146.068  1.00                  
ATOM     25  H   LEU A   3     156.876 140.290 146.457  1.00                  
ATOM     26  CA  LEU A   3     154.796 140.746 146.378  1.00                  
ATOM     27  HA  LEU A   3     154.023 140.053 146.711  1.00                  
ATOM     28  CB  LEU A   3     155.104 141.732 147.523  1.00                  
ATOM     29  HB1 LEU A   3     154.198 142.302 147.735  1.00                  
ATOM     30  HB2 LEU A   3     155.864 142.431 147.172  1.00                  
ATOM     31  CG  LEU A   3     155.589 141.093 148.839  1.00                  
ATOM     32  HG  LEU A   3     156.510 140.536 148.658  1.00                  
ATOM     33  CD1 LEU A   3     155.894 142.194 149.857  1.00                  
ATOM     34 1HD1 LEU A   3     156.266 141.754 150.782  1.00                  
ATOM     35 2HD1 LEU A   3     156.660 142.862 149.462  1.00                  
ATOM     36 3HD1 LEU A   3     154.994 142.767 150.076  1.00                  
ATOM     37  CD2 LEU A   3     154.555 140.145 149.456  1.00                  
ATOM     38 1HD2 LEU A   3     154.913 139.792 150.422  1.00                  
ATOM     39 2HD2 LEU A   3     153.608 140.665 149.596  1.00                  
ATOM     40 3HD2 LEU A   3     154.403 139.285 148.805  1.00                  
ATOM     41  C   LEU A   3     154.203 141.484 145.166  1.00                  
ATOM     42  O   LEU A   3     153.097 141.980 145.330  1.00                  
ATOM     43  N   ASN A   4     154.926 141.538 144.033  1.00                  
ATOM     44  H   ASN A   4     155.852 141.145 144.140  1.00                  
ATOM     45  CA  ASN A   4     154.695 141.933 142.614  1.00                  
ATOM     46  HA  ASN A   4     155.523 142.588 142.368  1.00                  
ATOM     47  CB  ASN A   4     154.927 140.661 141.739  1.00                  
ATOM     48  HB1 ASN A   4     155.738 140.058 142.135  1.00                  
ATOM     49  HB2 ASN A   4     155.246 140.988 140.752  1.00                  
ATOM     50  CG  ASN A   4     153.717 139.753 141.526  1.00                  
ATOM     51  OD1 ASN A   4     153.043 139.819 140.508  1.00                  
ATOM     52  ND2 ASN A   4     153.403 138.867 142.436  1.00                  
ATOM     53 1HD2 ASN A   4     153.991 138.731 143.252  1.00                  
ATOM     54 2HD2 ASN A   4     152.661 138.226 142.232  1.00                  
ATOM     55  C   ASN A   4     153.438 142.702 142.163  1.00                  
ATOM     56  O   ASN A   4     153.148 142.791 140.976  1.00                  
ATOM     57  N   ALA A   5     152.643 143.241 143.089  1.00                  
ATOM     58  H   ALA A   5     153.038 143.278 144.025  1.00                  
ATOM     59  CA  ALA A   5     151.208 142.977 143.116  1.00                  
ATOM     60  HA  ALA A   5     150.896 143.153 144.150  1.00                  
ATOM     61  CB  ALA A   5     150.478 144.058 142.304  1.00                  
ATOM     62  HB1 ALA A   5     149.400 143.899 142.350  1.00                  
ATOM     63  HB2 ALA A   5     150.684 145.040 142.739  1.00                  
ATOM     64  HB3 ALA A   5     150.829 144.057 141.272  1.00                  
ATOM     65  C   ALA A   5     150.858 141.513 142.808  1.00                  
ATOM     66  O   ALA A   5     150.416 141.171 141.716  1.00                  
ATOM     67  N   ASP A   6     150.994 140.634 143.808  1.00                  
ATOM     68  H   ASP A   6     151.504 140.912 144.640  1.00                  
ATOM     69  CA  ASP A   6     150.311 139.336 143.822  1.00                  
ATOM     70  HA  ASP A   6     150.608 138.771 142.940  1.00                  
ATOM     71  CB  ASP A   6     150.696 138.510 145.051  1.00                  
ATOM     72  HB1 ASP A   6     150.418 139.048 145.958  1.00                  
ATOM     73  HB2 ASP A   6     151.775 138.352 145.067  1.00                  
ATOM     74  CG  ASP A   6     149.976 137.165 144.995  1.00                  
ATOM     75  OD1 ASP A   6     149.134 136.877 145.878  1.00                  
ATOM     76  OD2 ASP A   6     150.178 136.419 144.007  1.00                  
ATOM     77  C   ASP A   6     148.796 139.524 143.758  1.00                  
ATOM     78  O   ASP A   6     148.118 138.764 143.076  1.00                  
ATOM     79  N   GLY A   7     148.264 140.613 144.318  1.00                  
ATOM     80  H   GLY A   7     148.845 141.161 144.935  1.00                  
ATOM     81  CA  GLY A   7     146.912 141.067 144.010  1.00                  
ATOM     82  HA1 GLY A   7     146.734 142.023 144.501  1.00                  
ATOM     83  HA2 GLY A   7     146.199 140.337 144.396  1.00                  
ATOM     84  C   GLY A   7     146.657 141.242 142.507  1.00                  
ATOM     85  O   GLY A   7     145.651 140.754 141.996  1.00                  
ATOM     86  N   LYS A   8     147.604 141.841 141.770  1.00                  
ATOM     87  H   LYS A   8     148.446 142.144 142.231  1.00                  
ATOM     88  CA  LYS A   8     147.571 141.883 140.298  1.00                  
ATOM     89  HA  LYS A   8     146.591 142.269 140.008  1.00                  
ATOM     90  CB  LYS A   8     148.610 142.867 139.719  1.00                  
ATOM     91  HB1 LYS A   8     149.570 142.626 140.132  1.00                  
ATOM     92  HB2 LYS A   8     148.362 143.869 140.062  1.00                  
ATOM     93  CG  LYS A   8     148.755 142.907 138.188  1.00                  
ATOM     94  HG1 LYS A   8     148.092 143.683 137.805  1.00                  
ATOM     95  HG2 LYS A   8     148.441 141.975 137.729  1.00                  
ATOM     96  CD  LYS A   8     150.192 143.202 137.711  1.00                  
ATOM     97  HD1 LYS A   8     150.631 144.013 138.298  1.00                  
ATOM     98  HD2 LYS A   8     150.127 143.541 136.675  1.00                  
ATOM     99  CE  LYS A   8     151.121 141.970 137.725  1.00                  
ATOM    100  HE1 LYS A   8     151.980 142.189 137.081  1.00                  
ATOM    101  HE2 LYS A   8     150.591 141.127 137.267  1.00                  
ATOM    102  NZ  LYS A   8     151.608 141.604 139.075  1.00                  
ATOM    103  HZ1 LYS A   8     152.206 140.786 139.091  1.00                  
ATOM    104  HZ2 LYS A   8     152.171 142.326 139.509  1.00                  
ATOM    105  HZ3 LYS A   8     150.872 141.397 139.735  1.00                  
ATOM    106  C   LYS A   8     147.619 140.484 139.670  1.00                  
ATOM    107  O   LYS A   8     146.912 140.233 138.713  1.00                  
ATOM    108  N   LEU A   9     148.413 139.554 140.198  1.00                  
ATOM    109  H   LEU A   9     148.959 139.797 141.014  1.00                  
ATOM    110  CA  LEU A   9     148.511 138.188 139.664  1.00                  
ATOM    111  HA  LEU A   9     148.702 138.262 138.594  1.00                  
ATOM    112  CB  LEU A   9     149.726 137.516 140.346  1.00                  
ATOM    113  HB1 LEU A   9     149.499 137.372 141.402  1.00                  
ATOM    114  HB2 LEU A   9     150.582 138.190 140.282  1.00                  
ATOM    115  CG  LEU A   9     150.151 136.154 139.771  1.00                  
ATOM    116  HG  LEU A   9     149.324 135.451 139.850  1.00                  
ATOM    117  CD1 LEU A   9     150.586 136.260 138.311  1.00                  
ATOM    118 1HD1 LEU A   9     150.931 135.288 137.959  1.00                  
ATOM    119 2HD1 LEU A   9     149.747 136.555 137.684  1.00                  
ATOM    120 3HD1 LEU A   9     151.400 136.977 138.209  1.00                  
ATOM    121  CD2 LEU A   9     151.331 135.616 140.583  1.00                  
ATOM    122 1HD2 LEU A   9     151.619 134.633 140.214  1.00                  
ATOM    123 2HD2 LEU A   9     152.186 136.287 140.504  1.00                  
ATOM    124 3HD2 LEU A   9     151.053 135.521 141.632  1.00                  
ATOM    125  C   LEU A   9     147.228 137.371 139.843  1.00                  
ATOM    126  O   LEU A   9     146.841 136.654 138.923  1.00                  
ATOM    127  N   LYS A  10     146.531 137.504 140.975  1.00                  
ATOM    128  H   LYS A  10     146.939 138.073 141.713  1.00                  
ATOM    129  CA  LYS A  10     145.216 136.890 141.206  1.00                  
ATOM    130  HA  LYS A  10     145.246 135.859 140.855  1.00                  
ATOM    131  CB  LYS A  10     144.872 136.887 142.708  1.00                  
ATOM    132  HB1 LYS A  10     143.902 136.402 142.824  1.00                  
ATOM    133  HB2 LYS A  10     144.768 137.915 143.059  1.00                  
ATOM    134  CG  LYS A  10     145.875 136.158 143.629  1.00                  
ATOM    135  HG1 LYS A  10     145.378 135.971 144.582  1.00                  
ATOM    136  HG2 LYS A  10     146.721 136.812 143.825  1.00                  
ATOM    137  CD  LYS A  10     146.406 134.825 143.072  1.00                  
ATOM    138  HD1 LYS A  10     147.092 135.025 142.247  1.00                  
ATOM    139  HD2 LYS A  10     145.564 134.246 142.690  1.00                  
ATOM    140  CE  LYS A  10     147.128 133.973 144.123  1.00                  
ATOM    141  HE1 LYS A  10     147.433 133.036 143.649  1.00                  
ATOM    142  HE2 LYS A  10     146.424 133.731 144.923  1.00                  
ATOM    143  NZ  LYS A  10     148.323 134.634 144.697  1.00                  
ATOM    144  HZ1 LYS A  10     148.122 135.494 145.214  1.00                  
ATOM    145  HZ2 LYS A  10     148.847 134.052 145.328  1.00                  
ATOM    146  HZ3 LYS A  10     148.987 134.998 144.011  1.00                  
ATOM    147  C   LYS A  10     144.124 137.569 140.387  1.00                  
ATOM    148  O   LYS A  10     143.283 136.859 139.851  1.00                  
ATOM    149  N   GLN A  11     144.178 138.891 140.189  1.00                  
ATOM    150  H   GLN A  11     144.857 139.437 140.706  1.00                  
ATOM    151  CA  GLN A  11     143.302 139.574 139.232  1.00                  
ATOM    152  HA  GLN A  11     142.272 139.356 139.517  1.00                  
ATOM    153  CB  GLN A  11     143.482 141.100 139.305  1.00                  
ATOM    154  HB1 GLN A  11     144.514 141.367 139.080  1.00                  
ATOM    155  HB2 GLN A  11     143.277 141.410 140.330  1.00                  
ATOM    156  CG  GLN A  11     142.523 141.870 138.372  1.00                  
ATOM    157  HG1 GLN A  11     142.443 142.896 138.727  1.00                  
ATOM    158  HG2 GLN A  11     141.530 141.424 138.429  1.00                  
ATOM    159  CD  GLN A  11     142.980 141.931 136.910  1.00                  
ATOM    160  OE1 GLN A  11     144.142 142.153 136.613  1.00                  
ATOM    161  NE2 GLN A  11     142.098 141.744 135.952  1.00                  
ATOM    162 1HE2 GLN A  11     141.157 141.470 136.170  1.00                  
ATOM    163 2HE2 GLN A  11     142.442 141.771 135.009  1.00                  
ATOM    164  C   GLN A  11     143.475 139.035 137.795  1.00                  
ATOM    165  O   GLN A  11     142.489 138.753 137.121  1.00                  
ATOM    166  N   ILE A  12     144.717 138.840 137.349  1.00                  
ATOM    167  H   ILE A  12     145.478 139.186 137.924  1.00                  
ATOM    168  CA  ILE A  12     145.062 138.239 136.054  1.00                  
ATOM    169  HA  ILE A  12     144.546 138.794 135.269  1.00                  
ATOM    170  CB  ILE A  12     146.588 138.371 135.819  1.00                  
ATOM    171  HB  ILE A  12     147.102 138.135 136.750  1.00                  
ATOM    172  CG2 ILE A  12     147.128 137.410 134.744  1.00                  
ATOM    173 1HG2 ILE A  12     148.204 137.526 134.628  1.00                  
ATOM    174 2HG2 ILE A  12     146.951 136.374 135.034  1.00                  
ATOM    175 3HG2 ILE A  12     146.639 137.603 133.789  1.00                  
ATOM    176  CG1 ILE A  12     146.913 139.835 135.439  1.00                  
ATOM    177 1HG1 ILE A  12     146.444 140.510 136.154  1.00                  
ATOM    178 2HG1 ILE A  12     146.495 140.057 134.457  1.00                  
ATOM    179  CD1 ILE A  12     148.412 140.161 135.419  1.00                  
ATOM    180  HD1 ILE A  12     148.544 141.234 135.281  1.00                  
ATOM    181  HD2 ILE A  12     148.867 139.865 136.364  1.00                  
ATOM    182  HD3 ILE A  12     148.907 139.650 134.597  1.00                  
ATOM    183  C   ILE A  12     144.564 136.789 135.955  1.00                  
ATOM    184  O   ILE A  12     144.069 136.387 134.903  1.00                  
ATOM    185  N   CYS A  13     144.635 136.006 137.035  1.00                  
ATOM    186  H   CYS A  13     145.109 136.353 137.860  1.00                  
ATOM    187  CA  CYS A  13     144.046 134.668 137.067  1.00                  
ATOM    188  HA  CYS A  13     144.424 134.096 136.218  1.00                  
ATOM    189  CB  CYS A  13     144.443 133.935 138.356  1.00                  
ATOM    190  HB1 CYS A  13     143.912 132.982 138.393  1.00                  
ATOM    191  HB2 CYS A  13     144.147 134.527 139.222  1.00                  
ATOM    192  SG  CYS A  13     146.225 133.605 138.395  1.00                  
ATOM    193  HG  CYS A  13     146.619 134.887 138.342  1.00                  
ATOM    194  C   CYS A  13     142.518 134.693 136.945  1.00                  
ATOM    195  O   CYS A  13     141.947 133.815 136.303  1.00                  
ATOM    196  N   ASP A  14     141.855 135.688 137.534  1.00                  
ATOM    197  H   ASP A  14     142.371 136.346 138.109  1.00                  
ATOM    198  CA  ASP A  14     140.409 135.861 137.442  1.00                  
ATOM    199  HA  ASP A  14     139.953 134.890 137.642  1.00                  
ATOM    200  CB  ASP A  14     139.915 136.827 138.531  1.00                  
ATOM    201  HB1 ASP A  14     140.091 137.859 138.224  1.00                  
ATOM    202  HB2 ASP A  14     140.465 136.643 139.456  1.00                  
ATOM    203  CG  ASP A  14     138.430 136.593 138.804  1.00                  
ATOM    204  OD1 ASP A  14     137.587 137.380 138.323  1.00                  
ATOM    205  OD2 ASP A  14     138.083 135.531 139.370  1.00                  
ATOM    206  C   ASP A  14     139.965 136.284 136.028  1.00                  
ATOM    207  O   ASP A  14     138.963 135.782 135.519  1.00                  
ATOM    208  N   ALA A  15     140.761 137.110 135.341  1.00                  
ATOM    209  H   ALA A  15     141.543 137.533 135.829  1.00                  
ATOM    210  CA  ALA A  15     140.592 137.395 133.917  1.00                  
ATOM    211  HA  ALA A  15     139.579 137.768 133.755  1.00                  
ATOM    212  CB  ALA A  15     141.570 138.503 133.506  1.00                  
ATOM    213  HB1 ALA A  15     141.396 138.761 132.460  1.00                  
ATOM    214  HB2 ALA A  15     141.406 139.385 134.124  1.00                  
ATOM    215  HB3 ALA A  15     142.599 138.165 133.621  1.00                  
ATOM    216  C   ALA A  15     140.754 136.132 133.056  1.00                  
ATOM    217  O   ALA A  15     139.840 135.790 132.322  1.00                  
ATOM    218  N   LEU A  16     141.834 135.357 133.198  1.00                  
ATOM    219  H   LEU A  16     142.572 135.668 133.821  1.00                  
ATOM    220  CA  LEU A  16     142.025 134.116 132.427  1.00                  
ATOM    221  HA  LEU A  16     141.985 134.375 131.368  1.00                  
ATOM    222  CB  LEU A  16     143.428 133.570 132.751  1.00                  
ATOM    223  HB1 LEU A  16     143.484 133.379 133.824  1.00                  
ATOM    224  HB2 LEU A  16     144.159 134.344 132.512  1.00                  
ATOM    225  CG  LEU A  16     143.821 132.276 132.010  1.00                  
ATOM    226  HG  LEU A  16     143.153 131.469 132.309  1.00                  
ATOM    227  CD1 LEU A  16     143.774 132.423 130.487  1.00                  
ATOM    228 1HD1 LEU A  16     144.116 131.501 130.018  1.00                  
ATOM    229 2HD1 LEU A  16     142.750 132.604 130.159  1.00                  
ATOM    230 3HD1 LEU A  16     144.408 133.249 130.167  1.00                  
ATOM    231  CD2 LEU A  16     145.248 131.896 132.412  1.00                  
ATOM    232 1HD2 LEU A  16     145.526 130.957 131.934  1.00                  
ATOM    233 2HD2 LEU A  16     145.948 132.673 132.103  1.00                  
ATOM    234 3HD2 LEU A  16     145.309 131.764 133.492  1.00                  
ATOM    235  C   LEU A  16     140.925 133.066 132.675  1.00                  
ATOM    236  O   LEU A  16     140.498 132.371 131.750  1.00                  
ATOM    237  N   ARG A  17     140.415 132.978 133.910  1.00                  
ATOM    238  H   ARG A  17     140.863 133.528 134.640  1.00                  
ATOM    239  CA  ARG A  17     139.208 132.209 134.250  1.00                  
ATOM    240  HA  ARG A  17     139.357 131.172 133.949  1.00                  
ATOM    241  CB  ARG A  17     138.996 132.268 135.778  1.00                  
ATOM    242  HB1 ARG A  17     138.944 133.308 136.093  1.00                  
ATOM    243  HB2 ARG A  17     139.889 131.850 136.245  1.00                  
ATOM    244  CG  ARG A  17     137.784 131.517 136.378  1.00                  
ATOM    245  HG1 ARG A  17     137.888 131.575 137.462  1.00                  
ATOM    246  HG2 ARG A  17     137.858 130.464 136.107  1.00                  
ATOM    247  CD  ARG A  17     136.359 132.008 136.034  1.00                  
ATOM    248  HD1 ARG A  17     135.665 131.631 136.786  1.00                  
ATOM    249  HD2 ARG A  17     136.056 131.571 135.082  1.00                  
ATOM    250  NE  ARG A  17     136.246 133.477 135.938  1.00                  
ATOM    251  HE  ARG A  17     136.280 133.879 135.015  1.00                  
ATOM    252  CZ  ARG A  17     136.276 134.357 136.916  1.00                  
ATOM    253  NH1 ARG A  17     136.198 134.014 138.164  1.00                  
ATOM    254 1HH1 ARG A  17     136.071 133.063 138.427  1.00                  
ATOM    255 2HH1 ARG A  17     136.635 134.670 138.823  1.00                  
ATOM    256  NH2 ARG A  17     136.437 135.610 136.639  1.00                  
ATOM    257 1HH2 ARG A  17     136.953 135.840 135.805  1.00                  
ATOM    258 2HH2 ARG A  17     136.574 136.272 137.413  1.00                  
ATOM    259  C   ARG A  17     138.005 132.722 133.481  1.00                  
ATOM    260  O   ARG A  17     137.251 131.902 132.972  1.00                  
ATOM    261  N   LEU A  18     137.793 134.039 133.410  1.00                  
ATOM    262  H   LEU A  18     138.506 134.651 133.795  1.00                  
ATOM    263  CA  LEU A  18     136.679 134.671 132.696  1.00                  
ATOM    264  HA  LEU A  18     135.739 134.277 133.083  1.00                  
ATOM    265  CB  LEU A  18     136.712 136.198 132.932  1.00                  
ATOM    266  HB1 LEU A  18     137.478 136.649 132.301  1.00                  
ATOM    267  HB2 LEU A  18     137.004 136.374 133.964  1.00                  
ATOM    268  CG  LEU A  18     135.392 136.961 132.701  1.00                  
ATOM    269  HG  LEU A  18     134.611 136.507 133.312  1.00                  
ATOM    270  CD1 LEU A  18     135.592 138.405 133.172  1.00                  
ATOM    271 1HD1 LEU A  18     134.659 138.957 133.074  1.00                  
ATOM    272 2HD1 LEU A  18     135.900 138.425 134.218  1.00                  
ATOM    273 3HD1 LEU A  18     136.359 138.889 132.563  1.00                  
ATOM    274  CD2 LEU A  18     134.920 137.003 131.247  1.00                  
ATOM    275 1HD2 LEU A  18     134.077 137.685 131.143  1.00                  
ATOM    276 2HD2 LEU A  18     135.734 137.340 130.600  1.00                  
ATOM    277 3HD2 LEU A  18     134.596 136.017 130.927  1.00                  
ATOM    278  C   LEU A  18     136.741 134.326 131.216  1.00                  
ATOM    279  O   LEU A  18     135.774 133.802 130.695  1.00                  
ATOM    280  N   ASP A  19     137.884 134.500 130.571  1.00                  
ATOM    281  H   ASP A  19     138.627 135.003 131.054  1.00                  
ATOM    282  CA  ASP A  19     138.041 134.316 129.132  1.00                  
ATOM    283  HA  ASP A  19     137.085 134.543 128.656  1.00                  
ATOM    284  CB  ASP A  19     139.033 135.367 128.619  1.00                  
ATOM    285  HB1 ASP A  19     139.178 135.235 127.546  1.00                  
ATOM    286  HB2 ASP A  19     139.996 135.236 129.118  1.00                  
ATOM    287  CG  ASP A  19     138.485 136.781 128.874  1.00                  
ATOM    288  OD1 ASP A  19     137.401 137.090 128.333  1.00                  
ATOM    289  OD2 ASP A  19     139.134 137.532 129.633  1.00                  
ATOM    290  C   ASP A  19     138.368 132.868 128.724  1.00                  
ATOM    291  O   ASP A  19     138.527 132.569 127.544  1.00                  
ATOM    292  N   THR A  20     138.369 131.936 129.682  1.00                  
ATOM    293  H   THR A  20     138.368 132.272 130.634  1.00                  
ATOM    294  CA  THR A  20     138.143 130.499 129.430  1.00                  
ATOM    295  HA  THR A  20     138.463 130.246 128.417  1.00                  
ATOM    296  CB  THR A  20     138.958 129.648 130.419  1.00                  
ATOM    297  HB  THR A  20     138.614 129.844 131.436  1.00                  
ATOM    298  CG2 THR A  20     138.860 128.149 130.140  1.00                  
ATOM    299 1HG2 THR A  20     139.515 127.607 130.822  1.00                  
ATOM    300 2HG2 THR A  20     137.839 127.801 130.284  1.00                  
ATOM    301 3HG2 THR A  20     139.169 127.947 129.115  1.00                  
ATOM    302  OG1 THR A  20     140.325 129.970 130.338  1.00                  
ATOM    303  HG1 THR A  20     140.421 130.895 130.620  1.00                  
ATOM    304  C   THR A  20     136.646 130.159 129.556  1.00                  
ATOM    305  O   THR A  20     136.056 129.506 128.690  1.00                  
ATOM    306  N   LEU A  21     136.010 130.629 130.636  1.00                  
ATOM    307  H   LEU A  21     136.536 131.199 131.291  1.00                  
ATOM    308  CA  LEU A  21     134.610 130.364 130.968  1.00                  
ATOM    309  HA  LEU A  21     134.475 129.283 131.013  1.00                  
ATOM    310  CB  LEU A  21     134.304 130.960 132.357  1.00                  
ATOM    311  HB1 LEU A  21     134.525 132.027 132.332  1.00                  
ATOM    312  HB2 LEU A  21     134.973 130.494 133.081  1.00                  
ATOM    313  CG  LEU A  21     132.854 130.787 132.850  1.00                  
ATOM    314  HG  LEU A  21     132.174 131.299 132.174  1.00                  
ATOM    315  CD1 LEU A  21     132.446 129.315 132.953  1.00                  
ATOM    316 1HD1 LEU A  21     131.445 129.244 133.378  1.00                  
ATOM    317 2HD1 LEU A  21     132.414 128.872 131.957  1.00                  
ATOM    318 3HD1 LEU A  21     133.149 128.767 133.578  1.00                  
ATOM    319  CD2 LEU A  21     132.721 131.412 134.242  1.00                  
ATOM    320 1HD2 LEU A  21     131.684 131.340 134.571  1.00                  
ATOM    321 2HD2 LEU A  21     133.365 130.897 134.953  1.00                  
ATOM    322 3HD2 LEU A  21     132.993 132.466 134.191  1.00                  
ATOM    323  C   LEU A  21     133.642 130.884 129.897  1.00                  
ATOM    324  O   LEU A  21     132.821 130.120 129.409  1.00                  
ATOM    325  N   LYS A  22     133.781 132.147 129.496  1.00                  
ATOM    326  H   LYS A  22     134.508 132.692 129.950  1.00                  
ATOM    327  CA  LYS A  22     132.965 132.831 128.496  1.00                  
ATOM    328  HA  LYS A  22     131.938 132.786 128.853  1.00                  
ATOM    329  CB  LYS A  22     133.365 134.324 128.433  1.00                  
ATOM    330  HB1 LYS A  22     134.451 134.401 128.429  1.00                  
ATOM    331  HB2 LYS A  22     133.036 134.814 129.351  1.00                  
ATOM    332  CG  LYS A  22     132.837 135.121 127.222  1.00                  
ATOM    333  HG1 LYS A  22     132.837 134.499 126.331  1.00                  
ATOM    334  HG2 LYS A  22     133.547 135.925 127.027  1.00                  
ATOM    335  CD  LYS A  22     131.459 135.781 127.396  1.00                  
ATOM    336  HD1 LYS A  22     131.140 136.175 126.429  1.00                  
ATOM    337  HD2 LYS A  22     131.585 136.627 128.073  1.00                  
ATOM    338  CE  LYS A  22     130.344 134.902 127.970  1.00                  
ATOM    339  HE1 LYS A  22     129.477 135.525 128.194  1.00                  
ATOM    340  HE2 LYS A  22     130.672 134.472 128.923  1.00                  
ATOM    341  NZ  LYS A  22     129.917 133.808 127.072  1.00                  
ATOM    342  HZ1 LYS A  22     130.691 133.217 126.783  1.00                  
ATOM    343  HZ2 LYS A  22     129.242 133.237 127.580  1.00                  
ATOM    344  HZ3 LYS A  22     129.514 134.107 126.184  1.00                  
ATOM    345  C   LYS A  22     132.972 132.075 127.165  1.00                  
ATOM    346  O   LYS A  22     131.881 131.676 126.761  1.00                  
ATOM    347  N   PRO A  23     134.122 131.782 126.522  1.00                  
ATOM    348  CD  PRO A  23     135.431 132.401 126.688  1.00                  
ATOM    349  HD1 PRO A  23     135.945 131.951 127.535  1.00                  
ATOM    350  HD2 PRO A  23     135.365 133.479 126.808  1.00                  
ATOM    351  CG  PRO A  23     136.185 132.105 125.390  1.00                  
ATOM    352  HG1 PRO A  23     137.264 132.073 125.516  1.00                  
ATOM    353  HG2 PRO A  23     135.916 132.846 124.635  1.00                  
ATOM    354  CB  PRO A  23     135.635 130.747 124.990  1.00                  
ATOM    355  HB1 PRO A  23     136.124 129.969 125.580  1.00                  
ATOM    356  HB2 PRO A  23     135.753 130.556 123.923  1.00                  
ATOM    357  CA  PRO A  23     134.164 130.872 125.385  1.00                  
ATOM    358  HA  PRO A  23     133.624 131.344 124.563  1.00                  
ATOM    359  C   PRO A  23     133.553 129.490 125.621  1.00                  
ATOM    360  O   PRO A  23     132.925 128.976 124.700  1.00                  
ATOM    361  N   ALA A  24     133.679 128.892 126.815  1.00                  
ATOM    362  H   ALA A  24     134.206 129.329 127.561  1.00                  
ATOM    363  CA  ALA A  24     132.973 127.632 127.086  1.00                  
ATOM    364  HA  ALA A  24     133.240 126.929 126.295  1.00                  
ATOM    365  CB  ALA A  24     133.462 127.032 128.410  1.00                  
ATOM    366  HB1 ALA A  24     133.031 126.038 128.532  1.00                  
ATOM    367  HB2 ALA A  24     134.549 126.948 128.396  1.00                  
ATOM    368  HB3 ALA A  24     133.156 127.652 129.250  1.00                  
ATOM    369  C   ALA A  24     131.428 127.767 127.037  1.00                  
ATOM    370  O   ALA A  24     130.742 126.910 126.476  1.00                  
ATOM    371  N   GLU A  25     130.870 128.861 127.570  1.00                  
ATOM    372  H   GLU A  25     131.481 129.526 128.035  1.00                  
ATOM    373  CA  GLU A  25     129.441 129.189 127.450  1.00                  
ATOM    374  HA  GLU A  25     128.840 128.378 127.858  1.00                  
ATOM    375  CB  GLU A  25     129.091 130.499 128.175  1.00                  
ATOM    376  HB1 GLU A  25     128.021 130.669 128.048  1.00                  
ATOM    377  HB2 GLU A  25     129.596 131.291 127.634  1.00                  
ATOM    378  CG  GLU A  25     129.412 130.694 129.666  1.00                  
ATOM    379  HG1 GLU A  25     130.374 130.247 129.904  1.00                  
ATOM    380  HG2 GLU A  25     128.649 130.196 130.269  1.00                  
ATOM    381  CD  GLU A  25     129.440 132.205 129.977  1.00                  
ATOM    382  OE1 GLU A  25     130.345 132.666 130.711  1.00                  
ATOM    383  OE2 GLU A  25     128.616 132.933 129.369  1.00                  
ATOM    384  C   GLU A  25     129.020 129.416 125.992  1.00                  
ATOM    385  O   GLU A  25     127.944 128.984 125.589  1.00                  
ATOM    386  N   ASP A  26     129.843 130.125 125.211  1.00                  
ATOM    387  H   ASP A  26     130.704 130.476 125.618  1.00                  
ATOM    388  CA  ASP A  26     129.508 130.513 123.838  1.00                  
ATOM    389  HA  ASP A  26     128.483 130.885 123.826  1.00                  
ATOM    390  CB  ASP A  26     130.421 131.650 123.359  1.00                  
ATOM    391  HB1 ASP A  26     130.196 131.868 122.314  1.00                  
ATOM    392  HB2 ASP A  26     131.462 131.328 123.422  1.00                  
ATOM    393  CG  ASP A  26     130.222 132.932 124.172  1.00                  
ATOM    394  OD1 ASP A  26     131.230 133.531 124.603  1.00                  
ATOM    395  OD2 ASP A  26     129.061 133.323 124.442  1.00                  
ATOM    396  C   ASP A  26     129.553 129.316 122.870  1.00                  
ATOM    397  O   ASP A  26     128.687 129.162 122.002  1.00                  
ATOM    398  N   GLU A  27     130.518 128.416 123.066  1.00                  
ATOM    399  H   GLU A  27     131.224 128.608 123.775  1.00                  
ATOM    400  CA  GLU A  27     130.564 127.120 122.394  1.00                  
ATOM    401  HA  GLU A  27     130.493 127.285 121.319  1.00                  
ATOM    402  CB  GLU A  27     131.901 126.430 122.676  1.00                  
ATOM    403  HB1 GLU A  27     132.022 126.269 123.749  1.00                  
ATOM    404  HB2 GLU A  27     132.706 127.077 122.323  1.00                  
ATOM    405  CG  GLU A  27     131.977 125.086 121.942  1.00                  
ATOM    406  HG1 GLU A  27     131.617 125.214 120.918  1.00                  
ATOM    407  HG2 GLU A  27     131.330 124.358 122.438  1.00                  
ATOM    408  CD  GLU A  27     133.412 124.572 121.920  1.00                  
ATOM    409  OE1 GLU A  27     133.869 124.082 122.977  1.00                  
ATOM    410  OE2 GLU A  27     134.035 124.684 120.841  1.00                  
ATOM    411  C   GLU A  27     129.386 126.229 122.800  1.00                  
ATOM    412  O   GLU A  27     128.746 125.644 121.926  1.00                  
ATOM    413  N   ALA A  28     129.015 126.169 124.085  1.00                  
ATOM    414  H   ALA A  28     129.578 126.638 124.790  1.00                  
ATOM    415  CA  ALA A  28     127.804 125.457 124.498  1.00                  
ATOM    416  HA  ALA A  28     127.891 124.423 124.160  1.00                  
ATOM    417  CB  ALA A  28     127.726 125.448 126.029  1.00                  
ATOM    418  HB1 ALA A  28     126.860 124.869 126.349  1.00                  
ATOM    419  HB2 ALA A  28     128.631 125.000 126.440  1.00                  
ATOM    420  HB3 ALA A  28     127.636 126.468 126.405  1.00                  
ATOM    421  C   ALA A  28     126.524 126.037 123.868  1.00                  
ATOM    422  O   ALA A  28     125.603 125.288 123.541  1.00                  
ATOM    423  N   ALA A  29     126.451 127.351 123.643  1.00                  
ATOM    424  H   ALA A  29     127.197 127.941 124.007  1.00                  
ATOM    425  CA  ALA A  29     125.350 127.983 122.928  1.00                  
ATOM    426  HA  ALA A  29     124.415 127.648 123.377  1.00                  
ATOM    427  CB  ALA A  29     125.435 129.503 123.108  1.00                  
ATOM    428  HB1 ALA A  29     124.574 129.976 122.637  1.00                  
ATOM    429  HB2 ALA A  29     125.442 129.750 124.171  1.00                  
ATOM    430  HB3 ALA A  29     126.346 129.891 122.654  1.00                  
ATOM    431  C   ALA A  29     125.321 127.582 121.445  1.00                  
ATOM    432  O   ALA A  29     124.252 127.243 120.940  1.00                  
ATOM    433  N   ALA A  30     126.465 127.556 120.753  1.00                  
ATOM    434  H   ALA A  30     127.317 127.875 121.214  1.00                  
ATOM    435  CA  ALA A  30     126.551 127.064 119.371  1.00                  
ATOM    436  HA  ALA A  30     125.864 127.644 118.757  1.00                  
ATOM    437  CB  ALA A  30     127.975 127.315 118.857  1.00                  
ATOM    438  HB1 ALA A  30     128.048 127.013 117.811  1.00                  
ATOM    439  HB2 ALA A  30     128.219 128.375 118.941  1.00                  
ATOM    440  HB3 ALA A  30     128.694 126.742 119.444  1.00                  
ATOM    441  C   ALA A  30     126.154 125.583 119.234  1.00                  
ATOM    442  O   ALA A  30     125.394 125.230 118.330  1.00                  
ATOM    443  N   LEU A  31     126.585 124.735 120.170  1.00                  
ATOM    444  H   LEU A  31     127.253 125.092 120.853  1.00                  
ATOM    445  CA  LEU A  31     126.187 123.333 120.285  1.00                  
ATOM    446  HA  LEU A  31     126.442 122.832 119.350  1.00                  
ATOM    447  CB  LEU A  31     127.014 122.691 121.419  1.00                  
ATOM    448  HB1 LEU A  31     126.682 123.078 122.382  1.00                  
ATOM    449  HB2 LEU A  31     128.047 123.015 121.283  1.00                  
ATOM    450  CG  LEU A  31     127.024 121.148 121.463  1.00                  
ATOM    451  HG  LEU A  31     127.190 120.757 120.459  1.00                  
ATOM    452  CD1 LEU A  31     128.174 120.686 122.358  1.00                  
ATOM    453 1HD1 LEU A  31     128.228 119.598 122.372  1.00                  
ATOM    454 2HD1 LEU A  31     129.119 121.073 121.972  1.00                  
ATOM    455 3HD1 LEU A  31     128.034 121.058 123.373  1.00                  
ATOM    456  CD2 LEU A  31     125.748 120.526 122.040  1.00                  
ATOM    457 1HD2 LEU A  31     125.889 119.453 122.173  1.00                  
ATOM    458 2HD2 LEU A  31     125.512 120.979 123.003  1.00                  
ATOM    459 3HD2 LEU A  31     124.917 120.666 121.355  1.00                  
ATOM    460  C   LEU A  31     124.679 123.206 120.488  1.00                  
ATOM    461  O   LEU A  31     124.045 122.420 119.798  1.00                  
ATOM    462  N   LEU A  32     124.069 124.027 121.347  1.00                  
ATOM    463  H   LEU A  32     124.655 124.621 121.930  1.00                  
ATOM    464  CA  LEU A  32     122.615 124.074 121.524  1.00                  
ATOM    465  HA  LEU A  32     122.274 123.053 121.684  1.00                  
ATOM    466  CB  LEU A  32     122.272 124.911 122.770  1.00                  
ATOM    467  HB1 LEU A  32     121.215 125.174 122.749  1.00                  
ATOM    468  HB2 LEU A  32     122.848 125.837 122.739  1.00                  
ATOM    469  CG  LEU A  32     122.560 124.174 124.094  1.00                  
ATOM    470  HG  LEU A  32     123.559 123.741 124.073  1.00                  
ATOM    471  CD1 LEU A  32     122.476 125.160 125.260  1.00                  
ATOM    472 1HD1 LEU A  32     122.689 124.639 126.194  1.00                  
ATOM    473 2HD1 LEU A  32     123.225 125.942 125.130  1.00                  
ATOM    474 3HD1 LEU A  32     121.484 125.607 125.313  1.00                  
ATOM    475  CD2 LEU A  32     121.546 123.052 124.341  1.00                  
ATOM    476 1HD2 LEU A  32     121.751 122.585 125.304  1.00                  
ATOM    477 2HD2 LEU A  32     120.531 123.450 124.351  1.00                  
ATOM    478 3HD2 LEU A  32     121.630 122.283 123.575  1.00                  
ATOM    479  C   LEU A  32     121.858 124.562 120.272  1.00                  
ATOM    480  O   LEU A  32     120.710 124.166 120.037  1.00                  
ATOM    481  N   HIS A  33     122.443 125.431 119.447  1.00                  
ATOM    482  H   HIS A  33     123.343 125.823 119.719  1.00                  
ATOM    483  CA  HIS A  33     121.879 125.797 118.139  1.00                  
ATOM    484  HA  HIS A  33     120.822 126.024 118.249  1.00                  
ATOM    485  CB  HIS A  33     122.556 127.053 117.579  1.00                  
ATOM    486  HB1 HIS A  33     122.090 127.301 116.624  1.00                  
ATOM    487  HB2 HIS A  33     123.608 126.842 117.390  1.00                  
ATOM    488  CG  HIS A  33     122.455 128.265 118.475  1.00                  
ATOM    489  ND1 HIS A  33     121.415 128.558 119.371  1.00                  
ATOM    490  CE1 HIS A  33     121.774 129.714 119.962  1.00                  
ATOM    491  HE1 HIS A  33     121.200 130.230 120.723  1.00                  
ATOM    492  NE2 HIS A  33     122.950 130.150 119.484  1.00                  
ATOM    493  HE2 HIS A  33     123.433 130.990 119.779  1.00                  
ATOM    494  CD2 HIS A  33     123.392 129.253 118.541  1.00                  
ATOM    495  HD2 HIS A  33     124.311 129.302 117.974  1.00                  
ATOM    496  C   HIS A  33     121.952 124.629 117.154  1.00                  
ATOM    497  O   HIS A  33     120.963 124.355 116.474  1.00                  
ATOM    498  N   ASN A  34     123.053 123.873 117.154  1.00                  
ATOM    499  H   ASN A  34     123.851 124.157 117.715  1.00                  
ATOM    500  CA  ASN A  34     123.130 122.623 116.415  1.00                  
ATOM    501  HA  ASN A  34     122.830 122.852 115.392  1.00                  
ATOM    502  CB  ASN A  34     124.561 122.074 116.348  1.00                  
ATOM    503  HB1 ASN A  34     124.890 121.758 117.338  1.00                  
ATOM    504  HB2 ASN A  34     125.239 122.840 115.972  1.00                  
ATOM    505  CG  ASN A  34     124.596 120.877 115.411  1.00                  
ATOM    506  OD1 ASN A  34     124.754 119.743 115.822  1.00                  
ATOM    507  ND2 ASN A  34     124.370 121.086 114.134  1.00                  
ATOM    508 1HD2 ASN A  34     124.114 121.992 113.796  1.00                  
ATOM    509 2HD2 ASN A  34     124.142 120.287 113.561  1.00                  
ATOM    510  C   ASN A  34     122.115 121.574 116.915  1.00                  
ATOM    511  O   ASN A  34     121.550 120.854 116.106  1.00                  
ATOM    512  N   ALA A  35     121.780 121.533 118.205  1.00                  
ATOM    513  H   ALA A  35     122.366 122.035 118.863  1.00                  
ATOM    514  CA  ALA A  35     120.699 120.698 118.722  1.00                  
ATOM    515  HA  ALA A  35     120.856 119.678 118.366  1.00                  
ATOM    516  CB  ALA A  35     120.770 120.674 120.255  1.00                  
ATOM    517  HB1 ALA A  35     120.037 119.962 120.638  1.00                  
ATOM    518  HB2 ALA A  35     121.765 120.360 120.575  1.00                  
ATOM    519  HB3 ALA A  35     120.551 121.658 120.664  1.00                  
ATOM    520  C   ALA A  35     119.315 121.152 118.220  1.00                  
ATOM    521  O   ALA A  35     118.464 120.308 117.943  1.00                  
ATOM    522  N   LYS A  36     119.074 122.463 118.035  1.00                  
ATOM    523  H   LYS A  36     119.793 123.123 118.310  1.00                  
ATOM    524  CA  LYS A  36     117.844 122.938 117.347  1.00                  
ATOM    525  HA  LYS A  36     116.980 122.494 117.842  1.00                  
ATOM    526  CB  LYS A  36     117.718 124.472 117.422  1.00                  
ATOM    527  HB1 LYS A  36     116.827 124.782 116.872  1.00                  
ATOM    528  HB2 LYS A  36     118.577 124.922 116.928  1.00                  
ATOM    529  CG  LYS A  36     117.611 125.020 118.853  1.00                  
ATOM    530  HG1 LYS A  36     118.378 124.566 119.470  1.00                  
ATOM    531  HG2 LYS A  36     116.642 124.752 119.276  1.00                  
ATOM    532  CD  LYS A  36     117.777 126.551 118.879  1.00                  
ATOM    533  HD1 LYS A  36     116.843 127.007 118.545  1.00                  
ATOM    534  HD2 LYS A  36     118.566 126.862 118.191  1.00                  
ATOM    535  CE  LYS A  36     118.112 127.061 120.286  1.00                  
ATOM    536  HE1 LYS A  36     117.415 126.606 120.997  1.00                  
ATOM    537  HE2 LYS A  36     117.959 128.144 120.309  1.00                  
ATOM    538  NZ  LYS A  36     119.515 126.749 120.663  1.00                  
ATOM    539  HZ1 LYS A  36     119.717 125.761 120.523  1.00                  
ATOM    540  HZ2 LYS A  36     120.172 127.277 120.086  1.00                  
ATOM    541  HZ3 LYS A  36     119.703 126.992 121.625  1.00                  
ATOM    542  C   LYS A  36     117.773 122.500 115.875  1.00                  
ATOM    543  O   LYS A  36     116.721 122.053 115.413  1.00                  
ATOM    544  N   GLU A  37     118.885 122.613 115.151  1.00                  
ATOM    545  H   GLU A  37     119.698 123.016 115.605  1.00                  
ATOM    546  CA  GLU A  37     119.033 122.189 113.749  1.00                  
ATOM    547  HA  GLU A  37     118.294 122.708 113.138  1.00                  
ATOM    548  CB  GLU A  37     120.433 122.648 113.294  1.00                  
ATOM    549  HB1 GLU A  37     121.195 122.202 113.929  1.00                  
ATOM    550  HB2 GLU A  37     120.482 123.725 113.460  1.00                  
ATOM    551  CG  GLU A  37     120.785 122.414 111.819  1.00                  
ATOM    552  HG1 GLU A  37     121.538 123.153 111.536  1.00                  
ATOM    553  HG2 GLU A  37     119.897 122.601 111.210  1.00                  
ATOM    554  CD  GLU A  37     121.360 121.023 111.514  1.00                  
ATOM    555  OE1 GLU A  37     121.118 120.511 110.403  1.00                  
ATOM    556  OE2 GLU A  37     122.076 120.426 112.349  1.00                  
ATOM    557  C   GLU A  37     118.782 120.684 113.577  1.00                  
ATOM    558  O   GLU A  37     117.916 120.285 112.801  1.00                  
ATOM    559  N   GLN A  38     119.415 119.857 114.405  1.00                  
ATOM    560  H   GLN A  38     120.157 120.246 114.981  1.00                  
ATOM    561  CA  GLN A  38     119.148 118.429 114.527  1.00                  
ATOM    562  HA  GLN A  38     119.320 117.966 113.555  1.00                  
ATOM    563  CB  GLN A  38     120.106 117.788 115.540  1.00                  
ATOM    564  HB1 GLN A  38     119.744 116.780 115.749  1.00                  
ATOM    565  HB2 GLN A  38     120.092 118.351 116.475  1.00                  
ATOM    566  CG  GLN A  38     121.546 117.685 115.016  1.00                  
ATOM    567  HG1 GLN A  38     121.987 118.674 114.915  1.00                  
ATOM    568  HG2 GLN A  38     121.537 117.215 114.035  1.00                  
ATOM    569  CD  GLN A  38     122.399 116.819 115.932  1.00                  
ATOM    570  OE1 GLN A  38     122.068 115.680 116.214  1.00                  
ATOM    571  NE2 GLN A  38     123.529 117.279 116.411  1.00                  
ATOM    572 1HE2 GLN A  38     123.871 118.207 116.173  1.00                  
ATOM    573 2HE2 GLN A  38     124.052 116.655 116.994  1.00                  
ATOM    574  C   GLN A  38     117.703 118.116 114.914  1.00                  
ATOM    575  O   GLN A  38     117.151 117.164 114.383  1.00                  
ATOM    576  N   ALA A  39     117.041 118.907 115.764  1.00                  
ATOM    577  H   ALA A  39     117.559 119.613 116.277  1.00                  
ATOM    578  CA  ALA A  39     115.613 118.736 116.040  1.00                  
ATOM    579  HA  ALA A  39     115.459 117.710 116.363  1.00                  
ATOM    580  CB  ALA A  39     115.202 119.630 117.217  1.00                  
ATOM    581  HB1 ALA A  39     114.170 119.415 117.493  1.00                  
ATOM    582  HB2 ALA A  39     115.841 119.421 118.077  1.00                  
ATOM    583  HB3 ALA A  39     115.293 120.682 116.954  1.00                  
ATOM    584  C   ALA A  39     114.744 118.991 114.792  1.00                  
ATOM    585  O   ALA A  39     113.688 118.373 114.602  1.00                  
ATOM    586  N   LYS A  40     115.131 119.939 113.924  1.00                  
ATOM    587  H   LYS A  40     115.997 120.441 114.115  1.00                  
ATOM    588  CA  LYS A  40     114.474 120.124 112.614  1.00                  
ATOM    589  HA  LYS A  40     113.398 120.094 112.724  1.00                  
ATOM    590  CB  LYS A  40     114.829 121.479 111.990  1.00                  
ATOM    591  HB1 LYS A  40     114.355 121.541 111.008  1.00                  
ATOM    592  HB2 LYS A  40     115.906 121.545 111.834  1.00                  
ATOM    593  CG  LYS A  40     114.373 122.698 112.813  1.00                  
ATOM    594  HG1 LYS A  40     114.602 123.582 112.216  1.00                  
ATOM    595  HG2 LYS A  40     114.970 122.771 113.720  1.00                  
ATOM    596  CD  LYS A  40     112.875 122.749 113.177  1.00                  
ATOM    597  HD1 LYS A  40     112.278 122.209 112.440  1.00                  
ATOM    598  HD2 LYS A  40     112.576 123.797 113.118  1.00                  
ATOM    599  CE  LYS A  40     112.556 122.284 114.613  1.00                  
ATOM    600  HE1 LYS A  40     111.763 122.932 114.999  1.00                  
ATOM    601  HE2 LYS A  40     113.442 122.444 115.239  1.00                  
ATOM    602  NZ  LYS A  40     112.104 120.870 114.706  1.00                  
ATOM    603  HZ1 LYS A  40     111.832 120.642 115.653  1.00                  
ATOM    604  HZ2 LYS A  40     111.320 120.695 114.091  1.00                  
ATOM    605  HZ3 LYS A  40     112.849 120.227 114.447  1.00                  
ATOM    606  C   LYS A  40     114.736 118.974 111.653  1.00                  
ATOM    607  O   LYS A  40     113.774 118.569 111.012  1.00                  
ATOM    608  N   ARG A  41     115.942 118.399 111.636  1.00                  
ATOM    609  H   ARG A  41     116.690 118.845 112.158  1.00                  
ATOM    610  CA  ARG A  41     116.227 117.160 110.900  1.00                  
ATOM    611  HA  ARG A  41     115.940 117.315 109.858  1.00                  
ATOM    612  CB  ARG A  41     117.721 116.809 110.951  1.00                  
ATOM    613  HB1 ARG A  41     117.900 116.035 111.700  1.00                  
ATOM    614  HB2 ARG A  41     118.302 117.691 111.224  1.00                  
ATOM    615  CG  ARG A  41     118.196 116.317 109.573  1.00                  
ATOM    616  HG1 ARG A  41     118.339 117.178 108.923  1.00                  
ATOM    617  HG2 ARG A  41     117.426 115.714 109.104  1.00                  
ATOM    618  CD  ARG A  41     119.483 115.476 109.648  1.00                  
ATOM    619  HD1 ARG A  41     119.851 115.296 108.637  1.00                  
ATOM    620  HD2 ARG A  41     119.220 114.508 110.081  1.00                  
ATOM    621  NE  ARG A  41     120.543 116.096 110.475  1.00                  
ATOM    622  HE  ARG A  41     120.835 115.575 111.284  1.00                  
ATOM    623  CZ  ARG A  41     121.014 117.325 110.366  1.00                  
ATOM    624  NH1 ARG A  41     120.752 118.079 109.343  1.00                  
ATOM    625 1HH1 ARG A  41     120.159 117.748 108.613  1.00                  
ATOM    626 2HH1 ARG A  41     120.945 119.079 109.466  1.00                  
ATOM    627  NH2 ARG A  41     121.743 117.838 111.309  1.00                  
ATOM    628 1HH2 ARG A  41     121.992 117.332 112.131  1.00                  
ATOM    629 2HH2 ARG A  41     121.904 118.855 111.302  1.00                  
ATOM    630  C   ARG A  41     115.363 116.015 111.399  1.00                  
ATOM    631  O   ARG A  41     114.487 115.615 110.668  1.00                  
ATOM    632  N   ILE A  42     115.421 115.602 112.662  1.00                  
ATOM    633  H   ILE A  42     116.146 115.982 113.261  1.00                  
ATOM    634  CA  ILE A  42     114.604 114.476 113.144  1.00                  
ATOM    635  HA  ILE A  42     114.855 113.634 112.498  1.00                  
ATOM    636  CB  ILE A  42     114.966 114.026 114.574  1.00                  
ATOM    637  HB  ILE A  42     114.412 113.108 114.777  1.00                  
ATOM    638  CG2 ILE A  42     116.464 113.673 114.644  1.00                  
ATOM    639 1HG2 ILE A  42     116.682 113.142 115.570  1.00                  
ATOM    640 2HG2 ILE A  42     116.731 113.022 113.809  1.00                  
ATOM    641 3HG2 ILE A  42     117.078 114.572 114.598  1.00                  
ATOM    642  CG1 ILE A  42     114.532 115.070 115.620  1.00                  
ATOM    643 1HG1 ILE A  42     113.444 115.138 115.620  1.00                  
ATOM    644 2HG1 ILE A  42     114.928 116.031 115.318  1.00                  
ATOM    645  CD1 ILE A  42     114.980 114.776 117.056  1.00                  
ATOM    646  HD1 ILE A  42     114.535 115.509 117.729  1.00                  
ATOM    647  HD2 ILE A  42     114.653 113.778 117.350  1.00                  
ATOM    648  HD3 ILE A  42     116.065 114.844 117.137  1.00                  
ATOM    649  C   ILE A  42     113.087 114.682 112.960  1.00                  
ATOM    650  O   ILE A  42     112.382 113.718 112.669  1.00                  
ATOM    651  N   ILE A  43     112.569 115.923 113.039  1.00                  
ATOM    652  H   ILE A  43     113.175 116.691 113.292  1.00                  
ATOM    653  CA  ILE A  43     111.162 116.182 112.643  1.00                  
ATOM    654  HA  ILE A  43     110.540 115.415 113.101  1.00                  
ATOM    655  CB  ILE A  43     110.703 117.554 113.191  1.00                  
ATOM    656  HB  ILE A  43     111.472 118.285 112.935  1.00                  
ATOM    657  CG2 ILE A  43     109.391 118.055 112.561  1.00                  
ATOM    658 1HG2 ILE A  43     109.028 118.945 113.074  1.00                  
ATOM    659 2HG2 ILE A  43     109.549 118.306 111.511  1.00                  
ATOM    660 3HG2 ILE A  43     108.628 117.277 112.612  1.00                  
ATOM    661  CG1 ILE A  43     110.568 117.534 114.735  1.00                  
ATOM    662 1HG1 ILE A  43     110.412 118.556 115.081  1.00                  
ATOM    663 2HG1 ILE A  43     111.501 117.182 115.174  1.00                  
ATOM    664  CD1 ILE A  43     109.435 116.670 115.311  1.00                  
ATOM    665  HD1 ILE A  43     109.455 116.736 116.399  1.00                  
ATOM    666  HD2 ILE A  43     108.466 117.026 114.962  1.00                  
ATOM    667  HD3 ILE A  43     109.564 115.627 115.028  1.00                  
ATOM    668  C   ILE A  43     110.906 116.035 111.125  1.00                  
ATOM    669  O   ILE A  43     109.856 115.520 110.740  1.00                  
ATOM    670  N   GLN A  44     111.838 116.444 110.262  1.00                  
ATOM    671  H   GLN A  44     112.706 116.826 110.621  1.00                  
ATOM    672  CA  GLN A  44     111.803 116.154 108.824  1.00                  
ATOM    673  HA  GLN A  44     110.859 116.512 108.413  1.00                  
ATOM    674  CB  GLN A  44     112.951 116.894 108.110  1.00                  
ATOM    675  HB1 GLN A  44     113.872 116.742 108.662  1.00                  
ATOM    676  HB2 GLN A  44     112.742 117.965 108.123  1.00                  
ATOM    677  CG  GLN A  44     113.216 116.455 106.657  1.00                  
ATOM    678  HG1 GLN A  44     112.428 116.832 106.006  1.00                  
ATOM    679  HG2 GLN A  44     113.250 115.370 106.569  1.00                  
ATOM    680  CD  GLN A  44     114.566 116.973 106.189  1.00                  
ATOM    681  OE1 GLN A  44     114.676 118.011 105.560  1.00                  
ATOM    682  NE2 GLN A  44     115.655 116.324 106.536  1.00                  
ATOM    683 1HE2 GLN A  44     115.585 115.468 107.109  1.00                  
ATOM    684 2HE2 GLN A  44     116.532 116.693 106.234  1.00                  
ATOM    685  C   GLN A  44     111.873 114.652 108.548  1.00                  
ATOM    686  O   GLN A  44     111.130 114.191 107.702  1.00                  
ATOM    687  N   GLU A  45     112.704 113.882 109.248  1.00                  
ATOM    688  H   GLU A  45     113.395 114.346 109.831  1.00                  
ATOM    689  CA  GLU A  45     112.784 112.433 109.098  1.00                  
ATOM    690  HA  GLU A  45     112.928 112.200 108.043  1.00                  
ATOM    691  CB  GLU A  45     113.971 111.842 109.880  1.00                  
ATOM    692  HB1 GLU A  45     113.769 110.783 110.045  1.00                  
ATOM    693  HB2 GLU A  45     114.054 112.316 110.857  1.00                  
ATOM    694  CG  GLU A  45     115.307 111.925 109.127  1.00                  
ATOM    695  HG1 GLU A  45     115.163 111.591 108.097  1.00                  
ATOM    696  HG2 GLU A  45     116.001 111.223 109.597  1.00                  
ATOM    697  CD  GLU A  45     115.927 113.323 109.151  1.00                  
ATOM    698  OE1 GLU A  45     116.700 113.594 110.100  1.00                  
ATOM    699  OE2 GLU A  45     115.656 114.117 108.217  1.00                  
ATOM    700  C   GLU A  45     111.476 111.748 109.519  1.00                  
ATOM    701  O   GLU A  45     111.033 110.809 108.859  1.00                  
ATOM    702  N   ALA A  46     110.812 112.249 110.568  1.00                  
ATOM    703  H   ALA A  46     111.256 112.973 111.119  1.00                  
ATOM    704  CA  ALA A  46     109.466 111.808 110.932  1.00                  
ATOM    705  HA  ALA A  46     109.481 110.722 111.038  1.00                  
ATOM    706  CB  ALA A  46     109.098 112.414 112.292  1.00                  
ATOM    707  HB1 ALA A  46     108.130 112.027 112.610  1.00                  
ATOM    708  HB2 ALA A  46     109.852 112.142 113.032  1.00                  
ATOM    709  HB3 ALA A  46     109.043 113.500 112.218  1.00                  
ATOM    710  C   ALA A  46     108.412 112.136 109.853  1.00                  
ATOM    711  O   ALA A  46     107.554 111.300 109.553  1.00                  
ATOM    712  N   GLN A  47     108.484 113.321 109.228  1.00                  
ATOM    713  H   GLN A  47     109.181 113.991 109.535  1.00                  
ATOM    714  CA  GLN A  47     107.660 113.631 108.051  1.00                  
ATOM    715  HA  GLN A  47     106.616 113.482 108.324  1.00                  
ATOM    716  CB  GLN A  47     107.827 115.100 107.612  1.00                  
ATOM    717  HB1 GLN A  47     108.874 115.293 107.389  1.00                  
ATOM    718  HB2 GLN A  47     107.523 115.755 108.429  1.00                  
ATOM    719  CG  GLN A  47     106.981 115.427 106.359  1.00                  
ATOM    720  HG1 GLN A  47     105.927 115.268 106.585  1.00                  
ATOM    721  HG2 GLN A  47     107.260 114.771 105.536  1.00                  
ATOM    722  CD  GLN A  47     107.171 116.848 105.851  1.00                  
ATOM    723  OE1 GLN A  47     106.254 117.651 105.809  1.00                  
ATOM    724  NE2 GLN A  47     108.371 117.215 105.448  1.00                  
ATOM    725 1HE2 GLN A  47     109.118 116.540 105.413  1.00                  
ATOM    726 2HE2 GLN A  47     108.460 118.150 105.093  1.00                  
ATOM    727  C   GLN A  47     107.945 112.688 106.872  1.00                  
ATOM    728  O   GLN A  47     107.008 112.279 106.193  1.00                  
ATOM    729  N   GLU A  48     109.208 112.365 106.603  1.00                  
ATOM    730  H   GLU A  48     109.940 112.787 107.167  1.00                  
ATOM    731  CA  GLU A  48     109.621 111.512 105.493  1.00                  
ATOM    732  HA  GLU A  48     109.152 111.885 104.587  1.00                  
ATOM    733  CB  GLU A  48     111.149 111.528 105.304  1.00                  
ATOM    734  HB1 GLU A  48     111.463 110.599 104.826  1.00                  
ATOM    735  HB2 GLU A  48     111.640 111.581 106.275  1.00                  
ATOM    736  CG  GLU A  48     111.632 112.691 104.425  1.00                  
ATOM    737  HG1 GLU A  48     112.724 112.709 104.436  1.00                  
ATOM    738  HG2 GLU A  48     111.276 113.636 104.842  1.00                  
ATOM    739  CD  GLU A  48     111.138 112.528 102.981  1.00                  
ATOM    740  OE1 GLU A  48     110.039 113.032 102.662  1.00                  
ATOM    741  OE2 GLU A  48     111.785 111.823 102.173  1.00                  
ATOM    742  C   GLU A  48     109.112 110.078 105.664  1.00                  
ATOM    743  O   GLU A  48     108.580 109.496 104.712  1.00                  
ATOM    744  N   GLU A  49     109.183 109.539 106.886  1.00                  
ATOM    745  H   GLU A  49     109.659 110.053 107.623  1.00                  
ATOM    746  CA  GLU A  49     108.510 108.286 107.221  1.00                  
ATOM    747  HA  GLU A  49     108.900 107.505 106.567  1.00                  
ATOM    748  CB  GLU A  49     108.781 107.865 108.677  1.00                  
ATOM    749  HB1 GLU A  49     108.151 108.439 109.357  1.00                  
ATOM    750  HB2 GLU A  49     109.820 108.098 108.919  1.00                  
ATOM    751  CG  GLU A  49     108.580 106.358 108.923  1.00                  
ATOM    752  HG1 GLU A  49     108.771 106.155 109.979  1.00                  
ATOM    753  HG2 GLU A  49     109.339 105.817 108.352  1.00                  
ATOM    754  CD  GLU A  49     107.183 105.822 108.555  1.00                  
ATOM    755  OE1 GLU A  49     107.124 104.911 107.696  1.00                  
ATOM    756  OE2 GLU A  49     106.190 106.314 109.141  1.00                  
ATOM    757  C   GLU A  49     107.003 108.396 106.938  1.00                  
ATOM    758  O   GLU A  49     106.477 107.656 106.103  1.00                  
ATOM    759  N   ALA A  50     106.326 109.381 107.542  1.00                  
ATOM    760  H   ALA A  50     106.822 109.974 108.197  1.00                  
ATOM    761  CA  ALA A  50     104.875 109.520 107.433  1.00                  
ATOM    762  HA  ALA A  50     104.427 108.648 107.905  1.00                  
ATOM    763  CB  ALA A  50     104.443 110.750 108.241  1.00                  
ATOM    764  HB1 ALA A  50     103.357 110.834 108.229  1.00                  
ATOM    765  HB2 ALA A  50     104.779 110.644 109.274  1.00                  
ATOM    766  HB3 ALA A  50     104.881 111.651 107.813  1.00                  
ATOM    767  C   ALA A  50     104.367 109.591 105.980  1.00                  
ATOM    768  O   ALA A  50     103.367 108.956 105.607  1.00                  
ATOM    769  N   ARG A  51     105.072 110.347 105.130  1.00                  
ATOM    770  H   ARG A  51     105.886 110.837 105.495  1.00                  
ATOM    771  CA  ARG A  51     104.743 110.461 103.712  1.00                  
ATOM    772  HA  ARG A  51     103.659 110.559 103.657  1.00                  
ATOM    773  CB  ARG A  51     105.292 111.761 103.090  1.00                  
ATOM    774  HB1 ARG A  51     105.070 112.575 103.781  1.00                  
ATOM    775  HB2 ARG A  51     104.737 111.966 102.172  1.00                  
ATOM    776  CG  ARG A  51     106.792 111.811 102.776  1.00                  
ATOM    777  HG1 ARG A  51     107.337 111.280 103.547  1.00                  
ATOM    778  HG2 ARG A  51     107.114 112.854 102.783  1.00                  
ATOM    779  CD  ARG A  51     107.110 111.218 101.402  1.00                  
ATOM    780  HD1 ARG A  51     106.539 111.752 100.641  1.00                  
ATOM    781  HD2 ARG A  51     106.820 110.169 101.381  1.00                  
ATOM    782  NE  ARG A  51     108.538 111.317 101.085  1.00                  
ATOM    783  HE  ARG A  51     109.114 111.917 101.685  1.00                  
ATOM    784  CZ  ARG A  51     109.160 110.705 100.100  1.00                  
ATOM    785  NH1 ARG A  51     108.535 109.975  99.212  1.00                  
ATOM    786 1HH1 ARG A  51     107.509 109.873  99.277  1.00                  
ATOM    787 2HH1 ARG A  51     109.007 109.482  98.490  1.00                  
ATOM    788  NH2 ARG A  51     110.451 110.819 100.007  1.00                  
ATOM    789 1HH2 ARG A  51     110.934 111.308 100.775  1.00                  
ATOM    790 2HH2 ARG A  51     110.974 110.361  99.301  1.00                  
ATOM    791  C   ARG A  51     105.029 109.162 102.946  1.00                  
ATOM    792  O   ARG A  51     104.192 108.770 102.130  1.00                  
ATOM    793  N   LYS A  52     106.103 108.419 103.267  1.00                  
ATOM    794  H   LYS A  52     106.741 108.742 103.992  1.00                  
ATOM    795  CA  LYS A  52     106.328 107.101 102.640  1.00                  
ATOM    796  HA  LYS A  52     106.227 107.263 101.566  1.00                  
ATOM    797  CB  LYS A  52     107.754 106.580 102.902  1.00                  
ATOM    798  HB1 LYS A  52     107.742 105.890 103.748  1.00                  
ATOM    799  HB2 LYS A  52     108.390 107.418 103.183  1.00                  
ATOM    800  CG  LYS A  52     108.430 105.906 101.686  1.00                  
ATOM    801  HG1 LYS A  52     109.417 105.581 102.016  1.00                  
ATOM    802  HG2 LYS A  52     108.588 106.656 100.909  1.00                  
ATOM    803  CD  LYS A  52     107.725 104.680 101.064  1.00                  
ATOM    804  HD1 LYS A  52     107.176 104.148 101.842  1.00                  
ATOM    805  HD2 LYS A  52     108.490 104.007 100.672  1.00                  
ATOM    806  CE  LYS A  52     106.789 105.060  99.903  1.00                  
ATOM    807  HE1 LYS A  52     107.369 105.485  99.079  1.00                  
ATOM    808  HE2 LYS A  52     106.126 105.851 100.249  1.00                  
ATOM    809  NZ  LYS A  52     105.968 103.916  99.438  1.00                  
ATOM    810  HZ1 LYS A  52     105.396 103.543 100.191  1.00                  
ATOM    811  HZ2 LYS A  52     105.301 104.144  98.694  1.00                  
ATOM    812  HZ3 LYS A  52     106.501 103.149  99.062  1.00                  
ATOM    813  C   LYS A  52     105.252 106.069 103.028  1.00                  
ATOM    814  O   LYS A  52     104.801 105.306 102.171  1.00                  
ATOM    815  N   ILE A  53     104.787 106.037 104.282  1.00                  
ATOM    816  H   ILE A  53     105.247 106.619 104.983  1.00                  
ATOM    817  CA  ILE A  53     103.731 105.099 104.709  1.00                  
ATOM    818  HA  ILE A  53     103.976 104.154 104.230  1.00                  
ATOM    819  CB  ILE A  53     103.794 104.828 106.233  1.00                  
ATOM    820  HB  ILE A  53     104.832 104.598 106.478  1.00                  
ATOM    821  CG2 ILE A  53     103.395 106.047 107.067  1.00                  
ATOM    822 1HG2 ILE A  53     103.524 105.830 108.130  1.00                  
ATOM    823 2HG2 ILE A  53     104.082 106.851 106.832  1.00                  
ATOM    824 3HG2 ILE A  53     102.370 106.358 106.868  1.00                  
ATOM    825  CG1 ILE A  53     102.946 103.622 106.694  1.00                  
ATOM    826 1HG1 ILE A  53     101.895 103.798 106.466  1.00                  
ATOM    827 2HG1 ILE A  53     103.040 103.532 107.778  1.00                  
ATOM    828  CD1 ILE A  53     103.384 102.283 106.085  1.00                  
ATOM    829  HD1 ILE A  53     102.812 101.475 106.542  1.00                  
ATOM    830  HD2 ILE A  53     103.210 102.272 105.011  1.00                  
ATOM    831  HD3 ILE A  53     104.444 102.119 106.282  1.00                  
ATOM    832  C   ILE A  53     102.329 105.474 104.189  1.00                  
ATOM    833  O   ILE A  53     101.517 104.578 103.934  1.00                  
ATOM    834  N   LEU A  54     102.066 106.766 103.943  1.00                  
ATOM    835  H   LEU A  54     102.746 107.449 104.266  1.00                  
ATOM    836  CA  LEU A  54     100.892 107.277 103.209  1.00                  
ATOM    837  HA  LEU A  54      99.984 106.901 103.679  1.00                  
ATOM    838  CB  LEU A  54     100.929 108.811 103.350  1.00                  
ATOM    839  HB1 LEU A  54     101.906 109.153 103.020  1.00                  
ATOM    840  HB2 LEU A  54     100.839 109.063 104.408  1.00                  
ATOM    841  CG  LEU A  54      99.879 109.608 102.559  1.00                  
ATOM    842  HG  LEU A  54      99.916 109.335 101.506  1.00                  
ATOM    843  CD1 LEU A  54      98.465 109.374 103.090  1.00                  
ATOM    844 1HD1 LEU A  54      97.763 109.991 102.528  1.00                  
ATOM    845 2HD1 LEU A  54      98.189 108.330 102.950  1.00                  
ATOM    846 3HD1 LEU A  54      98.411 109.633 104.147  1.00                  
ATOM    847  CD2 LEU A  54     100.218 111.095 102.683  1.00                  
ATOM    848 1HD2 LEU A  54      99.496 111.683 102.117  1.00                  
ATOM    849 2HD2 LEU A  54     100.200 111.401 103.729  1.00                  
ATOM    850 3HD2 LEU A  54     101.212 111.277 102.270  1.00                  
ATOM    851  C   LEU A  54     100.873 106.831 101.731  1.00                  
ATOM    852  O   LEU A  54      99.903 106.207 101.285  1.00                  
ATOM    853  N   GLU A  55     101.978 107.059 101.011  1.00                  
ATOM    854  H   GLU A  55     102.724 107.608 101.428  1.00                  
ATOM    855  CA  GLU A  55     102.207 106.518  99.657  1.00                  
ATOM    856  HA  GLU A  55     101.516 106.975  98.945  1.00                  
ATOM    857  CB  GLU A  55     103.656 106.837  99.231  1.00                  
ATOM    858  HB1 GLU A  55     103.907 106.256  98.343  1.00                  
ATOM    859  HB2 GLU A  55     104.302 106.507 100.037  1.00                  
ATOM    860  CG  GLU A  55     103.956 108.323  98.944  1.00                  
ATOM    861  HG1 GLU A  55     103.394 108.946  99.642  1.00                  
ATOM    862  HG2 GLU A  55     103.597 108.560  97.940  1.00                  
ATOM    863  CD  GLU A  55     105.455 108.689  99.050  1.00                  
ATOM    864  OE1 GLU A  55     106.330 107.792  99.059  1.00                  
ATOM    865  OE2 GLU A  55     105.783 109.895  99.133  1.00                  
ATOM    866  C   GLU A  55     101.960 104.993  99.637  1.00                  
ATOM    867  O   GLU A  55     101.228 104.467  98.800  1.00                  
ATOM    868  N   THR A  56     102.461 104.264 100.642  1.00                  
ATOM    869  H   THR A  56     103.101 104.712 101.292  1.00                  
ATOM    870  CA  THR A  56     102.182 102.826 100.769  1.00                  
ATOM    871  HA  THR A  56     102.287 102.419  99.775  1.00                  
ATOM    872  CB  THR A  56     103.239 102.116 101.629  1.00                  
ATOM    873  HB  THR A  56     103.364 102.642 102.576  1.00                  
ATOM    874  CG2 THR A  56     102.993 100.633 101.902  1.00                  
ATOM    875 1HG2 THR A  56     102.789 100.112 100.965  1.00                  
ATOM    876 2HG2 THR A  56     103.877 100.196 102.369  1.00                  
ATOM    877 3HG2 THR A  56     102.155 100.512 102.578  1.00                  
ATOM    878  OG1 THR A  56     104.449 102.129 100.913  1.00                  
ATOM    879  HG1 THR A  56     104.265 101.670 100.051  1.00                  
ATOM    880  C   THR A  56     100.722 102.480 101.118  1.00                  
ATOM    881  O   THR A  56     100.252 101.378 100.818  1.00                  
ATOM    882  N   ALA A  57      99.935 103.375 101.720  1.00                  
ATOM    883  H   ALA A  57     100.312 104.303 101.900  1.00                  
ATOM    884  CA  ALA A  57      98.480 103.203 101.828  1.00                  
ATOM    885  HA  ALA A  57      98.265 102.199 102.189  1.00                  
ATOM    886  CB  ALA A  57      97.920 104.181 102.868  1.00                  
ATOM    887  HB1 ALA A  57      96.874 103.941 103.061  1.00                  
ATOM    888  HB2 ALA A  57      98.483 104.111 103.799  1.00                  
ATOM    889  HB3 ALA A  57      97.969 105.204 102.494  1.00                  
ATOM    890  C   ALA A  57      97.767 103.333 100.474  1.00                  
ATOM    891  O   ALA A  57      96.855 102.552 100.213  1.00                  
ATOM    892  N   GLU A  58      98.218 104.234  99.598  1.00                  
ATOM    893  H   GLU A  58      98.964 104.868  99.869  1.00                  
ATOM    894  CA  GLU A  58      97.727 104.306  98.210  1.00                  
ATOM    895  HA  GLU A  58      96.639 104.377  98.227  1.00                  
ATOM    896  CB  GLU A  58      98.269 105.594  97.579  1.00                  
ATOM    897  HB1 GLU A  58      99.351 105.527  97.482  1.00                  
ATOM    898  HB2 GLU A  58      98.028 106.425  98.245  1.00                  
ATOM    899  CG  GLU A  58      97.665 105.886  96.201  1.00                  
ATOM    900  HG1 GLU A  58      96.576 105.836  96.282  1.00                  
ATOM    901  HG2 GLU A  58      97.990 105.119  95.493  1.00                  
ATOM    902  CD  GLU A  58      98.069 107.271  95.674  1.00                  
ATOM    903  OE1 GLU A  58      97.359 107.749  94.759  1.00                  
ATOM    904  OE2 GLU A  58      99.062 107.838  96.186  1.00                  
ATOM    905  C   GLU A  58      98.091 103.054  97.381  1.00                  
ATOM    906  O   GLU A  58      97.235 102.500  96.687  1.00                  
ATOM    907  N   GLU A  59      99.317 102.532  97.528  1.00                  
ATOM    908  H   GLU A  59     100.005 103.103  98.016  1.00                  
ATOM    909  CA  GLU A  59      99.747 101.239  96.958  1.00                  
ATOM    910  HA  GLU A  59      99.715 101.304  95.879  1.00                  
ATOM    911  CB  GLU A  59     101.206 100.941  97.394  1.00                  
ATOM    912  HB1 GLU A  59     101.459  99.922  97.097  1.00                  
ATOM    913  HB2 GLU A  59     101.241 100.977  98.479  1.00                  
ATOM    914  CG  GLU A  59     102.286 101.888  96.814  1.00                  
ATOM    915  HG1 GLU A  59     101.854 102.881  96.688  1.00                  
ATOM    916  HG2 GLU A  59     102.556 101.529  95.818  1.00                  
ATOM    917  CD  GLU A  59     103.567 102.025  97.679  1.00                  
ATOM    918  OE1 GLU A  59     103.856 101.163  98.546  1.00                  
ATOM    919  OE2 GLU A  59     104.267 103.058  97.576  1.00                  
ATOM    920  C   GLU A  59      98.805 100.088  97.377  1.00                  
ATOM    921  O   GLU A  59      98.241  99.363  96.541  1.00                  
ATOM    922  N   ARG A  60      98.573  99.961  98.696  1.00                  
ATOM    923  H   ARG A  60      99.057 100.606  99.313  1.00                  
ATOM    924  CA  ARG A  60      97.615  98.996  99.271  1.00                  
ATOM    925  HA  ARG A  60      97.917  97.988  98.982  1.00                  
ATOM    926  CB  ARG A  60      97.643  99.110 100.815  1.00                  
ATOM    927  HB1 ARG A  60      96.780  98.582 101.224  1.00                  
ATOM    928  HB2 ARG A  60      97.561 100.158 101.099  1.00                  
ATOM    929  CG  ARG A  60      98.918  98.502 101.444  1.00                  
ATOM    930  HG1 ARG A  60      99.805  98.862 100.922  1.00                  
ATOM    931  HG2 ARG A  60      98.876  97.422 101.292  1.00                  
ATOM    932  CD  ARG A  60      99.085  98.763 102.960  1.00                  
ATOM    933  HD1 ARG A  60      99.821  98.050 103.336  1.00                  
ATOM    934  HD2 ARG A  60      98.133  98.574 103.461  1.00                  
ATOM    935  NE  ARG A  60      99.551 100.136 103.266  1.00                  
ATOM    936  HE  ARG A  60      99.574 100.765 102.470  1.00                  
ATOM    937  CZ  ARG A  60     100.073 100.601 104.396  1.00                  
ATOM    938  NH1 ARG A  60     100.267  99.833 105.432  1.00                  
ATOM    939 1HH1 ARG A  60     100.029  98.861 105.358  1.00                  
ATOM    940 2HH1 ARG A  60     100.689 100.205 106.264  1.00                  
ATOM    941  NH2 ARG A  60     100.424 101.851 104.518  1.00                  
ATOM    942 1HH2 ARG A  60     100.318 102.514 103.762  1.00                  
ATOM    943 2HH2 ARG A  60     100.847 102.195 105.359  1.00                  
ATOM    944  C   ARG A  60      96.200  99.171  98.698  1.00                  
ATOM    945  O   ARG A  60      95.541  98.170  98.415  1.00                  
ATOM    946  N   ALA A  61      95.726 100.400  98.488  1.00                  
ATOM    947  H   ALA A  61      96.306 101.192  98.743  1.00                  
ATOM    948  CA  ALA A  61      94.399 100.670  97.934  1.00                  
ATOM    949  HA  ALA A  61      93.668 100.098  98.505  1.00                  
ATOM    950  CB  ALA A  61      94.080 102.158  98.122  1.00                  
ATOM    951  HB1 ALA A  61      93.064 102.361  97.781  1.00                  
ATOM    952  HB2 ALA A  61      94.160 102.427  99.176  1.00                  
ATOM    953  HB3 ALA A  61      94.772 102.773  97.547  1.00                  
ATOM    954  C   ALA A  61      94.252 100.253  96.458  1.00                  
ATOM    955  O   ALA A  61      93.265  99.595  96.107  1.00                  
ATOM    956  N   HIS A  62      95.230 100.568  95.595  1.00                  
ATOM    957  H   HIS A  62      96.030 101.111  95.921  1.00                  
ATOM    958  CA  HIS A  62      95.166 100.132  94.195  1.00                  
ATOM    959  HA  HIS A  62      94.184 100.419  93.840  1.00                  
ATOM    960  CB  HIS A  62      96.133 100.900  93.279  1.00                  
ATOM    961  HB1 HIS A  62      95.987 101.967  93.454  1.00                  
ATOM    962  HB2 HIS A  62      95.833 100.705  92.249  1.00                  
ATOM    963  CG  HIS A  62      97.610 100.606  93.367  1.00                  
ATOM    964  ND1 HIS A  62      98.244  99.408  93.006  1.00                  
ATOM    965  CE1 HIS A  62      99.563  99.662  93.073  1.00                  
ATOM    966  HE1 HIS A  62     100.345  98.941  92.871  1.00                  
ATOM    967  NE2 HIS A  62      99.781 100.942  93.410  1.00                  
ATOM    968  HE2 HIS A  62     100.686 101.381  93.517  1.00                  
ATOM    969  CD2 HIS A  62      98.563 101.552  93.598  1.00                  
ATOM    970  HD2 HIS A  62      98.383 102.590  93.855  1.00                  
ATOM    971  C   HIS A  62      95.249  98.608  94.056  1.00                  
ATOM    972  O   HIS A  62      94.500  98.017  93.269  1.00                  
ATOM    973  N   GLN A  63      96.046  97.950  94.908  1.00                  
ATOM    974  H   GLN A  63      96.686  98.480  95.496  1.00                  
ATOM    975  CA  GLN A  63      96.007  96.485  95.002  1.00                  
ATOM    976  HA  GLN A  63      96.142  96.088  93.996  1.00                  
ATOM    977  CB  GLN A  63      97.164  95.970  95.872  1.00                  
ATOM    978  HB1 GLN A  63      97.045  94.894  96.013  1.00                  
ATOM    979  HB2 GLN A  63      97.133  96.451  96.850  1.00                  
ATOM    980  CG  GLN A  63      98.534  96.223  95.219  1.00                  
ATOM    981  HG1 GLN A  63      99.312  95.776  95.837  1.00                  
ATOM    982  HG2 GLN A  63      98.728  97.292  95.162  1.00                  
ATOM    983  CD  GLN A  63      98.621  95.627  93.818  1.00                  
ATOM    984  OE1 GLN A  63      98.727  94.430  93.630  1.00                  
ATOM    985  NE2 GLN A  63      98.527  96.422  92.776  1.00                  
ATOM    986 1HE2 GLN A  63      98.382  97.420  92.901  1.00                  
ATOM    987 2HE2 GLN A  63      98.594  95.986  91.875  1.00                  
ATOM    988  C   GLN A  63      94.641  95.930  95.453  1.00                  
ATOM    989  O   GLN A  63      94.152  94.943  94.887  1.00                  
ATOM    990  N   LYS A  64      93.964  96.580  96.412  1.00                  
ATOM    991  H   LYS A  64      94.420  97.359  96.882  1.00                  
ATOM    992  CA  LYS A  64      92.615  96.174  96.844  1.00                  
ATOM    993  HA  LYS A  64      92.690  95.127  97.116  1.00                  
ATOM    994  CB  LYS A  64      92.191  96.979  98.090  1.00                  
ATOM    995  HB1 LYS A  64      92.097  98.032  97.822  1.00                  
ATOM    996  HB2 LYS A  64      92.970  96.898  98.850  1.00                  
ATOM    997  CG  LYS A  64      90.854  96.520  98.705  1.00                  
ATOM    998  HG1 LYS A  64      90.063  96.607  97.958  1.00                  
ATOM    999  HG2 LYS A  64      90.606  97.186  99.532  1.00                  
ATOM   1000  CD  LYS A  64      90.903  95.078  99.233  1.00                  
ATOM   1001  HD1 LYS A  64      91.616  95.023 100.058  1.00                  
ATOM   1002  HD2 LYS A  64      91.233  94.416  98.437  1.00                  
ATOM   1003  CE  LYS A  64      89.524  94.599  99.692  1.00                  
ATOM   1004  HE1 LYS A  64      88.834  94.688  98.847  1.00                  
ATOM   1005  HE2 LYS A  64      89.163  95.246 100.497  1.00                  
ATOM   1006  NZ  LYS A  64      89.583  93.186 100.144  1.00                  
ATOM   1007  HZ1 LYS A  64      88.659  92.803 100.286  1.00                  
ATOM   1008  HZ2 LYS A  64      90.060  92.614  99.444  1.00                  
ATOM   1009  HZ3 LYS A  64      90.123  93.098 100.993  1.00                  
ATOM   1010  C   LYS A  64      91.578  96.262  95.723  1.00                  
ATOM   1011  O   LYS A  64      90.824  95.300  95.518  1.00                  
ATOM   1012  N   ILE A  65      91.551  97.372  94.977  1.00                  
ATOM   1013  H   ILE A  65      92.178  98.139  95.201  1.00                  
ATOM   1014  CA  ILE A  65      90.628  97.476  93.836  1.00                  
ATOM   1015  HA  ILE A  65      89.649  97.166  94.204  1.00                  
ATOM   1016  CB  ILE A  65      90.418  98.910  93.303  1.00                  
ATOM   1017  HB  ILE A  65      89.617  98.863  92.563  1.00                  
ATOM   1018  CG2 ILE A  65      89.938  99.825  94.446  1.00                  
ATOM   1019 1HG2 ILE A  65      89.579 100.773  94.044  1.00                  
ATOM   1020 2HG2 ILE A  65      89.114  99.353  94.981  1.00                  
ATOM   1021 3HG2 ILE A  65      90.751 100.022  95.145  1.00                  
ATOM   1022  CG1 ILE A  65      91.664  99.473  92.600  1.00                  
ATOM   1023 1HG1 ILE A  65      91.966  98.797  91.801  1.00                  
ATOM   1024 2HG1 ILE A  65      92.456  99.516  93.333  1.00                  
ATOM   1025  CD1 ILE A  65      91.485 100.865  91.985  1.00                  
ATOM   1026  HD1 ILE A  65      92.388 101.133  91.436  1.00                  
ATOM   1027  HD2 ILE A  65      90.637 100.863  91.299  1.00                  
ATOM   1028  HD3 ILE A  65      91.323 101.609  92.765  1.00                  
ATOM   1029  C   ILE A  65      90.962  96.466  92.727  1.00                  
ATOM   1030  O   ILE A  65      90.039  95.912  92.133  1.00                  
ATOM   1031  N   LYS A  66      92.246  96.127  92.510  1.00                  
ATOM   1032  H   LYS A  66      92.975  96.632  93.008  1.00                  
ATOM   1033  CA  LYS A  66      92.635  95.008  91.628  1.00                  
ATOM   1034  HA  LYS A  66      92.189  95.163  90.645  1.00                  
ATOM   1035  CB  LYS A  66      94.166  94.944  91.463  1.00                  
ATOM   1036  HB1 LYS A  66      94.486  93.903  91.541  1.00                  
ATOM   1037  HB2 LYS A  66      94.659  95.484  92.271  1.00                  
ATOM   1038  CG  LYS A  66      94.689  95.469  90.112  1.00                  
ATOM   1039  HG1 LYS A  66      94.235  94.895  89.303  1.00                  
ATOM   1040  HG2 LYS A  66      95.761  95.265  90.088  1.00                  
ATOM   1041  CD  LYS A  66      94.505  96.976  89.855  1.00                  
ATOM   1042  HD1 LYS A  66      95.228  97.285  89.098  1.00                  
ATOM   1043  HD2 LYS A  66      94.748  97.521  90.767  1.00                  
ATOM   1044  CE  LYS A  66      93.106  97.397  89.380  1.00                  
ATOM   1045  HE1 LYS A  66      93.062  98.489  89.359  1.00                  
ATOM   1046  HE2 LYS A  66      92.359  97.053  90.100  1.00                  
ATOM   1047  NZ  LYS A  66      92.788  96.868  88.032  1.00                  
ATOM   1048  HZ1 LYS A  66      91.834  97.097  87.732  1.00                  
ATOM   1049  HZ2 LYS A  66      93.424  97.152  87.308  1.00                  
ATOM   1050  HZ3 LYS A  66      92.698  95.847  88.004  1.00                  
ATOM   1051  C   LYS A  66      92.061  93.656  92.062  1.00                  
ATOM   1052  O   LYS A  66      91.483  92.966  91.227  1.00                  
ATOM   1053  N   GLN A  67      92.137  93.265  93.340  1.00                  
ATOM   1054  H   GLN A  67      92.656  93.831  94.002  1.00                  
ATOM   1055  CA  GLN A  67      91.499  91.996  93.749  1.00                  
ATOM   1056  HA  GLN A  67      91.785  91.251  93.005  1.00                  
ATOM   1057  CB  GLN A  67      92.048  91.453  95.077  1.00                  
ATOM   1058  HB1 GLN A  67      93.103  91.211  94.941  1.00                  
ATOM   1059  HB2 GLN A  67      91.521  90.526  95.308  1.00                  
ATOM   1060  CG  GLN A  67      91.916  92.409  96.266  1.00                  
ATOM   1061  HG1 GLN A  67      90.910  92.826  96.281  1.00                  
ATOM   1062  HG2 GLN A  67      92.640  93.209  96.146  1.00                  
ATOM   1063  CD  GLN A  67      92.162  91.723  97.605  1.00                  
ATOM   1064  OE1 GLN A  67      91.350  91.813  98.516  1.00                  
ATOM   1065  NE2 GLN A  67      93.258  91.020  97.780  1.00                  
ATOM   1066 1HE2 GLN A  67      93.960  90.968  97.061  1.00                  
ATOM   1067 2HE2 GLN A  67      93.370  90.539  98.654  1.00                  
ATOM   1068  C   GLN A  67      89.955  92.017  93.709  1.00                  
ATOM   1069  O   GLN A  67      89.345  90.975  93.458  1.00                  
ATOM   1070  N   GLY A  68      89.309  93.179  93.887  1.00                  
ATOM   1071  H   GLY A  68      89.844  94.008  94.118  1.00                  
ATOM   1072  CA  GLY A  68      87.860  93.310  93.646  1.00                  
ATOM   1073  HA1 GLY A  68      87.544  94.309  93.947  1.00                  
ATOM   1074  HA2 GLY A  68      87.321  92.579  94.248  1.00                  
ATOM   1075  C   GLY A  68      87.459  93.114  92.177  1.00                  
ATOM   1076  O   GLY A  68      86.515  92.391  91.875  1.00                  
ATOM   1077  N   GLU A  69      88.221  93.696  91.254  1.00                  
ATOM   1078  H   GLU A  69      88.972  94.306  91.562  1.00                  
ATOM   1079  CA  GLU A  69      88.074  93.494  89.807  1.00                  
ATOM   1080  HA  GLU A  69      87.073  93.793  89.492  1.00                  
ATOM   1081  CB  GLU A  69      89.097  94.422  89.147  1.00                  
ATOM   1082  HB1 GLU A  69      90.076  94.204  89.568  1.00                  
ATOM   1083  HB2 GLU A  69      88.852  95.452  89.413  1.00                  
ATOM   1084  CG  GLU A  69      89.219  94.340  87.625  1.00                  
ATOM   1085  HG1 GLU A  69      88.318  94.743  87.157  1.00                  
ATOM   1086  HG2 GLU A  69      89.356  93.305  87.308  1.00                  
ATOM   1087  CD  GLU A  69      90.450  95.158  87.246  1.00                  
ATOM   1088  OE1 GLU A  69      90.342  96.397  87.094  1.00                  
ATOM   1089  OE2 GLU A  69      91.580  94.619  87.294  1.00                  
ATOM   1090  C   GLU A  69      88.272  92.022  89.396  1.00                  
ATOM   1091  O   GLU A  69      87.460  91.464  88.649  1.00                  
ATOM   1092  N   VAL A  70      89.296  91.355  89.946  1.00                  
ATOM   1093  H   VAL A  70      89.965  91.880  90.502  1.00                  
ATOM   1094  CA  VAL A  70      89.499  89.906  89.766  1.00                  
ATOM   1095  HA  VAL A  70      89.581  89.709  88.697  1.00                  
ATOM   1096  CB  VAL A  70      90.815  89.440  90.426  1.00                  
ATOM   1097  HB  VAL A  70      90.857  89.814  91.448  1.00                  
ATOM   1098  CG1 VAL A  70      90.962  87.912  90.468  1.00                  
ATOM   1099 1HG1 VAL A  70      91.942  87.644  90.861  1.00                  
ATOM   1100 2HG1 VAL A  70      90.207  87.478  91.122  1.00                  
ATOM   1101 3HG1 VAL A  70      90.853  87.498  89.464  1.00                  
ATOM   1102  CG2 VAL A  70      92.022  89.981  89.646  1.00                  
ATOM   1103 1HG2 VAL A  70      92.945  89.719  90.162  1.00                  
ATOM   1104 2HG2 VAL A  70      92.039  89.562  88.640  1.00                  
ATOM   1105 3HG2 VAL A  70      91.969  91.066  89.566  1.00                  
ATOM   1106  C   VAL A  70      88.286  89.095  90.257  1.00                  
ATOM   1107  O   VAL A  70      87.826  88.175  89.566  1.00                  
ATOM   1108  N   ALA A  71      87.718  89.455  91.416  1.00                  
ATOM   1109  H   ALA A  71      88.138  90.205  91.953  1.00                  
ATOM   1110  CA  ALA A  71      86.483  88.854  91.914  1.00                  
ATOM   1111  HA  ALA A  71      86.654  87.786  92.006  1.00                  
ATOM   1112  CB  ALA A  71      86.186  89.371  93.327  1.00                  
ATOM   1113  HB1 ALA A  71      85.338  88.826  93.741  1.00                  
ATOM   1114  HB2 ALA A  71      87.056  89.219  93.968  1.00                  
ATOM   1115  HB3 ALA A  71      85.939  90.430  93.302  1.00                  
ATOM   1116  C   ALA A  71      85.289  89.050  90.966  1.00                  
ATOM   1117  O   ALA A  71      84.511  88.111  90.799  1.00                  
ATOM   1118  N   LEU A  72      85.154  90.208  90.308  1.00                  
ATOM   1119  H   LEU A  72      85.806  90.963  90.502  1.00                  
ATOM   1120  CA  LEU A  72      84.110  90.407  89.295  1.00                  
ATOM   1121  HA  LEU A  72      83.167  90.059  89.711  1.00                  
ATOM   1122  CB  LEU A  72      83.956  91.903  88.965  1.00                  
ATOM   1123  HB1 LEU A  72      83.278  91.996  88.115  1.00                  
ATOM   1124  HB2 LEU A  72      84.925  92.298  88.659  1.00                  
ATOM   1125  CG  LEU A  72      83.402  92.762  90.119  1.00                  
ATOM   1126  HG  LEU A  72      84.076  92.713  90.971  1.00                  
ATOM   1127  CD1 LEU A  72      83.303  94.219  89.666  1.00                  
ATOM   1128 1HD1 LEU A  72      82.974  94.842  90.498  1.00                  
ATOM   1129 2HD1 LEU A  72      84.284  94.569  89.343  1.00                  
ATOM   1130 3HD1 LEU A  72      82.598  94.314  88.840  1.00                  
ATOM   1131  CD2 LEU A  72      82.005  92.324  90.576  1.00                  
ATOM   1132 1HD2 LEU A  72      81.622  93.030  91.313  1.00                  
ATOM   1133 2HD2 LEU A  72      81.324  92.289  89.726  1.00                  
ATOM   1134 3HD2 LEU A  72      82.056  91.344  91.047  1.00                  
ATOM   1135  C   LEU A  72      84.326  89.570  88.027  1.00                  
ATOM   1136  O   LEU A  72      83.350  89.044  87.495  1.00                  
ATOM   1137  N   SER A  73      85.567  89.357  87.577  1.00                  
ATOM   1138  H   SER A  73      86.331  89.866  88.013  1.00                  
ATOM   1139  CA  SER A  73      85.851  88.418  86.472  1.00                  
ATOM   1140  HA  SER A  73      85.283  88.725  85.594  1.00                  
ATOM   1141  CB  SER A  73      87.339  88.496  86.120  1.00                  
ATOM   1142  HB1 SER A  73      87.941  88.243  86.994  1.00                  
ATOM   1143  HB2 SER A  73      87.579  89.515  85.812  1.00                  
ATOM   1144  OG  SER A  73      87.644  87.603  85.068  1.00                  
ATOM   1145  HG  SER A  73      88.547  87.767  84.784  1.00                  
ATOM   1146  C   SER A  73      85.449  86.973  86.801  1.00                  
ATOM   1147  O   SER A  73      84.684  86.355  86.052  1.00                  
ATOM   1148  N   GLN A  74      85.877  86.432  87.953  1.00                  
ATOM   1149  H   GLN A  74      86.502  86.960  88.553  1.00                  
ATOM   1150  CA  GLN A  74      85.452  85.068  88.328  1.00                  
ATOM   1151  HA  GLN A  74      85.628  84.441  87.453  1.00                  
ATOM   1152  CB  GLN A  74      86.333  84.465  89.437  1.00                  
ATOM   1153  HB1 GLN A  74      87.346  84.404  89.035  1.00                  
ATOM   1154  HB2 GLN A  74      86.011  83.443  89.642  1.00                  
ATOM   1155  CG  GLN A  74      86.416  85.250  90.753  1.00                  
ATOM   1156  HG1 GLN A  74      86.390  86.309  90.537  1.00                  
ATOM   1157  HG2 GLN A  74      87.387  85.036  91.200  1.00                  
ATOM   1158  CD  GLN A  74      85.347  84.930  91.797  1.00                  
ATOM   1159  OE1 GLN A  74      84.264  84.427  91.539  1.00                  
ATOM   1160  NE2 GLN A  74      85.631  85.186  93.056  1.00                  
ATOM   1161 1HE2 GLN A  74      86.522  85.583  93.303  1.00                  
ATOM   1162 2HE2 GLN A  74      84.948  84.956  93.751  1.00                  
ATOM   1163  C   GLN A  74      83.940  84.947  88.603  1.00                  
ATOM   1164  O   GLN A  74      83.340  83.916  88.283  1.00                  
ATOM   1165  N   ALA A  75      83.292  86.004  89.105  1.00                  
ATOM   1166  H   ALA A  75      83.828  86.817  89.394  1.00                  
ATOM   1167  CA  ALA A  75      81.839  86.067  89.239  1.00                  
ATOM   1168  HA  ALA A  75      81.510  85.200  89.809  1.00                  
ATOM   1169  CB  ALA A  75      81.442  87.327  90.015  1.00                  
ATOM   1170  HB1 ALA A  75      80.361  87.344  90.156  1.00                  
ATOM   1171  HB2 ALA A  75      81.930  87.334  90.990  1.00                  
ATOM   1172  HB3 ALA A  75      81.737  88.217  89.460  1.00                  
ATOM   1173  C   ALA A  75      81.136  85.989  87.873  1.00                  
ATOM   1174  O   ALA A  75      80.193  85.213  87.713  1.00                  
ATOM   1175  N   GLY A  76      81.653  86.704  86.869  1.00                  
ATOM   1176  H   GLY A  76      82.411  87.349  87.079  1.00                  
ATOM   1177  CA  GLY A  76      81.211  86.619  85.481  1.00                  
ATOM   1178  HA1 GLY A  76      81.813  87.302  84.881  1.00                  
ATOM   1179  HA2 GLY A  76      80.166  86.922  85.412  1.00                  
ATOM   1180  C   GLY A  76      81.358  85.215  84.901  1.00                  
ATOM   1181  O   GLY A  76      80.403  84.699  84.321  1.00                  
ATOM   1182  N   LYS A  77      82.495  84.534  85.123  1.00                  
ATOM   1183  H   LYS A  77      83.270  85.024  85.566  1.00                  
ATOM   1184  CA  LYS A  77      82.650  83.128  84.710  1.00                  
ATOM   1185  HA  LYS A  77      82.415  83.098  83.647  1.00                  
ATOM   1186  CB  LYS A  77      84.102  82.633  84.881  1.00                  
ATOM   1187  HB1 LYS A  77      84.443  82.880  85.888  1.00                  
ATOM   1188  HB2 LYS A  77      84.740  83.166  84.173  1.00                  
ATOM   1189  CG  LYS A  77      84.283  81.110  84.677  1.00                  
ATOM   1190  HG1 LYS A  77      83.770  80.600  85.494  1.00                  
ATOM   1191  HG2 LYS A  77      85.342  80.869  84.783  1.00                  
ATOM   1192  CD  LYS A  77      83.787  80.536  83.327  1.00                  
ATOM   1193  HD1 LYS A  77      84.628  80.469  82.635  1.00                  
ATOM   1194  HD2 LYS A  77      83.040  81.191  82.882  1.00                  
ATOM   1195  CE  LYS A  77      83.156  79.147  83.530  1.00                  
ATOM   1196  HE1 LYS A  77      82.427  79.223  84.344  1.00                  
ATOM   1197  HE2 LYS A  77      83.933  78.445  83.844  1.00                  
ATOM   1198  NZ  LYS A  77      82.464  78.647  82.314  1.00                  
ATOM   1199  HZ1 LYS A  77      82.015  77.735  82.478  1.00                  
ATOM   1200  HZ2 LYS A  77      81.684  79.232  82.054  1.00                  
ATOM   1201  HZ3 LYS A  77      83.091  78.532  81.532  1.00                  
ATOM   1202  C   LYS A  77      81.628  82.188  85.374  1.00                  
ATOM   1203  O   LYS A  77      81.100  81.300  84.703  1.00                  
ATOM   1204  N   ARG A  78      81.328  82.367  86.665  1.00                  
ATOM   1205  H   ARG A  78      81.828  83.099  87.160  1.00                  
ATOM   1206  CA  ARG A  78      80.319  81.563  87.391  1.00                  
ATOM   1207  HA  ARG A  78      80.523  80.501  87.239  1.00                  
ATOM   1208  CB  ARG A  78      80.422  81.878  88.891  1.00                  
ATOM   1209  HB1 ARG A  78      79.527  81.517  89.400  1.00                  
ATOM   1210  HB2 ARG A  78      80.479  82.958  89.026  1.00                  
ATOM   1211  CG  ARG A  78      81.652  81.204  89.530  1.00                  
ATOM   1212  HG1 ARG A  78      82.481  81.193  88.821  1.00                  
ATOM   1213  HG2 ARG A  78      81.405  80.170  89.774  1.00                  
ATOM   1214  CD  ARG A  78      82.135  81.930  90.791  1.00                  
ATOM   1215  HD1 ARG A  78      82.569  82.878  90.474  1.00                  
ATOM   1216  HD2 ARG A  78      82.927  81.342  91.259  1.00                  
ATOM   1217  NE  ARG A  78      81.047  82.163  91.765  1.00                  
ATOM   1218  HE  ARG A  78      80.419  81.397  91.939  1.00                  
ATOM   1219  CZ  ARG A  78      80.813  83.299  92.402  1.00                  
ATOM   1220  NH1 ARG A  78      81.608  84.329  92.341  1.00                  
ATOM   1221 1HH1 ARG A  78      82.515  84.241  91.877  1.00                  
ATOM   1222 2HH1 ARG A  78      81.397  85.191  92.803  1.00                  
ATOM   1223  NH2 ARG A  78      79.754  83.426  93.148  1.00                  
ATOM   1224 1HH2 ARG A  78      79.084  82.680  93.203  1.00                  
ATOM   1225 2HH2 ARG A  78      79.605  84.279  93.653  1.00                  
ATOM   1226  C   ARG A  78      78.894  81.778  86.862  1.00                  
ATOM   1227  O   ARG A  78      78.173  80.804  86.644  1.00                  
ATOM   1228  N   ALA A  79      78.515  83.029  86.596  1.00                  
ATOM   1229  H   ALA A  79      79.160  83.781  86.813  1.00                  
ATOM   1230  CA  ALA A  79      77.230  83.383  85.995  1.00                  
ATOM   1231  HA  ALA A  79      76.429  82.971  86.610  1.00                  
ATOM   1232  CB  ALA A  79      77.096  84.911  85.990  1.00                  
ATOM   1233  HB1 ALA A  79      76.122  85.191  85.587  1.00                  
ATOM   1234  HB2 ALA A  79      77.181  85.295  87.008  1.00                  
ATOM   1235  HB3 ALA A  79      77.877  85.359  85.374  1.00                  
ATOM   1236  C   ALA A  79      77.067  82.801  84.583  1.00                  
ATOM   1237  O   ALA A  79      76.041  82.195  84.277  1.00                  
ATOM   1238  N   LEU A  80      78.107  82.909  83.754  1.00                  
ATOM   1239  H   LEU A  80      78.907  83.459  84.054  1.00                  
ATOM   1240  CA  LEU A  80      78.160  82.293  82.431  1.00                  
ATOM   1241  HA  LEU A  80      77.324  82.674  81.844  1.00                  
ATOM   1242  CB  LEU A  80      79.481  82.725  81.766  1.00                  
ATOM   1243  HB1 LEU A  80      80.306  82.372  82.384  1.00                  
ATOM   1244  HB2 LEU A  80      79.522  83.815  81.749  1.00                  
ATOM   1245  CG  LEU A  80      79.694  82.206  80.333  1.00                  
ATOM   1246  HG  LEU A  80      79.647  81.117  80.325  1.00                  
ATOM   1247  CD1 LEU A  80      78.659  82.759  79.352  1.00                  
ATOM   1248 1HD1 LEU A  80      78.887  82.414  78.344  1.00                  
ATOM   1249 2HD1 LEU A  80      77.664  82.401  79.615  1.00                  
ATOM   1250 3HD1 LEU A  80      78.668  83.849  79.371  1.00                  
ATOM   1251  CD2 LEU A  80      81.087  82.622  79.860  1.00                  
ATOM   1252 1HD2 LEU A  80      81.268  82.231  78.858  1.00                  
ATOM   1253 2HD2 LEU A  80      81.165  83.710  79.836  1.00                  
ATOM   1254 3HD2 LEU A  80      81.846  82.226  80.534  1.00                  
ATOM   1255  C   LEU A  80      78.023  80.768  82.495  1.00                  
ATOM   1256  O   LEU A  80      77.336  80.202  81.650  1.00                  
ATOM   1257  N   GLU A  81      78.628  80.097  83.487  1.00                  
ATOM   1258  H   GLU A  81      79.209  80.596  84.154  1.00                  
ATOM   1259  CA  GLU A  81      78.413  78.650  83.637  1.00                  
ATOM   1260  HA  GLU A  81      78.541  78.213  82.646  1.00                  
ATOM   1261  CB  GLU A  81      79.438  77.988  84.570  1.00                  
ATOM   1262  HB1 GLU A  81      79.199  78.230  85.606  1.00                  
ATOM   1263  HB2 GLU A  81      80.429  78.385  84.354  1.00                  
ATOM   1264  CG  GLU A  81      79.464  76.452  84.391  1.00                  
ATOM   1265  HG1 GLU A  81      78.505  76.037  84.710  1.00                  
ATOM   1266  HG2 GLU A  81      80.233  76.046  85.053  1.00                  
ATOM   1267  CD  GLU A  81      79.774  76.023  82.945  1.00                  
ATOM   1268  OE1 GLU A  81      80.708  76.638  82.369  1.00                  
ATOM   1269  OE2 GLU A  81      79.080  75.129  82.403  1.00                  
ATOM   1270  C   GLU A  81      76.972  78.300  84.060  1.00                  
ATOM   1271  O   GLU A  81      76.383  77.380  83.497  1.00                  
ATOM   1272  N   ALA A  82      76.356  79.050  84.983  1.00                  
ATOM   1273  H   ALA A  82      76.873  79.795  85.436  1.00                  
ATOM   1274  CA  ALA A  82      74.955  78.821  85.368  1.00                  
ATOM   1275  HA  ALA A  82      74.861  77.788  85.707  1.00                  
ATOM   1276  CB  ALA A  82      74.621  79.745  86.546  1.00                  
ATOM   1277  HB1 ALA A  82      73.600  79.557  86.879  1.00                  
ATOM   1278  HB2 ALA A  82      75.306  79.551  87.372  1.00                  
ATOM   1279  HB3 ALA A  82      74.711  80.789  86.243  1.00                  
ATOM   1280  C   ALA A  82      73.963  79.009  84.199  1.00                  
ATOM   1281  O   ALA A  82      73.041  78.204  84.015  1.00                  
ATOM   1282  N   LEU A  83      74.186  80.045  83.382  1.00                  
ATOM   1283  H   LEU A  83      74.939  80.680  83.631  1.00                  
ATOM   1284  CA  LEU A  83      73.431  80.328  82.161  1.00                  
ATOM   1285  HA  LEU A  83      72.368  80.359  82.403  1.00                  
ATOM   1286  CB  LEU A  83      73.864  81.696  81.603  1.00                  
ATOM   1287  HB1 LEU A  83      73.484  81.805  80.586  1.00                  
ATOM   1288  HB2 LEU A  83      74.953  81.719  81.553  1.00                  
ATOM   1289  CG  LEU A  83      73.367  82.892  82.439  1.00                  
ATOM   1290  HG  LEU A  83      73.552  82.710  83.497  1.00                  
ATOM   1291  CD1 LEU A  83      74.124  84.155  82.029  1.00                  
ATOM   1292 1HD1 LEU A  83      73.777  84.999  82.624  1.00                  
ATOM   1293 2HD1 LEU A  83      75.190  84.017  82.212  1.00                  
ATOM   1294 3HD1 LEU A  83      73.963  84.367  80.972  1.00                  
ATOM   1295  CD2 LEU A  83      71.871  83.150  82.243  1.00                  
ATOM   1296 1HD2 LEU A  83      71.570  84.018  82.829  1.00                  
ATOM   1297 2HD2 LEU A  83      71.656  83.339  81.191  1.00                  
ATOM   1298 3HD2 LEU A  83      71.291  82.293  82.581  1.00                  
ATOM   1299  C   LEU A  83      73.604  79.228  81.108  1.00                  
ATOM   1300  O   LEU A  83      72.615  78.754  80.548  1.00                  
ATOM   1301  N   LYS A  84      74.842  78.774  80.877  1.00                  
ATOM   1302  H   LYS A  84      75.618  79.226  81.355  1.00                  
ATOM   1303  CA  LYS A  84      75.137  77.647  79.985  1.00                  
ATOM   1304  HA  LYS A  84      74.737  77.882  78.998  1.00                  
ATOM   1305  CB  LYS A  84      76.663  77.471  79.855  1.00                  
ATOM   1306  HB1 LYS A  84      77.095  77.222  80.826  1.00                  
ATOM   1307  HB2 LYS A  84      77.087  78.429  79.549  1.00                  
ATOM   1308  CG  LYS A  84      77.073  76.421  78.798  1.00                  
ATOM   1309  HG1 LYS A  84      77.785  76.888  78.117  1.00                  
ATOM   1310  HG2 LYS A  84      76.208  76.127  78.203  1.00                  
ATOM   1311  CD  LYS A  84      77.741  75.162  79.375  1.00                  
ATOM   1312  HD1 LYS A  84      78.671  75.451  79.867  1.00                  
ATOM   1313  HD2 LYS A  84      77.982  74.485  78.554  1.00                  
ATOM   1314  CE  LYS A  84      76.839  74.434  80.374  1.00                  
ATOM   1315  HE1 LYS A  84      75.920  74.118  79.872  1.00                  
ATOM   1316  HE2 LYS A  84      76.588  75.120  81.184  1.00                  
ATOM   1317  NZ  LYS A  84      77.498  73.259  80.969  1.00                  
ATOM   1318  HZ1 LYS A  84      78.278  73.568  81.550  1.00                  
ATOM   1319  HZ2 LYS A  84      76.803  72.740  81.507  1.00                  
ATOM   1320  HZ3 LYS A  84      77.745  72.585  80.248  1.00                  
ATOM   1321  C   LYS A  84      74.436  76.373  80.448  1.00                  
ATOM   1322  O   LYS A  84      73.901  75.674  79.607  1.00                  
ATOM   1323  N   GLN A  85      74.389  76.084  81.750  1.00                  
ATOM   1324  H   GLN A  85      74.920  76.675  82.383  1.00                  
ATOM   1325  CA  GLN A  85      73.637  74.959  82.322  1.00                  
ATOM   1326  HA  GLN A  85      73.969  74.032  81.850  1.00                  
ATOM   1327  CB  GLN A  85      73.965  74.862  83.826  1.00                  
ATOM   1328  HB1 GLN A  85      73.965  75.854  84.271  1.00                  
ATOM   1329  HB2 GLN A  85      74.987  74.488  83.907  1.00                  
ATOM   1330  CG  GLN A  85      73.059  73.937  84.666  1.00                  
ATOM   1331  HG1 GLN A  85      73.561  73.751  85.615  1.00                  
ATOM   1332  HG2 GLN A  85      72.952  72.981  84.151  1.00                  
ATOM   1333  CD  GLN A  85      71.667  74.492  84.991  1.00                  
ATOM   1334  OE1 GLN A  85      70.662  73.796  84.948  1.00                  
ATOM   1335  NE2 GLN A  85      71.521  75.762  85.314  1.00                  
ATOM   1336 1HE2 GLN A  85      72.283  76.415  85.205  1.00                  
ATOM   1337 2HE2 GLN A  85      70.580  76.061  85.484  1.00                  
ATOM   1338  C   GLN A  85      72.133  75.092  82.047  1.00                  
ATOM   1339  O   GLN A  85      71.497  74.112  81.661  1.00                  
ATOM   1340  N   ALA A  86      71.546  76.286  82.199  1.00                  
ATOM   1341  H   ALA A  86      72.085  77.070  82.548  1.00                  
ATOM   1342  CA  ALA A  86      70.128  76.475  81.882  1.00                  
ATOM   1343  HA  ALA A  86      69.549  75.752  82.460  1.00                  
ATOM   1344  CB  ALA A  86      69.703  77.884  82.315  1.00                  
ATOM   1345  HB1 ALA A  86      68.632  78.008  82.149  1.00                  
ATOM   1346  HB2 ALA A  86      69.918  78.026  83.376  1.00                  
ATOM   1347  HB3 ALA A  86      70.243  78.635  81.738  1.00                  
ATOM   1348  C   ALA A  86      69.831  76.211  80.393  1.00                  
ATOM   1349  O   ALA A  86      68.858  75.529  80.061  1.00                  
ATOM   1350  N   VAL A  87      70.698  76.698  79.497  1.00                  
ATOM   1351  H   VAL A  87      71.469  77.264  79.841  1.00                  
ATOM   1352  CA  VAL A  87      70.605  76.454  78.049  1.00                  
ATOM   1353  HA  VAL A  87      69.612  76.750  77.714  1.00                  
ATOM   1354  CB  VAL A  87      71.636  77.311  77.287  1.00                  
ATOM   1355  HB  VAL A  87      72.622  77.175  77.732  1.00                  
ATOM   1356  CG1 VAL A  87      71.730  76.955  75.797  1.00                  
ATOM   1357 1HG1 VAL A  87      72.393  77.653  75.287  1.00                  
ATOM   1358 2HG1 VAL A  87      72.143  75.953  75.675  1.00                  
ATOM   1359 3HG1 VAL A  87      70.742  76.997  75.337  1.00                  
ATOM   1360  CG2 VAL A  87      71.261  78.797  77.374  1.00                  
ATOM   1361 1HG2 VAL A  87      72.037  79.399  76.901  1.00                  
ATOM   1362 2HG2 VAL A  87      70.309  78.978  76.873  1.00                  
ATOM   1363 3HG2 VAL A  87      71.177  79.107  78.414  1.00                  
ATOM   1364  C   VAL A  87      70.751  74.968  77.696  1.00                  
ATOM   1365  O   VAL A  87      69.953  74.443  76.931  1.00                  
ATOM   1366  N   GLU A  88      71.730  74.284  78.279  1.00                  
ATOM   1367  H   GLU A  88      72.360  74.813  78.877  1.00                  
ATOM   1368  CA  GLU A  88      72.053  72.860  78.127  1.00                  
ATOM   1369  HA  GLU A  88      72.299  72.644  77.089  1.00                  
ATOM   1370  CB  GLU A  88      73.326  72.654  78.973  1.00                  
ATOM   1371  HB1 GLU A  88      73.098  72.948  79.995  1.00                  
ATOM   1372  HB2 GLU A  88      74.076  73.346  78.589  1.00                  
ATOM   1373  CG  GLU A  88      74.010  71.285  79.030  1.00                  
ATOM   1374  HG1 GLU A  88      74.233  70.951  78.014  1.00                  
ATOM   1375  HG2 GLU A  88      73.341  70.562  79.502  1.00                  
ATOM   1376  CD  GLU A  88      75.308  71.431  79.854  1.00                  
ATOM   1377  OE1 GLU A  88      76.421  71.322  79.286  1.00                  
ATOM   1378  OE2 GLU A  88      75.215  71.783  81.054  1.00                  
ATOM   1379  C   GLU A  88      70.882  71.954  78.542  1.00                  
ATOM   1380  O   GLU A  88      70.485  71.037  77.821  1.00                  
ATOM   1381  N   ASN A  89      70.241  72.275  79.663  1.00                  
ATOM   1382  H   ASN A  89      70.641  73.025  80.219  1.00                  
ATOM   1383  CA  ASN A  89      69.039  71.618  80.173  1.00                  
ATOM   1384  HA  ASN A  89      69.215  70.543  80.219  1.00                  
ATOM   1385  CB  ASN A  89      68.890  72.179  81.598  1.00                  
ATOM   1386  HB1 ASN A  89      68.560  73.217  81.552  1.00                  
ATOM   1387  HB2 ASN A  89      69.872  72.175  82.073  1.00                  
ATOM   1388  CG  ASN A  89      67.981  71.429  82.543  1.00                  
ATOM   1389  OD1 ASN A  89      67.299  70.463  82.218  1.00                  
ATOM   1390  ND2 ASN A  89      68.003  71.847  83.786  1.00                  
ATOM   1391 1HD2 ASN A  89      68.660  72.571  84.058  1.00                  
ATOM   1392 2HD2 ASN A  89      67.441  71.374  84.468  1.00                  
ATOM   1393  C   ASN A  89      67.816  71.877  79.284  1.00                  
ATOM   1394  O   ASN A  89      67.069  70.935  79.020  1.00                  
ATOM   1395  N   LYS A  90      67.631  73.102  78.764  1.00                  
ATOM   1396  H   LYS A  90      68.280  73.838  79.037  1.00                  
ATOM   1397  CA  LYS A  90      66.584  73.418  77.771  1.00                  
ATOM   1398  HA  LYS A  90      65.614  73.159  78.197  1.00                  
ATOM   1399  CB  LYS A  90      66.587  74.931  77.466  1.00                  
ATOM   1400  HB1 LYS A  90      67.558  75.217  77.064  1.00                  
ATOM   1401  HB2 LYS A  90      66.422  75.487  78.390  1.00                  
ATOM   1402  CG  LYS A  90      65.500  75.311  76.447  1.00                  
ATOM   1403  HG1 LYS A  90      64.517  75.131  76.883  1.00                  
ATOM   1404  HG2 LYS A  90      65.603  74.675  75.575  1.00                  
ATOM   1405  CD  LYS A  90      65.592  76.773  75.981  1.00                  
ATOM   1406  HD1 LYS A  90      66.619  77.015  75.701  1.00                  
ATOM   1407  HD2 LYS A  90      65.292  77.421  76.806  1.00                  
ATOM   1408  CE  LYS A  90      64.656  77.007  74.785  1.00                  
ATOM   1409  HE1 LYS A  90      64.481  78.078  74.658  1.00                  
ATOM   1410  HE2 LYS A  90      63.695  76.531  75.006  1.00                  
ATOM   1411  NZ  LYS A  90      65.200  76.435  73.528  1.00                  
ATOM   1412  HZ1 LYS A  90      65.629  75.517  73.680  1.00                  
ATOM   1413  HZ2 LYS A  90      64.455  76.118  72.899  1.00                  
ATOM   1414  HZ3 LYS A  90      65.845  77.025  73.033  1.00                  
ATOM   1415  C   LYS A  90      66.737  72.576  76.504  1.00                  
ATOM   1416  O   LYS A  90      65.797  71.867  76.153  1.00                  
ATOM   1417  N   ILE A  91      67.909  72.588  75.862  1.00                  
ATOM   1418  H   ILE A  91      68.654  73.183  76.213  1.00                  
ATOM   1419  CA  ILE A  91      68.140  71.803  74.641  1.00                  
ATOM   1420  HA  ILE A  91      67.316  72.035  73.965  1.00                  
ATOM   1421  CB  ILE A  91      69.427  72.187  73.879  1.00                  
ATOM   1422  HB  ILE A  91      69.445  71.592  72.964  1.00                  
ATOM   1423  CG2 ILE A  91      69.350  73.666  73.455  1.00                  
ATOM   1424 1HG2 ILE A  91      70.145  73.895  72.747  1.00                  
ATOM   1425 2HG2 ILE A  91      68.394  73.859  72.964  1.00                  
ATOM   1426 3HG2 ILE A  91      69.445  74.316  74.323  1.00                  
ATOM   1427  CG1 ILE A  91      70.712  71.863  74.665  1.00                  
ATOM   1428 1HG1 ILE A  91      70.713  70.806  74.930  1.00                  
ATOM   1429 2HG1 ILE A  91      70.717  72.443  75.581  1.00                  
ATOM   1430  CD1 ILE A  91      72.011  72.147  73.904  1.00                  
ATOM   1431  HD1 ILE A  91      72.857  71.793  74.494  1.00                  
ATOM   1432  HD2 ILE A  91      72.004  71.627  72.946  1.00                  
ATOM   1433  HD3 ILE A  91      72.130  73.218  73.739  1.00                  
ATOM   1434  C   ILE A  91      68.035  70.287  74.884  1.00                  
ATOM   1435  O   ILE A  91      67.566  69.546  74.021  1.00                  
ATOM   1436  N   PHE A  92      68.361  69.809  76.088  1.00                  
ATOM   1437  H   PHE A  92      68.849  70.419  76.737  1.00                  
ATOM   1438  CA  PHE A  92      68.085  68.429  76.496  1.00                  
ATOM   1439  HA  PHE A  92      68.489  67.768  75.727  1.00                  
ATOM   1440  CB  PHE A  92      68.881  68.177  77.789  1.00                  
ATOM   1441  HB1 PHE A  92      68.515  68.864  78.549  1.00                  
ATOM   1442  HB2 PHE A  92      69.919  68.448  77.589  1.00                  
ATOM   1443  CG  PHE A  92      68.920  66.790  78.408  1.00                  
ATOM   1444  CD1 PHE A  92      68.364  65.648  77.794  1.00                  
ATOM   1445  HD1 PHE A  92      67.951  65.693  76.797  1.00                  
ATOM   1446  CE1 PHE A  92      68.370  64.413  78.463  1.00                  
ATOM   1447  HE1 PHE A  92      67.954  63.538  77.981  1.00                  
ATOM   1448  CZ  PHE A  92      68.954  64.302  79.736  1.00                  
ATOM   1449  HZ  PHE A  92      68.978  63.342  80.239  1.00                  
ATOM   1450  CE2 PHE A  92      69.558  65.422  80.329  1.00                  
ATOM   1451  HE2 PHE A  92      70.059  65.328  81.285  1.00                  
ATOM   1452  CD2 PHE A  92      69.554  66.656  79.659  1.00                  
ATOM   1453  HD2 PHE A  92      70.047  67.511  80.106  1.00                  
ATOM   1454  C   PHE A  92      66.560  68.138  76.589  1.00                  
ATOM   1455  O   PHE A  92      66.094  67.092  76.118  1.00                  
ATOM   1456  N   ARG A  93      65.742  69.059  77.134  1.00                  
ATOM   1457  H   ARG A  93      66.154  69.915  77.502  1.00                  
ATOM   1458  CA  ARG A  93      64.268  68.936  77.083  1.00                  
ATOM   1459  HA  ARG A  93      63.972  67.986  77.518  1.00                  
ATOM   1460  CB  ARG A  93      63.515  70.071  77.813  1.00                  
ATOM   1461  HB1 ARG A  93      62.450  69.843  77.733  1.00                  
ATOM   1462  HB2 ARG A  93      63.669  71.007  77.276  1.00                  
ATOM   1463  CG  ARG A  93      63.803  70.333  79.299  1.00                  
ATOM   1464  HG1 ARG A  93      62.986  70.945  79.683  1.00                  
ATOM   1465  HG2 ARG A  93      64.695  70.943  79.393  1.00                  
ATOM   1466  CD  ARG A  93      63.916  69.086  80.189  1.00                  
ATOM   1467  HD1 ARG A  93      63.553  68.206  79.659  1.00                  
ATOM   1468  HD2 ARG A  93      63.261  69.230  81.051  1.00                  
ATOM   1469  NE  ARG A  93      65.287  68.892  80.697  1.00                  
ATOM   1470  HE  ARG A  93      65.658  69.613  81.309  1.00                  
ATOM   1471  CZ  ARG A  93      66.119  67.898  80.464  1.00                  
ATOM   1472  NH1 ARG A  93      65.899  66.956  79.590  1.00                  
ATOM   1473 1HH1 ARG A  93      65.113  67.049  78.978  1.00                  
ATOM   1474 2HH1 ARG A  93      66.628  66.295  79.381  1.00                  
ATOM   1475  NH2 ARG A  93      67.228  67.849  81.136  1.00                  
ATOM   1476 1HH2 ARG A  93      67.453  68.646  81.728  1.00                  
ATOM   1477 2HH2 ARG A  93      67.891  67.108  80.992  1.00                  
ATOM   1478  C   ARG A  93      63.755  68.874  75.652  1.00                  
ATOM   1479  O   ARG A  93      62.932  68.016  75.374  1.00                  
ATOM   1480  N   GLU A  94      64.250  69.729  74.764  1.00                  
ATOM   1481  H   GLU A  94      64.898  70.438  75.091  1.00                  
ATOM   1482  CA  GLU A  94      63.846  69.765  73.353  1.00                  
ATOM   1483  HA  GLU A  94      62.761  69.858  73.298  1.00                  
ATOM   1484  CB  GLU A  94      64.452  71.014  72.685  1.00                  
ATOM   1485  HB1 GLU A  94      64.298  70.964  71.607  1.00                  
ATOM   1486  HB2 GLU A  94      65.522  71.050  72.885  1.00                  
ATOM   1487  CG  GLU A  94      63.762  72.279  73.230  1.00                  
ATOM   1488  HG1 GLU A  94      63.710  72.234  74.319  1.00                  
ATOM   1489  HG2 GLU A  94      62.733  72.296  72.864  1.00                  
ATOM   1490  CD  GLU A  94      64.466  73.589  72.861  1.00                  
ATOM   1491  OE1 GLU A  94      63.798  74.519  72.349  1.00                  
ATOM   1492  OE2 GLU A  94      65.637  73.799  73.258  1.00                  
ATOM   1493  C   GLU A  94      64.189  68.455  72.625  1.00                  
ATOM   1494  O   GLU A  94      63.340  67.920  71.922  1.00                  
ATOM   1495  N   SER A  95      65.355  67.863  72.907  1.00                  
ATOM   1496  H   SER A  95      66.012  68.378  73.476  1.00                  
ATOM   1497  CA  SER A  95      65.746  66.529  72.416  1.00                  
ATOM   1498  HA  SER A  95      65.748  66.532  71.323  1.00                  
ATOM   1499  CB  SER A  95      67.152  66.164  72.914  1.00                  
ATOM   1500  HB1 SER A  95      67.466  65.239  72.426  1.00                  
ATOM   1501  HB2 SER A  95      67.118  65.984  73.988  1.00                  
ATOM   1502  OG  SER A  95      68.126  67.161  72.666  1.00                  
ATOM   1503  HG  SER A  95      67.826  68.020  73.001  1.00                  
ATOM   1504  C   SER A  95      64.799  65.422  72.891  1.00                  
ATOM   1505  O   SER A  95      64.437  64.542  72.116  1.00                  
ATOM   1506  N   LEU A  96      64.386  65.434  74.170  1.00                  
ATOM   1507  H   LEU A  96      64.706  66.177  74.777  1.00                  
ATOM   1508  CA  LEU A  96      63.417  64.444  74.673  1.00                  
ATOM   1509  HA  LEU A  96      63.731  63.451  74.347  1.00                  
ATOM   1510  CB  LEU A  96      63.362  64.469  76.210  1.00                  
ATOM   1511  HB1 LEU A  96      62.538  63.828  76.527  1.00                  
ATOM   1512  HB2 LEU A  96      63.131  65.485  76.531  1.00                  
ATOM   1513  CG  LEU A  96      64.637  63.992  76.930  1.00                  
ATOM   1514  HG  LEU A  96      65.467  64.648  76.679  1.00                  
ATOM   1515  CD1 LEU A  96      64.404  64.061  78.442  1.00                  
ATOM   1516 1HD1 LEU A  96      65.331  63.833  78.967  1.00                  
ATOM   1517 2HD1 LEU A  96      64.063  65.055  78.723  1.00                  
ATOM   1518 3HD1 LEU A  96      63.644  63.334  78.732  1.00                  
ATOM   1519  CD2 LEU A  96      65.031  62.552  76.590  1.00                  
ATOM   1520 1HD2 LEU A  96      65.869  62.239  77.212  1.00                  
ATOM   1521 2HD2 LEU A  96      64.187  61.881  76.755  1.00                  
ATOM   1522 3HD2 LEU A  96      65.342  62.491  75.548  1.00                  
ATOM   1523  C   LEU A  96      62.003  64.634  74.100  1.00                  
ATOM   1524  O   LEU A  96      61.291  63.653  73.908  1.00                  
ATOM   1525  N   VAL A  97      61.593  65.876  73.833  1.00                  
ATOM   1526  H   VAL A  97      62.226  66.638  74.042  1.00                  
ATOM   1527  CA  VAL A  97      60.318  66.204  73.182  1.00                  
ATOM   1528  HA  VAL A  97      59.514  65.679  73.698  1.00                  
ATOM   1529  CB  VAL A  97      60.029  67.720  73.262  1.00                  
ATOM   1530  HB  VAL A  97      60.932  68.274  73.012  1.00                  
ATOM   1531  CG1 VAL A  97      58.909  68.193  72.326  1.00                  
ATOM   1532 1HG1 VAL A  97      58.699  69.249  72.494  1.00                  
ATOM   1533 2HG1 VAL A  97      59.217  68.075  71.287  1.00                  
ATOM   1534 3HG1 VAL A  97      58.004  67.609  72.497  1.00                  
ATOM   1535  CG2 VAL A  97      59.600  68.100  74.688  1.00                  
ATOM   1536 1HG2 VAL A  97      59.491  69.182  74.764  1.00                  
ATOM   1537 2HG2 VAL A  97      58.650  67.624  74.932  1.00                  
ATOM   1538 3HG2 VAL A  97      60.351  67.775  75.405  1.00                  
ATOM   1539  C   VAL A  97      60.297  65.689  71.739  1.00                  
ATOM   1540  O   VAL A  97      59.328  65.047  71.345  1.00                  
ATOM   1541  N   GLU A  98      61.373  65.908  70.980  1.00                  
ATOM   1542  H   GLU A  98      62.128  66.474  71.358  1.00                  
ATOM   1543  CA  GLU A  98      61.534  65.419  69.608  1.00                  
ATOM   1544  HA  GLU A  98      60.681  65.746  69.012  1.00                  
ATOM   1545  CB  GLU A  98      62.809  66.035  69.004  1.00                  
ATOM   1546  HB1 GLU A  98      63.677  65.690  69.569  1.00                  
ATOM   1547  HB2 GLU A  98      62.749  67.121  69.093  1.00                  
ATOM   1548  CG  GLU A  98      62.980  65.674  67.523  1.00                  
ATOM   1549  HG1 GLU A  98      62.094  66.008  66.976  1.00                  
ATOM   1550  HG2 GLU A  98      63.053  64.589  67.413  1.00                  
ATOM   1551  CD  GLU A  98      64.240  66.312  66.927  1.00                  
ATOM   1552  OE1 GLU A  98      65.343  65.966  67.408  1.00                  
ATOM   1553  OE2 GLU A  98      64.089  67.118  65.980  1.00                  
ATOM   1554  C   GLU A  98      61.575  63.881  69.533  1.00                  
ATOM   1555  O   GLU A  98      60.862  63.277  68.732  1.00                  
ATOM   1556  N   TRP A  99      62.364  63.236  70.400  1.00                  
ATOM   1557  H   TRP A  99      62.959  63.796  71.004  1.00                  
ATOM   1558  CA  TRP A  99      62.503  61.773  70.462  1.00                  
ATOM   1559  HA  TRP A  99      62.759  61.416  69.465  1.00                  
ATOM   1560  CB  TRP A  99      63.668  61.461  71.415  1.00                  
ATOM   1561  HB1 TRP A  99      63.406  61.833  72.406  1.00                  
ATOM   1562  HB2 TRP A  99      64.543  62.018  71.078  1.00                  
ATOM   1563  CG  TRP A  99      64.083  60.027  71.547  1.00                  
ATOM   1564  CD1 TRP A  99      64.238  59.153  70.527  1.00                  
ATOM   1565  HD1 TRP A  99      64.054  59.389  69.485  1.00                  
ATOM   1566  NE1 TRP A  99      64.638  57.927  71.019  1.00                  
ATOM   1567  HE1 TRP A  99      64.770  57.114  70.436  1.00                  
ATOM   1568  CE2 TRP A  99      64.774  57.950  72.390  1.00                  
ATOM   1569  CZ2 TRP A  99      65.153  56.981  73.332  1.00                  
ATOM   1570  HZ2 TRP A  99      65.414  55.983  73.014  1.00                  
ATOM   1571  CH2 TRP A  99      65.180  57.327  74.694  1.00                  
ATOM   1572  HH2 TRP A  99      65.464  56.592  75.436  1.00                  
ATOM   1573  CZ3 TRP A  99      64.831  58.630  75.094  1.00                  
ATOM   1574  HZ3 TRP A  99      64.846  58.894  76.142  1.00                  
ATOM   1575  CE3 TRP A  99      64.457  59.594  74.136  1.00                  
ATOM   1576  HE3 TRP A  99      64.177  60.588  74.448  1.00                  
ATOM   1577  CD2 TRP A  99      64.419  59.281  72.760  1.00                  
ATOM   1578  C   TRP A  99      61.219  61.039  70.886  1.00                  
ATOM   1579  O   TRP A  99      61.038  59.864  70.562  1.00                  
ATOM   1580  N   LEU A 100      60.312  61.742  71.571  1.00                  
ATOM   1581  H   LEU A 100      60.558  62.696  71.804  1.00                  
ATOM   1582  CA  LEU A 100      58.972  61.287  71.931  1.00                  
ATOM   1583  HA  LEU A 100      58.773  60.313  71.484  1.00                  
ATOM   1584  CB  LEU A 100      58.809  61.197  73.465  1.00                  
ATOM   1585  HB1 LEU A 100      57.743  61.077  73.666  1.00                  
ATOM   1586  HB2 LEU A 100      59.101  62.149  73.910  1.00                  
ATOM   1587  CG  LEU A 100      59.520  60.055  74.224  1.00                  
ATOM   1588  HG  LEU A 100      59.109  60.052  75.234  1.00                  
ATOM   1589  CD1 LEU A 100      59.240  58.679  73.617  1.00                  
ATOM   1590 1HD1 LEU A 100      59.632  57.903  74.273  1.00                  
ATOM   1591 2HD1 LEU A 100      58.166  58.541  73.501  1.00                  
ATOM   1592 3HD1 LEU A 100      59.725  58.594  72.643  1.00                  
ATOM   1593  CD2 LEU A 100      61.032  60.225  74.370  1.00                  
ATOM   1594 1HD2 LEU A 100      61.422  59.468  75.049  1.00                  
ATOM   1595 2HD2 LEU A 100      61.522  60.108  73.406  1.00                  
ATOM   1596 3HD2 LEU A 100      61.255  61.211  74.773  1.00                  
ATOM   1597  C   LEU A 100      57.962  62.266  71.317  1.00                  
ATOM   1598  O   LEU A 100      58.233  63.258  70.641  1.00                  
TER
END
