# Supplementary material for: Effective Identification of Bacterial Type III Secretion Signals Using Joint Element Features
Source: PLoS One. 2013 Apr 4;8(4):e59754. doi: 10.1371/journal.pone.0059754 (PMC3617162; doi:10.1371/journal.pone.0059754)
Supplement: Zip file S1 — Predicted 3D structure of T3S and non-T3S signal sequences. (ZIP) [file pone.0059754.s017.zip › Supplemental_Zip_FileS1.Predicted_structure/neg/neg55.pdb]

HEADER protein
METHOD
METHOD    The models are generated by I-TASSER which combines the
METHOD    methods of threading, ab initio modeling and structural
METHOD    refinement. The procedure is fully automated.
METHOD
METHOD    Please cite following articles when you use the I-TASSER server:
METHOD 1. Ambrish Roy, Alper Kucukural, Yang Zhang. I-TASSER: a unified
METHOD    platform for automated protein structure and function prediction.
METHOD    Nature Protocols, vol 5, 725-738 (2010). 
METHOD 2. Yang Zhang. I-TASSER server for protein 3D structure prediction.
METHOD    BMC Bioinformatics, vol 9, 40 (2008).
METHOD
MODEL  1
REMARK PARENT N/A
ATOM      1  N   HIS A   1      42.160  69.070  57.339  1.00                  
ATOM      2  CA  HIS A   1      41.342  69.916  56.472  1.00                  
ATOM      3  HA  HIS A   1      40.316  69.598  56.618  1.00                  
ATOM      4  CB  HIS A   1      41.406  71.381  56.927  1.00                  
ATOM      5  HB1 HIS A   1      40.986  72.024  56.153  1.00                  
ATOM      6  HB2 HIS A   1      42.446  71.673  57.078  1.00                  
ATOM      7  CG  HIS A   1      40.608  71.637  58.184  1.00                  
ATOM      8  ND1 HIS A   1      39.224  71.447  58.328  1.00                  
ATOM      9  CE1 HIS A   1      38.936  71.850  59.578  1.00                  
ATOM     10  HE1 HIS A   1      37.944  71.852  60.012  1.00                  
ATOM     11  NE2 HIS A   1      40.046  72.264  60.215  1.00                  
ATOM     12  HE2 HIS A   1      40.086  72.623  61.160  1.00                  
ATOM     13  CD2 HIS A   1      41.109  72.137  59.349  1.00                  
ATOM     14  HD2 HIS A   1      42.143  72.394  59.536  1.00                  
ATOM     15  C   HIS A   1      41.629  69.710  54.977  1.00                  
ATOM     16  O   HIS A   1      41.212  70.515  54.146  1.00                  
ATOM     17  N   SER A   2      42.246  68.578  54.617  1.00                  
ATOM     18  H   SER A   2      42.556  67.992  55.380  1.00                  
ATOM     19  CA  SER A   2      42.244  68.034  53.243  1.00                  
ATOM     20  HA  SER A   2      42.839  68.693  52.610  1.00                  
ATOM     21  CB  SER A   2      42.891  66.647  53.205  1.00                  
ATOM     22  HB1 SER A   2      42.701  66.189  52.233  1.00                  
ATOM     23  HB2 SER A   2      42.460  66.013  53.981  1.00                  
ATOM     24  OG  SER A   2      44.291  66.754  53.386  1.00                  
ATOM     25  HG  SER A   2      44.481  67.248  54.189  1.00                  
ATOM     26  C   SER A   2      40.822  67.996  52.685  1.00                  
ATOM     27  O   SER A   2      39.986  67.260  53.210  1.00                  
ATOM     28  N   HIS A   3      40.546  68.894  51.727  1.00                  
ATOM     29  H   HIS A   3      41.348  69.370  51.339  1.00                  
ATOM     30  CA  HIS A   3      39.260  69.570  51.454  1.00                  
ATOM     31  HA  HIS A   3      39.500  70.626  51.583  1.00                  
ATOM     32  CB  HIS A   3      38.834  69.491  49.976  1.00                  
ATOM     33  HB1 HIS A   3      37.955  70.122  49.838  1.00                  
ATOM     34  HB2 HIS A   3      38.547  68.484  49.701  1.00                  
ATOM     35  CG  HIS A   3      39.906  69.961  49.023  1.00                  
ATOM     36  ND1 HIS A   3      41.073  69.262  48.705  1.00                  
ATOM     37  CE1 HIS A   3      41.752  70.046  47.853  1.00                  
ATOM     38  HE1 HIS A   3      42.709  69.792  47.414  1.00                  
ATOM     39  NE2 HIS A   3      41.080  71.188  47.625  1.00                  
ATOM     40  HE2 HIS A   3      41.389  71.937  47.018  1.00                  
ATOM     41  CD2 HIS A   3      39.912  71.152  48.356  1.00                  
ATOM     42  HD2 HIS A   3      39.148  71.915  48.408  1.00                  
ATOM     43  C   HIS A   3      38.144  69.380  52.494  1.00                  
ATOM     44  O   HIS A   3      37.023  69.002  52.177  1.00                  
ATOM     45  N   SER A   4      38.514  69.612  53.754  1.00                  
ATOM     46  H   SER A   4      39.441  70.012  53.856  1.00                  
ATOM     47  CA  SER A   4      37.874  69.164  54.992  1.00                  
ATOM     48  HA  SER A   4      38.679  68.817  55.634  1.00                  
ATOM     49  CB  SER A   4      37.227  70.352  55.721  1.00                  
ATOM     50  HB1 SER A   4      36.268  70.598  55.264  1.00                  
ATOM     51  HB2 SER A   4      37.880  71.224  55.639  1.00                  
ATOM     52  OG  SER A   4      37.057  70.048  57.101  1.00                  
ATOM     53  HG  SER A   4      37.777  70.523  57.569  1.00                  
ATOM     54  C   SER A   4      36.921  67.982  54.867  1.00                  
ATOM     55  O   SER A   4      35.703  68.159  54.871  1.00                  
ATOM     56  N   LYS A   5      37.486  66.766  54.842  1.00                  
ATOM     57  H   LYS A   5      38.498  66.761  54.766  1.00                  
ATOM     58  CA  LYS A   5      36.780  65.516  54.497  1.00                  
ATOM     59  HA  LYS A   5      37.483  64.689  54.582  1.00                  
ATOM     60  CB  LYS A   5      35.621  65.201  55.476  1.00                  
ATOM     61  HB1 LYS A   5      35.139  64.276  55.155  1.00                  
ATOM     62  HB2 LYS A   5      34.854  65.972  55.426  1.00                  
ATOM     63  CG  LYS A   5      36.092  65.014  56.933  1.00                  
ATOM     64  HG1 LYS A   5      37.102  65.401  57.068  1.00                  
ATOM     65  HG2 LYS A   5      36.142  63.940  57.123  1.00                  
ATOM     66  CD  LYS A   5      35.178  65.647  58.002  1.00                  
ATOM     67  HD1 LYS A   5      35.327  65.080  58.922  1.00                  
ATOM     68  HD2 LYS A   5      34.127  65.543  57.725  1.00                  
ATOM     69  CE  LYS A   5      35.528  67.113  58.322  1.00                  
ATOM     70  HE1 LYS A   5      36.614  67.231  58.259  1.00                  
ATOM     71  HE2 LYS A   5      35.239  67.319  59.357  1.00                  
ATOM     72  NZ  LYS A   5      34.865  68.097  57.432  1.00                  
ATOM     73  HZ1 LYS A   5      35.292  69.016  57.537  1.00                  
ATOM     74  HZ2 LYS A   5      35.013  67.866  56.451  1.00                  
ATOM     75  HZ3 LYS A   5      33.871  68.158  57.592  1.00                  
ATOM     76  C   LYS A   5      36.372  65.641  53.030  1.00                  
ATOM     77  O   LYS A   5      35.210  65.918  52.748  1.00                  
ATOM     78  N   PRO A   6      37.341  65.485  52.102  1.00                  
ATOM     79  CD  PRO A   6      38.526  64.654  52.280  1.00                  
ATOM     80  HD1 PRO A   6      38.241  63.637  52.552  1.00                  
ATOM     81  HD2 PRO A   6      39.176  65.060  53.051  1.00                  
ATOM     82  CG  PRO A   6      39.247  64.648  50.936  1.00                  
ATOM     83  HG1 PRO A   6      38.871  63.831  50.335  1.00                  
ATOM     84  HG2 PRO A   6      40.331  64.594  51.048  1.00                  
ATOM     85  CB  PRO A   6      38.804  65.937  50.280  1.00                  
ATOM     86  HB1 PRO A   6      38.902  65.896  49.194  1.00                  
ATOM     87  HB2 PRO A   6      39.420  66.737  50.671  1.00                  
ATOM     88  CA  PRO A   6      37.355  66.095  50.765  1.00                  
ATOM     89  HA  PRO A   6      37.111  67.147  50.834  1.00                  
ATOM     90  C   PRO A   6      36.338  65.485  49.789  1.00                  
ATOM     91  O   PRO A   6      36.486  65.595  48.574  1.00                  
ATOM     92  N   THR A   7      35.394  64.709  50.322  1.00                  
ATOM     93  H   THR A   7      35.205  64.882  51.300  1.00                  
ATOM     94  CA  THR A   7      34.614  63.622  49.722  1.00                  
ATOM     95  HA  THR A   7      34.267  63.005  50.551  1.00                  
ATOM     96  CB  THR A   7      33.335  64.137  49.029  1.00                  
ATOM     97  HB  THR A   7      32.783  63.291  48.619  1.00                  
ATOM     98  CG2 THR A   7      32.411  64.858  50.012  1.00                  
ATOM     99 1HG2 THR A   7      31.477  65.122  49.516  1.00                  
ATOM    100 2HG2 THR A   7      32.178  64.198  50.848  1.00                  
ATOM    101 3HG2 THR A   7      32.885  65.764  50.393  1.00                  
ATOM    102  OG1 THR A   7      33.592  65.057  47.985  1.00                  
ATOM    103  HG1 THR A   7      32.764  65.540  47.882  1.00                  
ATOM    104  C   THR A   7      35.356  62.637  48.819  1.00                  
ATOM    105  O   THR A   7      34.765  61.746  48.219  1.00                  
ATOM    106  N   LYS A   8      36.675  62.784  48.762  1.00                  
ATOM    107  H   LYS A   8      37.034  63.583  49.256  1.00                  
ATOM    108  CA  LYS A   8      37.637  62.076  47.930  1.00                  
ATOM    109  HA  LYS A   8      37.214  61.130  47.587  1.00                  
ATOM    110  CB  LYS A   8      37.953  62.965  46.705  1.00                  
ATOM    111  HB1 LYS A   8      38.776  62.522  46.141  1.00                  
ATOM    112  HB2 LYS A   8      38.281  63.943  47.062  1.00                  
ATOM    113  CG  LYS A   8      36.755  63.130  45.746  1.00                  
ATOM    114  HG1 LYS A   8      35.833  63.295  46.299  1.00                  
ATOM    115  HG2 LYS A   8      36.638  62.202  45.185  1.00                  
ATOM    116  CD  LYS A   8      36.923  64.292  44.755  1.00                  
ATOM    117  HD1 LYS A   8      36.149  64.211  43.990  1.00                  
ATOM    118  HD2 LYS A   8      37.890  64.191  44.257  1.00                  
ATOM    119  CE  LYS A   8      36.839  65.688  45.401  1.00                  
ATOM    120  HE1 LYS A   8      37.049  66.433  44.629  1.00                  
ATOM    121  HE2 LYS A   8      37.616  65.776  46.168  1.00                  
ATOM    122  NZ  LYS A   8      35.511  65.965  46.010  1.00                  
ATOM    123  HZ1 LYS A   8      35.454  66.922  46.329  1.00                  
ATOM    124  HZ2 LYS A   8      34.749  65.766  45.382  1.00                  
ATOM    125  HZ3 LYS A   8      35.380  65.406  46.857  1.00                  
ATOM    126  C   LYS A   8      38.872  61.761  48.791  1.00                  
ATOM    127  O   LYS A   8      39.955  62.258  48.485  1.00                  
ATOM    128  N   PRO A   9      38.680  61.111  49.962  1.00                  
ATOM    129  CD  PRO A   9      37.562  60.222  50.261  1.00                  
ATOM    130  HD1 PRO A   9      37.314  59.587  49.410  1.00                  
ATOM    131  HD2 PRO A   9      36.692  60.807  50.560  1.00                  
ATOM    132  CG  PRO A   9      38.017  59.366  51.441  1.00                  
ATOM    133  HG1 PRO A   9      38.596  58.516  51.077  1.00                  
ATOM    134  HG2 PRO A   9      37.175  59.028  52.045  1.00                  
ATOM    135  CB  PRO A   9      38.927  60.319  52.212  1.00                  
ATOM    136  HB1 PRO A   9      39.656  59.779  52.819  1.00                  
ATOM    137  HB2 PRO A   9      38.316  60.963  52.847  1.00                  
ATOM    138  CA  PRO A   9      39.587  61.165  51.114  1.00                  
ATOM    139  HA  PRO A   9      39.672  62.176  51.492  1.00                  
ATOM    140  C   PRO A   9      40.998  60.684  50.748  1.00                  
ATOM    141  O   PRO A   9      41.246  59.486  50.642  1.00                  
ATOM    142  N   LEU A  10      41.881  61.668  50.533  1.00                  
ATOM    143  H   LEU A  10      41.530  62.608  50.609  1.00                  
ATOM    144  CA  LEU A  10      43.271  61.547  50.089  1.00                  
ATOM    145  HA  LEU A  10      43.483  62.423  49.477  1.00                  
ATOM    146  CB  LEU A  10      44.181  61.612  51.336  1.00                  
ATOM    147  HB1 LEU A  10      44.050  60.686  51.899  1.00                  
ATOM    148  HB2 LEU A  10      43.853  62.433  51.975  1.00                  
ATOM    149  CG  LEU A  10      45.686  61.804  51.048  1.00                  
ATOM    150  HG  LEU A  10      46.042  61.055  50.344  1.00                  
ATOM    151  CD1 LEU A  10      46.000  63.187  50.476  1.00                  
ATOM    152 1HD1 LEU A  10      47.075  63.285  50.323  1.00                  
ATOM    153 2HD1 LEU A  10      45.500  63.325  49.519  1.00                  
ATOM    154 3HD1 LEU A  10      45.668  63.963  51.167  1.00                  
ATOM    155  CD2 LEU A  10      46.473  61.656  52.350  1.00                  
ATOM    156 1HD2 LEU A  10      47.538  61.783  52.158  1.00                  
ATOM    157 2HD2 LEU A  10      46.143  62.401  53.075  1.00                  
ATOM    158 3HD2 LEU A  10      46.311  60.659  52.760  1.00                  
ATOM    159  C   LEU A  10      43.543  60.323  49.189  1.00                  
ATOM    160  O   LEU A  10      44.292  59.421  49.553  1.00                  
ATOM    161  N   GLY A  11      42.886  60.296  48.023  1.00                  
ATOM    162  H   GLY A  11      42.270  61.074  47.841  1.00                  
ATOM    163  CA  GLY A  11      42.892  59.197  47.049  1.00                  
ATOM    164  HA1 GLY A  11      42.567  59.584  46.084  1.00                  
ATOM    165  HA2 GLY A  11      42.148  58.472  47.379  1.00                  
ATOM    166  C   GLY A  11      44.215  58.443  46.835  1.00                  
ATOM    167  O   GLY A  11      45.317  58.961  47.031  1.00                  
ATOM    168  N   THR A  12      44.100  57.215  46.322  1.00                  
ATOM    169  H   THR A  12      43.171  56.835  46.203  1.00                  
ATOM    170  CA  THR A  12      45.250  56.323  46.076  1.00                  
ATOM    171  HA  THR A  12      45.672  56.058  47.040  1.00                  
ATOM    172  CB  THR A  12      44.785  54.995  45.456  1.00                  
ATOM    173  HB  THR A  12      43.937  54.631  46.038  1.00                  
ATOM    174  CG2 THR A  12      44.346  55.088  43.993  1.00                  
ATOM    175 1HG2 THR A  12      43.939  54.124  43.685  1.00                  
ATOM    176 2HG2 THR A  12      43.571  55.844  43.877  1.00                  
ATOM    177 3HG2 THR A  12      45.191  55.328  43.348  1.00                  
ATOM    178  OG1 THR A  12      45.804  54.033  45.550  1.00                  
ATOM    179  HG1 THR A  12      46.614  54.385  45.167  1.00                  
ATOM    180  C   THR A  12      46.373  56.949  45.243  1.00                  
ATOM    181  O   THR A  12      47.541  56.630  45.442  1.00                  
ATOM    182  N   PHE A  13      46.035  57.873  44.338  1.00                  
ATOM    183  H   PHE A  13      45.055  58.046  44.177  1.00                  
ATOM    184  CA  PHE A  13      47.001  58.647  43.560  1.00                  
ATOM    185  HA  PHE A  13      47.714  57.959  43.102  1.00                  
ATOM    186  CB  PHE A  13      46.254  59.391  42.440  1.00                  
ATOM    187  HB1 PHE A  13      46.986  59.778  41.728  1.00                  
ATOM    188  HB2 PHE A  13      45.735  60.248  42.871  1.00                  
ATOM    189  CG  PHE A  13      45.246  58.538  41.685  1.00                  
ATOM    190  CD1 PHE A  13      43.874  58.862  41.720  1.00                  
ATOM    191  HD1 PHE A  13      43.534  59.743  42.246  1.00                  
ATOM    192  CE1 PHE A  13      42.938  58.047  41.059  1.00                  
ATOM    193  HE1 PHE A  13      41.887  58.301  41.076  1.00                  
ATOM    194  CZ  PHE A  13      43.369  56.904  40.363  1.00                  
ATOM    195  HZ  PHE A  13      42.651  56.280  39.848  1.00                  
ATOM    196  CE2 PHE A  13      44.736  56.578  40.326  1.00                  
ATOM    197  HE2 PHE A  13      45.066  55.702  39.784  1.00                  
ATOM    198  CD2 PHE A  13      45.673  57.395  40.983  1.00                  
ATOM    199  HD2 PHE A  13      46.723  57.139  40.947  1.00                  
ATOM    200  C   PHE A  13      47.797  59.629  44.426  1.00                  
ATOM    201  O   PHE A  13      49.010  59.724  44.279  1.00                  
ATOM    202  N   THR A  14      47.141  60.314  45.367  1.00                  
ATOM    203  H   THR A  14      46.148  60.165  45.480  1.00                  
ATOM    204  CA  THR A  14      47.807  61.170  46.357  1.00                  
ATOM    205  HA  THR A  14      48.504  61.811  45.819  1.00                  
ATOM    206  CB  THR A  14      46.845  62.096  47.124  1.00                  
ATOM    207  HB  THR A  14      47.191  62.201  48.152  1.00                  
ATOM    208  CG2 THR A  14      46.794  63.484  46.491  1.00                  
ATOM    209 1HG2 THR A  14      46.086  64.110  47.037  1.00                  
ATOM    210 2HG2 THR A  14      47.779  63.950  46.537  1.00                  
ATOM    211 3HG2 THR A  14      46.477  63.408  45.450  1.00                  
ATOM    212  OG1 THR A  14      45.518  61.627  47.127  1.00                  
ATOM    213  HG1 THR A  14      45.516  60.696  47.409  1.00                  
ATOM    214  C   THR A  14      48.661  60.384  47.348  1.00                  
ATOM    215  O   THR A  14      49.801  60.781  47.563  1.00                  
ATOM    216  N   VAL A  15      48.210  59.254  47.914  1.00                  
ATOM    217  H   VAL A  15      47.259  58.943  47.743  1.00                  
ATOM    218  CA  VAL A  15      49.102  58.469  48.807  1.00                  
ATOM    219  HA  VAL A  15      49.583  59.179  49.480  1.00                  
ATOM    220  CB  VAL A  15      48.373  57.472  49.724  1.00                  
ATOM    221  HB  VAL A  15      49.123  56.866  50.233  1.00                  
ATOM    222  CG1 VAL A  15      47.574  58.214  50.799  1.00                  
ATOM    223 1HG1 VAL A  15      47.120  57.498  51.483  1.00                  
ATOM    224 2HG1 VAL A  15      48.231  58.872  51.368  1.00                  
ATOM    225 3HG1 VAL A  15      46.784  58.807  50.339  1.00                  
ATOM    226  CG2 VAL A  15      47.429  56.534  48.978  1.00                  
ATOM    227 1HG2 VAL A  15      47.052  55.776  49.666  1.00                  
ATOM    228 2HG2 VAL A  15      46.587  57.110  48.602  1.00                  
ATOM    229 3HG2 VAL A  15      47.949  56.037  48.159  1.00                  
ATOM    230  C   VAL A  15      50.265  57.785  48.073  1.00                  
ATOM    231  O   VAL A  15      51.366  57.689  48.622  1.00                  
ATOM    232  N   GLY A  16      50.082  57.397  46.807  1.00                  
ATOM    233  H   GLY A  16      49.147  57.429  46.416  1.00                  
ATOM    234  CA  GLY A  16      51.174  56.944  45.941  1.00                  
ATOM    235  HA1 GLY A  16      50.753  56.600  44.996  1.00                  
ATOM    236  HA2 GLY A  16      51.695  56.110  46.414  1.00                  
ATOM    237  C   GLY A  16      52.185  58.049  45.639  1.00                  
ATOM    238  O   GLY A  16      53.384  57.810  45.714  1.00                  
ATOM    239  N   MET A  17      51.724  59.274  45.378  1.00                  
ATOM    240  H   MET A  17      50.723  59.397  45.269  1.00                  
ATOM    241  CA  MET A  17      52.573  60.460  45.208  1.00                  
ATOM    242  HA  MET A  17      53.303  60.253  44.426  1.00                  
ATOM    243  CB  MET A  17      51.687  61.623  44.739  1.00                  
ATOM    244  HB1 MET A  17      50.948  61.849  45.506  1.00                  
ATOM    245  HB2 MET A  17      51.160  61.315  43.835  1.00                  
ATOM    246  CG  MET A  17      52.468  62.904  44.431  1.00                  
ATOM    247  HG1 MET A  17      53.173  62.712  43.622  1.00                  
ATOM    248  HG2 MET A  17      53.037  63.193  45.315  1.00                  
ATOM    249  SD  MET A  17      51.418  64.312  43.985  1.00                  
ATOM    250  CE  MET A  17      50.793  63.784  42.367  1.00                  
ATOM    251  HE1 MET A  17      50.200  64.589  41.930  1.00                  
ATOM    252  HE2 MET A  17      51.630  63.556  41.706  1.00                  
ATOM    253  HE3 MET A  17      50.164  62.901  42.479  1.00                  
ATOM    254  C   MET A  17      53.346  60.836  46.482  1.00                  
ATOM    255  O   MET A  17      54.498  61.254  46.398  1.00                  
ATOM    256  N   LEU A  18      52.754  60.657  47.664  1.00                  
ATOM    257  H   LEU A  18      51.775  60.397  47.671  1.00                  
ATOM    258  CA  LEU A  18      53.432  60.869  48.942  1.00                  
ATOM    259  HA  LEU A  18      53.956  61.823  48.900  1.00                  
ATOM    260  CB  LEU A  18      52.404  60.919  50.087  1.00                  
ATOM    261  HB1 LEU A  18      52.938  60.848  51.036  1.00                  
ATOM    262  HB2 LEU A  18      51.752  60.048  50.010  1.00                  
ATOM    263  CG  LEU A  18      51.545  62.199  50.115  1.00                  
ATOM    264  HG  LEU A  18      51.067  62.351  49.149  1.00                  
ATOM    265  CD1 LEU A  18      50.458  62.058  51.181  1.00                  
ATOM    266 1HD1 LEU A  18      49.831  62.950  51.185  1.00                  
ATOM    267 2HD1 LEU A  18      49.830  61.197  50.953  1.00                  
ATOM    268 3HD1 LEU A  18      50.909  61.929  52.165  1.00                  
ATOM    269  CD2 LEU A  18      52.372  63.445  50.449  1.00                  
ATOM    270 1HD2 LEU A  18      51.714  64.309  50.530  1.00                  
ATOM    271 2HD2 LEU A  18      52.901  63.305  51.391  1.00                  
ATOM    272 3HD2 LEU A  18      53.087  63.646  49.653  1.00                  
ATOM    273  C   LEU A  18      54.514  59.816  49.220  1.00                  
ATOM    274  O   LEU A  18      55.612  60.147  49.676  1.00                  
ATOM    275  N   SER A  19      54.230  58.557  48.880  1.00                  
ATOM    276  H   SER A  19      53.298  58.359  48.537  1.00                  
ATOM    277  CA  SER A  19      55.206  57.464  48.935  1.00                  
ATOM    278  HA  SER A  19      55.584  57.368  49.951  1.00                  
ATOM    279  CB  SER A  19      54.529  56.138  48.563  1.00                  
ATOM    280  HB1 SER A  19      55.244  55.325  48.700  1.00                  
ATOM    281  HB2 SER A  19      54.217  56.156  47.519  1.00                  
ATOM    282  OG  SER A  19      53.401  55.903  49.383  1.00                  
ATOM    283  HG  SER A  19      52.698  56.535  49.156  1.00                  
ATOM    284  C   SER A  19      56.380  57.716  47.996  1.00                  
ATOM    285  O   SER A  19      57.528  57.574  48.400  1.00                  
ATOM    286  N   LEU A  20      56.096  58.162  46.770  1.00                  
ATOM    287  H   LEU A  20      55.116  58.211  46.509  1.00                  
ATOM    288  CA  LEU A  20      57.061  58.625  45.779  1.00                  
ATOM    289  HA  LEU A  20      57.723  57.801  45.525  1.00                  
ATOM    290  CB  LEU A  20      56.290  58.989  44.494  1.00                  
ATOM    291  HB1 LEU A  20      55.527  59.726  44.724  1.00                  
ATOM    292  HB2 LEU A  20      55.774  58.082  44.176  1.00                  
ATOM    293  CG  LEU A  20      57.123  59.508  43.304  1.00                  
ATOM    294  HG  LEU A  20      58.034  58.918  43.202  1.00                  
ATOM    295  CD1 LEU A  20      56.294  59.352  42.026  1.00                  
ATOM    296 1HD1 LEU A  20      56.876  59.683  41.165  1.00                  
ATOM    297 2HD1 LEU A  20      56.031  58.305  41.879  1.00                  
ATOM    298 3HD1 LEU A  20      55.381  59.944  42.096  1.00                  
ATOM    299  CD2 LEU A  20      57.478  60.997  43.411  1.00                  
ATOM    300 1HD2 LEU A  20      57.875  61.353  42.461  1.00                  
ATOM    301 2HD2 LEU A  20      56.594  61.580  43.668  1.00                  
ATOM    302 3HD2 LEU A  20      58.247  61.157  44.161  1.00                  
ATOM    303  C   LEU A  20      57.918  59.766  46.325  1.00                  
ATOM    304  O   LEU A  20      59.126  59.735  46.135  1.00                  
ATOM    305  N   ALA A  21      57.343  60.739  47.033  1.00                  
ATOM    306  H   ALA A  21      56.332  60.756  47.098  1.00                  
ATOM    307  CA  ALA A  21      58.094  61.838  47.633  1.00                  
ATOM    308  HA  ALA A  21      58.668  62.328  46.849  1.00                  
ATOM    309  CB  ALA A  21      57.105  62.878  48.177  1.00                  
ATOM    310  HB1 ALA A  21      57.655  63.746  48.541  1.00                  
ATOM    311  HB2 ALA A  21      56.429  63.198  47.383  1.00                  
ATOM    312  HB3 ALA A  21      56.523  62.461  48.996  1.00                  
ATOM    313  C   ALA A  21      59.067  61.371  48.727  1.00                  
ATOM    314  O   ALA A  21      60.238  61.777  48.732  1.00                  
ATOM    315  N   VAL A  22      58.633  60.490  49.640  1.00                  
ATOM    316  H   VAL A  22      57.658  60.204  49.636  1.00                  
ATOM    317  CA  VAL A  22      59.562  59.962  50.654  1.00                  
ATOM    318  HA  VAL A  22      60.098  60.819  51.061  1.00                  
ATOM    319  CB  VAL A  22      58.894  59.297  51.874  1.00                  
ATOM    320  HB  VAL A  22      59.687  58.943  52.534  1.00                  
ATOM    321  CG1 VAL A  22      58.071  60.322  52.664  1.00                  
ATOM    322 1HG1 VAL A  22      57.692  59.868  53.580  1.00                  
ATOM    323 2HG1 VAL A  22      58.698  61.172  52.930  1.00                  
ATOM    324 3HG1 VAL A  22      57.229  60.674  52.066  1.00                  
ATOM    325  CG2 VAL A  22      57.998  58.103  51.546  1.00                  
ATOM    326 1HG2 VAL A  22      57.607  57.671  52.466  1.00                  
ATOM    327 2HG2 VAL A  22      57.167  58.438  50.934  1.00                  
ATOM    328 3HG2 VAL A  22      58.562  57.339  51.012  1.00                  
ATOM    329  C   VAL A  22      60.650  59.076  50.057  1.00                  
ATOM    330  O   VAL A  22      61.809  59.223  50.445  1.00                  
ATOM    331  N   VAL A  23      60.348  58.227  49.069  1.00                  
ATOM    332  H   VAL A  23      59.381  58.124  48.772  1.00                  
ATOM    333  CA  VAL A  23      61.394  57.421  48.425  1.00                  
ATOM    334  HA  VAL A  23      62.039  57.059  49.224  1.00                  
ATOM    335  CB  VAL A  23      60.906  56.145  47.712  1.00                  
ATOM    336  HB  VAL A  23      61.790  55.581  47.410  1.00                  
ATOM    337  CG1 VAL A  23      60.115  55.239  48.663  1.00                  
ATOM    338 1HG1 VAL A  23      59.862  54.307  48.158  1.00                  
ATOM    339 2HG1 VAL A  23      60.717  55.015  49.541  1.00                  
ATOM    340 3HG1 VAL A  23      59.194  55.725  48.978  1.00                  
ATOM    341  CG2 VAL A  23      60.101  56.418  46.445  1.00                  
ATOM    342 1HG2 VAL A  23      59.767  55.479  46.004  1.00                  
ATOM    343 2HG2 VAL A  23      59.240  57.018  46.703  1.00                  
ATOM    344 3HG2 VAL A  23      60.707  56.953  45.714  1.00                  
ATOM    345  C   VAL A  23      62.312  58.218  47.511  1.00                  
ATOM    346  O   VAL A  23      63.452  57.805  47.358  1.00                  
ATOM    347  N   ILE A  24      61.892  59.358  46.952  1.00                  
ATOM    348  H   ILE A  24      60.908  59.605  47.018  1.00                  
ATOM    349  CA  ILE A  24      62.784  60.227  46.174  1.00                  
ATOM    350  HA  ILE A  24      63.502  59.557  45.708  1.00                  
ATOM    351  CB  ILE A  24      62.075  60.952  45.005  1.00                  
ATOM    352  HB  ILE A  24      61.384  60.242  44.545  1.00                  
ATOM    353  CG2 ILE A  24      61.263  62.163  45.473  1.00                  
ATOM    354 1HG2 ILE A  24      60.657  62.546  44.652  1.00                  
ATOM    355 2HG2 ILE A  24      60.608  61.855  46.274  1.00                  
ATOM    356 3HG2 ILE A  24      61.918  62.957  45.835  1.00                  
ATOM    357  CG1 ILE A  24      63.039  61.437  43.898  1.00                  
ATOM    358 1HG1 ILE A  24      63.715  62.192  44.300  1.00                  
ATOM    359 2HG1 ILE A  24      62.447  61.909  43.113  1.00                  
ATOM    360  CD1 ILE A  24      63.877  60.332  43.240  1.00                  
ATOM    361  HD1 ILE A  24      64.383  60.739  42.364  1.00                  
ATOM    362  HD2 ILE A  24      64.636  59.963  43.930  1.00                  
ATOM    363  HD3 ILE A  24      63.233  59.510  42.927  1.00                  
ATOM    364  C   ILE A  24      63.629  61.143  47.057  1.00                  
ATOM    365  O   ILE A  24      64.745  61.481  46.682  1.00                  
ATOM    366  N   SER A  25      63.192  61.431  48.284  1.00                  
ATOM    367  H   SER A  25      62.239  61.183  48.523  1.00                  
ATOM    368  CA  SER A  25      64.082  61.950  49.334  1.00                  
ATOM    369  HA  SER A  25      64.581  62.850  48.972  1.00                  
ATOM    370  CB  SER A  25      63.261  62.325  50.577  1.00                  
ATOM    371  HB1 SER A  25      63.913  62.820  51.299  1.00                  
ATOM    372  HB2 SER A  25      62.845  61.433  51.043  1.00                  
ATOM    373  OG  SER A  25      62.200  63.199  50.239  1.00                  
ATOM    374  HG  SER A  25      61.558  62.742  49.671  1.00                  
ATOM    375  C   SER A  25      65.140  60.906  49.666  1.00                  
ATOM    376  O   SER A  25      66.318  61.134  49.423  1.00                  
ATOM    377  N   LEU A  26      64.728  59.712  50.102  1.00                  
ATOM    378  H   LEU A  26      63.729  59.582  50.238  1.00                  
ATOM    379  CA  LEU A  26      65.599  58.586  50.469  1.00                  
ATOM    380  HA  LEU A  26      66.348  58.955  51.161  1.00                  
ATOM    381  CB  LEU A  26      64.751  57.522  51.204  1.00                  
ATOM    382  HB1 LEU A  26      65.211  56.541  51.082  1.00                  
ATOM    383  HB2 LEU A  26      63.763  57.461  50.749  1.00                  
ATOM    384  CG  LEU A  26      64.606  57.739  52.725  1.00                  
ATOM    385  HG  LEU A  26      65.587  57.627  53.183  1.00                  
ATOM    386  CD1 LEU A  26      64.051  59.107  53.118  1.00                  
ATOM    387 1HD1 LEU A  26      63.955  59.166  54.201  1.00                  
ATOM    388 2HD1 LEU A  26      64.727  59.897  52.799  1.00                  
ATOM    389 3HD1 LEU A  26      63.070  59.256  52.670  1.00                  
ATOM    390  CD2 LEU A  26      63.686  56.671  53.311  1.00                  
ATOM    391 1HD2 LEU A  26      63.611  56.801  54.390  1.00                  
ATOM    392 2HD2 LEU A  26      62.691  56.746  52.872  1.00                  
ATOM    393 3HD2 LEU A  26      64.099  55.682  53.115  1.00                  
ATOM    394  C   LEU A  26      66.377  57.956  49.304  1.00                  
ATOM    395  O   LEU A  26      67.175  57.046  49.543  1.00                  
ATOM    396  N   ARG A  27      66.215  58.467  48.078  1.00                  
ATOM    397  H   ARG A  27      65.418  59.074  47.939  1.00                  
ATOM    398  CA  ARG A  27      67.058  58.152  46.924  1.00                  
ATOM    399  HA  ARG A  27      67.852  57.551  47.311  1.00                  
ATOM    400  CB  ARG A  27      66.333  57.331  45.846  1.00                  
ATOM    401  HB1 ARG A  27      66.882  57.407  44.906  1.00                  
ATOM    402  HB2 ARG A  27      65.345  57.755  45.670  1.00                  
ATOM    403  CG  ARG A  27      66.206  55.836  46.194  1.00                  
ATOM    404  HG1 ARG A  27      65.558  55.387  45.441  1.00                  
ATOM    405  HG2 ARG A  27      65.716  55.717  47.162  1.00                  
ATOM    406  CD  ARG A  27      67.544  55.064  46.175  1.00                  
ATOM    407  HD1 ARG A  27      68.162  55.418  45.348  1.00                  
ATOM    408  HD2 ARG A  27      67.318  54.014  45.983  1.00                  
ATOM    409  NE  ARG A  27      68.275  55.134  47.462  1.00                  
ATOM    410  HE  ARG A  27      67.820  54.703  48.250  1.00                  
ATOM    411  CZ  ARG A  27      69.391  55.792  47.745  1.00                  
ATOM    412  NH1 ARG A  27      70.072  56.468  46.868  1.00                  
ATOM    413 1HH1 ARG A  27      69.710  56.593  45.941  1.00                  
ATOM    414 2HH1 ARG A  27      70.800  57.089  47.195  1.00                  
ATOM    415  NH2 ARG A  27      69.811  55.865  48.969  1.00                  
ATOM    416 1HH2 ARG A  27      69.204  55.558  49.707  1.00                  
ATOM    417 2HH2 ARG A  27      70.520  56.559  49.158  1.00                  
ATOM    418  C   ARG A  27      67.867  59.317  46.352  1.00                  
ATOM    419  O   ARG A  27      68.882  59.044  45.715  1.00                  
ATOM    420  N   ASN A  28      67.542  60.565  46.692  1.00                  
ATOM    421  H   ASN A  28      66.650  60.742  47.140  1.00                  
ATOM    422  CA  ASN A  28      68.529  61.651  46.688  1.00                  
ATOM    423  HA  ASN A  28      69.029  61.663  45.720  1.00                  
ATOM    424  CB  ASN A  28      67.783  62.991  46.866  1.00                  
ATOM    425  HB1 ASN A  28      67.388  63.064  47.878  1.00                  
ATOM    426  HB2 ASN A  28      66.946  63.025  46.169  1.00                  
ATOM    427  CG  ASN A  28      68.649  64.213  46.593  1.00                  
ATOM    428  OD1 ASN A  28      69.813  64.138  46.251  1.00                  
ATOM    429  ND2 ASN A  28      68.105  65.401  46.711  1.00                  
ATOM    430 1HD2 ASN A  28      67.146  65.510  46.982  1.00                  
ATOM    431 2HD2 ASN A  28      68.714  66.169  46.505  1.00                  
ATOM    432  C   ASN A  28      69.608  61.406  47.774  1.00                  
ATOM    433  O   ASN A  28      70.821  61.670  47.622  1.00                  
ATOM    434  N   LEU A  29      69.161  60.785  48.867  1.00                  
ATOM    435  H   LEU A  29      68.159  60.671  48.984  1.00                  
ATOM    436  CA  LEU A  29      69.995  60.339  49.949  1.00                  
ATOM    437  HA  LEU A  29      70.543  61.221  50.365  1.00                  
ATOM    438  CB  LEU A  29      69.241  59.607  51.081  1.00                  
ATOM    439  HB1 LEU A  29      69.968  59.031  51.646  1.00                  
ATOM    440  HB2 LEU A  29      68.573  58.885  50.613  1.00                  
ATOM    441  CG  LEU A  29      68.471  60.487  52.085  1.00                  
ATOM    442  HG  LEU A  29      67.570  60.883  51.624  1.00                  
ATOM    443  CD1 LEU A  29      68.047  59.610  53.280  1.00                  
ATOM    444 1HD1 LEU A  29      67.334  60.152  53.898  1.00                  
ATOM    445 2HD1 LEU A  29      67.594  58.689  52.924  1.00                  
ATOM    446 3HD1 LEU A  29      68.923  59.361  53.879  1.00                  
ATOM    447  CD2 LEU A  29      69.264  61.655  52.669  1.00                  
ATOM    448 1HD2 LEU A  29      68.691  62.162  53.444  1.00                  
ATOM    449 2HD2 LEU A  29      70.202  61.313  53.093  1.00                  
ATOM    450 3HD2 LEU A  29      69.440  62.435  51.927  1.00                  
ATOM    451  C   LEU A  29      71.163  59.535  49.431  1.00                  
ATOM    452  O   LEU A  29      71.045  58.500  48.759  1.00                  
ATOM    453  N   PRO A  30      72.330  60.015  49.809  1.00                  
ATOM    454  CD  PRO A  30      72.659  60.120  51.220  1.00                  
ATOM    455  HD1 PRO A  30      71.809  60.287  51.871  1.00                  
ATOM    456  HD2 PRO A  30      73.390  60.912  51.365  1.00                  
ATOM    457  CG  PRO A  30      73.288  58.756  51.510  1.00                  
ATOM    458  HG1 PRO A  30      72.548  58.092  51.944  1.00                  
ATOM    459  HG2 PRO A  30      74.114  58.870  52.198  1.00                  
ATOM    460  CB  PRO A  30      73.739  58.261  50.146  1.00                  
ATOM    461  HB1 PRO A  30      73.148  57.413  49.816  1.00                  
ATOM    462  HB2 PRO A  30      74.802  58.031  50.201  1.00                  
ATOM    463  CA  PRO A  30      73.453  59.471  49.175  1.00                  
ATOM    464  HA  PRO A  30      74.211  60.127  49.437  1.00                  
ATOM    465  C   PRO A  30      73.450  59.366  47.608  1.00                  
ATOM    466  O   PRO A  30      73.861  58.389  47.001  1.00                  
ATOM    467  N   LEU A  31      73.244  60.520  46.975  1.00                  
ATOM    468  H   LEU A  31      72.647  61.251  47.326  1.00                  
ATOM    469  CA  LEU A  31      74.202  61.029  45.953  1.00                  
ATOM    470  HA  LEU A  31      74.127  60.393  45.073  1.00                  
ATOM    471  CB  LEU A  31      73.865  62.493  45.552  1.00                  
ATOM    472  HB1 LEU A  31      74.809  63.040  45.501  1.00                  
ATOM    473  HB2 LEU A  31      73.289  62.936  46.369  1.00                  
ATOM    474  CG  LEU A  31      73.114  62.663  44.227  1.00                  
ATOM    475  HG  LEU A  31      72.885  63.721  44.118  1.00                  
ATOM    476  CD1 LEU A  31      73.970  62.255  43.018  1.00                  
ATOM    477 1HD1 LEU A  31      73.452  62.550  42.104  1.00                  
ATOM    478 2HD1 LEU A  31      74.927  62.772  43.049  1.00                  
ATOM    479 3HD1 LEU A  31      74.124  61.178  43.009  1.00                  
ATOM    480  CD2 LEU A  31      71.798  61.892  44.174  1.00                  
ATOM    481 1HD2 LEU A  31      71.175  62.203  45.009  1.00                  
ATOM    482 2HD2 LEU A  31      71.270  62.118  43.249  1.00                  
ATOM    483 3HD2 LEU A  31      71.962  60.818  44.237  1.00                  
ATOM    484  C   LEU A  31      75.635  60.869  46.472  1.00                  
ATOM    485  O   LEU A  31      76.519  60.424  45.765  1.00                  
ATOM    486  N   THR A  32      75.810  61.092  47.784  1.00                  
ATOM    487  H   THR A  32      75.047  61.471  48.328  1.00                  
ATOM    488  CA  THR A  32      77.014  60.595  48.497  1.00                  
ATOM    489  HA  THR A  32      77.872  60.970  47.944  1.00                  
ATOM    490  CB  THR A  32      77.167  61.158  49.923  1.00                  
ATOM    491  HB  THR A  32      78.110  60.802  50.339  1.00                  
ATOM    492  CG2 THR A  32      77.176  62.684  49.951  1.00                  
ATOM    493 1HG2 THR A  32      77.384  63.031  50.963  1.00                  
ATOM    494 2HG2 THR A  32      77.955  63.061  49.290  1.00                  
ATOM    495 3HG2 THR A  32      76.212  63.080  49.634  1.00                  
ATOM    496  OG1 THR A  32      76.126  60.725  50.761  1.00                  
ATOM    497  HG1 THR A  32      76.385  60.937  51.662  1.00                  
ATOM    498  C   THR A  32      77.194  59.076  48.533  1.00                  
ATOM    499  O   THR A  32      78.339  58.670  48.654  1.00                  
ATOM    500  N   ALA A  33      76.173  58.217  48.356  1.00                  
ATOM    501  H   ALA A  33      75.241  58.555  48.213  1.00                  
ATOM    502  CA  ALA A  33      76.395  56.771  48.208  1.00                  
ATOM    503  HA  ALA A  33      77.163  56.501  48.920  1.00                  
ATOM    504  CB  ALA A  33      75.160  55.886  48.451  1.00                  
ATOM    505  HB1 ALA A  33      75.416  54.853  48.211  1.00                  
ATOM    506  HB2 ALA A  33      74.850  55.912  49.493  1.00                  
ATOM    507  HB3 ALA A  33      74.320  56.159  47.818  1.00                  
ATOM    508  C   ALA A  33      76.974  56.451  46.837  1.00                  
ATOM    509  O   ALA A  33      77.959  55.728  46.723  1.00                  
ATOM    510  N   LYS A  34      76.403  57.080  45.807  1.00                  
ATOM    511  H   LYS A  34      75.574  57.631  45.989  1.00                  
ATOM    512  CA  LYS A  34      76.998  57.082  44.469  1.00                  
ATOM    513  HA  LYS A  34      77.107  56.044  44.145  1.00                  
ATOM    514  CB  LYS A  34      76.004  57.785  43.511  1.00                  
ATOM    515  HB1 LYS A  34      75.582  58.666  43.997  1.00                  
ATOM    516  HB2 LYS A  34      75.176  57.094  43.341  1.00                  
ATOM    517  CG  LYS A  34      76.560  58.204  42.136  1.00                  
ATOM    518  HG1 LYS A  34      75.749  58.161  41.408  1.00                  
ATOM    519  HG2 LYS A  34      77.315  57.489  41.810  1.00                  
ATOM    520  CD  LYS A  34      77.113  59.645  42.134  1.00                  
ATOM    521  HD1 LYS A  34      77.419  59.943  43.138  1.00                  
ATOM    522  HD2 LYS A  34      76.305  60.314  41.834  1.00                  
ATOM    523  CE  LYS A  34      78.289  59.828  41.161  1.00                  
ATOM    524  HE1 LYS A  34      78.311  60.872  40.837  1.00                  
ATOM    525  HE2 LYS A  34      78.120  59.204  40.278  1.00                  
ATOM    526  NZ  LYS A  34      79.579  59.489  41.810  1.00                  
ATOM    527  HZ1 LYS A  34      80.357  59.546  41.168  1.00                  
ATOM    528  HZ2 LYS A  34      79.748  60.112  42.598  1.00                  
ATOM    529  HZ3 LYS A  34      79.544  58.548  42.204  1.00                  
ATOM    530  C   LYS A  34      78.419  57.669  44.447  1.00                  
ATOM    531  O   LYS A  34      79.170  57.384  43.513  1.00                  
ATOM    532  N   HIS A  35      78.818  58.494  45.419  1.00                  
ATOM    533  H   HIS A  35      78.125  58.837  46.067  1.00                  
ATOM    534  CA  HIS A  35      80.225  58.897  45.582  1.00                  
ATOM    535  HA  HIS A  35      80.687  58.985  44.600  1.00                  
ATOM    536  CB  HIS A  35      80.340  60.278  46.237  1.00                  
ATOM    537  HB1 HIS A  35      81.398  60.504  46.377  1.00                  
ATOM    538  HB2 HIS A  35      79.877  60.252  47.221  1.00                  
ATOM    539  CG  HIS A  35      79.740  61.403  45.425  1.00                  
ATOM    540  ND1 HIS A  35      79.612  61.446  44.027  1.00                  
ATOM    541  CE1 HIS A  35      79.070  62.646  43.754  1.00                  
ATOM    542  HE1 HIS A  35      78.844  63.013  42.761  1.00                  
ATOM    543  NE2 HIS A  35      78.872  63.347  44.882  1.00                  
ATOM    544  HE2 HIS A  35      78.514  64.292  44.931  1.00                  
ATOM    545  CD2 HIS A  35      79.293  62.582  45.944  1.00                  
ATOM    546  HD2 HIS A  35      79.298  62.864  46.988  1.00                  
ATOM    547  C   HIS A  35      81.086  57.849  46.318  1.00                  
ATOM    548  O   HIS A  35      82.146  57.482  45.821  1.00                  
ATOM    549  N   GLY A  36      80.627  57.317  47.452  1.00                  
ATOM    550  H   GLY A  36      79.723  57.634  47.786  1.00                  
ATOM    551  CA  GLY A  36      81.325  56.329  48.287  1.00                  
ATOM    552  HA1 GLY A  36      81.064  56.490  49.332  1.00                  
ATOM    553  HA2 GLY A  36      82.404  56.447  48.177  1.00                  
ATOM    554  C   GLY A  36      80.949  54.884  47.910  1.00                  
ATOM    555  O   GLY A  36      80.445  54.107  48.731  1.00                  
ATOM    556  N   LEU A  37      81.171  54.589  46.624  1.00                  
ATOM    557  H   LEU A  37      81.640  55.322  46.106  1.00                  
ATOM    558  CA  LEU A  37      80.501  53.571  45.807  1.00                  
ATOM    559  HA  LEU A  37      79.586  54.036  45.439  1.00                  
ATOM    560  CB  LEU A  37      81.383  53.249  44.583  1.00                  
ATOM    561  HB1 LEU A  37      81.014  52.344  44.099  1.00                  
ATOM    562  HB2 LEU A  37      82.397  53.047  44.933  1.00                  
ATOM    563  CG  LEU A  37      81.422  54.373  43.531  1.00                  
ATOM    564  HG  LEU A  37      81.560  55.338  44.019  1.00                  
ATOM    565  CD1 LEU A  37      82.590  54.141  42.575  1.00                  
ATOM    566 1HD1 LEU A  37      82.623  54.942  41.837  1.00                  
ATOM    567 2HD1 LEU A  37      83.526  54.150  43.133  1.00                  
ATOM    568 3HD1 LEU A  37      82.480  53.183  42.066  1.00                  
ATOM    569  CD2 LEU A  37      80.138  54.409  42.699  1.00                  
ATOM    570 1HD2 LEU A  37      80.206  55.205  41.959  1.00                  
ATOM    571 2HD2 LEU A  37      79.991  53.456  42.190  1.00                  
ATOM    572 3HD2 LEU A  37      79.281  54.606  43.339  1.00                  
ATOM    573  C   LEU A  37      80.009  52.311  46.520  1.00                  
ATOM    574  O   LEU A  37      78.833  52.229  46.838  1.00                  
ATOM    575  N   SER A  38      80.840  51.288  46.702  1.00                  
ATOM    576  H   SER A  38      81.821  51.394  46.494  1.00                  
ATOM    577  CA  SER A  38      80.345  49.946  47.045  1.00                  
ATOM    578  HA  SER A  38      79.503  49.704  46.397  1.00                  
ATOM    579  CB  SER A  38      81.448  48.919  46.779  1.00                  
ATOM    580  HB1 SER A  38      81.602  48.833  45.703  1.00                  
ATOM    581  HB2 SER A  38      81.147  47.944  47.169  1.00                  
ATOM    582  OG  SER A  38      82.660  49.332  47.387  1.00                  
ATOM    583  HG  SER A  38      83.320  48.644  47.258  1.00                  
ATOM    584  C   SER A  38      79.864  49.791  48.482  1.00                  
ATOM    585  O   SER A  38      78.958  48.999  48.732  1.00                  
ATOM    586  N   THR A  39      80.434  50.534  49.428  1.00                  
ATOM    587  H   THR A  39      81.155  51.194  49.167  1.00                  
ATOM    588  CA  THR A  39      80.046  50.460  50.840  1.00                  
ATOM    589  HA  THR A  39      79.867  49.418  51.106  1.00                  
ATOM    590  CB  THR A  39      81.156  50.996  51.755  1.00                  
ATOM    591  HB  THR A  39      80.763  51.129  52.764  1.00                  
ATOM    592  CG2 THR A  39      82.340  50.034  51.812  1.00                  
ATOM    593 1HG2 THR A  39      83.095  50.416  52.499  1.00                  
ATOM    594 2HG2 THR A  39      82.004  49.060  52.169  1.00                  
ATOM    595 3HG2 THR A  39      82.780  49.916  50.820  1.00                  
ATOM    596  OG1 THR A  39      81.656  52.221  51.277  1.00                  
ATOM    597  HG1 THR A  39      82.363  52.503  51.862  1.00                  
ATOM    598  C   THR A  39      78.747  51.201  51.109  1.00                  
ATOM    599  O   THR A  39      77.835  50.646  51.737  1.00                  
ATOM    600  N   LEU A  40      78.620  52.424  50.588  1.00                  
ATOM    601  H   LEU A  40      79.393  52.842  50.075  1.00                  
ATOM    602  CA  LEU A  40      77.377  53.165  50.774  1.00                  
ATOM    603  HA  LEU A  40      77.030  53.023  51.798  1.00                  
ATOM    604  CB  LEU A  40      77.646  54.662  50.593  1.00                  
ATOM    605  HB1 LEU A  40      76.671  55.133  50.538  1.00                  
ATOM    606  HB2 LEU A  40      78.174  54.813  49.653  1.00                  
ATOM    607  CG  LEU A  40      78.389  55.395  51.731  1.00                  
ATOM    608  HG  LEU A  40      77.794  55.311  52.629  1.00                  
ATOM    609  CD1 LEU A  40      79.787  54.885  52.072  1.00                  
ATOM    610 1HD1 LEU A  40      80.249  55.524  52.824  1.00                  
ATOM    611 2HD1 LEU A  40      79.720  53.879  52.481  1.00                  
ATOM    612 3HD1 LEU A  40      80.409  54.872  51.179  1.00                  
ATOM    613  CD2 LEU A  40      78.502  56.886  51.406  1.00                  
ATOM    614 1HD2 LEU A  40      78.980  57.412  52.232  1.00                  
ATOM    615 2HD2 LEU A  40      79.096  57.014  50.503  1.00                  
ATOM    616 3HD2 LEU A  40      77.509  57.306  51.254  1.00                  
ATOM    617  C   LEU A  40      76.254  52.612  49.871  1.00                  
ATOM    618  O   LEU A  40      75.088  52.631  50.272  1.00                  
ATOM    619  N   PHE A  41      76.587  52.023  48.713  1.00                  
ATOM    620  H   PHE A  41      77.540  52.116  48.374  1.00                  
ATOM    621  CA  PHE A  41      75.678  51.159  47.953  1.00                  
ATOM    622  HA  PHE A  41      74.798  51.746  47.686  1.00                  
ATOM    623  CB  PHE A  41      76.310  50.649  46.651  1.00                  
ATOM    624  HB1 PHE A  41      77.263  50.175  46.882  1.00                  
ATOM    625  HB2 PHE A  41      76.497  51.496  45.991  1.00                  
ATOM    626  CG  PHE A  41      75.443  49.640  45.916  1.00                  
ATOM    627  CD1 PHE A  41      74.374  50.078  45.111  1.00                  
ATOM    628  HD1 PHE A  41      74.192  51.135  44.986  1.00                  
ATOM    629  CE1 PHE A  41      73.534  49.142  44.479  1.00                  
ATOM    630  HE1 PHE A  41      72.713  49.480  43.864  1.00                  
ATOM    631  CZ  PHE A  41      73.757  47.765  44.657  1.00                  
ATOM    632  HZ  PHE A  41      73.105  47.047  44.178  1.00                  
ATOM    633  CE2 PHE A  41      74.824  47.324  45.458  1.00                  
ATOM    634  HE2 PHE A  41      74.989  46.264  45.597  1.00                  
ATOM    635  CD2 PHE A  41      75.668  48.260  46.085  1.00                  
ATOM    636  HD2 PHE A  41      76.477  47.915  46.712  1.00                  
ATOM    637  C   PHE A  41      75.178  49.978  48.796  1.00                  
ATOM    638  O   PHE A  41      73.972  49.746  48.863  1.00                  
ATOM    639  N   PHE A  42      76.075  49.249  49.473  1.00                  
ATOM    640  H   PHE A  42      77.061  49.449  49.359  1.00                  
ATOM    641  CA  PHE A  42      75.699  48.099  50.294  1.00                  
ATOM    642  HA  PHE A  42      75.176  47.387  49.654  1.00                  
ATOM    643  CB  PHE A  42      76.957  47.404  50.831  1.00                  
ATOM    644  HB1 PHE A  42      77.540  48.109  51.422  1.00                  
ATOM    645  HB2 PHE A  42      77.573  47.092  49.988  1.00                  
ATOM    646  CG  PHE A  42      76.658  46.184  51.681  1.00                  
ATOM    647  CD1 PHE A  42      76.402  44.943  51.067  1.00                  
ATOM    648  HD1 PHE A  42      76.430  44.855  49.991  1.00                  
ATOM    649  CE1 PHE A  42      76.106  43.815  51.853  1.00                  
ATOM    650  HE1 PHE A  42      75.908  42.864  51.380  1.00                  
ATOM    651  CZ  PHE A  42      76.060  43.926  53.254  1.00                  
ATOM    652  HZ  PHE A  42      75.829  43.059  53.857  1.00                  
ATOM    653  CE2 PHE A  42      76.309  45.165  53.869  1.00                  
ATOM    654  HE2 PHE A  42      76.269  45.250  54.946  1.00                  
ATOM    655  CD2 PHE A  42      76.609  46.293  53.084  1.00                  
ATOM    656  HD2 PHE A  42      76.797  47.244  53.560  1.00                  
ATOM    657  C   PHE A  42      74.724  48.465  51.423  1.00                  
ATOM    658  O   PHE A  42      73.678  47.819  51.564  1.00                  
ATOM    659  N   TYR A  43      74.984  49.541  52.185  1.00                  
ATOM    660  H   TYR A  43      75.845  50.066  52.062  1.00                  
ATOM    661  CA  TYR A  43      73.975  49.953  53.176  1.00                  
ATOM    662  HA  TYR A  43      73.620  49.032  53.641  1.00                  
ATOM    663  CB  TYR A  43      74.581  50.733  54.355  1.00                  
ATOM    664  HB1 TYR A  43      75.418  50.148  54.736  1.00                  
ATOM    665  HB2 TYR A  43      73.834  50.737  55.151  1.00                  
ATOM    666  CG  TYR A  43      75.032  52.175  54.183  1.00                  
ATOM    667  CD1 TYR A  43      74.096  53.189  53.889  1.00                  
ATOM    668  HD1 TYR A  43      73.067  52.937  53.680  1.00                  
ATOM    669  CE1 TYR A  43      74.476  54.543  53.936  1.00                  
ATOM    670  HE1 TYR A  43      73.759  55.322  53.728  1.00                  
ATOM    671  CZ  TYR A  43      75.784  54.895  54.323  1.00                  
ATOM    672  OH  TYR A  43      76.121  56.208  54.435  1.00                  
ATOM    673  HH  TYR A  43      77.013  56.320  54.767  1.00                  
ATOM    674  CE2 TYR A  43      76.728  53.885  54.611  1.00                  
ATOM    675  HE2 TYR A  43      77.731  54.148  54.911  1.00                  
ATOM    676  CD2 TYR A  43      76.354  52.529  54.524  1.00                  
ATOM    677  HD2 TYR A  43      77.075  51.760  54.767  1.00                  
ATOM    678  C   TYR A  43      72.704  50.580  52.564  1.00                  
ATOM    679  O   TYR A  43      71.649  50.543  53.197  1.00                  
ATOM    680  N   GLY A  44      72.742  51.060  51.316  1.00                  
ATOM    681  H   GLY A  44      73.644  51.165  50.862  1.00                  
ATOM    682  CA  GLY A  44      71.541  51.359  50.526  1.00                  
ATOM    683  HA1 GLY A  44      71.866  51.766  49.569  1.00                  
ATOM    684  HA2 GLY A  44      70.950  52.118  51.032  1.00                  
ATOM    685  C   GLY A  44      70.663  50.135  50.226  1.00                  
ATOM    686  O   GLY A  44      69.440  50.204  50.338  1.00                  
ATOM    687  N   LEU A  45      71.276  48.997  49.895  1.00                  
ATOM    688  H   LEU A  45      72.283  49.029  49.763  1.00                  
ATOM    689  CA  LEU A  45      70.586  47.714  49.718  1.00                  
ATOM    690  HA  LEU A  45      69.774  47.859  49.011  1.00                  
ATOM    691  CB  LEU A  45      71.593  46.731  49.086  1.00                  
ATOM    692  HB1 LEU A  45      72.443  46.625  49.756  1.00                  
ATOM    693  HB2 LEU A  45      71.961  47.170  48.156  1.00                  
ATOM    694  CG  LEU A  45      71.063  45.317  48.783  1.00                  
ATOM    695  HG  LEU A  45      70.730  44.845  49.707  1.00                  
ATOM    696  CD1 LEU A  45      69.907  45.323  47.781  1.00                  
ATOM    697 1HD1 LEU A  45      69.609  44.298  47.559  1.00                  
ATOM    698 2HD1 LEU A  45      69.047  45.838  48.208  1.00                  
ATOM    699 3HD1 LEU A  45      70.210  45.821  46.861  1.00                  
ATOM    700  CD2 LEU A  45      72.206  44.485  48.194  1.00                  
ATOM    701 1HD2 LEU A  45      71.860  43.469  48.009  1.00                  
ATOM    702 2HD2 LEU A  45      72.549  44.926  47.258  1.00                  
ATOM    703 3HD2 LEU A  45      73.035  44.449  48.901  1.00                  
ATOM    704  C   LEU A  45      70.007  47.182  51.034  1.00                  
ATOM    705  O   LEU A  45      68.879  46.693  51.046  1.00                  
ATOM    706  N   ALA A  46      70.720  47.333  52.153  1.00                  
ATOM    707  H   ALA A  46      71.672  47.679  52.087  1.00                  
ATOM    708  CA  ALA A  46      70.157  46.997  53.466  1.00                  
ATOM    709  HA  ALA A  46      69.815  45.961  53.445  1.00                  
ATOM    710  CB  ALA A  46      71.272  47.114  54.513  1.00                  
ATOM    711  HB1 ALA A  46      70.892  46.800  55.486  1.00                  
ATOM    712  HB2 ALA A  46      72.110  46.471  54.235  1.00                  
ATOM    713  HB3 ALA A  46      71.618  48.145  54.582  1.00                  
ATOM    714  C   ALA A  46      68.950  47.869  53.829  1.00                  
ATOM    715  O   ALA A  46      67.913  47.335  54.213  1.00                  
ATOM    716  N   VAL A  47      69.038  49.196  53.669  1.00                  
ATOM    717  H   VAL A  47      69.918  49.606  53.368  1.00                  
ATOM    718  CA  VAL A  47      67.909  50.073  54.007  1.00                  
ATOM    719  HA  VAL A  47      67.550  49.731  54.978  1.00                  
ATOM    720  CB  VAL A  47      68.320  51.543  54.220  1.00                  
ATOM    721  HB  VAL A  47      69.237  51.551  54.810  1.00                  
ATOM    722  CG1 VAL A  47      68.585  52.308  52.926  1.00                  
ATOM    723 1HG1 VAL A  47      68.974  53.299  53.160  1.00                  
ATOM    724 2HG1 VAL A  47      69.325  51.766  52.350  1.00                  
ATOM    725 3HG1 VAL A  47      67.670  52.409  52.342  1.00                  
ATOM    726  CG2 VAL A  47      67.257  52.302  55.026  1.00                  
ATOM    727 1HG2 VAL A  47      67.608  53.312  55.234  1.00                  
ATOM    728 2HG2 VAL A  47      66.324  52.361  54.465  1.00                  
ATOM    729 3HG2 VAL A  47      67.075  51.791  55.973  1.00                  
ATOM    730  C   VAL A  47      66.729  49.902  53.060  1.00                  
ATOM    731  O   VAL A  47      65.608  49.928  53.544  1.00                  
ATOM    732  N   ILE A  48      66.919  49.605  51.768  1.00                  
ATOM    733  H   ILE A  48      67.859  49.614  51.383  1.00                  
ATOM    734  CA  ILE A  48      65.785  49.262  50.895  1.00                  
ATOM    735  HA  ILE A  48      65.011  49.980  51.141  1.00                  
ATOM    736  CB  ILE A  48      66.104  49.491  49.398  1.00                  
ATOM    737  HB  ILE A  48      66.715  50.393  49.323  1.00                  
ATOM    738  CG2 ILE A  48      66.906  48.340  48.786  1.00                  
ATOM    739 1HG2 ILE A  48      67.265  48.619  47.795  1.00                  
ATOM    740 2HG2 ILE A  48      67.756  48.138  49.420  1.00                  
ATOM    741 3HG2 ILE A  48      66.296  47.440  48.706  1.00                  
ATOM    742  CG1 ILE A  48      64.851  49.714  48.522  1.00                  
ATOM    743 1HG1 ILE A  48      64.177  48.863  48.619  1.00                  
ATOM    744 2HG1 ILE A  48      65.164  49.772  47.478  1.00                  
ATOM    745  CD1 ILE A  48      64.078  51.001  48.838  1.00                  
ATOM    746  HD1 ILE A  48      63.307  51.151  48.082  1.00                  
ATOM    747  HD2 ILE A  48      63.593  50.927  49.809  1.00                  
ATOM    748  HD3 ILE A  48      64.754  51.856  48.830  1.00                  
ATOM    749  C   ILE A  48      65.192  47.878  51.205  1.00                  
ATOM    750  O   ILE A  48      63.989  47.700  51.063  1.00                  
ATOM    751  N   CYS A  49      65.972  46.922  51.720  1.00                  
ATOM    752  H   CYS A  49      66.972  47.082  51.775  1.00                  
ATOM    753  CA  CYS A  49      65.460  45.622  52.184  1.00                  
ATOM    754  HA  CYS A  49      64.639  45.315  51.535  1.00                  
ATOM    755  CB  CYS A  49      66.564  44.562  52.065  1.00                  
ATOM    756  HB1 CYS A  49      66.201  43.622  52.484  1.00                  
ATOM    757  HB2 CYS A  49      67.448  44.877  52.624  1.00                  
ATOM    758  SG  CYS A  49      66.993  44.293  50.322  1.00                  
ATOM    759  HG  CYS A  49      67.714  45.419  50.197  1.00                  
ATOM    760  C   CYS A  49      64.898  45.632  53.613  1.00                  
ATOM    761  O   CYS A  49      64.324  44.633  54.031  1.00                  
ATOM    762  N   PHE A  50      65.016  46.734  54.357  1.00                  
ATOM    763  H   PHE A  50      65.683  47.433  54.059  1.00                  
ATOM    764  CA  PHE A  50      64.173  47.019  55.519  1.00                  
ATOM    765  HA  PHE A  50      63.869  46.085  55.996  1.00                  
ATOM    766  CB  PHE A  50      64.960  47.851  56.542  1.00                  
ATOM    767  HB1 PHE A  50      65.360  48.741  56.055  1.00                  
ATOM    768  HB2 PHE A  50      65.805  47.263  56.902  1.00                  
ATOM    769  CG  PHE A  50      64.112  48.273  57.730  1.00                  
ATOM    770  CD1 PHE A  50      63.797  47.339  58.734  1.00                  
ATOM    771  HD1 PHE A  50      64.194  46.335  58.682  1.00                  
ATOM    772  CE1 PHE A  50      62.952  47.703  59.798  1.00                  
ATOM    773  HE1 PHE A  50      62.706  46.982  60.565  1.00                  
ATOM    774  CZ  PHE A  50      62.417  49.002  59.859  1.00                  
ATOM    775  HZ  PHE A  50      61.762  49.279  60.672  1.00                  
ATOM    776  CE2 PHE A  50      62.730  49.938  58.859  1.00                  
ATOM    777  HE2 PHE A  50      62.318  50.937  58.908  1.00                  
ATOM    778  CD2 PHE A  50      63.575  49.575  57.795  1.00                  
ATOM    779  HD2 PHE A  50      63.799  50.294  57.020  1.00                  
ATOM    780  C   PHE A  50      62.897  47.761  55.100  1.00                  
ATOM    781  O   PHE A  50      61.797  47.419  55.533  1.00                  
ATOM    782  N   MET A  51      63.034  48.742  54.205  1.00                  
ATOM    783  H   MET A  51      63.974  48.993  53.914  1.00                  
ATOM    784  CA  MET A  51      61.934  49.541  53.681  1.00                  
ATOM    785  HA  MET A  51      61.432  50.029  54.517  1.00                  
ATOM    786  CB  MET A  51      62.430  50.629  52.716  1.00                  
ATOM    787  HB1 MET A  51      61.578  51.019  52.158  1.00                  
ATOM    788  HB2 MET A  51      63.109  50.175  52.003  1.00                  
ATOM    789  CG  MET A  51      63.114  51.818  53.401  1.00                  
ATOM    790  HG1 MET A  51      63.821  51.447  54.140  1.00                  
ATOM    791  HG2 MET A  51      62.363  52.400  53.935  1.00                  
ATOM    792  SD  MET A  51      64.009  52.915  52.256  1.00                  
ATOM    793  CE  MET A  51      62.625  53.677  51.365  1.00                  
ATOM    794  HE1 MET A  51      63.012  54.408  50.654  1.00                  
ATOM    795  HE2 MET A  51      62.062  52.916  50.826  1.00                  
ATOM    796  HE3 MET A  51      61.967  54.182  52.074  1.00                  
ATOM    797  C   MET A  51      60.881  48.705  52.960  1.00                  
ATOM    798  O   MET A  51      59.698  48.988  53.105  1.00                  
ATOM    799  N   ILE A  52      61.283  47.689  52.193  1.00                  
ATOM    800  H   ILE A  52      62.280  47.566  52.045  1.00                  
ATOM    801  CA  ILE A  52      60.360  46.809  51.476  1.00                  
ATOM    802  HA  ILE A  52      59.643  47.451  50.961  1.00                  
ATOM    803  CB  ILE A  52      61.083  46.001  50.371  1.00                  
ATOM    804  HB  ILE A  52      62.018  45.604  50.768  1.00                  
ATOM    805  CG2 ILE A  52      60.217  44.827  49.872  1.00                  
ATOM    806 1HG2 ILE A  52      60.723  44.295  49.068  1.00                  
ATOM    807 2HG2 ILE A  52      60.041  44.110  50.674  1.00                  
ATOM    808 3HG2 ILE A  52      59.257  45.197  49.507  1.00                  
ATOM    809  CG1 ILE A  52      61.423  46.947  49.194  1.00                  
ATOM    810 1HG1 ILE A  52      61.841  47.876  49.581  1.00                  
ATOM    811 2HG1 ILE A  52      60.509  47.202  48.656  1.00                  
ATOM    812  CD1 ILE A  52      62.440  46.366  48.204  1.00                  
ATOM    813  HD1 ILE A  52      62.688  47.123  47.459  1.00                  
ATOM    814  HD2 ILE A  52      63.351  46.079  48.731  1.00                  
ATOM    815  HD3 ILE A  52      62.028  45.498  47.691  1.00                  
ATOM    816  C   ILE A  52      59.503  45.991  52.463  1.00                  
ATOM    817  O   ILE A  52      58.285  46.142  52.414  1.00                  
ATOM    818  N   PRO A  53      60.058  45.208  53.410  1.00                  
ATOM    819  CD  PRO A  53      61.421  44.715  53.456  1.00                  
ATOM    820  HD1 PRO A  53      62.060  45.495  53.859  1.00                  
ATOM    821  HD2 PRO A  53      61.778  44.394  52.480  1.00                  
ATOM    822  CG  PRO A  53      61.401  43.509  54.396  1.00                  
ATOM    823  HG1 PRO A  53      62.351  43.352  54.903  1.00                  
ATOM    824  HG2 PRO A  53      61.112  42.616  53.840  1.00                  
ATOM    825  CB  PRO A  53      60.303  43.874  55.382  1.00                  
ATOM    826  HB1 PRO A  53      60.706  44.556  56.133  1.00                  
ATOM    827  HB2 PRO A  53      59.872  42.991  55.855  1.00                  
ATOM    828  CA  PRO A  53      59.289  44.594  54.491  1.00                  
ATOM    829  HA  PRO A  53      58.629  43.846  54.049  1.00                  
ATOM    830  C   PRO A  53      58.432  45.544  55.329  1.00                  
ATOM    831  O   PRO A  53      57.309  45.186  55.663  1.00                  
ATOM    832  N   TYR A  54      58.910  46.748  55.662  1.00                  
ATOM    833  H   TYR A  54      59.870  46.985  55.429  1.00                  
ATOM    834  CA  TYR A  54      58.094  47.726  56.387  1.00                  
ATOM    835  HA  TYR A  54      57.701  47.247  57.282  1.00                  
ATOM    836  CB  TYR A  54      58.947  48.922  56.834  1.00                  
ATOM    837  HB1 TYR A  54      59.377  49.405  55.956  1.00                  
ATOM    838  HB2 TYR A  54      59.772  48.558  57.448  1.00                  
ATOM    839  CG  TYR A  54      58.160  49.950  57.637  1.00                  
ATOM    840  CD1 TYR A  54      57.836  49.690  58.984  1.00                  
ATOM    841  HD1 TYR A  54      58.161  48.771  59.450  1.00                  
ATOM    842  CE1 TYR A  54      57.072  50.618  59.721  1.00                  
ATOM    843  HE1 TYR A  54      56.814  50.423  60.751  1.00                  
ATOM    844  CZ  TYR A  54      56.623  51.810  59.115  1.00                  
ATOM    845  OH  TYR A  54      55.890  52.703  59.835  1.00                  
ATOM    846  HH  TYR A  54      55.651  53.472  59.316  1.00                  
ATOM    847  CE2 TYR A  54      56.937  52.066  57.763  1.00                  
ATOM    848  HE2 TYR A  54      56.586  52.969  57.287  1.00                  
ATOM    849  CD2 TYR A  54      57.702  51.137  57.028  1.00                  
ATOM    850  HD2 TYR A  54      57.922  51.329  55.986  1.00                  
ATOM    851  C   TYR A  54      56.894  48.208  55.556  1.00                  
ATOM    852  O   TYR A  54      55.803  48.391  56.086  1.00                  
ATOM    853  N   ALA A  55      57.071  48.389  54.247  1.00                  
ATOM    854  H   ALA A  55      58.002  48.276  53.861  1.00                  
ATOM    855  CA  ALA A  55      56.007  48.768  53.329  1.00                  
ATOM    856  HA  ALA A  55      55.486  49.629  53.749  1.00                  
ATOM    857  CB  ALA A  55      56.620  49.197  51.990  1.00                  
ATOM    858  HB1 ALA A  55      55.828  49.530  51.318  1.00                  
ATOM    859  HB2 ALA A  55      57.317  50.019  52.151  1.00                  
ATOM    860  HB3 ALA A  55      57.150  48.362  51.530  1.00                  
ATOM    861  C   ALA A  55      54.967  47.656  53.141  1.00                  
ATOM    862  O   ALA A  55      53.774  47.946  53.134  1.00                  
ATOM    863  N   LEU A  56      55.405  46.397  53.045  1.00                  
ATOM    864  H   LEU A  56      56.408  46.244  53.026  1.00                  
ATOM    865  CA  LEU A  56      54.531  45.224  53.046  1.00                  
ATOM    866  HA  LEU A  56      53.809  45.309  52.232  1.00                  
ATOM    867  CB  LEU A  56      55.364  43.939  52.847  1.00                  
ATOM    868  HB1 LEU A  56      54.890  43.136  53.417  1.00                  
ATOM    869  HB2 LEU A  56      56.364  44.077  53.255  1.00                  
ATOM    870  CG  LEU A  56      55.457  43.454  51.389  1.00                  
ATOM    871  HG  LEU A  56      54.451  43.240  51.027  1.00                  
ATOM    872  CD1 LEU A  56      56.109  44.456  50.433  1.00                  
ATOM    873 1HD1 LEU A  56      56.115  44.046  49.424  1.00                  
ATOM    874 2HD1 LEU A  56      55.544  45.386  50.426  1.00                  
ATOM    875 3HD1 LEU A  56      57.132  44.652  50.745  1.00                  
ATOM    876  CD2 LEU A  56      56.279  42.166  51.333  1.00                  
ATOM    877 1HD2 LEU A  56      56.299  41.785  50.313  1.00                  
ATOM    878 2HD2 LEU A  56      57.297  42.353  51.673  1.00                  
ATOM    879 3HD2 LEU A  56      55.819  41.415  51.978  1.00                  
ATOM    880  C   LEU A  56      53.718  45.156  54.338  1.00                  
ATOM    881  O   LEU A  56      52.497  45.204  54.273  1.00                  
ATOM    882  N   ILE A  57      54.371  45.154  55.500  1.00                  
ATOM    883  H   ILE A  57      55.384  45.114  55.482  1.00                  
ATOM    884  CA  ILE A  57      53.693  44.994  56.788  1.00                  
ATOM    885  HA  ILE A  57      53.042  44.125  56.673  1.00                  
ATOM    886  CB  ILE A  57      54.717  44.632  57.893  1.00                  
ATOM    887  HB  ILE A  57      55.558  44.146  57.393  1.00                  
ATOM    888  CG2 ILE A  57      55.308  45.853  58.615  1.00                  
ATOM    889 1HG2 ILE A  57      56.124  45.536  59.264  1.00                  
ATOM    890 2HG2 ILE A  57      55.698  46.551  57.880  1.00                  
ATOM    891 3HG2 ILE A  57      54.548  46.355  59.213  1.00                  
ATOM    892  CG1 ILE A  57      54.209  43.565  58.889  1.00                  
ATOM    893 1HG1 ILE A  57      55.012  43.352  59.595  1.00                  
ATOM    894 2HG1 ILE A  57      54.018  42.645  58.335  1.00                  
ATOM    895  CD1 ILE A  57      52.946  43.896  59.694  1.00                  
ATOM    896  HD1 ILE A  57      53.033  44.873  60.169  1.00                  
ATOM    897  HD2 ILE A  57      52.074  43.873  59.042  1.00                  
ATOM    898  HD3 ILE A  57      52.808  43.139  60.466  1.00                  
ATOM    899  C   ILE A  57      52.773  46.180  57.118  1.00                  
ATOM    900  O   ILE A  57      51.731  45.992  57.724  1.00                  
ATOM    901  N   SER A  58      53.083  47.394  56.656  1.00                  
ATOM    902  H   SER A  58      53.993  47.505  56.221  1.00                  
ATOM    903  CA  SER A  58      52.202  48.572  56.715  1.00                  
ATOM    904  HA  SER A  58      51.819  48.689  57.725  1.00                  
ATOM    905  CB  SER A  58      53.056  49.801  56.375  1.00                  
ATOM    906  HB1 SER A  58      53.454  49.701  55.364  1.00                  
ATOM    907  HB2 SER A  58      53.893  49.854  57.073  1.00                  
ATOM    908  OG  SER A  58      52.323  51.005  56.470  1.00                  
ATOM    909  HG  SER A  58      51.591  50.981  55.844  1.00                  
ATOM    910  C   SER A  58      51.029  48.491  55.731  1.00                  
ATOM    911  O   SER A  58      49.979  49.065  56.013  1.00                  
ATOM    912  N   ALA A  59      51.175  47.821  54.584  1.00                  
ATOM    913  H   ALA A  59      52.076  47.411  54.357  1.00                  
ATOM    914  CA  ALA A  59      50.078  47.586  53.645  1.00                  
ATOM    915  HA  ALA A  59      49.515  48.511  53.526  1.00                  
ATOM    916  CB  ALA A  59      50.648  47.203  52.273  1.00                  
ATOM    917  HB1 ALA A  59      49.831  47.082  51.562  1.00                  
ATOM    918  HB2 ALA A  59      51.315  47.988  51.918  1.00                  
ATOM    919  HB3 ALA A  59      51.201  46.266  52.337  1.00                  
ATOM    920  C   ALA A  59      49.100  46.518  54.169  1.00                  
ATOM    921  O   ALA A  59      47.888  46.706  54.098  1.00                  
ATOM    922  N   GLU A  60      49.630  45.441  54.750  1.00                  
ATOM    923  H   GLU A  60      50.644  45.347  54.708  1.00                  
ATOM    924  CA  GLU A  60      48.905  44.385  55.457  1.00                  
ATOM    925  HA  GLU A  60      48.194  43.904  54.785  1.00                  
ATOM    926  CB  GLU A  60      49.908  43.329  55.964  1.00                  
ATOM    927  HB1 GLU A  60      49.389  42.661  56.650  1.00                  
ATOM    928  HB2 GLU A  60      50.699  43.827  56.523  1.00                  
ATOM    929  CG  GLU A  60      50.548  42.476  54.857  1.00                  
ATOM    930  HG1 GLU A  60      50.991  43.121  54.097  1.00                  
ATOM    931  HG2 GLU A  60      49.767  41.885  54.373  1.00                  
ATOM    932  CD  GLU A  60      51.617  41.542  55.448  1.00                  
ATOM    933  OE1 GLU A  60      51.203  40.613  56.179  1.00                  
ATOM    934  OE2 GLU A  60      52.824  41.772  55.184  1.00                  
ATOM    935  C   GLU A  60      48.110  44.965  56.631  1.00                  
ATOM    936  O   GLU A  60      46.883  44.917  56.648  1.00                  
ATOM    937  N   LEU A  61      48.810  45.626  57.552  1.00                  
ATOM    938  H   LEU A  61      49.822  45.608  57.451  1.00                  
ATOM    939  CA  LEU A  61      48.284  46.434  58.648  1.00                  
ATOM    940  HA  LEU A  61      47.910  45.779  59.435  1.00                  
ATOM    941  CB  LEU A  61      49.509  47.225  59.175  1.00                  
ATOM    942  HB1 LEU A  61      49.997  47.674  58.316  1.00                  
ATOM    943  HB2 LEU A  61      50.184  46.478  59.595  1.00                  
ATOM    944  CG  LEU A  61      49.402  48.342  60.224  1.00                  
ATOM    945  HG  LEU A  61      48.863  47.948  61.070  1.00                  
ATOM    946  CD1 LEU A  61      50.803  48.735  60.708  1.00                  
ATOM    947 1HD1 LEU A  61      51.316  47.855  61.098  1.00                  
ATOM    948 2HD1 LEU A  61      51.386  49.151  59.888  1.00                  
ATOM    949 3HD1 LEU A  61      50.732  49.472  61.508  1.00                  
ATOM    950  CD2 LEU A  61      48.761  49.642  59.715  1.00                  
ATOM    951 1HD2 LEU A  61      48.870  50.429  60.460  1.00                  
ATOM    952 2HD2 LEU A  61      49.247  49.955  58.789  1.00                  
ATOM    953 3HD2 LEU A  61      47.699  49.500  59.537  1.00                  
ATOM    954  C   LEU A  61      47.140  47.332  58.188  1.00                  
ATOM    955  O   LEU A  61      46.030  47.241  58.715  1.00                  
ATOM    956  N   ALA A  62      47.380  48.174  57.183  1.00                  
ATOM    957  H   ALA A  62      48.304  48.199  56.763  1.00                  
ATOM    958  CA  ALA A  62      46.376  49.113  56.715  1.00                  
ATOM    959  HA  ALA A  62      46.044  49.716  57.561  1.00                  
ATOM    960  CB  ALA A  62      47.005  50.046  55.674  1.00                  
ATOM    961  HB1 ALA A  62      46.251  50.743  55.305  1.00                  
ATOM    962  HB2 ALA A  62      47.818  50.613  56.127  1.00                  
ATOM    963  HB3 ALA A  62      47.392  49.464  54.836  1.00                  
ATOM    964  C   ALA A  62      45.131  48.410  56.151  1.00                  
ATOM    965  O   ALA A  62      44.011  48.846  56.412  1.00                  
ATOM    966  N   SER A  63      45.312  47.304  55.425  1.00                  
ATOM    967  H   SER A  63      46.263  46.989  55.241  1.00                  
ATOM    968  CA  SER A  63      44.210  46.519  54.876  1.00                  
ATOM    969  HA  SER A  63      43.512  47.207  54.397  1.00                  
ATOM    970  CB  SER A  63      44.716  45.546  53.809  1.00                  
ATOM    971  HB1 SER A  63      45.281  44.739  54.279  1.00                  
ATOM    972  HB2 SER A  63      45.361  46.072  53.104  1.00                  
ATOM    973  OG  SER A  63      43.597  45.024  53.115  1.00                  
ATOM    974  HG  SER A  63      42.902  44.847  53.766  1.00                  
ATOM    975  C   SER A  63      43.423  45.726  55.929  1.00                  
ATOM    976  O   SER A  63      42.270  45.377  55.680  1.00                  
ATOM    977  N   PHE A  64      44.024  45.418  57.080  1.00                  
ATOM    978  H   PHE A  64      45.027  45.580  57.133  1.00                  
ATOM    979  CA  PHE A  64      43.399  44.648  58.155  1.00                  
ATOM    980  HA  PHE A  64      42.607  44.022  57.742  1.00                  
ATOM    981  CB  PHE A  64      44.444  43.731  58.816  1.00                  
ATOM    982  HB1 PHE A  64      43.956  43.189  59.627  1.00                  
ATOM    983  HB2 PHE A  64      45.211  44.367  59.261  1.00                  
ATOM    984  CG  PHE A  64      45.139  42.701  57.932  1.00                  
ATOM    985  CD1 PHE A  64      44.539  42.194  56.758  1.00                  
ATOM    986  HD1 PHE A  64      43.561  42.528  56.450  1.00                  
ATOM    987  CE1 PHE A  64      45.221  41.258  55.958  1.00                  
ATOM    988  HE1 PHE A  64      44.765  40.887  55.052  1.00                  
ATOM    989  CZ  PHE A  64      46.502  40.815  56.329  1.00                  
ATOM    990  HZ  PHE A  64      47.037  40.108  55.710  1.00                  
ATOM    991  CE2 PHE A  64      47.096  41.298  57.506  1.00                  
ATOM    992  HE2 PHE A  64      48.087  40.960  57.784  1.00                  
ATOM    993  CD2 PHE A  64      46.417  42.236  58.304  1.00                  
ATOM    994  HD2 PHE A  64      46.893  42.616  59.196  1.00                  
ATOM    995  C   PHE A  64      42.727  45.545  59.212  1.00                  
ATOM    996  O   PHE A  64      41.768  45.117  59.852  1.00                  
ATOM    997  N   LYS A  65      43.177  46.800  59.374  1.00                  
ATOM    998  H   LYS A  65      44.000  47.066  58.838  1.00                  
ATOM    999  CA  LYS A  65      42.429  47.873  60.052  1.00                  
ATOM   1000  HA  LYS A  65      41.368  47.674  59.912  1.00                  
ATOM   1001  CB  LYS A  65      42.668  47.938  61.590  1.00                  
ATOM   1002  HB1 LYS A  65      41.928  48.623  62.004  1.00                  
ATOM   1003  HB2 LYS A  65      43.634  48.396  61.782  1.00                  
ATOM   1004  CG  LYS A  65      42.599  46.632  62.408  1.00                  
ATOM   1005  HG1 LYS A  65      43.293  45.906  61.988  1.00                  
ATOM   1006  HG2 LYS A  65      41.589  46.226  62.355  1.00                  
ATOM   1007  CD  LYS A  65      42.978  46.869  63.886  1.00                  
ATOM   1008  HD1 LYS A  65      42.234  47.521  64.347  1.00                  
ATOM   1009  HD2 LYS A  65      43.952  47.358  63.935  1.00                  
ATOM   1010  CE  LYS A  65      43.047  45.542  64.660  1.00                  
ATOM   1011  HE1 LYS A  65      43.780  44.897  64.167  1.00                  
ATOM   1012  HE2 LYS A  65      42.070  45.055  64.601  1.00                  
ATOM   1013  NZ  LYS A  65      43.434  45.731  66.084  1.00                  
ATOM   1014  HZ1 LYS A  65      42.820  46.381  66.589  1.00                  
ATOM   1015  HZ2 LYS A  65      43.413  44.874  66.617  1.00                  
ATOM   1016  HZ3 LYS A  65      44.372  46.102  66.187  1.00                  
ATOM   1017  C   LYS A  65      42.783  49.252  59.444  1.00                  
ATOM   1018  O   LYS A  65      43.868  49.780  59.721  1.00                  
ATOM   1019  N   PRO A  66      41.903  49.868  58.637  1.00                  
ATOM   1020  CD  PRO A  66      40.624  49.330  58.190  1.00                  
ATOM   1021  HD1 PRO A  66      39.951  49.153  59.030  1.00                  
ATOM   1022  HD2 PRO A  66      40.795  48.403  57.639  1.00                  
ATOM   1023  CG  PRO A  66      40.025  50.377  57.252  1.00                  
ATOM   1024  HG1 PRO A  66      39.443  51.099  57.827  1.00                  
ATOM   1025  HG2 PRO A  66      39.413  49.919  56.474  1.00                  
ATOM   1026  CB  PRO A  66      41.267  51.050  56.675  1.00                  
ATOM   1027  HB1 PRO A  66      41.052  52.045  56.284  1.00                  
ATOM   1028  HB2 PRO A  66      41.679  50.422  55.883  1.00                  
ATOM   1029  CA  PRO A  66      42.238  51.065  57.866  1.00                  
ATOM   1030  HA  PRO A  66      43.245  50.956  57.463  1.00                  
ATOM   1031  C   PRO A  66      42.224  52.381  58.650  1.00                  
ATOM   1032  O   PRO A  66      41.251  53.130  58.588  1.00                  
ATOM   1033  N   GLN A  67      43.303  52.680  59.391  1.00                  
ATOM   1034  H   GLN A  67      44.009  51.965  59.501  1.00                  
ATOM   1035  CA  GLN A  67      43.408  53.965  60.115  1.00                  
ATOM   1036  HA  GLN A  67      42.981  54.726  59.460  1.00                  
ATOM   1037  CB  GLN A  67      42.526  53.875  61.379  1.00                  
ATOM   1038  HB1 GLN A  67      43.147  53.634  62.235  1.00                  
ATOM   1039  HB2 GLN A  67      41.796  53.071  61.270  1.00                  
ATOM   1040  CG  GLN A  67      41.742  55.168  61.646  1.00                  
ATOM   1041  HG1 GLN A  67      41.264  55.499  60.723  1.00                  
ATOM   1042  HG2 GLN A  67      42.422  55.953  61.979  1.00                  
ATOM   1043  CD  GLN A  67      40.664  54.953  62.703  1.00                  
ATOM   1044  OE1 GLN A  67      40.907  55.007  63.896  1.00                  
ATOM   1045  NE2 GLN A  67      39.440  54.678  62.308  1.00                  
ATOM   1046 1HE2 GLN A  67      39.229  54.602  61.329  1.00                  
ATOM   1047 2HE2 GLN A  67      38.759  54.516  63.029  1.00                  
ATOM   1048  C   GLN A  67      44.822  54.482  60.458  1.00                  
ATOM   1049  O   GLN A  67      44.946  55.580  60.999  1.00                  
ATOM   1050  N   GLY A  68      45.891  53.746  60.129  1.00                  
ATOM   1051  H   GLY A  68      45.743  52.828  59.743  1.00                  
ATOM   1052  CA  GLY A  68      47.267  54.270  60.169  1.00                  
ATOM   1053  HA1 GLY A  68      47.251  55.361  60.168  1.00                  
ATOM   1054  HA2 GLY A  68      47.777  53.956  59.258  1.00                  
ATOM   1055  C   GLY A  68      48.113  53.813  61.360  1.00                  
ATOM   1056  O   GLY A  68      47.626  53.148  62.278  1.00                  
ATOM   1057  N   ILE A  69      49.405  54.166  61.328  1.00                  
ATOM   1058  H   ILE A  69      49.714  54.760  60.571  1.00                  
ATOM   1059  CA  ILE A  69      50.456  53.487  62.110  1.00                  
ATOM   1060  HA  ILE A  69      50.480  52.451  61.769  1.00                  
ATOM   1061  CB  ILE A  69      51.855  54.089  61.814  1.00                  
ATOM   1062  HB  ILE A  69      51.891  55.097  62.231  1.00                  
ATOM   1063  CG2 ILE A  69      52.955  53.262  62.504  1.00                  
ATOM   1064 1HG2 ILE A  69      53.938  53.629  62.205  1.00                  
ATOM   1065 2HG2 ILE A  69      52.879  53.353  63.587  1.00                  
ATOM   1066 3HG2 ILE A  69      52.871  52.209  62.231  1.00                  
ATOM   1067  CG1 ILE A  69      52.174  54.214  60.304  1.00                  
ATOM   1068 1HG1 ILE A  69      53.178  54.627  60.194  1.00                  
ATOM   1069 2HG1 ILE A  69      51.491  54.935  59.853  1.00                  
ATOM   1070  CD1 ILE A  69      52.100  52.908  59.497  1.00                  
ATOM   1071  HD1 ILE A  69      52.355  53.117  58.458  1.00                  
ATOM   1072  HD2 ILE A  69      52.810  52.178  59.884  1.00                  
ATOM   1073  HD3 ILE A  69      51.094  52.491  59.530  1.00                  
ATOM   1074  C   ILE A  69      50.167  53.413  63.597  1.00                  
ATOM   1075  O   ILE A  69      50.147  52.350  64.194  1.00                  
ATOM   1076  N   TYR A  70      49.869  54.567  64.162  1.00                  
ATOM   1077  H   TYR A  70      49.899  55.368  63.547  1.00                  
ATOM   1078  CA  TYR A  70      49.563  54.830  65.564  1.00                  
ATOM   1079  HA  TYR A  70      50.364  54.441  66.192  1.00                  
ATOM   1080  CB  TYR A  70      49.499  56.358  65.720  1.00                  
ATOM   1081  HB1 TYR A  70      50.296  56.615  66.405  1.00                  
ATOM   1082  HB2 TYR A  70      48.552  56.640  66.184  1.00                  
ATOM   1083  CG  TYR A  70      49.677  57.171  64.439  1.00                  
ATOM   1084  CD1 TYR A  70      48.564  57.570  63.676  1.00                  
ATOM   1085  HD1 TYR A  70      47.565  57.407  64.044  1.00                  
ATOM   1086  CE1 TYR A  70      48.745  58.170  62.415  1.00                  
ATOM   1087  HE1 TYR A  70      47.894  58.480  61.825  1.00                  
ATOM   1088  CZ  TYR A  70      50.045  58.353  61.897  1.00                  
ATOM   1089  OH  TYR A  70      50.225  58.896  60.665  1.00                  
ATOM   1090  HH  TYR A  70      51.152  58.995  60.442  1.00                  
ATOM   1091  CE2 TYR A  70      51.159  57.939  62.654  1.00                  
ATOM   1092  HE2 TYR A  70      52.151  58.044  62.240  1.00                  
ATOM   1093  CD2 TYR A  70      50.973  57.369  63.929  1.00                  
ATOM   1094  HD2 TYR A  70      51.823  57.045  64.510  1.00                  
ATOM   1095  C   TYR A  70      48.250  54.227  66.022  1.00                  
ATOM   1096  O   TYR A  70      48.135  53.891  67.192  1.00                  
ATOM   1097  N   ILE A  71      47.251  54.091  65.144  1.00                  
ATOM   1098  H   ILE A  71      47.418  54.286  64.165  1.00                  
ATOM   1099  CA  ILE A  71      46.026  53.379  65.521  1.00                  
ATOM   1100  HA  ILE A  71      45.737  53.682  66.524  1.00                  
ATOM   1101  CB  ILE A  71      44.829  53.695  64.598  1.00                  
ATOM   1102  HB  ILE A  71      45.141  53.615  63.555  1.00                  
ATOM   1103  CG2 ILE A  71      43.688  52.688  64.855  1.00                  
ATOM   1104 1HG2 ILE A  71      42.769  53.005  64.361  1.00                  
ATOM   1105 2HG2 ILE A  71      43.950  51.704  64.463  1.00                  
ATOM   1106 3HG2 ILE A  71      43.484  52.604  65.923  1.00                  
ATOM   1107  CG1 ILE A  71      44.236  55.102  64.847  1.00                  
ATOM   1108 1HG1 ILE A  71      43.847  55.158  65.864  1.00                  
ATOM   1109 2HG1 ILE A  71      43.400  55.237  64.166  1.00                  
ATOM   1110  CD1 ILE A  71      45.169  56.292  64.618  1.00                  
ATOM   1111  HD1 ILE A  71      45.654  56.192  63.646  1.00                  
ATOM   1112  HD2 ILE A  71      44.587  57.213  64.629  1.00                  
ATOM   1113  HD3 ILE A  71      45.914  56.346  65.411  1.00                  
ATOM   1114  C   ILE A  71      46.340  51.886  65.604  1.00                  
ATOM   1115  O   ILE A  71      45.988  51.247  66.596  1.00                  
ATOM   1116  N   TRP A  72      47.084  51.336  64.639  1.00                  
ATOM   1117  H   TRP A  72      47.383  51.887  63.841  1.00                  
ATOM   1118  CA  TRP A  72      47.489  49.938  64.746  1.00                  
ATOM   1119  HA  TRP A  72      46.572  49.376  64.937  1.00                  
ATOM   1120  CB  TRP A  72      48.055  49.388  63.449  1.00                  
ATOM   1121  HB1 TRP A  72      49.056  48.990  63.620  1.00                  
ATOM   1122  HB2 TRP A  72      48.142  50.189  62.714  1.00                  
ATOM   1123  CG  TRP A  72      47.202  48.293  62.888  1.00                  
ATOM   1124  CD1 TRP A  72      46.380  48.428  61.828  1.00                  
ATOM   1125  HD1 TRP A  72      46.220  49.341  61.268  1.00                  
ATOM   1126  NE1 TRP A  72      45.868  47.198  61.487  1.00                  
ATOM   1127  HE1 TRP A  72      45.370  47.050  60.614  1.00                  
ATOM   1128  CE2 TRP A  72      46.231  46.221  62.379  1.00                  
ATOM   1129  CZ2 TRP A  72      45.925  44.857  62.467  1.00                  
ATOM   1130  HZ2 TRP A  72      45.298  44.390  61.723  1.00                  
ATOM   1131  CH2 TRP A  72      46.459  44.109  63.527  1.00                  
ATOM   1132  HH2 TRP A  72      46.251  43.049  63.607  1.00                  
ATOM   1133  CZ3 TRP A  72      47.282  44.740  64.476  1.00                  
ATOM   1134  HZ3 TRP A  72      47.701  44.157  65.283  1.00                  
ATOM   1135  CE3 TRP A  72      47.585  46.114  64.374  1.00                  
ATOM   1136  HE3 TRP A  72      48.226  46.577  65.112  1.00                  
ATOM   1137  CD2 TRP A  72      47.076  46.894  63.312  1.00                  
ATOM   1138  C   TRP A  72      48.367  49.633  65.969  1.00                  
ATOM   1139  O   TRP A  72      48.120  48.672  66.697  1.00                  
ATOM   1140  N   ALA A  73      49.314  50.519  66.259  1.00                  
ATOM   1141  H   ALA A  73      49.505  51.234  65.565  1.00                  
ATOM   1142  CA  ALA A  73      50.127  50.492  67.455  1.00                  
ATOM   1143  HA  ALA A  73      50.687  49.555  67.468  1.00                  
ATOM   1144  CB  ALA A  73      51.133  51.650  67.414  1.00                  
ATOM   1145  HB1 ALA A  73      51.804  51.581  68.271  1.00                  
ATOM   1146  HB2 ALA A  73      51.726  51.597  66.500  1.00                  
ATOM   1147  HB3 ALA A  73      50.610  52.604  67.450  1.00                  
ATOM   1148  C   ALA A  73      49.264  50.531  68.742  1.00                  
ATOM   1149  O   ALA A  73      49.413  49.689  69.628  1.00                  
ATOM   1150  N   ARG A  74      48.283  51.446  68.825  1.00                  
ATOM   1151  H   ARG A  74      48.195  52.105  68.057  1.00                  
ATOM   1152  CA  ARG A  74      47.280  51.514  69.911  1.00                  
ATOM   1153  HA  ARG A  74      47.786  51.657  70.866  1.00                  
ATOM   1154  CB  ARG A  74      46.273  52.666  69.667  1.00                  
ATOM   1155  HB1 ARG A  74      45.389  52.501  70.282  1.00                  
ATOM   1156  HB2 ARG A  74      45.939  52.602  68.635  1.00                  
ATOM   1157  CG  ARG A  74      46.742  54.105  69.945  1.00                  
ATOM   1158  HG1 ARG A  74      47.712  54.269  69.493  1.00                  
ATOM   1159  HG2 ARG A  74      46.832  54.267  71.020  1.00                  
ATOM   1160  CD  ARG A  74      45.728  55.096  69.345  1.00                  
ATOM   1161  HD1 ARG A  74      44.833  55.104  69.970  1.00                  
ATOM   1162  HD2 ARG A  74      45.447  54.745  68.351  1.00                  
ATOM   1163  NE  ARG A  74      46.259  56.467  69.204  1.00                  
ATOM   1164  HE  ARG A  74      47.225  56.609  69.456  1.00                  
ATOM   1165  CZ  ARG A  74      45.618  57.483  68.635  1.00                  
ATOM   1166  NH1 ARG A  74      44.410  57.373  68.152  1.00                  
ATOM   1167 1HH1 ARG A  74      43.940  56.487  68.204  1.00                  
ATOM   1168 2HH1 ARG A  74      43.970  58.144  67.686  1.00                  
ATOM   1169  NH2 ARG A  74      46.181  58.654  68.532  1.00                  
ATOM   1170 1HH2 ARG A  74      47.112  58.807  68.883  1.00                  
ATOM   1171 2HH2 ARG A  74      45.691  59.408  68.082  1.00                  
ATOM   1172  C   ARG A  74      46.474  50.233  70.069  1.00                  
ATOM   1173  O   ARG A  74      45.928  50.012  71.152  1.00                  
ATOM   1174  N   ASP A  75      46.363  49.428  69.018  1.00                  
ATOM   1175  H   ASP A  75      46.796  49.718  68.149  1.00                  
ATOM   1176  CA  ASP A  75      45.415  48.316  68.930  1.00                  
ATOM   1177  HA  ASP A  75      44.991  48.172  69.923  1.00                  
ATOM   1178  CB  ASP A  75      44.263  48.725  68.000  1.00                  
ATOM   1179  HB1 ASP A  75      44.431  48.337  66.993  1.00                  
ATOM   1180  HB2 ASP A  75      44.201  49.813  67.936  1.00                  
ATOM   1181  CG  ASP A  75      42.942  48.235  68.573  1.00                  
ATOM   1182  OD1 ASP A  75      42.602  48.715  69.684  1.00                  
ATOM   1183  OD2 ASP A  75      42.319  47.366  67.923  1.00                  
ATOM   1184  C   ASP A  75      46.062  46.955  68.608  1.00                  
ATOM   1185  O   ASP A  75      45.411  46.025  68.127  1.00                  
ATOM   1186  N   ALA A  76      47.339  46.848  68.990  1.00                  
ATOM   1187  H   ALA A  76      47.835  47.717  69.111  1.00                  
ATOM   1188  CA  ALA A  76      48.023  45.612  69.381  1.00                  
ATOM   1189  HA  ALA A  76      47.277  44.863  69.651  1.00                  
ATOM   1190  CB  ALA A  76      48.800  45.104  68.162  1.00                  
ATOM   1191  HB1 ALA A  76      49.299  44.165  68.408  1.00                  
ATOM   1192  HB2 ALA A  76      48.108  44.934  67.340  1.00                  
ATOM   1193  HB3 ALA A  76      49.546  45.840  67.858  1.00                  
ATOM   1194  C   ALA A  76      48.961  45.786  70.601  1.00                  
ATOM   1195  O   ALA A  76      49.350  44.784  71.193  1.00                  
ATOM   1196  N   LEU A  77      49.324  47.023  71.004  1.00                  
ATOM   1197  H   LEU A  77      49.003  47.815  70.461  1.00                  
ATOM   1198  CA  LEU A  77      50.531  47.272  71.819  1.00                  
ATOM   1199  HA  LEU A  77      50.831  46.323  72.260  1.00                  
ATOM   1200  CB  LEU A  77      51.652  47.707  70.836  1.00                  
ATOM   1201  HB1 LEU A  77      51.471  48.739  70.543  1.00                  
ATOM   1202  HB2 LEU A  77      51.572  47.092  69.938  1.00                  
ATOM   1203  CG  LEU A  77      53.115  47.627  71.315  1.00                  
ATOM   1204  HG  LEU A  77      53.299  48.346  72.108  1.00                  
ATOM   1205  CD1 LEU A  77      53.498  46.237  71.818  1.00                  
ATOM   1206 1HD1 LEU A  77      52.969  46.019  72.745  1.00                  
ATOM   1207 2HD1 LEU A  77      53.246  45.484  71.071  1.00                  
ATOM   1208 3HD1 LEU A  77      54.568  46.197  72.024  1.00                  
ATOM   1209  CD2 LEU A  77      54.041  47.980  70.145  1.00                  
ATOM   1210 1HD2 LEU A  77      55.075  47.998  70.489  1.00                  
ATOM   1211 2HD2 LEU A  77      53.941  47.237  69.352  1.00                  
ATOM   1212 3HD2 LEU A  77      53.780  48.960  69.748  1.00                  
ATOM   1213  C   LEU A  77      50.356  48.229  73.016  1.00                  
ATOM   1214  O   LEU A  77      51.292  48.917  73.407  1.00                  
ATOM   1215  N   GLY A  78      49.174  48.276  73.636  1.00                  
ATOM   1216  H   GLY A  78      48.442  47.674  73.292  1.00                  
ATOM   1217  CA  GLY A  78      48.939  49.102  74.833  1.00                  
ATOM   1218  HA1 GLY A  78      49.829  49.099  75.463  1.00                  
ATOM   1219  HA2 GLY A  78      48.114  48.679  75.406  1.00                  
ATOM   1220  C   GLY A  78      48.620  50.551  74.463  1.00                  
ATOM   1221  O   GLY A  78      49.394  51.238  73.795  1.00                  
ATOM   1222  N   LYS A  79      47.450  51.042  74.888  1.00                  
ATOM   1223  H   LYS A  79      46.887  50.451  75.483  1.00                  
ATOM   1224  CA  LYS A  79      46.894  52.333  74.431  1.00                  
ATOM   1225  HA  LYS A  79      46.786  52.274  73.348  1.00                  
ATOM   1226  CB  LYS A  79      45.492  52.544  75.041  1.00                  
ATOM   1227  HB1 LYS A  79      45.171  53.571  74.858  1.00                  
ATOM   1228  HB2 LYS A  79      45.558  52.412  76.122  1.00                  
ATOM   1229  CG  LYS A  79      44.409  51.583  74.488  1.00                  
ATOM   1230  HG1 LYS A  79      43.552  51.611  75.163  1.00                  
ATOM   1231  HG2 LYS A  79      44.791  50.562  74.473  1.00                  
ATOM   1232  CD  LYS A  79      43.920  51.978  73.081  1.00                  
ATOM   1233  HD1 LYS A  79      44.765  51.998  72.398  1.00                  
ATOM   1234  HD2 LYS A  79      43.520  52.992  73.138  1.00                  
ATOM   1235  CE  LYS A  79      42.816  51.076  72.490  1.00                  
ATOM   1236  HE1 LYS A  79      42.405  51.586  71.614  1.00                  
ATOM   1237  HE2 LYS A  79      41.999  50.964  73.210  1.00                  
ATOM   1238  NZ  LYS A  79      43.311  49.747  72.055  1.00                  
ATOM   1239  HZ1 LYS A  79      43.305  49.061  72.792  1.00                  
ATOM   1240  HZ2 LYS A  79      42.751  49.373  71.276  1.00                  
ATOM   1241  HZ3 LYS A  79      44.249  49.815  71.668  1.00                  
ATOM   1242  C   LYS A  79      47.833  53.526  74.650  1.00                  
ATOM   1243  O   LYS A  79      47.946  54.372  73.766  1.00                  
ATOM   1244  N   TRP A  80      48.556  53.527  75.765  1.00                  
ATOM   1245  H   TRP A  80      48.417  52.749  76.391  1.00                  
ATOM   1246  CA  TRP A  80      49.629  54.462  76.117  1.00                  
ATOM   1247  HA  TRP A  80      49.231  55.477  76.144  1.00                  
ATOM   1248  CB  TRP A  80      50.111  54.085  77.530  1.00                  
ATOM   1249  HB1 TRP A  80      49.352  54.401  78.246  1.00                  
ATOM   1250  HB2 TRP A  80      51.022  54.641  77.759  1.00                  
ATOM   1251  CG  TRP A  80      50.356  52.614  77.743  1.00                  
ATOM   1252  CD1 TRP A  80      51.553  51.990  77.657  1.00                  
ATOM   1253  HD1 TRP A  80      52.498  52.484  77.458  1.00                  
ATOM   1254  NE1 TRP A  80      51.381  50.630  77.825  1.00                  
ATOM   1255  HE1 TRP A  80      52.146  49.966  77.803  1.00                  
ATOM   1256  CE2 TRP A  80      50.059  50.303  78.028  1.00                  
ATOM   1257  CZ2 TRP A  80      49.386  49.086  78.210  1.00                  
ATOM   1258  HZ2 TRP A  80      49.938  48.157  78.228  1.00                  
ATOM   1259  CH2 TRP A  80      47.991  49.092  78.381  1.00                  
ATOM   1260  HH2 TRP A  80      47.462  48.162  78.547  1.00                  
ATOM   1261  CZ3 TRP A  80      47.290  50.311  78.372  1.00                  
ATOM   1262  HZ3 TRP A  80      46.220  50.313  78.537  1.00                  
ATOM   1263  CE3 TRP A  80      47.976  51.529  78.196  1.00                  
ATOM   1264  HE3 TRP A  80      47.429  52.460  78.236  1.00                  
ATOM   1265  CD2 TRP A  80      49.378  51.557  78.009  1.00                  
ATOM   1266  C   TRP A  80      50.799  54.471  75.129  1.00                  
ATOM   1267  O   TRP A  80      51.194  55.540  74.672  1.00                  
ATOM   1268  N   TRP A  81      51.330  53.304  74.757  1.00                  
ATOM   1269  H   TRP A  81      50.934  52.447  75.120  1.00                  
ATOM   1270  CA  TRP A  81      52.447  53.193  73.814  1.00                  
ATOM   1271  HA  TRP A  81      53.208  53.921  74.095  1.00                  
ATOM   1272  CB  TRP A  81      53.079  51.808  73.941  1.00                  
ATOM   1273  HB1 TRP A  81      52.391  51.079  73.523  1.00                  
ATOM   1274  HB2 TRP A  81      53.216  51.572  74.997  1.00                  
ATOM   1275  CG  TRP A  81      54.406  51.663  73.269  1.00                  
ATOM   1276  CD1 TRP A  81      54.617  51.046  72.086  1.00                  
ATOM   1277  HD1 TRP A  81      53.838  50.591  71.488  1.00                  
ATOM   1278  NE1 TRP A  81      55.962  51.072  71.780  1.00                  
ATOM   1279  HE1 TRP A  81      56.351  50.653  70.949  1.00                  
ATOM   1280  CE2 TRP A  81      56.689  51.730  72.748  1.00                  
ATOM   1281  CZ2 TRP A  81      58.055  52.012  72.890  1.00                  
ATOM   1282  HZ2 TRP A  81      58.761  51.684  72.143  1.00                  
ATOM   1283  CH2 TRP A  81      58.489  52.731  74.017  1.00                  
ATOM   1284  HH2 TRP A  81      59.538  52.962  74.144  1.00                  
ATOM   1285  CZ3 TRP A  81      57.556  53.154  74.980  1.00                  
ATOM   1286  HZ3 TRP A  81      57.896  53.713  75.842  1.00                  
ATOM   1287  CE3 TRP A  81      56.187  52.854  74.833  1.00                  
ATOM   1288  HE3 TRP A  81      55.486  53.178  75.586  1.00                  
ATOM   1289  CD2 TRP A  81      55.718  52.131  73.713  1.00                  
ATOM   1290  C   TRP A  81      52.043  53.489  72.368  1.00                  
ATOM   1291  O   TRP A  81      52.824  54.048  71.603  1.00                  
ATOM   1292  N   GLY A  82      50.791  53.210  72.001  1.00                  
ATOM   1293  H   GLY A  82      50.215  52.671  72.641  1.00                  
ATOM   1294  CA  GLY A  82      50.256  53.632  70.706  1.00                  
ATOM   1295  HA1 GLY A  82      49.319  53.117  70.549  1.00                  
ATOM   1296  HA2 GLY A  82      50.947  53.338  69.916  1.00                  
ATOM   1297  C   GLY A  82      49.993  55.139  70.590  1.00                  
ATOM   1298  O   GLY A  82      50.169  55.737  69.525  1.00                  
ATOM   1299  N   PHE A  83      49.575  55.783  71.680  1.00                  
ATOM   1300  H   PHE A  83      49.388  55.250  72.523  1.00                  
ATOM   1301  CA  PHE A  83      49.507  57.244  71.757  1.00                  
ATOM   1302  HA  PHE A  83      48.918  57.617  70.924  1.00                  
ATOM   1303  CB  PHE A  83      48.782  57.593  73.068  1.00                  
ATOM   1304  HB1 PHE A  83      49.371  57.225  73.908  1.00                  
ATOM   1305  HB2 PHE A  83      47.839  57.045  73.089  1.00                  
ATOM   1306  CG  PHE A  83      48.453  59.054  73.315  1.00                  
ATOM   1307  CD1 PHE A  83      47.309  59.631  72.729  1.00                  
ATOM   1308  HD1 PHE A  83      46.700  59.057  72.049  1.00                  
ATOM   1309  CE1 PHE A  83      46.918  60.938  73.075  1.00                  
ATOM   1310  HE1 PHE A  83      46.022  61.372  72.652  1.00                  
ATOM   1311  CZ  PHE A  83      47.666  61.670  74.014  1.00                  
ATOM   1312  HZ  PHE A  83      47.351  62.666  74.302  1.00                  
ATOM   1313  CE2 PHE A  83      48.817  61.104  74.588  1.00                  
ATOM   1314  HE2 PHE A  83      49.390  61.668  75.313  1.00                  
ATOM   1315  CD2 PHE A  83      49.212  59.800  74.237  1.00                  
ATOM   1316  HD2 PHE A  83      50.080  59.359  74.709  1.00                  
ATOM   1317  C   PHE A  83      50.914  57.865  71.663  1.00                  
ATOM   1318  O   PHE A  83      51.160  58.722  70.813  1.00                  
ATOM   1319  N   PHE A  84      51.873  57.359  72.440  1.00                  
ATOM   1320  H   PHE A  84      51.625  56.656  73.130  1.00                  
ATOM   1321  CA  PHE A  84      53.287  57.713  72.306  1.00                  
ATOM   1322  HA  PHE A  84      53.412  58.760  72.587  1.00                  
ATOM   1323  CB  PHE A  84      54.116  56.867  73.282  1.00                  
ATOM   1324  HB1 PHE A  84      53.789  55.834  73.210  1.00                  
ATOM   1325  HB2 PHE A  84      53.911  57.202  74.299  1.00                  
ATOM   1326  CG  PHE A  84      55.615  56.905  73.047  1.00                  
ATOM   1327  CD1 PHE A  84      56.342  58.092  73.260  1.00                  
ATOM   1328  HD1 PHE A  84      55.837  58.987  73.595  1.00                  
ATOM   1329  CE1 PHE A  84      57.729  58.119  73.036  1.00                  
ATOM   1330  HE1 PHE A  84      58.286  59.032  73.198  1.00                  
ATOM   1331  CZ  PHE A  84      58.395  56.963  72.592  1.00                  
ATOM   1332  HZ  PHE A  84      59.462  56.986  72.423  1.00                  
ATOM   1333  CE2 PHE A  84      57.671  55.780  72.368  1.00                  
ATOM   1334  HE2 PHE A  84      58.177  54.887  72.030  1.00                  
ATOM   1335  CD2 PHE A  84      56.284  55.750  72.596  1.00                  
ATOM   1336  HD2 PHE A  84      55.736  54.833  72.427  1.00                  
ATOM   1337  C   PHE A  84      53.794  57.593  70.861  1.00                  
ATOM   1338  O   PHE A  84      54.424  58.519  70.361  1.00                  
ATOM   1339  N   ALA A  85      53.454  56.519  70.148  1.00                  
ATOM   1340  H   ALA A  85      53.026  55.735  70.630  1.00                  
ATOM   1341  CA  ALA A  85      53.799  56.353  68.745  1.00                  
ATOM   1342  HA  ALA A  85      54.878  56.480  68.645  1.00                  
ATOM   1343  CB  ALA A  85      53.453  54.920  68.322  1.00                  
ATOM   1344  HB1 ALA A  85      53.775  54.755  67.293  1.00                  
ATOM   1345  HB2 ALA A  85      53.967  54.209  68.971  1.00                  
ATOM   1346  HB3 ALA A  85      52.379  54.755  68.389  1.00                  
ATOM   1347  C   ALA A  85      53.124  57.384  67.816  1.00                  
ATOM   1348  O   ALA A  85      53.787  57.834  66.875  1.00                  
ATOM   1349  N   ILE A  86      51.860  57.804  68.055  1.00                  
ATOM   1350  H   ILE A  86      51.340  57.406  68.830  1.00                  
ATOM   1351  CA  ILE A  86      51.312  58.944  67.275  1.00                  
ATOM   1352  HA  ILE A  86      51.473  58.689  66.229  1.00                  
ATOM   1353  CB  ILE A  86      49.787  59.266  67.431  1.00                  
ATOM   1354  HB  ILE A  86      49.239  58.332  67.404  1.00                  
ATOM   1355  CG2 ILE A  86      49.332  59.982  68.721  1.00                  
ATOM   1356 1HG2 ILE A  86      48.357  60.446  68.603  1.00                  
ATOM   1357 2HG2 ILE A  86      49.260  59.270  69.532  1.00                  
ATOM   1358 3HG2 ILE A  86      50.018  60.782  68.998  1.00                  
ATOM   1359  CG1 ILE A  86      49.336  60.119  66.214  1.00                  
ATOM   1360 1HG1 ILE A  86      49.821  59.748  65.312  1.00                  
ATOM   1361 2HG1 ILE A  86      49.663  61.151  66.349  1.00                  
ATOM   1362  CD1 ILE A  86      47.825  60.120  65.939  1.00                  
ATOM   1363  HD1 ILE A  86      47.448  59.099  65.905  1.00                  
ATOM   1364  HD2 ILE A  86      47.291  60.684  66.702  1.00                  
ATOM   1365  HD3 ILE A  86      47.640  60.595  64.975  1.00                  
ATOM   1366  C   ILE A  86      52.120  60.211  67.504  1.00                  
ATOM   1367  O   ILE A  86      52.333  60.950  66.550  1.00                  
ATOM   1368  N   TRP A  87      52.598  60.457  68.727  1.00                  
ATOM   1369  H   TRP A  87      52.366  59.837  69.494  1.00                  
ATOM   1370  CA  TRP A  87      53.343  61.685  68.993  1.00                  
ATOM   1371  HA  TRP A  87      52.832  62.499  68.480  1.00                  
ATOM   1372  CB  TRP A  87      53.305  62.012  70.486  1.00                  
ATOM   1373  HB1 TRP A  87      53.965  62.858  70.681  1.00                  
ATOM   1374  HB2 TRP A  87      53.667  61.157  71.060  1.00                  
ATOM   1375  CG  TRP A  87      51.929  62.388  70.934  1.00                  
ATOM   1376  CD1 TRP A  87      51.175  61.715  71.830  1.00                  
ATOM   1377  HD1 TRP A  87      51.494  60.829  72.364  1.00                  
ATOM   1378  NE1 TRP A  87      49.927  62.299  71.913  1.00                  
ATOM   1379  HE1 TRP A  87      49.196  61.947  72.519  1.00                  
ATOM   1380  CE2 TRP A  87      49.815  63.388  71.076  1.00                  
ATOM   1381  CZ2 TRP A  87      48.772  64.284  70.800  1.00                  
ATOM   1382  HZ2 TRP A  87      47.823  64.189  71.305  1.00                  
ATOM   1383  CH2 TRP A  87      48.982  65.311  69.862  1.00                  
ATOM   1384  HH2 TRP A  87      48.190  66.010  69.634  1.00                  
ATOM   1385  CZ3 TRP A  87      50.228  65.431  69.219  1.00                  
ATOM   1386  HZ3 TRP A  87      50.388  66.221  68.496  1.00                  
ATOM   1387  CE3 TRP A  87      51.268  64.528  69.508  1.00                  
ATOM   1388  HE3 TRP A  87      52.220  64.642  69.010  1.00                  
ATOM   1389  CD2 TRP A  87      51.089  63.480  70.441  1.00                  
ATOM   1390  C   TRP A  87      54.768  61.685  68.429  1.00                  
ATOM   1391  O   TRP A  87      55.213  62.686  67.870  1.00                  
ATOM   1392  N   MET A  88      55.462  60.550  68.488  1.00                  
ATOM   1393  H   MET A  88      55.062  59.775  69.007  1.00                  
ATOM   1394  CA  MET A  88      56.753  60.359  67.827  1.00                  
ATOM   1395  HA  MET A  88      57.454  61.113  68.189  1.00                  
ATOM   1396  CB  MET A  88      57.302  58.963  68.165  1.00                  
ATOM   1397  HB1 MET A  88      58.145  58.740  67.510  1.00                  
ATOM   1398  HB2 MET A  88      56.528  58.217  67.980  1.00                  
ATOM   1399  CG  MET A  88      57.767  58.847  69.622  1.00                  
ATOM   1400  HG1 MET A  88      57.976  57.799  69.836  1.00                  
ATOM   1401  HG2 MET A  88      56.953  59.155  70.277  1.00                  
ATOM   1402  SD  MET A  88      59.239  59.822  70.053  1.00                  
ATOM   1403  CE  MET A  88      60.532  58.880  69.201  1.00                  
ATOM   1404  HE1 MET A  88      61.505  59.314  69.434  1.00                  
ATOM   1405  HE2 MET A  88      60.512  57.844  69.539  1.00                  
ATOM   1406  HE3 MET A  88      60.369  58.918  68.124  1.00                  
ATOM   1407  C   MET A  88      56.644  60.533  66.308  1.00                  
ATOM   1408  O   MET A  88      57.459  61.231  65.704  1.00                  
ATOM   1409  N   GLN A  89      55.624  59.927  65.688  1.00                  
ATOM   1410  H   GLN A  89      54.978  59.367  66.237  1.00                  
ATOM   1411  CA  GLN A  89      55.369  60.065  64.251  1.00                  
ATOM   1412  HA  GLN A  89      56.278  59.806  63.705  1.00                  
ATOM   1413  CB  GLN A  89      54.259  59.091  63.833  1.00                  
ATOM   1414  HB1 GLN A  89      53.936  59.339  62.821  1.00                  
ATOM   1415  HB2 GLN A  89      53.404  59.219  64.499  1.00                  
ATOM   1416  CG  GLN A  89      54.712  57.618  63.864  1.00                  
ATOM   1417  HG1 GLN A  89      53.845  56.968  63.909  1.00                  
ATOM   1418  HG2 GLN A  89      55.312  57.421  64.753  1.00                  
ATOM   1419  CD  GLN A  89      55.488  57.223  62.621  1.00                  
ATOM   1420  OE1 GLN A  89      54.932  56.998  61.559  1.00                  
ATOM   1421  NE2 GLN A  89      56.793  57.122  62.704  1.00                  
ATOM   1422 1HE2 GLN A  89      57.267  57.313  63.568  1.00                  
ATOM   1423 2HE2 GLN A  89      57.276  56.892  61.852  1.00                  
ATOM   1424  C   GLN A  89      55.020  61.506  63.844  1.00                  
ATOM   1425  O   GLN A  89      55.564  62.019  62.869  1.00                  
ATOM   1426  N   TRP A  90      54.171  62.184  64.621  1.00                  
ATOM   1427  H   TRP A  90      53.733  61.692  65.394  1.00                  
ATOM   1428  CA  TRP A  90      53.821  63.592  64.438  1.00                  
ATOM   1429  HA  TRP A  90      53.349  63.724  63.464  1.00                  
ATOM   1430  CB  TRP A  90      52.820  64.009  65.528  1.00                  
ATOM   1431  HB1 TRP A  90      53.197  63.680  66.495  1.00                  
ATOM   1432  HB2 TRP A  90      51.878  63.486  65.355  1.00                  
ATOM   1433  CG  TRP A  90      52.534  65.478  65.635  1.00                  
ATOM   1434  CD1 TRP A  90      53.187  66.344  66.444  1.00                  
ATOM   1435  HD1 TRP A  90      53.999  66.076  67.112  1.00                  
ATOM   1436  NE1 TRP A  90      52.668  67.614  66.287  1.00                  
ATOM   1437  HE1 TRP A  90      52.999  68.417  66.802  1.00                  
ATOM   1438  CE2 TRP A  90      51.637  67.629  65.372  1.00                  
ATOM   1439  CZ2 TRP A  90      50.795  68.644  64.896  1.00                  
ATOM   1440  HZ2 TRP A  90      50.907  69.657  65.254  1.00                  
ATOM   1441  CH2 TRP A  90      49.786  68.320  63.974  1.00                  
ATOM   1442  HH2 TRP A  90      49.113  69.087  63.614  1.00                  
ATOM   1443  CZ3 TRP A  90      49.652  66.995  63.520  1.00                  
ATOM   1444  HZ3 TRP A  90      48.875  66.749  62.810  1.00                  
ATOM   1445  CE3 TRP A  90      50.515  65.986  63.992  1.00                  
ATOM   1446  HE3 TRP A  90      50.398  64.971  63.645  1.00                  
ATOM   1447  CD2 TRP A  90      51.525  66.273  64.938  1.00                  
ATOM   1448  C   TRP A  90      55.058  64.495  64.459  1.00                  
ATOM   1449  O   TRP A  90      55.272  65.271  63.525  1.00                  
ATOM   1450  N   PHE A  91      55.902  64.375  65.491  1.00                  
ATOM   1451  H   PHE A  91      55.680  63.725  66.239  1.00                  
ATOM   1452  CA  PHE A  91      57.091  65.218  65.608  1.00                  
ATOM   1453  HA  PHE A  91      56.787  66.238  65.373  1.00                  
ATOM   1454  CB  PHE A  91      57.617  65.227  67.051  1.00                  
ATOM   1455  HB1 PHE A  91      58.602  65.697  67.061  1.00                  
ATOM   1456  HB2 PHE A  91      57.736  64.200  67.399  1.00                  
ATOM   1457  CG  PHE A  91      56.727  66.008  68.007  1.00                  
ATOM   1458  CD1 PHE A  91      56.478  67.378  67.780  1.00                  
ATOM   1459  HD1 PHE A  91      56.954  67.885  66.951  1.00                  
ATOM   1460  CE1 PHE A  91      55.611  68.092  68.626  1.00                  
ATOM   1461  HE1 PHE A  91      55.426  69.142  68.449  1.00                  
ATOM   1462  CZ  PHE A  91      54.991  67.442  69.707  1.00                  
ATOM   1463  HZ  PHE A  91      54.321  67.987  70.357  1.00                  
ATOM   1464  CE2 PHE A  91      55.257  66.085  69.956  1.00                  
ATOM   1465  HE2 PHE A  91      54.793  65.589  70.797  1.00                  
ATOM   1466  CD2 PHE A  91      56.132  65.374  69.115  1.00                  
ATOM   1467  HD2 PHE A  91      56.343  64.336  69.320  1.00                  
ATOM   1468  C   PHE A  91      58.184  64.900  64.579  1.00                  
ATOM   1469  O   PHE A  91      58.858  65.827  64.131  1.00                  
ATOM   1470  N   HIS A  92      58.318  63.650  64.119  1.00                  
ATOM   1471  H   HIS A  92      57.758  62.912  64.534  1.00                  
ATOM   1472  CA  HIS A  92      59.123  63.346  62.925  1.00                  
ATOM   1473  HA  HIS A  92      60.140  63.717  63.070  1.00                  
ATOM   1474  CB  HIS A  92      59.189  61.828  62.689  1.00                  
ATOM   1475  HB1 HIS A  92      59.261  61.636  61.618  1.00                  
ATOM   1476  HB2 HIS A  92      58.278  61.346  63.045  1.00                  
ATOM   1477  CG  HIS A  92      60.388  61.188  63.338  1.00                  
ATOM   1478  ND1 HIS A  92      61.496  60.695  62.647  1.00                  
ATOM   1479  CE1 HIS A  92      62.353  60.269  63.585  1.00                  
ATOM   1480  HE1 HIS A  92      63.323  59.837  63.376  1.00                  
ATOM   1481  NE2 HIS A  92      61.844  60.468  64.814  1.00                  
ATOM   1482  HE2 HIS A  92      62.311  60.251  65.684  1.00                  
ATOM   1483  CD2 HIS A  92      60.602  61.048  64.677  1.00                  
ATOM   1484  HD2 HIS A  92      59.932  61.365  65.465  1.00                  
ATOM   1485  C   HIS A  92      58.583  64.068  61.697  1.00                  
ATOM   1486  O   HIS A  92      59.291  64.911  61.157  1.00                  
ATOM   1487  N   ASN A  93      57.340  63.816  61.277  1.00                  
ATOM   1488  H   ASN A  93      56.785  63.115  61.762  1.00                  
ATOM   1489  CA  ASN A  93      56.783  64.435  60.071  1.00                  
ATOM   1490  HA  ASN A  93      57.378  64.106  59.217  1.00                  
ATOM   1491  CB  ASN A  93      55.339  63.947  59.854  1.00                  
ATOM   1492  HB1 ASN A  93      54.822  64.664  59.222  1.00                  
ATOM   1493  HB2 ASN A  93      54.809  63.898  60.805  1.00                  
ATOM   1494  CG  ASN A  93      55.280  62.580  59.185  1.00                  
ATOM   1495  OD1 ASN A  93      55.790  61.589  59.674  1.00                  
ATOM   1496  ND2 ASN A  93      54.663  62.461  58.031  1.00                  
ATOM   1497 1HD2 ASN A  93      54.278  63.267  57.557  1.00                  
ATOM   1498 2HD2 ASN A  93      54.628  61.531  57.657  1.00                  
ATOM   1499  C   ASN A  93      56.891  65.973  60.078  1.00                  
ATOM   1500  O   ASN A  93      57.338  66.564  59.097  1.00                  
ATOM   1501  N   MET A  94      56.578  66.617  61.205  1.00                  
ATOM   1502  H   MET A  94      56.227  66.070  61.987  1.00                  
ATOM   1503  CA  MET A  94      56.682  68.074  61.369  1.00                  
ATOM   1504  HA  MET A  94      56.332  68.551  60.453  1.00                  
ATOM   1505  CB  MET A  94      55.767  68.520  62.525  1.00                  
ATOM   1506  HB1 MET A  94      55.877  69.595  62.672  1.00                  
ATOM   1507  HB2 MET A  94      56.079  68.019  63.443  1.00                  
ATOM   1508  CG  MET A  94      54.279  68.231  62.282  1.00                  
ATOM   1509  HG1 MET A  94      53.725  68.560  63.162  1.00                  
ATOM   1510  HG2 MET A  94      54.131  67.155  62.186  1.00                  
ATOM   1511  SD  MET A  94      53.563  69.042  60.823  1.00                  
ATOM   1512  CE  MET A  94      51.824  68.616  61.085  1.00                  
ATOM   1513  HE1 MET A  94      51.223  69.002  60.261  1.00                  
ATOM   1514  HE2 MET A  94      51.711  67.533  61.145  1.00                  
ATOM   1515  HE3 MET A  94      51.483  69.063  62.018  1.00                  
ATOM   1516  C   MET A  94      58.104  68.600  61.612  1.00                  
ATOM   1517  O   MET A  94      58.291  69.812  61.568  1.00                  
ATOM   1518  N   THR A  95      59.111  67.745  61.823  1.00                  
ATOM   1519  H   THR A  95      58.900  66.760  61.941  1.00                  
ATOM   1520  CA  THR A  95      60.529  68.143  61.710  1.00                  
ATOM   1521  HA  THR A  95      60.645  69.177  62.034  1.00                  
ATOM   1522  CB  THR A  95      61.426  67.273  62.609  1.00                  
ATOM   1523  HB  THR A  95      61.348  66.226  62.311  1.00                  
ATOM   1524  CG2 THR A  95      62.897  67.692  62.578  1.00                  
ATOM   1525 1HG2 THR A  95      63.461  67.082  63.284  1.00                  
ATOM   1526 2HG2 THR A  95      63.312  67.539  61.584  1.00                  
ATOM   1527 3HG2 THR A  95      62.989  68.743  62.854  1.00                  
ATOM   1528  OG1 THR A  95      61.025  67.403  63.952  1.00                  
ATOM   1529  HG1 THR A  95      60.205  66.885  64.050  1.00                  
ATOM   1530  C   THR A  95      61.014  68.053  60.263  1.00                  
ATOM   1531  O   THR A  95      61.756  68.919  59.795  1.00                  
ATOM   1532  N   TRP A  96      60.557  67.038  59.527  1.00                  
ATOM   1533  H   TRP A  96      59.972  66.340  59.978  1.00                  
ATOM   1534  CA  TRP A  96      61.018  66.761  58.170  1.00                  
ATOM   1535  HA  TRP A  96      62.075  67.002  58.132  1.00                  
ATOM   1536  CB  TRP A  96      60.907  65.262  57.868  1.00                  
ATOM   1537  HB1 TRP A  96      61.361  65.065  56.896  1.00                  
ATOM   1538  HB2 TRP A  96      59.850  64.998  57.807  1.00                  
ATOM   1539  CG  TRP A  96      61.573  64.377  58.891  1.00                  
ATOM   1540  CD1 TRP A  96      61.035  63.244  59.400  1.00                  
ATOM   1541  HD1 TRP A  96      60.081  62.830  59.100  1.00                  
ATOM   1542  NE1 TRP A  96      61.829  62.764  60.422  1.00                  
ATOM   1543  HE1 TRP A  96      61.591  61.962  61.002  1.00                  
ATOM   1544  CE2 TRP A  96      62.937  63.557  60.614  1.00                  
ATOM   1545  CZ2 TRP A  96      63.992  63.501  61.535  1.00                  
ATOM   1546  HZ2 TRP A  96      64.010  62.727  62.286  1.00                  
ATOM   1547  CH2 TRP A  96      65.022  64.454  61.460  1.00                  
ATOM   1548  HH2 TRP A  96      65.844  64.423  62.161  1.00                  
ATOM   1549  CZ3 TRP A  96      64.985  65.439  60.459  1.00                  
ATOM   1550  HZ3 TRP A  96      65.785  66.164  60.391  1.00                  
ATOM   1551  CE3 TRP A  96      63.912  65.494  59.547  1.00                  
ATOM   1552  HE3 TRP A  96      63.915  66.257  58.786  1.00                  
ATOM   1553  CD2 TRP A  96      62.842  64.568  59.609  1.00                  
ATOM   1554  C   TRP A  96      60.391  67.663  57.108  1.00                  
ATOM   1555  O   TRP A  96      61.086  67.999  56.152  1.00                  
ATOM   1556  N   TYR A  97      59.149  68.141  57.281  1.00                  
ATOM   1557  H   TYR A  97      58.570  67.775  58.029  1.00                  
ATOM   1558  CA  TYR A  97      58.614  69.158  56.367  1.00                  
ATOM   1559  HA  TYR A  97      58.777  68.776  55.357  1.00                  
ATOM   1560  CB  TYR A  97      57.091  69.371  56.492  1.00                  
ATOM   1561  HB1 TYR A  97      56.769  69.916  55.604  1.00                  
ATOM   1562  HB2 TYR A  97      56.877  70.028  57.329  1.00                  
ATOM   1563  CG  TYR A  97      56.188  68.152  56.618  1.00                  
ATOM   1564  CD1 TYR A  97      56.408  66.989  55.850  1.00                  
ATOM   1565  HD1 TYR A  97      57.261  66.932  55.188  1.00                  
ATOM   1566  CE1 TYR A  97      55.511  65.904  55.936  1.00                  
ATOM   1567  HE1 TYR A  97      55.665  65.017  55.338  1.00                  
ATOM   1568  CZ  TYR A  97      54.384  65.985  56.782  1.00                  
ATOM   1569  OH  TYR A  97      53.498  64.952  56.848  1.00                  
ATOM   1570  HH  TYR A  97      52.711  65.215  57.330  1.00                  
ATOM   1571  CE2 TYR A  97      54.169  67.142  57.560  1.00                  
ATOM   1572  HE2 TYR A  97      53.317  67.211  58.218  1.00                  
ATOM   1573  CD2 TYR A  97      55.070  68.218  57.474  1.00                  
ATOM   1574  HD2 TYR A  97      54.896  69.107  58.065  1.00                  
ATOM   1575  C   TYR A  97      59.393  70.493  56.427  1.00                  
ATOM   1576  O   TYR A  97      59.820  70.959  55.371  1.00                  
ATOM   1577  N   PRO A  98      59.645  71.121  57.599  1.00                  
ATOM   1578  CD  PRO A  98      59.072  70.862  58.911  1.00                  
ATOM   1579  HD1 PRO A  98      59.698  70.153  59.441  1.00                  
ATOM   1580  HD2 PRO A  98      58.054  70.490  58.884  1.00                  
ATOM   1581  CG  PRO A  98      59.104  72.204  59.639  1.00                  
ATOM   1582  HG1 PRO A  98      59.110  72.090  60.722  1.00                  
ATOM   1583  HG2 PRO A  98      58.261  72.817  59.318  1.00                  
ATOM   1584  CB  PRO A  98      60.407  72.808  59.135  1.00                  
ATOM   1585  HB1 PRO A  98      61.234  72.407  59.723  1.00                  
ATOM   1586  HB2 PRO A  98      60.394  73.897  59.191  1.00                  
ATOM   1587  CA  PRO A  98      60.489  72.317  57.685  1.00                  
ATOM   1588  HA  PRO A  98      60.072  73.082  57.030  1.00                  
ATOM   1589  C   PRO A  98      61.954  72.098  57.297  1.00                  
ATOM   1590  O   PRO A  98      62.563  72.985  56.706  1.00                  
ATOM   1591  N   ALA A  99      62.522  70.924  57.593  1.00                  
ATOM   1592  H   ALA A  99      62.007  70.252  58.150  1.00                  
ATOM   1593  CA  ALA A  99      63.855  70.541  57.123  1.00                  
ATOM   1594  HA  ALA A  99      64.530  71.382  57.286  1.00                  
ATOM   1595  CB  ALA A  99      64.350  69.362  57.969  1.00                  
ATOM   1596  HB1 ALA A  99      65.379  69.124  57.700  1.00                  
ATOM   1597  HB2 ALA A  99      64.313  69.620  59.028  1.00                  
ATOM   1598  HB3 ALA A  99      63.724  68.491  57.784  1.00                  
ATOM   1599  C   ALA A  99      63.911  70.208  55.615  1.00                  
ATOM   1600  O   ALA A  99      64.977  69.872  55.097  1.00                  
ATOM   1601  N   VAL A 100      62.782  70.295  54.902  1.00                  
ATOM   1602  H   VAL A 100      61.944  70.587  55.388  1.00                  
ATOM   1603  CA  VAL A 100      62.614  69.929  53.494  1.00                  
ATOM   1604  HA  VAL A 100      61.544  69.828  53.308  1.00                  
ATOM   1605  CB  VAL A 100      63.149  71.044  52.566  1.00                  
ATOM   1606  HB  VAL A 100      64.228  71.134  52.699  1.00                  
ATOM   1607  CG1 VAL A 100      62.873  70.757  51.084  1.00                  
ATOM   1608 1HG1 VAL A 100      63.216  71.592  50.473  1.00                  
ATOM   1609 2HG1 VAL A 100      63.409  69.863  50.767  1.00                  
ATOM   1610 3HG1 VAL A 100      61.804  70.610  50.926  1.00                  
ATOM   1611  CG2 VAL A 100      62.508  72.405  52.886  1.00                  
ATOM   1612 1HG2 VAL A 100      62.859  73.161  52.184  1.00                  
ATOM   1613 2HG2 VAL A 100      61.422  72.328  52.826  1.00                  
ATOM   1614 3HG2 VAL A 100      62.785  72.726  53.890  1.00                  
ATOM   1615  C   VAL A 100      63.242  68.564  53.184  1.00                  
ATOM   1616  O   VAL A 100      63.817  67.863  54.017  1.00                  
TER
END
