# Supplementary material for: Effective Identification of Bacterial Type III Secretion Signals Using Joint Element Features
Source: PLoS One. 2013 Apr 4;8(4):e59754. doi: 10.1371/journal.pone.0059754 (PMC3617162; doi:10.1371/journal.pone.0059754)
Supplement: Zip file S1 — Predicted 3D structure of T3S and non-T3S signal sequences. (ZIP) [file pone.0059754.s017.zip › Supplemental_Zip_FileS1.Predicted_structure/neg/neg61.pdb]

HEADER protein
METHOD
METHOD    The models are generated by I-TASSER which combines the
METHOD    methods of threading, ab initio modeling and structural
METHOD    refinement. The procedure is fully automated.
METHOD
METHOD    Please cite following articles when you use the I-TASSER server:
METHOD 1. Ambrish Roy, Alper Kucukural, Yang Zhang. I-TASSER: a unified
METHOD    platform for automated protein structure and function prediction.
METHOD    Nature Protocols, vol 5, 725-738 (2010). 
METHOD 2. Yang Zhang. I-TASSER server for protein 3D structure prediction.
METHOD    BMC Bioinformatics, vol 9, 40 (2008).
METHOD
MODEL  1
REMARK PARENT N/A (Threading alignments from the templates are below the Z-score cut-off)
ATOM      1  N   TRP A   1      37.929  45.621  58.558  1.00 91.87           N
ATOM      2  CA  TRP A   1      39.250  46.160  58.928  1.00 91.87           C
ATOM      3  CB  TRP A   1      40.010  45.091  59.734  1.00 91.87           C
ATOM      4  CG  TRP A   1      41.348  45.508  60.293  1.00 91.87           C
ATOM      5  CD2 TRP A   1      41.506  46.395  61.412  1.00 91.87           C
ATOM      6  CD1 TRP A   1      42.604  45.170  59.886  1.00 91.87           C
ATOM      7  NE1 TRP A   1      43.539  45.785  60.686  1.00 91.87           N
ATOM      8  CE2 TRP A   1      42.875  46.545  61.626  1.00 91.87           C
ATOM      9  CE3 TRP A   1      40.586  47.035  62.191  1.00 91.87           C
ATOM     10  CZ2 TRP A   1      43.347  47.340  62.632  1.00 91.87           C
ATOM     11  CZ3 TRP A   1      41.065  47.834  63.206  1.00 91.87           C
ATOM     12  CH2 TRP A   1      42.420  47.982  63.421  1.00 91.87           C
ATOM     13  C   TRP A   1      39.985  46.524  57.675  1.00 91.87           C
ATOM     14  O   TRP A   1      40.362  47.673  57.471  1.00 91.87           O
ATOM     15  N   LEU A   2      40.132  45.538  56.776  1.00111.54           N
ATOM     16  CA  LEU A   2      40.856  45.572  55.537  1.00111.54           C
ATOM     17  CB  LEU A   2      41.120  44.185  54.944  1.00111.54           C
ATOM     18  CG  LEU A   2      42.154  43.408  55.770  1.00111.54           C
ATOM     19  CD1 LEU A   2      42.469  42.058  55.123  1.00111.54           C
ATOM     20  CD2 LEU A   2      43.422  44.242  56.014  1.00111.54           C
ATOM     21  C   LEU A   2      40.264  46.418  54.460  1.00111.54           C
ATOM     22  O   LEU A   2      40.947  46.575  53.448  1.00111.54           O
ATOM     23  N   GLY A   3      38.989  46.868  54.578  1.00 38.76           N
ATOM     24  CA  GLY A   3      38.340  47.655  53.550  1.00 38.76           C
ATOM     25  C   GLY A   3      39.312  48.688  53.073  1.00 38.76           C
ATOM     26  O   GLY A   3      39.771  49.544  53.825  1.00 38.76           O
ATOM     27  N   ALA A   4      39.637  48.611  51.769  1.00 38.53           N
ATOM     28  CA  ALA A   4      40.698  49.371  51.180  1.00 38.53           C
ATOM     29  CB  ALA A   4      40.887  49.063  49.687  1.00 38.53           C
ATOM     30  C   ALA A   4      40.472  50.841  51.295  1.00 38.53           C
ATOM     31  O   ALA A   4      41.393  51.577  51.644  1.00 38.53           O
ATOM     32  N   TYR A   5      39.247  51.315  51.015  1.00 93.69           N
ATOM     33  CA  TYR A   5      39.027  52.730  51.058  1.00 93.69           C
ATOM     34  CB  TYR A   5      37.635  53.158  50.554  1.00 93.69           C
ATOM     35  CG  TYR A   5      37.557  52.839  49.096  1.00 93.69           C
ATOM     36  CD1 TYR A   5      38.023  53.735  48.159  1.00 93.69           C
ATOM     37  CD2 TYR A   5      37.029  51.644  48.663  1.00 93.69           C
ATOM     38  CE1 TYR A   5      37.959  53.447  46.816  1.00 93.69           C
ATOM     39  CE2 TYR A   5      36.962  51.350  47.320  1.00 93.69           C
ATOM     40  CZ  TYR A   5      37.425  52.253  46.393  1.00 93.69           C
ATOM     41  OH  TYR A   5      37.355  51.950  45.016  1.00 93.69           O
ATOM     42  C   TYR A   5      39.191  53.211  52.461  1.00 93.69           C
ATOM     43  O   TYR A   5      39.796  54.257  52.687  1.00 93.69           O
ATOM     44  N   THR A   6      38.658  52.457  53.442  1.00110.22           N
ATOM     45  CA  THR A   6      38.753  52.874  54.808  1.00110.22           C
ATOM     46  CB  THR A   6      38.005  52.008  55.782  1.00110.22           C
ATOM     47  OG1 THR A   6      38.502  50.679  55.759  1.00110.22           O
ATOM     48  CG2 THR A   6      36.508  52.042  55.432  1.00110.22           C
ATOM     49  C   THR A   6      40.189  52.870  55.206  1.00110.22           C
ATOM     50  O   THR A   6      40.623  53.741  55.956  1.00110.22           O
ATOM     51  N   TRP A   7      40.974  51.886  54.733  1.00163.16           N
ATOM     52  CA  TRP A   7      42.355  51.872  55.113  1.00163.16           C
ATOM     53  CB  TRP A   7      43.208  50.772  54.461  1.00163.16           C
ATOM     54  CG  TRP A   7      43.236  49.405  55.090  1.00163.16           C
ATOM     55  CD2 TRP A   7      43.197  49.171  56.503  1.00163.16           C
ATOM     56  CD1 TRP A   7      43.323  48.181  54.495  1.00163.16           C
ATOM     57  NE1 TRP A   7      43.391  47.201  55.454  1.00163.16           N
ATOM     58  CE2 TRP A   7      43.303  47.795  56.693  1.00163.16           C
ATOM     59  CE3 TRP A   7      43.097  50.035  57.555  1.00163.16           C
ATOM     60  CZ2 TRP A   7      43.313  47.264  57.945  1.00163.16           C
ATOM     61  CZ3 TRP A   7      43.091  49.492  58.819  1.00163.16           C
ATOM     62  CH2 TRP A   7      43.198  48.131  59.010  1.00163.16           C
ATOM     63  C   TRP A   7      43.021  53.124  54.648  1.00163.16           C
ATOM     64  O   TRP A   7      43.619  53.851  55.436  1.00163.16           O
ATOM     65  N   LEU A   8      42.885  53.425  53.347  1.00 54.89           N
ATOM     66  CA  LEU A   8      43.566  54.521  52.735  1.00 54.89           C
ATOM     67  CB  LEU A   8      43.199  54.657  51.247  1.00 54.89           C
ATOM     68  CG  LEU A   8      43.904  55.823  50.530  1.00 54.89           C
ATOM     69  CD1 LEU A   8      45.431  55.643  50.522  1.00 54.89           C
ATOM     70  CD2 LEU A   8      43.321  56.042  49.125  1.00 54.89           C
ATOM     71  C   LEU A   8      43.186  55.785  53.436  1.00 54.89           C
ATOM     72  O   LEU A   8      44.043  56.623  53.712  1.00 54.89           O
ATOM     73  N   ASN A   9      41.890  55.947  53.751  1.00 49.61           N
ATOM     74  CA  ASN A   9      41.410  57.139  54.390  1.00 49.61           C
ATOM     75  CB  ASN A   9      39.879  57.165  54.511  1.00 49.61           C
ATOM     76  CG  ASN A   9      39.487  58.525  55.061  1.00 49.61           C
ATOM     77  OD1 ASN A   9      39.914  59.563  54.555  1.00 49.61           O
ATOM     78  ND2 ASN A   9      38.656  58.520  56.136  1.00 49.61           N
ATOM     79  C   ASN A   9      41.988  57.269  55.770  1.00 49.61           C
ATOM     80  O   ASN A   9      42.418  58.352  56.164  1.00 49.61           O
ATOM     81  N   VAL A  10      42.016  56.165  56.542  1.00 47.46           N
ATOM     82  CA  VAL A  10      42.516  56.195  57.888  1.00 47.46           C
ATOM     83  CB  VAL A  10      42.449  54.845  58.554  1.00 47.46           C
ATOM     84  CG1 VAL A  10      43.105  54.939  59.941  1.00 47.46           C
ATOM     85  CG2 VAL A  10      40.983  54.381  58.602  1.00 47.46           C
ATOM     86  C   VAL A  10      43.958  56.586  57.830  1.00 47.46           C
ATOM     87  O   VAL A  10      44.396  57.485  58.544  1.00 47.46           O
ATOM     88  N   PHE A  11      44.714  55.962  56.907  1.00109.11           N
ATOM     89  CA  PHE A  11      46.132  56.137  56.813  1.00109.11           C
ATOM     90  CB  PHE A  11      46.785  55.426  55.605  1.00109.11           C
ATOM     91  CG  PHE A  11      46.480  53.962  55.492  1.00109.11           C
ATOM     92  CD1 PHE A  11      46.249  53.159  56.583  1.00109.11           C
ATOM     93  CD2 PHE A  11      46.499  53.366  54.250  1.00109.11           C
ATOM     94  CE1 PHE A  11      46.008  51.811  56.444  1.00109.11           C
ATOM     95  CE2 PHE A  11      46.260  52.019  54.097  1.00109.11           C
ATOM     96  CZ  PHE A  11      46.011  51.237  55.198  1.00109.11           C
ATOM     97  C   PHE A  11      46.422  57.588  56.573  1.00109.11           C
ATOM     98  O   PHE A  11      47.359  58.142  57.145  1.00109.11           O
ATOM     99  N   GLY A  12      45.653  58.223  55.669  1.00 29.90           N
ATOM    100  CA  GLY A  12      45.855  59.600  55.306  1.00 29.90           C
ATOM    101  C   GLY A  12      45.568  60.520  56.453  1.00 29.90           C
ATOM    102  O   GLY A  12      46.310  61.471  56.691  1.00 29.90           O
ATOM    103  N   ILE A  13      44.471  60.264  57.189  1.00 88.67           N
ATOM    104  CA  ILE A  13      44.065  61.105  58.283  1.00 88.67           C
ATOM    105  CB  ILE A  13      42.812  60.614  58.950  1.00 88.67           C
ATOM    106  CG2 ILE A  13      42.581  61.458  60.214  1.00 88.67           C
ATOM    107  CG1 ILE A  13      41.635  60.644  57.962  1.00 88.67           C
ATOM    108  CD1 ILE A  13      41.332  62.042  57.425  1.00 88.67           C
ATOM    109  C   ILE A  13      45.147  61.053  59.307  1.00 88.67           C
ATOM    110  O   ILE A  13      45.512  62.071  59.894  1.00 88.67           O
ATOM    111  N   LEU A  14      45.685  59.841  59.533  1.00172.00           N
ATOM    112  CA  LEU A  14      46.698  59.599  60.520  1.00172.00           C
ATOM    113  CB  LEU A  14      47.244  58.160  60.487  1.00172.00           C
ATOM    114  CG  LEU A  14      46.309  57.046  60.970  1.00172.00           C
ATOM    115  CD1 LEU A  14      46.999  55.683  60.832  1.00172.00           C
ATOM    116  CD2 LEU A  14      45.842  57.302  62.407  1.00172.00           C
ATOM    117  C   LEU A  14      47.917  60.410  60.205  1.00172.00           C
ATOM    118  O   LEU A  14      48.435  61.114  61.069  1.00172.00           O
ATOM    119  N   LEU A  15      48.396  60.343  58.946  1.00190.55           N
ATOM    120  CA  LEU A  15      49.611  61.019  58.580  1.00190.55           C
ATOM    121  CB  LEU A  15      49.983  60.965  57.087  1.00190.55           C
ATOM    122  CG  LEU A  15      50.484  59.643  56.496  1.00190.55           C
ATOM    123  CD1 LEU A  15      50.924  59.874  55.046  1.00190.55           C
ATOM    124  CD2 LEU A  15      51.606  59.014  57.331  1.00190.55           C
ATOM    125  C   LEU A  15      49.440  62.484  58.766  1.00190.55           C
ATOM    126  O   LEU A  15      50.350  63.165  59.236  1.00190.55           O
ATOM    127  N   GLN A  16      48.276  63.015  58.355  1.00 47.75           N
ATOM    128  CA  GLN A  16      48.048  64.426  58.447  1.00 47.75           C
ATOM    129  CB  GLN A  16      46.703  64.868  57.851  1.00 47.75           C
ATOM    130  CG  GLN A  16      46.731  64.936  56.327  1.00 47.75           C
ATOM    131  CD  GLN A  16      47.610  66.125  55.964  1.00 47.75           C
ATOM    132  OE1 GLN A  16      48.746  65.960  55.522  1.00 47.75           O
ATOM    133  NE2 GLN A  16      47.078  67.359  56.177  1.00 47.75           N
ATOM    134  C   GLN A  16      48.079  64.840  59.882  1.00 47.75           C
ATOM    135  O   GLN A  16      48.625  65.889  60.219  1.00 47.75           O
ATOM    136  N   ALA A  17      47.499  64.019  60.773  1.00 25.90           N
ATOM    137  CA  ALA A  17      47.469  64.364  62.164  1.00 25.90           C
ATOM    138  CB  ALA A  17      46.777  63.295  63.026  1.00 25.90           C
ATOM    139  C   ALA A  17      48.881  64.465  62.642  1.00 25.90           C
ATOM    140  O   ALA A  17      49.223  65.354  63.421  1.00 25.90           O
ATOM    141  N   ALA A  18      49.743  63.538  62.188  1.00 39.74           N
ATOM    142  CA  ALA A  18      51.118  63.531  62.593  1.00 39.74           C
ATOM    143  CB  ALA A  18      51.904  62.343  62.014  1.00 39.74           C
ATOM    144  C   ALA A  18      51.798  64.784  62.124  1.00 39.74           C
ATOM    145  O   ALA A  18      52.578  65.379  62.865  1.00 39.74           O
ATOM    146  N   PHE A  19      51.522  65.220  60.877  1.00 86.21           N
ATOM    147  CA  PHE A  19      52.175  66.378  60.327  1.00 86.21           C
ATOM    148  CB  PHE A  19      51.807  66.669  58.853  1.00 86.21           C
ATOM    149  CG  PHE A  19      52.404  65.643  57.937  1.00 86.21           C
ATOM    150  CD1 PHE A  19      53.764  65.585  57.737  1.00 86.21           C
ATOM    151  CD2 PHE A  19      51.601  64.764  57.240  1.00 86.21           C
ATOM    152  CE1 PHE A  19      54.310  64.654  56.883  1.00 86.21           C
ATOM    153  CE2 PHE A  19      52.142  63.831  56.384  1.00 86.21           C
ATOM    154  CZ  PHE A  19      53.502  63.774  56.203  1.00 86.21           C
ATOM    155  C   PHE A  19      51.831  67.607  61.115  1.00 86.21           C
ATOM    156  O   PHE A  19      52.714  68.400  61.444  1.00 86.21           O
ATOM    157  N   ILE A  20      50.536  67.814  61.432  1.00 38.06           N
ATOM    158  CA  ILE A  20      50.152  68.996  62.156  1.00 38.06           C
ATOM    159  CB  ILE A  20      48.663  69.197  62.242  1.00 38.06           C
ATOM    160  CG2 ILE A  20      48.132  69.452  60.822  1.00 38.06           C
ATOM    161  CG1 ILE A  20      47.987  68.028  62.971  1.00 38.06           C
ATOM    162  CD1 ILE A  20      46.526  68.300  63.327  1.00 38.06           C
ATOM    163  C   ILE A  20      50.735  68.965  63.536  1.00 38.06           C
ATOM    164  O   ILE A  20      51.212  69.982  64.038  1.00 38.06           O
ATOM    165  N   GLN A  21      50.705  67.796  64.200  1.00 46.43           N
ATOM    166  CA  GLN A  21      51.235  67.697  65.529  1.00 46.43           C
ATOM    167  CB  GLN A  21      50.976  66.330  66.189  1.00 46.43           C
ATOM    168  CG  GLN A  21      49.490  66.039  66.415  1.00 46.43           C
ATOM    169  CD  GLN A  21      49.369  64.705  67.140  1.00 46.43           C
ATOM    170  OE1 GLN A  21      49.559  64.619  68.352  1.00 46.43           O
ATOM    171  NE2 GLN A  21      49.040  63.630  66.376  1.00 46.43           N
ATOM    172  C   GLN A  21      52.718  67.911  65.487  1.00 46.43           C
ATOM    173  O   GLN A  21      53.279  68.505  66.405  1.00 46.43           O
ATOM    174  N   ASN A  22      53.398  67.409  64.436  1.00157.01           N
ATOM    175  CA  ASN A  22      54.822  67.536  64.355  1.00157.01           C
ATOM    176  CB  ASN A  22      55.471  66.146  64.223  1.00157.01           C
ATOM    177  CG  ASN A  22      56.966  66.222  64.465  1.00157.01           C
ATOM    178  OD1 ASN A  22      57.699  66.939  63.790  1.00157.01           O
ATOM    179  ND2 ASN A  22      57.445  65.435  65.461  1.00157.01           N
ATOM    180  C   ASN A  22      55.162  68.330  63.131  1.00157.01           C
ATOM    181  O   ASN A  22      55.350  67.792  62.041  1.00157.01           O
ATOM    182  N   ILE A  23      55.321  69.647  63.318  1.00 55.16           N
ATOM    183  CA  ILE A  23      55.636  70.573  62.275  1.00 55.16           C
ATOM    184  CB  ILE A  23      55.747  71.980  62.785  1.00 55.16           C
ATOM    185  CG2 ILE A  23      56.898  72.032  63.804  1.00 55.16           C
ATOM    186  CG1 ILE A  23      55.886  72.975  61.621  1.00 55.16           C
ATOM    187  CD1 ILE A  23      55.717  74.430  62.048  1.00 55.16           C
ATOM    188  C   ILE A  23      56.965  70.178  61.720  1.00 55.16           C
ATOM    189  O   ILE A  23      57.236  70.359  60.534  1.00 55.16           O
ATOM    190  N   LEU A  24      57.837  69.649  62.599  1.00 72.20           N
ATOM    191  CA  LEU A  24      59.183  69.308  62.255  1.00 72.20           C
ATOM    192  CB  LEU A  24      59.940  68.715  63.453  1.00 72.20           C
ATOM    193  CG  LEU A  24      61.401  68.337  63.153  1.00 72.20           C
ATOM    194  CD1 LEU A  24      62.249  69.574  62.835  1.00 72.20           C
ATOM    195  CD2 LEU A  24      61.999  67.476  64.279  1.00 72.20           C
ATOM    196  C   LEU A  24      59.230  68.287  61.155  1.00 72.20           C
ATOM    197  O   LEU A  24      59.909  68.509  60.156  1.00 72.20           O
ATOM    198  N   LEU A  25      58.504  67.158  61.303  1.00 98.73           N
ATOM    199  CA  LEU A  25      58.465  66.096  60.335  1.00 98.73           C
ATOM    200  CB  LEU A  25      57.769  64.820  60.839  1.00 98.73           C
ATOM    201  CG  LEU A  25      58.556  64.118  61.963  1.00 98.73           C
ATOM    202  CD1 LEU A  25      57.977  62.729  62.270  1.00 98.73           C
ATOM    203  CD2 LEU A  25      60.061  64.080  61.657  1.00 98.73           C
ATOM    204  C   LEU A  25      57.779  66.560  59.093  1.00 98.73           C
ATOM    205  O   LEU A  25      58.030  66.045  58.007  1.00 98.73           O
ATOM    206  N   ALA A  26      56.831  67.500  59.209  1.00 43.01           N
ATOM    207  CA  ALA A  26      56.225  67.980  57.999  1.00 43.01           C
ATOM    208  CB  ALA A  26      55.168  69.066  58.253  1.00 43.01           C
ATOM    209  C   ALA A  26      57.325  68.599  57.187  1.00 43.01           C
ATOM    210  O   ALA A  26      57.454  68.348  55.990  1.00 43.01           O
ATOM    211  N   ASN A  27      58.173  69.402  57.857  1.00 59.54           N
ATOM    212  CA  ASN A  27      59.295  70.093  57.285  1.00 59.54           C
ATOM    213  CB  ASN A  27      59.941  71.044  58.310  1.00 59.54           C
ATOM    214  CG  ASN A  27      60.800  72.069  57.588  1.00 59.54           C
ATOM    215  OD1 ASN A  27      61.425  71.779  56.570  1.00 59.54           O
ATOM    216  ND2 ASN A  27      60.826  73.315  58.132  1.00 59.54           N
ATOM    217  C   ASN A  27      60.307  69.059  56.889  1.00 59.54           C
ATOM    218  O   ASN A  27      61.120  69.272  55.992  1.00 59.54           O
ATOM    219  N   PHE A  28      60.290  67.937  57.630  1.00147.17           N
ATOM    220  CA  PHE A  28      61.121  66.766  57.563  1.00147.17           C
ATOM    221  CB  PHE A  28      60.955  65.890  58.808  1.00147.17           C
ATOM    222  CG  PHE A  28      62.025  64.871  58.818  1.00147.17           C
ATOM    223  CD1 PHE A  28      63.237  65.198  59.374  1.00147.17           C
ATOM    224  CD2 PHE A  28      61.824  63.619  58.284  1.00147.17           C
ATOM    225  CE1 PHE A  28      64.255  64.282  59.401  1.00147.17           C
ATOM    226  CE2 PHE A  28      62.839  62.698  58.306  1.00147.17           C
ATOM    227  CZ  PHE A  28      64.046  63.037  58.866  1.00147.17           C
ATOM    228  C   PHE A  28      60.830  65.929  56.361  1.00147.17           C
ATOM    229  O   PHE A  28      61.688  65.135  56.006  1.00147.17           O
ATOM    230  N   LEU A  29      59.585  65.954  55.834  1.00181.97           N
ATOM    231  CA  LEU A  29      59.200  65.422  54.546  1.00181.97           C
ATOM    232  CB  LEU A  29      60.169  65.871  53.436  1.00181.97           C
ATOM    233  CG  LEU A  29      60.246  67.400  53.252  1.00181.97           C
ATOM    234  CD1 LEU A  29      61.230  67.776  52.133  1.00181.97           C
ATOM    235  CD2 LEU A  29      58.852  68.016  53.057  1.00181.97           C
ATOM    236  C   LEU A  29      59.015  63.920  54.392  1.00181.97           C
ATOM    237  O   LEU A  29      58.417  63.492  53.431  1.00181.97           O
ATOM    238  N   GLY A  30      59.444  62.984  55.222  1.00221.65           N
ATOM    239  CA  GLY A  30      59.092  61.639  54.804  1.00221.65           C
ATOM    240  C   GLY A  30      60.132  61.150  53.835  1.00221.65           C
ATOM    241  O   GLY A  30      60.662  60.049  53.960  1.00221.65           O
ATOM    242  N   MET A  31      60.404  61.979  52.812  1.00185.21           N
ATOM    243  CA  MET A  31      61.441  61.857  51.848  1.00185.21           C
ATOM    244  CB  MET A  31      61.121  60.919  50.669  1.00185.21           C
ATOM    245  CG  MET A  31      62.376  60.278  50.064  1.00185.21           C
ATOM    246  SD  MET A  31      63.563  61.406  49.279  1.00185.21           S
ATOM    247  CE  MET A  31      62.925  61.165  47.596  1.00185.21           C
ATOM    248  C   MET A  31      61.502  63.256  51.333  1.00185.21           C
ATOM    249  O   MET A  31      60.497  63.966  51.357  1.00185.21           O
ATOM    250  N   CYS A  32      62.673  63.724  50.883  1.00104.46           N
ATOM    251  CA  CYS A  32      62.694  65.079  50.425  1.00104.46           C
ATOM    252  CB  CYS A  32      64.099  65.609  50.098  1.00104.46           C
ATOM    253  SG  CYS A  32      64.841  64.738  48.687  1.00104.46           S
ATOM    254  C   CYS A  32      61.890  65.119  49.162  1.00104.46           C
ATOM    255  O   CYS A  32      61.802  64.128  48.442  1.00104.46           O
ATOM    256  N   SER A  33      61.263  66.279  48.880  1.00 58.57           N
ATOM    257  CA  SER A  33      60.450  66.495  47.716  1.00 58.57           C
ATOM    258  CB  SER A  33      61.149  66.097  46.403  1.00 58.57           C
ATOM    259  OG  SER A  33      62.278  66.925  46.171  1.00 58.57           O
ATOM    260  C   SER A  33      59.190  65.686  47.815  1.00 58.57           C
ATOM    261  O   SER A  33      58.350  65.733  46.921  1.00 58.57           O
ATOM    262  N   TYR A  34      59.020  64.929  48.912  1.00 92.86           N
ATOM    263  CA  TYR A  34      57.830  64.166  49.193  1.00 92.86           C
ATOM    264  CB  TYR A  34      57.996  63.290  50.450  1.00 92.86           C
ATOM    265  CG  TYR A  34      56.662  62.911  51.011  1.00 92.86           C
ATOM    266  CD1 TYR A  34      55.969  61.800  50.590  1.00 92.86           C
ATOM    267  CD2 TYR A  34      56.100  63.698  51.992  1.00 92.86           C
ATOM    268  CE1 TYR A  34      54.748  61.489  51.150  1.00 92.86           C
ATOM    269  CE2 TYR A  34      54.886  63.393  52.555  1.00 92.86           C
ATOM    270  CZ  TYR A  34      54.201  62.283  52.131  1.00 92.86           C
ATOM    271  OH  TYR A  34      52.952  61.963  52.706  1.00 92.86           O
ATOM    272  C   TYR A  34      56.702  65.099  49.469  1.00 92.86           C
ATOM    273  O   TYR A  34      55.571  64.870  49.044  1.00 92.86           O
ATOM    274  N   LEU A  35      56.992  66.160  50.240  1.00173.36           N
ATOM    275  CA  LEU A  35      56.018  67.134  50.614  1.00173.36           C
ATOM    276  CB  LEU A  35      55.797  67.199  52.136  1.00173.36           C
ATOM    277  CG  LEU A  35      54.539  67.975  52.572  1.00173.36           C
ATOM    278  CD1 LEU A  35      53.256  67.164  52.315  1.00173.36           C
ATOM    279  CD2 LEU A  35      54.657  68.447  54.026  1.00173.36           C
ATOM    280  C   LEU A  35      56.617  68.436  50.175  1.00173.36           C
ATOM    281  O   LEU A  35      57.694  68.451  49.582  1.00173.36           O
ATOM    282  N   ALA A  36      55.923  69.560  50.439  1.00 67.71           N
ATOM    283  CA  ALA A  36      56.383  70.875  50.095  1.00 67.71           C
ATOM    284  CB  ALA A  36      57.854  71.116  50.480  1.00 67.71           C
ATOM    285  C   ALA A  36      56.243  71.087  48.619  1.00 67.71           C
ATOM    286  O   ALA A  36      56.339  72.215  48.138  1.00 67.71           O
ATOM    287  N   CYS A  37      55.960  70.021  47.853  1.00 41.01           N
ATOM    288  CA  CYS A  37      55.754  70.208  46.448  1.00 41.01           C
ATOM    289  CB  CYS A  37      55.963  68.932  45.613  1.00 41.01           C
ATOM    290  SG  CYS A  37      57.686  68.355  45.639  1.00 41.01           S
ATOM    291  C   CYS A  37      54.333  70.641  46.283  1.00 41.01           C
ATOM    292  O   CYS A  37      53.425  70.108  46.919  1.00 41.01           O
ATOM    293  N   SER A  38      54.110  71.642  45.414  1.00 40.39           N
ATOM    294  CA  SER A  38      52.794  72.163  45.189  1.00 40.39           C
ATOM    295  CB  SER A  38      52.800  73.505  44.437  1.00 40.39           C
ATOM    296  OG  SER A  38      53.383  73.344  43.153  1.00 40.39           O
ATOM    297  C   SER A  38      51.998  71.185  44.384  1.00 40.39           C
ATOM    298  O   SER A  38      50.800  71.382  44.176  1.00 40.39           O
ATOM    299  N   THR A  39      52.644  70.111  43.889  1.00127.05           N
ATOM    300  CA  THR A  39      51.938  69.175  43.059  1.00127.05           C
ATOM    301  CB  THR A  39      52.813  68.062  42.536  1.00127.05           C
ATOM    302  OG1 THR A  39      52.071  67.237  41.652  1.00127.05           O
ATOM    303  CG2 THR A  39      53.412  67.237  43.692  1.00127.05           C
ATOM    304  C   THR A  39      50.767  68.619  43.811  1.00127.05           C
ATOM    305  O   THR A  39      50.906  67.744  44.662  1.00127.05           O
ATOM    306  N   ARG A  40      49.563  69.139  43.495  1.00185.70           N
ATOM    307  CA  ARG A  40      48.338  68.744  44.128  1.00185.70           C
ATOM    308  CB  ARG A  40      47.812  67.349  43.730  1.00185.70           C
ATOM    309  CG  ARG A  40      48.727  66.181  44.100  1.00185.70           C
ATOM    310  CD  ARG A  40      48.167  64.814  43.711  1.00185.70           C
ATOM    311  NE  ARG A  40      48.050  64.792  42.228  1.00185.70           N
ATOM    312  CZ  ARG A  40      49.142  64.511  41.456  1.00185.70           C
ATOM    313  NH1 ARG A  40      50.356  64.287  42.038  1.00185.70           N
ATOM    314  NH2 ARG A  40      49.018  64.460  40.099  1.00185.70           N
ATOM    315  C   ARG A  40      48.552  68.789  45.602  1.00185.70           C
ATOM    316  O   ARG A  40      48.013  67.958  46.328  1.00185.70           O
ATOM    317  N   VAL A  41      49.339  69.783  46.062  1.00142.58           N
ATOM    318  CA  VAL A  41      49.707  69.992  47.436  1.00142.58           C
ATOM    319  CB  VAL A  41      48.620  70.552  48.320  1.00142.58           C
ATOM    320  CG1 VAL A  41      47.497  69.520  48.514  1.00142.58           C
ATOM    321  CG2 VAL A  41      49.274  71.002  49.638  1.00142.58           C
ATOM    322  C   VAL A  41      50.246  68.726  48.033  1.00142.58           C
ATOM    323  O   VAL A  41      49.943  68.385  49.175  1.00142.58           O
ATOM    324  N   SER A  42      51.077  67.998  47.262  1.00 64.87           N
ATOM    325  CA  SER A  42      51.728  66.792  47.693  1.00 64.87           C
ATOM    326  CB  SER A  42      52.688  67.018  48.875  1.00 64.87           C
ATOM    327  OG  SER A  42      53.736  67.894  48.488  1.00 64.87           O
ATOM    328  C   SER A  42      50.702  65.779  48.111  1.00 64.87           C
ATOM    329  O   SER A  42      51.026  64.821  48.813  1.00 64.87           O
ATOM    330  N   THR A  43      49.441  65.945  47.666  1.00 43.00           N
ATOM    331  CA  THR A  43      48.380  65.048  48.041  1.00 43.00           C
ATOM    332  CB  THR A  43      47.023  65.497  47.569  1.00 43.00           C
ATOM    333  OG1 THR A  43      46.680  66.741  48.162  1.00 43.00           O
ATOM    334  CG2 THR A  43      45.986  64.423  47.942  1.00 43.00           C
ATOM    335  C   THR A  43      48.625  63.685  47.476  1.00 43.00           C
ATOM    336  O   THR A  43      48.382  62.684  48.147  1.00 43.00           O
ATOM    337  N   ALA A  44      49.091  63.603  46.215  1.00 30.44           N
ATOM    338  CA  ALA A  44      49.317  62.321  45.607  1.00 30.44           C
ATOM    339  CB  ALA A  44      49.798  62.405  44.150  1.00 30.44           C
ATOM    340  C   ALA A  44      50.396  61.618  46.362  1.00 30.44           C
ATOM    341  O   ALA A  44      50.312  60.419  46.627  1.00 30.44           O
ATOM    342  N   ASN A  45      51.444  62.377  46.721  1.00 52.41           N
ATOM    343  CA  ASN A  45      52.609  61.857  47.371  1.00 52.41           C
ATOM    344  CB  ASN A  45      53.663  62.957  47.574  1.00 52.41           C
ATOM    345  CG  ASN A  45      53.930  63.589  46.213  1.00 52.41           C
ATOM    346  OD1 ASN A  45      53.857  62.926  45.180  1.00 52.41           O
ATOM    347  ND2 ASN A  45      54.228  64.917  46.206  1.00 52.41           N
ATOM    348  C   ASN A  45      52.223  61.350  48.726  1.00 52.41           C
ATOM    349  O   ASN A  45      52.670  60.288  49.160  1.00 52.41           O
ATOM    350  N   GLY A  46      51.380  62.129  49.429  1.00 40.38           N
ATOM    351  CA  GLY A  46      50.957  61.828  50.765  1.00 40.38           C
ATOM    352  C   GLY A  46      50.128  60.590  50.761  1.00 40.38           C
ATOM    353  O   GLY A  46      50.222  59.783  51.683  1.00 40.38           O
ATOM    354  N   LEU A  47      49.251  60.441  49.748  1.00 48.16           N
ATOM    355  CA  LEU A  47      48.406  59.285  49.673  1.00 48.16           C
ATOM    356  CB  LEU A  47      47.335  59.364  48.574  1.00 48.16           C
ATOM    357  CG  LEU A  47      46.217  60.372  48.893  1.00 48.16           C
ATOM    358  CD1 LEU A  47      45.139  60.371  47.796  1.00 48.16           C
ATOM    359  CD2 LEU A  47      45.640  60.129  50.298  1.00 48.16           C
ATOM    360  C   LEU A  47      49.234  58.065  49.427  1.00 48.16           C
ATOM    361  O   LEU A  47      49.021  57.028  50.051  1.00 48.16           O
ATOM    362  N   GLY A  48      50.220  58.155  48.516  1.00 22.77           N
ATOM    363  CA  GLY A  48      51.017  57.004  48.206  1.00 22.77           C
ATOM    364  C   GLY A  48      51.764  56.594  49.435  1.00 22.77           C
ATOM    365  O   GLY A  48      51.956  55.407  49.692  1.00 22.77           O
ATOM    366  N   MET A  49      52.255  57.590  50.193  1.00 63.65           N
ATOM    367  CA  MET A  49      53.009  57.380  51.394  1.00 63.65           C
ATOM    368  CB  MET A  49      53.692  58.654  51.911  1.00 63.65           C
ATOM    369  CG  MET A  49      54.769  58.350  52.952  1.00 63.65           C
ATOM    370  SD  MET A  49      56.215  57.482  52.270  1.00 63.65           S
ATOM    371  CE  MET A  49      57.089  57.321  53.852  1.00 63.65           C
ATOM    372  C   MET A  49      52.153  56.843  52.499  1.00 63.65           C
ATOM    373  O   MET A  49      52.655  56.116  53.352  1.00 63.65           O
ATOM    374  N   SER A  50      50.869  57.256  52.567  1.00 89.70           N
ATOM    375  CA  SER A  50      49.945  56.801  53.577  1.00 89.70           C
ATOM    376  CB  SER A  50      48.581  57.508  53.491  1.00 89.70           C
ATOM    377  OG  SER A  50      48.742  58.911  53.607  1.00 89.70           O
ATOM    378  C   SER A  50      49.662  55.364  53.325  1.00 89.70           C
ATOM    379  O   SER A  50      49.622  54.544  54.242  1.00 89.70           O
ATOM    380  N   VAL A  51      49.444  55.031  52.042  1.00 46.08           N
ATOM    381  CA  VAL A  51      49.180  53.676  51.687  1.00 46.08           C
ATOM    382  CB  VAL A  51      49.104  53.480  50.200  1.00 46.08           C
ATOM    383  CG1 VAL A  51      48.964  51.976  49.907  1.00 46.08           C
ATOM    384  CG2 VAL A  51      47.955  54.337  49.648  1.00 46.08           C
ATOM    385  C   VAL A  51      50.354  52.897  52.166  1.00 46.08           C
ATOM    386  O   VAL A  51      50.208  51.915  52.889  1.00 46.08           O
ATOM    387  N   ALA A  52      51.566  53.349  51.802  1.00 49.16           N
ATOM    388  CA  ALA A  52      52.732  52.601  52.151  1.00 49.16           C
ATOM    389  CB  ALA A  52      54.012  53.194  51.534  1.00 49.16           C
ATOM    390  C   ALA A  52      52.945  52.535  53.641  1.00 49.16           C
ATOM    391  O   ALA A  52      53.137  51.454  54.194  1.00 49.16           O
ATOM    392  N   LEU A  53      52.908  53.694  54.329  1.00 73.98           N
ATOM    393  CA  LEU A  53      53.256  53.773  55.723  1.00 73.98           C
ATOM    394  CB  LEU A  53      53.423  55.238  56.170  1.00 73.98           C
ATOM    395  CG  LEU A  53      53.809  55.414  57.648  1.00 73.98           C
ATOM    396  CD1 LEU A  53      55.189  54.805  57.933  1.00 73.98           C
ATOM    397  CD2 LEU A  53      53.709  56.889  58.076  1.00 73.98           C
ATOM    398  C   LEU A  53      52.270  53.122  56.647  1.00 73.98           C
ATOM    399  O   LEU A  53      52.626  52.249  57.436  1.00 73.98           O
ATOM    400  N   VAL A  54      50.993  53.532  56.581  1.00 88.57           N
ATOM    401  CA  VAL A  54      50.059  53.016  57.534  1.00 88.57           C
ATOM    402  CB  VAL A  54      48.853  53.872  57.754  1.00 88.57           C
ATOM    403  CG1 VAL A  54      48.041  53.236  58.898  1.00 88.57           C
ATOM    404  CG2 VAL A  54      49.320  55.308  58.054  1.00 88.57           C
ATOM    405  C   VAL A  54      49.679  51.623  57.166  1.00 88.57           C
ATOM    406  O   VAL A  54      49.249  50.847  58.016  1.00 88.57           O
ATOM    407  N   LEU A  55      49.743  51.277  55.869  1.00 72.24           N
ATOM    408  CA  LEU A  55      49.444  49.914  55.558  1.00 72.24           C
ATOM    409  CB  LEU A  55      49.320  49.605  54.062  1.00 72.24           C
ATOM    410  CG  LEU A  55      48.974  48.126  53.812  1.00 72.24           C
ATOM    411  CD1 LEU A  55      47.694  47.725  54.558  1.00 72.24           C
ATOM    412  CD2 LEU A  55      48.872  47.833  52.312  1.00 72.24           C
ATOM    413  C   LEU A  55      50.522  49.058  56.148  1.00 72.24           C
ATOM    414  O   LEU A  55      50.242  47.987  56.682  1.00 72.24           O
ATOM    415  N   THR A  56      51.791  49.518  56.095  1.00118.79           N
ATOM    416  CA  THR A  56      52.854  48.695  56.596  1.00118.79           C
ATOM    417  CB  THR A  56      54.251  49.193  56.319  1.00118.79           C
ATOM    418  OG1 THR A  56      55.180  48.135  56.517  1.00118.79           O
ATOM    419  CG2 THR A  56      54.592  50.349  57.269  1.00118.79           C
ATOM    420  C   THR A  56      52.700  48.500  58.076  1.00118.79           C
ATOM    421  O   THR A  56      53.019  47.426  58.583  1.00118.79           O
ATOM    422  N   VAL A  57      52.253  49.537  58.819  1.00 49.69           N
ATOM    423  CA  VAL A  57      52.081  49.413  60.243  1.00 49.69           C
ATOM    424  CB  VAL A  57      51.793  50.714  60.940  1.00 49.69           C
ATOM    425  CG1 VAL A  57      52.992  51.652  60.726  1.00 49.69           C
ATOM    426  CG2 VAL A  57      50.450  51.276  60.448  1.00 49.69           C
ATOM    427  C   VAL A  57      50.962  48.462  60.563  1.00 49.69           C
ATOM    428  O   VAL A  57      51.095  47.620  61.450  1.00 49.69           O
ATOM    429  N   THR A  58      49.829  48.568  59.838  1.00 60.99           N
ATOM    430  CA  THR A  58      48.673  47.745  60.094  1.00 60.99           C
ATOM    431  CB  THR A  58      47.479  48.077  59.229  1.00 60.99           C
ATOM    432  OG1 THR A  58      47.756  47.832  57.857  1.00 60.99           O
ATOM    433  CG2 THR A  58      47.106  49.555  59.433  1.00 60.99           C
ATOM    434  C   THR A  58      49.030  46.323  59.820  1.00 60.99           C
ATOM    435  O   THR A  58      48.562  45.414  60.507  1.00 60.99           O
ATOM    436  N   GLY A  59      49.837  46.105  58.763  1.00 37.65           N
ATOM    437  CA  GLY A  59      50.261  44.792  58.394  1.00 37.65           C
ATOM    438  C   GLY A  59      51.140  44.237  59.467  1.00 37.65           C
ATOM    439  O   GLY A  59      50.959  43.097  59.884  1.00 37.65           O
ATOM    440  N   SER A  60      52.097  45.046  59.964  1.00 39.20           N
ATOM    441  CA  SER A  60      53.052  44.593  60.933  1.00 39.20           C
ATOM    442  CB  SER A  60      54.086  45.671  61.298  1.00 39.20           C
ATOM    443  OG  SER A  60      54.891  45.976  60.168  1.00 39.20           O
ATOM    444  C   SER A  60      52.341  44.184  62.185  1.00 39.20           C
ATOM    445  O   SER A  60      52.747  43.230  62.844  1.00 39.20           O
ATOM    446  N   ILE A  61      51.266  44.903  62.556  1.00 38.70           N
ATOM    447  CA  ILE A  61      50.523  44.600  63.749  1.00 38.70           C
ATOM    448  CB  ILE A  61      49.455  45.612  64.053  1.00 38.70           C
ATOM    449  CG2 ILE A  61      48.614  45.085  65.228  1.00 38.70           C
ATOM    450  CG1 ILE A  61      50.095  46.984  64.322  1.00 38.70           C
ATOM    451  CD1 ILE A  61      49.089  48.134  64.345  1.00 38.70           C
ATOM    452  C   ILE A  61      49.861  43.264  63.592  1.00 38.70           C
ATOM    453  O   ILE A  61      49.850  42.457  64.521  1.00 38.70           O
ATOM    454  N   ASN A  62      49.274  43.002  62.407  1.00 43.70           N
ATOM    455  CA  ASN A  62      48.591  41.765  62.154  1.00 43.70           C
ATOM    456  CB  ASN A  62      47.901  41.721  60.781  1.00 43.70           C
ATOM    457  CG  ASN A  62      46.628  42.547  60.860  1.00 43.70           C
ATOM    458  OD1 ASN A  62      45.749  42.262  61.672  1.00 43.70           O
ATOM    459  ND2 ASN A  62      46.524  43.594  59.998  1.00 43.70           N
ATOM    460  C   ASN A  62      49.584  40.647  62.180  1.00 43.70           C
ATOM    461  O   ASN A  62      49.304  39.570  62.705  1.00 43.70           O
ATOM    462  N   TRP A  63      50.782  40.895  61.622  1.00 76.52           N
ATOM    463  CA  TRP A  63      51.817  39.919  61.507  1.00 76.52           C
ATOM    464  CB  TRP A  63      53.047  40.447  60.762  1.00 76.52           C
ATOM    465  CG  TRP A  63      52.781  40.703  59.300  1.00 76.52           C
ATOM    466  CD2 TRP A  63      53.673  41.427  58.442  1.00 76.52           C
ATOM    467  CD1 TRP A  63      51.715  40.335  58.532  1.00 76.52           C
ATOM    468  NE1 TRP A  63      51.889  40.782  57.243  1.00 76.52           N
ATOM    469  CE2 TRP A  63      53.092  41.457  57.176  1.00 76.52           C
ATOM    470  CE3 TRP A  63      54.879  42.020  58.692  1.00 76.52           C
ATOM    471  CZ2 TRP A  63      53.714  42.081  56.131  1.00 76.52           C
ATOM    472  CZ3 TRP A  63      55.502  42.651  57.638  1.00 76.52           C
ATOM    473  CH2 TRP A  63      54.930  42.680  56.382  1.00 76.52           C
ATOM    474  C   TRP A  63      52.230  39.512  62.875  1.00 76.52           C
ATOM    475  O   TRP A  63      52.655  38.379  63.076  1.00 76.52           O
ATOM    476  N   PHE A  64      52.182  40.447  63.840  1.00 59.36           N
ATOM    477  CA  PHE A  64      52.509  40.117  65.196  1.00 59.36           C
ATOM    478  CB  PHE A  64      52.585  41.319  66.147  1.00 59.36           C
ATOM    479  CG  PHE A  64      53.225  40.769  67.374  1.00 59.36           C
ATOM    480  CD1 PHE A  64      54.596  40.722  67.473  1.00 59.36           C
ATOM    481  CD2 PHE A  64      52.467  40.282  68.412  1.00 59.36           C
ATOM    482  CE1 PHE A  64      55.207  40.209  68.591  1.00 59.36           C
ATOM    483  CE2 PHE A  64      53.072  39.766  69.536  1.00 59.36           C
ATOM    484  CZ  PHE A  64      54.443  39.730  69.628  1.00 59.36           C
ATOM    485  C   PHE A  64      51.457  39.183  65.729  1.00 59.36           C
ATOM    486  O   PHE A  64      51.760  38.248  66.468  1.00 59.36           O
ATOM    487  N   VAL A  65      50.177  39.421  65.376  1.00 45.34           N
ATOM    488  CA  VAL A  65      49.098  38.592  65.845  1.00 45.34           C
ATOM    489  CB  VAL A  65      47.764  39.028  65.302  1.00 45.34           C
ATOM    490  CG1 VAL A  65      46.692  38.007  65.724  1.00 45.34           C
ATOM    491  CG2 VAL A  65      47.479  40.461  65.786  1.00 45.34           C
ATOM    492  C   VAL A  65      49.352  37.197  65.350  1.00 45.34           C
ATOM    493  O   VAL A  65      49.108  36.217  66.053  1.00 45.34           O
ATOM    494  N   HIS A  66      49.813  37.109  64.089  1.00 94.43           N
ATOM    495  CA  HIS A  66      50.161  35.930  63.346  1.00 94.43           C
ATOM    496  ND1 HIS A  66      48.672  37.593  60.297  1.00 94.43           N
ATOM    497  CG  HIS A  66      48.871  36.797  61.408  1.00 94.43           C
ATOM    498  CB  HIS A  66      50.192  36.232  61.846  1.00 94.43           C
ATOM    499  NE2 HIS A  66      46.690  37.366  61.275  1.00 94.43           N
ATOM    500  CD2 HIS A  66      47.648  36.670  61.989  1.00 94.43           C
ATOM    501  CE1 HIS A  66      47.354  37.903  60.267  1.00 94.43           C
ATOM    502  C   HIS A  66      51.491  35.373  63.801  1.00 94.43           C
ATOM    503  O   HIS A  66      51.795  34.210  63.552  1.00 94.43           O
ATOM    504  N   ALA A  67      52.330  36.197  64.466  1.00 68.70           N
ATOM    505  CA  ALA A  67      53.641  35.834  64.953  1.00 68.70           C
ATOM    506  CB  ALA A  67      53.637  34.523  65.759  1.00 68.70           C
ATOM    507  C   ALA A  67      54.681  35.711  63.866  1.00 68.70           C
ATOM    508  O   ALA A  67      55.717  35.078  64.062  1.00 68.70           O
ATOM    509  N   PHE A  68      54.448  36.340  62.702  1.00211.72           N
ATOM    510  CA  PHE A  68      55.364  36.431  61.592  1.00211.72           C
ATOM    511  CB  PHE A  68      54.837  37.123  60.325  1.00211.72           C
ATOM    512  CG  PHE A  68      53.542  36.590  59.842  1.00211.72           C
ATOM    513  CD1 PHE A  68      53.384  35.278  59.473  1.00211.72           C
ATOM    514  CD2 PHE A  68      52.491  37.463  59.705  1.00211.72           C
ATOM    515  CE1 PHE A  68      52.166  34.845  59.008  1.00211.72           C
ATOM    516  CE2 PHE A  68      51.276  37.039  59.238  1.00211.72           C
ATOM    517  CZ  PHE A  68      51.110  35.720  58.897  1.00211.72           C
ATOM    518  C   PHE A  68      56.424  37.417  61.996  1.00211.72           C
ATOM    519  O   PHE A  68      57.363  37.650  61.250  1.00211.72           O
ATOM    520  N   ILE A  69      56.182  38.145  63.097  1.00151.20           N
ATOM    521  CA  ILE A  69      56.922  39.246  63.662  1.00151.20           C
ATOM    522  CB  ILE A  69      57.625  38.919  64.949  1.00151.20           C
ATOM    523  CG2 ILE A  69      58.374  40.180  65.418  1.00151.20           C
ATOM    524  CG1 ILE A  69      56.605  38.428  65.991  1.00151.20           C
ATOM    525  CD1 ILE A  69      57.253  37.879  67.260  1.00151.20           C
ATOM    526  C   ILE A  69      57.881  39.907  62.713  1.00151.20           C
ATOM    527  O   ILE A  69      58.903  39.362  62.294  1.00151.20           O
ATOM    528  N   THR A  70      57.517  41.167  62.404  1.00101.79           N
ATOM    529  CA  THR A  70      58.180  42.189  61.640  1.00101.79           C
ATOM    530  CB  THR A  70      59.567  42.523  62.125  1.00101.79           C
ATOM    531  OG1 THR A  70      60.438  41.411  61.986  1.00101.79           O
ATOM    532  CG2 THR A  70      59.488  42.958  63.596  1.00101.79           C
ATOM    533  C   THR A  70      58.268  41.900  60.171  1.00101.79           C
ATOM    534  O   THR A  70      58.567  42.827  59.421  1.00101.79           O
ATOM    535  N   GLY A  71      57.949  40.679  59.685  1.00 60.69           N
ATOM    536  CA  GLY A  71      57.986  40.480  58.252  1.00 60.69           C
ATOM    537  C   GLY A  71      59.358  40.784  57.700  1.00 60.69           C
ATOM    538  O   GLY A  71      59.633  41.917  57.313  1.00 60.69           O
ATOM    539  N   PRO A  72      60.219  39.799  57.600  1.00 82.29           N
ATOM    540  CA  PRO A  72      61.608  39.970  57.226  1.00 82.29           C
ATOM    541  CD  PRO A  72      59.807  38.406  57.605  1.00 82.29           C
ATOM    542  CB  PRO A  72      62.132  38.562  56.933  1.00 82.29           C
ATOM    543  CG  PRO A  72      61.127  37.619  57.626  1.00 82.29           C
ATOM    544  C   PRO A  72      61.857  40.912  56.069  1.00 82.29           C
ATOM    545  O   PRO A  72      62.804  41.691  56.155  1.00 82.29           O
ATOM    546  N   LYS A  73      61.066  40.850  54.980  1.00108.06           N
ATOM    547  CA  LYS A  73      61.193  41.732  53.847  1.00108.06           C
ATOM    548  CB  LYS A  73      60.149  41.351  52.775  1.00108.06           C
ATOM    549  CG  LYS A  73      59.734  42.463  51.809  1.00108.06           C
ATOM    550  CD  LYS A  73      60.788  42.923  50.810  1.00108.06           C
ATOM    551  CE  LYS A  73      60.252  44.032  49.903  1.00108.06           C
ATOM    552  NZ  LYS A  73      61.323  44.546  49.025  1.00108.06           N
ATOM    553  C   LYS A  73      60.919  43.135  54.289  1.00108.06           C
ATOM    554  O   LYS A  73      61.649  44.065  53.950  1.00108.06           O
ATOM    555  N   ALA A  74      59.837  43.317  55.062  1.00 39.01           N
ATOM    556  CA  ALA A  74      59.461  44.621  55.506  1.00 39.01           C
ATOM    557  CB  ALA A  74      58.135  44.624  56.283  1.00 39.01           C
ATOM    558  C   ALA A  74      60.519  45.151  56.411  1.00 39.01           C
ATOM    559  O   ALA A  74      60.940  46.294  56.256  1.00 39.01           O
ATOM    560  N   LEU A  75      61.010  44.307  57.344  1.00 46.97           N
ATOM    561  CA  LEU A  75      61.977  44.720  58.322  1.00 46.97           C
ATOM    562  CB  LEU A  75      62.386  43.574  59.263  1.00 46.97           C
ATOM    563  CG  LEU A  75      63.451  43.965  60.306  1.00 46.97           C
ATOM    564  CD1 LEU A  75      62.933  45.032  61.283  1.00 46.97           C
ATOM    565  CD2 LEU A  75      64.002  42.719  61.024  1.00 46.97           C
ATOM    566  C   LEU A  75      63.217  45.176  57.626  1.00 46.97           C
ATOM    567  O   LEU A  75      63.791  46.211  57.963  1.00 46.97           O
ATOM    568  N   THR A  76      63.653  44.411  56.614  1.00133.37           N
ATOM    569  CA  THR A  76      64.868  44.700  55.922  1.00133.37           C
ATOM    570  CB  THR A  76      65.303  43.608  54.981  1.00133.37           C
ATOM    571  OG1 THR A  76      66.619  43.870  54.517  1.00133.37           O
ATOM    572  CG2 THR A  76      64.333  43.533  53.794  1.00133.37           C
ATOM    573  C   THR A  76      64.760  45.971  55.151  1.00133.37           C
ATOM    574  O   THR A  76      65.791  46.575  54.885  1.00133.37           O
ATOM    575  N   TRP A  77      63.575  46.317  54.608  1.00112.66           N
ATOM    576  CA  TRP A  77      63.429  47.563  53.902  1.00112.66           C
ATOM    577  CB  TRP A  77      62.399  47.455  52.767  1.00112.66           C
ATOM    578  CG  TRP A  77      62.911  46.497  51.714  1.00112.66           C
ATOM    579  CD2 TRP A  77      63.531  46.875  50.472  1.00112.66           C
ATOM    580  CD1 TRP A  77      62.929  45.135  51.752  1.00112.66           C
ATOM    581  NE1 TRP A  77      63.542  44.639  50.627  1.00112.66           N
ATOM    582  CE2 TRP A  77      63.912  45.698  49.827  1.00112.66           C
ATOM    583  CE3 TRP A  77      63.777  48.099  49.918  1.00112.66           C
ATOM    584  CZ2 TRP A  77      64.546  45.729  48.616  1.00112.66           C
ATOM    585  CZ3 TRP A  77      64.405  48.126  48.690  1.00112.66           C
ATOM    586  CH2 TRP A  77      64.783  46.963  48.052  1.00112.66           C
ATOM    587  C   TRP A  77      63.163  48.770  54.773  1.00112.66           C
ATOM    588  O   TRP A  77      63.818  49.800  54.607  1.00112.66           O
ATOM    589  N   ILE A  78      62.209  48.684  55.736  1.00180.54           N
ATOM    590  CA  ILE A  78      61.814  49.870  56.455  1.00180.54           C
ATOM    591  CB  ILE A  78      60.636  49.746  57.392  1.00180.54           C
ATOM    592  CG2 ILE A  78      59.490  49.111  56.594  1.00180.54           C
ATOM    593  CG1 ILE A  78      60.964  49.024  58.709  1.00180.54           C
ATOM    594  CD1 ILE A  78      61.517  47.616  58.578  1.00180.54           C
ATOM    595  C   ILE A  78      62.956  50.330  57.287  1.00180.54           C
ATOM    596  O   ILE A  78      63.221  51.527  57.381  1.00180.54           O
ATOM    597  N   SER A  79      63.665  49.379  57.916  1.00 87.15           N
ATOM    598  CA  SER A  79      64.733  49.748  58.788  1.00 87.15           C
ATOM    599  CB  SER A  79      65.434  48.530  59.421  1.00 87.15           C
ATOM    600  OG  SER A  79      66.525  48.961  60.215  1.00 87.15           O
ATOM    601  C   SER A  79      65.735  50.569  58.030  1.00 87.15           C
ATOM    602  O   SER A  79      66.158  51.612  58.524  1.00 87.15           O
ATOM    603  N   PRO A  80      66.137  50.180  56.851  1.00 78.37           N
ATOM    604  CA  PRO A  80      67.084  50.993  56.148  1.00 78.37           C
ATOM    605  CD  PRO A  80      66.331  48.773  56.550  1.00 78.37           C
ATOM    606  CB  PRO A  80      67.611  50.138  55.002  1.00 78.37           C
ATOM    607  CG  PRO A  80      67.510  48.711  55.561  1.00 78.37           C
ATOM    608  C   PRO A  80      66.514  52.311  55.738  1.00 78.37           C
ATOM    609  O   PRO A  80      67.295  53.204  55.420  1.00 78.37           O
ATOM    610  N   SER A  81      65.176  52.437  55.650  1.00 41.36           N
ATOM    611  CA  SER A  81      64.574  53.699  55.322  1.00 41.36           C
ATOM    612  CB  SER A  81      63.090  53.568  54.940  1.00 41.36           C
ATOM    613  OG  SER A  81      62.960  52.793  53.758  1.00 41.36           O
ATOM    614  C   SER A  81      64.661  54.610  56.512  1.00 41.36           C
ATOM    615  O   SER A  81      64.985  55.790  56.382  1.00 41.36           O
ATOM    616  N   LEU A  82      64.371  54.068  57.716  1.00 58.89           N
ATOM    617  CA  LEU A  82      64.389  54.801  58.955  1.00 58.89           C
ATOM    618  CB  LEU A  82      63.981  53.935  60.162  1.00 58.89           C
ATOM    619  CG  LEU A  82      62.501  53.507  60.139  1.00 58.89           C
ATOM    620  CD1 LEU A  82      62.145  52.645  61.361  1.00 58.89           C
ATOM    621  CD2 LEU A  82      61.577  54.727  59.997  1.00 58.89           C
ATOM    622  C   LEU A  82      65.784  55.266  59.171  1.00 58.89           C
ATOM    623  O   LEU A  82      66.020  56.390  59.610  1.00 58.89           O
ATOM    624  N   ALA A  83      66.757  54.381  58.904  1.00 45.34           N
ATOM    625  CA  ALA A  83      68.109  54.825  58.911  1.00 45.34           C
ATOM    626  CB  ALA A  83      69.138  53.686  58.827  1.00 45.34           C
ATOM    627  C   ALA A  83      68.205  55.629  57.659  1.00 45.34           C
ATOM    628  O   ALA A  83      67.471  55.382  56.706  1.00 45.34           O
ATOM    629  N   SER A  84      69.101  56.626  57.663  1.00126.58           N
ATOM    630  CA  SER A  84      69.360  57.577  56.622  1.00126.58           C
ATOM    631  CB  SER A  84      69.468  56.983  55.200  1.00126.58           C
ATOM    632  OG  SER A  84      68.187  56.732  54.643  1.00126.58           O
ATOM    633  C   SER A  84      68.278  58.622  56.627  1.00126.58           C
ATOM    634  O   SER A  84      68.579  59.800  56.448  1.00126.58           O
ATOM    635  N   VAL A  85      67.001  58.250  56.881  1.00128.13           N
ATOM    636  CA  VAL A  85      65.979  59.250  57.013  1.00128.13           C
ATOM    637  CB  VAL A  85      64.565  58.732  56.976  1.00128.13           C
ATOM    638  CG1 VAL A  85      64.243  57.998  58.285  1.00128.13           C
ATOM    639  CG2 VAL A  85      63.630  59.922  56.701  1.00128.13           C
ATOM    640  C   VAL A  85      66.220  59.892  58.342  1.00128.13           C
ATOM    641  O   VAL A  85      65.889  61.053  58.556  1.00128.13           O
ATOM    642  N   ASN A  86      66.795  59.109  59.277  1.00 92.15           N
ATOM    643  CA  ASN A  86      67.146  59.484  60.625  1.00 92.15           C
ATOM    644  CB  ASN A  86      68.341  60.464  60.739  1.00 92.15           C
ATOM    645  CG  ASN A  86      68.029  61.807  60.081  1.00 92.15           C
ATOM    646  OD1 ASN A  86      67.493  62.726  60.700  1.00 92.15           O
ATOM    647  ND2 ASN A  86      68.391  61.931  58.776  1.00 92.15           N
ATOM    648  C   ASN A  86      65.961  60.042  61.347  1.00 92.15           C
ATOM    649  O   ASN A  86      66.055  61.080  62.000  1.00 92.15           O
ATOM    650  N   LEU A  87      64.818  59.323  61.284  1.00106.19           N
ATOM    651  CA  LEU A  87      63.607  59.807  61.878  1.00106.19           C
ATOM    652  CB  LEU A  87      62.343  59.121  61.341  1.00106.19           C
ATOM    653  CG  LEU A  87      61.073  59.795  61.882  1.00106.19           C
ATOM    654  CD1 LEU A  87      60.889  61.185  61.255  1.00106.19           C
ATOM    655  CD2 LEU A  87      59.836  58.898  61.765  1.00106.19           C
ATOM    656  C   LEU A  87      63.600  59.614  63.370  1.00106.19           C
ATOM    657  O   LEU A  87      63.332  58.532  63.890  1.00106.19           O
ATOM    658  N   GLY A  88      63.837  60.722  64.091  1.00 80.58           N
ATOM    659  CA  GLY A  88      63.869  60.809  65.528  1.00 80.58           C
ATOM    660  C   GLY A  88      62.496  60.589  66.101  1.00 80.58           C
ATOM    661  O   GLY A  88      62.353  60.322  67.288  1.00 80.58           O
ATOM    662  N   PHE A  89      61.461  60.856  65.289  1.00178.89           N
ATOM    663  CA  PHE A  89      60.046  60.830  65.572  1.00178.89           C
ATOM    664  CB  PHE A  89      59.224  61.918  64.869  1.00178.89           C
ATOM    665  CG  PHE A  89      59.369  63.095  65.773  1.00178.89           C
ATOM    666  CD1 PHE A  89      58.691  63.110  66.972  1.00178.89           C
ATOM    667  CD2 PHE A  89      60.164  64.168  65.444  1.00178.89           C
ATOM    668  CE1 PHE A  89      58.796  64.173  67.835  1.00178.89           C
ATOM    669  CE2 PHE A  89      60.273  65.236  66.303  1.00178.89           C
ATOM    670  CZ  PHE A  89      59.591  65.239  67.497  1.00178.89           C
ATOM    671  C   PHE A  89      59.298  59.531  65.537  1.00178.89           C
ATOM    672  O   PHE A  89      58.074  59.588  65.613  1.00178.89           O
ATOM    673  N   LEU A  90      59.943  58.366  65.338  1.00154.03           N
ATOM    674  CA  LEU A  90      59.259  57.107  65.146  1.00154.03           C
ATOM    675  CB  LEU A  90      60.249  55.929  65.229  1.00154.03           C
ATOM    676  CG  LEU A  90      59.699  54.562  64.784  1.00154.03           C
ATOM    677  CD1 LEU A  90      58.584  54.055  65.705  1.00154.03           C
ATOM    678  CD2 LEU A  90      59.286  54.587  63.305  1.00154.03           C
ATOM    679  C   LEU A  90      58.189  56.936  66.197  1.00154.03           C
ATOM    680  O   LEU A  90      57.127  56.379  65.918  1.00154.03           O
ATOM    681  N   GLU A  91      58.423  57.419  67.429  1.00 96.89           N
ATOM    682  CA  GLU A  91      57.433  57.327  68.464  1.00 96.89           C
ATOM    683  CB  GLU A  91      57.936  57.888  69.807  1.00 96.89           C
ATOM    684  CG  GLU A  91      58.288  59.382  69.780  1.00 96.89           C
ATOM    685  CD  GLU A  91      59.730  59.572  69.325  1.00 96.89           C
ATOM    686  OE1 GLU A  91      60.328  58.611  68.770  1.00 96.89           O
ATOM    687  OE2 GLU A  91      60.252  60.698  69.534  1.00 96.89           O
ATOM    688  C   GLU A  91      56.197  58.108  68.088  1.00 96.89           C
ATOM    689  O   GLU A  91      55.083  57.624  68.275  1.00 96.89           O
ATOM    690  N   LEU A  92      56.355  59.343  67.563  1.00115.98           N
ATOM    691  CA  LEU A  92      55.255  60.214  67.228  1.00115.98           C
ATOM    692  CB  LEU A  92      55.729  61.659  66.937  1.00115.98           C
ATOM    693  CG  LEU A  92      54.619  62.721  66.756  1.00115.98           C
ATOM    694  CD1 LEU A  92      55.220  64.134  66.716  1.00115.98           C
ATOM    695  CD2 LEU A  92      53.755  62.468  65.512  1.00115.98           C
ATOM    696  C   LEU A  92      54.465  59.671  66.065  1.00115.98           C
ATOM    697  O   LEU A  92      53.237  59.745  66.066  1.00115.98           O
ATOM    698  N   ILE A  93      55.137  59.133  65.027  1.00 78.16           N
ATOM    699  CA  ILE A  93      54.426  58.605  63.891  1.00 78.16           C
ATOM    700  CB  ILE A  93      55.332  58.139  62.787  1.00 78.16           C
ATOM    701  CG2 ILE A  93      54.476  57.357  61.777  1.00 78.16           C
ATOM    702  CG1 ILE A  93      56.077  59.328  62.156  1.00 78.16           C
ATOM    703  CD1 ILE A  93      57.061  60.019  63.096  1.00 78.16           C
ATOM    704  C   ILE A  93      53.612  57.427  64.329  1.00 78.16           C
ATOM    705  O   ILE A  93      52.453  57.283  63.942  1.00 78.16           O
ATOM    706  N   ILE A  94      54.205  56.543  65.150  1.00 90.80           N
ATOM    707  CA  ILE A  94      53.509  55.383  65.626  1.00 90.80           C
ATOM    708  CB  ILE A  94      54.355  54.489  66.488  1.00 90.80           C
ATOM    709  CG2 ILE A  94      53.434  53.406  67.079  1.00 90.80           C
ATOM    710  CG1 ILE A  94      55.533  53.914  65.681  1.00 90.80           C
ATOM    711  CD1 ILE A  94      55.093  53.058  64.494  1.00 90.80           C
ATOM    712  C   ILE A  94      52.356  55.846  66.458  1.00 90.80           C
ATOM    713  O   ILE A  94      51.279  55.256  66.419  1.00 90.80           O
ATOM    714  N   PHE A  95      52.566  56.917  67.246  1.00 48.81           N
ATOM    715  CA  PHE A  95      51.556  57.420  68.134  1.00 48.81           C
ATOM    716  CB  PHE A  95      52.030  58.661  68.914  1.00 48.81           C
ATOM    717  CG  PHE A  95      50.919  59.106  69.804  1.00 48.81           C
ATOM    718  CD1 PHE A  95      50.645  58.421  70.964  1.00 48.81           C
ATOM    719  CD2 PHE A  95      50.162  60.212  69.491  1.00 48.81           C
ATOM    720  CE1 PHE A  95      49.625  58.826  71.793  1.00 48.81           C
ATOM    721  CE2 PHE A  95      49.141  60.622  70.317  1.00 48.81           C
ATOM    722  CZ  PHE A  95      48.870  59.927  71.470  1.00 48.81           C
ATOM    723  C   PHE A  95      50.342  57.822  67.353  1.00 48.81           C
ATOM    724  O   PHE A  95      49.228  57.428  67.690  1.00 48.81           O
ATOM    725  N   ILE A  96      50.522  58.603  66.273  1.00 86.95           N
ATOM    726  CA  ILE A  96      49.399  59.053  65.497  1.00 86.95           C
ATOM    727  CB  ILE A  96      49.780  60.052  64.432  1.00 86.95           C
ATOM    728  CG2 ILE A  96      50.376  61.263  65.169  1.00 86.95           C
ATOM    729  CG1 ILE A  96      50.724  59.472  63.361  1.00 86.95           C
ATOM    730  CD1 ILE A  96      50.032  58.607  62.310  1.00 86.95           C
ATOM    731  C   ILE A  96      48.723  57.861  64.889  1.00 86.95           C
ATOM    732  O   ILE A  96      47.497  57.797  64.812  1.00 86.95           O
ATOM    733  N   VAL A  97      49.511  56.864  64.458  1.00 56.83           N
ATOM    734  CA  VAL A  97      48.958  55.701  63.826  1.00 56.83           C
ATOM    735  CB  VAL A  97      50.004  54.698  63.439  1.00 56.83           C
ATOM    736  CG1 VAL A  97      49.308  53.404  62.985  1.00 56.83           C
ATOM    737  CG2 VAL A  97      50.893  55.325  62.353  1.00 56.83           C
ATOM    738  C   VAL A  97      48.002  55.033  64.766  1.00 56.83           C
ATOM    739  O   VAL A  97      46.972  54.511  64.341  1.00 56.83           O
ATOM    740  N   VAL A  98      48.359  54.958  66.060  1.00102.70           N
ATOM    741  CA  VAL A  98      47.502  54.389  67.061  1.00102.70           C
ATOM    742  CB  VAL A  98      48.223  54.108  68.343  1.00102.70           C
ATOM    743  CG1 VAL A  98      47.200  53.605  69.374  1.00102.70           C
ATOM    744  CG2 VAL A  98      49.364  53.116  68.060  1.00102.70           C
ATOM    745  C   VAL A  98      46.366  55.312  67.398  1.00102.70           C
ATOM    746  O   VAL A  98      45.244  54.864  67.630  1.00102.70           O
ATOM    747  N   ILE A  99      46.635  56.633  67.432  1.00 87.95           N
ATOM    748  CA  ILE A  99      45.681  57.577  67.944  1.00 87.95           C
ATOM    749  CB  ILE A  99      46.207  58.983  68.034  1.00 87.95           C
ATOM    750  CG2 ILE A  99      46.395  59.539  66.614  1.00 87.95           C
ATOM    751  CG1 ILE A  99      45.254  59.832  68.889  1.00 87.95           C
ATOM    752  CD1 ILE A  99      45.163  59.359  70.338  1.00 87.95           C
ATOM    753  C   ILE A  99      44.415  57.598  67.147  1.00 87.95           C
ATOM    754  O   ILE A  99      43.330  57.596  67.724  1.00 87.95           O
ATOM    755  N   ALA A 100      44.482  57.622  65.808  1.00 23.89           N
ATOM    756  CA  ALA A 100      43.232  57.678  65.108  1.00 23.89           C
ATOM    757  CB  ALA A 100      42.874  59.099  64.635  1.00 23.89           C
ATOM    758  C   ALA A 100      43.333  56.814  63.865  1.00 23.89           C
ATOM    759  O   ALA A 100      43.633  55.598  64.004  1.00 23.89           O
ATOM    760  OXT ALA A 100      43.119  57.366  62.752  1.00 23.89           O
TER
END
