# Supplementary material for: Effective Identification of Bacterial Type III Secretion Signals Using Joint Element Features
Source: PLoS One. 2013 Apr 4;8(4):e59754. doi: 10.1371/journal.pone.0059754 (PMC3617162; doi:10.1371/journal.pone.0059754)
Supplement: Zip file S1 — Predicted 3D structure of T3S and non-T3S signal sequences. (ZIP) [file pone.0059754.s017.zip › Supplemental_Zip_FileS1.Predicted_structure/neg/neg65.pdb]

HEADER protein
METHOD
METHOD    The models are generated by I-TASSER which combines the
METHOD    methods of threading, ab initio modeling and structural
METHOD    refinement. The procedure is fully automated.
METHOD
METHOD    Please cite following articles when you use the I-TASSER server:
METHOD 1. Ambrish Roy, Alper Kucukural, Yang Zhang. I-TASSER: a unified
METHOD    platform for automated protein structure and function prediction.
METHOD    Nature Protocols, vol 5, 725-738 (2010). 
METHOD 2. Yang Zhang. I-TASSER server for protein 3D structure prediction.
METHOD    BMC Bioinformatics, vol 9, 40 (2008).
METHOD
MODEL  1
REMARK PARENT N/A
ATOM      1  N   HIS A   1      44.311  88.309 140.872  1.00                  
ATOM      2  CA  HIS A   1      45.195  88.159 139.715  1.00                  
ATOM      3  HA  HIS A   1      45.800  87.268 139.881  1.00                  
ATOM      4  CB  HIS A   1      44.355  87.928 138.446  1.00                  
ATOM      5  HB1 HIS A   1      44.970  88.079 137.559  1.00                  
ATOM      6  HB2 HIS A   1      43.538  88.648 138.409  1.00                  
ATOM      7  CG  HIS A   1      43.796  86.529 138.345  1.00                  
ATOM      8  ND1 HIS A   1      44.194  85.570 137.414  1.00                  
ATOM      9  CE1 HIS A   1      43.480  84.470 137.694  1.00                  
ATOM     10  HE1 HIS A   1      43.560  83.538 137.150  1.00                  
ATOM     11  NE2 HIS A   1      42.666  84.689 138.743  1.00                  
ATOM     12  HE2 HIS A   1      42.040  84.011 139.154  1.00                  
ATOM     13  CD2 HIS A   1      42.852  85.985 139.167  1.00                  
ATOM     14  HD2 HIS A   1      42.384  86.487 140.004  1.00                  
ATOM     15  C   HIS A   1      46.207  89.314 139.544  1.00                  
ATOM     16  O   HIS A   1      46.825  89.461 138.487  1.00                  
ATOM     17  N   ASP A   2      46.406  90.125 140.583  1.00                  
ATOM     18  H   ASP A   2      45.936  89.878 141.446  1.00                  
ATOM     19  CA  ASP A   2      47.374  91.234 140.632  1.00                  
ATOM     20  HA  ASP A   2      47.034  92.002 139.939  1.00                  
ATOM     21  CB  ASP A   2      47.371  91.848 142.046  1.00                  
ATOM     22  HB1 ASP A   2      46.342  92.059 142.343  1.00                  
ATOM     23  HB2 ASP A   2      47.899  92.802 141.996  1.00                  
ATOM     24  CG  ASP A   2      48.037  90.971 143.122  1.00                  
ATOM     25  OD1 ASP A   2      47.908  89.727 143.032  1.00                  
ATOM     26  OD2 ASP A   2      48.691  91.554 144.012  1.00                  
ATOM     27  C   ASP A   2      48.802  90.847 140.208  1.00                  
ATOM     28  O   ASP A   2      49.457  91.593 139.481  1.00                  
ATOM     29  N   ALA A   3      49.268  89.659 140.596  1.00                  
ATOM     30  H   ALA A   3      48.755  89.201 141.349  1.00                  
ATOM     31  CA  ALA A   3      50.557  89.119 140.182  1.00                  
ATOM     32  HA  ALA A   3      51.330  89.852 140.416  1.00                  
ATOM     33  CB  ALA A   3      50.829  87.859 141.012  1.00                  
ATOM     34  HB1 ALA A   3      51.811  87.459 140.762  1.00                  
ATOM     35  HB2 ALA A   3      50.805  88.109 142.075  1.00                  
ATOM     36  HB3 ALA A   3      50.068  87.104 140.810  1.00                  
ATOM     37  C   ALA A   3      50.634  88.824 138.669  1.00                  
ATOM     38  O   ALA A   3      51.656  89.089 138.039  1.00                  
ATOM     39  N   LEU A   4      49.560  88.316 138.054  1.00                  
ATOM     40  H   LEU A   4      48.708  88.224 138.593  1.00                  
ATOM     41  CA  LEU A   4      49.508  88.036 136.611  1.00                  
ATOM     42  HA  LEU A   4      50.419  87.510 136.327  1.00                  
ATOM     43  CB  LEU A   4      48.296  87.121 136.336  1.00                  
ATOM     44  HB1 LEU A   4      47.391  87.636 136.660  1.00                  
ATOM     45  HB2 LEU A   4      48.397  86.218 136.939  1.00                  
ATOM     46  CG  LEU A   4      48.100  86.707 134.863  1.00                  
ATOM     47  HG  LEU A   4      47.981  87.597 134.245  1.00                  
ATOM     48  CD1 LEU A   4      49.275  85.885 134.324  1.00                  
ATOM     49 1HD1 LEU A   4      49.056  85.555 133.309  1.00                  
ATOM     50 2HD1 LEU A   4      50.174  86.500 134.298  1.00                  
ATOM     51 3HD1 LEU A   4      49.444  85.017 134.961  1.00                  
ATOM     52  CD2 LEU A   4      46.835  85.860 134.730  1.00                  
ATOM     53 1HD2 LEU A   4      46.663  85.608 133.685  1.00                  
ATOM     54 2HD2 LEU A   4      46.926  84.944 135.313  1.00                  
ATOM     55 3HD2 LEU A   4      45.973  86.418 135.098  1.00                  
ATOM     56  C   LEU A   4      49.440  89.334 135.787  1.00                  
ATOM     57  O   LEU A   4      50.139  89.475 134.778  1.00                  
ATOM     58  N   LEU A   5      48.652  90.308 136.259  1.00                  
ATOM     59  H   LEU A   5      48.092  90.112 137.086  1.00                  
ATOM     60  CA  LEU A   5      48.635  91.663 135.709  1.00                  
ATOM     61  HA  LEU A   5      48.336  91.596 134.662  1.00                  
ATOM     62  CB  LEU A   5      47.593  92.501 136.473  1.00                  
ATOM     63  HB1 LEU A   5      47.853  92.498 137.531  1.00                  
ATOM     64  HB2 LEU A   5      46.616  92.026 136.368  1.00                  
ATOM     65  CG  LEU A   5      47.487  93.966 136.005  1.00                  
ATOM     66  HG  LEU A   5      48.453  94.456 136.116  1.00                  
ATOM     67  CD1 LEU A   5      47.034  94.092 134.547  1.00                  
ATOM     68 1HD1 LEU A   5      46.916  95.144 134.286  1.00                  
ATOM     69 2HD1 LEU A   5      47.785  93.664 133.884  1.00                  
ATOM     70 3HD1 LEU A   5      46.085  93.576 134.402  1.00                  
ATOM     71  CD2 LEU A   5      46.481  94.712 136.881  1.00                  
ATOM     72 1HD2 LEU A   5      46.437  95.760 136.585  1.00                  
ATOM     73 2HD2 LEU A   5      45.492  94.264 136.782  1.00                  
ATOM     74 3HD2 LEU A   5      46.794  94.656 137.924  1.00                  
ATOM     75  C   LEU A   5      50.034  92.296 135.742  1.00                  
ATOM     76  O   LEU A   5      50.517  92.806 134.728  1.00                  
ATOM     77  N   SER A   6      50.704  92.185 136.892  1.00                  
ATOM     78  H   SER A   6      50.213  91.789 137.687  1.00                  
ATOM     79  CA  SER A   6      52.089  92.608 137.094  1.00                  
ATOM     80  HA  SER A   6      52.147  93.683 136.921  1.00                  
ATOM     81  CB  SER A   6      52.554  92.351 138.531  1.00                  
ATOM     82  HB1 SER A   6      53.583  92.697 138.635  1.00                  
ATOM     83  HB2 SER A   6      52.523  91.287 138.758  1.00                  
ATOM     84  OG  SER A   6      51.744  93.059 139.447  1.00                  
ATOM     85  HG  SER A   6      50.897  92.585 139.553  1.00                  
ATOM     86  C   SER A   6      53.041  91.940 136.093  1.00                  
ATOM     87  O   SER A   6      53.911  92.607 135.545  1.00                  
ATOM     88  N   ILE A   7      52.850  90.652 135.788  1.00                  
ATOM     89  H   ILE A   7      52.143  90.145 136.311  1.00                  
ATOM     90  CA  ILE A   7      53.671  89.896 134.827  1.00                  
ATOM     91  HA  ILE A   7      54.719  90.102 135.047  1.00                  
ATOM     92  CB  ILE A   7      53.453  88.376 135.049  1.00                  
ATOM     93  HB  ILE A   7      52.386  88.194 135.168  1.00                  
ATOM     94  CG2 ILE A   7      53.942  87.512 133.871  1.00                  
ATOM     95 1HG2 ILE A   7      53.815  86.453 134.088  1.00                  
ATOM     96 2HG2 ILE A   7      53.366  87.728 132.971  1.00                  
ATOM     97 3HG2 ILE A   7      54.997  87.710 133.674  1.00                  
ATOM     98  CG1 ILE A   7      54.182  87.939 136.344  1.00                  
ATOM     99 1HG1 ILE A   7      54.025  88.686 137.122  1.00                  
ATOM    100 2HG1 ILE A   7      55.256  87.893 136.157  1.00                  
ATOM    101  CD1 ILE A   7      53.710  86.588 136.900  1.00                  
ATOM    102  HD1 ILE A   7      54.192  86.409 137.861  1.00                  
ATOM    103  HD2 ILE A   7      52.630  86.599 137.046  1.00                  
ATOM    104  HD3 ILE A   7      53.977  85.778 136.224  1.00                  
ATOM    105  C   ILE A   7      53.464  90.316 133.367  1.00                  
ATOM    106  O   ILE A   7      54.447  90.402 132.640  1.00                  
ATOM    107  N   LEU A   8      52.248  90.620 132.906  1.00                  
ATOM    108  H   LEU A   8      51.456  90.508 133.532  1.00                  
ATOM    109  CA  LEU A   8      52.030  91.118 131.528  1.00                  
ATOM    110  HA  LEU A   8      52.624  90.533 130.827  1.00                  
ATOM    111  CB  LEU A   8      50.534  90.956 131.192  1.00                  
ATOM    112  HB1 LEU A   8      50.342  91.413 130.221  1.00                  
ATOM    113  HB2 LEU A   8      49.956  91.502 131.938  1.00                  
ATOM    114  CG  LEU A   8      50.038  89.495 131.155  1.00                  
ATOM    115  HG  LEU A   8      50.294  88.990 132.085  1.00                  
ATOM    116  CD1 LEU A   8      48.515  89.465 131.007  1.00                  
ATOM    117 1HD1 LEU A   8      48.164  88.433 131.001  1.00                  
ATOM    118 2HD1 LEU A   8      48.058  89.978 131.853  1.00                  
ATOM    119 3HD1 LEU A   8      48.215  89.955 130.082  1.00                  
ATOM    120  CD2 LEU A   8      50.652  88.714 129.991  1.00                  
ATOM    121 1HD2 LEU A   8      50.238  87.706 129.970  1.00                  
ATOM    122 2HD2 LEU A   8      50.432  89.210 129.046  1.00                  
ATOM    123 3HD2 LEU A   8      51.731  88.638 130.117  1.00                  
ATOM    124  C   LEU A   8      52.455  92.582 131.378  1.00                  
ATOM    125  O   LEU A   8      52.927  92.963 130.310  1.00                  
ATOM    126  N   ALA A   9      52.355  93.394 132.435  1.00                  
ATOM    127  H   ALA A   9      51.895  93.052 133.273  1.00                  
ATOM    128  CA  ALA A   9      52.945  94.731 132.462  1.00                  
ATOM    129  HA  ALA A   9      52.563  95.298 131.612  1.00                  
ATOM    130  CB  ALA A   9      52.502  95.437 133.750  1.00                  
ATOM    131  HB1 ALA A   9      52.903  96.451 133.773  1.00                  
ATOM    132  HB2 ALA A   9      51.414  95.489 133.787  1.00                  
ATOM    133  HB3 ALA A   9      52.861  94.895 134.625  1.00                  
ATOM    134  C   ALA A   9      54.484  94.677 132.326  1.00                  
ATOM    135  O   ALA A   9      55.081  95.393 131.510  1.00                  
ATOM    136  N   ILE A  10      55.115  93.772 133.085  1.00                  
ATOM    137  H   ILE A  10      54.564  93.263 133.769  1.00                  
ATOM    138  CA  ILE A  10      56.541  93.446 132.986  1.00                  
ATOM    139  HA  ILE A  10      57.100  94.369 133.122  1.00                  
ATOM    140  CB  ILE A  10      56.951  92.463 134.111  1.00                  
ATOM    141  HB  ILE A  10      56.156  91.728 134.217  1.00                  
ATOM    142  CG2 ILE A  10      58.232  91.667 133.807  1.00                  
ATOM    143 1HG2 ILE A  10      58.533  91.091 134.682  1.00                  
ATOM    144 2HG2 ILE A  10      58.055  90.963 132.991  1.00                  
ATOM    145 3HG2 ILE A  10      59.044  92.336 133.521  1.00                  
ATOM    146  CG1 ILE A  10      57.084  93.194 135.469  1.00                  
ATOM    147 1HG1 ILE A  10      57.148  92.444 136.258  1.00                  
ATOM    148 2HG1 ILE A  10      56.183  93.778 135.651  1.00                  
ATOM    149  CD1 ILE A  10      58.287  94.141 135.618  1.00                  
ATOM    150  HD1 ILE A  10      58.245  94.615 136.598  1.00                  
ATOM    151  HD2 ILE A  10      59.220  93.585 135.545  1.00                  
ATOM    152  HD3 ILE A  10      58.266  94.916 134.855  1.00                  
ATOM    153  C   ILE A  10      56.925  92.955 131.586  1.00                  
ATOM    154  O   ILE A  10      57.909  93.438 131.041  1.00                  
ATOM    155  N   GLN A  11      56.143  92.078 130.958  1.00                  
ATOM    156  H   GLN A  11      55.391  91.637 131.479  1.00                  
ATOM    157  CA  GLN A  11      56.400  91.634 129.589  1.00                  
ATOM    158  HA  GLN A  11      57.456  91.372 129.529  1.00                  
ATOM    159  CB  GLN A  11      55.580  90.382 129.235  1.00                  
ATOM    160  HB1 GLN A  11      55.569  90.266 128.149  1.00                  
ATOM    161  HB2 GLN A  11      54.549  90.517 129.561  1.00                  
ATOM    162  CG  GLN A  11      56.157  89.092 129.849  1.00                  
ATOM    163  HG1 GLN A  11      55.570  88.246 129.494  1.00                  
ATOM    164  HG2 GLN A  11      56.064  89.138 130.933  1.00                  
ATOM    165  CD  GLN A  11      57.626  88.845 129.495  1.00                  
ATOM    166  OE1 GLN A  11      58.448  88.589 130.360  1.00                  
ATOM    167  NE2 GLN A  11      58.003  88.946 128.239  1.00                  
ATOM    168 1HE2 GLN A  11      57.367  89.247 127.530  1.00                  
ATOM    169 2HE2 GLN A  11      59.005  88.995 128.039  1.00                  
ATOM    170  C   GLN A  11      56.206  92.742 128.546  1.00                  
ATOM    171  O   GLN A  11      56.917  92.758 127.551  1.00                  
ATOM    172  N   GLU A  12      55.335  93.728 128.762  1.00                  
ATOM    173  H   GLU A  12      54.677  93.649 129.531  1.00                  
ATOM    174  CA  GLU A  12      55.317  94.927 127.917  1.00                  
ATOM    175  HA  GLU A  12      55.325  94.600 126.876  1.00                  
ATOM    176  CB  GLU A  12      54.034  95.748 128.164  1.00                  
ATOM    177  HB1 GLU A  12      54.278  96.660 128.709  1.00                  
ATOM    178  HB2 GLU A  12      53.346  95.179 128.791  1.00                  
ATOM    179  CG  GLU A  12      53.280  96.116 126.874  1.00                  
ATOM    180  HG1 GLU A  12      52.434  96.753 127.140  1.00                  
ATOM    181  HG2 GLU A  12      52.879  95.199 126.437  1.00                  
ATOM    182  CD  GLU A  12      54.148  96.841 125.839  1.00                  
ATOM    183  OE1 GLU A  12      54.425  96.269 124.765  1.00                  
ATOM    184  OE2 GLU A  12      54.606  97.978 126.094  1.00                  
ATOM    185  C   GLU A  12      56.572  95.797 128.127  1.00                  
ATOM    186  O   GLU A  12      56.992  96.498 127.208  1.00                  
ATOM    187  N   LEU A  13      57.183  95.809 129.320  1.00                  
ATOM    188  H   LEU A  13      56.809  95.222 130.061  1.00                  
ATOM    189  CA  LEU A  13      58.489  96.461 129.527  1.00                  
ATOM    190  HA  LEU A  13      58.443  97.447 129.073  1.00                  
ATOM    191  CB  LEU A  13      58.722  96.648 131.039  1.00                  
ATOM    192  HB1 LEU A  13      58.768  95.671 131.514  1.00                  
ATOM    193  HB2 LEU A  13      57.865  97.177 131.457  1.00                  
ATOM    194  CG  LEU A  13      60.008  97.403 131.419  1.00                  
ATOM    195  HG  LEU A  13      60.878  96.842 131.079  1.00                  
ATOM    196  CD1 LEU A  13      60.063  98.816 130.828  1.00                  
ATOM    197 1HD1 LEU A  13      60.952  99.329 131.197  1.00                  
ATOM    198 2HD1 LEU A  13      60.142  98.759 129.744  1.00                  
ATOM    199 3HD1 LEU A  13      59.178  99.382 131.119  1.00                  
ATOM    200  CD2 LEU A  13      60.071  97.525 132.942  1.00                  
ATOM    201 1HD2 LEU A  13      60.995  98.023 133.233  1.00                  
ATOM    202 2HD2 LEU A  13      59.222  98.098 133.315  1.00                  
ATOM    203 3HD2 LEU A  13      60.059  96.531 133.391  1.00                  
ATOM    204  C   LEU A  13      59.650  95.723 128.826  1.00                  
ATOM    205  O   LEU A  13      60.478  96.378 128.188  1.00                  
ATOM    206  N   ASP A  14      59.662  94.388 128.855  1.00                  
ATOM    207  H   ASP A  14      58.984  93.913 129.442  1.00                  
ATOM    208  CA  ASP A  14      60.550  93.554 128.032  1.00                  
ATOM    209  HA  ASP A  14      61.587  93.753 128.305  1.00                  
ATOM    210  CB  ASP A  14      60.272  92.067 128.304  1.00                  
ATOM    211  HB1 ASP A  14      59.200  91.894 128.255  1.00                  
ATOM    212  HB2 ASP A  14      60.602  91.824 129.314  1.00                  
ATOM    213  CG  ASP A  14      60.955  91.111 127.314  1.00                  
ATOM    214  OD1 ASP A  14      62.098  91.403 126.897  1.00                  
ATOM    215  OD2 ASP A  14      60.307  90.089 126.990  1.00                  
ATOM    216  C   ASP A  14      60.408  93.912 126.537  1.00                  
ATOM    217  O   ASP A  14      61.371  94.306 125.868  1.00                  
ATOM    218  N   ILE A  15      59.172  93.925 126.029  1.00                  
ATOM    219  H   ILE A  15      58.416  93.563 126.606  1.00                  
ATOM    220  CA  ILE A  15      58.896  94.290 124.637  1.00                  
ATOM    221  HA  ILE A  15      59.496  93.624 124.031  1.00                  
ATOM    222  CB  ILE A  15      57.433  93.982 124.243  1.00                  
ATOM    223  HB  ILE A  15      56.771  94.577 124.875  1.00                  
ATOM    224  CG2 ILE A  15      57.184  94.328 122.763  1.00                  
ATOM    225 1HG2 ILE A  15      56.124  94.232 122.530  1.00                  
ATOM    226 2HG2 ILE A  15      57.490  95.343 122.552  1.00                  
ATOM    227 3HG2 ILE A  15      57.758  93.662 122.119  1.00                  
ATOM    228  CG1 ILE A  15      57.104  92.474 124.401  1.00                  
ATOM    229 1HG1 ILE A  15      57.552  92.075 125.306  1.00                  
ATOM    230 2HG1 ILE A  15      57.544  91.908 123.579  1.00                  
ATOM    231  CD1 ILE A  15      55.599  92.185 124.457  1.00                  
ATOM    232  HD1 ILE A  15      55.444  91.121 124.642  1.00                  
ATOM    233  HD2 ILE A  15      55.139  92.751 125.267  1.00                  
ATOM    234  HD3 ILE A  15      55.120  92.448 123.515  1.00                  
ATOM    235  C   ILE A  15      59.357  95.733 124.319  1.00                  
ATOM    236  O   ILE A  15      59.892  95.971 123.235  1.00                  
ATOM    237  N   LYS A  16      59.246  96.707 125.244  1.00                  
ATOM    238  H   LYS A  16      58.805  96.462 126.127  1.00                  
ATOM    239  CA  LYS A  16      59.875  98.044 125.085  1.00                  
ATOM    240  HA  LYS A  16      59.515  98.502 124.170  1.00                  
ATOM    241  CB  LYS A  16      59.551  98.995 126.251  1.00                  
ATOM    242  HB1 LYS A  16      60.194  99.875 126.175  1.00                  
ATOM    243  HB2 LYS A  16      59.793  98.496 127.186  1.00                  
ATOM    244  CG  LYS A  16      58.097  99.480 126.291  1.00                  
ATOM    245  HG1 LYS A  16      57.430  98.634 126.179  1.00                  
ATOM    246  HG2 LYS A  16      57.912 100.162 125.460  1.00                  
ATOM    247  CD  LYS A  16      57.820 100.207 127.622  1.00                  
ATOM    248  HD1 LYS A  16      58.229 101.217 127.558  1.00                  
ATOM    249  HD2 LYS A  16      58.328  99.694 128.438  1.00                  
ATOM    250  CE  LYS A  16      56.329 100.290 127.968  1.00                  
ATOM    251  HE1 LYS A  16      55.795 100.749 127.130  1.00                  
ATOM    252  HE2 LYS A  16      56.210 100.931 128.845  1.00                  
ATOM    253  NZ  LYS A  16      55.763  98.949 128.243  1.00                  
ATOM    254  HZ1 LYS A  16      55.747  98.406 127.369  1.00                  
ATOM    255  HZ2 LYS A  16      56.289  98.416 128.920  1.00                  
ATOM    256  HZ3 LYS A  16      54.791  98.996 128.512  1.00                  
ATOM    257  C   LYS A  16      61.399  97.964 124.911  1.00                  
ATOM    258  O   LYS A  16      61.928  98.561 123.969  1.00                  
ATOM    259  N   MET A  17      62.090  97.213 125.773  1.00                  
ATOM    260  H   MET A  17      61.584  96.708 126.498  1.00                  
ATOM    261  CA  MET A  17      63.541  97.024 125.677  1.00                  
ATOM    262  HA  MET A  17      64.024  97.993 125.800  1.00                  
ATOM    263  CB  MET A  17      64.024  96.107 126.815  1.00                  
ATOM    264  HB1 MET A  17      63.499  95.159 126.761  1.00                  
ATOM    265  HB2 MET A  17      63.789  96.572 127.773  1.00                  
ATOM    266  CG  MET A  17      65.531  95.836 126.745  1.00                  
ATOM    267  HG1 MET A  17      66.058  96.787 126.819  1.00                  
ATOM    268  HG2 MET A  17      65.773  95.390 125.782  1.00                  
ATOM    269  SD  MET A  17      66.175  94.732 128.029  1.00                  
ATOM    270  CE  MET A  17      65.270  93.197 127.662  1.00                  
ATOM    271  HE1 MET A  17      65.642  92.394 128.296  1.00                  
ATOM    272  HE2 MET A  17      64.205  93.324 127.857  1.00                  
ATOM    273  HE3 MET A  17      65.411  92.918 126.619  1.00                  
ATOM    274  C   MET A  17      63.960  96.487 124.281  1.00                  
ATOM    275  O   MET A  17      64.775  97.090 123.557  1.00                  
ATOM    276  N   ILE A  18      63.361  95.360 123.868  1.00                  
ATOM    277  H   ILE A  18      62.717  94.888 124.508  1.00                  
ATOM    278  CA  ILE A  18      63.732  94.699 122.608  1.00                  
ATOM    279  HA  ILE A  18      64.821  94.641 122.607  1.00                  
ATOM    280  CB  ILE A  18      63.237  93.238 122.528  1.00                  
ATOM    281  HB  ILE A  18      63.705  92.785 121.655  1.00                  
ATOM    282  CG2 ILE A  18      63.728  92.451 123.755  1.00                  
ATOM    283 1HG2 ILE A  18      63.578  91.380 123.617  1.00                  
ATOM    284 2HG2 ILE A  18      64.790  92.626 123.926  1.00                  
ATOM    285 3HG2 ILE A  18      63.177  92.742 124.652  1.00                  
ATOM    286  CG1 ILE A  18      61.713  93.165 122.335  1.00                  
ATOM    287 1HG1 ILE A  18      61.456  93.564 121.353  1.00                  
ATOM    288 2HG1 ILE A  18      61.266  93.800 123.084  1.00                  
ATOM    289  CD1 ILE A  18      61.091  91.769 122.448  1.00                  
ATOM    290  HD1 ILE A  18      61.169  91.407 123.474  1.00                  
ATOM    291  HD2 ILE A  18      60.035  91.821 122.183  1.00                  
ATOM    292  HD3 ILE A  18      61.594  91.074 121.779  1.00                  
ATOM    293  C   ILE A  18      63.371  95.539 121.349  1.00                  
ATOM    294  O   ILE A  18      64.143  95.581 120.367  1.00                  
ATOM    295  N   ARG A  19      62.233  96.263 121.390  1.00                  
ATOM    296  H   ARG A  19      61.643  96.172 122.217  1.00                  
ATOM    297  CA  ARG A  19      61.868  97.290 120.391  1.00                  
ATOM    298  HA  ARG A  19      61.701  96.832 119.417  1.00                  
ATOM    299  CB  ARG A  19      60.608  98.086 120.802  1.00                  
ATOM    300  HB1 ARG A  19      60.609  99.029 120.251  1.00                  
ATOM    301  HB2 ARG A  19      60.700  98.337 121.855  1.00                  
ATOM    302  CG  ARG A  19      59.232  97.444 120.567  1.00                  
ATOM    303  HG1 ARG A  19      59.215  96.423 120.940  1.00                  
ATOM    304  HG2 ARG A  19      59.011  97.426 119.499  1.00                  
ATOM    305  CD  ARG A  19      58.189  98.307 121.305  1.00                  
ATOM    306  HD1 ARG A  19      58.138  99.287 120.827  1.00                  
ATOM    307  HD2 ARG A  19      58.527  98.456 122.327  1.00                  
ATOM    308  NE  ARG A  19      56.841  97.713 121.317  1.00                  
ATOM    309  HE  ARG A  19      56.448  97.453 120.430  1.00                  
ATOM    310  CZ  ARG A  19      56.068  97.495 122.371  1.00                  
ATOM    311  NH1 ARG A  19      56.408  97.770 123.597  1.00                  
ATOM    312 1HH1 ARG A  19      57.333  98.052 123.830  1.00                  
ATOM    313 2HH1 ARG A  19      55.753  97.486 124.337  1.00                  
ATOM    314  NH2 ARG A  19      54.907  96.942 122.208  1.00                  
ATOM    315 1HH2 ARG A  19      54.573  96.631 121.319  1.00                  
ATOM    316 2HH2 ARG A  19      54.429  96.661 123.074  1.00                  
ATOM    317  C   ARG A  19      63.019  98.288 120.218  1.00                  
ATOM    318  O   ARG A  19      63.545  98.452 119.109  1.00                  
ATOM    319  N   LEU A  20      63.421  98.919 121.325  1.00                  
ATOM    320  H   LEU A  20      62.970  98.695 122.208  1.00                  
ATOM    321  CA  LEU A  20      64.424  99.986 121.312  1.00                  
ATOM    322  HA  LEU A  20      64.092 100.744 120.605  1.00                  
ATOM    323  CB  LEU A  20      64.495 100.637 122.705  1.00                  
ATOM    324  HB1 LEU A  20      65.357 101.306 122.738  1.00                  
ATOM    325  HB2 LEU A  20      64.648  99.854 123.449  1.00                  
ATOM    326  CG  LEU A  20      63.231 101.448 123.061  1.00                  
ATOM    327  HG  LEU A  20      62.342 100.836 122.922  1.00                  
ATOM    328  CD1 LEU A  20      63.293 101.876 124.528  1.00                  
ATOM    329 1HD1 LEU A  20      62.391 102.430 124.788  1.00                  
ATOM    330 2HD1 LEU A  20      63.355 100.990 125.161  1.00                  
ATOM    331 3HD1 LEU A  20      64.167 102.507 124.694  1.00                  
ATOM    332  CD2 LEU A  20      63.076 102.706 122.204  1.00                  
ATOM    333 1HD2 LEU A  20      62.200 103.264 122.532  1.00                  
ATOM    334 2HD2 LEU A  20      63.958 103.340 122.301  1.00                  
ATOM    335 3HD2 LEU A  20      62.934 102.449 121.157  1.00                  
ATOM    336  C   LEU A  20      65.796  99.532 120.791  1.00                  
ATOM    337  O   LEU A  20      66.438 100.280 120.047  1.00                  
ATOM    338  N   MET A  21      66.217  98.285 121.052  1.00                  
ATOM    339  H   MET A  21      65.698  97.723 121.721  1.00                  
ATOM    340  CA  MET A  21      67.415  97.736 120.375  1.00                  
ATOM    341  HA  MET A  21      68.264  98.359 120.657  1.00                  
ATOM    342  CB  MET A  21      67.670  96.299 120.866  1.00                  
ATOM    343  HB1 MET A  21      68.148  95.714 120.078  1.00                  
ATOM    344  HB2 MET A  21      66.726  95.816 121.117  1.00                  
ATOM    345  CG  MET A  21      68.589  96.281 122.089  1.00                  
ATOM    346  HG1 MET A  21      68.586  95.277 122.513  1.00                  
ATOM    347  HG2 MET A  21      68.197  96.967 122.842  1.00                  
ATOM    348  SD  MET A  21      70.306  96.730 121.697  1.00                  
ATOM    349  CE  MET A  21      71.010  96.695 123.370  1.00                  
ATOM    350  HE1 MET A  21      70.892  95.701 123.802  1.00                  
ATOM    351  HE2 MET A  21      72.071  96.940 123.328  1.00                  
ATOM    352  HE3 MET A  21      70.499  97.422 124.002  1.00                  
ATOM    353  C   MET A  21      67.345  97.781 118.832  1.00                  
ATOM    354  O   MET A  21      68.302  98.232 118.174  1.00                  
ATOM    355  N   ARG A  22      66.233  97.304 118.247  1.00                  
ATOM    356  H   ARG A  22      65.452  97.036 118.839  1.00                  
ATOM    357  CA  ARG A  22      66.064  97.285 116.763  1.00                  
ATOM    358  HA  ARG A  22      66.916  96.797 116.292  1.00                  
ATOM    359  CB  ARG A  22      64.785  96.483 116.432  1.00                  
ATOM    360  HB1 ARG A  22      64.658  96.437 115.349  1.00                  
ATOM    361  HB2 ARG A  22      63.929  97.018 116.847  1.00                  
ATOM    362  CG  ARG A  22      64.804  95.045 117.000  1.00                  
ATOM    363  HG1 ARG A  22      65.172  95.057 118.023  1.00                  
ATOM    364  HG2 ARG A  22      65.486  94.428 116.414  1.00                  
ATOM    365  CD  ARG A  22      63.411  94.393 117.019  1.00                  
ATOM    366  HD1 ARG A  22      63.222  93.913 116.057  1.00                  
ATOM    367  HD2 ARG A  22      62.659  95.174 117.151  1.00                  
ATOM    368  NE  ARG A  22      63.268  93.447 118.150  1.00                  
ATOM    369  HE  ARG A  22      63.343  93.869 119.065  1.00                  
ATOM    370  CZ  ARG A  22      63.029  92.145 118.108  1.00                  
ATOM    371  NH1 ARG A  22      63.037  91.461 116.994  1.00                  
ATOM    372 1HH1 ARG A  22      63.241  91.927 116.128  1.00                  
ATOM    373 2HH1 ARG A  22      62.847  90.478 116.997  1.00                  
ATOM    374  NH2 ARG A  22      62.763  91.485 119.202  1.00                  
ATOM    375 1HH2 ARG A  22      62.725  91.959 120.088  1.00                  
ATOM    376 2HH2 ARG A  22      62.582  90.497 119.164  1.00                  
ATOM    377  C   ARG A  22      65.998  98.702 116.191  1.00                  
ATOM    378  O   ARG A  22      66.677  98.977 115.207  1.00                  
ATOM    379  N   VAL A  23      65.294  99.608 116.877  1.00                  
ATOM    380  H   VAL A  23      64.762  99.295 117.681  1.00                  
ATOM    381  CA  VAL A  23      65.263 101.044 116.535  1.00                  
ATOM    382  HA  VAL A  23      64.850 101.154 115.531  1.00                  
ATOM    383  CB  VAL A  23      64.336 101.804 117.509  1.00                  
ATOM    384  HB  VAL A  23      64.645 101.594 118.532  1.00                  
ATOM    385  CG1 VAL A  23      64.365 103.320 117.303  1.00                  
ATOM    386 1HG1 VAL A  23      63.645 103.804 117.963  1.00                  
ATOM    387 2HG1 VAL A  23      65.354 103.718 117.531  1.00                  
ATOM    388 3HG1 VAL A  23      64.119 103.555 116.267  1.00                  
ATOM    389  CG2 VAL A  23      62.876 101.356 117.336  1.00                  
ATOM    390 1HG2 VAL A  23      62.245 101.868 118.062  1.00                  
ATOM    391 2HG2 VAL A  23      62.533 101.603 116.331  1.00                  
ATOM    392 3HG2 VAL A  23      62.777 100.284 117.488  1.00                  
ATOM    393  C   VAL A  23      66.667 101.648 116.496  1.00                  
ATOM    394  O   VAL A  23      66.994 102.326 115.531  1.00                  
ATOM    395  N   LYS A  24      67.560 101.348 117.456  1.00                  
ATOM    396  H   LYS A  24      67.245 100.848 118.281  1.00                  
ATOM    397  CA  LYS A  24      68.958 101.819 117.359  1.00                  
ATOM    398  HA  LYS A  24      68.887 102.890 117.179  1.00                  
ATOM    399  CB  LYS A  24      69.713 101.598 118.681  1.00                  
ATOM    400  HB1 LYS A  24      70.416 100.770 118.578  1.00                  
ATOM    401  HB2 LYS A  24      69.003 101.316 119.461  1.00                  
ATOM    402  CG  LYS A  24      70.468 102.842 119.201  1.00                  
ATOM    403  HG1 LYS A  24      70.880 102.572 120.175  1.00                  
ATOM    404  HG2 LYS A  24      69.753 103.650 119.367  1.00                  
ATOM    405  CD  LYS A  24      71.641 103.371 118.347  1.00                  
ATOM    406  HD1 LYS A  24      72.170 102.532 117.892  1.00                  
ATOM    407  HD2 LYS A  24      72.333 103.881 119.019  1.00                  
ATOM    408  CE  LYS A  24      71.214 104.369 117.259  1.00                  
ATOM    409  HE1 LYS A  24      70.628 105.175 117.710  1.00                  
ATOM    410  HE2 LYS A  24      70.572 103.857 116.544  1.00                  
ATOM    411  NZ  LYS A  24      72.384 104.935 116.541  1.00                  
ATOM    412  HZ1 LYS A  24      72.820 105.666 117.082  1.00                  
ATOM    413  HZ2 LYS A  24      73.087 104.217 116.374  1.00                  
ATOM    414  HZ3 LYS A  24      72.098 105.316 115.638  1.00                  
ATOM    415  C   LYS A  24      69.708 101.226 116.149  1.00                  
ATOM    416  O   LYS A  24      70.510 101.941 115.534  1.00                  
ATOM    417  N   LYS A  25      69.457  99.955 115.780  1.00                  
ATOM    418  H   LYS A  25      68.723  99.448 116.257  1.00                  
ATOM    419  CA  LYS A  25      70.033  99.423 114.511  1.00                  
ATOM    420  HA  LYS A  25      71.114  99.565 114.538  1.00                  
ATOM    421  CB  LYS A  25      69.752  97.920 114.298  1.00                  
ATOM    422  HB1 LYS A  25      70.352  97.586 113.449  1.00                  
ATOM    423  HB2 LYS A  25      68.705  97.792 114.021  1.00                  
ATOM    424  CG  LYS A  25      70.043  97.000 115.492  1.00                  
ATOM    425  HG1 LYS A  25      69.888  95.967 115.175  1.00                  
ATOM    426  HG2 LYS A  25      69.306  97.204 116.257  1.00                  
ATOM    427  CD  LYS A  25      71.457  97.120 116.087  1.00                  
ATOM    428  HD1 LYS A  25      71.725  98.164 116.246  1.00                  
ATOM    429  HD2 LYS A  25      72.166  96.688 115.378  1.00                  
ATOM    430  CE  LYS A  25      71.557  96.366 117.422  1.00                  
ATOM    431  HE1 LYS A  25      72.614  96.209 117.659  1.00                  
ATOM    432  HE2 LYS A  25      71.099  95.379 117.302  1.00                  
ATOM    433  NZ  LYS A  25      70.903  97.113 118.526  1.00                  
ATOM    434  HZ1 LYS A  25      70.872  96.561 119.377  1.00                  
ATOM    435  HZ2 LYS A  25      71.407  97.963 118.729  1.00                  
ATOM    436  HZ3 LYS A  25      69.951  97.379 118.279  1.00                  
ATOM    437  C   LYS A  25      69.561 100.225 113.288  1.00                  
ATOM    438  O   LYS A  25      70.390 100.618 112.476  1.00                  
ATOM    439  N   GLU A  26      68.266 100.531 113.207  1.00                  
ATOM    440  H   GLU A  26      67.652 100.167 113.926  1.00                  
ATOM    441  CA  GLU A  26      67.649 101.371 112.167  1.00                  
ATOM    442  HA  GLU A  26      67.756 100.872 111.205  1.00                  
ATOM    443  CB  GLU A  26      66.143 101.524 112.497  1.00                  
ATOM    444  HB1 GLU A  26      65.960 102.458 113.028  1.00                  
ATOM    445  HB2 GLU A  26      65.844 100.718 113.169  1.00                  
ATOM    446  CG  GLU A  26      65.197 101.445 111.292  1.00                  
ATOM    447  HG1 GLU A  26      64.173 101.522 111.663  1.00                  
ATOM    448  HG2 GLU A  26      65.311 100.456 110.844  1.00                  
ATOM    449  CD  GLU A  26      65.420 102.514 110.221  1.00                  
ATOM    450  OE1 GLU A  26      66.079 103.551 110.474  1.00                  
ATOM    451  OE2 GLU A  26      65.010 102.274 109.067  1.00                  
ATOM    452  C   GLU A  26      68.349 102.738 112.075  1.00                  
ATOM    453  O   GLU A  26      68.959 103.079 111.063  1.00                  
ATOM    454  N   HIS A  27      68.419 103.444 113.206  1.00                  
ATOM    455  H   HIS A  27      67.873 103.088 113.985  1.00                  
ATOM    456  CA  HIS A  27      69.115 104.718 113.415  1.00                  
ATOM    457  HA  HIS A  27      68.869 105.383 112.584  1.00                  
ATOM    458  CB  HIS A  27      68.597 105.349 114.721  1.00                  
ATOM    459  HB1 HIS A  27      69.089 106.310 114.869  1.00                  
ATOM    460  HB2 HIS A  27      68.871 104.703 115.553  1.00                  
ATOM    461  CG  HIS A  27      67.110 105.601 114.823  1.00                  
ATOM    462  ND1 HIS A  27      66.476 106.025 115.990  1.00                  
ATOM    463  CE1 HIS A  27      65.179 106.158 115.675  1.00                  
ATOM    464  HE1 HIS A  27      64.411 106.477 116.370  1.00                  
ATOM    465  NE2 HIS A  27      64.970 105.830 114.389  1.00                  
ATOM    466  HE2 HIS A  27      64.077 105.842 113.916  1.00                  
ATOM    467  CD2 HIS A  27      66.177 105.481 113.829  1.00                  
ATOM    468  HD2 HIS A  27      66.346 105.163 112.806  1.00                  
ATOM    469  C   HIS A  27      70.646 104.580 113.447  1.00                  
ATOM    470  O   HIS A  27      71.353 105.444 113.978  1.00                  
ATOM    471  N   GLN A  28      71.192 103.491 112.912  1.00                  
ATOM    472  H   GLN A  28      70.572 102.736 112.647  1.00                  
ATOM    473  CA  GLN A  28      72.603 103.387 112.525  1.00                  
ATOM    474  HA  GLN A  28      73.013 104.393 112.434  1.00                  
ATOM    475  CB  GLN A  28      73.317 102.646 113.666  1.00                  
ATOM    476  HB1 GLN A  28      73.240 101.567 113.519  1.00                  
ATOM    477  HB2 GLN A  28      72.793 102.879 114.592  1.00                  
ATOM    478  CG  GLN A  28      74.786 103.047 113.845  1.00                  
ATOM    479  HG1 GLN A  28      74.909 104.114 113.657  1.00                  
ATOM    480  HG2 GLN A  28      75.406 102.496 113.138  1.00                  
ATOM    481  CD  GLN A  28      75.233 102.778 115.277  1.00                  
ATOM    482  OE1 GLN A  28      74.646 103.280 116.229  1.00                  
ATOM    483  NE2 GLN A  28      76.250 101.976 115.489  1.00                  
ATOM    484 1HE2 GLN A  28      76.744 101.568 114.714  1.00                  
ATOM    485 2HE2 GLN A  28      76.542 101.846 116.444  1.00                  
ATOM    486  C   GLN A  28      72.799 102.694 111.172  1.00                  
ATOM    487  O   GLN A  28      73.940 102.547 110.757  1.00                  
ATOM    488  N   LYS A  29      71.737 102.290 110.461  1.00                  
ATOM    489  H   LYS A  29      70.806 102.459 110.836  1.00                  
ATOM    490  CA  LYS A  29      71.825 101.514 109.216  1.00                  
ATOM    491  HA  LYS A  29      72.460 100.651 109.422  1.00                  
ATOM    492  CB  LYS A  29      70.438 100.966 108.822  1.00                  
ATOM    493  HB1 LYS A  29      69.921 100.630 109.723  1.00                  
ATOM    494  HB2 LYS A  29      70.575 100.095 108.179  1.00                  
ATOM    495  CG  LYS A  29      69.561 101.979 108.073  1.00                  
ATOM    496  HG1 LYS A  29      69.953 102.104 107.066  1.00                  
ATOM    497  HG2 LYS A  29      69.601 102.938 108.588  1.00                  
ATOM    498  CD  LYS A  29      68.100 101.525 107.966  1.00                  
ATOM    499  HD1 LYS A  29      67.695 101.374 108.966  1.00                  
ATOM    500  HD2 LYS A  29      68.055 100.573 107.434  1.00                  
ATOM    501  CE  LYS A  29      67.227 102.542 107.223  1.00                  
ATOM    502  HE1 LYS A  29      66.214 102.132 107.156  1.00                  
ATOM    503  HE2 LYS A  29      67.615 102.698 106.213  1.00                  
ATOM    504  NZ  LYS A  29      67.162 103.842 107.929  1.00                  
ATOM    505  HZ1 LYS A  29      66.371 104.371 107.607  1.00                  
ATOM    506  HZ2 LYS A  29      66.998 103.701 108.931  1.00                  
ATOM    507  HZ3 LYS A  29      68.021 104.364 107.752  1.00                  
ATOM    508  C   LYS A  29      72.509 102.282 108.076  1.00                  
ATOM    509  O   LYS A  29      73.227 101.686 107.273  1.00                  
ATOM    510  N   GLU A  30      72.329 103.602 108.019  1.00                  
ATOM    511  H   GLU A  30      71.639 104.001 108.639  1.00                  
ATOM    512  CA  GLU A  30      73.015 104.492 107.068  1.00                  
ATOM    513  HA  GLU A  30      73.007 104.044 106.074  1.00                  
ATOM    514  CB  GLU A  30      72.288 105.850 106.988  1.00                  
ATOM    515  HB1 GLU A  30      73.021 106.646 106.849  1.00                  
ATOM    516  HB2 GLU A  30      71.762 106.044 107.925  1.00                  
ATOM    517  CG  GLU A  30      71.302 105.919 105.814  1.00                  
ATOM    518  HG1 GLU A  30      71.871 105.952 104.882  1.00                  
ATOM    519  HG2 GLU A  30      70.724 106.842 105.885  1.00                  
ATOM    520  CD  GLU A  30      70.362 104.710 105.790  1.00                  
ATOM    521  OE1 GLU A  30      69.338 104.732 106.506  1.00                  
ATOM    522  OE2 GLU A  30      70.728 103.704 105.134  1.00                  
ATOM    523  C   GLU A  30      74.489 104.679 107.424  1.00                  
ATOM    524  O   GLU A  30      75.338 104.552 106.549  1.00                  
ATOM    525  N   LEU A  31      74.823 104.897 108.699  1.00                  
ATOM    526  H   LEU A  31      74.090 104.950 109.388  1.00                  
ATOM    527  CA  LEU A  31      76.217 105.053 109.132  1.00                  
ATOM    528  HA  LEU A  31      76.681 105.823 108.512  1.00                  
ATOM    529  CB  LEU A  31      76.219 105.541 110.593  1.00                  
ATOM    530  HB1 LEU A  31      75.741 104.801 111.235  1.00                  
ATOM    531  HB2 LEU A  31      75.612 106.447 110.624  1.00                  
ATOM    532  CG  LEU A  31      77.624 105.875 111.135  1.00                  
ATOM    533  HG  LEU A  31      78.250 106.245 110.324  1.00                  
ATOM    534  CD1 LEU A  31      77.538 106.973 112.197  1.00                  
ATOM    535 1HD1 LEU A  31      78.539 107.241 112.536  1.00                  
ATOM    536 2HD1 LEU A  31      77.070 107.862 111.773  1.00                  
ATOM    537 3HD1 LEU A  31      76.952 106.632 113.050  1.00                  
ATOM    538  CD2 LEU A  31      78.307 104.670 111.790  1.00                  
ATOM    539 1HD2 LEU A  31      79.268 104.975 112.203  1.00                  
ATOM    540 2HD2 LEU A  31      77.690 104.278 112.598  1.00                  
ATOM    541 3HD2 LEU A  31      78.492 103.883 111.064  1.00                  
ATOM    542  C   LEU A  31      77.023 103.763 108.922  1.00                  
ATOM    543  O   LEU A  31      78.127 103.793 108.383  1.00                  
ATOM    544  N   ALA A  32      76.443 102.623 109.295  1.00                  
ATOM    545  H   ALA A  32      75.535 102.689 109.742  1.00                  
ATOM    546  CA  ALA A  32      76.971 101.288 109.069  1.00                  
ATOM    547  HA  ALA A  32      77.952 101.217 109.541  1.00                  
ATOM    548  CB  ALA A  32      76.038 100.269 109.732  1.00                  
ATOM    549  HB1 ALA A  32      76.439  99.264 109.599  1.00                  
ATOM    550  HB2 ALA A  32      75.960 100.477 110.800  1.00                  
ATOM    551  HB3 ALA A  32      75.046 100.317 109.281  1.00                  
ATOM    552  C   ALA A  32      77.150 101.001 107.577  1.00                  
ATOM    553  O   ALA A  32      78.191 100.482 107.185  1.00                  
ATOM    554  N   LYS A  33      76.191 101.391 106.729  1.00                  
ATOM    555  H   LYS A  33      75.335 101.774 107.117  1.00                  
ATOM    556  CA  LYS A  33      76.316 101.300 105.266  1.00                  
ATOM    557  HA  LYS A  33      76.553 100.267 105.003  1.00                  
ATOM    558  CB  LYS A  33      74.944 101.637 104.673  1.00                  
ATOM    559  HB1 LYS A  33      74.656 102.643 104.978  1.00                  
ATOM    560  HB2 LYS A  33      74.258 100.919 105.112  1.00                  
ATOM    561  CG  LYS A  33      74.809 101.529 103.153  1.00                  
ATOM    562  HG1 LYS A  33      75.049 100.511 102.839  1.00                  
ATOM    563  HG2 LYS A  33      75.513 102.213 102.679  1.00                  
ATOM    564  CD  LYS A  33      73.386 101.888 102.680  1.00                  
ATOM    565  HD1 LYS A  33      73.385 101.820 101.590  1.00                  
ATOM    566  HD2 LYS A  33      73.163 102.926 102.936  1.00                  
ATOM    567  CE  LYS A  33      72.270 100.967 103.209  1.00                  
ATOM    568  HE1 LYS A  33      72.630  99.935 103.206  1.00                  
ATOM    569  HE2 LYS A  33      71.430 101.030 102.511  1.00                  
ATOM    570  NZ  LYS A  33      71.781 101.342 104.562  1.00                  
ATOM    571  HZ1 LYS A  33      71.022 100.752 104.862  1.00                  
ATOM    572  HZ2 LYS A  33      72.504 101.334 105.273  1.00                  
ATOM    573  HZ3 LYS A  33      71.405 102.295 104.564  1.00                  
ATOM    574  C   LYS A  33      77.455 102.153 104.702  1.00                  
ATOM    575  O   LYS A  33      78.197 101.655 103.869  1.00                  
ATOM    576  N   VAL A  34      77.675 103.377 105.186  1.00                  
ATOM    577  H   VAL A  34      76.994 103.755 105.841  1.00                  
ATOM    578  CA  VAL A  34      78.808 104.230 104.768  1.00                  
ATOM    579  HA  VAL A  34      78.824 104.269 103.678  1.00                  
ATOM    580  CB  VAL A  34      78.617 105.674 105.284  1.00                  
ATOM    581  HB  VAL A  34      78.386 105.648 106.349  1.00                  
ATOM    582  CG1 VAL A  34      79.863 106.547 105.082  1.00                  
ATOM    583 1HG1 VAL A  34      79.630 107.583 105.332  1.00                  
ATOM    584 2HG1 VAL A  34      80.660 106.211 105.741  1.00                  
ATOM    585 3HG1 VAL A  34      80.192 106.495 104.043  1.00                  
ATOM    586  CG2 VAL A  34      77.463 106.355 104.540  1.00                  
ATOM    587 1HG2 VAL A  34      77.286 107.348 104.955  1.00                  
ATOM    588 2HG2 VAL A  34      77.697 106.449 103.480  1.00                  
ATOM    589 3HG2 VAL A  34      76.544 105.782 104.644  1.00                  
ATOM    590  C   VAL A  34      80.161 103.649 105.201  1.00                  
ATOM    591  O   VAL A  34      81.113 103.644 104.422  1.00                  
ATOM    592  N   GLN A  35      80.256 103.116 106.422  1.00                  
ATOM    593  H   GLN A  35      79.451 103.181 107.038  1.00                  
ATOM    594  CA  GLN A  35      81.441 102.397 106.902  1.00                  
ATOM    595  HA  GLN A  35      82.308 103.051 106.814  1.00                  
ATOM    596  CB  GLN A  35      81.261 102.016 108.383  1.00                  
ATOM    597  HB1 GLN A  35      82.064 101.337 108.674  1.00                  
ATOM    598  HB2 GLN A  35      80.318 101.483 108.503  1.00                  
ATOM    599  CG  GLN A  35      81.271 103.222 109.337  1.00                  
ATOM    600  HG1 GLN A  35      80.962 102.885 110.327  1.00                  
ATOM    601  HG2 GLN A  35      80.563 103.977 109.004  1.00                  
ATOM    602  CD  GLN A  35      82.645 103.870 109.453  1.00                  
ATOM    603  OE1 GLN A  35      82.982 104.819 108.753  1.00                  
ATOM    604  NE2 GLN A  35      83.498 103.377 110.321  1.00                  
ATOM    605 1HE2 GLN A  35      83.247 102.593 110.898  1.00                  
ATOM    606 2HE2 GLN A  35      84.386 103.833 110.416  1.00                  
ATOM    607  C   GLN A  35      81.749 101.155 106.047  1.00                  
ATOM    608  O   GLN A  35      82.898 100.945 105.658  1.00                  
ATOM    609  N   SER A  36      80.716 100.385 105.702  1.00                  
ATOM    610  H   SER A  36      79.808 100.626 106.080  1.00                  
ATOM    611  CA  SER A  36      80.801  99.169 104.885  1.00                  
ATOM    612  HA  SER A  36      81.532  98.493 105.330  1.00                  
ATOM    613  CB  SER A  36      79.448  98.443 104.857  1.00                  
ATOM    614  HB1 SER A  36      79.562  97.510 104.304  1.00                  
ATOM    615  HB2 SER A  36      78.708  99.060 104.346  1.00                  
ATOM    616  OG  SER A  36      78.981  98.145 106.164  1.00                  
ATOM    617  HG  SER A  36      78.717  98.968 106.614  1.00                  
ATOM    618  C   SER A  36      81.242  99.473 103.454  1.00                  
ATOM    619  O   SER A  36      82.166  98.838 102.955  1.00                  
ATOM    620  N   LEU A  37      80.666 100.498 102.820  1.00                  
ATOM    621  H   LEU A  37      79.892 100.968 103.279  1.00                  
ATOM    622  CA  LEU A  37      81.067 100.982 101.497  1.00                  
ATOM    623  HA  LEU A  37      81.025 100.150 100.793  1.00                  
ATOM    624  CB  LEU A  37      80.094 102.083 101.034  1.00                  
ATOM    625  HB1 LEU A  37      80.521 102.588 100.166  1.00                  
ATOM    626  HB2 LEU A  37      80.001 102.821 101.832  1.00                  
ATOM    627  CG  LEU A  37      78.691 101.566 100.652  1.00                  
ATOM    628  HG  LEU A  37      78.309 100.913 101.433  1.00                  
ATOM    629  CD1 LEU A  37      77.731 102.746 100.495  1.00                  
ATOM    630 1HD1 LEU A  37      76.742 102.381 100.222  1.00                  
ATOM    631 2HD1 LEU A  37      77.658 103.290 101.435  1.00                  
ATOM    632 3HD1 LEU A  37      78.090 103.418  99.716  1.00                  
ATOM    633  CD2 LEU A  37      78.704 100.782  99.339  1.00                  
ATOM    634 1HD2 LEU A  37      77.693 100.457  99.096  1.00                  
ATOM    635 2HD2 LEU A  37      79.083 101.407  98.531  1.00                  
ATOM    636 3HD2 LEU A  37      79.331  99.897  99.432  1.00                  
ATOM    637  C   LEU A  37      82.515 101.476 101.490  1.00                  
ATOM    638  O   LEU A  37      83.263 101.129 100.579  1.00                  
ATOM    639  N   LYS A  38      82.958 102.206 102.525  1.00                  
ATOM    640  H   LYS A  38      82.290 102.485 103.238  1.00                  
ATOM    641  CA  LYS A  38      84.380 102.563 102.681  1.00                  
ATOM    642  HA  LYS A  38      84.699 103.068 101.774  1.00                  
ATOM    643  CB  LYS A  38      84.582 103.547 103.837  1.00                  
ATOM    644  HB1 LYS A  38      85.647 103.612 104.069  1.00                  
ATOM    645  HB2 LYS A  38      84.051 103.184 104.717  1.00                  
ATOM    646  CG  LYS A  38      84.088 104.952 103.436  1.00                  
ATOM    647  HG1 LYS A  38      83.025 104.912 103.200  1.00                  
ATOM    648  HG2 LYS A  38      84.617 105.266 102.536  1.00                  
ATOM    649  CD  LYS A  38      84.318 106.013 104.519  1.00                  
ATOM    650  HD1 LYS A  38      83.911 106.961 104.162  1.00                  
ATOM    651  HD2 LYS A  38      85.390 106.131 104.685  1.00                  
ATOM    652  CE  LYS A  38      83.629 105.612 105.825  1.00                  
ATOM    653  HE1 LYS A  38      84.092 104.694 106.199  1.00                  
ATOM    654  HE2 LYS A  38      82.582 105.380 105.612  1.00                  
ATOM    655  NZ  LYS A  38      83.725 106.664 106.862  1.00                  
ATOM    656  HZ1 LYS A  38      83.352 106.279 107.733  1.00                  
ATOM    657  HZ2 LYS A  38      84.684 106.925 107.040  1.00                  
ATOM    658  HZ3 LYS A  38      83.201 107.488 106.606  1.00                  
ATOM    659  C   LYS A  38      85.287 101.333 102.811  1.00                  
ATOM    660  O   LYS A  38      86.387 101.344 102.261  1.00                  
ATOM    661  N   SER A  39      84.843 100.267 103.484  1.00                  
ATOM    662  H   SER A  39      83.954 100.333 103.966  1.00                  
ATOM    663  CA  SER A  39      85.603  99.008 103.547  1.00                  
ATOM    664  HA  SER A  39      86.623  99.262 103.835  1.00                  
ATOM    665  CB  SER A  39      85.067  98.083 104.650  1.00                  
ATOM    666  HB1 SER A  39      84.843  98.676 105.538  1.00                  
ATOM    667  HB2 SER A  39      85.850  97.369 104.908  1.00                  
ATOM    668  OG  SER A  39      83.919  97.347 104.282  1.00                  
ATOM    669  HG  SER A  39      83.294  97.906 103.786  1.00                  
ATOM    670  C   SER A  39      85.698  98.287 102.197  1.00                  
ATOM    671  O   SER A  39      86.776  97.818 101.837  1.00                  
ATOM    672  N   ASP A  40      84.625  98.267 101.401  1.00                  
ATOM    673  H   ASP A  40      83.755  98.654 101.752  1.00                  
ATOM    674  CA  ASP A  40      84.595  97.590 100.100  1.00                  
ATOM    675  HA  ASP A  40      85.061  96.610 100.211  1.00                  
ATOM    676  CB  ASP A  40      83.148  97.357  99.651  1.00                  
ATOM    677  HB1 ASP A  40      82.645  98.317  99.518  1.00                  
ATOM    678  HB2 ASP A  40      82.616  96.788 100.415  1.00                  
ATOM    679  CG  ASP A  40      83.131  96.571  98.337  1.00                  
ATOM    680  OD1 ASP A  40      82.592  97.073  97.324  1.00                  
ATOM    681  OD2 ASP A  40      83.752  95.485  98.263  1.00                  
ATOM    682  C   ASP A  40      85.376  98.354  99.020  1.00                  
ATOM    683  O   ASP A  40      86.080  97.744  98.209  1.00                  
ATOM    684  N   ILE A  41      85.348  99.691  99.033  1.00                  
ATOM    685  H   ILE A  41      84.702 100.155  99.668  1.00                  
ATOM    686  CA  ILE A  41      86.219 100.497  98.171  1.00                  
ATOM    687  HA  ILE A  41      86.203 100.025  97.189  1.00                  
ATOM    688  CB  ILE A  41      85.731 101.941  97.931  1.00                  
ATOM    689  HB  ILE A  41      86.375 102.374  97.163  1.00                  
ATOM    690  CG2 ILE A  41      84.306 101.914  97.346  1.00                  
ATOM    691 1HG2 ILE A  41      84.031 102.903  96.979  1.00                  
ATOM    692 2HG2 ILE A  41      84.260 101.216  96.509  1.00                  
ATOM    693 3HG2 ILE A  41      83.586 101.604  98.102  1.00                  
ATOM    694  CG1 ILE A  41      85.876 102.820  99.186  1.00                  
ATOM    695 1HG1 ILE A  41      86.937 102.941  99.408  1.00                  
ATOM    696 2HG1 ILE A  41      85.423 102.294 100.013  1.00                  
ATOM    697  CD1 ILE A  41      85.255 104.217  99.083  1.00                  
ATOM    698  HD1 ILE A  41      85.514 104.792  99.973  1.00                  
ATOM    699  HD2 ILE A  41      85.639 104.733  98.203  1.00                  
ATOM    700  HD3 ILE A  41      84.169 104.145  99.021  1.00                  
ATOM    701  C   ILE A  41      87.684 100.437  98.628  1.00                  
ATOM    702  O   ILE A  41      88.573 100.423  97.769  1.00                  
ATOM    703  N   ARG A  42      87.973 100.303  99.938  1.00                  
ATOM    704  H   ARG A  42      87.224 100.386 100.620  1.00                  
ATOM    705  CA  ARG A  42      89.335  99.971 100.396  1.00                  
ATOM    706  HA  ARG A  42      89.989 100.721  99.959  1.00                  
ATOM    707  CB  ARG A  42      89.508 100.047 101.929  1.00                  
ATOM    708  HB1 ARG A  42      88.775  99.395 102.403  1.00                  
ATOM    709  HB2 ARG A  42      89.309 101.069 102.254  1.00                  
ATOM    710  CG  ARG A  42      90.919  99.626 102.420  1.00                  
ATOM    711  HG1 ARG A  42      91.091  98.581 102.161  1.00                  
ATOM    712  HG2 ARG A  42      90.941  99.694 103.509  1.00                  
ATOM    713  CD  ARG A  42      92.071 100.482 101.858  1.00                  
ATOM    714  HD1 ARG A  42      92.045 101.458 102.345  1.00                  
ATOM    715  HD2 ARG A  42      91.918 100.660 100.795  1.00                  
ATOM    716  NE  ARG A  42      93.412  99.877 102.059  1.00                  
ATOM    717  HE  ARG A  42      93.842  99.999 102.957  1.00                  
ATOM    718  CZ  ARG A  42      94.201  99.391 101.108  1.00                  
ATOM    719  NH1 ARG A  42      93.769  99.128  99.921  1.00                  
ATOM    720 1HH1 ARG A  42      92.788  99.117  99.698  1.00                  
ATOM    721 2HH1 ARG A  42      94.478  99.070  99.176  1.00                  
ATOM    722  NH2 ARG A  42      95.466  99.165 101.306  1.00                  
ATOM    723 1HH2 ARG A  42      95.934  99.386 102.159  1.00                  
ATOM    724 2HH2 ARG A  42      95.981  98.744 100.515  1.00                  
ATOM    725  C   ARG A  42      89.807  98.618  99.840  1.00                  
ATOM    726  O   ARG A  42      90.954  98.521  99.401  1.00                  
ATOM    727  N   ARG A  43      88.935  97.602  99.811  1.00                  
ATOM    728  H   ARG A  43      88.039  97.743 100.272  1.00                  
ATOM    729  CA  ARG A  43      89.183  96.300  99.161  1.00                  
ATOM    730  HA  ARG A  43      90.106  95.890  99.575  1.00                  
ATOM    731  CB  ARG A  43      88.052  95.299  99.523  1.00                  
ATOM    732  HB1 ARG A  43      87.298  95.828 100.106  1.00                  
ATOM    733  HB2 ARG A  43      88.479  94.563 100.205  1.00                  
ATOM    734  CG  ARG A  43      87.289  94.540  98.419  1.00                  
ATOM    735  HG1 ARG A  43      86.739  95.253  97.808  1.00                  
ATOM    736  HG2 ARG A  43      86.545  93.916  98.916  1.00                  
ATOM    737  CD  ARG A  43      88.092  93.627  97.476  1.00                  
ATOM    738  HD1 ARG A  43      88.586  94.233  96.718  1.00                  
ATOM    739  HD2 ARG A  43      87.382  92.985  96.953  1.00                  
ATOM    740  NE  ARG A  43      89.107  92.807  98.164  1.00                  
ATOM    741  HE  ARG A  43      89.727  93.281  98.807  1.00                  
ATOM    742  CZ  ARG A  43      89.477  91.576  97.854  1.00                  
ATOM    743  NH1 ARG A  43      88.951  90.912  96.871  1.00                  
ATOM    744 1HH1 ARG A  43      88.709  91.555  96.108  1.00                  
ATOM    745 2HH1 ARG A  43      89.392  90.069  96.578  1.00                  
ATOM    746  NH2 ARG A  43      90.422  91.006  98.539  1.00                  
ATOM    747 1HH2 ARG A  43      90.982  91.631  99.109  1.00                  
ATOM    748 2HH2 ARG A  43      90.791  90.129  98.243  1.00                  
ATOM    749  C   ARG A  43      89.461  96.462  97.672  1.00                  
ATOM    750  O   ARG A  43      90.419  95.877  97.197  1.00                  
ATOM    751  N   LYS A  44      88.714  97.295  96.939  1.00                  
ATOM    752  H   LYS A  44      87.902  97.710  97.385  1.00                  
ATOM    753  CA  LYS A  44      88.975  97.553  95.509  1.00                  
ATOM    754  HA  LYS A  44      89.062  96.585  95.015  1.00                  
ATOM    755  CB  LYS A  44      87.813  98.331  94.862  1.00                  
ATOM    756  HB1 LYS A  44      88.202  99.217  94.358  1.00                  
ATOM    757  HB2 LYS A  44      87.107  98.675  95.617  1.00                  
ATOM    758  CG  LYS A  44      87.084  97.475  93.810  1.00                  
ATOM    759  HG1 LYS A  44      87.821  97.081  93.109  1.00                  
ATOM    760  HG2 LYS A  44      86.406  98.117  93.246  1.00                  
ATOM    761  CD  LYS A  44      86.281  96.303  94.396  1.00                  
ATOM    762  HD1 LYS A  44      86.904  95.705  95.063  1.00                  
ATOM    763  HD2 LYS A  44      85.950  95.669  93.573  1.00                  
ATOM    764  CE  LYS A  44      85.055  96.828  95.150  1.00                  
ATOM    765  HE1 LYS A  44      84.479  97.470  94.479  1.00                  
ATOM    766  HE2 LYS A  44      85.381  97.440  95.996  1.00                  
ATOM    767  NZ  LYS A  44      84.188  95.743  95.647  1.00                  
ATOM    768  HZ1 LYS A  44      83.961  95.036  94.973  1.00                  
ATOM    769  HZ2 LYS A  44      84.520  95.338  96.523  1.00                  
ATOM    770  HZ3 LYS A  44      83.331  96.165  96.021  1.00                  
ATOM    771  C   LYS A  44      90.317  98.236  95.234  1.00                  
ATOM    772  O   LYS A  44      91.020  97.847  94.297  1.00                  
ATOM    773  N   VAL A  45      90.716  99.208  96.061  1.00                  
ATOM    774  H   VAL A  45      90.085  99.550  96.779  1.00                  
ATOM    775  CA  VAL A  45      92.065  99.774  95.918  1.00                  
ATOM    776  HA  VAL A  45      92.204  99.898  94.844  1.00                  
ATOM    777  CB  VAL A  45      92.203 101.209  96.459  1.00                  
ATOM    778  HB  VAL A  45      91.319 101.760  96.134  1.00                  
ATOM    779  CG1 VAL A  45      92.288 101.334  97.970  1.00                  
ATOM    780 1HG1 VAL A  45      92.171 102.378  98.259  1.00                  
ATOM    781 2HG1 VAL A  45      91.493 100.755  98.420  1.00                  
ATOM    782 3HG1 VAL A  45      93.263 100.990  98.305  1.00                  
ATOM    783  CG2 VAL A  45      93.419 101.919  95.848  1.00                  
ATOM    784 1HG2 VAL A  45      93.441 102.958  96.179  1.00                  
ATOM    785 2HG2 VAL A  45      94.339 101.425  96.166  1.00                  
ATOM    786 3HG2 VAL A  45      93.357 101.896  94.761  1.00                  
ATOM    787  C   VAL A  45      93.171  98.766  96.304  1.00                  
ATOM    788  O   VAL A  45      94.180  98.706  95.615  1.00                  
ATOM    789  N   GLN A  46      92.926  97.836  97.243  1.00                  
ATOM    790  H   GLN A  46      92.066  97.905  97.768  1.00                  
ATOM    791  CA  GLN A  46      93.795  96.663  97.498  1.00                  
ATOM    792  HA  GLN A  46      94.812  97.015  97.621  1.00                  
ATOM    793  CB  GLN A  46      93.388  96.021  98.843  1.00                  
ATOM    794  HB1 GLN A  46      92.312  96.100  98.982  1.00                  
ATOM    795  HB2 GLN A  46      93.852  96.603  99.635  1.00                  
ATOM    796  CG  GLN A  46      93.800  94.563  99.091  1.00                  
ATOM    797  HG1 GLN A  46      93.872  94.403 100.167  1.00                  
ATOM    798  HG2 GLN A  46      94.782  94.366  98.662  1.00                  
ATOM    799  CD  GLN A  46      92.756  93.596  98.552  1.00                  
ATOM    800  OE1 GLN A  46      91.714  93.380  99.163  1.00                  
ATOM    801  NE2 GLN A  46      93.013  92.995  97.412  1.00                  
ATOM    802 1HE2 GLN A  46      93.841  93.262  96.901  1.00                  
ATOM    803 2HE2 GLN A  46      92.238  92.589  96.877  1.00                  
ATOM    804  C   GLN A  46      93.854  95.682  96.304  1.00                  
ATOM    805  O   GLN A  46      94.882  95.049  96.054  1.00                  
ATOM    806  N   GLU A  47      92.788  95.566  95.513  1.00                  
ATOM    807  H   GLU A  47      91.912  95.964  95.831  1.00                  
ATOM    808  CA  GLU A  47      92.806  94.858  94.231  1.00                  
ATOM    809  HA  GLU A  47      93.187  93.846  94.384  1.00                  
ATOM    810  CB  GLU A  47      91.389  94.785  93.626  1.00                  
ATOM    811  HB1 GLU A  47      91.374  95.314  92.671  1.00                  
ATOM    812  HB2 GLU A  47      90.669  95.274  94.280  1.00                  
ATOM    813  CG  GLU A  47      90.910  93.354  93.378  1.00                  
ATOM    814  HG1 GLU A  47      91.724  92.750  92.970  1.00                  
ATOM    815  HG2 GLU A  47      90.114  93.385  92.630  1.00                  
ATOM    816  CD  GLU A  47      90.362  92.731  94.662  1.00                  
ATOM    817  OE1 GLU A  47      91.163  92.256  95.499  1.00                  
ATOM    818  OE2 GLU A  47      89.120  92.693  94.821  1.00                  
ATOM    819  C   GLU A  47      93.756  95.565  93.251  1.00                  
ATOM    820  O   GLU A  47      94.567  94.925  92.582  1.00                  
ATOM    821  N   LYS A  48      93.708  96.907  93.216  1.00                  
ATOM    822  H   LYS A  48      93.005  97.378  93.775  1.00                  
ATOM    823  CA  LYS A  48      94.680  97.701  92.456  1.00                  
ATOM    824  HA  LYS A  48      94.683  97.257  91.465  1.00                  
ATOM    825  CB  LYS A  48      94.211  99.164  92.310  1.00                  
ATOM    826  HB1 LYS A  48      94.119  99.612  93.297  1.00                  
ATOM    827  HB2 LYS A  48      93.224  99.173  91.845  1.00                  
ATOM    828  CG  LYS A  48      95.157 100.058  91.480  1.00                  
ATOM    829  HG1 LYS A  48      96.121 100.109  91.986  1.00                  
ATOM    830  HG2 LYS A  48      94.758 101.073  91.485  1.00                  
ATOM    831  CD  LYS A  48      95.347  99.624  90.011  1.00                  
ATOM    832  HD1 LYS A  48      94.586 100.119  89.407  1.00                  
ATOM    833  HD2 LYS A  48      95.205  98.552  89.885  1.00                  
ATOM    834  CE  LYS A  48      96.735 100.009  89.479  1.00                  
ATOM    835  HE1 LYS A  48      96.987 101.006  89.851  1.00                  
ATOM    836  HE2 LYS A  48      96.693 100.055  88.387  1.00                  
ATOM    837  NZ  LYS A  48      97.773  99.028  89.893  1.00                  
ATOM    838  HZ1 LYS A  48      97.653  98.158  89.392  1.00                  
ATOM    839  HZ2 LYS A  48      98.709  99.362  89.724  1.00                  
ATOM    840  HZ3 LYS A  48      97.677  98.788  90.881  1.00                  
ATOM    841  C   LYS A  48      96.130  97.570  92.971  1.00                  
ATOM    842  O   LYS A  48      97.059  97.744  92.181  1.00                  
ATOM    843  N   GLU A  49      96.360  97.249  94.241  1.00                  
ATOM    844  H   GLU A  49      95.566  97.255  94.869  1.00                  
ATOM    845  CA  GLU A  49      97.688  96.932  94.796  1.00                  
ATOM    846  HA  GLU A  49      98.415  97.660  94.435  1.00                  
ATOM    847  CB  GLU A  49      97.639  97.058  96.341  1.00                  
ATOM    848  HB1 GLU A  49      98.565  96.657  96.755  1.00                  
ATOM    849  HB2 GLU A  49      96.824  96.451  96.721  1.00                  
ATOM    850  CG  GLU A  49      97.479  98.517  96.828  1.00                  
ATOM    851  HG1 GLU A  49      97.064  99.123  96.019  1.00                  
ATOM    852  HG2 GLU A  49      98.471  98.922  97.038  1.00                  
ATOM    853  CD  GLU A  49      96.581  98.693  98.074  1.00                  
ATOM    854  OE1 GLU A  49      96.692  97.948  99.073  1.00                  
ATOM    855  OE2 GLU A  49      95.701  99.580  98.069  1.00                  
ATOM    856  C   GLU A  49      98.176  95.547  94.330  1.00                  
ATOM    857  O   GLU A  49      99.311  95.426  93.873  1.00                  
ATOM    858  N   LEU A  50      97.312  94.526  94.303  1.00                  
ATOM    859  H   LEU A  50      96.387  94.671  94.695  1.00                  
ATOM    860  CA  LEU A  50      97.617  93.219  93.682  1.00                  
ATOM    861  HA  LEU A  50      98.472  92.784  94.201  1.00                  
ATOM    862  CB  LEU A  50      96.379  92.322  93.904  1.00                  
ATOM    863  HB1 LEU A  50      95.612  92.585  93.175  1.00                  
ATOM    864  HB2 LEU A  50      95.979  92.558  94.891  1.00                  
ATOM    865  CG  LEU A  50      96.597  90.799  93.874  1.00                  
ATOM    866  HG  LEU A  50      97.358  90.528  94.605  1.00                  
ATOM    867  CD1 LEU A  50      95.278  90.131  94.274  1.00                  
ATOM    868 1HD1 LEU A  50      95.408  89.052  94.324  1.00                  
ATOM    869 2HD1 LEU A  50      94.960  90.489  95.253  1.00                  
ATOM    870 3HD1 LEU A  50      94.504  90.363  93.543  1.00                  
ATOM    871  CD2 LEU A  50      96.999  90.234  92.511  1.00                  
ATOM    872 1HD2 LEU A  50      96.987  89.145  92.539  1.00                  
ATOM    873 2HD2 LEU A  50      96.311  90.591  91.745  1.00                  
ATOM    874 3HD2 LEU A  50      98.010  90.549  92.267  1.00                  
ATOM    875  C   LEU A  50      97.992  93.365  92.193  1.00                  
ATOM    876  O   LEU A  50      98.991  92.820  91.725  1.00                  
ATOM    877  N   GLU A  51      97.248  94.195  91.460  1.00                  
ATOM    878  H   GLU A  51      96.390  94.546  91.877  1.00                  
ATOM    879  CA  GLU A  51      97.577  94.606  90.093  1.00                  
ATOM    880  HA  GLU A  51      97.668  93.710  89.478  1.00                  
ATOM    881  CB  GLU A  51      96.401  95.444  89.568  1.00                  
ATOM    882  HB1 GLU A  51      96.146  96.179  90.325  1.00                  
ATOM    883  HB2 GLU A  51      95.532  94.798  89.434  1.00                  
ATOM    884  CG  GLU A  51      96.651  96.225  88.275  1.00                  
ATOM    885  HG1 GLU A  51      97.495  96.899  88.409  1.00                  
ATOM    886  HG2 GLU A  51      95.774  96.851  88.092  1.00                  
ATOM    887  CD  GLU A  51      96.913  95.362  87.040  1.00                  
ATOM    888  OE1 GLU A  51      96.799  95.950  85.948  1.00                  
ATOM    889  OE2 GLU A  51      97.241  94.163  87.179  1.00                  
ATOM    890  C   GLU A  51      98.917  95.370  89.998  1.00                  
ATOM    891  O   GLU A  51      99.645  95.255  89.012  1.00                  
ATOM    892  N   MET A  52      99.295  96.163  91.005  1.00                  
ATOM    893  H   MET A  52      98.720  96.186  91.840  1.00                  
ATOM    894  CA  MET A  52     100.632  96.770  91.057  1.00                  
ATOM    895  HA  MET A  52     100.810  97.296  90.121  1.00                  
ATOM    896  CB  MET A  52     100.711  97.790  92.202  1.00                  
ATOM    897  HB1 MET A  52     100.629  97.281  93.155  1.00                  
ATOM    898  HB2 MET A  52      99.886  98.496  92.113  1.00                  
ATOM    899  CG  MET A  52     102.025  98.578  92.215  1.00                  
ATOM    900  HG1 MET A  52     102.138  99.083  91.256  1.00                  
ATOM    901  HG2 MET A  52     102.856  97.884  92.336  1.00                  
ATOM    902  SD  MET A  52     102.119  99.817  93.535  1.00                  
ATOM    903  CE  MET A  52     102.181  98.738  94.996  1.00                  
ATOM    904  HE1 MET A  52     102.974  98.000  94.880  1.00                  
ATOM    905  HE2 MET A  52     102.378  99.338  95.884  1.00                  
ATOM    906  HE3 MET A  52     101.230  98.221  95.123  1.00                  
ATOM    907  C   MET A  52     101.727  95.707  91.179  1.00                  
ATOM    908  O   MET A  52     102.775  95.857  90.553  1.00                  
ATOM    909  N   GLU A  53     101.478  94.612  91.900  1.00                  
ATOM    910  H   GLU A  53     100.632  94.571  92.462  1.00                  
ATOM    911  CA  GLU A  53     102.418  93.487  91.948  1.00                  
ATOM    912  HA  GLU A  53     103.421  93.898  92.056  1.00                  
ATOM    913  CB  GLU A  53     102.151  92.609  93.181  1.00                  
ATOM    914  HB1 GLU A  53     102.881  91.799  93.190  1.00                  
ATOM    915  HB2 GLU A  53     101.157  92.168  93.118  1.00                  
ATOM    916  CG  GLU A  53     102.275  93.395  94.498  1.00                  
ATOM    917  HG1 GLU A  53     102.245  92.691  95.331  1.00                  
ATOM    918  HG2 GLU A  53     101.425  94.069  94.605  1.00                  
ATOM    919  CD  GLU A  53     103.580  94.198  94.553  1.00                  
ATOM    920  OE1 GLU A  53     104.665  93.587  94.680  1.00                  
ATOM    921  OE2 GLU A  53     103.574  95.443  94.395  1.00                  
ATOM    922  C   GLU A  53     102.481  92.659  90.644  1.00                  
ATOM    923  O   GLU A  53     103.564  92.210  90.248  1.00                  
ATOM    924  N   ASN A  54     101.372  92.535  89.908  1.00                  
ATOM    925  H   ASN A  54     100.498  92.860  90.308  1.00                  
ATOM    926  CA  ASN A  54     101.370  92.025  88.528  1.00                  
ATOM    927  HA  ASN A  54     101.777  91.012  88.517  1.00                  
ATOM    928  CB  ASN A  54      99.912  91.966  88.028  1.00                  
ATOM    929  HB1 ASN A  54      99.425  92.910  88.246  1.00                  
ATOM    930  HB2 ASN A  54      99.375  91.185  88.564  1.00                  
ATOM    931  CG  ASN A  54      99.772  91.715  86.536  1.00                  
ATOM    932  OD1 ASN A  54     100.604  91.099  85.884  1.00                  
ATOM    933  ND2 ASN A  54      98.740  92.238  85.920  1.00                  
ATOM    934 1HD2 ASN A  54      98.106  92.879  86.417  1.00                  
ATOM    935 2HD2 ASN A  54      98.638  92.097  84.939  1.00                  
ATOM    936  C   ASN A  54     102.273  92.876  87.611  1.00                  
ATOM    937  O   ASN A  54     103.207  92.359  86.990  1.00                  
ATOM    938  N   LEU A  55     102.067  94.195  87.589  1.00                  
ATOM    939  H   LEU A  55     101.275  94.558  88.113  1.00                  
ATOM    940  CA  LEU A  55     102.894  95.135  86.818  1.00                  
ATOM    941  HA  LEU A  55     102.829  94.868  85.763  1.00                  
ATOM    942  CB  LEU A  55     102.316  96.552  87.006  1.00                  
ATOM    943  HB1 LEU A  55     103.006  97.280  86.577  1.00                  
ATOM    944  HB2 LEU A  55     102.246  96.753  88.075  1.00                  
ATOM    945  CG  LEU A  55     100.923  96.742  86.360  1.00                  
ATOM    946  HG  LEU A  55     100.306  95.863  86.538  1.00                  
ATOM    947  CD1 LEU A  55     100.211  97.955  86.963  1.00                  
ATOM    948 1HD1 LEU A  55      99.230  98.052  86.493  1.00                  
ATOM    949 2HD1 LEU A  55     100.074  97.793  88.028  1.00                  
ATOM    950 3HD1 LEU A  55     100.794  98.858  86.787  1.00                  
ATOM    951  CD2 LEU A  55     101.030  96.967  84.853  1.00                  
ATOM    952 1HD2 LEU A  55     100.030  97.054  84.426  1.00                  
ATOM    953 2HD2 LEU A  55     101.594  97.873  84.635  1.00                  
ATOM    954 3HD2 LEU A  55     101.524  96.121  84.380  1.00                  
ATOM    955  C   LEU A  55     104.382  95.052  87.203  1.00                  
ATOM    956  O   LEU A  55     105.254  95.036  86.335  1.00                  
ATOM    957  N   LYS A  56     104.690  94.900  88.494  1.00                  
ATOM    958  H   LYS A  56     103.928  94.968  89.168  1.00                  
ATOM    959  CA  LYS A  56     106.048  94.633  88.991  1.00                  
ATOM    960  HA  LYS A  56     106.700  95.434  88.644  1.00                  
ATOM    961  CB  LYS A  56     106.016  94.665  90.526  1.00                  
ATOM    962  HB1 LYS A  56     105.541  93.759  90.899  1.00                  
ATOM    963  HB2 LYS A  56     105.411  95.520  90.827  1.00                  
ATOM    964  CG  LYS A  56     107.411  94.802  91.156  1.00                  
ATOM    965  HG1 LYS A  56     107.871  95.736  90.830  1.00                  
ATOM    966  HG2 LYS A  56     108.038  93.972  90.829  1.00                  
ATOM    967  CD  LYS A  56     107.345  94.775  92.691  1.00                  
ATOM    968  HD1 LYS A  56     108.359  94.791  93.094  1.00                  
ATOM    969  HD2 LYS A  56     106.869  93.841  92.999  1.00                  
ATOM    970  CE  LYS A  56     106.554  95.960  93.261  1.00                  
ATOM    971  HE1 LYS A  56     105.601  96.028  92.727  1.00                  
ATOM    972  HE2 LYS A  56     107.105  96.891  93.109  1.00                  
ATOM    973  NZ  LYS A  56     106.234  95.750  94.685  1.00                  
ATOM    974  HZ1 LYS A  56     106.996  95.896  95.321  1.00                  
ATOM    975  HZ2 LYS A  56     105.395  96.269  94.930  1.00                  
ATOM    976  HZ3 LYS A  56     105.860  94.801  94.790  1.00                  
ATOM    977  C   LYS A  56     106.639  93.328  88.453  1.00                  
ATOM    978  O   LYS A  56     107.823  93.296  88.145  1.00                  
ATOM    979  N   THR A  57     105.837  92.278  88.268  1.00                  
ATOM    980  H   THR A  57     104.869  92.367  88.559  1.00                  
ATOM    981  CA  THR A  57     106.266  91.024  87.616  1.00                  
ATOM    982  HA  THR A  57     107.209  90.712  88.061  1.00                  
ATOM    983  CB  THR A  57     105.251  89.900  87.885  1.00                  
ATOM    984  HB  THR A  57     104.271  90.166  87.494  1.00                  
ATOM    985  CG2 THR A  57     105.676  88.554  87.300  1.00                  
ATOM    986 1HG2 THR A  57     104.985  87.781  87.635  1.00                  
ATOM    987 2HG2 THR A  57     105.650  88.596  86.212  1.00                  
ATOM    988 3HG2 THR A  57     106.684  88.307  87.631  1.00                  
ATOM    989  OG1 THR A  57     105.165  89.704  89.278  1.00                  
ATOM    990  HG1 THR A  57     104.700  90.461  89.661  1.00                  
ATOM    991  C   THR A  57     106.521  91.199  86.109  1.00                  
ATOM    992  O   THR A  57     107.473  90.628  85.576  1.00                  
ATOM    993  N   GLN A  58     105.750  92.040  85.412  1.00                  
ATOM    994  H   GLN A  58     104.952  92.457  85.881  1.00                  
ATOM    995  CA  GLN A  58     106.014  92.412  84.009  1.00                  
ATOM    996  HA  GLN A  58     106.114  91.504  83.413  1.00                  
ATOM    997  CB  GLN A  58     104.815  93.218  83.462  1.00                  
ATOM    998  HB1 GLN A  58     105.032  93.512  82.433  1.00                  
ATOM    999  HB2 GLN A  58     104.706  94.133  84.043  1.00                  
ATOM   1000  CG  GLN A  58     103.468  92.462  83.477  1.00                  
ATOM   1001  HG1 GLN A  58     103.326  91.972  84.438  1.00                  
ATOM   1002  HG2 GLN A  58     103.476  91.689  82.710  1.00                  
ATOM   1003  CD  GLN A  58     102.270  93.384  83.233  1.00                  
ATOM   1004  OE1 GLN A  58     102.311  94.286  82.413  1.00                  
ATOM   1005  NE2 GLN A  58     101.171  93.210  83.937  1.00                  
ATOM   1006 1HE2 GLN A  58     101.104  92.442  84.600  1.00                  
ATOM   1007 2HE2 GLN A  58     100.411  93.845  83.765  1.00                  
ATOM   1008  C   GLN A  58     107.320  93.213  83.856  1.00                  
ATOM   1009  O   GLN A  58     108.089  92.983  82.925  1.00                  
ATOM   1010  N   ILE A  59     107.616  94.101  84.809  1.00                  
ATOM   1011  H   ILE A  59     106.890  94.294  85.494  1.00                  
ATOM   1012  CA  ILE A  59     108.891  94.827  84.932  1.00                  
ATOM   1013  HA  ILE A  59     109.102  95.321  83.982  1.00                  
ATOM   1014  CB  ILE A  59     108.754  95.919  86.024  1.00                  
ATOM   1015  HB  ILE A  59     108.281  95.473  86.897  1.00                  
ATOM   1016  CG2 ILE A  59     110.111  96.490  86.476  1.00                  
ATOM   1017 1HG2 ILE A  59     109.973  97.260  87.233  1.00                  
ATOM   1018 2HG2 ILE A  59     110.732  95.711  86.919  1.00                  
ATOM   1019 3HG2 ILE A  59     110.640  96.918  85.624  1.00                  
ATOM   1020  CG1 ILE A  59     107.842  97.056  85.503  1.00                  
ATOM   1021 1HG1 ILE A  59     106.965  96.630  85.017  1.00                  
ATOM   1022 2HG1 ILE A  59     108.382  97.636  84.753  1.00                  
ATOM   1023  CD1 ILE A  59     107.333  98.005  86.597  1.00                  
ATOM   1024  HD1 ILE A  59     106.809  97.438  87.366  1.00                  
ATOM   1025  HD2 ILE A  59     108.158  98.558  87.043  1.00                  
ATOM   1026  HD3 ILE A  59     106.639  98.718  86.155  1.00                  
ATOM   1027  C   ILE A  59     110.059  93.869  85.195  1.00                  
ATOM   1028  O   ILE A  59     111.122  94.046  84.608  1.00                  
ATOM   1029  N   ARG A  60     109.863  92.835  86.018  1.00                  
ATOM   1030  H   ARG A  60     108.989  92.822  86.531  1.00                  
ATOM   1031  CA  ARG A  60     110.809  91.725  86.246  1.00                  
ATOM   1032  HA  ARG A  60     111.748  92.130  86.625  1.00                  
ATOM   1033  CB  ARG A  60     110.173  90.799  87.314  1.00                  
ATOM   1034  HB1 ARG A  60     109.557  90.044  86.829  1.00                  
ATOM   1035  HB2 ARG A  60     109.500  91.399  87.924  1.00                  
ATOM   1036  CG  ARG A  60     111.120  90.117  88.314  1.00                  
ATOM   1037  HG1 ARG A  60     110.734  90.298  89.319  1.00                  
ATOM   1038  HG2 ARG A  60     112.112  90.563  88.268  1.00                  
ATOM   1039  CD  ARG A  60     111.199  88.596  88.127  1.00                  
ATOM   1040  HD1 ARG A  60     110.195  88.173  88.085  1.00                  
ATOM   1041  HD2 ARG A  60     111.713  88.173  88.992  1.00                  
ATOM   1042  NE  ARG A  60     111.972  88.262  86.930  1.00                  
ATOM   1043  HE  ARG A  60     112.907  88.682  86.888  1.00                  
ATOM   1044  CZ  ARG A  60     111.580  87.710  85.802  1.00                  
ATOM   1045  NH1 ARG A  60     110.382  87.263  85.570  1.00                  
ATOM   1046 1HH1 ARG A  60     109.667  87.364  86.252  1.00                  
ATOM   1047 2HH1 ARG A  60     110.171  87.003  84.604  1.00                  
ATOM   1048  NH2 ARG A  60     112.404  87.614  84.820  1.00                  
ATOM   1049 1HH2 ARG A  60     113.308  88.092  84.904  1.00                  
ATOM   1050 2HH2 ARG A  60     112.062  87.255  83.934  1.00                  
ATOM   1051  C   ARG A  60     111.136  91.003  84.942  1.00                  
ATOM   1052  O   ARG A  60     112.303  90.861  84.588  1.00                  
ATOM   1053  N   ASP A  61     110.133  90.632  84.144  1.00                  
ATOM   1054  H   ASP A  61     109.171  90.747  84.436  1.00                  
ATOM   1055  CA  ASP A  61     110.468  90.079  82.829  1.00                  
ATOM   1056  HA  ASP A  61     111.308  89.414  83.031  1.00                  
ATOM   1057  CB  ASP A  61     109.404  89.160  82.227  1.00                  
ATOM   1058  HB1 ASP A  61     108.956  89.620  81.345  1.00                  
ATOM   1059  HB2 ASP A  61     108.621  88.958  82.961  1.00                  
ATOM   1060  CG  ASP A  61     110.112  87.848  81.865  1.00                  
ATOM   1061  OD1 ASP A  61     110.360  87.068  82.819  1.00                  
ATOM   1062  OD2 ASP A  61     110.524  87.681  80.693  1.00                  
ATOM   1063  C   ASP A  61     111.096  91.084  81.843  1.00                  
ATOM   1064  O   ASP A  61     111.913  90.680  81.024  1.00                  
ATOM   1065  N   GLY A  62     110.869  92.394  81.992  1.00                  
ATOM   1066  H   GLY A  62     110.139  92.681  82.636  1.00                  
ATOM   1067  CA  GLY A  62     111.694  93.439  81.365  1.00                  
ATOM   1068  HA1 GLY A  62     111.312  94.413  81.668  1.00                  
ATOM   1069  HA2 GLY A  62     111.621  93.355  80.281  1.00                  
ATOM   1070  C   GLY A  62     113.170  93.365  81.768  1.00                  
ATOM   1071  O   GLY A  62     114.029  93.385  80.883  1.00                  
ATOM   1072  N   GLU A  63     113.469  93.169  83.064  1.00                  
ATOM   1073  H   GLU A  63     112.697  93.143  83.724  1.00                  
ATOM   1074  CA  GLU A  63     114.802  92.793  83.567  1.00                  
ATOM   1075  HA  GLU A  63     115.469  93.633  83.399  1.00                  
ATOM   1076  CB  GLU A  63     114.830  92.523  85.097  1.00                  
ATOM   1077  HB1 GLU A  63     113.827  92.510  85.516  1.00                  
ATOM   1078  HB2 GLU A  63     115.300  93.401  85.543  1.00                  
ATOM   1079  CG  GLU A  63     115.627  91.293  85.628  1.00                  
ATOM   1080  HG1 GLU A  63     116.036  91.582  86.599  1.00                  
ATOM   1081  HG2 GLU A  63     116.496  91.093  84.999  1.00                  
ATOM   1082  CD  GLU A  63     114.805  90.001  85.851  1.00                  
ATOM   1083  OE1 GLU A  63     114.839  89.043  85.034  1.00                  
ATOM   1084  OE2 GLU A  63     114.136  89.918  86.902  1.00                  
ATOM   1085  C   GLU A  63     115.369  91.631  82.768  1.00                  
ATOM   1086  O   GLU A  63     116.513  91.689  82.312  1.00                  
ATOM   1087  N   ASN A  64     114.555  90.608  82.522  1.00                  
ATOM   1088  H   ASN A  64     113.635  90.600  82.945  1.00                  
ATOM   1089  CA  ASN A  64     115.034  89.448  81.790  1.00                  
ATOM   1090  HA  ASN A  64     115.975  89.141  82.251  1.00                  
ATOM   1091  CB  ASN A  64     114.021  88.318  81.935  1.00                  
ATOM   1092  HB1 ASN A  64     113.345  88.307  81.089  1.00                  
ATOM   1093  HB2 ASN A  64     113.420  88.499  82.810  1.00                  
ATOM   1094  CG  ASN A  64     114.724  86.987  82.099  1.00                  
ATOM   1095  OD1 ASN A  64     114.737  86.145  81.211  1.00                  
ATOM   1096  ND2 ASN A  64     115.326  86.781  83.249  1.00                  
ATOM   1097 1HD2 ASN A  64     115.325  87.528  83.950  1.00                  
ATOM   1098 2HD2 ASN A  64     115.823  85.922  83.380  1.00                  
ATOM   1099  C   ASN A  64     115.329  89.761  80.321  1.00                  
ATOM   1100  O   ASN A  64     116.310  89.256  79.772  1.00                  
ATOM   1101  N   ARG A  65     114.545  90.639  79.684  1.00                  
ATOM   1102  H   ARG A  65     113.752  91.021  80.193  1.00                  
ATOM   1103  CA  ARG A  65     114.807  91.076  78.310  1.00                  
ATOM   1104  HA  ARG A  65     115.075  90.195  77.726  1.00                  
ATOM   1105  CB  ARG A  65     113.576  91.727  77.654  1.00                  
ATOM   1106  HB1 ARG A  65     113.865  92.039  76.648  1.00                  
ATOM   1107  HB2 ARG A  65     113.309  92.625  78.214  1.00                  
ATOM   1108  CG  ARG A  65     112.326  90.835  77.524  1.00                  
ATOM   1109  HG1 ARG A  65     111.630  91.348  76.861  1.00                  
ATOM   1110  HG2 ARG A  65     111.838  90.772  78.495  1.00                  
ATOM   1111  CD  ARG A  65     112.555  89.414  76.969  1.00                  
ATOM   1112  HD1 ARG A  65     113.557  89.322  76.548  1.00                  
ATOM   1113  HD2 ARG A  65     111.849  89.243  76.155  1.00                  
ATOM   1114  NE  ARG A  65     112.312  88.392  78.007  1.00                  
ATOM   1115  HE  ARG A  65     111.540  88.548  78.641  1.00                  
ATOM   1116  CZ  ARG A  65     113.058  87.353  78.330  1.00                  
ATOM   1117  NH1 ARG A  65     114.158  87.008  77.713  1.00                  
ATOM   1118 1HH1 ARG A  65     114.446  87.414  76.813  1.00                  
ATOM   1119 2HH1 ARG A  65     114.686  86.230  78.049  1.00                  
ATOM   1120  NH2 ARG A  65     112.684  86.628  79.342  1.00                  
ATOM   1121 1HH2 ARG A  65     111.833  86.898  79.852  1.00                  
ATOM   1122 2HH2 ARG A  65     113.380  86.087  79.836  1.00                  
ATOM   1123  C   ARG A  65     116.027  91.985  78.214  1.00                  
ATOM   1124  O   ARG A  65     116.728  91.889  77.216  1.00                  
ATOM   1125  N   ILE A  66     116.362  92.794  79.226  1.00                  
ATOM   1126  H   ILE A  66     115.737  92.865  80.024  1.00                  
ATOM   1127  CA  ILE A  66     117.645  93.525  79.215  1.00                  
ATOM   1128  HA  ILE A  66     117.816  93.826  78.183  1.00                  
ATOM   1129  CB  ILE A  66     117.643  94.848  80.005  1.00                  
ATOM   1130  HB  ILE A  66     118.637  95.289  79.896  1.00                  
ATOM   1131  CG2 ILE A  66     116.641  95.828  79.361  1.00                  
ATOM   1132 1HG2 ILE A  66     116.754  96.820  79.796  1.00                  
ATOM   1133 2HG2 ILE A  66     116.832  95.908  78.290  1.00                  
ATOM   1134 3HG2 ILE A  66     115.619  95.482  79.520  1.00                  
ATOM   1135  CG1 ILE A  66     117.380  94.653  81.506  1.00                  
ATOM   1136 1HG1 ILE A  66     118.049  93.883  81.890  1.00                  
ATOM   1137 2HG1 ILE A  66     116.356  94.318  81.631  1.00                  
ATOM   1138  CD1 ILE A  66     117.589  95.913  82.352  1.00                  
ATOM   1139  HD1 ILE A  66     117.465  95.663  83.406  1.00                  
ATOM   1140  HD2 ILE A  66     118.595  96.303  82.196  1.00                  
ATOM   1141  HD3 ILE A  66     116.855  96.675  82.091  1.00                  
ATOM   1142  C   ILE A  66     118.864  92.640  79.547  1.00                  
ATOM   1143  O   ILE A  66     119.962  92.896  79.042  1.00                  
ATOM   1144  N   GLN A  67     118.686  91.554  80.309  1.00                  
ATOM   1145  H   GLN A  67     117.795  91.427  80.785  1.00                  
ATOM   1146  CA  GLN A  67     119.706  90.504  80.446  1.00                  
ATOM   1147  HA  GLN A  67     120.638  90.984  80.739  1.00                  
ATOM   1148  CB  GLN A  67     119.324  89.512  81.564  1.00                  
ATOM   1149  HB1 GLN A  67     118.512  88.860  81.240  1.00                  
ATOM   1150  HB2 GLN A  67     118.964  90.093  82.415  1.00                  
ATOM   1151  CG  GLN A  67     120.517  88.663  82.061  1.00                  
ATOM   1152  HG1 GLN A  67     120.428  88.568  83.144  1.00                  
ATOM   1153  HG2 GLN A  67     121.453  89.188  81.863  1.00                  
ATOM   1154  CD  GLN A  67     120.604  87.247  81.489  1.00                  
ATOM   1155  OE1 GLN A  67     120.315  86.265  82.155  1.00                  
ATOM   1156  NE2 GLN A  67     121.062  87.059  80.272  1.00                  
ATOM   1157 1HE2 GLN A  67     121.336  87.843  79.690  1.00                  
ATOM   1158 2HE2 GLN A  67     121.186  86.105  79.981  1.00                  
ATOM   1159  C   GLN A  67     119.951  89.783  79.114  1.00                  
ATOM   1160  O   GLN A  67     121.097  89.505  78.762  1.00                  
ATOM   1161  N   GLU A  68     118.903  89.521  78.336  1.00                  
ATOM   1162  H   GLU A  68     117.971  89.652  78.716  1.00                  
ATOM   1163  CA  GLU A  68     119.028  88.951  76.996  1.00                  
ATOM   1164  HA  GLU A  68     119.652  88.059  77.061  1.00                  
ATOM   1165  CB  GLU A  68     117.650  88.527  76.487  1.00                  
ATOM   1166  HB1 GLU A  68     117.099  89.408  76.156  1.00                  
ATOM   1167  HB2 GLU A  68     117.093  88.047  77.294  1.00                  
ATOM   1168  CG  GLU A  68     117.789  87.530  75.332  1.00                  
ATOM   1169  HG1 GLU A  68     118.107  86.562  75.729  1.00                  
ATOM   1170  HG2 GLU A  68     118.556  87.875  74.636  1.00                  
ATOM   1171  CD  GLU A  68     116.471  87.371  74.575  1.00                  
ATOM   1172  OE1 GLU A  68     116.550  87.253  73.332  1.00                  
ATOM   1173  OE2 GLU A  68     115.406  87.403  75.245  1.00                  
ATOM   1174  C   GLU A  68     119.698  89.920  76.011  1.00                  
ATOM   1175  O   GLU A  68     120.611  89.527  75.296  1.00                  
ATOM   1176  N   ILE A  69     119.316  91.201  76.011  1.00                  
ATOM   1177  H   ILE A  69     118.500  91.453  76.564  1.00                  
ATOM   1178  CA  ILE A  69     119.967  92.224  75.181  1.00                  
ATOM   1179  HA  ILE A  69     119.920  91.891  74.144  1.00                  
ATOM   1180  CB  ILE A  69     119.225  93.580  75.281  1.00                  
ATOM   1181  HB  ILE A  69     119.042  93.778  76.337  1.00                  
ATOM   1182  CG2 ILE A  69     120.049  94.771  74.751  1.00                  
ATOM   1183 1HG2 ILE A  69     119.435  95.672  74.720  1.00                  
ATOM   1184 2HG2 ILE A  69     120.902  94.966  75.400  1.00                  
ATOM   1185 3HG2 ILE A  69     120.411  94.561  73.744  1.00                  
ATOM   1186  CG1 ILE A  69     117.850  93.543  74.570  1.00                  
ATOM   1187 1HG1 ILE A  69     117.280  94.419  74.881  1.00                  
ATOM   1188 2HG1 ILE A  69     117.300  92.664  74.900  1.00                  
ATOM   1189  CD1 ILE A  69     117.883  93.517  73.035  1.00                  
ATOM   1190  HD1 ILE A  69     118.319  94.435  72.643  1.00                  
ATOM   1191  HD2 ILE A  69     118.458  92.664  72.682  1.00                  
ATOM   1192  HD3 ILE A  69     116.865  93.429  72.656  1.00                  
ATOM   1193  C   ILE A  69     121.462  92.342  75.508  1.00                  
ATOM   1194  O   ILE A  69     122.284  92.402  74.596  1.00                  
ATOM   1195  N   SER A  70     121.854  92.318  76.786  1.00                  
ATOM   1196  H   SER A  70     121.148  92.237  77.506  1.00                  
ATOM   1197  CA  SER A  70     123.278  92.335  77.162  1.00                  
ATOM   1198  HA  SER A  70     123.761  93.116  76.574  1.00                  
ATOM   1199  CB  SER A  70     123.471  92.736  78.630  1.00                  
ATOM   1200  HB1 SER A  70     123.267  93.803  78.728  1.00                  
ATOM   1201  HB2 SER A  70     124.509  92.558  78.916  1.00                  
ATOM   1202  OG  SER A  70     122.615  92.041  79.512  1.00                  
ATOM   1203  HG  SER A  70     121.704  92.343  79.360  1.00                  
ATOM   1204  C   SER A  70     124.026  91.035  76.817  1.00                  
ATOM   1205  O   SER A  70     125.214  91.103  76.481  1.00                  
ATOM   1206  N   GLU A  71     123.354  89.877  76.808  1.00                  
ATOM   1207  H   GLU A  71     122.407  89.862  77.171  1.00                  
ATOM   1208  CA  GLU A  71     123.894  88.627  76.249  1.00                  
ATOM   1209  HA  GLU A  71     124.851  88.441  76.709  1.00                  
ATOM   1210  CB  GLU A  71     122.959  87.435  76.557  1.00                  
ATOM   1211  HB1 GLU A  71     123.018  86.711  75.744  1.00                  
ATOM   1212  HB2 GLU A  71     121.929  87.779  76.614  1.00                  
ATOM   1213  CG  GLU A  71     123.317  86.712  77.858  1.00                  
ATOM   1214  HG1 GLU A  71     122.550  85.965  78.068  1.00                  
ATOM   1215  HG2 GLU A  71     123.337  87.429  78.680  1.00                  
ATOM   1216  CD  GLU A  71     124.675  86.029  77.720  1.00                  
ATOM   1217  OE1 GLU A  71     125.709  86.684  77.981  1.00                  
ATOM   1218  OE2 GLU A  71     124.769  84.892  77.207  1.00                  
ATOM   1219  C   GLU A  71     124.177  88.699  74.745  1.00                  
ATOM   1220  O   GLU A  71     125.296  88.426  74.301  1.00                  
ATOM   1221  N   GLN A  72     123.174  89.112  73.969  1.00                  
ATOM   1222  H   GLN A  72     122.290  89.335  74.424  1.00                  
ATOM   1223  CA  GLN A  72     123.259  89.333  72.530  1.00                  
ATOM   1224  HA  GLN A  72     123.454  88.384  72.031  1.00                  
ATOM   1225  CB  GLN A  72     121.921  89.904  72.014  1.00                  
ATOM   1226  HB1 GLN A  72     122.062  90.214  70.977  1.00                  
ATOM   1227  HB2 GLN A  72     121.681  90.797  72.591  1.00                  
ATOM   1228  CG  GLN A  72     120.696  88.956  72.058  1.00                  
ATOM   1229  HG1 GLN A  72     120.606  88.506  73.042  1.00                  
ATOM   1230  HG2 GLN A  72     120.837  88.152  71.338  1.00                  
ATOM   1231  CD  GLN A  72     119.391  89.692  71.727  1.00                  
ATOM   1232  OE1 GLN A  72     119.401  90.763  71.137  1.00                  
ATOM   1233  NE2 GLN A  72     118.217  89.184  72.057  1.00                  
ATOM   1234 1HE2 GLN A  72     118.075  88.283  72.511  1.00                  
ATOM   1235 2HE2 GLN A  72     117.405  89.709  71.794  1.00                  
ATOM   1236  C   GLN A  72     124.416  90.279  72.200  1.00                  
ATOM   1237  O   GLN A  72     125.274  89.928  71.395  1.00                  
ATOM   1238  N   ILE A  73     124.494  91.432  72.871  1.00                  
ATOM   1239  H   ILE A  73     123.734  91.656  73.508  1.00                  
ATOM   1240  CA  ILE A  73     125.575  92.412  72.719  1.00                  
ATOM   1241  HA  ILE A  73     125.619  92.704  71.672  1.00                  
ATOM   1242  CB  ILE A  73     125.262  93.672  73.562  1.00                  
ATOM   1243  HB  ILE A  73     124.900  93.342  74.535  1.00                  
ATOM   1244  CG2 ILE A  73     126.494  94.555  73.832  1.00                  
ATOM   1245 1HG2 ILE A  73     126.185  95.496  74.288  1.00                  
ATOM   1246 2HG2 ILE A  73     127.174  94.057  74.524  1.00                  
ATOM   1247 3HG2 ILE A  73     127.032  94.761  72.907  1.00                  
ATOM   1248  CG1 ILE A  73     124.140  94.516  72.914  1.00                  
ATOM   1249 1HG1 ILE A  73     123.870  95.313  73.606  1.00                  
ATOM   1250 2HG1 ILE A  73     123.250  93.903  72.776  1.00                  
ATOM   1251  CD1 ILE A  73     124.482  95.148  71.559  1.00                  
ATOM   1252  HD1 ILE A  73     123.694  95.849  71.294  1.00                  
ATOM   1253  HD2 ILE A  73     125.418  95.698  71.610  1.00                  
ATOM   1254  HD3 ILE A  73     124.551  94.383  70.786  1.00                  
ATOM   1255  C   ILE A  73     126.955  91.833  73.030  1.00                  
ATOM   1256  O   ILE A  73     127.836  91.956  72.182  1.00                  
ATOM   1257  N   ASN A  74     127.170  91.184  74.188  1.00                  
ATOM   1258  H   ASN A  74     126.422  91.081  74.865  1.00                  
ATOM   1259  CA  ASN A  74     128.506  90.634  74.463  1.00                  
ATOM   1260  HA  ASN A  74     129.211  91.448  74.278  1.00                  
ATOM   1261  CB  ASN A  74     128.701  90.255  75.943  1.00                  
ATOM   1262  HB1 ASN A  74     128.335  91.069  76.569  1.00                  
ATOM   1263  HB2 ASN A  74     129.771  90.166  76.123  1.00                  
ATOM   1264  CG  ASN A  74     128.080  88.946  76.405  1.00                  
ATOM   1265  OD1 ASN A  74     128.487  87.850  76.048  1.00                  
ATOM   1266  ND2 ASN A  74     127.108  89.021  77.276  1.00                  
ATOM   1267 1HD2 ASN A  74     126.644  89.898  77.453  1.00                  
ATOM   1268 2HD2 ASN A  74     126.704  88.149  77.632  1.00                  
ATOM   1269  C   ASN A  74     128.916  89.534  73.472  1.00                  
ATOM   1270  O   ASN A  74     130.097  89.403  73.141  1.00                  
ATOM   1271  N   LYS A  75     127.947  88.794  72.919  1.00                  
ATOM   1272  H   LYS A  75     126.995  88.909  73.260  1.00                  
ATOM   1273  CA  LYS A  75     128.223  87.777  71.895  1.00                  
ATOM   1274  HA  LYS A  75     129.174  87.310  72.161  1.00                  
ATOM   1275  CB  LYS A  75     127.159  86.671  71.985  1.00                  
ATOM   1276  HB1 LYS A  75     127.166  86.056  71.084  1.00                  
ATOM   1277  HB2 LYS A  75     126.168  87.112  72.111  1.00                  
ATOM   1278  CG  LYS A  75     127.538  85.795  73.201  1.00                  
ATOM   1279  HG1 LYS A  75     128.045  86.409  73.943  1.00                  
ATOM   1280  HG2 LYS A  75     128.256  85.042  72.871  1.00                  
ATOM   1281  CD  LYS A  75     126.381  85.094  73.922  1.00                  
ATOM   1282  HD1 LYS A  75     125.917  84.375  73.246  1.00                  
ATOM   1283  HD2 LYS A  75     125.629  85.820  74.233  1.00                  
ATOM   1284  CE  LYS A  75     126.930  84.359  75.157  1.00                  
ATOM   1285  HE1 LYS A  75     127.773  83.737  74.850  1.00                  
ATOM   1286  HE2 LYS A  75     126.144  83.708  75.552  1.00                  
ATOM   1287  NZ  LYS A  75     127.345  85.287  76.240  1.00                  
ATOM   1288  HZ1 LYS A  75     127.873  84.831  76.963  1.00                  
ATOM   1289  HZ2 LYS A  75     127.833  86.120  75.914  1.00                  
ATOM   1290  HZ3 LYS A  75     126.510  85.621  76.732  1.00                  
ATOM   1291  C   LYS A  75     128.530  88.340  70.498  1.00                  
ATOM   1292  O   LYS A  75     129.447  87.850  69.829  1.00                  
ATOM   1293  N   LEU A  76     127.877  89.431  70.103  1.00                  
ATOM   1294  H   LEU A  76     127.125  89.757  70.702  1.00                  
ATOM   1295  CA  LEU A  76     128.235  90.260  68.945  1.00                  
ATOM   1296  HA  LEU A  76     128.240  89.647  68.043  1.00                  
ATOM   1297  CB  LEU A  76     127.186  91.380  68.790  1.00                  
ATOM   1298  HB1 LEU A  76     127.680  92.276  68.409  1.00                  
ATOM   1299  HB2 LEU A  76     126.780  91.638  69.768  1.00                  
ATOM   1300  CG  LEU A  76     126.025  91.073  67.823  1.00                  
ATOM   1301  HG  LEU A  76     126.409  91.140  66.804  1.00                  
ATOM   1302  CD1 LEU A  76     125.384  89.691  67.990  1.00                  
ATOM   1303 1HD1 LEU A  76     124.597  89.571  67.246  1.00                  
ATOM   1304 2HD1 LEU A  76     126.120  88.903  67.838  1.00                  
ATOM   1305 3HD1 LEU A  76     124.944  89.597  68.979  1.00                  
ATOM   1306  CD2 LEU A  76     124.935  92.133  68.003  1.00                  
ATOM   1307 1HD2 LEU A  76     125.356  93.126  67.843  1.00                  
ATOM   1308 2HD2 LEU A  76     124.138  91.970  67.277  1.00                  
ATOM   1309 3HD2 LEU A  76     124.516  92.073  69.008  1.00                  
ATOM   1310  C   LEU A  76     129.654  90.839  69.071  1.00                  
ATOM   1311  O   LEU A  76     130.427  90.772  68.117  1.00                  
ATOM   1312  N   GLU A  77     130.010  91.348  70.249  1.00                  
ATOM   1313  H   GLU A  77     129.299  91.436  70.968  1.00                  
ATOM   1314  CA  GLU A  77     131.345  91.885  70.534  1.00                  
ATOM   1315  HA  GLU A  77     131.579  92.644  69.790  1.00                  
ATOM   1316  CB  GLU A  77     131.320  92.537  71.929  1.00                  
ATOM   1317  HB1 GLU A  77     131.126  91.761  72.669  1.00                  
ATOM   1318  HB2 GLU A  77     130.495  93.249  71.980  1.00                  
ATOM   1319  CG  GLU A  77     132.615  93.257  72.333  1.00                  
ATOM   1320  HG1 GLU A  77     133.478  92.619  72.135  1.00                  
ATOM   1321  HG2 GLU A  77     132.573  93.415  73.413  1.00                  
ATOM   1322  CD  GLU A  77     132.798  94.617  71.641  1.00                  
ATOM   1323  OE1 GLU A  77     133.277  95.543  72.329  1.00                  
ATOM   1324  OE2 GLU A  77     132.467  94.729  70.437  1.00                  
ATOM   1325  C   GLU A  77     132.431  90.801  70.443  1.00                  
ATOM   1326  O   GLU A  77     133.488  91.015  69.850  1.00                  
ATOM   1327  N   ASN A  78     132.172  89.591  70.955  1.00                  
ATOM   1328  H   ASN A  78     131.332  89.465  71.510  1.00                  
ATOM   1329  CA  ASN A  78     133.086  88.458  70.763  1.00                  
ATOM   1330  HA  ASN A  78     134.064  88.745  71.155  1.00                  
ATOM   1331  CB  ASN A  78     132.572  87.248  71.566  1.00                  
ATOM   1332  HB1 ASN A  78     131.690  86.835  71.081  1.00                  
ATOM   1333  HB2 ASN A  78     132.282  87.585  72.561  1.00                  
ATOM   1334  CG  ASN A  78     133.587  86.123  71.754  1.00                  
ATOM   1335  OD1 ASN A  78     133.721  85.560  72.824  1.00                  
ATOM   1336  ND2 ASN A  78     134.330  85.721  70.750  1.00                  
ATOM   1337 1HD2 ASN A  78     134.366  86.237  69.881  1.00                  
ATOM   1338 2HD2 ASN A  78     134.977  84.980  70.958  1.00                  
ATOM   1339  C   ASN A  78     133.266  88.119  69.267  1.00                  
ATOM   1340  O   ASN A  78     134.377  87.809  68.816  1.00                  
ATOM   1341  N   GLN A  79     132.181  88.183  68.493  1.00                  
ATOM   1342  H   GLN A  79     131.292  88.415  68.922  1.00                  
ATOM   1343  CA  GLN A  79     132.232  88.066  67.035  1.00                  
ATOM   1344  HA  GLN A  79     132.660  87.096  66.777  1.00                  
ATOM   1345  CB  GLN A  79     130.783  88.141  66.492  1.00                  
ATOM   1346  HB1 GLN A  79     130.666  89.025  65.865  1.00                  
ATOM   1347  HB2 GLN A  79     130.087  88.251  67.321  1.00                  
ATOM   1348  CG  GLN A  79     130.333  86.907  65.703  1.00                  
ATOM   1349  HG1 GLN A  79     129.248  86.938  65.604  1.00                  
ATOM   1350  HG2 GLN A  79     130.598  86.003  66.250  1.00                  
ATOM   1351  CD  GLN A  79     130.944  86.856  64.312  1.00                  
ATOM   1352  OE1 GLN A  79     131.987  86.260  64.086  1.00                  
ATOM   1353  NE2 GLN A  79     130.327  87.461  63.322  1.00                  
ATOM   1354 1HE2 GLN A  79     129.483  87.979  63.477  1.00                  
ATOM   1355 2HE2 GLN A  79     130.827  87.531  62.428  1.00                  
ATOM   1356  C   GLN A  79     133.130  89.148  66.390  1.00                  
ATOM   1357  O   GLN A  79     133.855  88.834  65.448  1.00                  
ATOM   1358  N   GLN A  80     133.146  90.389  66.910  1.00                  
ATOM   1359  H   GLN A  80     132.506  90.603  67.667  1.00                  
ATOM   1360  CA  GLN A  80     134.089  91.437  66.480  1.00                  
ATOM   1361  HA  GLN A  80     134.015  91.521  65.399  1.00                  
ATOM   1362  CB  GLN A  80     133.756  92.827  67.070  1.00                  
ATOM   1363  HB1 GLN A  80     134.485  93.530  66.668  1.00                  
ATOM   1364  HB2 GLN A  80     133.867  92.828  68.153  1.00                  
ATOM   1365  CG  GLN A  80     132.360  93.339  66.704  1.00                  
ATOM   1366  HG1 GLN A  80     131.623  92.934  67.392  1.00                  
ATOM   1367  HG2 GLN A  80     132.141  92.989  65.702  1.00                  
ATOM   1368  CD  GLN A  80     132.251  94.862  66.691  1.00                  
ATOM   1369  OE1 GLN A  80     132.019  95.475  65.658  1.00                  
ATOM   1370  NE2 GLN A  80     132.408  95.551  67.793  1.00                  
ATOM   1371 1HE2 GLN A  80     132.509  95.117  68.722  1.00                  
ATOM   1372 2HE2 GLN A  80     132.384  96.548  67.710  1.00                  
ATOM   1373  C   GLN A  80     135.548  91.093  66.823  1.00                  
ATOM   1374  O   GLN A  80     136.451  91.244  66.006  1.00                  
ATOM   1375  N   ALA A  81     135.785  90.572  68.026  1.00                  
ATOM   1376  H   ALA A  81     135.012  90.527  68.683  1.00                  
ATOM   1377  CA  ALA A  81     137.105  90.138  68.473  1.00                  
ATOM   1378  HA  ALA A  81     137.812  90.945  68.276  1.00                  
ATOM   1379  CB  ALA A  81     137.041  89.927  69.992  1.00                  
ATOM   1380  HB1 ALA A  81     138.036  89.690  70.370  1.00                  
ATOM   1381  HB2 ALA A  81     136.685  90.836  70.480  1.00                  
ATOM   1382  HB3 ALA A  81     136.365  89.104  70.225  1.00                  
ATOM   1383  C   ALA A  81     137.650  88.882  67.760  1.00                  
ATOM   1384  O   ALA A  81     138.835  88.562  67.886  1.00                  
ATOM   1385  N   ALA A  82     136.814  88.198  66.973  1.00                  
ATOM   1386  H   ALA A  82     135.835  88.448  67.009  1.00                  
ATOM   1387  CA  ALA A  82     137.213  87.147  66.032  1.00                  
ATOM   1388  HA  ALA A  82     138.301  87.133  65.945  1.00                  
ATOM   1389  CB  ALA A  82     136.762  85.800  66.618  1.00                  
ATOM   1390  HB1 ALA A  82     137.082  84.989  65.965  1.00                  
ATOM   1391  HB2 ALA A  82     137.207  85.659  67.603  1.00                  
ATOM   1392  HB3 ALA A  82     135.675  85.779  66.708  1.00                  
ATOM   1393  C   ALA A  82     136.660  87.426  64.621  1.00                  
ATOM   1394  O   ALA A  82     136.133  86.528  63.953  1.00                  
ATOM   1395  N   VAL A  83     136.739  88.682  64.158  1.00                  
ATOM   1396  H   VAL A  83     137.081  89.410  64.772  1.00                  
ATOM   1397  CA  VAL A  83     136.367  89.034  62.781  1.00                  
ATOM   1398  HA  VAL A  83     135.307  88.821  62.668  1.00                  
ATOM   1399  CB  VAL A  83     136.588  90.511  62.396  1.00                  
ATOM   1400  HB  VAL A  83     136.620  90.567  61.308  1.00                  
ATOM   1401  CG1 VAL A  83     135.400  91.388  62.779  1.00                  
ATOM   1402 1HG1 VAL A  83     135.397  91.563  63.843  1.00                  
ATOM   1403 2HG1 VAL A  83     135.477  92.340  62.263  1.00                  
ATOM   1404 3HG1 VAL A  83     134.466  90.908  62.483  1.00                  
ATOM   1405  CG2 VAL A  83     137.914  91.109  62.888  1.00                  
ATOM   1406 1HG2 VAL A  83     137.928  91.172  63.974  1.00                  
ATOM   1407 2HG2 VAL A  83     138.743  90.486  62.555  1.00                  
ATOM   1408 3HG2 VAL A  83     138.035  92.108  62.472  1.00                  
ATOM   1409  C   VAL A  83     137.115  88.208  61.736  1.00                  
ATOM   1410  O   VAL A  83     138.284  87.862  61.890  1.00                  
ATOM   1411  N   LYS A  84     136.450  87.968  60.607  1.00                  
ATOM   1412  H   LYS A  84     135.494  88.321  60.554  1.00                  
ATOM   1413  CA  LYS A  84     137.018  87.323  59.420  1.00                  
ATOM   1414  HA  LYS A  84     137.866  86.699  59.713  1.00                  
ATOM   1415  CB  LYS A  84     135.939  86.428  58.775  1.00                  
ATOM   1416  HB1 LYS A  84     136.195  86.288  57.724  1.00                  
ATOM   1417  HB2 LYS A  84     134.969  86.926  58.810  1.00                  
ATOM   1418  CG  LYS A  84     135.832  85.022  59.398  1.00                  
ATOM   1419  HG1 LYS A  84     136.793  84.525  59.260  1.00                  
ATOM   1420  HG2 LYS A  84     135.095  84.455  58.826  1.00                  
ATOM   1421  CD  LYS A  84     135.463  84.920  60.889  1.00                  
ATOM   1422  HD1 LYS A  84     136.183  85.475  61.491  1.00                  
ATOM   1423  HD2 LYS A  84     135.565  83.873  61.179  1.00                  
ATOM   1424  CE  LYS A  84     134.019  85.342  61.215  1.00                  
ATOM   1425  HE1 LYS A  84     133.510  84.488  61.667  1.00                  
ATOM   1426  HE2 LYS A  84     133.487  85.604  60.296  1.00                  
ATOM   1427  NZ  LYS A  84     133.956  86.477  62.158  1.00                  
ATOM   1428  HZ1 LYS A  84     133.063  86.498  62.646  1.00                  
ATOM   1429  HZ2 LYS A  84     134.687  86.439  62.863  1.00                  
ATOM   1430  HZ3 LYS A  84     133.968  87.363  61.653  1.00                  
ATOM   1431  C   LYS A  84     137.581  88.346  58.421  1.00                  
ATOM   1432  O   LYS A  84     138.488  88.010  57.661  1.00                  
ATOM   1433  N   LYS A  85     137.055  89.584  58.429  1.00                  
ATOM   1434  H   LYS A  85     136.303  89.742  59.088  1.00                  
ATOM   1435  CA  LYS A  85     137.548  90.769  57.693  1.00                  
ATOM   1436  HA  LYS A  85     138.639  90.762  57.684  1.00                  
ATOM   1437  CB  LYS A  85     137.015  90.806  56.244  1.00                  
ATOM   1438  HB1 LYS A  85     137.357  91.739  55.794  1.00                  
ATOM   1439  HB2 LYS A  85     135.927  90.846  56.285  1.00                  
ATOM   1440  CG  LYS A  85     137.445  89.688  55.278  1.00                  
ATOM   1441  HG1 LYS A  85     138.441  89.344  55.550  1.00                  
ATOM   1442  HG2 LYS A  85     137.531  90.111  54.275  1.00                  
ATOM   1443  CD  LYS A  85     136.458  88.508  55.235  1.00                  
ATOM   1444  HD1 LYS A  85     135.888  88.450  56.162  1.00                  
ATOM   1445  HD2 LYS A  85     137.035  87.588  55.147  1.00                  
ATOM   1446  CE  LYS A  85     135.486  88.566  54.046  1.00                  
ATOM   1447  HE1 LYS A  85     134.819  87.702  54.103  1.00                  
ATOM   1448  HE2 LYS A  85     136.067  88.483  53.124  1.00                  
ATOM   1449  NZ  LYS A  85     134.680  89.811  54.007  1.00                  
ATOM   1450  HZ1 LYS A  85     134.006  89.829  53.260  1.00                  
ATOM   1451  HZ2 LYS A  85     134.176  90.023  54.870  1.00                  
ATOM   1452  HZ3 LYS A  85     135.246  90.660  53.917  1.00                  
ATOM   1453  C   LYS A  85     137.055  92.085  58.373  1.00                  
ATOM   1454  O   LYS A  85     136.064  92.147  59.116  1.00                  
ATOM   1455  N   MET A  86     137.722  93.186  58.020  1.00                  
ATOM   1456  H   MET A  86     138.518  93.073  57.414  1.00                  
ATOM   1457  CA  MET A  86     137.365  94.550  58.443  1.00                  
ATOM   1458  HA  MET A  86     137.386  94.585  59.533  1.00                  
ATOM   1459  CB  MET A  86     138.441  95.513  57.906  1.00                  
ATOM   1460  HB1 MET A  86     138.393  95.525  56.816  1.00                  
ATOM   1461  HB2 MET A  86     139.425  95.141  58.191  1.00                  
ATOM   1462  CG  MET A  86     138.305  96.956  58.409  1.00                  
ATOM   1463  HG1 MET A  86     137.350  97.358  58.070  1.00                  
ATOM   1464  HG2 MET A  86     139.089  97.557  57.948  1.00                  
ATOM   1465  SD  MET A  86     138.402  97.191  60.207  1.00                  
ATOM   1466  CE  MET A  86     140.122  96.725  60.543  1.00                  
ATOM   1467  HE1 MET A  86     140.276  95.672  60.311  1.00                  
ATOM   1468  HE2 MET A  86     140.794  97.337  59.941  1.00                  
ATOM   1469  HE3 MET A  86     140.339  96.891  61.598  1.00                  
ATOM   1470  C   MET A  86     135.942  95.012  58.001  1.00                  
ATOM   1471  O   MET A  86     135.266  95.779  58.705  1.00                  
ATOM   1472  N   ASP A  87     135.466  94.542  56.838  1.00                  
ATOM   1473  H   ASP A  87     136.044  93.931  56.280  1.00                  
ATOM   1474  CA  ASP A  87     134.088  94.791  56.377  1.00                  
ATOM   1475  HA  ASP A  87     133.953  95.869  56.278  1.00                  
ATOM   1476  CB  ASP A  87     133.864  94.178  54.983  1.00                  
ATOM   1477  HB1 ASP A  87     134.423  94.772  54.258  1.00                  
ATOM   1478  HB2 ASP A  87     132.807  94.255  54.726  1.00                  
ATOM   1479  CG  ASP A  87     134.308  92.719  54.866  1.00                  
ATOM   1480  OD1 ASP A  87     135.359  92.446  54.246  1.00                  
ATOM   1481  OD2 ASP A  87     133.647  91.806  55.410  1.00                  
ATOM   1482  C   ASP A  87     133.019  94.331  57.407  1.00                  
ATOM   1483  O   ASP A  87     132.178  95.115  57.865  1.00                  
ATOM   1484  N   GLU A  88     133.132  93.076  57.845  1.00                  
ATOM   1485  H   GLU A  88     133.725  92.450  57.313  1.00                  
ATOM   1486  CA  GLU A  88     132.371  92.503  58.953  1.00                  
ATOM   1487  HA  GLU A  88     131.310  92.528  58.707  1.00                  
ATOM   1488  CB  GLU A  88     132.809  91.035  59.141  1.00                  
ATOM   1489  HB1 GLU A  88     133.839  91.033  59.489  1.00                  
ATOM   1490  HB2 GLU A  88     132.777  90.520  58.180  1.00                  
ATOM   1491  CG  GLU A  88     131.945  90.240  60.140  1.00                  
ATOM   1492  HG1 GLU A  88     130.974  90.043  59.681  1.00                  
ATOM   1493  HG2 GLU A  88     131.776  90.845  61.024  1.00                  
ATOM   1494  CD  GLU A  88     132.583  88.919  60.601  1.00                  
ATOM   1495  OE1 GLU A  88     133.828  88.773  60.577  1.00                  
ATOM   1496  OE2 GLU A  88     131.856  88.000  61.037  1.00                  
ATOM   1497  C   GLU A  88     132.571  93.281  60.257  1.00                  
ATOM   1498  O   GLU A  88     131.603  93.402  61.000  1.00                  
ATOM   1499  N   PHE A  89     133.753  93.857  60.539  1.00                  
ATOM   1500  H   PHE A  89     134.536  93.728  59.915  1.00                  
ATOM   1501  CA  PHE A  89     133.847  94.774  61.706  1.00                  
ATOM   1502  HA  PHE A  89     133.559  94.200  62.589  1.00                  
ATOM   1503  CB  PHE A  89     135.300  95.236  61.924  1.00                  
ATOM   1504  HB1 PHE A  89     135.507  96.104  61.297  1.00                  
ATOM   1505  HB2 PHE A  89     135.982  94.445  61.611  1.00                  
ATOM   1506  CG  PHE A  89     135.601  95.593  63.370  1.00                  
ATOM   1507  CD1 PHE A  89     135.108  96.788  63.928  1.00                  
ATOM   1508  HD1 PHE A  89     134.526  97.475  63.329  1.00                  
ATOM   1509  CE1 PHE A  89     135.328  97.081  65.284  1.00                  
ATOM   1510  HE1 PHE A  89     134.909  97.981  65.713  1.00                  
ATOM   1511  CZ  PHE A  89     136.056  96.190  66.090  1.00                  
ATOM   1512  HZ  PHE A  89     136.207  96.407  67.139  1.00                  
ATOM   1513  CE2 PHE A  89     136.568  95.004  65.535  1.00                  
ATOM   1514  HE2 PHE A  89     137.118  94.306  66.155  1.00                  
ATOM   1515  CD2 PHE A  89     136.338  94.705  64.180  1.00                  
ATOM   1516  HD2 PHE A  89     136.716  93.779  63.774  1.00                  
ATOM   1517  C   PHE A  89     132.892  95.979  61.639  1.00                  
ATOM   1518  O   PHE A  89     132.168  96.261  62.600  1.00                  
ATOM   1519  N   ASN A  90     132.831  96.671  60.496  1.00                  
ATOM   1520  H   ASN A  90     133.375  96.357  59.703  1.00                  
ATOM   1521  CA  ASN A  90     131.871  97.790  60.348  1.00                  
ATOM   1522  HA  ASN A  90     132.043  98.519  61.141  1.00                  
ATOM   1523  CB  ASN A  90     132.143  98.469  58.990  1.00                  
ATOM   1524  HB1 ASN A  90     131.336  99.175  58.793  1.00                  
ATOM   1525  HB2 ASN A  90     132.138  97.726  58.194  1.00                  
ATOM   1526  CG  ASN A  90     133.447  99.253  58.944  1.00                  
ATOM   1527  OD1 ASN A  90     133.473 100.455  59.134  1.00                  
ATOM   1528  ND2 ASN A  90     134.578  98.635  58.673  1.00                  
ATOM   1529 1HD2 ASN A  90     134.626  97.627  58.606  1.00                  
ATOM   1530 2HD2 ASN A  90     135.398  99.211  58.660  1.00                  
ATOM   1531  C   ASN A  90     130.406  97.316  60.486  1.00                  
ATOM   1532  O   ASN A  90     129.622  97.926  61.226  1.00                  
ATOM   1533  N   ALA A  91     130.052  96.192  59.842  1.00                  
ATOM   1534  H   ALA A  91     130.740  95.699  59.282  1.00                  
ATOM   1535  CA  ALA A  91     128.698  95.630  59.979  1.00                  
ATOM   1536  HA  ALA A  91     127.981  96.378  59.637  1.00                  
ATOM   1537  CB  ALA A  91     128.579  94.410  59.058  1.00                  
ATOM   1538  HB1 ALA A  91     127.554  94.037  59.086  1.00                  
ATOM   1539  HB2 ALA A  91     128.824  94.693  58.034  1.00                  
ATOM   1540  HB3 ALA A  91     129.255  93.623  59.389  1.00                  
ATOM   1541  C   ALA A  91     128.324  95.285  61.431  1.00                  
ATOM   1542  O   ALA A  91     127.292  95.715  61.931  1.00                  
ATOM   1543  N   LEU A  92     129.185  94.578  62.157  1.00                  
ATOM   1544  H   LEU A  92     130.053  94.278  61.723  1.00                  
ATOM   1545  CA  LEU A  92     128.951  94.223  63.556  1.00                  
ATOM   1546  HA  LEU A  92     127.986  93.725  63.628  1.00                  
ATOM   1547  CB  LEU A  92     130.043  93.255  64.032  1.00                  
ATOM   1548  HB1 LEU A  92     129.983  93.191  65.119  1.00                  
ATOM   1549  HB2 LEU A  92     131.009  93.688  63.770  1.00                  
ATOM   1550  CG  LEU A  92     129.946  91.830  63.464  1.00                  
ATOM   1551  HG  LEU A  92     129.757  91.864  62.392  1.00                  
ATOM   1552  CD1 LEU A  92     131.262  91.086  63.702  1.00                  
ATOM   1553 1HD1 LEU A  92     131.220  90.097  63.249  1.00                  
ATOM   1554 2HD1 LEU A  92     132.083  91.643  63.251  1.00                  
ATOM   1555 3HD1 LEU A  92     131.441  90.989  64.769  1.00                  
ATOM   1556  CD2 LEU A  92     128.830  91.026  64.141  1.00                  
ATOM   1557 1HD2 LEU A  92     129.007  90.969  65.215  1.00                  
ATOM   1558 2HD2 LEU A  92     127.869  91.509  63.962  1.00                  
ATOM   1559 3HD2 LEU A  92     128.801  90.026  63.715  1.00                  
ATOM   1560  C   LEU A  92     128.882  95.440  64.483  1.00                  
ATOM   1561  O   LEU A  92     128.153  95.395  65.469  1.00                  
ATOM   1562  N   THR A  93     129.564  96.543  64.157  1.00                  
ATOM   1563  H   THR A  93     130.236  96.488  63.398  1.00                  
ATOM   1564  CA  THR A  93     129.377  97.816  64.872  1.00                  
ATOM   1565  HA  THR A  93     129.408  97.613  65.942  1.00                  
ATOM   1566  CB  THR A  93     130.555  98.748  64.562  1.00                  
ATOM   1567  HB  THR A  93     130.777  98.722  63.496  1.00                  
ATOM   1568  CG2 THR A  93     130.345 100.200  64.989  1.00                  
ATOM   1569 1HG2 THR A  93     131.271 100.756  64.843  1.00                  
ATOM   1570 2HG2 THR A  93     129.567 100.659  64.380  1.00                  
ATOM   1571 3HG2 THR A  93     130.063 100.240  66.041  1.00                  
ATOM   1572  OG1 THR A  93     131.677  98.292  65.287  1.00                  
ATOM   1573  HG1 THR A  93     131.797  97.338  65.123  1.00                  
ATOM   1574  C   THR A  93     128.009  98.458  64.594  1.00                  
ATOM   1575  O   THR A  93     127.422  99.036  65.514  1.00                  
ATOM   1576  N   GLN A  94     127.436  98.307  63.390  1.00                  
ATOM   1577  H   GLN A  94     127.945  97.829  62.654  1.00                  
ATOM   1578  CA  GLN A  94     126.005  98.615  63.184  1.00                  
ATOM   1579  HA  GLN A  94     125.830  99.643  63.495  1.00                  
ATOM   1580  CB  GLN A  94     125.680  98.546  61.677  1.00                  
ATOM   1581  HB1 GLN A  94     126.029  97.602  61.273  1.00                  
ATOM   1582  HB2 GLN A  94     126.222  99.343  61.165  1.00                  
ATOM   1583  CG  GLN A  94     124.186  98.665  61.336  1.00                  
ATOM   1584  HG1 GLN A  94     123.829  99.661  61.596  1.00                  
ATOM   1585  HG2 GLN A  94     123.610  97.929  61.895  1.00                  
ATOM   1586  CD  GLN A  94     123.946  98.402  59.856  1.00                  
ATOM   1587  OE1 GLN A  94     123.689  99.306  59.075  1.00                  
ATOM   1588  NE2 GLN A  94     124.026  97.166  59.417  1.00                  
ATOM   1589 1HE2 GLN A  94     124.138  96.396  60.095  1.00                  
ATOM   1590 2HE2 GLN A  94     123.763  96.989  58.470  1.00                  
ATOM   1591  C   GLN A  94     125.079  97.715  64.007  1.00                  
ATOM   1592  O   GLN A  94     124.208  98.235  64.703  1.00                  
ATOM   1593  N   GLU A  95     125.280  96.396  64.002  1.00                  
ATOM   1594  H   GLU A  95     125.960  96.019  63.348  1.00                  
ATOM   1595  CA  GLU A  95     124.425  95.460  64.746  1.00                  
ATOM   1596  HA  GLU A  95     123.397  95.592  64.408  1.00                  
ATOM   1597  CB  GLU A  95     124.804  93.996  64.462  1.00                  
ATOM   1598  HB1 GLU A  95     124.062  93.361  64.947  1.00                  
ATOM   1599  HB2 GLU A  95     125.769  93.772  64.920  1.00                  
ATOM   1600  CG  GLU A  95     124.874  93.591  62.975  1.00                  
ATOM   1601  HG1 GLU A  95     124.760  92.506  62.910  1.00                  
ATOM   1602  HG2 GLU A  95     125.869  93.815  62.598  1.00                  
ATOM   1603  CD  GLU A  95     123.814  94.271  62.093  1.00                  
ATOM   1604  OE1 GLU A  95     122.618  94.024  62.347  1.00                  
ATOM   1605  OE2 GLU A  95     124.197  95.057  61.195  1.00                  
ATOM   1606  C   GLU A  95     124.441  95.754  66.255  1.00                  
ATOM   1607  O   GLU A  95     123.397  95.828  66.904  1.00                  
ATOM   1608  N   MET A  96     125.627  96.024  66.798  1.00                  
ATOM   1609  H   MET A  96     126.442  95.922  66.197  1.00                  
ATOM   1610  CA  MET A  96     125.844  96.507  68.157  1.00                  
ATOM   1611  HA  MET A  96     125.454  95.763  68.850  1.00                  
ATOM   1612  CB  MET A  96     127.365  96.624  68.386  1.00                  
ATOM   1613  HB1 MET A  96     127.792  97.297  67.644  1.00                  
ATOM   1614  HB2 MET A  96     127.800  95.638  68.219  1.00                  
ATOM   1615  CG  MET A  96     127.792  97.079  69.788  1.00                  
ATOM   1616  HG1 MET A  96     128.856  96.861  69.900  1.00                  
ATOM   1617  HG2 MET A  96     127.263  96.473  70.523  1.00                  
ATOM   1618  SD  MET A  96     127.553  98.834  70.209  1.00                  
ATOM   1619  CE  MET A  96     128.682  99.629  69.032  1.00                  
ATOM   1620  HE1 MET A  96     128.332  99.472  68.011  1.00                  
ATOM   1621  HE2 MET A  96     128.716 100.700  69.232  1.00                  
ATOM   1622  HE3 MET A  96     129.683  99.210  69.140  1.00                  
ATOM   1623  C   MET A  96     125.096  97.815  68.422  1.00                  
ATOM   1624  O   MET A  96     124.333  97.904  69.388  1.00                  
ATOM   1625  N   THR A  97     125.267  98.835  67.574  1.00                  
ATOM   1626  H   THR A  97     125.887  98.724  66.776  1.00                  
ATOM   1627  CA  THR A  97     124.651 100.143  67.835  1.00                  
ATOM   1628  HA  THR A  97     124.819 100.348  68.894  1.00                  
ATOM   1629  CB  THR A  97     125.339 101.290  67.078  1.00                  
ATOM   1630  HB  THR A  97     126.407 101.079  67.015  1.00                  
ATOM   1631  CG2 THR A  97     124.808 101.582  65.676  1.00                  
ATOM   1632 1HG2 THR A  97     123.799 101.990  65.719  1.00                  
ATOM   1633 2HG2 THR A  97     125.466 102.299  65.185  1.00                  
ATOM   1634 3HG2 THR A  97     124.797 100.667  65.095  1.00                  
ATOM   1635  OG1 THR A  97     125.169 102.471  67.826  1.00                  
ATOM   1636  HG1 THR A  97     124.221 102.582  67.969  1.00                  
ATOM   1637  C   THR A  97     123.134 100.170  67.649  1.00                  
ATOM   1638  O   THR A  97     122.498 101.079  68.182  1.00                  
ATOM   1639  N   THR A  98     122.551  99.183  66.958  1.00                  
ATOM   1640  H   THR A  98     123.146  98.514  66.477  1.00                  
ATOM   1641  CA  THR A  98     121.097  99.047  66.815  1.00                  
ATOM   1642  HA  THR A  98     120.651 100.010  67.064  1.00                  
ATOM   1643  CB  THR A  98     120.648  98.768  65.371  1.00                  
ATOM   1644  HB  THR A  98     121.172  99.452  64.701  1.00                  
ATOM   1645  CG2 THR A  98     120.875  97.338  64.893  1.00                  
ATOM   1646 1HG2 THR A  98     120.637  97.267  63.832  1.00                  
ATOM   1647 2HG2 THR A  98     121.916  97.070  65.028  1.00                  
ATOM   1648 3HG2 THR A  98     120.252  96.635  65.443  1.00                  
ATOM   1649  OG1 THR A  98     119.264  99.022  65.287  1.00                  
ATOM   1650  HG1 THR A  98     118.856  98.586  66.046  1.00                  
ATOM   1651  C   THR A  98     120.463  98.053  67.785  1.00                  
ATOM   1652  O   THR A  98     119.293  98.223  68.115  1.00                  
ATOM   1653  N   ALA A  99     121.202  97.054  68.280  1.00                  
ATOM   1654  H   ALA A  99     122.118  96.866  67.884  1.00                  
ATOM   1655  CA  ALA A  99     120.752  96.200  69.379  1.00                  
ATOM   1656  HA  ALA A  99     119.710  95.924  69.211  1.00                  
ATOM   1657  CB  ALA A  99     121.582  94.912  69.379  1.00                  
ATOM   1658  HB1 ALA A  99     121.311  94.296  70.238  1.00                  
ATOM   1659  HB2 ALA A  99     121.383  94.351  68.466  1.00                  
ATOM   1660  HB3 ALA A  99     122.644  95.147  69.416  1.00                  
ATOM   1661  C   ALA A  99     120.805  96.930  70.736  1.00                  
ATOM   1662  O   ALA A  99     119.919  96.760  71.568  1.00                  
ATOM   1663  N   ASN A 100     121.804  97.801  70.942  1.00                  
ATOM   1664  H   ASN A 100     122.554  97.853  70.258  1.00                  
ATOM   1665  CA  ASN A 100     121.811  98.722  72.078  1.00                  
ATOM   1666  HA  ASN A 100     121.581  98.153  72.981  1.00                  
ATOM   1667  CB  ASN A 100     123.201  99.364  72.251  1.00                  
ATOM   1668  HB1 ASN A 100     123.112 100.282  72.831  1.00                  
ATOM   1669  HB2 ASN A 100     123.623  99.620  71.281  1.00                  
ATOM   1670  CG  ASN A 100     124.147  98.460  73.029  1.00                  
ATOM   1671  OD1 ASN A 100     123.822  97.919  74.071  1.00                  
ATOM   1672  ND2 ASN A 100     125.361  98.277  72.570  1.00                  
ATOM   1673 1HD2 ASN A 100     125.653  98.677  71.692  1.00                  
ATOM   1674 2HD2 ASN A 100     125.936  97.647  73.095  1.00                  
ATOM   1675  C   ASN A 100     120.673  99.744  71.949  1.00                  
ATOM   1676  O   ASN A 100     119.867  99.783  71.019  1.00                  
TER
END
