# Supplementary material for: Effective Identification of Bacterial Type III Secretion Signals Using Joint Element Features
Source: PLoS One. 2013 Apr 4;8(4):e59754. doi: 10.1371/journal.pone.0059754 (PMC3617162; doi:10.1371/journal.pone.0059754)
Supplement: Zip file S1 — Predicted 3D structure of T3S and non-T3S signal sequences. (ZIP) [file pone.0059754.s017.zip › Supplemental_Zip_FileS1.Predicted_structure/Pos/model173.pdb]

HEADER protein
METHOD
METHOD    The models are generated by I-TASSER which combines the
METHOD    methods of threading, ab initio modeling and structural
METHOD    refinement. The procedure is fully automated.
METHOD
METHOD    Please cite following articles when you use the I-TASSER server:
METHOD 1. Ambrish Roy, Alper Kucukural, Yang Zhang. I-TASSER: a unified
METHOD    platform for automated protein structure and function prediction.
METHOD    Nature Protocols, vol 5, 725-738 (2010). 
METHOD 2. Yang Zhang. I-TASSER server for protein 3D structure prediction.
METHOD    BMC Bioinformatics, vol 9, 40 (2008).
METHOD
MODEL  1
REMARK PARENT N/A
ATOM      1  N   ARG A   1      38.805  53.673  50.752  1.00102.59           N
ATOM      2  CA  ARG A   1      39.904  52.718  50.488  1.00102.59           C
ATOM      3  CB  ARG A   1      40.105  52.526  48.977  1.00102.59           C
ATOM      4  CG  ARG A   1      40.432  53.834  48.256  1.00102.59           C
ATOM      5  CD  ARG A   1      41.145  53.642  46.918  1.00102.59           C
ATOM      6  NE  ARG A   1      42.561  53.299  47.228  1.00102.59           N
ATOM      7  CZ  ARG A   1      43.548  53.580  46.330  1.00102.59           C
ATOM      8  NH1 ARG A   1      43.235  54.114  45.113  1.00102.59           N
ATOM      9  NH2 ARG A   1      44.852  53.342  46.655  1.00102.59           N
ATOM     10  C   ARG A   1      41.186  53.245  51.034  1.00102.59           C
ATOM     11  O   ARG A   1      42.224  53.171  50.376  1.00102.59           O
ATOM     12  N   LEU A   2      41.160  53.775  52.268  1.00259.30           N
ATOM     13  CA  LEU A   2      42.362  54.345  52.787  1.00259.30           C
ATOM     14  CB  LEU A   2      42.140  55.302  53.969  1.00259.30           C
ATOM     15  CG  LEU A   2      41.305  56.552  53.660  1.00259.30           C
ATOM     16  CD1 LEU A   2      41.182  57.438  54.910  1.00259.30           C
ATOM     17  CD2 LEU A   2      41.845  57.313  52.440  1.00259.30           C
ATOM     18  C   LEU A   2      43.222  53.277  53.357  1.00259.30           C
ATOM     19  O   LEU A   2      43.421  53.297  54.573  1.00259.30           O
ATOM     20  N   GLY A   3      43.580  52.252  52.539  1.00243.74           N
ATOM     21  CA  GLY A   3      44.718  51.394  52.751  1.00243.74           C
ATOM     22  C   GLY A   3      45.662  52.282  53.471  1.00243.74           C
ATOM     23  O   GLY A   3      46.129  53.195  52.816  1.00243.74           O
ATOM     24  N   PRO A   4      46.009  52.205  54.704  1.00148.43           N
ATOM     25  CA  PRO A   4      46.742  53.320  55.242  1.00148.43           C
ATOM     26  CD  PRO A   4      45.246  51.495  55.715  1.00148.43           C
ATOM     27  CB  PRO A   4      46.766  53.088  56.750  1.00148.43           C
ATOM     28  CG  PRO A   4      45.482  52.278  57.016  1.00148.43           C
ATOM     29  C   PRO A   4      48.087  53.584  54.635  1.00148.43           C
ATOM     30  O   PRO A   4      48.696  54.595  54.980  1.00148.43           O
ATOM     31  N   ALA A   5      48.543  52.730  53.700  1.00 67.12           N
ATOM     32  CA  ALA A   5      49.846  52.920  53.152  1.00 67.12           C
ATOM     33  CB  ALA A   5      50.050  54.313  52.527  1.00 67.12           C
ATOM     34  C   ALA A   5      50.776  52.781  54.300  1.00 67.12           C
ATOM     35  O   ALA A   5      51.853  53.375  54.332  1.00 67.12           O
ATOM     36  N   ALA A   6      50.358  51.947  55.266  1.00 68.71           N
ATOM     37  CA  ALA A   6      51.132  51.636  56.427  1.00 68.71           C
ATOM     38  CB  ALA A   6      52.416  50.853  56.093  1.00 68.71           C
ATOM     39  C   ALA A   6      51.525  52.874  57.173  1.00 68.71           C
ATOM     40  O   ALA A   6      52.652  52.975  57.652  1.00 68.71           O
ATOM     41  N   THR A   7      50.581  53.814  57.374  1.00129.35           N
ATOM     42  CA  THR A   7      50.940  55.079  57.950  1.00129.35           C
ATOM     43  CB  THR A   7      49.818  56.073  57.985  1.00129.35           C
ATOM     44  OG1 THR A   7      50.325  57.368  58.271  1.00129.35           O
ATOM     45  CG2 THR A   7      48.814  55.642  59.069  1.00129.35           C
ATOM     46  C   THR A   7      51.446  54.931  59.346  1.00129.35           C
ATOM     47  O   THR A   7      50.960  54.111  60.127  1.00129.35           O
ATOM     48  N   SER A   8      52.452  55.764  59.690  1.00116.93           N
ATOM     49  CA  SER A   8      53.041  55.664  60.987  1.00116.93           C
ATOM     50  CB  SER A   8      54.560  55.423  60.912  1.00116.93           C
ATOM     51  OG  SER A   8      55.121  55.317  62.211  1.00116.93           O
ATOM     52  C   SER A   8      52.816  56.960  61.699  1.00116.93           C
ATOM     53  O   SER A   8      53.428  57.982  61.390  1.00116.93           O
ATOM     54  N   PRO A   9      51.940  56.926  62.660  1.00163.31           N
ATOM     55  CA  PRO A   9      51.740  58.045  63.520  1.00163.31           C
ATOM     56  CD  PRO A   9      50.814  56.011  62.668  1.00163.31           C
ATOM     57  CB  PRO A   9      50.491  57.726  64.348  1.00163.31           C
ATOM     58  CG  PRO A   9      50.190  56.241  64.054  1.00163.31           C
ATOM     59  C   PRO A   9      53.021  58.089  64.271  1.00163.31           C
ATOM     60  O   PRO A   9      53.629  57.036  64.462  1.00163.31           O
ATOM     61  N   SER A  10      53.437  59.273  64.740  1.00106.17           N
ATOM     62  CA  SER A  10      54.741  59.420  65.312  1.00106.17           C
ATOM     63  CB  SER A  10      55.087  60.882  65.622  1.00106.17           C
ATOM     64  OG  SER A  10      56.485  60.997  65.821  1.00106.17           O
ATOM     65  C   SER A  10      54.870  58.607  66.565  1.00106.17           C
ATOM     66  O   SER A  10      55.926  58.609  67.198  1.00106.17           O
ATOM     67  N   SER A  11      53.800  57.896  66.972  1.00 44.77           N
ATOM     68  CA  SER A  11      53.896  57.068  68.139  1.00 44.77           C
ATOM     69  CB  SER A  11      52.592  56.309  68.462  1.00 44.77           C
ATOM     70  OG  SER A  11      52.266  55.394  67.425  1.00 44.77           O
ATOM     71  C   SER A  11      54.999  56.072  67.908  1.00 44.77           C
ATOM     72  O   SER A  11      55.784  55.800  68.815  1.00 44.77           O
ATOM     73  N   GLY A  12      55.116  55.488  66.695  1.00 54.03           N
ATOM     74  CA  GLY A  12      56.253  54.618  66.545  1.00 54.03           C
ATOM     75  C   GLY A  12      56.003  53.575  65.509  1.00 54.03           C
ATOM     76  O   GLY A  12      55.031  53.615  64.753  1.00 54.03           O
ATOM     77  N   PRO A  13      56.952  52.670  65.454  1.00108.70           N
ATOM     78  CA  PRO A  13      56.897  51.559  64.552  1.00108.70           C
ATOM     79  CD  PRO A  13      57.827  52.411  66.585  1.00108.70           C
ATOM     80  CB  PRO A  13      58.105  50.692  64.896  1.00108.70           C
ATOM     81  CG  PRO A  13      58.296  50.957  66.400  1.00108.70           C
ATOM     82  C   PRO A  13      55.631  50.819  64.787  1.00108.70           C
ATOM     83  O   PRO A  13      55.579  49.949  65.656  1.00108.70           O
ATOM     84  N   ARG A  14      54.624  51.141  63.975  1.00208.53           N
ATOM     85  CA  ARG A  14      53.346  50.519  63.923  1.00208.53           C
ATOM     86  CB  ARG A  14      52.288  51.264  64.755  1.00208.53           C
ATOM     87  CG  ARG A  14      52.351  50.938  66.249  1.00208.53           C
ATOM     88  CD  ARG A  14      52.050  52.131  67.160  1.00208.53           C
ATOM     89  NE  ARG A  14      53.339  52.836  67.414  1.00208.53           N
ATOM     90  CZ  ARG A  14      54.071  52.488  68.513  1.00208.53           C
ATOM     91  NH1 ARG A  14      53.569  51.576  69.394  1.00208.53           N
ATOM     92  NH2 ARG A  14      55.292  53.051  68.744  1.00208.53           N
ATOM     93  C   ARG A  14      53.027  50.717  62.483  1.00208.53           C
ATOM     94  O   ARG A  14      52.745  51.827  62.041  1.00208.53           O
ATOM     95  N   ILE A  15      53.054  49.610  61.740  1.00170.59           N
ATOM     96  CA  ILE A  15      52.950  49.479  60.321  1.00170.59           C
ATOM     97  CB  ILE A  15      53.214  48.064  59.892  1.00170.59           C
ATOM     98  CG2 ILE A  15      53.052  47.926  58.368  1.00170.59           C
ATOM     99  CG1 ILE A  15      54.629  47.691  60.355  1.00170.59           C
ATOM    100  CD1 ILE A  15      55.713  48.564  59.726  1.00170.59           C
ATOM    101  C   ILE A  15      51.616  49.939  59.837  1.00170.59           C
ATOM    102  O   ILE A  15      51.457  50.125  58.640  1.00170.59           O
ATOM    103  N   LEU A  16      50.611  50.029  60.726  1.00204.93           N
ATOM    104  CA  LEU A  16      49.216  50.364  60.521  1.00204.93           C
ATOM    105  CB  LEU A  16      48.910  51.793  61.022  1.00204.93           C
ATOM    106  CG  LEU A  16      47.428  52.168  61.233  1.00204.93           C
ATOM    107  CD1 LEU A  16      46.580  52.108  59.955  1.00204.93           C
ATOM    108  CD2 LEU A  16      46.838  51.343  62.380  1.00204.93           C
ATOM    109  C   LEU A  16      48.782  50.263  59.072  1.00204.93           C
ATOM    110  O   LEU A  16      48.646  51.267  58.373  1.00204.93           O
ATOM    111  N   PRO A  17      48.642  49.046  58.589  1.00114.15           N
ATOM    112  CA  PRO A  17      48.138  48.771  57.265  1.00114.15           C
ATOM    113  CD  PRO A  17      49.461  47.950  59.081  1.00114.15           C
ATOM    114  CB  PRO A  17      48.790  47.456  56.834  1.00114.15           C
ATOM    115  CG  PRO A  17      49.175  46.770  58.150  1.00114.15           C
ATOM    116  C   PRO A  17      46.641  48.716  57.078  1.00114.15           C
ATOM    117  O   PRO A  17      46.220  48.857  55.934  1.00114.15           O
ATOM    118  N   PRO A  18      45.827  48.458  58.072  1.00106.95           N
ATOM    119  CA  PRO A  18      44.419  48.294  57.785  1.00106.95           C
ATOM    120  CD  PRO A  18      46.251  47.572  59.141  1.00106.95           C
ATOM    121  CB  PRO A  18      43.896  47.225  58.743  1.00106.95           C
ATOM    122  CG  PRO A  18      44.952  47.170  59.855  1.00106.95           C
ATOM    123  C   PRO A  18      43.569  49.524  57.803  1.00106.95           C
ATOM    124  O   PRO A  18      43.697  50.340  58.716  1.00106.95           O
ATOM    125  N   ALA A  19      42.640  49.627  56.835  1.00 35.47           N
ATOM    126  CA  ALA A  19      41.688  50.695  56.791  1.00 35.47           C
ATOM    127  CB  ALA A  19      40.799  50.652  55.539  1.00 35.47           C
ATOM    128  C   ALA A  19      40.796  50.559  57.986  1.00 35.47           C
ATOM    129  O   ALA A  19      40.400  51.548  58.602  1.00 35.47           O
ATOM    130  N   ALA A  20      40.461  49.306  58.345  1.00 40.10           N
ATOM    131  CA  ALA A  20      39.563  49.021  59.432  1.00 40.10           C
ATOM    132  CB  ALA A  20      39.333  47.512  59.631  1.00 40.10           C
ATOM    133  C   ALA A  20      40.154  49.567  60.692  1.00 40.10           C
ATOM    134  O   ALA A  20      39.434  50.034  61.573  1.00 40.10           O
ATOM    135  N   HIS A  21      41.491  49.475  60.807  1.00 98.93           N
ATOM    136  CA  HIS A  21      42.262  49.914  61.938  1.00 98.93           C
ATOM    137  ND1 HIS A  21      44.477  48.161  64.046  1.00 98.93           N
ATOM    138  CG  HIS A  21      44.273  49.325  63.341  1.00 98.93           C
ATOM    139  CB  HIS A  21      43.692  49.350  61.956  1.00 98.93           C
ATOM    140  NE2 HIS A  21      45.111  49.824  65.378  1.00 98.93           N
ATOM    141  CD2 HIS A  21      44.667  50.330  64.170  1.00 98.93           C
ATOM    142  CE1 HIS A  21      44.978  48.517  65.256  1.00 98.93           C
ATOM    143  C   HIS A  21      42.357  51.416  61.958  1.00 98.93           C
ATOM    144  O   HIS A  21      42.818  51.995  62.937  1.00 98.93           O
ATOM    145  N   GLY A  22      42.035  52.103  60.845  1.00 45.87           N
ATOM    146  CA  GLY A  22      42.140  53.541  60.833  1.00 45.87           C
ATOM    147  C   GLY A  22      41.289  54.147  61.916  1.00 45.87           C
ATOM    148  O   GLY A  22      40.063  54.177  61.826  1.00 45.87           O
ATOM    149  N   ASP A  23      41.934  54.706  62.964  1.00 71.20           N
ATOM    150  CA  ASP A  23      41.170  55.275  64.037  1.00 71.20           C
ATOM    151  CB  ASP A  23      41.852  55.154  65.413  1.00 71.20           C
ATOM    152  CG  ASP A  23      40.785  55.335  66.484  1.00 71.20           C
ATOM    153  OD1 ASP A  23      40.123  56.406  66.499  1.00 71.20           O
ATOM    154  OD2 ASP A  23      40.608  54.388  67.297  1.00 71.20           O
ATOM    155  C   ASP A  23      40.878  56.718  63.746  1.00 71.20           C
ATOM    156  O   ASP A  23      41.720  57.474  63.256  1.00 71.20           O
ATOM    157  N   PRO A  24      39.666  57.098  64.056  1.00154.40           N
ATOM    158  CA  PRO A  24      39.217  58.447  63.847  1.00154.40           C
ATOM    159  CD  PRO A  24      38.566  56.148  64.008  1.00154.40           C
ATOM    160  CB  PRO A  24      37.700  58.414  64.028  1.00154.40           C
ATOM    161  CG  PRO A  24      37.322  56.973  63.644  1.00154.40           C
ATOM    162  C   PRO A  24      39.906  59.416  64.750  1.00154.40           C
ATOM    163  O   PRO A  24      39.891  60.611  64.458  1.00154.40           O
ATOM    164  N   ARG A  25      40.489  58.937  65.862  1.00111.56           N
ATOM    165  CA  ARG A  25      41.140  59.823  66.780  1.00111.56           C
ATOM    166  CB  ARG A  25      41.785  59.072  67.955  1.00111.56           C
ATOM    167  CG  ARG A  25      40.791  58.362  68.872  1.00111.56           C
ATOM    168  CD  ARG A  25      41.465  57.338  69.787  1.00111.56           C
ATOM    169  NE  ARG A  25      42.009  56.268  68.902  1.00111.56           N
ATOM    170  CZ  ARG A  25      42.775  55.247  69.388  1.00111.56           C
ATOM    171  NH1 ARG A  25      43.097  55.187  70.714  1.00111.56           N
ATOM    172  NH2 ARG A  25      43.216  54.274  68.537  1.00111.56           N
ATOM    173  C   ARG A  25      42.253  60.482  66.036  1.00111.56           C
ATOM    174  O   ARG A  25      42.435  61.698  66.093  1.00111.56           O
ATOM    175  N   THR A  26      43.018  59.664  65.295  1.00120.97           N
ATOM    176  CA  THR A  26      44.136  60.111  64.524  1.00120.97           C
ATOM    177  CB  THR A  26      45.041  59.009  64.054  1.00120.97           C
ATOM    178  OG1 THR A  26      46.256  59.567  63.574  1.00120.97           O
ATOM    179  CG2 THR A  26      44.346  58.209  62.941  1.00120.97           C
ATOM    180  C   THR A  26      43.626  60.851  63.337  1.00120.97           C
ATOM    181  O   THR A  26      44.371  61.572  62.676  1.00120.97           O
ATOM    182  N   ALA A  27      42.336  60.646  63.012  1.00 44.86           N
ATOM    183  CA  ALA A  27      41.751  61.327  61.895  1.00 44.86           C
ATOM    184  CB  ALA A  27      40.237  61.079  61.765  1.00 44.86           C
ATOM    185  C   ALA A  27      41.963  62.777  62.157  1.00 44.86           C
ATOM    186  O   ALA A  27      42.120  63.568  61.228  1.00 44.86           O
ATOM    187  N   ALA A  28      41.907  63.162  63.443  1.00 51.68           N
ATOM    188  CA  ALA A  28      42.185  64.507  63.849  1.00 51.68           C
ATOM    189  CB  ALA A  28      41.891  64.755  65.339  1.00 51.68           C
ATOM    190  C   ALA A  28      43.633  64.838  63.619  1.00 51.68           C
ATOM    191  O   ALA A  28      43.957  65.953  63.214  1.00 51.68           O
ATOM    192  N   LEU A  29      44.559  63.890  63.879  1.00175.94           N
ATOM    193  CA  LEU A  29      45.939  64.284  63.802  1.00175.94           C
ATOM    194  CB  LEU A  29      46.670  63.985  65.116  1.00175.94           C
ATOM    195  CG  LEU A  29      48.125  64.461  65.138  1.00175.94           C
ATOM    196  CD1 LEU A  29      48.218  65.992  65.011  1.00175.94           C
ATOM    197  CD2 LEU A  29      48.834  63.917  66.381  1.00175.94           C
ATOM    198  C   LEU A  29      46.681  63.586  62.696  1.00175.94           C
ATOM    199  O   LEU A  29      47.304  62.549  62.922  1.00175.94           O
ATOM    200  N   PRO A  30      46.643  64.112  61.497  1.00196.06           N
ATOM    201  CA  PRO A  30      47.449  63.501  60.483  1.00196.06           C
ATOM    202  CD  PRO A  30      45.387  64.603  60.955  1.00196.06           C
ATOM    203  CB  PRO A  30      46.849  63.911  59.140  1.00196.06           C
ATOM    204  CG  PRO A  30      45.370  64.158  59.481  1.00196.06           C
ATOM    205  C   PRO A  30      48.897  63.859  60.644  1.00196.06           C
ATOM    206  O   PRO A  30      49.324  64.909  60.161  1.00196.06           O
ATOM    207  N   ARG A  31      49.697  62.969  61.244  1.00151.38           N
ATOM    208  CA  ARG A  31      51.088  63.250  61.413  1.00151.38           C
ATOM    209  CB  ARG A  31      51.463  63.392  62.900  1.00151.38           C
ATOM    210  CG  ARG A  31      52.915  63.785  63.157  1.00151.38           C
ATOM    211  CD  ARG A  31      53.891  62.621  63.043  1.00151.38           C
ATOM    212  NE  ARG A  31      55.250  63.146  63.337  1.00151.38           N
ATOM    213  CZ  ARG A  31      56.045  63.629  62.340  1.00151.38           C
ATOM    214  NH1 ARG A  31      55.569  63.739  61.066  1.00151.38           N
ATOM    215  NH2 ARG A  31      57.331  63.983  62.622  1.00151.38           N
ATOM    216  C   ARG A  31      51.752  62.020  60.885  1.00151.38           C
ATOM    217  O   ARG A  31      52.020  61.088  61.642  1.00151.38           O
ATOM    218  N   ALA A  32      52.062  61.985  59.573  1.00 76.00           N
ATOM    219  CA  ALA A  32      52.541  60.730  59.061  1.00 76.00           C
ATOM    220  CB  ALA A  32      51.833  60.304  57.765  1.00 76.00           C
ATOM    221  C   ALA A  32      54.005  60.798  58.761  1.00 76.00           C
ATOM    222  O   ALA A  32      54.430  61.354  57.750  1.00 76.00           O
ATOM    223  N   THR A  33      54.815  60.166  59.626  1.00159.70           N
ATOM    224  CA  THR A  33      56.246  60.179  59.501  1.00159.70           C
ATOM    225  CB  THR A  33      56.944  59.731  60.752  1.00159.70           C
ATOM    226  OG1 THR A  33      56.528  58.432  61.132  1.00159.70           O
ATOM    227  CG2 THR A  33      56.629  60.738  61.867  1.00159.70           C
ATOM    228  C   THR A  33      56.756  59.380  58.329  1.00159.70           C
ATOM    229  O   THR A  33      57.667  59.821  57.629  1.00159.70           O
ATOM    230  N   HIS A  34      56.172  58.200  58.050  1.00129.85           N
ATOM    231  CA  HIS A  34      56.720  57.330  57.035  1.00129.85           C
ATOM    232  ND1 HIS A  34      57.141  54.366  59.395  1.00129.85           N
ATOM    233  CG  HIS A  34      57.360  55.490  58.632  1.00129.85           C
ATOM    234  CB  HIS A  34      56.570  55.846  57.404  1.00129.85           C
ATOM    235  NE2 HIS A  34      58.857  55.434  60.323  1.00129.85           N
ATOM    236  CD2 HIS A  34      58.411  56.133  59.216  1.00129.85           C
ATOM    237  CE1 HIS A  34      58.062  54.381  60.392  1.00129.85           C
ATOM    238  C   HIS A  34      56.019  57.580  55.731  1.00129.85           C
ATOM    239  O   HIS A  34      56.017  58.707  55.233  1.00129.85           O
ATOM    240  N   LEU A  35      55.550  56.477  55.101  1.00234.25           N
ATOM    241  CA  LEU A  35      54.676  56.387  53.955  1.00234.25           C
ATOM    242  CB  LEU A  35      54.266  57.709  53.267  1.00234.25           C
ATOM    243  CG  LEU A  35      53.024  58.381  53.904  1.00234.25           C
ATOM    244  CD1 LEU A  35      53.300  59.006  55.279  1.00234.25           C
ATOM    245  CD2 LEU A  35      52.351  59.349  52.922  1.00234.25           C
ATOM    246  C   LEU A  35      55.177  55.412  52.934  1.00234.25           C
ATOM    247  O   LEU A  35      55.992  55.741  52.072  1.00234.25           O
ATOM    248  N   GLN A  36      54.638  54.174  52.979  1.00 84.52           N
ATOM    249  CA  GLN A  36      55.025  53.174  52.025  1.00 84.52           C
ATOM    250  CB  GLN A  36      55.188  51.766  52.620  1.00 84.52           C
ATOM    251  CG  GLN A  36      55.686  50.747  51.593  1.00 84.52           C
ATOM    252  CD  GLN A  36      55.817  49.397  52.281  1.00 84.52           C
ATOM    253  OE1 GLN A  36      56.912  48.988  52.654  1.00 84.52           O
ATOM    254  NE2 GLN A  36      54.667  48.692  52.461  1.00 84.52           N
ATOM    255  C   GLN A  36      53.920  53.125  51.022  1.00 84.52           C
ATOM    256  O   GLN A  36      52.821  52.650  51.305  1.00 84.52           O
ATOM    257  N   ILE A  37      54.221  53.596  49.798  1.00 91.37           N
ATOM    258  CA  ILE A  37      53.227  53.790  48.784  1.00 91.37           C
ATOM    259  CB  ILE A  37      53.315  55.165  48.192  1.00 91.37           C
ATOM    260  CG2 ILE A  37      52.327  55.262  47.020  1.00 91.37           C
ATOM    261  CG1 ILE A  37      53.104  56.225  49.284  1.00 91.37           C
ATOM    262  CD1 ILE A  37      53.488  57.634  48.838  1.00 91.37           C
ATOM    263  C   ILE A  37      53.411  52.819  47.661  1.00 91.37           C
ATOM    264  O   ILE A  37      54.453  52.786  47.005  1.00 91.37           O
ATOM    265  N   HIS A  38      52.409  51.929  47.515  1.00128.10           N
ATOM    266  CA  HIS A  38      52.273  50.925  46.500  1.00128.10           C
ATOM    267  ND1 HIS A  38      53.315  47.917  46.312  1.00128.10           N
ATOM    268  CG  HIS A  38      52.034  48.425  46.300  1.00128.10           C
ATOM    269  CB  HIS A  38      51.639  49.649  47.067  1.00128.10           C
ATOM    270  NE2 HIS A  38      52.107  46.566  45.026  1.00128.10           N
ATOM    271  CD2 HIS A  38      51.309  47.588  45.511  1.00128.10           C
ATOM    272  CE1 HIS A  38      53.303  46.806  45.535  1.00128.10           C
ATOM    273  C   HIS A  38      51.503  51.377  45.272  1.00128.10           C
ATOM    274  O   HIS A  38      51.581  50.711  44.242  1.00128.10           O
ATOM    275  N   ASP A  39      50.642  52.427  45.345  1.00109.97           N
ATOM    276  CA  ASP A  39      49.876  52.765  44.160  1.00109.97           C
ATOM    277  CB  ASP A  39      48.377  52.410  44.236  1.00109.97           C
ATOM    278  CG  ASP A  39      47.680  53.338  45.225  1.00109.97           C
ATOM    279  OD1 ASP A  39      47.833  53.147  46.461  1.00109.97           O
ATOM    280  OD2 ASP A  39      46.964  54.253  44.739  1.00109.97           O
ATOM    281  C   ASP A  39      49.936  54.245  43.868  1.00109.97           C
ATOM    282  O   ASP A  39      50.210  55.067  44.742  1.00109.97           O
ATOM    283  N   ARG A  40      49.617  54.610  42.604  1.00151.37           N
ATOM    284  CA  ARG A  40      49.668  55.956  42.088  1.00151.37           C
ATOM    285  CB  ARG A  40      49.294  56.052  40.594  1.00151.37           C
ATOM    286  CG  ARG A  40      50.398  55.608  39.629  1.00151.37           C
ATOM    287  CD  ARG A  40      50.064  55.882  38.158  1.00151.37           C
ATOM    288  NE  ARG A  40      51.306  55.667  37.361  1.00151.37           N
ATOM    289  CZ  ARG A  40      51.616  54.429  36.876  1.00151.37           C
ATOM    290  NH1 ARG A  40      50.780  53.376  37.110  1.00151.37           N
ATOM    291  NH2 ARG A  40      52.760  54.249  36.154  1.00151.37           N
ATOM    292  C   ARG A  40      48.733  56.873  42.825  1.00151.37           C
ATOM    293  O   ARG A  40      49.072  58.025  43.094  1.00151.37           O
ATOM    294  N   ARG A  41      47.534  56.387  43.187  1.00106.57           N
ATOM    295  CA  ARG A  41      46.542  57.209  43.818  1.00106.57           C
ATOM    296  CB  ARG A  41      45.215  56.477  44.078  1.00106.57           C
ATOM    297  CG  ARG A  41      44.159  57.407  44.674  1.00106.57           C
ATOM    298  CD  ARG A  41      44.139  57.401  46.199  1.00106.57           C
ATOM    299  NE  ARG A  41      43.424  58.629  46.635  1.00106.57           N
ATOM    300  CZ  ARG A  41      44.080  59.508  47.445  1.00106.57           C
ATOM    301  NH1 ARG A  41      45.318  59.185  47.921  1.00106.57           N
ATOM    302  NH2 ARG A  41      43.505  60.699  47.777  1.00106.57           N
ATOM    303  C   ARG A  41      47.074  57.695  45.129  1.00106.57           C
ATOM    304  O   ARG A  41      46.653  58.736  45.628  1.00106.57           O
ATOM    305  N   ALA A  42      47.974  56.919  45.755  1.00 46.85           N
ATOM    306  CA  ALA A  42      48.526  57.298  47.023  1.00 46.85           C
ATOM    307  CB  ALA A  42      49.477  56.239  47.603  1.00 46.85           C
ATOM    308  C   ALA A  42      49.306  58.568  46.865  1.00 46.85           C
ATOM    309  O   ALA A  42      49.229  59.447  47.723  1.00 46.85           O
ATOM    310  N   LEU A  43      50.088  58.704  45.771  1.00112.04           N
ATOM    311  CA  LEU A  43      50.861  59.902  45.591  1.00112.04           C
ATOM    312  CB  LEU A  43      51.875  59.874  44.430  1.00112.04           C
ATOM    313  CG  LEU A  43      53.105  58.995  44.740  1.00112.04           C
ATOM    314  CD1 LEU A  43      52.740  57.503  44.740  1.00112.04           C
ATOM    315  CD2 LEU A  43      54.308  59.338  43.848  1.00112.04           C
ATOM    316  C   LEU A  43      49.945  61.071  45.414  1.00112.04           C
ATOM    317  O   LEU A  43      50.232  62.154  45.920  1.00112.04           O
ATOM    318  N   SER A  44      48.814  60.895  44.703  1.00 88.15           N
ATOM    319  CA  SER A  44      47.930  62.011  44.500  1.00 88.15           C
ATOM    320  CB  SER A  44      46.674  61.663  43.673  1.00 88.15           C
ATOM    321  OG  SER A  44      45.788  60.834  44.409  1.00 88.15           O
ATOM    322  C   SER A  44      47.466  62.510  45.838  1.00 88.15           C
ATOM    323  O   SER A  44      47.510  63.707  46.117  1.00 88.15           O
ATOM    324  N   GLY A  45      47.059  61.574  46.711  1.00 65.69           N
ATOM    325  CA  GLY A  45      46.497  61.795  48.017  1.00 65.69           C
ATOM    326  C   GLY A  45      47.495  62.437  48.928  1.00 65.69           C
ATOM    327  O   GLY A  45      47.128  62.932  49.990  1.00 65.69           O
ATOM    328  N   LEU A  46      48.789  62.323  48.588  1.00158.50           N
ATOM    329  CA  LEU A  46      49.914  62.787  49.352  1.00158.50           C
ATOM    330  CB  LEU A  46      51.224  62.158  48.817  1.00158.50           C
ATOM    331  CG  LEU A  46      52.505  62.389  49.644  1.00158.50           C
ATOM    332  CD1 LEU A  46      53.614  61.433  49.185  1.00158.50           C
ATOM    333  CD2 LEU A  46      52.988  63.844  49.574  1.00158.50           C
ATOM    334  C   LEU A  46      50.000  64.294  49.432  1.00158.50           C
ATOM    335  O   LEU A  46      50.563  64.827  50.387  1.00158.50           O
ATOM    336  N   ARG A  47      49.402  65.033  48.477  1.00160.69           N
ATOM    337  CA  ARG A  47      49.620  66.453  48.338  1.00160.69           C
ATOM    338  CB  ARG A  47      48.633  67.100  47.346  1.00160.69           C
ATOM    339  CG  ARG A  47      49.081  68.477  46.853  1.00160.69           C
ATOM    340  CD  ARG A  47      50.020  68.379  45.653  1.00160.69           C
ATOM    341  NE  ARG A  47      50.901  67.204  45.894  1.00160.69           N
ATOM    342  CZ  ARG A  47      51.029  66.259  44.918  1.00160.69           C
ATOM    343  NH1 ARG A  47      50.459  66.474  43.697  1.00160.69           N
ATOM    344  NH2 ARG A  47      51.707  65.101  45.165  1.00160.69           N
ATOM    345  C   ARG A  47      49.422  67.201  49.633  1.00160.69           C
ATOM    346  O   ARG A  47      50.167  68.132  49.939  1.00160.69           O
ATOM    347  N   ASP A  48      48.403  66.815  50.410  1.00 99.67           N
ATOM    348  CA  ASP A  48      47.898  67.482  51.581  1.00 99.67           C
ATOM    349  CB  ASP A  48      46.522  66.935  51.994  1.00 99.67           C
ATOM    350  CG  ASP A  48      45.552  67.141  50.836  1.00 99.67           C
ATOM    351  OD1 ASP A  48      45.997  67.573  49.740  1.00 99.67           O
ATOM    352  OD2 ASP A  48      44.342  66.852  51.035  1.00 99.67           O
ATOM    353  C   ASP A  48      48.768  67.430  52.819  1.00 99.67           C
ATOM    354  O   ASP A  48      48.612  68.295  53.678  1.00 99.67           O
ATOM    355  N   HIS A  49      49.673  66.436  52.978  1.00 97.94           N
ATOM    356  CA  HIS A  49      50.304  66.171  54.261  1.00 97.94           C
ATOM    357  ND1 HIS A  49      48.758  63.265  55.205  1.00 97.94           N
ATOM    358  CG  HIS A  49      49.526  63.787  54.191  1.00 97.94           C
ATOM    359  CB  HIS A  49      50.691  64.695  54.404  1.00 97.94           C
ATOM    360  NE2 HIS A  49      47.907  62.499  53.298  1.00 97.94           N
ATOM    361  CD2 HIS A  49      48.994  63.313  53.033  1.00 97.94           C
ATOM    362  CE1 HIS A  49      47.804  62.501  54.615  1.00 97.94           C
ATOM    363  C   HIS A  49      51.580  66.931  54.555  1.00 97.94           C
ATOM    364  O   HIS A  49      52.629  66.649  53.982  1.00 97.94           O
ATOM    365  N   PRO A  50      51.525  67.850  55.496  1.00102.55           N
ATOM    366  CA  PRO A  50      52.656  68.643  55.931  1.00102.55           C
ATOM    367  CD  PRO A  50      50.260  68.385  55.971  1.00102.55           C
ATOM    368  CB  PRO A  50      52.054  69.834  56.680  1.00102.55           C
ATOM    369  CG  PRO A  50      50.647  69.366  57.087  1.00102.55           C
ATOM    370  C   PRO A  50      53.699  67.933  56.768  1.00102.55           C
ATOM    371  O   PRO A  50      54.776  68.495  56.956  1.00102.55           O
ATOM    372  N   HIS A  51      53.349  66.791  57.389  1.00156.80           N
ATOM    373  CA  HIS A  51      54.155  65.981  58.276  1.00156.80           C
ATOM    374  ND1 HIS A  51      52.366  66.150  61.633  1.00156.80           N
ATOM    375  CG  HIS A  51      53.180  66.342  60.541  1.00156.80           C
ATOM    376  CB  HIS A  51      53.361  65.354  59.430  1.00156.80           C
ATOM    377  NE2 HIS A  51      53.347  68.126  61.910  1.00156.80           N
ATOM    378  CD2 HIS A  51      53.772  67.555  60.725  1.00156.80           C
ATOM    379  CE1 HIS A  51      52.505  67.246  62.420  1.00156.80           C
ATOM    380  C   HIS A  51      55.005  64.902  57.667  1.00156.80           C
ATOM    381  O   HIS A  51      55.677  64.193  58.417  1.00156.80           O
ATOM    382  N   LEU A  52      54.892  64.647  56.351  1.00173.20           N
ATOM    383  CA  LEU A  52      55.539  63.529  55.708  1.00173.20           C
ATOM    384  CB  LEU A  52      55.031  63.408  54.254  1.00173.20           C
ATOM    385  CG  LEU A  52      55.380  62.124  53.481  1.00173.20           C
ATOM    386  CD1 LEU A  52      54.695  62.124  52.105  1.00173.20           C
ATOM    387  CD2 LEU A  52      56.892  61.919  53.351  1.00173.20           C
ATOM    388  C   LEU A  52      57.040  63.610  55.766  1.00173.20           C
ATOM    389  O   LEU A  52      57.634  64.613  55.384  1.00173.20           O
ATOM    390  N   GLU A  53      57.665  62.602  56.420  1.00143.11           N
ATOM    391  CA  GLU A  53      59.085  62.389  56.523  1.00143.11           C
ATOM    392  CB  GLU A  53      59.441  61.972  57.950  1.00143.11           C
ATOM    393  CG  GLU A  53      58.996  63.082  58.904  1.00143.11           C
ATOM    394  CD  GLU A  53      59.222  62.655  60.341  1.00143.11           C
ATOM    395  OE1 GLU A  53      59.090  61.438  60.638  1.00143.11           O
ATOM    396  OE2 GLU A  53      59.524  63.554  61.168  1.00143.11           O
ATOM    397  C   GLU A  53      59.668  61.410  55.522  1.00143.11           C
ATOM    398  O   GLU A  53      60.795  61.602  55.071  1.00143.11           O
ATOM    399  N   SER A  54      58.962  60.304  55.162  1.00 98.09           N
ATOM    400  CA  SER A  54      59.668  59.356  54.328  1.00 98.09           C
ATOM    401  CB  SER A  54      60.471  58.340  55.156  1.00 98.09           C
ATOM    402  OG  SER A  54      61.408  59.017  55.981  1.00 98.09           O
ATOM    403  C   SER A  54      58.771  58.554  53.423  1.00 98.09           C
ATOM    404  O   SER A  54      58.092  57.622  53.845  1.00 98.09           O
ATOM    405  N   VAL A  55      58.816  58.837  52.110  1.00154.71           N
ATOM    406  CA  VAL A  55      58.032  58.102  51.158  1.00154.71           C
ATOM    407  CB  VAL A  55      57.421  59.010  50.120  1.00154.71           C
ATOM    408  CG1 VAL A  55      58.522  59.895  49.523  1.00154.71           C
ATOM    409  CG2 VAL A  55      56.688  58.171  49.069  1.00154.71           C
ATOM    410  C   VAL A  55      58.893  57.063  50.508  1.00154.71           C
ATOM    411  O   VAL A  55      60.047  57.330  50.171  1.00154.71           O
ATOM    412  N   HIS A  56      58.343  55.830  50.372  1.00 86.18           N
ATOM    413  CA  HIS A  56      59.001  54.731  49.713  1.00 86.18           C
ATOM    414  ND1 HIS A  56      61.690  53.313  51.402  1.00 86.18           N
ATOM    415  CG  HIS A  56      60.408  53.780  51.590  1.00 86.18           C
ATOM    416  CB  HIS A  56      59.278  53.532  50.636  1.00 86.18           C
ATOM    417  NE2 HIS A  56      61.707  54.465  53.303  1.00 86.18           N
ATOM    418  CD2 HIS A  56      60.436  54.482  52.755  1.00 86.18           C
ATOM    419  CE1 HIS A  56      62.425  53.751  52.455  1.00 86.18           C
ATOM    420  C   HIS A  56      58.089  54.265  48.615  1.00 86.18           C
ATOM    421  O   HIS A  56      57.040  53.687  48.884  1.00 86.18           O
ATOM    422  N   LEU A  57      58.475  54.477  47.337  1.00156.57           N
ATOM    423  CA  LEU A  57      57.595  54.135  46.244  1.00156.57           C
ATOM    424  CB  LEU A  57      57.623  55.121  45.059  1.00156.57           C
ATOM    425  CG  LEU A  57      57.329  56.593  45.413  1.00156.57           C
ATOM    426  CD1 LEU A  57      56.049  56.739  46.249  1.00156.57           C
ATOM    427  CD2 LEU A  57      58.553  57.291  46.011  1.00156.57           C
ATOM    428  C   LEU A  57      57.982  52.805  45.678  1.00156.57           C
ATOM    429  O   LEU A  57      59.011  52.703  45.012  1.00156.57           O
ATOM    430  N   LYS A  58      57.189  51.743  45.976  1.00207.04           N
ATOM    431  CA  LYS A  58      57.550  50.429  45.525  1.00207.04           C
ATOM    432  CB  LYS A  58      56.778  49.334  46.282  1.00207.04           C
ATOM    433  CG  LYS A  58      56.943  49.435  47.798  1.00207.04           C
ATOM    434  CD  LYS A  58      58.403  49.519  48.248  1.00207.04           C
ATOM    435  CE  LYS A  58      59.249  48.307  47.854  1.00207.04           C
ATOM    436  NZ  LYS A  58      60.664  48.535  48.226  1.00207.04           N
ATOM    437  C   LYS A  58      57.386  50.107  44.054  1.00207.04           C
ATOM    438  O   LYS A  58      58.292  50.327  43.254  1.00207.04           O
ATOM    439  N   GLY A  59      56.169  49.650  43.665  1.00 90.57           N
ATOM    440  CA  GLY A  59      55.945  48.992  42.393  1.00 90.57           C
ATOM    441  C   GLY A  59      55.941  49.798  41.126  1.00 90.57           C
ATOM    442  O   GLY A  59      56.692  49.493  40.200  1.00 90.57           O
ATOM    443  N   ASP A  60      55.099  50.844  41.029  1.00 98.89           N
ATOM    444  CA  ASP A  60      54.972  51.479  39.749  1.00 98.89           C
ATOM    445  CB  ASP A  60      53.759  50.995  38.934  1.00 98.89           C
ATOM    446  CG  ASP A  60      53.898  51.512  37.504  1.00 98.89           C
ATOM    447  OD1 ASP A  60      54.946  52.135  37.189  1.00 98.89           O
ATOM    448  OD2 ASP A  60      52.953  51.286  36.701  1.00 98.89           O
ATOM    449  C   ASP A  60      54.806  52.940  39.959  1.00 98.89           C
ATOM    450  O   ASP A  60      53.696  53.434  40.165  1.00 98.89           O
ATOM    451  N   PHE A  61      55.925  53.680  39.900  1.00198.03           N
ATOM    452  CA  PHE A  61      55.786  55.076  40.138  1.00198.03           C
ATOM    453  CB  PHE A  61      56.511  55.538  41.409  1.00198.03           C
ATOM    454  CG  PHE A  61      55.710  54.867  42.474  1.00198.03           C
ATOM    455  CD1 PHE A  61      54.590  55.482  42.987  1.00198.03           C
ATOM    456  CD2 PHE A  61      56.050  53.616  42.932  1.00198.03           C
ATOM    457  CE1 PHE A  61      53.827  54.870  43.953  1.00198.03           C
ATOM    458  CE2 PHE A  61      55.295  52.996  43.897  1.00198.03           C
ATOM    459  CZ  PHE A  61      54.187  53.628  44.412  1.00198.03           C
ATOM    460  C   PHE A  61      56.254  55.806  38.935  1.00198.03           C
ATOM    461  O   PHE A  61      57.434  55.803  38.587  1.00198.03           O
ATOM    462  N   THR A  62      55.286  56.478  38.295  1.00143.94           N
ATOM    463  CA  THR A  62      55.423  57.155  37.052  1.00143.94           C
ATOM    464  CB  THR A  62      54.092  57.265  36.373  1.00143.94           C
ATOM    465  OG1 THR A  62      54.243  57.697  35.036  1.00143.94           O
ATOM    466  CG2 THR A  62      53.213  58.239  37.170  1.00143.94           C
ATOM    467  C   THR A  62      55.992  58.522  37.278  1.00143.94           C
ATOM    468  O   THR A  62      56.110  58.999  38.407  1.00143.94           O
ATOM    469  N   LEU A  63      56.346  59.180  36.156  1.00 64.53           N
ATOM    470  CA  LEU A  63      56.971  60.471  36.096  1.00 64.53           C
ATOM    471  CB  LEU A  63      57.184  60.932  34.642  1.00 64.53           C
ATOM    472  CG  LEU A  63      57.840  62.320  34.504  1.00 64.53           C
ATOM    473  CD1 LEU A  63      59.323  62.291  34.922  1.00 64.53           C
ATOM    474  CD2 LEU A  63      57.605  62.917  33.111  1.00 64.53           C
ATOM    475  C   LEU A  63      56.064  61.478  36.726  1.00 64.53           C
ATOM    476  O   LEU A  63      56.520  62.376  37.434  1.00 64.53           O
ATOM    477  N   ALA A  64      54.748  61.361  36.472  1.00 39.84           N
ATOM    478  CA  ALA A  64      53.796  62.295  36.993  1.00 39.84           C
ATOM    479  CB  ALA A  64      52.358  61.992  36.539  1.00 39.84           C
ATOM    480  C   ALA A  64      53.815  62.236  38.487  1.00 39.84           C
ATOM    481  O   ALA A  64      53.749  63.266  39.157  1.00 39.84           O
ATOM    482  N   ASP A  65      53.909  61.014  39.042  1.00 80.05           N
ATOM    483  CA  ASP A  65      53.854  60.793  40.459  1.00 80.05           C
ATOM    484  CB  ASP A  65      53.929  59.296  40.796  1.00 80.05           C
ATOM    485  CG  ASP A  65      52.719  58.614  40.171  1.00 80.05           C
ATOM    486  OD1 ASP A  65      51.968  59.297  39.426  1.00 80.05           O
ATOM    487  OD2 ASP A  65      52.539  57.392  40.418  1.00 80.05           O
ATOM    488  C   ASP A  65      55.024  61.470  41.104  1.00 80.05           C
ATOM    489  O   ASP A  65      54.872  62.182  42.097  1.00 80.05           O
ATOM    490  N   LEU A  66      56.231  61.280  40.535  1.00108.76           N
ATOM    491  CA  LEU A  66      57.413  61.873  41.092  1.00108.76           C
ATOM    492  CB  LEU A  66      58.718  61.431  40.405  1.00108.76           C
ATOM    493  CG  LEU A  66      59.162  59.997  40.761  1.00108.76           C
ATOM    494  CD1 LEU A  66      59.585  59.898  42.235  1.00108.76           C
ATOM    495  CD2 LEU A  66      58.098  58.956  40.384  1.00108.76           C
ATOM    496  C   LEU A  66      57.303  63.361  41.002  1.00108.76           C
ATOM    497  O   LEU A  66      57.689  64.070  41.926  1.00108.76           O
ATOM    498  N   LYS A  67      56.751  63.883  39.896  1.00122.61           N
ATOM    499  CA  LYS A  67      56.658  65.303  39.720  1.00122.61           C
ATOM    500  CB  LYS A  67      56.111  65.699  38.342  1.00122.61           C
ATOM    501  CG  LYS A  67      56.409  67.155  37.991  1.00122.61           C
ATOM    502  CD  LYS A  67      56.227  67.466  36.510  1.00122.61           C
ATOM    503  CE  LYS A  67      54.769  67.380  36.063  1.00122.61           C
ATOM    504  NZ  LYS A  67      53.954  68.359  36.818  1.00122.61           N
ATOM    505  C   LYS A  67      55.772  65.879  40.791  1.00122.61           C
ATOM    506  O   LYS A  67      55.930  67.033  41.182  1.00122.61           O
ATOM    507  N   ALA A  68      54.768  65.099  41.233  1.00 64.80           N
ATOM    508  CA  ALA A  68      53.819  65.425  42.269  1.00 64.80           C
ATOM    509  CB  ALA A  68      52.682  64.396  42.361  1.00 64.80           C
ATOM    510  C   ALA A  68      54.470  65.500  43.626  1.00 64.80           C
ATOM    511  O   ALA A  68      54.010  66.242  44.494  1.00 64.80           O
ATOM    512  N   LEU A  69      55.525  64.691  43.855  1.00111.35           N
ATOM    513  CA  LEU A  69      56.237  64.565  45.111  1.00111.35           C
ATOM    514  CB  LEU A  69      57.313  63.458  45.116  1.00111.35           C
ATOM    515  CG  LEU A  69      56.740  62.027  45.101  1.00111.35           C
ATOM    516  CD1 LEU A  69      57.857  60.974  45.217  1.00111.35           C
ATOM    517  CD2 LEU A  69      55.655  61.852  46.176  1.00111.35           C
ATOM    518  C   LEU A  69      56.915  65.834  45.598  1.00111.35           C
ATOM    519  O   LEU A  69      56.965  65.998  46.814  1.00111.35           O
ATOM    520  N   PRO A  70      57.398  66.765  44.801  1.00131.91           N
ATOM    521  CA  PRO A  70      58.206  67.862  45.289  1.00131.91           C
ATOM    522  CD  PRO A  70      57.748  66.463  43.419  1.00131.91           C
ATOM    523  CB  PRO A  70      58.738  68.578  44.055  1.00131.91           C
ATOM    524  CG  PRO A  70      58.833  67.467  43.008  1.00131.91           C
ATOM    525  C   PRO A  70      57.643  68.844  46.267  1.00131.91           C
ATOM    526  O   PRO A  70      58.201  69.935  46.350  1.00131.91           O
ATOM    527  N   THR A  71      56.513  68.576  46.937  1.00 68.82           N
ATOM    528  CA  THR A  71      56.092  69.514  47.941  1.00 68.82           C
ATOM    529  CB  THR A  71      54.671  69.956  47.759  1.00 68.82           C
ATOM    530  OG1 THR A  71      53.797  68.837  47.823  1.00 68.82           O
ATOM    531  CG2 THR A  71      54.548  70.653  46.395  1.00 68.82           C
ATOM    532  C   THR A  71      56.182  68.839  49.284  1.00 68.82           C
ATOM    533  O   THR A  71      55.552  67.807  49.504  1.00 68.82           O
ATOM    534  N   THR A  72      56.987  69.420  50.205  1.00143.67           N
ATOM    535  CA  THR A  72      57.200  68.990  51.569  1.00143.67           C
ATOM    536  CB  THR A  72      56.003  69.143  52.473  1.00143.67           C
ATOM    537  OG1 THR A  72      56.410  69.039  53.830  1.00143.67           O
ATOM    538  CG2 THR A  72      54.978  68.039  52.173  1.00143.67           C
ATOM    539  C   THR A  72      57.683  67.570  51.656  1.00143.67           C
ATOM    540  O   THR A  72      57.496  66.921  52.686  1.00143.67           O
ATOM    541  N   LEU A  73      58.349  67.050  50.603  1.00159.73           N
ATOM    542  CA  LEU A  73      58.885  65.717  50.696  1.00159.73           C
ATOM    543  CB  LEU A  73      58.851  64.903  49.389  1.00159.73           C
ATOM    544  CG  LEU A  73      57.520  64.164  49.159  1.00159.73           C
ATOM    545  CD1 LEU A  73      57.418  62.944  50.087  1.00159.73           C
ATOM    546  CD2 LEU A  73      56.309  65.095  49.315  1.00159.73           C
ATOM    547  C   LEU A  73      60.298  65.786  51.185  1.00159.73           C
ATOM    548  O   LEU A  73      61.156  66.429  50.585  1.00159.73           O
ATOM    549  N   ARG A  74      60.490  65.242  52.401  1.00191.91           N
ATOM    550  CA  ARG A  74      61.696  65.092  53.166  1.00191.91           C
ATOM    551  CB  ARG A  74      61.342  65.056  54.655  1.00191.91           C
ATOM    552  CG  ARG A  74      60.578  66.320  55.061  1.00191.91           C
ATOM    553  CD  ARG A  74      59.887  66.223  56.418  1.00191.91           C
ATOM    554  NE  ARG A  74      60.944  66.240  57.469  1.00191.91           N
ATOM    555  CZ  ARG A  74      60.603  66.278  58.792  1.00191.91           C
ATOM    556  NH1 ARG A  74      59.288  66.297  59.160  1.00191.91           N
ATOM    557  NH2 ARG A  74      61.581  66.290  59.744  1.00191.91           N
ATOM    558  C   ARG A  74      62.501  63.863  52.819  1.00191.91           C
ATOM    559  O   ARG A  74      63.729  63.890  52.892  1.00191.91           O
ATOM    560  N   HIS A  75      61.835  62.720  52.529  1.00127.84           N
ATOM    561  CA  HIS A  75      62.567  61.537  52.169  1.00127.84           C
ATOM    562  ND1 HIS A  75      63.739  58.421  52.292  1.00127.84           N
ATOM    563  CG  HIS A  75      63.963  59.640  52.890  1.00127.84           C
ATOM    564  CB  HIS A  75      62.887  60.582  53.322  1.00127.84           C
ATOM    565  NE2 HIS A  75      65.944  58.697  52.376  1.00127.84           N
ATOM    566  CD2 HIS A  75      65.315  59.793  52.935  1.00127.84           C
ATOM    567  CE1 HIS A  75      64.958  57.900  52.005  1.00127.84           C
ATOM    568  C   HIS A  75      61.751  60.799  51.144  1.00127.84           C
ATOM    569  O   HIS A  75      60.536  60.657  51.252  1.00127.84           O
ATOM    570  N   LEU A  76      62.466  60.535  50.045  1.00332.69           N
ATOM    571  CA  LEU A  76      62.231  60.053  48.717  1.00332.69           C
ATOM    572  CB  LEU A  76      62.773  60.996  47.638  1.00332.69           C
ATOM    573  CG  LEU A  76      61.733  62.074  47.278  1.00332.69           C
ATOM    574  CD1 LEU A  76      60.474  61.400  46.709  1.00332.69           C
ATOM    575  CD2 LEU A  76      61.412  63.020  48.441  1.00332.69           C
ATOM    576  C   LEU A  76      62.359  58.663  48.174  1.00332.69           C
ATOM    577  O   LEU A  76      62.278  58.628  46.949  1.00332.69           O
ATOM    578  N   ASP A  77      62.704  57.573  48.900  1.00116.31           N
ATOM    579  CA  ASP A  77      63.022  56.287  48.287  1.00116.31           C
ATOM    580  CB  ASP A  77      62.927  55.097  49.254  1.00116.31           C
ATOM    581  CG  ASP A  77      63.426  53.869  48.500  1.00116.31           C
ATOM    582  OD1 ASP A  77      64.411  54.007  47.724  1.00116.31           O
ATOM    583  OD2 ASP A  77      62.820  52.781  48.675  1.00116.31           O
ATOM    584  C   ASP A  77      62.188  55.937  47.072  1.00116.31           C
ATOM    585  O   ASP A  77      60.960  55.929  47.104  1.00116.31           O
ATOM    586  N   LEU A  78      62.916  55.746  45.945  1.00234.12           N
ATOM    587  CA  LEU A  78      62.553  55.431  44.582  1.00234.12           C
ATOM    588  CB  LEU A  78      63.684  55.752  43.594  1.00234.12           C
ATOM    589  CG  LEU A  78      64.073  57.237  43.566  1.00234.12           C
ATOM    590  CD1 LEU A  78      64.705  57.687  44.892  1.00234.12           C
ATOM    591  CD2 LEU A  78      64.971  57.538  42.367  1.00234.12           C
ATOM    592  C   LEU A  78      62.200  53.988  44.362  1.00234.12           C
ATOM    593  O   LEU A  78      61.622  53.665  43.327  1.00234.12           O
ATOM    594  N   SER A  79      62.689  53.083  45.232  1.00142.22           N
ATOM    595  CA  SER A  79      62.461  51.659  45.233  1.00142.22           C
ATOM    596  CB  SER A  79      61.128  51.203  45.850  1.00142.22           C
ATOM    597  OG  SER A  79      61.092  51.508  47.236  1.00142.22           O
ATOM    598  C   SER A  79      62.627  51.013  43.888  1.00142.22           C
ATOM    599  O   SER A  79      63.250  51.551  42.974  1.00142.22           O
ATOM    600  N   GLU A  80      62.062  49.790  43.782  1.00130.11           N
ATOM    601  CA  GLU A  80      62.155  48.895  42.660  1.00130.11           C
ATOM    602  CB  GLU A  80      61.574  47.491  42.922  1.00130.11           C
ATOM    603  CG  GLU A  80      60.081  47.455  43.246  1.00130.11           C
ATOM    604  CD  GLU A  80      59.926  47.503  44.760  1.00130.11           C
ATOM    605  OE1 GLU A  80      60.927  47.831  45.451  1.00130.11           O
ATOM    606  OE2 GLU A  80      58.801  47.205  45.245  1.00130.11           O
ATOM    607  C   GLU A  80      61.504  49.439  41.419  1.00130.11           C
ATOM    608  O   GLU A  80      61.866  49.001  40.330  1.00130.11           O
ATOM    609  N   CYS A  81      60.524  50.363  41.564  1.00130.12           N
ATOM    610  CA  CYS A  81      59.681  50.986  40.557  1.00130.12           C
ATOM    611  CB  CYS A  81      59.662  52.525  40.632  1.00130.12           C
ATOM    612  SG  CYS A  81      58.995  53.169  42.190  1.00130.12           S
ATOM    613  C   CYS A  81      60.079  50.647  39.148  1.00130.12           C
ATOM    614  O   CYS A  81      61.044  51.181  38.605  1.00130.12           O
ATOM    615  N   THR A  82      59.289  49.748  38.531  1.00 56.03           N
ATOM    616  CA  THR A  82      59.457  49.184  37.221  1.00 56.03           C
ATOM    617  CB  THR A  82      58.503  48.052  36.978  1.00 56.03           C
ATOM    618  OG1 THR A  82      57.163  48.521  37.029  1.00 56.03           O
ATOM    619  CG2 THR A  82      58.727  46.991  38.069  1.00 56.03           C
ATOM    620  C   THR A  82      59.243  50.199  36.135  1.00 56.03           C
ATOM    621  O   THR A  82      59.847  50.082  35.070  1.00 56.03           O
ATOM    622  N   GLY A  83      58.380  51.209  36.373  1.00 44.75           N
ATOM    623  CA  GLY A  83      57.966  52.149  35.364  1.00 44.75           C
ATOM    624  C   GLY A  83      59.131  52.672  34.574  1.00 44.75           C
ATOM    625  O   GLY A  83      60.014  53.355  35.091  1.00 44.75           O
ATOM    626  N   SER A  84      59.122  52.359  33.259  1.00 62.86           N
ATOM    627  CA  SER A  84      60.115  52.816  32.324  1.00 62.86           C
ATOM    628  CB  SER A  84      60.026  52.114  30.956  1.00 62.86           C
ATOM    629  OG  SER A  84      61.034  52.615  30.090  1.00 62.86           O
ATOM    630  C   SER A  84      59.855  54.281  32.117  1.00 62.86           C
ATOM    631  O   SER A  84      60.603  54.965  31.420  1.00 62.86           O
ATOM    632  N   ALA A  85      58.706  54.726  32.670  1.00109.35           N
ATOM    633  CA  ALA A  85      58.060  56.014  32.726  1.00109.35           C
ATOM    634  CB  ALA A  85      56.593  55.911  33.173  1.00109.35           C
ATOM    635  C   ALA A  85      58.701  57.048  33.626  1.00109.35           C
ATOM    636  O   ALA A  85      58.355  58.218  33.517  1.00109.35           O
ATOM    637  N   LYS A  86      59.457  56.664  34.674  1.00125.64           N
ATOM    638  CA  LYS A  86      60.031  57.631  35.588  1.00125.64           C
ATOM    639  CB  LYS A  86      60.644  56.879  36.778  1.00125.64           C
ATOM    640  CG  LYS A  86      60.780  57.672  38.071  1.00125.64           C
ATOM    641  CD  LYS A  86      60.969  56.740  39.270  1.00125.64           C
ATOM    642  CE  LYS A  86      60.674  57.387  40.622  1.00125.64           C
ATOM    643  NZ  LYS A  86      60.523  56.333  41.652  1.00125.64           N
ATOM    644  C   LYS A  86      61.117  58.446  34.935  1.00125.64           C
ATOM    645  O   LYS A  86      61.003  59.659  34.760  1.00125.64           O
ATOM    646  N   SER A  87      62.211  57.770  34.535  1.00152.01           N
ATOM    647  CA  SER A  87      63.283  58.391  33.809  1.00152.01           C
ATOM    648  CB  SER A  87      62.818  59.068  32.509  1.00152.01           C
ATOM    649  OG  SER A  87      62.285  58.094  31.622  1.00152.01           O
ATOM    650  C   SER A  87      64.039  59.393  34.637  1.00152.01           C
ATOM    651  O   SER A  87      63.774  59.610  35.817  1.00152.01           O
ATOM    652  N   PHE A  88      65.027  60.036  33.980  1.00 69.35           N
ATOM    653  CA  PHE A  88      65.909  61.014  34.542  1.00 69.35           C
ATOM    654  CB  PHE A  88      66.956  61.499  33.525  1.00 69.35           C
ATOM    655  CG  PHE A  88      67.695  62.645  34.118  1.00 69.35           C
ATOM    656  CD1 PHE A  88      68.653  62.451  35.085  1.00 69.35           C
ATOM    657  CD2 PHE A  88      67.430  63.925  33.683  1.00 69.35           C
ATOM    658  CE1 PHE A  88      69.327  63.525  35.617  1.00 69.35           C
ATOM    659  CE2 PHE A  88      68.103  65.000  34.212  1.00 69.35           C
ATOM    660  CZ  PHE A  88      69.054  64.800  35.183  1.00 69.35           C
ATOM    661  C   PHE A  88      65.104  62.188  34.988  1.00 69.35           C
ATOM    662  O   PHE A  88      65.414  62.805  36.005  1.00 69.35           O
ATOM    663  N   ARG A  89      64.053  62.534  34.222  1.00167.24           N
ATOM    664  CA  ARG A  89      63.236  63.665  34.540  1.00167.24           C
ATOM    665  CB  ARG A  89      62.074  63.868  33.555  1.00167.24           C
ATOM    666  CG  ARG A  89      62.520  64.345  32.175  1.00167.24           C
ATOM    667  CD  ARG A  89      62.932  65.818  32.145  1.00167.24           C
ATOM    668  NE  ARG A  89      61.708  66.630  32.384  1.00167.24           N
ATOM    669  CZ  ARG A  89      60.922  67.005  31.334  1.00167.24           C
ATOM    670  NH1 ARG A  89      61.252  66.622  30.066  1.00167.24           N
ATOM    671  NH2 ARG A  89      59.807  67.762  31.559  1.00167.24           N
ATOM    672  C   ARG A  89      62.624  63.475  35.891  1.00167.24           C
ATOM    673  O   ARG A  89      62.657  64.384  36.714  1.00167.24           O
ATOM    674  N   ALA A  90      62.063  62.289  36.181  1.00 44.66           N
ATOM    675  CA  ALA A  90      61.412  62.108  37.443  1.00 44.66           C
ATOM    676  CB  ALA A  90      60.778  60.714  37.594  1.00 44.66           C
ATOM    677  C   ALA A  90      62.419  62.273  38.538  1.00 44.66           C
ATOM    678  O   ALA A  90      62.162  62.963  39.522  1.00 44.66           O
ATOM    679  N   ILE A  91      63.616  61.678  38.377  1.00156.98           N
ATOM    680  CA  ILE A  91      64.600  61.719  39.421  1.00156.98           C
ATOM    681  CB  ILE A  91      65.809  60.863  39.144  1.00156.98           C
ATOM    682  CG2 ILE A  91      66.697  61.604  38.137  1.00156.98           C
ATOM    683  CG1 ILE A  91      66.546  60.487  40.444  1.00156.98           C
ATOM    684  CD1 ILE A  91      67.178  61.657  41.195  1.00156.98           C
ATOM    685  C   ILE A  91      65.019  63.145  39.659  1.00156.98           C
ATOM    686  O   ILE A  91      65.245  63.549  40.797  1.00156.98           O
ATOM    687  N   ALA A  92      65.162  63.959  38.596  1.00 39.27           N
ATOM    688  CA  ALA A  92      65.537  65.337  38.797  1.00 39.27           C
ATOM    689  CB  ALA A  92      65.666  66.111  37.476  1.00 39.27           C
ATOM    690  C   ALA A  92      64.454  65.997  39.596  1.00 39.27           C
ATOM    691  O   ALA A  92      64.705  66.752  40.536  1.00 39.27           O
ATOM    692  N   TYR A  93      63.204  65.683  39.233  1.00214.69           N
ATOM    693  CA  TYR A  93      61.997  66.162  39.834  1.00214.69           C
ATOM    694  CB  TYR A  93      60.702  65.904  39.031  1.00214.69           C
ATOM    695  CG  TYR A  93      60.692  66.881  37.897  1.00214.69           C
ATOM    696  CD1 TYR A  93      60.457  68.212  38.150  1.00214.69           C
ATOM    697  CD2 TYR A  93      60.939  66.500  36.598  1.00214.69           C
ATOM    698  CE1 TYR A  93      60.452  69.137  37.131  1.00214.69           C
ATOM    699  CE2 TYR A  93      60.937  67.415  35.572  1.00214.69           C
ATOM    700  CZ  TYR A  93      60.688  68.738  35.838  1.00214.69           C
ATOM    701  OH  TYR A  93      60.686  69.681  34.789  1.00214.69           O
ATOM    702  C   TYR A  93      61.861  65.623  41.222  1.00214.69           C
ATOM    703  O   TYR A  93      60.830  65.867  41.833  1.00214.69           O
ATOM    704  N   LEU A  94      62.679  64.611  41.584  1.00136.93           N
ATOM    705  CA  LEU A  94      62.880  64.079  42.915  1.00136.93           C
ATOM    706  CB  LEU A  94      63.555  62.704  42.793  1.00136.93           C
ATOM    707  CG  LEU A  94      63.766  61.930  44.098  1.00136.93           C
ATOM    708  CD1 LEU A  94      62.457  61.267  44.536  1.00136.93           C
ATOM    709  CD2 LEU A  94      64.942  60.948  43.985  1.00136.93           C
ATOM    710  C   LEU A  94      63.854  64.938  43.698  1.00136.93           C
ATOM    711  O   LEU A  94      63.623  65.321  44.845  1.00136.93           O
ATOM    712  N   ALA A  95      64.972  65.286  43.024  1.00 70.38           N
ATOM    713  CA  ALA A  95      66.171  65.911  43.526  1.00 70.38           C
ATOM    714  CB  ALA A  95      67.246  66.074  42.439  1.00 70.38           C
ATOM    715  C   ALA A  95      65.923  67.264  44.109  1.00 70.38           C
ATOM    716  O   ALA A  95      66.672  67.711  44.976  1.00 70.38           O
ATOM    717  N   GLY A  96      64.906  67.975  43.608  1.00 50.67           N
ATOM    718  CA  GLY A  96      64.605  69.309  44.041  1.00 50.67           C
ATOM    719  C   GLY A  96      64.310  69.352  45.515  1.00 50.67           C
ATOM    720  O   GLY A  96      64.527  70.377  46.152  1.00 50.67           O
ATOM    721  N   LEU A  97      63.757  68.282  46.114  1.00109.70           N
ATOM    722  CA  LEU A  97      63.389  68.385  47.503  1.00109.70           C
ATOM    723  CB  LEU A  97      62.550  67.208  48.032  1.00109.70           C
ATOM    724  CG  LEU A  97      61.146  67.098  47.415  1.00109.70           C
ATOM    725  CD1 LEU A  97      60.321  68.365  47.691  1.00109.70           C
ATOM    726  CD2 LEU A  97      61.209  66.709  45.932  1.00109.70           C
ATOM    727  C   LEU A  97      64.596  68.452  48.386  1.00109.70           C
ATOM    728  O   LEU A  97      65.646  67.873  48.111  1.00109.70           O
ATOM    729  N   PRO A  98      64.457  69.222  49.435  1.00 90.79           N
ATOM    730  CA  PRO A  98      65.415  69.224  50.499  1.00 90.79           C
ATOM    731  CD  PRO A  98      63.646  70.426  49.413  1.00 90.79           C
ATOM    732  CB  PRO A  98      65.171  70.507  51.293  1.00 90.79           C
ATOM    733  CG  PRO A  98      63.774  70.976  50.842  1.00 90.79           C
ATOM    734  C   PRO A  98      65.084  67.972  51.238  1.00 90.79           C
ATOM    735  O   PRO A  98      63.896  67.660  51.335  1.00 90.79           O
ATOM    736  N   LEU A  99      66.076  67.236  51.773  1.00 70.61           N
ATOM    737  CA  LEU A  99      65.684  66.017  52.414  1.00 70.61           C
ATOM    738  CB  LEU A  99      66.273  64.745  51.770  1.00 70.61           C
ATOM    739  CG  LEU A  99      65.772  64.477  50.337  1.00 70.61           C
ATOM    740  CD1 LEU A  99      66.388  63.196  49.761  1.00 70.61           C
ATOM    741  CD2 LEU A  99      64.240  64.472  50.263  1.00 70.61           C
ATOM    742  C   LEU A  99      66.134  66.051  53.834  1.00 70.61           C
ATOM    743  O   LEU A  99      67.325  66.173  54.111  1.00 70.61           O
ATOM    744  N   GLU A 100      65.170  65.912  54.764  1.00130.01           N
ATOM    745  CA  GLU A 100      65.428  65.916  56.175  1.00130.01           C
ATOM    746  CB  GLU A 100      65.995  64.583  56.684  1.00130.01           C
ATOM    747  CG  GLU A 100      64.989  63.438  56.569  1.00130.01           C
ATOM    748  CD  GLU A 100      63.797  63.813  57.434  1.00130.01           C
ATOM    749  OE1 GLU A 100      63.901  63.665  58.681  1.00130.01           O
ATOM    750  OE2 GLU A 100      62.771  64.264  56.862  1.00130.01           O
ATOM    751  C   GLU A 100      66.402  67.031  56.545  1.00130.01           C
ATOM    752  O   GLU A 100      66.587  67.975  55.733  1.00130.01           O
ATOM    753  OXT GLU A 100      66.967  66.952  57.671  1.00130.01           O
TER
END
