# Supplementary material for: Effective Identification of Bacterial Type III Secretion Signals Using Joint Element Features
Source: PLoS One. 2013 Apr 4;8(4):e59754. doi: 10.1371/journal.pone.0059754 (PMC3617162; doi:10.1371/journal.pone.0059754)
Supplement: Zip file S1 — Predicted 3D structure of T3S and non-T3S signal sequences. (ZIP) [file pone.0059754.s017.zip › Supplemental_Zip_FileS1.Predicted_structure/Pos/model1.pdb]

HEADER protein
METHOD
METHOD    The models are generated by I-TASSER which combines the
METHOD    methods of threading, ab initio modeling and structural
METHOD    refinement. The procedure is fully automated.
METHOD
METHOD    Please cite following articles when you use the I-TASSER server:
METHOD 1. Ambrish Roy, Alper Kucukural, Yang Zhang. I-TASSER: a unified
METHOD    platform for automated protein structure and function prediction.
METHOD    Nature Protocols, vol 5, 725-738 (2010). 
METHOD 2. Yang Zhang. I-TASSER server for protein 3D structure prediction.
METHOD    BMC Bioinformatics, vol 9, 40 (2008).
METHOD
MODEL  1
REMARK PARENT 2fm8_C 2fm8 2fm9 1mw5_A 
ATOM      1  N   HIS A   1      39.947  44.012  63.812  1.00                  
ATOM      2  CA  HIS A   1      39.888  44.707  62.528  1.00                  
ATOM      3  HA  HIS A   1      40.107  44.003  61.725  1.00                  
ATOM      4  CB  HIS A   1      38.436  45.216  62.391  1.00                  
ATOM      5  HB1 HIS A   1      38.153  45.724  63.314  1.00                  
ATOM      6  HB2 HIS A   1      37.782  44.348  62.298  1.00                  
ATOM      7  CG  HIS A   1      38.133  46.163  61.256  1.00                  
ATOM      8  ND1 HIS A   1      38.312  47.552  61.277  1.00                  
ATOM      9  CE1 HIS A   1      37.797  48.005  60.124  1.00                  
ATOM     10  HE1 HIS A   1      37.790  49.041  59.814  1.00                  
ATOM     11  NE2 HIS A   1      37.301  46.990  59.399  1.00                  
ATOM     12  HE2 HIS A   1      36.872  47.081  58.489  1.00                  
ATOM     13  CD2 HIS A   1      37.505  45.820  60.095  1.00                  
ATOM     14  HD2 HIS A   1      37.197  44.822  59.811  1.00                  
ATOM     15  C   HIS A   1      40.929  45.800  62.480  1.00                  
ATOM     16  O   HIS A   1      41.926  45.663  61.775  1.00                  
ATOM     17  N   ASN A   2      40.694  46.880  63.231  1.00                  
ATOM     18  H   ASN A   2      39.862  46.845  63.802  1.00                  
ATOM     19  CA  ASN A   2      41.474  48.117  63.247  1.00                  
ATOM     20  HA  ASN A   2      40.917  48.859  63.822  1.00                  
ATOM     21  CB  ASN A   2      42.793  47.827  63.988  1.00                  
ATOM     22  HB1 ASN A   2      43.388  48.728  64.082  1.00                  
ATOM     23  HB2 ASN A   2      43.375  47.102  63.422  1.00                  
ATOM     24  CG  ASN A   2      42.561  47.308  65.386  1.00                  
ATOM     25  OD1 ASN A   2      41.971  47.974  66.218  1.00                  
ATOM     26  ND2 ASN A   2      42.980  46.100  65.671  1.00                  
ATOM     27 1HD2 ASN A   2      43.394  45.507  64.972  1.00                  
ATOM     28 2HD2 ASN A   2      42.772  45.765  66.593  1.00                  
ATOM     29  C   ASN A   2      41.749  48.748  61.871  1.00                  
ATOM     30  O   ASN A   2      42.335  49.824  61.838  1.00                  
ATOM     31  N   VAL A   3      41.340  48.155  60.745  1.00                  
ATOM     32  H   VAL A   3      40.887  47.256  60.839  1.00                  
ATOM     33  CA  VAL A   3      41.552  48.667  59.388  1.00                  
ATOM     34  HA  VAL A   3      42.549  49.101  59.395  1.00                  
ATOM     35  CB  VAL A   3      41.616  47.574  58.295  1.00                  
ATOM     36  HB  VAL A   3      41.744  48.069  57.331  1.00                  
ATOM     37  CG1 VAL A   3      42.843  46.685  58.512  1.00                  
ATOM     38 1HG1 VAL A   3      42.721  46.095  59.416  1.00                  
ATOM     39 2HG1 VAL A   3      42.949  46.001  57.674  1.00                  
ATOM     40 3HG1 VAL A   3      43.745  47.290  58.587  1.00                  
ATOM     41  CG2 VAL A   3      40.402  46.650  58.207  1.00                  
ATOM     42 1HG2 VAL A   3      40.566  45.904  57.430  1.00                  
ATOM     43 2HG2 VAL A   3      40.243  46.139  59.157  1.00                  
ATOM     44 3HG2 VAL A   3      39.525  47.232  57.940  1.00                  
ATOM     45  C   VAL A   3      40.617  49.831  59.076  1.00                  
ATOM     46  O   VAL A   3      39.803  49.794  58.161  1.00                  
ATOM     47  N   ASN A   4      40.743  50.885  59.884  1.00                  
ATOM     48  H   ASN A   4      41.410  50.793  60.642  1.00                  
ATOM     49  CA  ASN A   4      39.856  52.032  59.920  1.00                  
ATOM     50  HA  ASN A   4      39.198  51.981  59.049  1.00                  
ATOM     51  CB  ASN A   4      38.934  51.926  61.162  1.00                  
ATOM     52  HB1 ASN A   4      38.275  51.072  61.013  1.00                  
ATOM     53  HB2 ASN A   4      38.306  52.814  61.216  1.00                  
ATOM     54  CG  ASN A   4      39.619  51.748  62.514  1.00                  
ATOM     55  OD1 ASN A   4      40.768  52.104  62.716  1.00                  
ATOM     56  ND2 ASN A   4      38.949  51.174  63.486  1.00                  
ATOM     57 1HD2 ASN A   4      38.020  50.818  63.348  1.00                  
ATOM     58 2HD2 ASN A   4      39.414  51.106  64.378  1.00                  
ATOM     59  C   ASN A   4      40.592  53.380  59.768  1.00                  
ATOM     60  O   ASN A   4      40.348  54.115  58.812  1.00                  
ATOM     61  N   ASN A   5      41.571  53.648  60.625  1.00                  
ATOM     62  H   ASN A   5      41.614  53.041  61.436  1.00                  
ATOM     63  CA  ASN A   5      42.622  54.667  60.495  1.00                  
ATOM     64  HA  ASN A   5      42.830  54.822  59.435  1.00                  
ATOM     65  CB  ASN A   5      42.144  56.004  61.095  1.00                  
ATOM     66  HB1 ASN A   5      42.858  56.357  61.840  1.00                  
ATOM     67  HB2 ASN A   5      41.172  55.893  61.576  1.00                  
ATOM     68  CG  ASN A   5      42.031  57.068  60.020  1.00                  
ATOM     69  OD1 ASN A   5      42.703  58.079  60.039  1.00                  
ATOM     70  ND2 ASN A   5      41.206  56.850  59.023  1.00                  
ATOM     71 1HD2 ASN A   5      40.666  55.996  58.968  1.00                  
ATOM     72 2HD2 ASN A   5      41.172  57.566  58.320  1.00                  
ATOM     73  C   ASN A   5      43.945  54.180  61.101  1.00                  
ATOM     74  O   ASN A   5      45.001  54.668  60.723  1.00                  
ATOM     75  N   THR A   6      43.915  53.061  61.831  1.00                  
ATOM     76  H   THR A   6      43.069  52.833  62.342  1.00                  
ATOM     77  CA  THR A   6      44.859  51.941  61.663  1.00                  
ATOM     78  HA  THR A   6      45.850  52.376  61.565  1.00                  
ATOM     79  CB  THR A   6      44.895  51.058  62.932  1.00                  
ATOM     80  HB  THR A   6      45.079  50.014  62.685  1.00                  
ATOM     81  CG2 THR A   6      46.000  51.521  63.877  1.00                  
ATOM     82 1HG2 THR A   6      45.969  50.925  64.789  1.00                  
ATOM     83 2HG2 THR A   6      46.974  51.390  63.405  1.00                  
ATOM     84 3HG2 THR A   6      45.855  52.571  64.134  1.00                  
ATOM     85  OG1 THR A   6      43.695  51.164  63.662  1.00                  
ATOM     86  HG1 THR A   6      43.020  50.690  63.144  1.00                  
ATOM     87  C   THR A   6      44.632  51.162  60.349  1.00                  
ATOM     88  O   THR A   6      44.818  49.952  60.300  1.00                  
ATOM     89  N   GLN A   7      44.235  51.860  59.270  1.00                  
ATOM     90  H   GLN A   7      44.243  52.862  59.380  1.00                  
ATOM     91  CA  GLN A   7      43.791  51.396  57.937  1.00                  
ATOM     92  HA  GLN A   7      42.974  50.701  58.099  1.00                  
ATOM     93  CB  GLN A   7      43.209  52.590  57.168  1.00                  
ATOM     94  HB1 GLN A   7      44.012  53.182  56.726  1.00                  
ATOM     95  HB2 GLN A   7      42.666  53.229  57.859  1.00                  
ATOM     96  CG  GLN A   7      42.228  52.127  56.082  1.00                  
ATOM     97  HG1 GLN A   7      41.374  51.634  56.546  1.00                  
ATOM     98  HG2 GLN A   7      42.713  51.423  55.405  1.00                  
ATOM     99  CD  GLN A   7      41.730  53.306  55.270  1.00                  
ATOM    100  OE1 GLN A   7      42.028  53.459  54.099  1.00                  
ATOM    101  NE2 GLN A   7      40.966  54.196  55.863  1.00                  
ATOM    102 1HE2 GLN A   7      40.689  54.090  56.831  1.00                  
ATOM    103 2HE2 GLN A   7      40.668  54.962  55.288  1.00                  
ATOM    104  C   GLN A   7      44.837  50.618  57.114  1.00                  
ATOM    105  O   GLN A   7      45.196  51.008  56.011  1.00                  
ATOM    106  N   ALA A   8      45.425  49.581  57.713  1.00                  
ATOM    107  H   ALA A   8      45.043  49.291  58.606  1.00                  
ATOM    108  CA  ALA A   8      46.810  49.185  57.460  1.00                  
ATOM    109  HA  ALA A   8      47.098  48.531  58.282  1.00                  
ATOM    110  CB  ALA A   8      46.877  48.336  56.182  1.00                  
ATOM    111  HB1 ALA A   8      47.886  47.953  56.059  1.00                  
ATOM    112  HB2 ALA A   8      46.182  47.498  56.251  1.00                  
ATOM    113  HB3 ALA A   8      46.627  48.941  55.309  1.00                  
ATOM    114  C   ALA A   8      47.809  50.356  57.495  1.00                  
ATOM    115  O   ALA A   8      48.906  50.298  56.942  1.00                  
ATOM    116  N   THR A   9      47.457  51.394  58.261  1.00                  
ATOM    117  H   THR A   9      46.505  51.451  58.584  1.00                  
ATOM    118  CA  THR A   9      48.352  52.499  58.594  1.00                  
ATOM    119  HA  THR A   9      48.650  52.964  57.654  1.00                  
ATOM    120  CB  THR A   9      47.672  53.589  59.419  1.00                  
ATOM    121  HB  THR A   9      47.377  53.182  60.383  1.00                  
ATOM    122  CG2 THR A   9      48.505  54.849  59.642  1.00                  
ATOM    123 1HG2 THR A   9      47.901  55.611  60.135  1.00                  
ATOM    124 2HG2 THR A   9      49.361  54.628  60.280  1.00                  
ATOM    125 3HG2 THR A   9      48.859  55.235  58.686  1.00                  
ATOM    126  OG1 THR A   9      46.535  53.993  58.708  1.00                  
ATOM    127  HG1 THR A   9      46.050  54.585  59.312  1.00                  
ATOM    128  C   THR A   9      49.647  52.028  59.249  1.00                  
ATOM    129  O   THR A   9      50.691  52.654  59.103  1.00                  
ATOM    130  N   THR A  10      49.605  50.855  59.889  1.00                  
ATOM    131  H   THR A  10      48.714  50.389  59.955  1.00                  
ATOM    132  CA  THR A  10      50.789  50.154  60.398  1.00                  
ATOM    133  HA  THR A  10      51.520  50.924  60.636  1.00                  
ATOM    134  CB  THR A  10      50.488  49.448  61.732  1.00                  
ATOM    135  HB  THR A  10      49.921  50.133  62.364  1.00                  
ATOM    136  CG2 THR A  10      49.696  48.149  61.594  1.00                  
ATOM    137 1HG2 THR A  10      49.514  47.746  62.590  1.00                  
ATOM    138 2HG2 THR A  10      48.744  48.346  61.103  1.00                  
ATOM    139 3HG2 THR A  10      50.249  47.403  61.024  1.00                  
ATOM    140  OG1 THR A  10      51.693  49.152  62.393  1.00                  
ATOM    141  HG1 THR A  10      52.178  48.553  61.810  1.00                  
ATOM    142  C   THR A  10      51.486  49.208  59.410  1.00                  
ATOM    143  O   THR A  10      52.316  48.391  59.813  1.00                  
ATOM    144  N   PHE A  11      51.275  49.369  58.103  1.00                  
ATOM    145  H   PHE A  11      50.531  49.994  57.812  1.00                  
ATOM    146  CA  PHE A  11      52.285  49.076  57.073  1.00                  
ATOM    147  HA  PHE A  11      52.687  48.083  57.282  1.00                  
ATOM    148  CB  PHE A  11      51.601  49.055  55.695  1.00                  
ATOM    149  HB1 PHE A  11      51.420  50.082  55.372  1.00                  
ATOM    150  HB2 PHE A  11      50.621  48.603  55.830  1.00                  
ATOM    151  CG  PHE A  11      52.277  48.294  54.560  1.00                  
ATOM    152  CD1 PHE A  11      53.512  47.621  54.700  1.00                  
ATOM    153  HD1 PHE A  11      54.066  47.657  55.627  1.00                  
ATOM    154  CE1 PHE A  11      54.040  46.875  53.628  1.00                  
ATOM    155  HE1 PHE A  11      54.981  46.353  53.744  1.00                  
ATOM    156  CZ  PHE A  11      53.336  46.791  52.414  1.00                  
ATOM    157  HZ  PHE A  11      53.741  46.220  51.592  1.00                  
ATOM    158  CE2 PHE A  11      52.105  47.452  52.273  1.00                  
ATOM    159  HE2 PHE A  11      51.549  47.387  51.349  1.00                  
ATOM    160  CD2 PHE A  11      51.586  48.207  53.337  1.00                  
ATOM    161  HD2 PHE A  11      50.633  48.706  53.225  1.00                  
ATOM    162  C   PHE A  11      53.419  50.088  57.170  1.00                  
ATOM    163  O   PHE A  11      53.811  50.714  56.184  1.00                  
ATOM    164  N   LEU A  12      53.907  50.268  58.403  1.00                  
ATOM    165  H   LEU A  12      53.593  49.615  59.111  1.00                  
ATOM    166  CA  LEU A  12      54.677  51.410  58.863  1.00                  
ATOM    167  HA  LEU A  12      54.198  52.285  58.421  1.00                  
ATOM    168  CB  LEU A  12      54.583  51.556  60.400  1.00                  
ATOM    169  HB1 LEU A  12      55.389  50.981  60.854  1.00                  
ATOM    170  HB2 LEU A  12      53.648  51.134  60.760  1.00                  
ATOM    171  CG  LEU A  12      54.668  53.022  60.888  1.00                  
ATOM    172  HG  LEU A  12      55.467  53.552  60.374  1.00                  
ATOM    173  CD1 LEU A  12      53.361  53.797  60.686  1.00                  
ATOM    174 1HD1 LEU A  12      53.474  54.812  61.067  1.00                  
ATOM    175 2HD1 LEU A  12      53.117  53.848  59.626  1.00                  
ATOM    176 3HD1 LEU A  12      52.545  53.305  61.214  1.00                  
ATOM    177  CD2 LEU A  12      54.982  53.030  62.384  1.00                  
ATOM    178 1HD2 LEU A  12      55.057  54.058  62.736  1.00                  
ATOM    179 2HD2 LEU A  12      54.195  52.512  62.935  1.00                  
ATOM    180 3HD2 LEU A  12      55.935  52.533  62.561  1.00                  
ATOM    181  C   LEU A  12      56.099  51.416  58.338  1.00                  
ATOM    182  O   LEU A  12      56.918  52.116  58.924  1.00                  
ATOM    183  N   TYR A  13      56.343  50.583  57.308  1.00                  
ATOM    184  H   TYR A  13      55.513  50.230  56.857  1.00                  
ATOM    185  CA  TYR A  13      57.606  50.119  56.762  1.00                  
ATOM    186  HA  TYR A  13      57.717  49.060  56.999  1.00                  
ATOM    187  CB  TYR A  13      57.649  50.263  55.228  1.00                  
ATOM    188  HB1 TYR A  13      57.263  51.249  54.967  1.00                  
ATOM    189  HB2 TYR A  13      56.976  49.523  54.793  1.00                  
ATOM    190  CG  TYR A  13      59.031  50.102  54.591  1.00                  
ATOM    191  CD1 TYR A  13      59.687  48.855  54.574  1.00                  
ATOM    192  HD1 TYR A  13      59.219  47.986  55.020  1.00                  
ATOM    193  CE1 TYR A  13      60.963  48.729  53.980  1.00                  
ATOM    194  HE1 TYR A  13      61.467  47.775  53.973  1.00                  
ATOM    195  CZ  TYR A  13      61.592  49.846  53.378  1.00                  
ATOM    196  OH  TYR A  13      62.814  49.728  52.787  1.00                  
ATOM    197  HH  TYR A  13      63.099  50.544  52.320  1.00                  
ATOM    198  CE2 TYR A  13      60.941  51.094  53.412  1.00                  
ATOM    199  HE2 TYR A  13      61.441  51.954  52.982  1.00                  
ATOM    200  CD2 TYR A  13      59.680  51.222  54.031  1.00                  
ATOM    201  HD2 TYR A  13      59.226  52.199  54.109  1.00                  
ATOM    202  C   TYR A  13      58.737  50.860  57.432  1.00                  
ATOM    203  O   TYR A  13      59.117  51.949  56.998  1.00                  
ATOM    204  N   LYS A  14      59.175  50.315  58.574  1.00                  
ATOM    205  H   LYS A  14      58.737  49.470  58.909  1.00                  
ATOM    206  CA  LYS A  14      60.072  51.036  59.474  1.00                  
ATOM    207  HA  LYS A  14      59.612  52.020  59.598  1.00                  
ATOM    208  CB  LYS A  14      60.130  50.406  60.882  1.00                  
ATOM    209  HB1 LYS A  14      61.168  50.243  61.173  1.00                  
ATOM    210  HB2 LYS A  14      59.615  49.453  60.862  1.00                  
ATOM    211  CG  LYS A  14      59.458  51.288  61.957  1.00                  
ATOM    212  HG1 LYS A  14      58.585  51.777  61.523  1.00                  
ATOM    213  HG2 LYS A  14      60.163  52.064  62.258  1.00                  
ATOM    214  CD  LYS A  14      58.970  50.531  63.210  1.00                  
ATOM    215  HD1 LYS A  14      58.090  49.951  62.939  1.00                  
ATOM    216  HD2 LYS A  14      58.649  51.263  63.953  1.00                  
ATOM    217  CE  LYS A  14      60.016  49.606  63.851  1.00                  
ATOM    218  HE1 LYS A  14      60.328  50.010  64.816  1.00                  
ATOM    219  HE2 LYS A  14      60.900  49.579  63.206  1.00                  
ATOM    220  NZ  LYS A  14      59.517  48.217  64.007  1.00                  
ATOM    221  HZ1 LYS A  14      60.317  47.579  64.038  1.00                  
ATOM    222  HZ2 LYS A  14      58.885  48.053  64.772  1.00                  
ATOM    223  HZ3 LYS A  14      59.129  47.879  63.120  1.00                  
ATOM    224  C   LYS A  14      61.392  51.407  58.832  1.00                  
ATOM    225  O   LYS A  14      62.103  52.228  59.396  1.00                  
ATOM    226  N   ALA A  15      61.644  50.860  57.633  1.00                  
ATOM    227  H   ALA A  15      60.932  50.258  57.262  1.00                  
ATOM    228  CA  ALA A  15      62.695  51.246  56.710  1.00                  
ATOM    229  HA  ALA A  15      62.772  50.483  55.935  1.00                  
ATOM    230  CB  ALA A  15      62.310  52.579  56.052  1.00                  
ATOM    231  HB1 ALA A  15      62.983  52.783  55.218  1.00                  
ATOM    232  HB2 ALA A  15      61.288  52.548  55.688  1.00                  
ATOM    233  HB3 ALA A  15      62.392  53.387  56.781  1.00                  
ATOM    234  C   ALA A  15      64.058  51.335  57.401  1.00                  
ATOM    235  O   ALA A  15      64.975  52.040  56.972  1.00                  
ATOM    236  N   THR A  16      64.188  50.568  58.482  1.00                  
ATOM    237  H   THR A  16      63.385  50.048  58.798  1.00                  
ATOM    238  CA  THR A  16      65.479  50.143  58.936  1.00                  
ATOM    239  HA  THR A  16      66.035  51.020  59.265  1.00                  
ATOM    240  CB  THR A  16      65.411  49.139  60.087  1.00                  
ATOM    241  HB  THR A  16      66.420  48.803  60.323  1.00                  
ATOM    242  CG2 THR A  16      64.796  49.740  61.349  1.00                  
ATOM    243 1HG2 THR A  16      64.718  48.967  62.114  1.00                  
ATOM    244 2HG2 THR A  16      65.424  50.550  61.717  1.00                  
ATOM    245 3HG2 THR A  16      63.798  50.126  61.139  1.00                  
ATOM    246  OG1 THR A  16      64.639  48.027  59.726  1.00                  
ATOM    247  HG1 THR A  16      64.857  47.732  58.829  1.00                  
ATOM    248  C   THR A  16      66.201  49.523  57.754  1.00                  
ATOM    249  O   THR A  16      65.565  48.849  56.951  1.00                  
ATOM    250  N   SER A  17      67.513  49.705  57.627  1.00                  
ATOM    251  H   SER A  17      67.994  50.336  58.249  1.00                  
ATOM    252  CA  SER A  17      68.225  49.118  56.487  1.00                  
ATOM    253  HA  SER A  17      67.768  49.523  55.581  1.00                  
ATOM    254  CB  SER A  17      69.693  49.551  56.482  1.00                  
ATOM    255  HB1 SER A  17      70.220  49.090  57.318  1.00                  
ATOM    256  HB2 SER A  17      69.752  50.635  56.586  1.00                  
ATOM    257  OG  SER A  17      70.317  49.178  55.271  1.00                  
ATOM    258  HG  SER A  17      69.824  48.454  54.858  1.00                  
ATOM    259  C   SER A  17      68.130  47.591  56.378  1.00                  
ATOM    260  O   SER A  17      68.146  47.079  55.260  1.00                  
ATOM    261  N   PRO A  18      67.947  46.848  57.481  1.00                  
ATOM    262  CD  PRO A  18      68.635  47.045  58.748  1.00                  
ATOM    263  HD1 PRO A  18      68.135  47.814  59.335  1.00                  
ATOM    264  HD2 PRO A  18      69.684  47.302  58.599  1.00                  
ATOM    265  CG  PRO A  18      68.522  45.708  59.468  1.00                  
ATOM    266  HG1 PRO A  18      68.572  45.823  60.551  1.00                  
ATOM    267  HG2 PRO A  18      69.296  45.027  59.111  1.00                  
ATOM    268  CB  PRO A  18      67.152  45.224  59.008  1.00                  
ATOM    269  HB1 PRO A  18      66.404  45.718  59.626  1.00                  
ATOM    270  HB2 PRO A  18      67.083  44.142  59.073  1.00                  
ATOM    271  CA  PRO A  18      67.051  45.693  57.550  1.00                  
ATOM    272  HA  PRO A  18      67.472  44.914  56.914  1.00                  
ATOM    273  C   PRO A  18      65.635  45.983  57.048  1.00                  
ATOM    274  O   PRO A  18      64.667  45.934  57.801  1.00                  
ATOM    275  N   SER A  19      65.501  46.315  55.768  1.00                  
ATOM    276  H   SER A  19      66.333  46.414  55.197  1.00                  
ATOM    277  CA  SER A  19      64.212  46.529  55.111  1.00                  
ATOM    278  HA  SER A  19      63.628  47.256  55.675  1.00                  
ATOM    279  CB  SER A  19      64.454  47.073  53.703  1.00                  
ATOM    280  HB1 SER A  19      64.910  48.062  53.774  1.00                  
ATOM    281  HB2 SER A  19      63.508  47.154  53.168  1.00                  
ATOM    282  OG  SER A  19      65.322  46.203  52.999  1.00                  
ATOM    283  HG  SER A  19      65.547  46.627  52.164  1.00                  
ATOM    284  C   SER A  19      63.450  45.222  55.053  1.00                  
ATOM    285  O   SER A  19      62.238  45.207  55.196  1.00                  
ATOM    286  N   SER A  20      64.168  44.105  55.000  1.00                  
ATOM    287  H   SER A  20      65.164  44.196  54.857  1.00                  
ATOM    288  CA  SER A  20      63.662  42.799  55.373  1.00                  
ATOM    289  HA  SER A  20      62.826  42.555  54.716  1.00                  
ATOM    290  CB  SER A  20      64.760  41.754  55.139  1.00                  
ATOM    291  HB1 SER A  20      64.889  41.615  54.064  1.00                  
ATOM    292  HB2 SER A  20      64.461  40.801  55.580  1.00                  
ATOM    293  OG  SER A  20      65.995  42.182  55.694  1.00                  
ATOM    294  HG  SER A  20      66.658  41.501  55.541  1.00                  
ATOM    295  C   SER A  20      63.153  42.703  56.802  1.00                  
ATOM    296  O   SER A  20      62.122  42.078  56.980  1.00                  
ATOM    297  N   THR A  21      63.764  43.324  57.811  1.00                  
ATOM    298  H   THR A  21      64.588  43.877  57.633  1.00                  
ATOM    299  CA  THR A  21      63.212  43.320  59.176  1.00                  
ATOM    300  HA  THR A  21      62.964  42.285  59.412  1.00                  
ATOM    301  CB  THR A  21      64.231  43.755  60.241  1.00                  
ATOM    302  HB  THR A  21      64.587  44.752  60.008  1.00                  
ATOM    303  CG2 THR A  21      63.727  43.756  61.685  1.00                  
ATOM    304 1HG2 THR A  21      64.559  43.931  62.367  1.00                  
ATOM    305 2HG2 THR A  21      63.007  44.563  61.824  1.00                  
ATOM    306 3HG2 THR A  21      63.247  42.806  61.923  1.00                  
ATOM    307  OG1 THR A  21      65.302  42.835  60.234  1.00                  
ATOM    308  HG1 THR A  21      65.055  42.115  60.821  1.00                  
ATOM    309  C   THR A  21      61.918  44.077  59.320  1.00                  
ATOM    310  O   THR A  21      61.117  43.651  60.128  1.00                  
ATOM    311  N   GLU A  22      61.627  45.100  58.525  1.00                  
ATOM    312  H   GLU A  22      62.362  45.454  57.925  1.00                  
ATOM    313  CA  GLU A  22      60.443  45.941  58.790  1.00                  
ATOM    314  HA  GLU A  22      59.901  45.584  59.667  1.00                  
ATOM    315  CB  GLU A  22      60.929  47.352  59.093  1.00                  
ATOM    316  HB1 GLU A  22      60.067  48.003  59.176  1.00                  
ATOM    317  HB2 GLU A  22      61.555  47.710  58.273  1.00                  
ATOM    318  CG  GLU A  22      61.729  47.379  60.402  1.00                  
ATOM    319  HG1 GLU A  22      62.150  48.377  60.511  1.00                  
ATOM    320  HG2 GLU A  22      62.560  46.675  60.346  1.00                  
ATOM    321  CD  GLU A  22      60.903  47.060  61.649  1.00                  
ATOM    322  OE1 GLU A  22      61.500  46.988  62.746  1.00                  
ATOM    323  OE2 GLU A  22      59.650  47.075  61.595  1.00                  
ATOM    324  C   GLU A  22      59.424  45.903  57.666  1.00                  
ATOM    325  O   GLU A  22      58.247  46.137  57.908  1.00                  
ATOM    326  N   TYR A  23      59.813  45.468  56.472  1.00                  
ATOM    327  H   TYR A  23      60.797  45.309  56.298  1.00                  
ATOM    328  CA  TYR A  23      58.864  44.864  55.556  1.00                  
ATOM    329  HA  TYR A  23      57.966  45.483  55.557  1.00                  
ATOM    330  CB  TYR A  23      59.397  44.867  54.105  1.00                  
ATOM    331  HB1 TYR A  23      59.892  43.918  53.895  1.00                  
ATOM    332  HB2 TYR A  23      60.151  45.646  54.020  1.00                  
ATOM    333  CG  TYR A  23      58.372  45.154  53.011  1.00                  
ATOM    334  CD1 TYR A  23      57.355  44.228  52.705  1.00                  
ATOM    335  HD1 TYR A  23      57.289  43.299  53.259  1.00                  
ATOM    336  CE1 TYR A  23      56.441  44.491  51.664  1.00                  
ATOM    337  HE1 TYR A  23      55.678  43.769  51.415  1.00                  
ATOM    338  CZ  TYR A  23      56.534  45.684  50.917  1.00                  
ATOM    339  OH  TYR A  23      55.637  45.930  49.924  1.00                  
ATOM    340  HH  TYR A  23      55.779  46.773  49.485  1.00                  
ATOM    341  CE2 TYR A  23      57.557  46.610  51.211  1.00                  
ATOM    342  HE2 TYR A  23      57.658  47.510  50.625  1.00                  
ATOM    343  CD2 TYR A  23      58.472  46.341  52.248  1.00                  
ATOM    344  HD2 TYR A  23      59.274  47.041  52.436  1.00                  
ATOM    345  C   TYR A  23      58.433  43.471  56.033  1.00                  
ATOM    346  O   TYR A  23      57.295  43.111  55.777  1.00                  
ATOM    347  N   SER A  24      59.235  42.714  56.795  1.00                  
ATOM    348  H   SER A  24      60.189  42.996  56.972  1.00                  
ATOM    349  CA  SER A  24      58.745  41.448  57.371  1.00                  
ATOM    350  HA  SER A  24      58.029  41.007  56.677  1.00                  
ATOM    351  CB  SER A  24      59.810  40.370  57.580  1.00                  
ATOM    352  HB1 SER A  24      59.324  39.452  57.912  1.00                  
ATOM    353  HB2 SER A  24      60.519  40.685  58.348  1.00                  
ATOM    354  OG  SER A  24      60.487  40.118  56.372  1.00                  
ATOM    355  HG  SER A  24      61.163  40.817  56.329  1.00                  
ATOM    356  C   SER A  24      58.018  41.622  58.695  1.00                  
ATOM    357  O   SER A  24      56.930  41.077  58.840  1.00                  
ATOM    358  N   GLU A  25      58.541  42.400  59.645  1.00                  
ATOM    359  H   GLU A  25      59.474  42.787  59.542  1.00                  
ATOM    360  CA  GLU A  25      57.836  42.672  60.900  1.00                  
ATOM    361  HA  GLU A  25      57.558  41.708  61.327  1.00                  
ATOM    362  CB  GLU A  25      58.714  43.382  61.954  1.00                  
ATOM    363  HB1 GLU A  25      58.796  44.447  61.737  1.00                  
ATOM    364  HB2 GLU A  25      59.702  42.937  61.884  1.00                  
ATOM    365  CG  GLU A  25      58.328  43.151  63.431  1.00                  
ATOM    366  HG1 GLU A  25      59.217  43.370  64.028  1.00                  
ATOM    367  HG2 GLU A  25      58.108  42.090  63.568  1.00                  
ATOM    368  CD  GLU A  25      57.172  43.979  64.015  1.00                  
ATOM    369  OE1 GLU A  25      56.941  43.885  65.243  1.00                  
ATOM    370  OE2 GLU A  25      56.408  44.653  63.285  1.00                  
ATOM    371  C   GLU A  25      56.558  43.419  60.610  1.00                  
ATOM    372  O   GLU A  25      55.520  42.934  61.035  1.00                  
ATOM    373  N   LEU A  26      56.558  44.460  59.770  1.00                  
ATOM    374  H   LEU A  26      57.432  44.844  59.428  1.00                  
ATOM    375  CA  LEU A  26      55.319  45.184  59.507  1.00                  
ATOM    376  HA  LEU A  26      54.696  45.068  60.388  1.00                  
ATOM    377  CB  LEU A  26      55.535  46.697  59.395  1.00                  
ATOM    378  HB1 LEU A  26      54.570  47.178  59.242  1.00                  
ATOM    379  HB2 LEU A  26      56.117  46.912  58.506  1.00                  
ATOM    380  CG  LEU A  26      56.190  47.300  60.654  1.00                  
ATOM    381  HG  LEU A  26      56.933  46.628  61.079  1.00                  
ATOM    382  CD1 LEU A  26      56.906  48.567  60.229  1.00                  
ATOM    383 1HD1 LEU A  26      57.271  49.101  61.098  1.00                  
ATOM    384 2HD1 LEU A  26      57.746  48.269  59.609  1.00                  
ATOM    385 3HD1 LEU A  26      56.225  49.190  59.667  1.00                  
ATOM    386  CD2 LEU A  26      55.164  47.650  61.734  1.00                  
ATOM    387 1HD2 LEU A  26      55.677  48.087  62.591  1.00                  
ATOM    388 2HD2 LEU A  26      54.431  48.356  61.350  1.00                  
ATOM    389 3HD2 LEU A  26      54.668  46.740  62.064  1.00                  
ATOM    390  C   LEU A  26      54.480  44.619  58.361  1.00                  
ATOM    391  O   LEU A  26      53.317  45.010  58.259  1.00                  
ATOM    392  N   LYS A  27      54.963  43.641  57.572  1.00                  
ATOM    393  H   LYS A  27      55.941  43.385  57.630  1.00                  
ATOM    394  CA  LYS A  27      54.036  42.772  56.829  1.00                  
ATOM    395  HA  LYS A  27      53.205  43.417  56.552  1.00                  
ATOM    396  CB  LYS A  27      54.520  42.257  55.455  1.00                  
ATOM    397  HB1 LYS A  27      55.172  41.396  55.609  1.00                  
ATOM    398  HB2 LYS A  27      55.085  43.048  54.968  1.00                  
ATOM    399  CG  LYS A  27      53.390  41.883  54.458  1.00                  
ATOM    400  HG1 LYS A  27      52.616  41.315  54.975  1.00                  
ATOM    401  HG2 LYS A  27      53.822  41.232  53.698  1.00                  
ATOM    402  CD  LYS A  27      52.749  43.093  53.731  1.00                  
ATOM    403  HD1 LYS A  27      53.526  43.616  53.170  1.00                  
ATOM    404  HD2 LYS A  27      52.347  43.783  54.472  1.00                  
ATOM    405  CE  LYS A  27      51.626  42.664  52.754  1.00                  
ATOM    406  HE1 LYS A  27      50.900  42.056  53.301  1.00                  
ATOM    407  HE2 LYS A  27      52.066  42.030  51.978  1.00                  
ATOM    408  NZ  LYS A  27      50.924  43.820  52.119  1.00                  
ATOM    409  HZ1 LYS A  27      50.191  43.537  51.449  1.00                  
ATOM    410  HZ2 LYS A  27      50.440  44.387  52.800  1.00                  
ATOM    411  HZ3 LYS A  27      51.553  44.402  51.592  1.00                  
ATOM    412  C   LYS A  27      53.357  41.736  57.731  1.00                  
ATOM    413  O   LYS A  27      52.161  41.493  57.583  1.00                  
ATOM    414  N   SER A  28      54.043  41.224  58.749  1.00                  
ATOM    415  H   SER A  28      55.038  41.419  58.810  1.00                  
ATOM    416  CA  SER A  28      53.444  40.376  59.787  1.00                  
ATOM    417  HA  SER A  28      52.869  39.601  59.280  1.00                  
ATOM    418  CB  SER A  28      54.506  39.639  60.618  1.00                  
ATOM    419  HB1 SER A  28      55.308  39.297  59.962  1.00                  
ATOM    420  HB2 SER A  28      54.039  38.759  61.062  1.00                  
ATOM    421  OG  SER A  28      55.047  40.413  61.669  1.00                  
ATOM    422  HG  SER A  28      55.289  41.301  61.350  1.00                  
ATOM    423  C   SER A  28      52.461  41.140  60.669  1.00                  
ATOM    424  O   SER A  28      51.398  40.620  60.942  1.00                  
ATOM    425  N   LYS A  29      52.726  42.413  60.983  1.00                  
ATOM    426  H   LYS A  29      53.668  42.737  60.792  1.00                  
ATOM    427  CA  LYS A  29      51.826  43.345  61.664  1.00                  
ATOM    428  HA  LYS A  29      51.422  42.855  62.548  1.00                  
ATOM    429  CB  LYS A  29      52.614  44.602  62.090  1.00                  
ATOM    430  HB1 LYS A  29      52.707  45.259  61.224  1.00                  
ATOM    431  HB2 LYS A  29      53.620  44.321  62.394  1.00                  
ATOM    432  CG  LYS A  29      51.954  45.412  63.221  1.00                  
ATOM    433  HG1 LYS A  29      50.924  45.625  62.934  1.00                  
ATOM    434  HG2 LYS A  29      52.467  46.370  63.312  1.00                  
ATOM    435  CD  LYS A  29      51.937  44.734  64.602  1.00                  
ATOM    436  HD1 LYS A  29      51.648  43.690  64.509  1.00                  
ATOM    437  HD2 LYS A  29      51.163  45.221  65.196  1.00                  
ATOM    438  CE  LYS A  29      53.251  44.825  65.393  1.00                  
ATOM    439  HE1 LYS A  29      53.032  44.544  66.427  1.00                  
ATOM    440  HE2 LYS A  29      53.607  45.858  65.391  1.00                  
ATOM    441  NZ  LYS A  29      54.300  43.923  64.868  1.00                  
ATOM    442  HZ1 LYS A  29      53.977  42.974  64.759  1.00                  
ATOM    443  HZ2 LYS A  29      54.701  44.254  63.989  1.00                  
ATOM    444  HZ3 LYS A  29      55.150  43.924  65.443  1.00                  
ATOM    445  C   LYS A  29      50.659  43.748  60.772  1.00                  
ATOM    446  O   LYS A  29      49.571  43.978  61.274  1.00                  
ATOM    447  N   ILE A  30      50.865  43.814  59.450  1.00                  
ATOM    448  H   ILE A  30      51.810  43.764  59.097  1.00                  
ATOM    449  CA  ILE A  30      49.750  43.937  58.504  1.00                  
ATOM    450  HA  ILE A  30      49.147  44.779  58.848  1.00                  
ATOM    451  CB  ILE A  30      50.181  44.222  57.027  1.00                  
ATOM    452  HB  ILE A  30      51.262  44.321  56.993  1.00                  
ATOM    453  CG2 ILE A  30      49.788  43.130  55.994  1.00                  
ATOM    454 1HG2 ILE A  30      50.232  43.333  55.030  1.00                  
ATOM    455 2HG2 ILE A  30      50.144  42.151  56.302  1.00                  
ATOM    456 3HG2 ILE A  30      48.703  43.089  55.869  1.00                  
ATOM    457  CG1 ILE A  30      49.580  45.572  56.576  1.00                  
ATOM    458 1HG1 ILE A  30      50.008  46.364  57.192  1.00                  
ATOM    459 2HG1 ILE A  30      48.502  45.558  56.740  1.00                  
ATOM    460  CD1 ILE A  30      49.830  45.917  55.098  1.00                  
ATOM    461  HD1 ILE A  30      49.508  46.935  54.895  1.00                  
ATOM    462  HD2 ILE A  30      50.890  45.819  54.869  1.00                  
ATOM    463  HD3 ILE A  30      49.247  45.264  54.449  1.00                  
ATOM    464  C   ILE A  30      48.807  42.739  58.532  1.00                  
ATOM    465  O   ILE A  30      47.630  42.943  58.217  1.00                  
ATOM    466  N   SER A  31      49.397  41.558  58.800  1.00                  
ATOM    467  H   SER A  31      50.384  41.586  58.997  1.00                  
ATOM    468  CA  SER A  31      48.787  40.222  58.746  1.00                  
ATOM    469  HA  SER A  31      48.033  40.234  57.959  1.00                  
ATOM    470  CB  SER A  31      49.811  39.137  58.385  1.00                  
ATOM    471  HB1 SER A  31      49.285  38.187  58.281  1.00                  
ATOM    472  HB2 SER A  31      50.539  39.034  59.189  1.00                  
ATOM    473  OG  SER A  31      50.484  39.419  57.167  1.00                  
ATOM    474  HG  SER A  31      51.047  40.199  57.309  1.00                  
ATOM    475  C   SER A  31      48.058  39.824  60.031  1.00                  
ATOM    476  O   SER A  31      47.102  39.060  59.933  1.00                  
ATOM    477  N   ASP A  32      48.514  40.382  61.162  1.00                  
ATOM    478  H   ASP A  32      49.405  40.843  61.045  1.00                  
ATOM    479  CA  ASP A  32      48.003  40.486  62.542  1.00                  
ATOM    480  HA  ASP A  32      47.655  39.518  62.902  1.00                  
ATOM    481  CB  ASP A  32      49.244  40.895  63.365  1.00                  
ATOM    482  HB1 ASP A  32      49.730  41.706  62.831  1.00                  
ATOM    483  HB2 ASP A  32      49.940  40.054  63.387  1.00                  
ATOM    484  CG  ASP A  32      49.018  41.376  64.799  1.00                  
ATOM    485  OD1 ASP A  32      49.684  42.374  65.167  1.00                  
ATOM    486  OD2 ASP A  32      48.231  40.727  65.519  1.00                  
ATOM    487  C   ASP A  32      46.858  41.511  62.722  1.00                  
ATOM    488  O   ASP A  32      45.743  41.146  63.098  1.00                  
ATOM    489  N   ILE A  33      47.061  42.770  62.311  1.00                  
ATOM    490  H   ILE A  33      48.010  43.024  62.063  1.00                  
ATOM    491  CA  ILE A  33      45.978  43.530  61.660  1.00                  
ATOM    492  HA  ILE A  33      45.095  43.459  62.297  1.00                  
ATOM    493  CB  ILE A  33      46.346  45.037  61.561  1.00                  
ATOM    494  HB  ILE A  33      47.381  45.136  61.245  1.00                  
ATOM    495  CG2 ILE A  33      45.500  45.836  60.556  1.00                  
ATOM    496 1HG2 ILE A  33      45.822  46.876  60.526  1.00                  
ATOM    497 2HG2 ILE A  33      45.633  45.431  59.553  1.00                  
ATOM    498 3HG2 ILE A  33      44.454  45.793  60.855  1.00                  
ATOM    499  CG1 ILE A  33      46.200  45.617  62.995  1.00                  
ATOM    500 1HG1 ILE A  33      46.942  45.139  63.637  1.00                  
ATOM    501 2HG1 ILE A  33      45.214  45.361  63.385  1.00                  
ATOM    502  CD1 ILE A  33      46.365  47.133  63.144  1.00                  
ATOM    503  HD1 ILE A  33      46.350  47.395  64.202  1.00                  
ATOM    504  HD2 ILE A  33      47.310  47.444  62.716  1.00                  
ATOM    505  HD3 ILE A  33      45.552  47.660  62.646  1.00                  
ATOM    506  C   ILE A  33      45.576  42.788  60.368  1.00                  
ATOM    507  O   ILE A  33      46.201  41.819  59.997  1.00                  
ATOM    508  N   HIS A  34      44.458  43.095  59.729  1.00                  
ATOM    509  H   HIS A  34      44.025  43.963  59.997  1.00                  
ATOM    510  CA  HIS A  34      43.628  42.160  58.928  1.00                  
ATOM    511  HA  HIS A  34      42.629  42.592  58.868  1.00                  
ATOM    512  CB  HIS A  34      44.150  42.083  57.483  1.00                  
ATOM    513  HB1 HIS A  34      43.628  41.278  56.970  1.00                  
ATOM    514  HB2 HIS A  34      45.209  41.822  57.493  1.00                  
ATOM    515  CG  HIS A  34      43.945  43.315  56.642  1.00                  
ATOM    516  ND1 HIS A  34      42.767  43.659  55.969  1.00                  
ATOM    517  CE1 HIS A  34      43.080  44.720  55.212  1.00                  
ATOM    518  HE1 HIS A  34      42.394  45.219  54.541  1.00                  
ATOM    519  NE2 HIS A  34      44.369  45.059  55.384  1.00                  
ATOM    520  HE2 HIS A  34      44.851  45.779  54.866  1.00                  
ATOM    521  CD2 HIS A  34      44.932  44.184  56.286  1.00                  
ATOM    522  HD2 HIS A  34      45.966  44.121  56.603  1.00                  
ATOM    523  C   HIS A  34      43.379  40.705  59.418  1.00                  
ATOM    524  O   HIS A  34      42.353  40.157  59.013  1.00                  
ATOM    525  N   SER A  35      44.214  40.075  60.267  1.00                  
ATOM    526  H   SER A  35      45.089  40.542  60.481  1.00                  
ATOM    527  CA  SER A  35      44.105  38.674  60.724  1.00                  
ATOM    528  HA  SER A  35      44.371  38.013  59.903  1.00                  
ATOM    529  CB  SER A  35      45.041  38.366  61.920  1.00                  
ATOM    530  HB1 SER A  35      46.010  38.813  61.808  1.00                  
ATOM    531  HB2 SER A  35      45.176  37.285  61.984  1.00                  
ATOM    532  OG  SER A  35      44.542  38.823  63.166  1.00                  
ATOM    533  HG  SER A  35      44.934  39.713  63.304  1.00                  
ATOM    534  C   SER A  35      42.771  38.239  61.295  1.00                  
ATOM    535  O   SER A  35      42.540  37.033  61.455  1.00                  
ATOM    536  N   SER A  36      41.986  39.240  61.706  1.00                  
ATOM    537  H   SER A  36      42.305  40.152  61.406  1.00                  
ATOM    538  CA  SER A  36      40.913  39.302  62.697  1.00                  
ATOM    539  HA  SER A  36      41.313  38.947  63.647  1.00                  
ATOM    540  CB  SER A  36      40.527  40.780  62.868  1.00                  
ATOM    541  HB1 SER A  36      41.300  41.268  63.464  1.00                  
ATOM    542  HB2 SER A  36      39.582  40.888  63.401  1.00                  
ATOM    543  OG  SER A  36      40.463  41.466  61.622  1.00                  
ATOM    544  HG  SER A  36      39.748  41.100  61.074  1.00                  
ATOM    545  C   SER A  36      39.691  38.429  62.384  1.00                  
ATOM    546  O   SER A  36      38.568  38.700  62.792  1.00                  
ATOM    547  N   GLN A  37      39.921  37.375  61.614  1.00                  
ATOM    548  H   GLN A  37      40.877  37.288  61.315  1.00                  
ATOM    549  CA  GLN A  37      39.068  36.296  61.171  1.00                  
ATOM    550  HA  GLN A  37      39.686  35.629  60.568  1.00                  
ATOM    551  CB  GLN A  37      38.588  35.436  62.375  1.00                  
ATOM    552  HB1 GLN A  37      37.936  34.658  61.963  1.00                  
ATOM    553  HB2 GLN A  37      37.955  36.076  62.995  1.00                  
ATOM    554  CG  GLN A  37      39.711  34.824  63.193  1.00                  
ATOM    555  HG1 GLN A  37      39.287  34.279  64.032  1.00                  
ATOM    556  HG2 GLN A  37      40.390  35.569  63.607  1.00                  
ATOM    557  CD  GLN A  37      40.553  33.822  62.389  1.00                  
ATOM    558  OE1 GLN A  37      40.222  32.645  62.282  1.00                  
ATOM    559  NE2 GLN A  37      41.631  34.231  61.782  1.00                  
ATOM    560 1HE2 GLN A  37      41.940  35.188  61.877  1.00                  
ATOM    561 2HE2 GLN A  37      42.149  33.526  61.303  1.00                  
ATOM    562  C   GLN A  37      37.923  36.704  60.246  1.00                  
ATOM    563  O   GLN A  37      37.371  35.854  59.555  1.00                  
ATOM    564  N   THR A  38      37.704  38.018  60.079  1.00                  
ATOM    565  H   THR A  38      38.069  38.602  60.830  1.00                  
ATOM    566  CA  THR A  38      37.599  38.657  58.751  1.00                  
ATOM    567  HA  THR A  38      36.621  38.426  58.332  1.00                  
ATOM    568  CB  THR A  38      37.720  40.187  58.912  1.00                  
ATOM    569  HB  THR A  38      37.774  40.632  57.922  1.00                  
ATOM    570  CG2 THR A  38      36.540  40.794  59.661  1.00                  
ATOM    571 1HG2 THR A  38      36.650  41.875  59.715  1.00                  
ATOM    572 2HG2 THR A  38      35.609  40.567  59.145  1.00                  
ATOM    573 3HG2 THR A  38      36.492  40.419  60.687  1.00                  
ATOM    574  OG1 THR A  38      38.882  40.513  59.634  1.00                  
ATOM    575  HG1 THR A  38      39.629  40.144  59.127  1.00                  
ATOM    576  C   THR A  38      38.696  38.112  57.841  1.00                  
ATOM    577  O   THR A  38      39.803  38.638  57.822  1.00                  
ATOM    578  N   SER A  39      38.430  36.990  57.170  1.00                  
ATOM    579  H   SER A  39      37.480  36.647  57.205  1.00                  
ATOM    580  CA  SER A  39      39.410  35.927  56.886  1.00                  
ATOM    581  HA  SER A  39      39.980  35.757  57.800  1.00                  
ATOM    582  CB  SER A  39      38.649  34.630  56.552  1.00                  
ATOM    583  HB1 SER A  39      39.250  33.770  56.850  1.00                  
ATOM    584  HB2 SER A  39      38.480  34.574  55.475  1.00                  
ATOM    585  OG  SER A  39      37.376  34.560  57.176  1.00                  
ATOM    586  HG  SER A  39      37.454  34.770  58.124  1.00                  
ATOM    587  C   SER A  39      40.438  36.205  55.783  1.00                  
ATOM    588  O   SER A  39      40.940  35.271  55.158  1.00                  
ATOM    589  N   LEU A  40      40.672  37.479  55.461  1.00                  
ATOM    590  H   LEU A  40      40.291  38.156  56.111  1.00                  
ATOM    591  CA  LEU A  40      41.408  38.013  54.312  1.00                  
ATOM    592  HA  LEU A  40      41.288  39.097  54.347  1.00                  
ATOM    593  CB  LEU A  40      42.928  37.749  54.434  1.00                  
ATOM    594  HB1 LEU A  40      43.385  38.166  53.536  1.00                  
ATOM    595  HB2 LEU A  40      43.121  36.676  54.420  1.00                  
ATOM    596  CG  LEU A  40      43.628  38.387  55.654  1.00                  
ATOM    597  HG  LEU A  40      43.207  39.376  55.827  1.00                  
ATOM    598  CD1 LEU A  40      43.493  37.548  56.928  1.00                  
ATOM    599 1HD1 LEU A  40      44.147  37.959  57.696  1.00                  
ATOM    600 2HD1 LEU A  40      42.477  37.601  57.311  1.00                  
ATOM    601 3HD1 LEU A  40      43.774  36.513  56.735  1.00                  
ATOM    602  CD2 LEU A  40      45.124  38.548  55.362  1.00                  
ATOM    603 1HD2 LEU A  40      45.617  39.022  56.211  1.00                  
ATOM    604 2HD2 LEU A  40      45.577  37.572  55.184  1.00                  
ATOM    605 3HD2 LEU A  40      45.262  39.181  54.486  1.00                  
ATOM    606  C   LEU A  40      40.876  37.603  52.934  1.00                  
ATOM    607  O   LEU A  40      41.146  38.282  51.934  1.00                  
ATOM    608  N   LYS A  41      40.010  36.584  52.890  1.00                  
ATOM    609  H   LYS A  41      39.979  35.973  53.698  1.00                  
ATOM    610  CA  LYS A  41      39.072  36.354  51.798  1.00                  
ATOM    611  HA  LYS A  41      39.450  36.981  51.005  1.00                  
ATOM    612  CB  LYS A  41      39.131  34.906  51.257  1.00                  
ATOM    613  HB1 LYS A  41      38.308  34.329  51.683  1.00                  
ATOM    614  HB2 LYS A  41      40.062  34.444  51.593  1.00                  
ATOM    615  CG  LYS A  41      39.094  34.791  49.709  1.00                  
ATOM    616  HG1 LYS A  41      38.114  35.107  49.350  1.00                  
ATOM    617  HG2 LYS A  41      39.224  33.741  49.446  1.00                  
ATOM    618  CD  LYS A  41      40.178  35.621  48.986  1.00                  
ATOM    619  HD1 LYS A  41      41.145  35.444  49.461  1.00                  
ATOM    620  HD2 LYS A  41      39.933  36.670  49.105  1.00                  
ATOM    621  CE  LYS A  41      40.315  35.364  47.477  1.00                  
ATOM    622  HE1 LYS A  41      39.345  35.061  47.076  1.00                  
ATOM    623  HE2 LYS A  41      41.013  34.536  47.331  1.00                  
ATOM    624  NZ  LYS A  41      40.792  36.584  46.763  1.00                  
ATOM    625  HZ1 LYS A  41      40.051  37.270  46.642  1.00                  
ATOM    626  HZ2 LYS A  41      41.507  37.073  47.297  1.00                  
ATOM    627  HZ3 LYS A  41      41.156  36.404  45.840  1.00                  
ATOM    628  C   LYS A  41      37.692  37.000  51.968  1.00                  
ATOM    629  O   LYS A  41      36.799  36.726  51.176  1.00                  
ATOM    630  N   THR A  42      37.581  37.915  52.939  1.00                  
ATOM    631  H   THR A  42      38.399  38.050  53.511  1.00                  
ATOM    632  CA  THR A  42      36.385  38.643  53.404  1.00                  
ATOM    633  HA  THR A  42      35.814  37.915  53.981  1.00                  
ATOM    634  CB  THR A  42      36.800  39.737  54.415  1.00                  
ATOM    635  HB  THR A  42      37.170  40.611  53.889  1.00                  
ATOM    636  CG2 THR A  42      35.665  40.127  55.359  1.00                  
ATOM    637 1HG2 THR A  42      35.987  40.943  56.007  1.00                  
ATOM    638 2HG2 THR A  42      34.794  40.451  54.790  1.00                  
ATOM    639 3HG2 THR A  42      35.379  39.271  55.972  1.00                  
ATOM    640  OG1 THR A  42      37.865  39.305  55.234  1.00                  
ATOM    641  HG1 THR A  42      38.291  40.087  55.602  1.00                  
ATOM    642  C   THR A  42      35.413  39.100  52.292  1.00                  
ATOM    643  O   THR A  42      34.499  38.339  51.987  1.00                  
ATOM    644  N   PRO A  43      35.580  40.239  51.586  1.00                  
ATOM    645  CD  PRO A  43      35.864  41.586  52.049  1.00                  
ATOM    646  HD1 PRO A  43      36.938  41.768  52.010  1.00                  
ATOM    647  HD2 PRO A  43      35.476  41.767  53.051  1.00                  
ATOM    648  CG  PRO A  43      35.145  42.493  51.055  1.00                  
ATOM    649  HG1 PRO A  43      35.592  43.486  51.012  1.00                  
ATOM    650  HG2 PRO A  43      34.091  42.563  51.329  1.00                  
ATOM    651  CB  PRO A  43      35.278  41.742  49.731  1.00                  
ATOM    652  HB1 PRO A  43      36.183  42.062  49.216  1.00                  
ATOM    653  HB2 PRO A  43      34.408  41.917  49.096  1.00                  
ATOM    654  CA  PRO A  43      35.376  40.264  50.142  1.00                  
ATOM    655  HA  PRO A  43      34.449  39.748  49.888  1.00                  
ATOM    656  C   PRO A  43      36.568  39.574  49.490  1.00                  
ATOM    657  O   PRO A  43      37.709  39.940  49.749  1.00                  
ATOM    658  N   SER A  44      36.345  38.644  48.569  1.00                  
ATOM    659  H   SER A  44      35.412  38.271  48.474  1.00                  
ATOM    660  CA  SER A  44      37.441  38.090  47.759  1.00                  
ATOM    661  HA  SER A  44      38.172  37.646  48.429  1.00                  
ATOM    662  CB  SER A  44      36.841  36.988  46.871  1.00                  
ATOM    663  HB1 SER A  44      36.035  37.416  46.271  1.00                  
ATOM    664  HB2 SER A  44      36.418  36.208  47.507  1.00                  
ATOM    665  OG  SER A  44      37.786  36.403  45.996  1.00                  
ATOM    666  HG  SER A  44      37.306  35.881  45.338  1.00                  
ATOM    667  C   SER A  44      38.136  39.134  46.912  1.00                  
ATOM    668  O   SER A  44      39.344  39.048  46.714  1.00                  
ATOM    669  N   SER A  45      37.383  40.161  46.512  1.00                  
ATOM    670  H   SER A  45      36.394  40.125  46.693  1.00                  
ATOM    671  CA  SER A  45      37.931  41.367  45.912  1.00                  
ATOM    672  HA  SER A  45      38.462  41.061  45.008  1.00                  
ATOM    673  CB  SER A  45      36.791  42.298  45.484  1.00                  
ATOM    674  HB1 SER A  45      36.434  42.876  46.337  1.00                  
ATOM    675  HB2 SER A  45      35.967  41.696  45.099  1.00                  
ATOM    676  OG  SER A  45      37.205  43.163  44.453  1.00                  
ATOM    677  HG  SER A  45      37.891  42.694  43.907  1.00                  
ATOM    678  C   SER A  45      38.963  42.053  46.807  1.00                  
ATOM    679  O   SER A  45      39.901  42.604  46.280  1.00                  
ATOM    680  N   VAL A  46      38.935  41.956  48.144  1.00                  
ATOM    681  H   VAL A  46      38.235  41.380  48.592  1.00                  
ATOM    682  CA  VAL A  46      40.023  42.486  48.995  1.00                  
ATOM    683  HA  VAL A  46      40.229  43.502  48.658  1.00                  
ATOM    684  CB  VAL A  46      39.583  42.616  50.474  1.00                  
ATOM    685  HB  VAL A  46      39.111  41.693  50.801  1.00                  
ATOM    686  CG1 VAL A  46      40.689  42.953  51.484  1.00                  
ATOM    687 1HG1 VAL A  46      40.258  43.136  52.468  1.00                  
ATOM    688 2HG1 VAL A  46      41.378  42.113  51.576  1.00                  
ATOM    689 3HG1 VAL A  46      41.242  43.836  51.164  1.00                  
ATOM    690  CG2 VAL A  46      38.569  43.766  50.564  1.00                  
ATOM    691 1HG2 VAL A  46      38.157  43.819  51.571  1.00                  
ATOM    692 2HG2 VAL A  46      39.056  44.715  50.338  1.00                  
ATOM    693 3HG2 VAL A  46      37.755  43.620  49.858  1.00                  
ATOM    694  C   VAL A  46      41.365  41.757  48.802  1.00                  
ATOM    695  O   VAL A  46      42.388  42.265  49.233  1.00                  
ATOM    696  N   SER A  47      41.427  40.669  48.033  1.00                  
ATOM    697  H   SER A  47      40.569  40.283  47.663  1.00                  
ATOM    698  CA  SER A  47      42.683  40.095  47.529  1.00                  
ATOM    699  HA  SER A  47      43.487  40.807  47.719  1.00                  
ATOM    700  CB  SER A  47      43.116  38.840  48.312  1.00                  
ATOM    701  HB1 SER A  47      43.733  39.165  49.152  1.00                  
ATOM    702  HB2 SER A  47      43.732  38.208  47.671  1.00                  
ATOM    703  OG  SER A  47      42.034  38.087  48.836  1.00                  
ATOM    704  HG  SER A  47      41.842  38.443  49.722  1.00                  
ATOM    705  C   SER A  47      42.663  39.932  46.012  1.00                  
ATOM    706  O   SER A  47      42.293  38.879  45.493  1.00                  
ATOM    707  N   GLU A  48      43.024  41.058  45.377  1.00                  
ATOM    708  H   GLU A  48      43.378  41.783  45.980  1.00                  
ATOM    709  CA  GLU A  48      42.901  41.481  43.969  1.00                  
ATOM    710  HA  GLU A  48      43.762  41.121  43.407  1.00                  
ATOM    711  CB  GLU A  48      41.629  40.858  43.336  1.00                  
ATOM    712  HB1 GLU A  48      40.819  40.874  44.066  1.00                  
ATOM    713  HB2 GLU A  48      41.860  39.814  43.128  1.00                  
ATOM    714  CG  GLU A  48      41.128  41.479  42.027  1.00                  
ATOM    715  HG1 GLU A  48      40.613  40.702  41.460  1.00                  
ATOM    716  HG2 GLU A  48      41.977  41.817  41.429  1.00                  
ATOM    717  CD  GLU A  48      40.136  42.620  42.276  1.00                  
ATOM    718  OE1 GLU A  48      39.030  42.378  42.828  1.00                  
ATOM    719  OE2 GLU A  48      40.433  43.784  41.928  1.00                  
ATOM    720  C   GLU A  48      42.944  43.005  43.898  1.00                  
ATOM    721  O   GLU A  48      43.836  43.592  43.285  1.00                  
ATOM    722  N   LYS A  49      42.061  43.622  44.679  1.00                  
ATOM    723  H   LYS A  49      41.322  43.053  45.072  1.00                  
ATOM    724  CA  LYS A  49      42.176  44.989  45.176  1.00                  
ATOM    725  HA  LYS A  49      42.409  45.619  44.317  1.00                  
ATOM    726  CB  LYS A  49      40.839  45.451  45.815  1.00                  
ATOM    727  HB1 LYS A  49      40.919  46.489  46.106  1.00                  
ATOM    728  HB2 LYS A  49      40.698  44.899  46.739  1.00                  
ATOM    729  CG  LYS A  49      39.563  45.305  44.961  1.00                  
ATOM    730  HG1 LYS A  49      38.704  45.407  45.623  1.00                  
ATOM    731  HG2 LYS A  49      39.531  44.317  44.527  1.00                  
ATOM    732  CD  LYS A  49      39.386  46.318  43.817  1.00                  
ATOM    733  HD1 LYS A  49      40.211  46.207  43.111  1.00                  
ATOM    734  HD2 LYS A  49      39.392  47.320  44.242  1.00                  
ATOM    735  CE  LYS A  49      38.071  46.156  43.042  1.00                  
ATOM    736  HE1 LYS A  49      37.952  47.016  42.379  1.00                  
ATOM    737  HE2 LYS A  49      37.232  46.145  43.743  1.00                  
ATOM    738  NZ  LYS A  49      38.071  44.920  42.235  1.00                  
ATOM    739  HZ1 LYS A  49      38.057  44.093  42.830  1.00                  
ATOM    740  HZ2 LYS A  49      37.324  44.847  41.568  1.00                  
ATOM    741  HZ3 LYS A  49      38.975  44.783  41.772  1.00                  
ATOM    742  C   LYS A  49      43.390  45.073  46.124  1.00                  
ATOM    743  O   LYS A  49      44.320  45.820  45.864  1.00                  
ATOM    744  N   GLU A  50      43.409  44.296  47.208  1.00                  
ATOM    745  H   GLU A  50      42.671  43.625  47.333  1.00                  
ATOM    746  CA  GLU A  50      44.277  44.553  48.385  1.00                  
ATOM    747  HA  GLU A  50      43.986  43.859  49.166  1.00                  
ATOM    748  CB  GLU A  50      45.791  44.250  48.130  1.00                  
ATOM    749  HB1 GLU A  50      46.219  45.107  47.612  1.00                  
ATOM    750  HB2 GLU A  50      45.876  43.385  47.473  1.00                  
ATOM    751  CG  GLU A  50      46.585  43.948  49.440  1.00                  
ATOM    752  HG1 GLU A  50      46.451  42.890  49.670  1.00                  
ATOM    753  HG2 GLU A  50      46.139  44.492  50.273  1.00                  
ATOM    754  CD  GLU A  50      48.108  44.271  49.441  1.00                  
ATOM    755  OE1 GLU A  50      48.822  43.861  50.401  1.00                  
ATOM    756  OE2 GLU A  50      48.601  44.942  48.505  1.00                  
ATOM    757  C   GLU A  50      44.081  45.950  49.025  1.00                  
ATOM    758  O   GLU A  50      45.026  46.622  49.447  1.00                  
ATOM    759  N   SER A  51      42.833  46.439  49.014  1.00                  
ATOM    760  H   SER A  51      42.100  45.793  48.788  1.00                  
ATOM    761  CA  SER A  51      42.560  47.858  48.741  1.00                  
ATOM    762  HA  SER A  51      41.512  47.932  48.460  1.00                  
ATOM    763  CB  SER A  51      42.751  48.761  49.953  1.00                  
ATOM    764  HB1 SER A  51      43.060  49.759  49.638  1.00                  
ATOM    765  HB2 SER A  51      43.485  48.347  50.645  1.00                  
ATOM    766  OG  SER A  51      41.516  48.904  50.636  1.00                  
ATOM    767  HG  SER A  51      41.684  49.442  51.418  1.00                  
ATOM    768  C   SER A  51      43.360  48.267  47.486  1.00                  
ATOM    769  O   SER A  51      44.575  48.522  47.486  1.00                  
ATOM    770  N   PHE A  52      42.640  48.256  46.364  1.00                  
ATOM    771  H   PHE A  52      41.672  48.018  46.433  1.00                  
ATOM    772  CA  PHE A  52      43.201  48.516  45.048  1.00                  
ATOM    773  HA  PHE A  52      43.921  47.761  44.746  1.00                  
ATOM    774  CB  PHE A  52      42.125  48.577  43.953  1.00                  
ATOM    775  HB1 PHE A  52      41.397  49.353  44.205  1.00                  
ATOM    776  HB2 PHE A  52      41.620  47.624  43.974  1.00                  
ATOM    777  CG  PHE A  52      42.671  48.807  42.560  1.00                  
ATOM    778  CD1 PHE A  52      42.901  50.115  42.089  1.00                  
ATOM    779  HD1 PHE A  52      42.676  50.971  42.708  1.00                  
ATOM    780  CE1 PHE A  52      43.444  50.323  40.808  1.00                  
ATOM    781  HE1 PHE A  52      43.636  51.326  40.453  1.00                  
ATOM    782  CZ  PHE A  52      43.740  49.222  39.984  1.00                  
ATOM    783  HZ  PHE A  52      44.148  49.384  38.996  1.00                  
ATOM    784  CE2 PHE A  52      43.495  47.915  40.443  1.00                  
ATOM    785  HE2 PHE A  52      43.712  47.070  39.801  1.00                  
ATOM    786  CD2 PHE A  52      42.970  47.707  41.731  1.00                  
ATOM    787  HD2 PHE A  52      42.802  46.691  42.070  1.00                  
ATOM    788  C   PHE A  52      43.956  49.830  45.093  1.00                  
ATOM    789  O   PHE A  52      45.099  49.922  44.662  1.00                  
ATOM    790  N   ALA A  53      43.327  50.810  45.737  1.00                  
ATOM    791  H   ALA A  53      42.395  50.632  46.068  1.00                  
ATOM    792  CA  ALA A  53      43.902  52.092  46.031  1.00                  
ATOM    793  HA  ALA A  53      44.092  52.593  45.082  1.00                  
ATOM    794  CB  ALA A  53      42.853  52.917  46.785  1.00                  
ATOM    795  HB1 ALA A  53      43.238  53.920  46.966  1.00                  
ATOM    796  HB2 ALA A  53      41.941  52.994  46.196  1.00                  
ATOM    797  HB3 ALA A  53      42.622  52.450  47.743  1.00                  
ATOM    798  C   ALA A  53      45.243  52.081  46.788  1.00                  
ATOM    799  O   ALA A  53      46.004  53.018  46.605  1.00                  
ATOM    800  N   THR A  54      45.580  51.056  47.574  1.00                  
ATOM    801  H   THR A  54      44.937  50.279  47.657  1.00                  
ATOM    802  CA  THR A  54      46.804  50.987  48.393  1.00                  
ATOM    803  HA  THR A  54      47.202  51.991  48.477  1.00                  
ATOM    804  CB  THR A  54      46.534  50.540  49.842  1.00                  
ATOM    805  HB  THR A  54      47.458  50.189  50.303  1.00                  
ATOM    806  CG2 THR A  54      46.000  51.717  50.657  1.00                  
ATOM    807 1HG2 THR A  54      45.785  51.385  51.673  1.00                  
ATOM    808 2HG2 THR A  54      46.748  52.510  50.697  1.00                  
ATOM    809 3HG2 THR A  54      45.085  52.103  50.208  1.00                  
ATOM    810  OG1 THR A  54      45.552  49.543  49.935  1.00                  
ATOM    811  HG1 THR A  54      45.836  48.694  49.571  1.00                  
ATOM    812  C   THR A  54      47.927  50.143  47.817  1.00                  
ATOM    813  O   THR A  54      49.096  50.519  47.966  1.00                  
ATOM    814  N   SER A  55      47.644  49.077  47.065  1.00                  
ATOM    815  H   SER A  55      46.688  48.736  46.964  1.00                  
ATOM    816  CA  SER A  55      48.767  48.542  46.258  1.00                  
ATOM    817  HA  SER A  55      49.665  48.493  46.873  1.00                  
ATOM    818  CB  SER A  55      48.467  47.098  45.827  1.00                  
ATOM    819  HB1 SER A  55      47.986  46.566  46.648  1.00                  
ATOM    820  HB2 SER A  55      49.411  46.598  45.608  1.00                  
ATOM    821  OG  SER A  55      47.645  47.039  44.672  1.00                  
ATOM    822  HG  SER A  55      46.832  46.589  44.933  1.00                  
ATOM    823  C   SER A  55      49.054  49.443  45.058  1.00                  
ATOM    824  O   SER A  55      50.212  49.612  44.676  1.00                  
ATOM    825  N   PHE A  56      48.030  50.077  44.477  1.00                  
ATOM    826  H   PHE A  56      47.088  49.839  44.763  1.00                  
ATOM    827  CA  PHE A  56      48.184  51.182  43.528  1.00                  
ATOM    828  HA  PHE A  56      48.794  50.847  42.694  1.00                  
ATOM    829  CB  PHE A  56      46.831  51.619  42.949  1.00                  
ATOM    830  HB1 PHE A  56      46.211  52.016  43.754  1.00                  
ATOM    831  HB2 PHE A  56      46.327  50.748  42.529  1.00                  
ATOM    832  CG  PHE A  56      46.927  52.669  41.857  1.00                  
ATOM    833  CD1 PHE A  56      47.351  52.305  40.563  1.00                  
ATOM    834  HD1 PHE A  56      47.609  51.282  40.344  1.00                  
ATOM    835  CE1 PHE A  56      47.448  53.276  39.550  1.00                  
ATOM    836  HE1 PHE A  56      47.790  53.005  38.561  1.00                  
ATOM    837  CZ  PHE A  56      47.116  54.613  39.826  1.00                  
ATOM    838  HZ  PHE A  56      47.203  55.371  39.057  1.00                  
ATOM    839  CE2 PHE A  56      46.692  54.980  41.113  1.00                  
ATOM    840  HE2 PHE A  56      46.455  56.016  41.321  1.00                  
ATOM    841  CD2 PHE A  56      46.601  54.013  42.130  1.00                  
ATOM    842  HD2 PHE A  56      46.288  54.311  43.119  1.00                  
ATOM    843  C   PHE A  56      48.915  52.376  44.137  1.00                  
ATOM    844  O   PHE A  56      49.789  52.922  43.473  1.00                  
ATOM    845  N   ASN A  57      48.668  52.683  45.416  1.00                  
ATOM    846  H   ASN A  57      47.848  52.292  45.859  1.00                  
ATOM    847  CA  ASN A  57      49.466  53.642  46.174  1.00                  
ATOM    848  HA  ASN A  57      49.341  54.614  45.699  1.00                  
ATOM    849  CB  ASN A  57      48.985  53.736  47.636  1.00                  
ATOM    850  HB1 ASN A  57      49.215  52.831  48.176  1.00                  
ATOM    851  HB2 ASN A  57      47.915  53.901  47.657  1.00                  
ATOM    852  CG  ASN A  57      49.613  54.848  48.428  1.00                  
ATOM    853  OD1 ASN A  57      50.622  54.701  49.096  1.00                  
ATOM    854  ND2 ASN A  57      48.982  55.990  48.404  1.00                  
ATOM    855 1HD2 ASN A  57      48.191  56.115  47.800  1.00                  
ATOM    856 2HD2 ASN A  57      49.418  56.761  48.892  1.00                  
ATOM    857  C   ASN A  57      50.931  53.255  46.096  1.00                  
ATOM    858  O   ASN A  57      51.690  53.997  45.502  1.00                  
ATOM    859  N   GLN A  58      51.320  52.070  46.572  1.00                  
ATOM    860  H   GLN A  58      50.650  51.488  47.062  1.00                  
ATOM    861  CA  GLN A  58      52.726  51.661  46.488  1.00                  
ATOM    862  HA  GLN A  58      53.314  52.355  47.084  1.00                  
ATOM    863  CB  GLN A  58      52.914  50.262  47.086  1.00                  
ATOM    864  HB1 GLN A  58      53.921  49.920  46.839  1.00                  
ATOM    865  HB2 GLN A  58      52.204  49.570  46.629  1.00                  
ATOM    866  CG  GLN A  58      52.777  50.208  48.613  1.00                  
ATOM    867  HG1 GLN A  58      51.740  50.385  48.900  1.00                  
ATOM    868  HG2 GLN A  58      53.404  50.977  49.063  1.00                  
ATOM    869  CD  GLN A  58      53.229  48.843  49.113  1.00                  
ATOM    870  OE1 GLN A  58      54.329  48.677  49.641  1.00                  
ATOM    871  NE2 GLN A  58      52.430  47.821  48.884  1.00                  
ATOM    872 1HE2 GLN A  58      51.522  47.963  48.475  1.00                  
ATOM    873 2HE2 GLN A  58      52.731  46.913  49.184  1.00                  
ATOM    874  C   GLN A  58      53.326  51.657  45.079  1.00                  
ATOM    875  O   GLN A  58      54.524  51.884  44.982  1.00                  
ATOM    876  N   LYS A  59      52.568  51.410  44.001  1.00                  
ATOM    877  H   LYS A  59      51.586  51.199  44.136  1.00                  
ATOM    878  CA  LYS A  59      53.117  51.561  42.636  1.00                  
ATOM    879  HA  LYS A  59      54.111  51.107  42.603  1.00                  
ATOM    880  CB  LYS A  59      52.219  50.865  41.594  1.00                  
ATOM    881  HB1 LYS A  59      52.387  51.372  40.646  1.00                  
ATOM    882  HB2 LYS A  59      51.167  51.009  41.841  1.00                  
ATOM    883  CG  LYS A  59      52.545  49.376  41.347  1.00                  
ATOM    884  HG1 LYS A  59      53.604  49.204  41.542  1.00                  
ATOM    885  HG2 LYS A  59      52.382  49.170  40.288  1.00                  
ATOM    886  CD  LYS A  59      51.719  48.355  42.144  1.00                  
ATOM    887  HD1 LYS A  59      51.840  48.552  43.208  1.00                  
ATOM    888  HD2 LYS A  59      52.122  47.362  41.939  1.00                  
ATOM    889  CE  LYS A  59      50.242  48.399  41.722  1.00                  
ATOM    890  HE1 LYS A  59      50.194  48.263  40.637  1.00                  
ATOM    891  HE2 LYS A  59      49.845  49.390  41.949  1.00                  
ATOM    892  NZ  LYS A  59      49.412  47.362  42.394  1.00                  
ATOM    893  HZ1 LYS A  59      48.463  47.367  42.043  1.00                  
ATOM    894  HZ2 LYS A  59      49.790  46.436  42.260  1.00                  
ATOM    895  HZ3 LYS A  59      49.327  47.532  43.391  1.00                  
ATOM    896  C   LYS A  59      53.347  53.022  42.210  1.00                  
ATOM    897  O   LYS A  59      54.361  53.331  41.586  1.00                  
ATOM    898  N   CYS A  60      52.414  53.910  42.540  1.00                  
ATOM    899  H   CYS A  60      51.581  53.583  43.012  1.00                  
ATOM    900  CA  CYS A  60      52.541  55.343  42.308  1.00                  
ATOM    901  HA  CYS A  60      52.754  55.518  41.251  1.00                  
ATOM    902  CB  CYS A  60      51.206  56.010  42.650  1.00                  
ATOM    903  HB1 CYS A  60      51.333  57.081  42.792  1.00                  
ATOM    904  HB2 CYS A  60      50.786  55.575  43.556  1.00                  
ATOM    905  SG  CYS A  60      50.082  55.738  41.259  1.00                  
ATOM    906  HG  CYS A  60      50.725  56.518  40.378  1.00                  
ATOM    907  C   CYS A  60      53.730  55.907  43.072  1.00                  
ATOM    908  O   CYS A  60      54.695  56.362  42.464  1.00                  
ATOM    909  N   LEU A  61      53.711  55.745  44.391  1.00                  
ATOM    910  H   LEU A  61      52.872  55.333  44.784  1.00                  
ATOM    911  CA  LEU A  61      54.856  55.868  45.275  1.00                  
ATOM    912  HA  LEU A  61      55.011  56.911  45.542  1.00                  
ATOM    913  CB  LEU A  61      54.632  54.987  46.510  1.00                  
ATOM    914  HB1 LEU A  61      55.588  54.854  46.982  1.00                  
ATOM    915  HB2 LEU A  61      54.315  54.007  46.189  1.00                  
ATOM    916  CG  LEU A  61      53.657  55.483  47.563  1.00                  
ATOM    917  HG  LEU A  61      52.637  55.275  47.269  1.00                  
ATOM    918  CD1 LEU A  61      53.930  54.799  48.907  1.00                  
ATOM    919 1HD1 LEU A  61      53.109  55.013  49.589  1.00                  
ATOM    920 2HD1 LEU A  61      54.002  53.721  48.779  1.00                  
ATOM    921 3HD1 LEU A  61      54.850  55.186  49.340  1.00                  
ATOM    922  CD2 LEU A  61      53.784  56.977  47.734  1.00                  
ATOM    923 1HD2 LEU A  61      53.038  57.228  48.447  1.00                  
ATOM    924 2HD2 LEU A  61      54.779  57.257  48.076  1.00                  
ATOM    925 3HD2 LEU A  61      53.519  57.512  46.824  1.00                  
ATOM    926  C   LEU A  61      56.133  55.424  44.601  1.00                  
ATOM    927  O   LEU A  61      56.969  56.280  44.400  1.00                  
ATOM    928  N   ASP A  62      56.259  54.162  44.196  1.00                  
ATOM    929  H   ASP A  62      55.526  53.500  44.410  1.00                  
ATOM    930  CA  ASP A  62      57.457  53.623  43.562  1.00                  
ATOM    931  HA  ASP A  62      58.267  53.706  44.273  1.00                  
ATOM    932  CB  ASP A  62      57.295  52.116  43.326  1.00                  
ATOM    933  HB1 ASP A  62      56.740  51.935  42.404  1.00                  
ATOM    934  HB2 ASP A  62      56.741  51.679  44.151  1.00                  
ATOM    935  CG  ASP A  62      58.645  51.404  43.305  1.00                  
ATOM    936  OD1 ASP A  62      59.155  51.148  44.424  1.00                  
ATOM    937  OD2 ASP A  62      59.111  51.084  42.191  1.00                  
ATOM    938  C   ASP A  62      57.876  54.339  42.263  1.00                  
ATOM    939  O   ASP A  62      59.062  54.444  41.959  1.00                  
ATOM    940  N   PHE A  63      56.937  54.934  41.526  1.00                  
ATOM    941  H   PHE A  63      55.964  54.810  41.783  1.00                  
ATOM    942  CA  PHE A  63      57.268  55.861  40.445  1.00                  
ATOM    943  HA  PHE A  63      58.065  55.413  39.849  1.00                  
ATOM    944  CB  PHE A  63      56.065  56.069  39.502  1.00                  
ATOM    945  HB1 PHE A  63      56.185  57.042  39.025  1.00                  
ATOM    946  HB2 PHE A  63      55.140  56.115  40.072  1.00                  
ATOM    947  CG  PHE A  63      55.880  55.047  38.387  1.00                  
ATOM    948  CD1 PHE A  63      55.314  55.467  37.165  1.00                  
ATOM    949  HD1 PHE A  63      55.015  56.496  37.033  1.00                  
ATOM    950  CE1 PHE A  63      55.100  54.549  36.122  1.00                  
ATOM    951  HE1 PHE A  63      54.649  54.879  35.196  1.00                  
ATOM    952  CZ  PHE A  63      55.461  53.201  36.290  1.00                  
ATOM    953  HZ  PHE A  63      55.299  52.494  35.489  1.00                  
ATOM    954  CE2 PHE A  63      56.029  52.774  37.503  1.00                  
ATOM    955  HE2 PHE A  63      56.313  51.740  37.636  1.00                  
ATOM    956  CD2 PHE A  63      56.231  53.691  38.551  1.00                  
ATOM    957  HD2 PHE A  63      56.656  53.338  39.481  1.00                  
ATOM    958  C   PHE A  63      57.826  57.205  40.925  1.00                  
ATOM    959  O   PHE A  63      58.748  57.716  40.293  1.00                  
ATOM    960  N   LEU A  64      57.341  57.788  42.028  1.00                  
ATOM    961  H   LEU A  64      56.624  57.294  42.554  1.00                  
ATOM    962  CA  LEU A  64      57.943  59.023  42.577  1.00                  
ATOM    963  HA  LEU A  64      58.160  59.669  41.732  1.00                  
ATOM    964  CB  LEU A  64      56.996  59.737  43.556  1.00                  
ATOM    965  HB1 LEU A  64      57.382  59.656  44.573  1.00                  
ATOM    966  HB2 LEU A  64      56.058  59.202  43.576  1.00                  
ATOM    967  CG  LEU A  64      56.754  61.229  43.239  1.00                  
ATOM    968  HG  LEU A  64      55.891  61.552  43.820  1.00                  
ATOM    969  CD1 LEU A  64      57.946  62.087  43.663  1.00                  
ATOM    970 1HD1 LEU A  64      58.833  61.812  43.093  1.00                  
ATOM    971 2HD1 LEU A  64      57.724  63.138  43.482  1.00                  
ATOM    972 3HD1 LEU A  64      58.141  61.951  44.726  1.00                  
ATOM    973  CD2 LEU A  64      56.457  61.523  41.761  1.00                  
ATOM    974 1HD2 LEU A  64      56.042  62.523  41.668  1.00                  
ATOM    975 2HD2 LEU A  64      57.364  61.491  41.158  1.00                  
ATOM    976 3HD2 LEU A  64      55.740  60.804  41.374  1.00                  
ATOM    977  C   LEU A  64      59.300  58.796  43.246  1.00                  
ATOM    978  O   LEU A  64      60.232  59.575  43.088  1.00                  
ATOM    979  N   PHE A  65      59.388  57.697  43.973  1.00                  
ATOM    980  H   PHE A  65      58.529  57.155  44.026  1.00                  
ATOM    981  CA  PHE A  65      60.542  57.054  44.570  1.00                  
ATOM    982  HA  PHE A  65      60.910  57.599  45.431  1.00                  
ATOM    983  CB  PHE A  65      60.084  55.640  44.965  1.00                  
ATOM    984  HB1 PHE A  65      60.925  54.961  44.927  1.00                  
ATOM    985  HB2 PHE A  65      59.460  55.307  44.160  1.00                  
ATOM    986  CG  PHE A  65      59.305  55.370  46.232  1.00                  
ATOM    987  CD1 PHE A  65      58.575  56.372  46.896  1.00                  
ATOM    988  HD1 PHE A  65      58.615  57.389  46.550  1.00                  
ATOM    989  CE1 PHE A  65      57.717  56.032  47.953  1.00                  
ATOM    990  HE1 PHE A  65      57.134  56.801  48.437  1.00                  
ATOM    991  CZ  PHE A  65      57.583  54.686  48.340  1.00                  
ATOM    992  HZ  PHE A  65      56.895  54.414  49.119  1.00                  
ATOM    993  CE2 PHE A  65      58.301  53.682  47.673  1.00                  
ATOM    994  HE2 PHE A  65      58.163  52.641  47.916  1.00                  
ATOM    995  CD2 PHE A  65      59.174  54.028  46.636  1.00                  
ATOM    996  HD2 PHE A  65      59.689  53.242  46.096  1.00                  
ATOM    997  C   PHE A  65      61.680  56.910  43.561  1.00                  
ATOM    998  O   PHE A  65      62.731  57.522  43.722  1.00                  
ATOM    999  N   SER A  66      61.438  56.099  42.530  1.00                  
ATOM   1000  H   SER A  66      60.542  55.615  42.499  1.00                  
ATOM   1001  CA  SER A  66      62.404  55.729  41.508  1.00                  
ATOM   1002  HA  SER A  66      63.353  55.492  41.990  1.00                  
ATOM   1003  CB  SER A  66      61.919  54.478  40.762  1.00                  
ATOM   1004  HB1 SER A  66      60.982  54.700  40.249  1.00                  
ATOM   1005  HB2 SER A  66      61.751  53.663  41.469  1.00                  
ATOM   1006  OG  SER A  66      62.884  54.079  39.807  1.00                  
ATOM   1007  HG  SER A  66      63.310  54.883  39.476  1.00                  
ATOM   1008  C   SER A  66      62.660  56.847  40.492  1.00                  
ATOM   1009  O   SER A  66      63.658  56.795  39.774  1.00                  
ATOM   1010  N   SER A  67      61.792  57.860  40.434  1.00                  
ATOM   1011  H   SER A  67      60.954  57.799  40.997  1.00                  
ATOM   1012  CA  SER A  67      62.049  59.120  39.719  1.00                  
ATOM   1013  HA  SER A  67      62.804  58.950  38.951  1.00                  
ATOM   1014  CB  SER A  67      60.790  59.648  39.015  1.00                  
ATOM   1015  HB1 SER A  67      61.067  60.472  38.356  1.00                  
ATOM   1016  HB2 SER A  67      60.085  60.021  39.760  1.00                  
ATOM   1017  OG  SER A  67      60.163  58.645  38.252  1.00                  
ATOM   1018  HG  SER A  67      59.630  58.128  38.885  1.00                  
ATOM   1019  C   SER A  67      62.580  60.216  40.641  1.00                  
ATOM   1020  O   SER A  67      62.489  61.401  40.328  1.00                  
ATOM   1021  N   SER A  68      63.099  59.828  41.803  1.00                  
ATOM   1022  H   SER A  68      63.154  58.836  42.006  1.00                  
ATOM   1023  CA  SER A  68      63.725  60.705  42.774  1.00                  
ATOM   1024  HA  SER A  68      64.031  61.620  42.267  1.00                  
ATOM   1025  CB  SER A  68      62.743  61.103  43.873  1.00                  
ATOM   1026  HB1 SER A  68      62.499  60.237  44.491  1.00                  
ATOM   1027  HB2 SER A  68      61.834  61.491  43.412  1.00                  
ATOM   1028  OG  SER A  68      63.322  62.129  44.662  1.00                  
ATOM   1029  HG  SER A  68      62.628  62.535  45.190  1.00                  
ATOM   1030  C   SER A  68      65.001  60.046  43.311  1.00                  
ATOM   1031  O   SER A  68      65.319  58.899  43.005  1.00                  
ATOM   1032  N   GLY A  69      65.797  60.799  44.067  1.00                  
ATOM   1033  H   GLY A  69      65.453  61.711  44.334  1.00                  
ATOM   1034  CA  GLY A  69      67.179  60.423  44.359  1.00                  
ATOM   1035  HA1 GLY A  69      67.707  61.300  44.730  1.00                  
ATOM   1036  HA2 GLY A  69      67.662  60.105  43.433  1.00                  
ATOM   1037  C   GLY A  69      67.365  59.300  45.386  1.00                  
ATOM   1038  O   GLY A  69      68.447  58.724  45.456  1.00                  
ATOM   1039  N   LYS A  70      66.314  58.954  46.143  1.00                  
ATOM   1040  H   LYS A  70      65.486  59.521  46.040  1.00                  
ATOM   1041  CA  LYS A  70      66.097  57.584  46.629  1.00                  
ATOM   1042  HA  LYS A  70      66.432  56.918  45.831  1.00                  
ATOM   1043  CB  LYS A  70      66.921  57.235  47.897  1.00                  
ATOM   1044  HB1 LYS A  70      66.261  56.753  48.617  1.00                  
ATOM   1045  HB2 LYS A  70      67.305  58.148  48.354  1.00                  
ATOM   1046  CG  LYS A  70      68.108  56.278  47.609  1.00                  
ATOM   1047  HG1 LYS A  70      68.889  56.846  47.108  1.00                  
ATOM   1048  HG2 LYS A  70      67.803  55.495  46.919  1.00                  
ATOM   1049  CD  LYS A  70      68.747  55.615  48.850  1.00                  
ATOM   1050  HD1 LYS A  70      69.091  56.416  49.505  1.00                  
ATOM   1051  HD2 LYS A  70      69.628  55.055  48.532  1.00                  
ATOM   1052  CE  LYS A  70      67.839  54.687  49.683  1.00                  
ATOM   1053  HE1 LYS A  70      66.871  55.175  49.789  1.00                  
ATOM   1054  HE2 LYS A  70      68.271  54.580  50.681  1.00                  
ATOM   1055  NZ  LYS A  70      67.624  53.331  49.113  1.00                  
ATOM   1056  HZ1 LYS A  70      66.957  52.798  49.684  1.00                  
ATOM   1057  HZ2 LYS A  70      67.139  53.383  48.209  1.00                  
ATOM   1058  HZ3 LYS A  70      68.456  52.787  48.985  1.00                  
ATOM   1059  C   LYS A  70      64.614  57.280  46.826  1.00                  
ATOM   1060  O   LYS A  70      63.869  58.024  47.475  1.00                  
ATOM   1061  N   GLU A  71      64.251  56.107  46.339  1.00                  
ATOM   1062  H   GLU A  71      65.002  55.546  45.957  1.00                  
ATOM   1063  CA  GLU A  71      63.040  55.375  46.663  1.00                  
ATOM   1064  HA  GLU A  71      62.233  55.922  46.205  1.00                  
ATOM   1065  CB  GLU A  71      63.120  53.948  46.046  1.00                  
ATOM   1066  HB1 GLU A  71      63.478  54.036  45.018  1.00                  
ATOM   1067  HB2 GLU A  71      62.104  53.563  45.997  1.00                  
ATOM   1068  CG  GLU A  71      63.922  52.829  46.754  1.00                  
ATOM   1069  HG1 GLU A  71      63.819  51.921  46.156  1.00                  
ATOM   1070  HG2 GLU A  71      63.456  52.625  47.720  1.00                  
ATOM   1071  CD  GLU A  71      65.416  53.103  46.977  1.00                  
ATOM   1072  OE1 GLU A  71      65.781  54.224  47.388  1.00                  
ATOM   1073  OE2 GLU A  71      66.272  52.204  46.886  1.00                  
ATOM   1074  C   GLU A  71      62.726  55.333  48.154  1.00                  
ATOM   1075  O   GLU A  71      61.611  55.664  48.530  1.00                  
ATOM   1076  N   ASP A  72      63.703  55.043  49.020  1.00                  
ATOM   1077  H   ASP A  72      64.599  54.738  48.640  1.00                  
ATOM   1078  CA  ASP A  72      63.461  55.025  50.463  1.00                  
ATOM   1079  HA  ASP A  72      62.513  54.519  50.643  1.00                  
ATOM   1080  CB  ASP A  72      64.525  54.270  51.283  1.00                  
ATOM   1081  HB1 ASP A  72      64.337  54.459  52.341  1.00                  
ATOM   1082  HB2 ASP A  72      65.502  54.696  51.069  1.00                  
ATOM   1083  CG  ASP A  72      64.558  52.749  51.122  1.00                  
ATOM   1084  OD1 ASP A  72      63.547  52.076  51.449  1.00                  
ATOM   1085  OD2 ASP A  72      65.651  52.281  50.728  1.00                  
ATOM   1086  C   ASP A  72      63.346  56.419  51.072  1.00                  
ATOM   1087  O   ASP A  72      62.751  56.575  52.136  1.00                  
ATOM   1088  N   VAL A  73      63.881  57.455  50.425  1.00                  
ATOM   1089  H   VAL A  73      64.269  57.295  49.504  1.00                  
ATOM   1090  CA  VAL A  73      63.737  58.837  50.905  1.00                  
ATOM   1091  HA  VAL A  73      63.855  58.857  51.986  1.00                  
ATOM   1092  CB  VAL A  73      64.841  59.753  50.333  1.00                  
ATOM   1093  HB  VAL A  73      64.839  59.694  49.245  1.00                  
ATOM   1094  CG1 VAL A  73      64.668  61.223  50.741  1.00                  
ATOM   1095 1HG1 VAL A  73      65.518  61.810  50.393  1.00                  
ATOM   1096 2HG1 VAL A  73      63.766  61.636  50.292  1.00                  
ATOM   1097 3HG1 VAL A  73      64.595  61.305  51.827  1.00                  
ATOM   1098  CG2 VAL A  73      66.217  59.306  50.850  1.00                  
ATOM   1099 1HG2 VAL A  73      66.999  59.914  50.395  1.00                  
ATOM   1100 2HG2 VAL A  73      66.263  59.414  51.935  1.00                  
ATOM   1101 3HG2 VAL A  73      66.399  58.263  50.597  1.00                  
ATOM   1102  C   VAL A  73      62.355  59.364  50.590  1.00                  
ATOM   1103  O   VAL A  73      61.763  60.050  51.414  1.00                  
ATOM   1104  N   LEU A  74      61.777  58.982  49.450  1.00                  
ATOM   1105  H   LEU A  74      62.312  58.445  48.771  1.00                  
ATOM   1106  CA  LEU A  74      60.387  59.336  49.178  1.00                  
ATOM   1107  HA  LEU A  74      60.180  60.300  49.638  1.00                  
ATOM   1108  CB  LEU A  74      60.160  59.514  47.666  1.00                  
ATOM   1109  HB1 LEU A  74      59.114  59.309  47.443  1.00                  
ATOM   1110  HB2 LEU A  74      60.765  58.780  47.139  1.00                  
ATOM   1111  CG  LEU A  74      60.463  60.917  47.098  1.00                  
ATOM   1112  HG  LEU A  74      60.391  60.857  46.012  1.00                  
ATOM   1113  CD1 LEU A  74      59.451  61.963  47.575  1.00                  
ATOM   1114 1HD1 LEU A  74      59.625  62.905  47.056  1.00                  
ATOM   1115 2HD1 LEU A  74      58.437  61.629  47.352  1.00                  
ATOM   1116 3HD1 LEU A  74      59.538  62.131  48.647  1.00                  
ATOM   1117  CD2 LEU A  74      61.864  61.412  47.453  1.00                  
ATOM   1118 1HD2 LEU A  74      62.042  62.375  46.982  1.00                  
ATOM   1119 2HD2 LEU A  74      61.962  61.549  48.528  1.00                  
ATOM   1120 3HD2 LEU A  74      62.606  60.689  47.111  1.00                  
ATOM   1121  C   LEU A  74      59.385  58.380  49.815  1.00                  
ATOM   1122  O   LEU A  74      58.295  58.839  50.111  1.00                  
ATOM   1123  N   ARG A  75      59.724  57.130  50.143  1.00                  
ATOM   1124  H   ARG A  75      60.583  56.747  49.751  1.00                  
ATOM   1125  CA  ARG A  75      58.883  56.259  50.979  1.00                  
ATOM   1126  HA  ARG A  75      57.860  56.306  50.611  1.00                  
ATOM   1127  CB  ARG A  75      59.379  54.791  50.955  1.00                  
ATOM   1128  HB1 ARG A  75      60.326  54.708  51.491  1.00                  
ATOM   1129  HB2 ARG A  75      59.571  54.485  49.930  1.00                  
ATOM   1130  CG  ARG A  75      58.342  53.846  51.606  1.00                  
ATOM   1131  HG1 ARG A  75      57.338  54.182  51.345  1.00                  
ATOM   1132  HG2 ARG A  75      58.441  53.909  52.689  1.00                  
ATOM   1133  CD  ARG A  75      58.469  52.377  51.174  1.00                  
ATOM   1134  HD1 ARG A  75      59.455  52.003  51.446  1.00                  
ATOM   1135  HD2 ARG A  75      58.392  52.335  50.090  1.00                  
ATOM   1136  NE  ARG A  75      57.412  51.536  51.799  1.00                  
ATOM   1137  HE  ARG A  75      57.186  51.747  52.756  1.00                  
ATOM   1138  CZ  ARG A  75      56.725  50.561  51.220  1.00                  
ATOM   1139  NH1 ARG A  75      56.973  50.173  50.001  1.00                  
ATOM   1140 1HH1 ARG A  75      57.757  50.554  49.502  1.00                  
ATOM   1141 2HH1 ARG A  75      56.318  49.562  49.544  1.00                  
ATOM   1142  NH2 ARG A  75      55.740  49.954  51.823  1.00                  
ATOM   1143 1HH2 ARG A  75      55.425  50.244  52.731  1.00                  
ATOM   1144 2HH2 ARG A  75      55.193  49.276  51.299  1.00                  
ATOM   1145  C   ARG A  75      58.866  56.730  52.410  1.00                  
ATOM   1146  O   ARG A  75      57.826  56.616  53.052  1.00                  
ATOM   1147  N   SER A  76      59.991  57.234  52.911  1.00                  
ATOM   1148  H   SER A  76      60.834  57.203  52.349  1.00                  
ATOM   1149  CA  SER A  76      60.089  57.783  54.258  1.00                  
ATOM   1150  HA  SER A  76      59.551  57.110  54.927  1.00                  
ATOM   1151  CB  SER A  76      61.523  57.843  54.800  1.00                  
ATOM   1152  HB1 SER A  76      61.883  56.826  54.968  1.00                  
ATOM   1153  HB2 SER A  76      61.523  58.368  55.757  1.00                  
ATOM   1154  OG  SER A  76      62.403  58.490  53.914  1.00                  
ATOM   1155  HG  SER A  76      62.704  57.809  53.281  1.00                  
ATOM   1156  C   SER A  76      59.407  59.127  54.377  1.00                  
ATOM   1157  O   SER A  76      58.570  59.259  55.258  1.00                  
ATOM   1158  N   ILE A  77      59.590  60.050  53.433  1.00                  
ATOM   1159  H   ILE A  77      60.345  59.922  52.761  1.00                  
ATOM   1160  CA  ILE A  77      58.728  61.233  53.335  1.00                  
ATOM   1161  HA  ILE A  77      58.830  61.807  54.258  1.00                  
ATOM   1162  CB  ILE A  77      59.174  62.144  52.165  1.00                  
ATOM   1163  HB  ILE A  77      59.312  61.523  51.281  1.00                  
ATOM   1164  CG2 ILE A  77      58.114  63.214  51.830  1.00                  
ATOM   1165 1HG2 ILE A  77      58.463  63.863  51.028  1.00                  
ATOM   1166 2HG2 ILE A  77      57.193  62.748  51.482  1.00                  
ATOM   1167 3HG2 ILE A  77      57.903  63.820  52.712  1.00                  
ATOM   1168  CG1 ILE A  77      60.517  62.824  52.524  1.00                  
ATOM   1169 1HG1 ILE A  77      61.205  62.085  52.932  1.00                  
ATOM   1170 2HG1 ILE A  77      60.349  63.573  53.299  1.00                  
ATOM   1171  CD1 ILE A  77      61.217  63.489  51.332  1.00                  
ATOM   1172  HD1 ILE A  77      62.203  63.835  51.643  1.00                  
ATOM   1173  HD2 ILE A  77      61.336  62.768  50.523  1.00                  
ATOM   1174  HD3 ILE A  77      60.646  64.346  50.977  1.00                  
ATOM   1175  C   ILE A  77      57.251  60.831  53.239  1.00                  
ATOM   1176  O   ILE A  77      56.420  61.402  53.930  1.00                  
ATOM   1177  N   TYR A  78      56.895  59.827  52.444  1.00                  
ATOM   1178  H   TYR A  78      57.592  59.425  51.830  1.00                  
ATOM   1179  CA  TYR A  78      55.503  59.486  52.194  1.00                  
ATOM   1180  HA  TYR A  78      54.979  60.412  51.950  1.00                  
ATOM   1181  CB  TYR A  78      55.381  58.552  50.999  1.00                  
ATOM   1182  HB1 TYR A  78      55.773  57.562  51.232  1.00                  
ATOM   1183  HB2 TYR A  78      55.930  58.965  50.157  1.00                  
ATOM   1184  CG  TYR A  78      53.945  58.469  50.577  1.00                  
ATOM   1185  CD1 TYR A  78      53.095  57.439  51.031  1.00                  
ATOM   1186  HD1 TYR A  78      53.476  56.653  51.671  1.00                  
ATOM   1187  CE1 TYR A  78      51.754  57.422  50.603  1.00                  
ATOM   1188  HE1 TYR A  78      51.086  56.623  50.900  1.00                  
ATOM   1189  CZ  TYR A  78      51.292  58.422  49.719  1.00                  
ATOM   1190  OH  TYR A  78      49.990  58.449  49.363  1.00                  
ATOM   1191  HH  TYR A  78      49.788  59.305  48.948  1.00                  
ATOM   1192  CE2 TYR A  78      52.157  59.438  49.264  1.00                  
ATOM   1193  HE2 TYR A  78      51.831  60.168  48.544  1.00                  
ATOM   1194  CD2 TYR A  78      53.474  59.480  49.725  1.00                  
ATOM   1195  HD2 TYR A  78      54.141  60.262  49.391  1.00                  
ATOM   1196  C   TYR A  78      54.747  58.854  53.368  1.00                  
ATOM   1197  O   TYR A  78      53.562  59.117  53.632  1.00                  
ATOM   1198  N   SER A  79      55.434  57.932  54.027  1.00                  
ATOM   1199  H   SER A  79      56.389  57.759  53.737  1.00                  
ATOM   1200  CA  SER A  79      54.882  57.096  55.076  1.00                  
ATOM   1201  HA  SER A  79      53.828  56.907  54.885  1.00                  
ATOM   1202  CB  SER A  79      55.599  55.736  55.162  1.00                  
ATOM   1203  HB1 SER A  79      55.035  55.078  55.825  1.00                  
ATOM   1204  HB2 SER A  79      56.597  55.874  55.582  1.00                  
ATOM   1205  OG  SER A  79      55.730  55.118  53.893  1.00                  
ATOM   1206  HG  SER A  79      56.432  55.613  53.433  1.00                  
ATOM   1207  C   SER A  79      55.012  57.791  56.428  1.00                  
ATOM   1208  O   SER A  79      54.063  57.760  57.205  1.00                  
ATOM   1209  N   ASN A  80      56.149  58.457  56.685  1.00                  
ATOM   1210  H   ASN A  80      56.880  58.485  55.984  1.00                  
ATOM   1211  CA  ASN A  80      56.336  59.292  57.864  1.00                  
ATOM   1212  HA  ASN A  80      55.978  58.714  58.718  1.00                  
ATOM   1213  CB  ASN A  80      57.810  59.639  58.147  1.00                  
ATOM   1214  HB1 ASN A  80      58.180  60.333  57.395  1.00                  
ATOM   1215  HB2 ASN A  80      58.416  58.734  58.131  1.00                  
ATOM   1216  CG  ASN A  80      57.980  60.323  59.497  1.00                  
ATOM   1217  OD1 ASN A  80      58.250  61.507  59.590  1.00                  
ATOM   1218  ND2 ASN A  80      57.812  59.612  60.588  1.00                  
ATOM   1219 1HD2 ASN A  80      57.584  58.636  60.548  1.00                  
ATOM   1220 2HD2 ASN A  80      57.912  60.113  61.454  1.00                  
ATOM   1221  C   ASN A  80      55.455  60.544  57.826  1.00                  
ATOM   1222  O   ASN A  80      54.670  60.776  58.746  1.00                  
ATOM   1223  N   SER A  81      55.499  61.301  56.729  1.00                  
ATOM   1224  H   SER A  81      56.139  61.053  55.984  1.00                  
ATOM   1225  CA  SER A  81      54.631  62.456  56.506  1.00                  
ATOM   1226  HA  SER A  81      54.480  62.919  57.481  1.00                  
ATOM   1227  CB  SER A  81      55.293  63.533  55.635  1.00                  
ATOM   1228  HB1 SER A  81      55.110  63.335  54.580  1.00                  
ATOM   1229  HB2 SER A  81      56.370  63.534  55.816  1.00                  
ATOM   1230  OG  SER A  81      54.779  64.814  55.969  1.00                  
ATOM   1231  HG  SER A  81      55.083  65.424  55.286  1.00                  
ATOM   1232  C   SER A  81      53.244  62.059  56.007  1.00                  
ATOM   1233  O   SER A  81      52.755  62.509  54.971  1.00                  
ATOM   1234  N   MET A  82      52.586  61.186  56.773  1.00                  
ATOM   1235  H   MET A  82      53.063  60.840  57.602  1.00                  
ATOM   1236  CA  MET A  82      51.207  60.775  56.523  1.00                  
ATOM   1237  HA  MET A  82      51.199  60.464  55.486  1.00                  
ATOM   1238  CB  MET A  82      50.850  59.556  57.395  1.00                  
ATOM   1239  HB1 MET A  82      51.532  58.745  57.141  1.00                  
ATOM   1240  HB2 MET A  82      49.840  59.230  57.151  1.00                  
ATOM   1241  CG  MET A  82      50.914  59.792  58.908  1.00                  
ATOM   1242  HG1 MET A  82      50.252  60.620  59.163  1.00                  
ATOM   1243  HG2 MET A  82      51.930  60.065  59.196  1.00                  
ATOM   1244  SD  MET A  82      50.405  58.348  59.884  1.00                  
ATOM   1245  CE  MET A  82      51.822  57.243  59.627  1.00                  
ATOM   1246  HE1 MET A  82      51.690  56.338  60.220  1.00                  
ATOM   1247  HE2 MET A  82      51.897  56.968  58.576  1.00                  
ATOM   1248  HE3 MET A  82      52.741  57.743  59.935  1.00                  
ATOM   1249  C   MET A  82      50.166  61.894  56.616  1.00                  
ATOM   1250  O   MET A  82      49.034  61.676  56.195  1.00                  
ATOM   1251  N   ASN A  83      50.590  63.093  57.031  1.00                  
ATOM   1252  H   ASN A  83      51.513  63.113  57.435  1.00                  
ATOM   1253  CA  ASN A  83      50.052  64.396  56.636  1.00                  
ATOM   1254  HA  ASN A  83      49.280  64.681  57.354  1.00                  
ATOM   1255  CB  ASN A  83      51.200  65.423  56.732  1.00                  
ATOM   1256  HB1 ASN A  83      50.829  66.417  56.488  1.00                  
ATOM   1257  HB2 ASN A  83      51.978  65.165  56.013  1.00                  
ATOM   1258  CG  ASN A  83      51.800  65.472  58.130  1.00                  
ATOM   1259  OD1 ASN A  83      51.094  65.592  59.111  1.00                  
ATOM   1260  ND2 ASN A  83      53.092  65.306  58.279  1.00                  
ATOM   1261 1HD2 ASN A  83      53.708  65.221  57.478  1.00                  
ATOM   1262 2HD2 ASN A  83      53.443  65.329  59.221  1.00                  
ATOM   1263  C   ASN A  83      49.419  64.337  55.227  1.00                  
ATOM   1264  O   ASN A  83      50.091  64.256  54.195  1.00                  
ATOM   1265  N   ALA A  84      48.093  64.251  55.185  1.00                  
ATOM   1266  H   ALA A  84      47.598  64.331  56.061  1.00                  
ATOM   1267  CA  ALA A  84      47.410  63.488  54.140  1.00                  
ATOM   1268  HA  ALA A  84      47.935  62.544  54.018  1.00                  
ATOM   1269  CB  ALA A  84      46.010  63.154  54.679  1.00                  
ATOM   1270  HB1 ALA A  84      45.490  62.497  53.979  1.00                  
ATOM   1271  HB2 ALA A  84      46.091  62.637  55.638  1.00                  
ATOM   1272  HB3 ALA A  84      45.425  64.067  54.805  1.00                  
ATOM   1273  C   ALA A  84      47.310  64.159  52.780  1.00                  
ATOM   1274  O   ALA A  84      46.813  63.527  51.862  1.00                  
ATOM   1275  N   TYR A  85      47.832  65.370  52.617  1.00                  
ATOM   1276  H   TYR A  85      48.159  65.845  53.443  1.00                  
ATOM   1277  CA  TYR A  85      47.989  66.055  51.330  1.00                  
ATOM   1278  HA  TYR A  85      47.580  65.448  50.529  1.00                  
ATOM   1279  CB  TYR A  85      47.203  67.380  51.365  1.00                  
ATOM   1280  HB1 TYR A  85      47.097  67.752  50.346  1.00                  
ATOM   1281  HB2 TYR A  85      47.789  68.115  51.918  1.00                  
ATOM   1282  CG  TYR A  85      45.821  67.281  51.999  1.00                  
ATOM   1283  CD1 TYR A  85      44.845  66.431  51.442  1.00                  
ATOM   1284  HD1 TYR A  85      45.055  65.887  50.533  1.00                  
ATOM   1285  CE1 TYR A  85      43.594  66.279  52.068  1.00                  
ATOM   1286  HE1 TYR A  85      42.842  65.624  51.652  1.00                  
ATOM   1287  CZ  TYR A  85      43.306  66.988  53.250  1.00                  
ATOM   1288  OH  TYR A  85      42.103  66.822  53.856  1.00                  
ATOM   1289  HH  TYR A  85      42.019  67.350  54.649  1.00                  
ATOM   1290  CE2 TYR A  85      44.272  67.858  53.804  1.00                  
ATOM   1291  HE2 TYR A  85      44.047  68.413  54.702  1.00                  
ATOM   1292  CD2 TYR A  85      45.527  68.001  53.176  1.00                  
ATOM   1293  HD2 TYR A  85      46.265  68.669  53.599  1.00                  
ATOM   1294  C   TYR A  85      49.470  66.279  51.027  1.00                  
ATOM   1295  O   TYR A  85      49.764  66.662  49.922  1.00                  
ATOM   1296  N   ALA A  86      50.413  65.913  51.906  1.00                  
ATOM   1297  H   ALA A  86      50.140  65.622  52.833  1.00                  
ATOM   1298  CA  ALA A  86      51.737  65.492  51.445  1.00                  
ATOM   1299  HA  ALA A  86      52.082  66.166  50.655  1.00                  
ATOM   1300  CB  ALA A  86      52.736  65.575  52.608  1.00                  
ATOM   1301  HB1 ALA A  86      53.734  65.329  52.241  1.00                  
ATOM   1302  HB2 ALA A  86      52.752  66.588  53.011  1.00                  
ATOM   1303  HB3 ALA A  86      52.474  64.872  53.398  1.00                  
ATOM   1304  C   ALA A  86      51.666  64.076  50.860  1.00                  
ATOM   1305  O   ALA A  86      52.173  63.806  49.786  1.00                  
ATOM   1306  N   LYS A  87      50.924  63.172  51.499  1.00                  
ATOM   1307  H   LYS A  87      50.632  63.416  52.440  1.00                  
ATOM   1308  CA  LYS A  87      50.547  61.851  50.961  1.00                  
ATOM   1309  HA  LYS A  87      51.446  61.299  50.701  1.00                  
ATOM   1310  CB  LYS A  87      49.831  61.194  52.171  1.00                  
ATOM   1311  HB1 LYS A  87      48.959  61.796  52.404  1.00                  
ATOM   1312  HB2 LYS A  87      50.501  61.211  53.033  1.00                  
ATOM   1313  CG  LYS A  87      49.340  59.762  51.968  1.00                  
ATOM   1314  HG1 LYS A  87      50.215  59.163  51.782  1.00                  
ATOM   1315  HG2 LYS A  87      48.673  59.743  51.107  1.00                  
ATOM   1316  CD  LYS A  87      48.597  59.090  53.127  1.00                  
ATOM   1317  HD1 LYS A  87      48.235  58.122  52.773  1.00                  
ATOM   1318  HD2 LYS A  87      47.722  59.688  53.390  1.00                  
ATOM   1319  CE  LYS A  87      49.433  58.854  54.390  1.00                  
ATOM   1320  HE1 LYS A  87      48.861  58.197  55.052  1.00                  
ATOM   1321  HE2 LYS A  87      49.527  59.813  54.901  1.00                  
ATOM   1322  NZ  LYS A  87      50.777  58.255  54.132  1.00                  
ATOM   1323  HZ1 LYS A  87      51.202  57.932  54.993  1.00                  
ATOM   1324  HZ2 LYS A  87      50.701  57.474  53.495  1.00                  
ATOM   1325  HZ3 LYS A  87      51.432  58.922  53.727  1.00                  
ATOM   1326  C   LYS A  87      49.601  61.927  49.765  1.00                  
ATOM   1327  O   LYS A  87      49.713  61.092  48.884  1.00                  
ATOM   1328  N   SER A  88      48.672  62.874  49.697  1.00                  
ATOM   1329  H   SER A  88      48.495  63.461  50.494  1.00                  
ATOM   1330  CA  SER A  88      47.779  62.957  48.532  1.00                  
ATOM   1331  HA  SER A  88      47.689  61.971  48.085  1.00                  
ATOM   1332  CB  SER A  88      46.335  63.363  48.846  1.00                  
ATOM   1333  HB1 SER A  88      45.759  63.352  47.919  1.00                  
ATOM   1334  HB2 SER A  88      46.303  64.373  49.250  1.00                  
ATOM   1335  OG  SER A  88      45.734  62.461  49.750  1.00                  
ATOM   1336  HG  SER A  88      45.972  62.767  50.644  1.00                  
ATOM   1337  C   SER A  88      48.295  63.882  47.451  1.00                  
ATOM   1338  O   SER A  88      47.895  63.697  46.320  1.00                  
ATOM   1339  N   GLU A  89      49.219  64.800  47.722  1.00                  
ATOM   1340  H   GLU A  89      49.452  65.053  48.670  1.00                  
ATOM   1341  CA  GLU A  89      49.904  65.541  46.663  1.00                  
ATOM   1342  HA  GLU A  89      49.217  65.695  45.828  1.00                  
ATOM   1343  CB  GLU A  89      50.339  66.936  47.129  1.00                  
ATOM   1344  HB1 GLU A  89      51.121  66.821  47.880  1.00                  
ATOM   1345  HB2 GLU A  89      49.472  67.438  47.561  1.00                  
ATOM   1346  CG  GLU A  89      50.878  67.836  46.011  1.00                  
ATOM   1347  HG1 GLU A  89      50.128  67.914  45.220  1.00                  
ATOM   1348  HG2 GLU A  89      51.786  67.404  45.587  1.00                  
ATOM   1349  CD  GLU A  89      51.218  69.218  46.567  1.00                  
ATOM   1350  OE1 GLU A  89      50.585  70.196  46.113  1.00                  
ATOM   1351  OE2 GLU A  89      52.115  69.276  47.440  1.00                  
ATOM   1352  C   GLU A  89      51.105  64.793  46.128  1.00                  
ATOM   1353  O   GLU A  89      51.401  64.976  44.967  1.00                  
ATOM   1354  N   ILE A  90      51.750  63.903  46.885  1.00                  
ATOM   1355  H   ILE A  90      51.564  63.901  47.880  1.00                  
ATOM   1356  CA  ILE A  90      52.772  62.992  46.365  1.00                  
ATOM   1357  HA  ILE A  90      53.300  63.496  45.560  1.00                  
ATOM   1358  CB  ILE A  90      53.848  62.646  47.428  1.00                  
ATOM   1359  HB  ILE A  90      53.347  62.227  48.299  1.00                  
ATOM   1360  CG2 ILE A  90      54.861  61.594  46.927  1.00                  
ATOM   1361 1HG2 ILE A  90      55.594  61.368  47.699  1.00                  
ATOM   1362 2HG2 ILE A  90      54.364  60.657  46.676  1.00                  
ATOM   1363 3HG2 ILE A  90      55.383  61.974  46.048  1.00                  
ATOM   1364  CG1 ILE A  90      54.617  63.929  47.839  1.00                  
ATOM   1365 1HG1 ILE A  90      53.908  64.719  48.088  1.00                  
ATOM   1366 2HG1 ILE A  90      55.207  64.285  46.993  1.00                  
ATOM   1367  CD1 ILE A  90      55.542  63.756  49.053  1.00                  
ATOM   1368  HD1 ILE A  90      54.992  63.306  49.880  1.00                  
ATOM   1369  HD2 ILE A  90      56.399  63.133  48.799  1.00                  
ATOM   1370  HD3 ILE A  90      55.910  64.734  49.364  1.00                  
ATOM   1371  C   ILE A  90      52.132  61.752  45.754  1.00                  
ATOM   1372  O   ILE A  90      52.694  61.221  44.803  1.00                  
ATOM   1373  N   ILE A  91      50.947  61.305  46.197  1.00                  
ATOM   1374  H   ILE A  91      50.495  61.751  46.980  1.00                  
ATOM   1375  CA  ILE A  91      50.198  60.321  45.411  1.00                  
ATOM   1376  HA  ILE A  91      50.938  59.652  45.000  1.00                  
ATOM   1377  CB  ILE A  91      49.218  59.418  46.182  1.00                  
ATOM   1378  HB  ILE A  91      49.514  59.415  47.215  1.00                  
ATOM   1379  CG2 ILE A  91      47.751  59.867  46.111  1.00                  
ATOM   1380 1HG2 ILE A  91      47.163  59.351  46.870  1.00                  
ATOM   1381 2HG2 ILE A  91      47.668  60.939  46.266  1.00                  
ATOM   1382 3HG2 ILE A  91      47.326  59.638  45.130  1.00                  
ATOM   1383  CG1 ILE A  91      49.318  57.960  45.685  1.00                  
ATOM   1384 1HG1 ILE A  91      49.178  57.925  44.604  1.00                  
ATOM   1385 2HG1 ILE A  91      48.515  57.377  46.136  1.00                  
ATOM   1386  CD1 ILE A  91      50.655  57.295  46.041  1.00                  
ATOM   1387  HD1 ILE A  91      50.850  57.365  47.107  1.00                  
ATOM   1388  HD2 ILE A  91      50.623  56.253  45.756  1.00                  
ATOM   1389  HD3 ILE A  91      51.485  57.746  45.514  1.00                  
ATOM   1390  C   ILE A  91      49.549  60.921  44.185  1.00                  
ATOM   1391  O   ILE A  91      49.510  60.224  43.196  1.00                  
ATOM   1392  N   GLU A  92      49.134  62.183  44.176  1.00                  
ATOM   1393  H   GLU A  92      49.031  62.714  45.030  1.00                  
ATOM   1394  CA  GLU A  92      48.713  62.802  42.932  1.00                  
ATOM   1395  HA  GLU A  92      48.094  62.078  42.403  1.00                  
ATOM   1396  CB  GLU A  92      47.861  64.062  43.149  1.00                  
ATOM   1397  HB1 GLU A  92      48.496  64.883  43.485  1.00                  
ATOM   1398  HB2 GLU A  92      47.114  63.861  43.916  1.00                  
ATOM   1399  CG  GLU A  92      47.111  64.470  41.868  1.00                  
ATOM   1400  HG1 GLU A  92      47.830  64.691  41.076  1.00                  
ATOM   1401  HG2 GLU A  92      46.551  65.386  42.068  1.00                  
ATOM   1402  CD  GLU A  92      46.143  63.363  41.419  1.00                  
ATOM   1403  OE1 GLU A  92      46.533  62.557  40.544  1.00                  
ATOM   1404  OE2 GLU A  92      45.054  63.262  42.022  1.00                  
ATOM   1405  C   GLU A  92      49.927  63.073  42.051  1.00                  
ATOM   1406  O   GLU A  92      49.873  62.784  40.878  1.00                  
ATOM   1407  N   PHE A  93      51.083  63.468  42.587  1.00                  
ATOM   1408  H   PHE A  93      51.073  63.831  43.535  1.00                  
ATOM   1409  CA  PHE A  93      52.340  63.564  41.837  1.00                  
ATOM   1410  HA  PHE A  93      52.158  64.229  40.998  1.00                  
ATOM   1411  CB  PHE A  93      53.493  64.197  42.639  1.00                  
ATOM   1412  HB1 PHE A  93      54.326  63.500  42.709  1.00                  
ATOM   1413  HB2 PHE A  93      53.204  64.384  43.657  1.00                  
ATOM   1414  CG  PHE A  93      54.000  65.494  42.043  1.00                  
ATOM   1415  CD1 PHE A  93      54.990  65.480  41.041  1.00                  
ATOM   1416  HD1 PHE A  93      55.396  64.542  40.691  1.00                  
ATOM   1417  CE1 PHE A  93      55.454  66.688  40.489  1.00                  
ATOM   1418  HE1 PHE A  93      56.219  66.675  39.726  1.00                  
ATOM   1419  CZ  PHE A  93      54.920  67.912  40.930  1.00                  
ATOM   1420  HZ  PHE A  93      55.273  68.842  40.508  1.00                  
ATOM   1421  CE2 PHE A  93      53.925  67.927  41.923  1.00                  
ATOM   1422  HE2 PHE A  93      53.513  68.867  42.268  1.00                  
ATOM   1423  CD2 PHE A  93      53.466  66.720  42.479  1.00                  
ATOM   1424  HD2 PHE A  93      52.700  66.739  43.245  1.00                  
ATOM   1425  C   PHE A  93      52.806  62.257  41.251  1.00                  
ATOM   1426  O   PHE A  93      53.543  62.268  40.276  1.00                  
ATOM   1427  N   SER A  94      52.396  61.141  41.845  1.00                  
ATOM   1428  H   SER A  94      51.824  61.232  42.674  1.00                  
ATOM   1429  CA  SER A  94      52.918  59.825  41.511  1.00                  
ATOM   1430  HA  SER A  94      53.720  59.983  40.793  1.00                  
ATOM   1431  CB  SER A  94      53.648  59.250  42.681  1.00                  
ATOM   1432  HB1 SER A  94      54.249  60.051  43.103  1.00                  
ATOM   1433  HB2 SER A  94      54.320  58.496  42.318  1.00                  
ATOM   1434  OG  SER A  94      52.794  58.807  43.686  1.00                  
ATOM   1435  HG  SER A  94      52.629  59.602  44.224  1.00                  
ATOM   1436  C   SER A  94      51.946  58.968  40.693  1.00                  
ATOM   1437  O   SER A  94      52.367  58.155  39.873  1.00                  
ATOM   1438  N   ASN A  95      50.664  59.323  40.764  1.00                  
ATOM   1439  H   ASN A  95      50.400  59.903  41.554  1.00                  
ATOM   1440  CA  ASN A  95      49.597  59.113  39.800  1.00                  
ATOM   1441  HA  ASN A  95      49.569  58.059  39.519  1.00                  
ATOM   1442  CB  ASN A  95      48.265  59.446  40.487  1.00                  
ATOM   1443  HB1 ASN A  95      48.245  60.505  40.743  1.00                  
ATOM   1444  HB2 ASN A  95      48.166  58.867  41.403  1.00                  
ATOM   1445  CG  ASN A  95      47.061  59.123  39.623  1.00                  
ATOM   1446  OD1 ASN A  95      46.929  58.039  39.079  1.00                  
ATOM   1447  ND2 ASN A  95      46.144  60.046  39.481  1.00                  
ATOM   1448 1HD2 ASN A  95      46.267  60.973  39.912  1.00                  
ATOM   1449 2HD2 ASN A  95      45.371  59.850  38.882  1.00                  
ATOM   1450  C   ASN A  95      49.796  59.929  38.519  1.00                  
ATOM   1451  O   ASN A  95      49.587  59.405  37.433  1.00                  
ATOM   1452  N   VAL A  96      50.278  61.172  38.606  1.00                  
ATOM   1453  H   VAL A  96      50.283  61.620  39.517  1.00                  
ATOM   1454  CA  VAL A  96      50.600  61.984  37.435  1.00                  
ATOM   1455  HA  VAL A  96      49.887  61.671  36.674  1.00                  
ATOM   1456  CB  VAL A  96      50.360  63.506  37.501  1.00                  
ATOM   1457  HB  VAL A  96      50.539  63.870  36.488  1.00                  
ATOM   1458  CG1 VAL A  96      48.896  63.837  37.808  1.00                  
ATOM   1459 1HG1 VAL A  96      48.743  64.915  37.776  1.00                  
ATOM   1460 2HG1 VAL A  96      48.245  63.366  37.072  1.00                  
ATOM   1461 3HG1 VAL A  96      48.615  63.471  38.795  1.00                  
ATOM   1462  CG2 VAL A  96      51.295  64.323  38.391  1.00                  
ATOM   1463 1HG2 VAL A  96      50.886  64.380  39.391  1.00                  
ATOM   1464 2HG2 VAL A  96      52.297  63.897  38.405  1.00                  
ATOM   1465 3HG2 VAL A  96      51.351  65.342  38.008  1.00                  
ATOM   1466  C   VAL A  96      51.950  61.640  36.817  1.00                  
ATOM   1467  O   VAL A  96      52.063  61.692  35.594  1.00                  
ATOM   1468  N   LEU A  97      52.931  61.174  37.600  1.00                  
ATOM   1469  H   LEU A  97      52.853  61.283  38.603  1.00                  
ATOM   1470  CA  LEU A  97      54.109  60.500  37.050  1.00                  
ATOM   1471  HA  LEU A  97      54.544  61.164  36.303  1.00                  
ATOM   1472  CB  LEU A  97      55.170  60.229  38.145  1.00                  
ATOM   1473  HB1 LEU A  97      54.933  59.289  38.645  1.00                  
ATOM   1474  HB2 LEU A  97      55.100  61.012  38.893  1.00                  
ATOM   1475  CG  LEU A  97      56.657  60.206  37.713  1.00                  
ATOM   1476  HG  LEU A  97      57.237  59.951  38.601  1.00                  
ATOM   1477  CD1 LEU A  97      56.990  59.175  36.637  1.00                  
ATOM   1478 1HD1 LEU A  97      58.072  59.104  36.527  1.00                  
ATOM   1479 2HD1 LEU A  97      56.610  58.198  36.925  1.00                  
ATOM   1480 3HD1 LEU A  97      56.562  59.465  35.679  1.00                  
ATOM   1481  CD2 LEU A  97      57.135  61.578  37.230  1.00                  
ATOM   1482 1HD2 LEU A  97      58.215  61.551  37.083  1.00                  
ATOM   1483 2HD2 LEU A  97      56.659  61.840  36.286  1.00                  
ATOM   1484 3HD2 LEU A  97      56.901  62.337  37.976  1.00                  
ATOM   1485  C   LEU A  97      53.677  59.216  36.311  1.00                  
ATOM   1486  O   LEU A  97      54.118  58.968  35.191  1.00                  
ATOM   1487  N   TYR A  98      52.731  58.453  36.878  1.00                  
ATOM   1488  H   TYR A  98      52.442  58.661  37.825  1.00                  
ATOM   1489  CA  TYR A  98      52.078  57.324  36.194  1.00                  
ATOM   1490  HA  TYR A  98      52.841  56.583  35.953  1.00                  
ATOM   1491  CB  TYR A  98      51.037  56.663  37.129  1.00                  
ATOM   1492  HB1 TYR A  98      50.037  56.787  36.711  1.00                  
ATOM   1493  HB2 TYR A  98      51.020  57.174  38.084  1.00                  
ATOM   1494  CG  TYR A  98      51.260  55.191  37.417  1.00                  
ATOM   1495  CD1 TYR A  98      50.401  54.217  36.871  1.00                  
ATOM   1496  HD1 TYR A  98      49.565  54.521  36.255  1.00                  
ATOM   1497  CE1 TYR A  98      50.635  52.850  37.118  1.00                  
ATOM   1498  HE1 TYR A  98      49.993  52.097  36.687  1.00                  
ATOM   1499  CZ  TYR A  98      51.735  52.458  37.907  1.00                  
ATOM   1500  OH  TYR A  98      51.997  51.137  38.089  1.00                  
ATOM   1501  HH  TYR A  98      52.853  51.037  38.510  1.00                  
ATOM   1502  CE2 TYR A  98      52.575  53.436  38.484  1.00                  
ATOM   1503  HE2 TYR A  98      53.429  53.151  39.083  1.00                  
ATOM   1504  CD2 TYR A  98      52.323  54.800  38.251  1.00                  
ATOM   1505  HD2 TYR A  98      52.964  55.551  38.691  1.00                  
ATOM   1506  C   TYR A  98      51.403  57.704  34.868  1.00                  
ATOM   1507  O   TYR A  98      51.473  56.955  33.897  1.00                  
ATOM   1508  N   SER A  99      50.777  58.880  34.819  1.00                  
ATOM   1509  H   SER A  99      50.672  59.370  35.700  1.00                  
ATOM   1510  CA  SER A  99      50.116  59.457  33.645  1.00                  
ATOM   1511  HA  SER A  99      49.712  58.640  33.047  1.00                  
ATOM   1512  CB  SER A  99      48.941  60.333  34.100  1.00                  
ATOM   1513  HB1 SER A  99      49.323  61.233  34.582  1.00                  
ATOM   1514  HB2 SER A  99      48.324  59.782  34.811  1.00                  
ATOM   1515  OG  SER A  99      48.151  60.696  32.984  1.00                  
ATOM   1516  HG  SER A  99      48.766  60.995  32.294  1.00                  
ATOM   1517  C   SER A  99      51.066  60.261  32.740  1.00                  
ATOM   1518  O   SER A  99      50.611  60.929  31.808  1.00                  
ATOM   1519  N   LEU A 100      52.376  60.229  33.011  1.00                  
ATOM   1520  H   LEU A 100      52.665  59.666  33.803  1.00                  
ATOM   1521  CA  LEU A 100      53.407  61.076  32.410  1.00                  
ATOM   1522  HA  LEU A 100      54.248  61.108  33.102  1.00                  
ATOM   1523  CB  LEU A 100      53.899  60.477  31.073  1.00                  
ATOM   1524  HB1 LEU A 100      54.525  61.231  30.593  1.00                  
ATOM   1525  HB2 LEU A 100      53.041  60.319  30.418  1.00                  
ATOM   1526  CG  LEU A 100      54.734  59.177  31.116  1.00                  
ATOM   1527  HG  LEU A 100      55.099  59.013  30.102  1.00                  
ATOM   1528  CD1 LEU A 100      55.959  59.288  32.026  1.00                  
ATOM   1529 1HD1 LEU A 100      56.596  58.416  31.884  1.00                  
ATOM   1530 2HD1 LEU A 100      56.524  60.186  31.777  1.00                  
ATOM   1531 3HD1 LEU A 100      55.653  59.331  33.070  1.00                  
ATOM   1532  CD2 LEU A 100      53.944  57.928  31.508  1.00                  
ATOM   1533 1HD2 LEU A 100      54.555  57.043  31.337  1.00                  
ATOM   1534 2HD2 LEU A 100      53.675  57.961  32.563  1.00                  
ATOM   1535 3HD2 LEU A 100      53.039  57.855  30.907  1.00                  
ATOM   1536  C   LEU A 100      52.950  62.534  32.259  1.00                  
ATOM   1537  O   LEU A 100      51.842  62.944  32.604  1.00                  
TER
END
