# Supplementary material for: Effective Identification of Bacterial Type III Secretion Signals Using Joint Element Features
Source: PLoS One. 2013 Apr 4;8(4):e59754. doi: 10.1371/journal.pone.0059754 (PMC3617162; doi:10.1371/journal.pone.0059754)
Supplement: Zip file S1 — Predicted 3D structure of T3S and non-T3S signal sequences. (ZIP) [file pone.0059754.s017.zip › Supplemental_Zip_FileS1.Predicted_structure/Pos/model4.pdb]

HEADER protein
METHOD
METHOD    The models are generated by I-TASSER which combines the
METHOD    methods of threading, ab initio modeling and structural
METHOD    refinement. The procedure is fully automated.
METHOD
METHOD    Please cite following articles when you use the I-TASSER server:
METHOD 1. Ambrish Roy, Alper Kucukural, Yang Zhang. I-TASSER: a unified
METHOD    platform for automated protein structure and function prediction.
METHOD    Nature Protocols, vol 5, 725-738 (2010). 
METHOD 2. Yang Zhang. I-TASSER server for protein 3D structure prediction.
METHOD    BMC Bioinformatics, vol 9, 40 (2008).
METHOD
MODEL  1
REMARK PARENT N/A
ATOM      1  N   ASN A   1      53.440  55.842  58.411  1.00109.00           N
ATOM      2  CA  ASN A   1      52.843  55.935  59.763  1.00109.00           C
ATOM      3  CB  ASN A   1      53.862  56.438  60.805  1.00109.00           C
ATOM      4  CG  ASN A   1      54.245  57.878  60.512  1.00109.00           C
ATOM      5  OD1 ASN A   1      53.674  58.804  61.085  1.00109.00           O
ATOM      6  ND2 ASN A   1      55.254  58.078  59.622  1.00109.00           N
ATOM      7  C   ASN A   1      51.634  56.811  59.782  1.00109.00           C
ATOM      8  O   ASN A   1      50.884  56.871  58.809  1.00109.00           O
ATOM      9  N   ILE A   2      51.382  57.507  60.907  1.00145.91           N
ATOM     10  CA  ILE A   2      50.238  58.368  60.879  1.00145.91           C
ATOM     11  CB  ILE A   2      49.907  58.973  62.209  1.00145.91           C
ATOM     12  CG2 ILE A   2      48.941  60.147  61.979  1.00145.91           C
ATOM     13  CG1 ILE A   2      49.360  57.882  63.146  1.00145.91           C
ATOM     14  CD1 ILE A   2      50.380  56.799  63.490  1.00145.91           C
ATOM     15  C   ILE A   2      50.613  59.437  59.927  1.00145.91           C
ATOM     16  O   ILE A   2      51.486  60.236  60.258  1.00145.91           O
ATOM     17  N   THR A   3      49.861  59.547  58.802  1.00208.20           N
ATOM     18  CA  THR A   3      50.213  60.355  57.658  1.00208.20           C
ATOM     19  CB  THR A   3      50.067  61.851  57.844  1.00208.20           C
ATOM     20  OG1 THR A   3      50.050  62.488  56.577  1.00208.20           O
ATOM     21  CG2 THR A   3      51.242  62.422  58.653  1.00208.20           C
ATOM     22  C   THR A   3      51.620  60.021  57.227  1.00208.20           C
ATOM     23  O   THR A   3      52.569  60.014  58.001  1.00208.20           O
ATOM     24  N   THR A   4      51.770  59.603  55.960  1.00130.87           N
ATOM     25  CA  THR A   4      53.021  59.099  55.472  1.00130.87           C
ATOM     26  CB  THR A   4      52.895  58.417  54.142  1.00130.87           C
ATOM     27  OG1 THR A   4      54.118  57.783  53.797  1.00130.87           O
ATOM     28  CG2 THR A   4      52.523  59.470  53.083  1.00130.87           C
ATOM     29  C   THR A   4      54.091  60.134  55.328  1.00130.87           C
ATOM     30  O   THR A   4      53.858  61.338  55.218  1.00130.87           O
ATOM     31  N   LEU A   5      55.335  59.619  55.363  1.00175.28           N
ATOM     32  CA  LEU A   5      56.535  60.362  55.154  1.00175.28           C
ATOM     33  CB  LEU A   5      57.741  59.632  55.776  1.00175.28           C
ATOM     34  CG  LEU A   5      58.983  60.495  56.010  1.00175.28           C
ATOM     35  CD1 LEU A   5      58.623  61.668  56.924  1.00175.28           C
ATOM     36  CD2 LEU A   5      60.132  59.667  56.604  1.00175.28           C
ATOM     37  C   LEU A   5      56.641  60.419  53.657  1.00175.28           C
ATOM     38  O   LEU A   5      55.919  59.701  52.968  1.00175.28           O
ATOM     39  N   THR A   6      57.505  61.289  53.096  1.00 62.88           N
ATOM     40  CA  THR A   6      57.559  61.394  51.663  1.00 62.88           C
ATOM     41  CB  THR A   6      58.499  62.465  51.179  1.00 62.88           C
ATOM     42  OG1 THR A   6      58.170  63.711  51.776  1.00 62.88           O
ATOM     43  CG2 THR A   6      58.354  62.586  49.652  1.00 62.88           C
ATOM     44  C   THR A   6      58.037  60.074  51.143  1.00 62.88           C
ATOM     45  O   THR A   6      58.669  59.304  51.863  1.00 62.88           O
ATOM     46  N   ASN A   7      57.747  59.782  49.860  1.00 53.76           N
ATOM     47  CA  ASN A   7      58.086  58.508  49.292  1.00 53.76           C
ATOM     48  CB  ASN A   7      57.715  58.372  47.809  1.00 53.76           C
ATOM     49  CG  ASN A   7      56.210  58.213  47.708  1.00 53.76           C
ATOM     50  OD1 ASN A   7      55.492  58.228  48.707  1.00 53.76           O
ATOM     51  ND2 ASN A   7      55.722  58.037  46.452  1.00 53.76           N
ATOM     52  C   ASN A   7      59.561  58.330  49.383  1.00 53.76           C
ATOM     53  O   ASN A   7      60.045  57.222  49.590  1.00 53.76           O
ATOM     54  N   SER A   8      60.317  59.429  49.250  1.00110.67           N
ATOM     55  CA  SER A   8      61.746  59.364  49.225  1.00110.67           C
ATOM     56  CB  SER A   8      62.367  60.762  49.308  1.00110.67           C
ATOM     57  OG  SER A   8      61.776  61.604  48.331  1.00110.67           O
ATOM     58  C   SER A   8      62.221  58.635  50.440  1.00110.67           C
ATOM     59  O   SER A   8      63.129  57.814  50.342  1.00110.67           O
ATOM     60  N   ILE A   9      61.711  59.014  51.628  1.00154.69           N
ATOM     61  CA  ILE A   9      62.050  58.342  52.852  1.00154.69           C
ATOM     62  CB  ILE A   9      61.844  59.207  54.051  1.00154.69           C
ATOM     63  CG2 ILE A   9      62.418  58.419  55.239  1.00154.69           C
ATOM     64  CG1 ILE A   9      62.519  60.577  53.866  1.00154.69           C
ATOM     65  CD1 ILE A   9      62.084  61.614  54.902  1.00154.69           C
ATOM     66  C   ILE A   9      61.235  57.098  53.094  1.00154.69           C
ATOM     67  O   ILE A   9      61.766  56.026  53.368  1.00154.69           O
ATOM     68  N   SER A  10      59.893  57.226  52.979  1.00108.44           N
ATOM     69  CA  SER A  10      58.972  56.183  53.343  1.00108.44           C
ATOM     70  CB  SER A  10      57.502  56.569  53.101  1.00108.44           C
ATOM     71  OG  SER A  10      57.104  57.624  53.961  1.00108.44           O
ATOM     72  C   SER A  10      59.222  54.954  52.532  1.00108.44           C
ATOM     73  O   SER A  10      59.191  53.846  53.063  1.00108.44           O
ATOM     74  N   THR A  11      59.421  55.110  51.212  1.00160.83           N
ATOM     75  CA  THR A  11      59.622  53.977  50.354  1.00160.83           C
ATOM     76  CB  THR A  11      59.241  54.167  48.904  1.00160.83           C
ATOM     77  OG1 THR A  11      60.128  55.049  48.236  1.00160.83           O
ATOM     78  CG2 THR A  11      57.800  54.707  48.852  1.00160.83           C
ATOM     79  C   THR A  11      61.017  53.421  50.409  1.00160.83           C
ATOM     80  O   THR A  11      61.208  52.271  50.020  1.00160.83           O
ATOM     81  N   SER A  12      62.048  54.202  50.812  1.00 65.93           N
ATOM     82  CA  SER A  12      63.363  53.617  50.728  1.00 65.93           C
ATOM     83  CB  SER A  12      64.066  53.926  49.392  1.00 65.93           C
ATOM     84  OG  SER A  12      65.299  53.228  49.299  1.00 65.93           O
ATOM     85  C   SER A  12      64.262  54.064  51.852  1.00 65.93           C
ATOM     86  O   SER A  12      63.942  54.958  52.628  1.00 65.93           O
ATOM     87  N   SER A  13      65.435  53.401  51.948  1.00 76.41           N
ATOM     88  CA  SER A  13      66.459  53.581  52.942  1.00 76.41           C
ATOM     89  CB  SER A  13      66.710  55.059  53.282  1.00 76.41           C
ATOM     90  OG  SER A  13      67.211  55.746  52.146  1.00 76.41           O
ATOM     91  C   SER A  13      65.988  52.899  54.185  1.00 76.41           C
ATOM     92  O   SER A  13      66.711  52.105  54.784  1.00 76.41           O
ATOM     93  N   PHE A  14      64.730  53.162  54.576  1.00112.49           N
ATOM     94  CA  PHE A  14      64.132  52.430  55.647  1.00112.49           C
ATOM     95  CB  PHE A  14      64.724  52.721  57.051  1.00112.49           C
ATOM     96  CG  PHE A  14      64.506  54.143  57.460  1.00112.49           C
ATOM     97  CD1 PHE A  14      65.322  55.142  56.980  1.00112.49           C
ATOM     98  CD2 PHE A  14      63.506  54.479  58.345  1.00112.49           C
ATOM     99  CE1 PHE A  14      65.130  56.450  57.354  1.00112.49           C
ATOM    100  CE2 PHE A  14      63.308  55.787  58.724  1.00112.49           C
ATOM    101  CZ  PHE A  14      64.124  56.776  58.230  1.00112.49           C
ATOM    102  C   PHE A  14      62.669  52.724  55.655  1.00112.49           C
ATOM    103  O   PHE A  14      62.248  53.848  55.931  1.00112.49           O
ATOM    104  N   SER A  15      61.844  51.710  55.326  1.00 69.02           N
ATOM    105  CA  SER A  15      60.439  51.907  55.491  1.00 69.02           C
ATOM    106  CB  SER A  15      59.586  50.714  55.019  1.00 69.02           C
ATOM    107  OG  SER A  15      59.733  50.519  53.621  1.00 69.02           O
ATOM    108  C   SER A  15      60.350  51.967  56.978  1.00 69.02           C
ATOM    109  O   SER A  15      60.874  51.085  57.647  1.00 69.02           O
ATOM    110  N   PRO A  16      59.700  52.925  57.544  1.00199.32           N
ATOM    111  CA  PRO A  16      59.810  53.084  58.966  1.00199.32           C
ATOM    112  CD  PRO A  16      59.524  54.203  56.867  1.00199.32           C
ATOM    113  CB  PRO A  16      59.279  54.486  59.263  1.00199.32           C
ATOM    114  CG  PRO A  16      59.568  55.270  57.972  1.00199.32           C
ATOM    115  C   PRO A  16      59.198  52.024  59.822  1.00199.32           C
ATOM    116  O   PRO A  16      59.323  52.131  61.042  1.00199.32           O
ATOM    117  N   ASN A  17      58.468  51.062  59.238  1.00 70.58           N
ATOM    118  CA  ASN A  17      57.901  49.984  60.000  1.00 70.58           C
ATOM    119  CB  ASN A  17      56.900  49.154  59.185  1.00 70.58           C
ATOM    120  CG  ASN A  17      55.703  50.050  58.895  1.00 70.58           C
ATOM    121  OD1 ASN A  17      55.345  50.270  57.739  1.00 70.58           O
ATOM    122  ND2 ASN A  17      55.067  50.581  59.973  1.00 70.58           N
ATOM    123  C   ASN A  17      58.998  49.071  60.473  1.00 70.58           C
ATOM    124  O   ASN A  17      58.913  48.493  61.555  1.00 70.58           O
ATOM    125  N   ASN A  18      60.047  48.892  59.646  1.00109.61           N
ATOM    126  CA  ASN A  18      61.140  48.012  59.961  1.00109.61           C
ATOM    127  CB  ASN A  18      60.879  46.570  59.485  1.00109.61           C
ATOM    128  CG  ASN A  18      60.582  46.561  57.986  1.00109.61           C
ATOM    129  OD1 ASN A  18      60.760  47.546  57.271  1.00109.61           O
ATOM    130  ND2 ASN A  18      60.083  45.396  57.492  1.00109.61           N
ATOM    131  C   ASN A  18      62.349  48.554  59.263  1.00109.61           C
ATOM    132  O   ASN A  18      62.466  49.766  59.091  1.00109.61           O
ATOM    133  N   THR A  19      63.338  47.699  58.924  1.00151.85           N
ATOM    134  CA  THR A  19      64.399  48.220  58.104  1.00151.85           C
ATOM    135  CB  THR A  19      65.775  48.217  58.705  1.00151.85           C
ATOM    136  OG1 THR A  19      66.282  46.895  58.770  1.00151.85           O
ATOM    137  CG2 THR A  19      65.705  48.824  60.114  1.00151.85           C
ATOM    138  C   THR A  19      64.486  47.288  56.942  1.00151.85           C
ATOM    139  O   THR A  19      64.338  46.076  57.102  1.00151.85           O
ATOM    140  N   ASN A  20      64.695  47.828  55.728  1.00123.60           N
ATOM    141  CA  ASN A  20      64.788  46.985  54.574  1.00123.60           C
ATOM    142  CB  ASN A  20      63.464  46.944  53.799  1.00123.60           C
ATOM    143  CG  ASN A  20      63.090  48.384  53.467  1.00123.60           C
ATOM    144  OD1 ASN A  20      62.926  49.215  54.360  1.00123.60           O
ATOM    145  ND2 ASN A  20      62.950  48.693  52.151  1.00123.60           N
ATOM    146  C   ASN A  20      65.817  47.570  53.664  1.00123.60           C
ATOM    147  O   ASN A  20      65.767  47.366  52.451  1.00123.60           O
ATOM    148  N   GLY A  21      66.814  48.270  54.234  1.00 39.43           N
ATOM    149  CA  GLY A  21      67.782  48.910  53.401  1.00 39.43           C
ATOM    150  C   GLY A  21      68.743  49.580  54.314  1.00 39.43           C
ATOM    151  O   GLY A  21      68.678  49.408  55.532  1.00 39.43           O
ATOM    152  N   SER A  22      69.662  50.379  53.747  1.00 48.85           N
ATOM    153  CA  SER A  22      70.626  50.986  54.604  1.00 48.85           C
ATOM    154  CB  SER A  22      71.986  51.226  53.927  1.00 48.85           C
ATOM    155  OG  SER A  22      72.594  49.985  53.602  1.00 48.85           O
ATOM    156  C   SER A  22      70.110  52.307  55.049  1.00 48.85           C
ATOM    157  O   SER A  22      70.047  53.262  54.274  1.00 48.85           O
ATOM    158  N   SER A  23      69.698  52.366  56.328  1.00 64.40           N
ATOM    159  CA  SER A  23      69.330  53.605  56.938  1.00 64.40           C
ATOM    160  CB  SER A  23      68.498  53.417  58.220  1.00 64.40           C
ATOM    161  OG  SER A  23      68.163  54.678  58.782  1.00 64.40           O
ATOM    162  C   SER A  23      70.629  54.253  57.319  1.00 64.40           C
ATOM    163  O   SER A  23      71.496  53.607  57.902  1.00 64.40           O
ATOM    164  N   THR A  24      70.789  55.530  56.917  1.00172.32           N
ATOM    165  CA  THR A  24      71.895  56.441  57.093  1.00172.32           C
ATOM    166  CB  THR A  24      71.938  57.500  56.030  1.00172.32           C
ATOM    167  OG1 THR A  24      70.792  58.334  56.117  1.00172.32           O
ATOM    168  CG2 THR A  24      71.982  56.813  54.656  1.00172.32           C
ATOM    169  C   THR A  24      71.873  57.166  58.418  1.00172.32           C
ATOM    170  O   THR A  24      72.823  57.879  58.729  1.00172.32           O
ATOM    171  N   GLU A  25      70.761  57.087  59.178  1.00149.29           N
ATOM    172  CA  GLU A  25      70.467  57.873  60.359  1.00149.29           C
ATOM    173  CB  GLU A  25      69.511  57.154  61.336  1.00149.29           C
ATOM    174  CG  GLU A  25      68.078  56.958  60.822  1.00149.29           C
ATOM    175  CD  GLU A  25      67.163  58.014  61.435  1.00149.29           C
ATOM    176  OE1 GLU A  25      67.250  59.200  61.017  1.00149.29           O
ATOM    177  OE2 GLU A  25      66.355  57.646  62.329  1.00149.29           O
ATOM    178  C   GLU A  25      71.658  58.315  61.164  1.00149.29           C
ATOM    179  O   GLU A  25      71.989  57.727  62.192  1.00149.29           O
ATOM    180  N   THR A  26      72.287  59.436  60.752  1.00 72.73           N
ATOM    181  CA  THR A  26      73.328  60.029  61.536  1.00 72.73           C
ATOM    182  CB  THR A  26      74.463  60.571  60.706  1.00 72.73           C
ATOM    183  OG1 THR A  26      73.990  61.513  59.755  1.00 72.73           O
ATOM    184  CG2 THR A  26      75.152  59.400  59.986  1.00 72.73           C
ATOM    185  C   THR A  26      72.631  61.150  62.245  1.00 72.73           C
ATOM    186  O   THR A  26      72.625  62.293  61.793  1.00 72.73           O
ATOM    187  N   VAL A  27      72.040  60.825  63.411  1.00 53.16           N
ATOM    188  CA  VAL A  27      71.177  61.695  64.154  1.00 53.16           C
ATOM    189  CB  VAL A  27      70.539  60.991  65.316  1.00 53.16           C
ATOM    190  CG1 VAL A  27      69.728  62.010  66.132  1.00 53.16           C
ATOM    191  CG2 VAL A  27      69.708  59.810  64.780  1.00 53.16           C
ATOM    192  C   VAL A  27      71.919  62.877  64.687  1.00 53.16           C
ATOM    193  O   VAL A  27      73.089  62.784  65.058  1.00 53.16           O
ATOM    194  N   ASN A  28      71.224  64.039  64.718  1.00 69.38           N
ATOM    195  CA  ASN A  28      71.812  65.252  65.222  1.00 69.38           C
ATOM    196  CB  ASN A  28      72.570  66.032  64.127  1.00 69.38           C
ATOM    197  CG  ASN A  28      73.538  67.021  64.762  1.00 69.38           C
ATOM    198  OD1 ASN A  28      73.717  67.052  65.979  1.00 69.38           O
ATOM    199  ND2 ASN A  28      74.178  67.863  63.906  1.00 69.38           N
ATOM    200  C   ASN A  28      70.707  66.154  65.727  1.00 69.38           C
ATOM    201  O   ASN A  28      69.535  65.780  65.754  1.00 69.38           O
ATOM    202  N   SER A  29      71.096  67.387  66.124  1.00 91.00           N
ATOM    203  CA  SER A  29      70.276  68.506  66.529  1.00 91.00           C
ATOM    204  CB  SER A  29      69.419  69.030  65.366  1.00 91.00           C
ATOM    205  OG  SER A  29      70.259  69.416  64.288  1.00 91.00           O
ATOM    206  C   SER A  29      69.358  68.325  67.716  1.00 91.00           C
ATOM    207  O   SER A  29      68.151  68.520  67.569  1.00 91.00           O
ATOM    208  N   ASP A  30      69.906  67.935  68.898  1.00 96.57           N
ATOM    209  CA  ASP A  30      69.255  67.937  70.198  1.00 96.57           C
ATOM    210  CB  ASP A  30      69.333  69.299  70.918  1.00 96.57           C
ATOM    211  CG  ASP A  30      68.931  69.142  72.386  1.00 96.57           C
ATOM    212  OD1 ASP A  30      68.031  68.318  72.695  1.00 96.57           O
ATOM    213  OD2 ASP A  30      69.535  69.859  73.227  1.00 96.57           O
ATOM    214  C   ASP A  30      67.823  67.530  70.083  1.00 96.57           C
ATOM    215  O   ASP A  30      66.923  68.307  70.401  1.00 96.57           O
ATOM    216  N   ILE A  31      67.591  66.278  69.660  1.00 96.55           N
ATOM    217  CA  ILE A  31      66.269  65.816  69.376  1.00 96.55           C
ATOM    218  CB  ILE A  31      66.220  64.366  69.005  1.00 96.55           C
ATOM    219  CG2 ILE A  31      64.747  63.972  68.820  1.00 96.55           C
ATOM    220  CG1 ILE A  31      67.086  64.091  67.769  1.00 96.55           C
ATOM    221  CD1 ILE A  31      67.139  62.605  67.417  1.00 96.55           C
ATOM    222  C   ILE A  31      65.387  65.977  70.562  1.00 96.55           C
ATOM    223  O   ILE A  31      65.655  65.447  71.639  1.00 96.55           O
ATOM    224  N   LYS A  32      64.258  66.684  70.384  1.00110.14           N
ATOM    225  CA  LYS A  32      63.449  66.866  71.541  1.00110.14           C
ATOM    226  CB  LYS A  32      63.079  68.329  71.799  1.00110.14           C
ATOM    227  CG  LYS A  32      64.315  69.091  72.273  1.00110.14           C
ATOM    228  CD  LYS A  32      64.195  70.607  72.225  1.00110.14           C
ATOM    229  CE  LYS A  32      65.470  71.292  72.713  1.00110.14           C
ATOM    230  NZ  LYS A  32      66.614  70.829  71.901  1.00110.14           N
ATOM    231  C   LYS A  32      62.233  66.019  71.480  1.00110.14           C
ATOM    232  O   LYS A  32      61.313  66.235  70.690  1.00110.14           O
ATOM    233  N   THR A  33      62.224  65.003  72.357  1.00 49.70           N
ATOM    234  CA  THR A  33      61.116  64.114  72.440  1.00 49.70           C
ATOM    235  CB  THR A  33      61.510  62.713  72.802  1.00 49.70           C
ATOM    236  OG1 THR A  33      62.424  62.198  71.845  1.00 49.70           O
ATOM    237  CG2 THR A  33      60.244  61.843  72.840  1.00 49.70           C
ATOM    238  C   THR A  33      60.192  64.617  73.496  1.00 49.70           C
ATOM    239  O   THR A  33      60.616  65.249  74.463  1.00 49.70           O
ATOM    240  N   THR A  34      58.885  64.368  73.288  1.00126.79           N
ATOM    241  CA  THR A  34      57.854  64.686  74.235  1.00126.79           C
ATOM    242  CB  THR A  34      56.924  65.776  73.791  1.00126.79           C
ATOM    243  OG1 THR A  34      56.207  65.356  72.642  1.00126.79           O
ATOM    244  CG2 THR A  34      57.732  67.046  73.479  1.00126.79           C
ATOM    245  C   THR A  34      57.020  63.449  74.317  1.00126.79           C
ATOM    246  O   THR A  34      56.882  62.736  73.324  1.00126.79           O
ATOM    247  N   THR A  35      56.462  63.131  75.502  1.00127.08           N
ATOM    248  CA  THR A  35      55.651  61.951  75.562  1.00127.08           C
ATOM    249  CB  THR A  35      56.379  60.718  76.011  1.00127.08           C
ATOM    250  OG1 THR A  35      56.793  60.864  77.360  1.00127.08           O
ATOM    251  CG2 THR A  35      57.598  60.490  75.102  1.00127.08           C
ATOM    252  C   THR A  35      54.550  62.156  76.544  1.00127.08           C
ATOM    253  O   THR A  35      54.635  62.994  77.441  1.00127.08           O
ATOM    254  N   SER A  36      53.470  61.374  76.357  1.00 58.35           N
ATOM    255  CA  SER A  36      52.324  61.364  77.214  1.00 58.35           C
ATOM    256  CB  SER A  36      51.368  62.537  76.965  1.00 58.35           C
ATOM    257  OG  SER A  36      50.949  62.529  75.612  1.00 58.35           O
ATOM    258  C   SER A  36      51.603  60.084  76.924  1.00 58.35           C
ATOM    259  O   SER A  36      51.702  59.531  75.829  1.00 58.35           O
ATOM    260  N   SER A  37      50.851  59.589  77.922  1.00 65.33           N
ATOM    261  CA  SER A  37      50.149  58.337  77.873  1.00 65.33           C
ATOM    262  CB  SER A  37      49.704  57.845  79.262  1.00 65.33           C
ATOM    263  OG  SER A  37      48.760  58.741  79.830  1.00 65.33           O
ATOM    264  C   SER A  37      48.925  58.455  77.023  1.00 65.33           C
ATOM    265  O   SER A  37      48.018  57.630  77.146  1.00 65.33           O
ATOM    266  N   HIS A  38      48.839  59.498  76.174  1.00 75.97           N
ATOM    267  CA  HIS A  38      47.647  59.689  75.397  1.00 75.97           C
ATOM    268  ND1 HIS A  38      48.031  61.851  77.833  1.00 75.97           N
ATOM    269  CG  HIS A  38      46.974  61.414  77.065  1.00 75.97           C
ATOM    270  CB  HIS A  38      47.086  61.100  75.603  1.00 75.97           C
ATOM    271  NE2 HIS A  38      46.281  61.686  79.195  1.00 75.97           N
ATOM    272  CD2 HIS A  38      45.913  61.319  77.912  1.00 75.97           C
ATOM    273  CE1 HIS A  38      47.560  61.999  79.097  1.00 75.97           C
ATOM    274  C   HIS A  38      47.975  59.533  73.941  1.00 75.97           C
ATOM    275  O   HIS A  38      48.610  60.395  73.330  1.00 75.97           O
ATOM    276  N   PRO A  39      47.527  58.448  73.370  1.00 68.86           N
ATOM    277  CA  PRO A  39      47.760  58.117  71.988  1.00 68.86           C
ATOM    278  CD  PRO A  39      46.475  57.640  73.965  1.00 68.86           C
ATOM    279  CB  PRO A  39      47.051  56.782  71.772  1.00 68.86           C
ATOM    280  CG  PRO A  39      45.902  56.819  72.798  1.00 68.86           C
ATOM    281  C   PRO A  39      47.212  59.178  71.086  1.00 68.86           C
ATOM    282  O   PRO A  39      47.670  59.288  69.950  1.00 68.86           O
ATOM    283  N   VAL A  40      46.195  59.926  71.546  1.00 40.96           N
ATOM    284  CA  VAL A  40      45.616  60.966  70.751  1.00 40.96           C
ATOM    285  CB  VAL A  40      44.499  61.651  71.467  1.00 40.96           C
ATOM    286  CG1 VAL A  40      44.082  62.867  70.636  1.00 40.96           C
ATOM    287  CG2 VAL A  40      43.371  60.638  71.721  1.00 40.96           C
ATOM    288  C   VAL A  40      46.659  62.003  70.499  1.00 40.96           C
ATOM    289  O   VAL A  40      46.844  62.451  69.368  1.00 40.96           O
ATOM    290  N   SER A  41      47.375  62.406  71.565  1.00 76.60           N
ATOM    291  CA  SER A  41      48.376  63.422  71.449  1.00 76.60           C
ATOM    292  CB  SER A  41      48.990  63.817  72.796  1.00 76.60           C
ATOM    293  OG  SER A  41      49.747  62.731  73.301  1.00 76.60           O
ATOM    294  C   SER A  41      49.495  62.902  70.603  1.00 76.60           C
ATOM    295  O   SER A  41      50.079  63.647  69.821  1.00 76.60           O
ATOM    296  N   SER A  42      49.818  61.599  70.736  1.00 34.15           N
ATOM    297  CA  SER A  42      50.908  61.031  69.996  1.00 34.15           C
ATOM    298  CB  SER A  42      51.144  59.540  70.314  1.00 34.15           C
ATOM    299  OG  SER A  42      52.235  59.034  69.558  1.00 34.15           O
ATOM    300  C   SER A  42      50.592  61.142  68.540  1.00 34.15           C
ATOM    301  O   SER A  42      51.477  61.391  67.724  1.00 34.15           O
ATOM    302  N   LEU A  43      49.311  60.953  68.169  1.00 99.64           N
ATOM    303  CA  LEU A  43      48.912  61.017  66.792  1.00 99.64           C
ATOM    304  CB  LEU A  43      47.450  60.567  66.589  1.00 99.64           C
ATOM    305  CG  LEU A  43      46.992  60.348  65.128  1.00 99.64           C
ATOM    306  CD1 LEU A  43      45.544  59.836  65.096  1.00 99.64           C
ATOM    307  CD2 LEU A  43      47.165  61.591  64.240  1.00 99.64           C
ATOM    308  C   LEU A  43      49.098  62.422  66.290  1.00 99.64           C
ATOM    309  O   LEU A  43      49.569  62.623  65.172  1.00 99.64           O
ATOM    310  N   THR A  44      48.732  63.439  67.094  1.00 34.24           N
ATOM    311  CA  THR A  44      48.857  64.807  66.662  1.00 34.24           C
ATOM    312  CB  THR A  44      48.233  65.787  67.612  1.00 34.24           C
ATOM    313  OG1 THR A  44      48.880  65.742  68.874  1.00 34.24           O
ATOM    314  CG2 THR A  44      46.741  65.443  67.768  1.00 34.24           C
ATOM    315  C   THR A  44      50.307  65.162  66.495  1.00 34.24           C
ATOM    316  O   THR A  44      50.675  65.845  65.541  1.00 34.24           O
ATOM    317  N   MET A  45      51.173  64.701  67.421  1.00 49.89           N
ATOM    318  CA  MET A  45      52.581  64.992  67.387  1.00 49.89           C
ATOM    319  CB  MET A  45      53.334  64.438  68.610  1.00 49.89           C
ATOM    320  CG  MET A  45      53.006  65.172  69.912  1.00 49.89           C
ATOM    321  SD  MET A  45      53.743  64.437  71.403  1.00 49.89           S
ATOM    322  CE  MET A  45      53.248  65.790  72.510  1.00 49.89           C
ATOM    323  C   MET A  45      53.170  64.372  66.157  1.00 49.89           C
ATOM    324  O   MET A  45      54.079  64.934  65.545  1.00 49.89           O
ATOM    325  N   LEU A  46      52.682  63.177  65.773  1.00 64.92           N
ATOM    326  CA  LEU A  46      53.158  62.545  64.576  1.00 64.92           C
ATOM    327  CB  LEU A  46      52.463  61.200  64.277  1.00 64.92           C
ATOM    328  CG  LEU A  46      52.936  60.026  65.152  1.00 64.92           C
ATOM    329  CD1 LEU A  46      52.153  58.740  64.839  1.00 64.92           C
ATOM    330  CD2 LEU A  46      54.449  59.816  64.997  1.00 64.92           C
ATOM    331  C   LEU A  46      52.846  63.451  63.429  1.00 64.92           C
ATOM    332  O   LEU A  46      53.687  63.686  62.565  1.00 64.92           O
ATOM    333  N   ASN A  47      51.633  64.028  63.407  1.00 52.85           N
ATOM    334  CA  ASN A  47      51.267  64.842  62.287  1.00 52.85           C
ATOM    335  CB  ASN A  47      49.844  65.417  62.387  1.00 52.85           C
ATOM    336  CG  ASN A  47      49.489  66.001  61.026  1.00 52.85           C
ATOM    337  OD1 ASN A  47      49.306  67.209  60.884  1.00 52.85           O
ATOM    338  ND2 ASN A  47      49.399  65.119  59.993  1.00 52.85           N
ATOM    339  C   ASN A  47      52.225  65.986  62.173  1.00 52.85           C
ATOM    340  O   ASN A  47      52.655  66.316  61.069  1.00 52.85           O
ATOM    341  N   ASP A  48      52.606  66.622  63.301  1.00 72.33           N
ATOM    342  CA  ASP A  48      53.498  67.741  63.190  1.00 72.33           C
ATOM    343  CB  ASP A  48      53.735  68.509  64.511  1.00 72.33           C
ATOM    344  CG  ASP A  48      54.445  67.650  65.548  1.00 72.33           C
ATOM    345  OD1 ASP A  48      55.644  67.321  65.341  1.00 72.33           O
ATOM    346  OD2 ASP A  48      53.800  67.330  66.582  1.00 72.33           O
ATOM    347  C   ASP A  48      54.814  67.278  62.636  1.00 72.33           C
ATOM    348  O   ASP A  48      55.409  67.964  61.808  1.00 72.33           O
ATOM    349  N   THR A  49      55.302  66.093  63.058  1.00 55.12           N
ATOM    350  CA  THR A  49      56.585  65.632  62.597  1.00 55.12           C
ATOM    351  CB  THR A  49      57.066  64.359  63.247  1.00 55.12           C
ATOM    352  OG1 THR A  49      56.205  63.274  62.936  1.00 55.12           O
ATOM    353  CG2 THR A  49      57.134  64.569  64.768  1.00 55.12           C
ATOM    354  C   THR A  49      56.539  65.380  61.122  1.00 55.12           C
ATOM    355  O   THR A  49      57.482  65.707  60.401  1.00 55.12           O
ATOM    356  N   LEU A  50      55.442  64.781  60.626  1.00100.20           N
ATOM    357  CA  LEU A  50      55.337  64.479  59.224  1.00100.20           C
ATOM    358  CB  LEU A  50      54.074  63.685  58.830  1.00100.20           C
ATOM    359  CG  LEU A  50      54.141  62.171  59.126  1.00100.20           C
ATOM    360  CD1 LEU A  50      55.216  61.489  58.265  1.00100.20           C
ATOM    361  CD2 LEU A  50      54.296  61.864  60.619  1.00100.20           C
ATOM    362  C   LEU A  50      55.352  65.743  58.423  1.00100.20           C
ATOM    363  O   LEU A  50      56.000  65.802  57.378  1.00100.20           O
ATOM    364  N   HIS A  51      54.642  66.793  58.879  1.00 45.31           N
ATOM    365  CA  HIS A  51      54.618  68.019  58.131  1.00 45.31           C
ATOM    366  ND1 HIS A  51      51.707  68.978  57.084  1.00 45.31           N
ATOM    367  CG  HIS A  51      52.232  68.805  58.345  1.00 45.31           C
ATOM    368  CB  HIS A  51      53.660  69.086  58.688  1.00 45.31           C
ATOM    369  NE2 HIS A  51      50.048  68.240  58.366  1.00 45.31           N
ATOM    370  CD2 HIS A  51      51.204  68.353  59.116  1.00 45.31           C
ATOM    371  CE1 HIS A  51      50.399  68.625  57.152  1.00 45.31           C
ATOM    372  C   HIS A  51      55.987  68.622  58.094  1.00 45.31           C
ATOM    373  O   HIS A  51      56.403  69.147  57.063  1.00 45.31           O
ATOM    374  N   ASN A  52      56.724  68.575  59.221  1.00 40.73           N
ATOM    375  CA  ASN A  52      58.030  69.172  59.281  1.00 40.73           C
ATOM    376  CB  ASN A  52      58.668  69.088  60.681  1.00 40.73           C
ATOM    377  CG  ASN A  52      59.894  69.998  60.709  1.00 40.73           C
ATOM    378  OD1 ASN A  52      60.091  70.826  59.821  1.00 40.73           O
ATOM    379  ND2 ASN A  52      60.747  69.840  61.755  1.00 40.73           N
ATOM    380  C   ASN A  52      58.942  68.459  58.325  1.00 40.73           C
ATOM    381  O   ASN A  52      59.740  69.085  57.629  1.00 40.73           O
ATOM    382  N   ILE A  53      58.845  67.118  58.273  1.00 47.99           N
ATOM    383  CA  ILE A  53      59.673  66.325  57.411  1.00 47.99           C
ATOM    384  CB  ILE A  53      59.455  64.851  57.600  1.00 47.99           C
ATOM    385  CG2 ILE A  53      60.264  64.101  56.530  1.00 47.99           C
ATOM    386  CG1 ILE A  53      59.837  64.445  59.034  1.00 47.99           C
ATOM    387  CD1 ILE A  53      59.353  63.051  59.427  1.00 47.99           C
ATOM    388  C   ILE A  53      59.375  66.669  55.984  1.00 47.99           C
ATOM    389  O   ILE A  53      60.284  66.808  55.168  1.00 47.99           O
ATOM    390  N   ARG A  54      58.084  66.828  55.651  1.00133.38           N
ATOM    391  CA  ARG A  54      57.658  67.088  54.305  1.00133.38           C
ATOM    392  CB  ARG A  54      56.127  67.149  54.198  1.00133.38           C
ATOM    393  CG  ARG A  54      55.611  66.878  52.788  1.00133.38           C
ATOM    394  CD  ARG A  54      55.934  67.983  51.787  1.00133.38           C
ATOM    395  NE  ARG A  54      55.458  67.516  50.456  1.00133.38           N
ATOM    396  CZ  ARG A  54      56.297  66.794  49.661  1.00133.38           C
ATOM    397  NH1 ARG A  54      57.572  66.530  50.076  1.00133.38           N
ATOM    398  NH2 ARG A  54      55.869  66.333  48.452  1.00133.38           N
ATOM    399  C   ARG A  54      58.221  68.403  53.857  1.00133.38           C
ATOM    400  O   ARG A  54      58.663  68.538  52.717  1.00133.38           O
ATOM    401  N   THR A  55      58.210  69.414  54.747  1.00 27.42           N
ATOM    402  CA  THR A  55      58.713  70.720  54.425  1.00 27.42           C
ATOM    403  CB  THR A  55      58.521  71.698  55.550  1.00 27.42           C
ATOM    404  OG1 THR A  55      57.142  71.800  55.874  1.00 27.42           O
ATOM    405  CG2 THR A  55      59.067  73.072  55.123  1.00 27.42           C
ATOM    406  C   THR A  55      60.186  70.622  54.155  1.00 27.42           C
ATOM    407  O   THR A  55      60.685  71.181  53.181  1.00 27.42           O
ATOM    408  N   THR A  56      60.918  69.877  55.007  1.00 35.97           N
ATOM    409  CA  THR A  56      62.344  69.766  54.875  1.00 35.97           C
ATOM    410  CB  THR A  56      62.970  68.950  55.971  1.00 35.97           C
ATOM    411  OG1 THR A  56      62.678  69.526  57.236  1.00 35.97           O
ATOM    412  CG2 THR A  56      64.492  68.906  55.752  1.00 35.97           C
ATOM    413  C   THR A  56      62.665  69.109  53.563  1.00 35.97           C
ATOM    414  O   THR A  56      63.620  69.498  52.893  1.00 35.97           O
ATOM    415  N   ASN A  57      61.874  68.086  53.168  1.00 56.37           N
ATOM    416  CA  ASN A  57      62.095  67.379  51.934  1.00 56.37           C
ATOM    417  CB  ASN A  57      61.097  66.230  51.688  1.00 56.37           C
ATOM    418  CG  ASN A  57      61.450  65.039  52.570  1.00 56.37           C
ATOM    419  OD1 ASN A  57      61.143  63.897  52.229  1.00 56.37           O
ATOM    420  ND2 ASN A  57      62.106  65.301  53.732  1.00 56.37           N
ATOM    421  C   ASN A  57      61.935  68.321  50.779  1.00 56.37           C
ATOM    422  O   ASN A  57      62.709  68.276  49.826  1.00 56.37           O
ATOM    423  N   GLN A  58      60.916  69.198  50.828  1.00111.54           N
ATOM    424  CA  GLN A  58      60.653  70.099  49.740  1.00111.54           C
ATOM    425  CB  GLN A  58      59.388  70.946  49.954  1.00111.54           C
ATOM    426  CG  GLN A  58      58.098  70.135  49.824  1.00111.54           C
ATOM    427  CD  GLN A  58      57.950  69.763  48.355  1.00111.54           C
ATOM    428  OE1 GLN A  58      57.918  68.590  47.985  1.00111.54           O
ATOM    429  NE2 GLN A  58      57.859  70.802  47.485  1.00111.54           N
ATOM    430  C   GLN A  58      61.811  71.031  49.578  1.00111.54           C
ATOM    431  O   GLN A  58      62.219  71.336  48.458  1.00111.54           O
ATOM    432  N   ALA A  59      62.377  71.510  50.698  1.00 25.42           N
ATOM    433  CA  ALA A  59      63.477  72.427  50.644  1.00 25.42           C
ATOM    434  CB  ALA A  59      63.942  72.872  52.040  1.00 25.42           C
ATOM    435  C   ALA A  59      64.639  71.750  49.982  1.00 25.42           C
ATOM    436  O   ALA A  59      65.324  72.342  49.150  1.00 25.42           O
ATOM    437  N   LEU A  60      64.871  70.470  50.327  1.00111.58           N
ATOM    438  CA  LEU A  60      65.990  69.725  49.830  1.00111.58           C
ATOM    439  CB  LEU A  60      66.047  68.312  50.448  1.00111.58           C
ATOM    440  CG  LEU A  60      67.346  67.528  50.172  1.00111.58           C
ATOM    441  CD1 LEU A  60      67.523  67.195  48.686  1.00111.58           C
ATOM    442  CD2 LEU A  60      68.560  68.254  50.766  1.00111.58           C
ATOM    443  C   LEU A  60      65.867  69.610  48.336  1.00111.58           C
ATOM    444  O   LEU A  60      66.849  69.781  47.616  1.00111.58           O
ATOM    445  N   LYS A  61      64.650  69.336  47.824  1.00 78.22           N
ATOM    446  CA  LYS A  61      64.469  69.194  46.405  1.00 78.22           C
ATOM    447  CB  LYS A  61      63.050  68.812  45.963  1.00 78.22           C
ATOM    448  CG  LYS A  61      62.975  68.685  44.441  1.00 78.22           C
ATOM    449  CD  LYS A  61      61.685  68.070  43.913  1.00 78.22           C
ATOM    450  CE  LYS A  61      61.655  67.966  42.387  1.00 78.22           C
ATOM    451  NZ  LYS A  61      61.776  69.314  41.788  1.00 78.22           N
ATOM    452  C   LYS A  61      64.776  70.489  45.725  1.00 78.22           C
ATOM    453  O   LYS A  61      65.296  70.500  44.612  1.00 78.22           O
ATOM    454  N   LYS A  62      64.446  71.614  46.379  1.00112.58           N
ATOM    455  CA  LYS A  62      64.666  72.920  45.835  1.00112.58           C
ATOM    456  CB  LYS A  62      64.440  74.004  46.897  1.00112.58           C
ATOM    457  CG  LYS A  62      64.923  75.390  46.480  1.00112.58           C
ATOM    458  CD  LYS A  62      64.692  76.448  47.556  1.00112.58           C
ATOM    459  CE  LYS A  62      65.940  76.738  48.401  1.00112.58           C
ATOM    460  NZ  LYS A  62      66.319  75.551  49.203  1.00112.58           N
ATOM    461  C   LYS A  62      66.118  73.031  45.510  1.00112.58           C
ATOM    462  O   LYS A  62      66.489  73.428  44.406  1.00112.58           O
ATOM    463  N   ASP A  63      66.980  72.661  46.476  1.00 74.76           N
ATOM    464  CA  ASP A  63      68.393  72.805  46.273  1.00 74.76           C
ATOM    465  CB  ASP A  63      69.251  72.478  47.503  1.00 74.76           C
ATOM    466  CG  ASP A  63      70.626  73.056  47.210  1.00 74.76           C
ATOM    467  OD1 ASP A  63      70.679  74.265  46.858  1.00 74.76           O
ATOM    468  OD2 ASP A  63      71.636  72.315  47.338  1.00 74.76           O
ATOM    469  C   ASP A  63      68.832  71.879  45.186  1.00 74.76           C
ATOM    470  O   ASP A  63      69.685  72.207  44.364  1.00 74.76           O
ATOM    471  N   LEU A  64      68.223  70.682  45.151  1.00189.74           N
ATOM    472  CA  LEU A  64      68.529  69.637  44.220  1.00189.74           C
ATOM    473  CB  LEU A  64      67.646  68.394  44.425  1.00189.74           C
ATOM    474  CG  LEU A  64      67.824  67.703  45.786  1.00189.74           C
ATOM    475  CD1 LEU A  64      66.903  66.478  45.896  1.00189.74           C
ATOM    476  CD2 LEU A  64      69.302  67.381  46.062  1.00189.74           C
ATOM    477  C   LEU A  64      68.237  70.117  42.837  1.00189.74           C
ATOM    478  O   LEU A  64      68.734  69.537  41.879  1.00189.74           O
ATOM    479  N   SER A  65      67.320  71.087  42.690  1.00 66.23           N
ATOM    480  CA  SER A  65      66.966  71.612  41.398  1.00 66.23           C
ATOM    481  CB  SER A  65      65.572  72.258  41.391  1.00 66.23           C
ATOM    482  OG  SER A  65      64.586  71.267  41.645  1.00 66.23           O
ATOM    483  C   SER A  65      67.961  72.621  40.889  1.00 66.23           C
ATOM    484  O   SER A  65      67.869  73.030  39.733  1.00 66.23           O
ATOM    485  N   GLN A  66      68.931  73.047  41.726  1.00130.16           N
ATOM    486  CA  GLN A  66      69.865  74.100  41.414  1.00130.16           C
ATOM    487  CB  GLN A  66      70.611  74.569  42.679  1.00130.16           C
ATOM    488  CG  GLN A  66      71.290  75.929  42.554  1.00130.16           C
ATOM    489  CD  GLN A  66      71.730  76.364  43.947  1.00130.16           C
ATOM    490  OE1 GLN A  66      71.825  77.555  44.239  1.00130.16           O
ATOM    491  NE2 GLN A  66      72.009  75.374  44.836  1.00130.16           N
ATOM    492  C   GLN A  66      70.854  73.671  40.358  1.00130.16           C
ATOM    493  O   GLN A  66      71.016  72.486  40.073  1.00130.16           O
ATOM    494  N   LYS A  67      71.447  74.666  39.658  1.00158.28           N
ATOM    495  CA  LYS A  67      72.434  74.451  38.633  1.00158.28           C
ATOM    496  CB  LYS A  67      72.537  75.634  37.659  1.00158.28           C
ATOM    497  CG  LYS A  67      71.575  75.475  36.476  1.00158.28           C
ATOM    498  CD  LYS A  67      70.116  75.239  36.872  1.00158.28           C
ATOM    499  CE  LYS A  67      69.546  76.280  37.834  1.00158.28           C
ATOM    500  NZ  LYS A  67      68.256  75.797  38.374  1.00158.28           N
ATOM    501  C   LYS A  67      73.798  74.092  39.156  1.00158.28           C
ATOM    502  O   LYS A  67      74.472  73.247  38.568  1.00158.28           O
ATOM    503  N   THR A  68      74.260  74.719  40.263  1.00133.05           N
ATOM    504  CA  THR A  68      75.591  74.440  40.733  1.00133.05           C
ATOM    505  CB  THR A  68      76.433  75.661  40.937  1.00133.05           C
ATOM    506  OG1 THR A  68      75.873  76.457  41.970  1.00133.05           O
ATOM    507  CG2 THR A  68      76.495  76.467  39.637  1.00133.05           C
ATOM    508  C   THR A  68      75.512  73.851  42.100  1.00133.05           C
ATOM    509  O   THR A  68      74.561  74.087  42.840  1.00133.05           O
ATOM    510  N   LEU A  69      76.530  73.050  42.471  1.00103.51           N
ATOM    511  CA  LEU A  69      76.535  72.538  43.803  1.00103.51           C
ATOM    512  CB  LEU A  69      76.980  71.069  43.890  1.00103.51           C
ATOM    513  CG  LEU A  69      76.014  70.098  43.183  1.00103.51           C
ATOM    514  CD1 LEU A  69      74.638  70.091  43.867  1.00103.51           C
ATOM    515  CD2 LEU A  69      75.928  70.389  41.676  1.00103.51           C
ATOM    516  C   LEU A  69      77.536  73.378  44.512  1.00103.51           C
ATOM    517  O   LEU A  69      78.732  73.098  44.497  1.00103.51           O
ATOM    518  N   THR A  70      77.055  74.446  45.165  1.00 45.04           N
ATOM    519  CA  THR A  70      77.944  75.345  45.825  1.00 45.04           C
ATOM    520  CB  THR A  70      77.291  76.662  46.130  1.00 45.04           C
ATOM    521  OG1 THR A  70      76.786  77.235  44.934  1.00 45.04           O
ATOM    522  CG2 THR A  70      78.326  77.611  46.756  1.00 45.04           C
ATOM    523  C   THR A  70      78.332  74.693  47.109  1.00 45.04           C
ATOM    524  O   THR A  70      77.690  73.744  47.551  1.00 45.04           O
ATOM    525  N   LYS A  71      79.411  75.192  47.742  1.00112.28           N
ATOM    526  CA  LYS A  71      79.846  74.609  48.975  1.00112.28           C
ATOM    527  CB  LYS A  71      81.058  75.330  49.589  1.00112.28           C
ATOM    528  CG  LYS A  71      80.768  76.780  49.984  1.00112.28           C
ATOM    529  CD  LYS A  71      81.845  77.385  50.883  1.00112.28           C
ATOM    530  CE  LYS A  71      81.743  76.972  52.351  1.00112.28           C
ATOM    531  NZ  LYS A  71      80.636  77.702  53.009  1.00112.28           N
ATOM    532  C   LYS A  71      78.710  74.760  49.930  1.00112.28           C
ATOM    533  O   LYS A  71      78.412  73.862  50.715  1.00112.28           O
ATOM    534  N   THR A  72      78.029  75.917  49.858  1.00108.99           N
ATOM    535  CA  THR A  72      76.927  76.197  50.727  1.00108.99           C
ATOM    536  CB  THR A  72      76.315  77.549  50.499  1.00108.99           C
ATOM    537  OG1 THR A  72      75.752  77.622  49.198  1.00108.99           O
ATOM    538  CG2 THR A  72      77.403  78.621  50.665  1.00108.99           C
ATOM    539  C   THR A  72      75.857  75.190  50.454  1.00108.99           C
ATOM    540  O   THR A  72      75.176  74.743  51.374  1.00108.99           O
ATOM    541  N   SER A  73      75.676  74.815  49.174  1.00 40.79           N
ATOM    542  CA  SER A  73      74.638  73.898  48.787  1.00 40.79           C
ATOM    543  CB  SER A  73      74.607  73.654  47.268  1.00 40.79           C
ATOM    544  OG  SER A  73      74.337  74.870  46.585  1.00 40.79           O
ATOM    545  C   SER A  73      74.850  72.571  49.452  1.00 40.79           C
ATOM    546  O   SER A  73      73.907  71.987  49.988  1.00 40.79           O
ATOM    547  N   LEU A  74      76.096  72.056  49.440  1.00 88.24           N
ATOM    548  CA  LEU A  74      76.357  70.768  50.021  1.00 88.24           C
ATOM    549  CB  LEU A  74      77.815  70.291  49.863  1.00 88.24           C
ATOM    550  CG  LEU A  74      78.223  69.873  48.436  1.00 88.24           C
ATOM    551  CD1 LEU A  74      78.168  71.048  47.451  1.00 88.24           C
ATOM    552  CD2 LEU A  74      79.589  69.169  48.439  1.00 88.24           C
ATOM    553  C   LEU A  74      76.086  70.829  51.488  1.00 88.24           C
ATOM    554  O   LEU A  74      75.509  69.908  52.061  1.00 88.24           O
ATOM    555  N   GLU A  75      76.503  71.931  52.131  1.00 44.92           N
ATOM    556  CA  GLU A  75      76.342  72.094  53.545  1.00 44.92           C
ATOM    557  CB  GLU A  75      76.984  73.408  54.026  1.00 44.92           C
ATOM    558  CG  GLU A  75      78.505  73.426  53.835  1.00 44.92           C
ATOM    559  CD  GLU A  75      78.999  74.863  53.947  1.00 44.92           C
ATOM    560  OE1 GLU A  75      78.374  75.753  53.310  1.00 44.92           O
ATOM    561  OE2 GLU A  75      80.006  75.090  54.668  1.00 44.92           O
ATOM    562  C   GLU A  75      74.879  72.123  53.872  1.00 44.92           C
ATOM    563  O   GLU A  75      74.452  71.524  54.859  1.00 44.92           O
ATOM    564  N   GLU A  76      74.058  72.809  53.047  1.00 95.99           N
ATOM    565  CA  GLU A  76      72.669  72.894  53.395  1.00 95.99           C
ATOM    566  CB  GLU A  76      71.820  73.887  52.566  1.00 95.99           C
ATOM    567  CG  GLU A  76      71.439  73.485  51.141  1.00 95.99           C
ATOM    568  CD  GLU A  76      70.413  74.517  50.669  1.00 95.99           C
ATOM    569  OE1 GLU A  76      70.817  75.684  50.419  1.00 95.99           O
ATOM    570  OE2 GLU A  76      69.210  74.160  50.566  1.00 95.99           O
ATOM    571  C   GLU A  76      72.049  71.530  53.341  1.00 95.99           C
ATOM    572  O   GLU A  76      71.219  71.193  54.183  1.00 95.99           O
ATOM    573  N   ILE A  77      72.453  70.699  52.361  1.00 45.57           N
ATOM    574  CA  ILE A  77      71.915  69.377  52.190  1.00 45.57           C
ATOM    575  CB  ILE A  77      72.481  68.681  50.985  1.00 45.57           C
ATOM    576  CG2 ILE A  77      71.964  67.232  50.977  1.00 45.57           C
ATOM    577  CG1 ILE A  77      72.136  69.465  49.710  1.00 45.57           C
ATOM    578  CD1 ILE A  77      72.923  69.003  48.488  1.00 45.57           C
ATOM    579  C   ILE A  77      72.243  68.540  53.390  1.00 45.57           C
ATOM    580  O   ILE A  77      71.413  67.753  53.842  1.00 45.57           O
ATOM    581  N   ALA A  78      73.470  68.665  53.935  1.00 36.05           N
ATOM    582  CA  ALA A  78      73.853  67.858  55.058  1.00 36.05           C
ATOM    583  CB  ALA A  78      75.298  68.120  55.517  1.00 36.05           C
ATOM    584  C   ALA A  78      72.947  68.169  56.210  1.00 36.05           C
ATOM    585  O   ALA A  78      72.474  67.268  56.901  1.00 36.05           O
ATOM    586  N   LEU A  79      72.671  69.466  56.427  1.00134.85           N
ATOM    587  CA  LEU A  79      71.850  69.920  57.511  1.00134.85           C
ATOM    588  CB  LEU A  79      71.786  71.454  57.561  1.00134.85           C
ATOM    589  CG  LEU A  79      70.923  72.018  58.698  1.00134.85           C
ATOM    590  CD1 LEU A  79      71.516  71.684  60.076  1.00134.85           C
ATOM    591  CD2 LEU A  79      70.691  73.521  58.497  1.00134.85           C
ATOM    592  C   LEU A  79      70.452  69.409  57.325  1.00134.85           C
ATOM    593  O   LEU A  79      69.819  68.963  58.281  1.00134.85           O
ATOM    594  N   HIS A  80      69.935  69.446  56.076  1.00 57.44           N
ATOM    595  CA  HIS A  80      68.587  69.045  55.782  1.00 57.44           C
ATOM    596  ND1 HIS A  80      68.192  70.761  52.351  1.00 57.44           N
ATOM    597  CG  HIS A  80      68.217  70.508  53.705  1.00 57.44           C
ATOM    598  CB  HIS A  80      68.232  69.126  54.285  1.00 57.44           C
ATOM    599  NE2 HIS A  80      68.172  72.739  53.366  1.00 57.44           N
ATOM    600  CD2 HIS A  80      68.205  71.726  54.310  1.00 57.44           C
ATOM    601  CE1 HIS A  80      68.165  72.108  52.205  1.00 57.44           C
ATOM    602  C   HIS A  80      68.425  67.601  56.128  1.00 57.44           C
ATOM    603  O   HIS A  80      67.423  67.208  56.722  1.00 57.44           O
ATOM    604  N   SER A  81      69.417  66.775  55.750  1.00 38.42           N
ATOM    605  CA  SER A  81      69.348  65.361  55.961  1.00 38.42           C
ATOM    606  CB  SER A  81      70.584  64.622  55.413  1.00 38.42           C
ATOM    607  OG  SER A  81      70.467  63.226  55.647  1.00 38.42           O
ATOM    608  C   SER A  81      69.267  65.095  57.430  1.00 38.42           C
ATOM    609  O   SER A  81      68.401  64.350  57.881  1.00 38.42           O
ATOM    610  N   SER A  82      70.144  65.738  58.226  1.00 41.72           N
ATOM    611  CA  SER A  82      70.178  65.477  59.636  1.00 41.72           C
ATOM    612  CB  SER A  82      71.255  66.284  60.386  1.00 41.72           C
ATOM    613  OG  SER A  82      70.957  67.671  60.347  1.00 41.72           O
ATOM    614  C   SER A  82      68.849  65.820  60.243  1.00 41.72           C
ATOM    615  O   SER A  82      68.336  65.085  61.083  1.00 41.72           O
ATOM    616  N   GLN A  83      68.237  66.938  59.815  1.00 45.47           N
ATOM    617  CA  GLN A  83      66.984  67.370  60.372  1.00 45.47           C
ATOM    618  CB  GLN A  83      66.469  68.675  59.734  1.00 45.47           C
ATOM    619  CG  GLN A  83      65.087  69.112  60.230  1.00 45.47           C
ATOM    620  CD  GLN A  83      65.200  69.578  61.675  1.00 45.47           C
ATOM    621  OE1 GLN A  83      66.294  69.701  62.224  1.00 45.47           O
ATOM    622  NE2 GLN A  83      64.028  69.846  62.311  1.00 45.47           N
ATOM    623  C   GLN A  83      65.948  66.321  60.116  1.00 45.47           C
ATOM    624  O   GLN A  83      65.165  65.989  61.006  1.00 45.47           O
ATOM    625  N   ILE A  84      65.924  65.759  58.891  1.00 92.79           N
ATOM    626  CA  ILE A  84      64.933  64.769  58.582  1.00 92.79           C
ATOM    627  CB  ILE A  84      64.990  64.271  57.168  1.00 92.79           C
ATOM    628  CG2 ILE A  84      64.025  63.076  57.055  1.00 92.79           C
ATOM    629  CG1 ILE A  84      64.662  65.409  56.188  1.00 92.79           C
ATOM    630  CD1 ILE A  84      63.254  65.976  56.380  1.00 92.79           C
ATOM    631  C   ILE A  84      65.168  63.603  59.483  1.00 92.79           C
ATOM    632  O   ILE A  84      64.230  63.056  60.062  1.00 92.79           O
ATOM    633  N   SER A  85      66.447  63.216  59.628  1.00102.83           N
ATOM    634  CA  SER A  85      66.862  62.107  60.430  1.00102.83           C
ATOM    635  CB  SER A  85      68.320  61.681  60.178  1.00102.83           C
ATOM    636  OG  SER A  85      69.215  62.716  60.557  1.00102.83           O
ATOM    637  C   SER A  85      66.724  62.443  61.881  1.00102.83           C
ATOM    638  O   SER A  85      67.283  61.730  62.708  1.00102.83           O
ATOM    639  N   MET A  86      66.267  63.664  62.228  1.00162.62           N
ATOM    640  CA  MET A  86      65.803  63.906  63.573  1.00162.62           C
ATOM    641  CB  MET A  86      65.906  65.383  63.974  1.00162.62           C
ATOM    642  CG  MET A  86      65.412  65.642  65.396  1.00162.62           C
ATOM    643  SD  MET A  86      65.271  67.398  65.834  1.00162.62           S
ATOM    644  CE  MET A  86      63.913  67.731  64.677  1.00162.62           C
ATOM    645  C   MET A  86      64.348  63.515  63.718  1.00162.62           C
ATOM    646  O   MET A  86      63.936  62.831  64.655  1.00162.62           O
ATOM    647  N   ASP A  87      63.530  63.977  62.741  1.00 95.36           N
ATOM    648  CA  ASP A  87      62.093  63.856  62.749  1.00 95.36           C
ATOM    649  CB  ASP A  87      61.377  64.829  61.795  1.00 95.36           C
ATOM    650  CG  ASP A  87      61.281  66.174  62.509  1.00 95.36           C
ATOM    651  OD1 ASP A  87      60.798  66.192  63.673  1.00 95.36           O
ATOM    652  OD2 ASP A  87      61.696  67.198  61.903  1.00 95.36           O
ATOM    653  C   ASP A  87      61.618  62.465  62.480  1.00 95.36           C
ATOM    654  O   ASP A  87      60.566  62.070  62.980  1.00 95.36           O
ATOM    655  N   VAL A  88      62.337  61.702  61.641  1.00121.20           N
ATOM    656  CA  VAL A  88      61.953  60.346  61.369  1.00121.20           C
ATOM    657  CB  VAL A  88      62.773  59.722  60.278  1.00121.20           C
ATOM    658  CG1 VAL A  88      64.259  59.842  60.638  1.00121.20           C
ATOM    659  CG2 VAL A  88      62.307  58.272  60.088  1.00121.20           C
ATOM    660  C   VAL A  88      62.094  59.544  62.627  1.00121.20           C
ATOM    661  O   VAL A  88      61.318  58.626  62.877  1.00121.20           O
ATOM    662  N   ASN A  89      63.124  59.852  63.433  1.00 58.35           N
ATOM    663  CA  ASN A  89      63.370  59.199  64.686  1.00 58.35           C
ATOM    664  CB  ASN A  89      64.706  59.677  65.283  1.00 58.35           C
ATOM    665  CG  ASN A  89      65.078  58.789  66.452  1.00 58.35           C
ATOM    666  OD1 ASN A  89      64.661  59.013  67.587  1.00 58.35           O
ATOM    667  ND2 ASN A  89      65.892  57.739  66.164  1.00 58.35           N
ATOM    668  C   ASN A  89      62.263  59.549  65.637  1.00 58.35           C
ATOM    669  O   ASN A  89      61.755  58.691  66.355  1.00 58.35           O
ATOM    670  N   LYS A  90      61.860  60.836  65.648  1.00 60.31           N
ATOM    671  CA  LYS A  90      60.825  61.335  66.508  1.00 60.31           C
ATOM    672  CB  LYS A  90      60.596  62.840  66.285  1.00 60.31           C
ATOM    673  CG  LYS A  90      59.507  63.472  67.153  1.00 60.31           C
ATOM    674  CD  LYS A  90      59.502  65.001  67.057  1.00 60.31           C
ATOM    675  CE  LYS A  90      58.247  65.647  67.643  1.00 60.31           C
ATOM    676  NZ  LYS A  90      58.202  67.078  67.272  1.00 60.31           N
ATOM    677  C   LYS A  90      59.555  60.628  66.163  1.00 60.31           C
ATOM    678  O   LYS A  90      58.820  60.177  67.041  1.00 60.31           O
ATOM    679  N   SER A  91      59.282  60.502  64.853  1.00 45.90           N
ATOM    680  CA  SER A  91      58.085  59.880  64.367  1.00 45.90           C
ATOM    681  CB  SER A  91      57.945  59.992  62.838  1.00 45.90           C
ATOM    682  OG  SER A  91      56.700  59.456  62.416  1.00 45.90           O
ATOM    683  C   SER A  91      58.103  58.429  64.740  1.00 45.90           C
ATOM    684  O   SER A  91      57.075  57.862  65.102  1.00 45.90           O
ATOM    685  N   ALA A  92      59.281  57.785  64.676  1.00 34.25           N
ATOM    686  CA  ALA A  92      59.370  56.385  64.974  1.00 34.25           C
ATOM    687  CB  ALA A  92      60.788  55.825  64.780  1.00 34.25           C
ATOM    688  C   ALA A  92      58.980  56.159  66.401  1.00 34.25           C
ATOM    689  O   ALA A  92      58.271  55.205  66.711  1.00 34.25           O
ATOM    690  N   GLN A  93      59.430  57.036  67.318  1.00 46.01           N
ATOM    691  CA  GLN A  93      59.132  56.834  68.705  1.00 46.01           C
ATOM    692  CB  GLN A  93      59.797  57.888  69.601  1.00 46.01           C
ATOM    693  CG  GLN A  93      61.323  57.821  69.581  1.00 46.01           C
ATOM    694  CD  GLN A  93      61.846  58.997  70.389  1.00 46.01           C
ATOM    695  OE1 GLN A  93      61.450  59.211  71.535  1.00 46.01           O
ATOM    696  NE2 GLN A  93      62.753  59.796  69.767  1.00 46.01           N
ATOM    697  C   GLN A  93      57.655  56.943  68.922  1.00 46.01           C
ATOM    698  O   GLN A  93      57.064  56.125  69.622  1.00 46.01           O
ATOM    699  N   LEU A  94      57.015  57.953  68.308  1.00 55.77           N
ATOM    700  CA  LEU A  94      55.615  58.217  68.508  1.00 55.77           C
ATOM    701  CB  LEU A  94      55.169  59.527  67.840  1.00 55.77           C
ATOM    702  CG  LEU A  94      55.882  60.763  68.422  1.00 55.77           C
ATOM    703  CD1 LEU A  94      55.354  62.069  67.808  1.00 55.77           C
ATOM    704  CD2 LEU A  94      55.838  60.761  69.957  1.00 55.77           C
ATOM    705  C   LEU A  94      54.787  57.096  67.958  1.00 55.77           C
ATOM    706  O   LEU A  94      53.751  56.745  68.523  1.00 55.77           O
ATOM    707  N   LEU A  95      55.218  56.534  66.813  1.00 52.74           N
ATOM    708  CA  LEU A  95      54.547  55.440  66.168  1.00 52.74           C
ATOM    709  CB  LEU A  95      55.181  55.060  64.819  1.00 52.74           C
ATOM    710  CG  LEU A  95      54.478  53.880  64.127  1.00 52.74           C
ATOM    711  CD1 LEU A  95      53.010  54.219  63.821  1.00 52.74           C
ATOM    712  CD2 LEU A  95      55.257  53.426  62.882  1.00 52.74           C
ATOM    713  C   LEU A  95      54.632  54.243  67.066  1.00 52.74           C
ATOM    714  O   LEU A  95      53.688  53.459  67.161  1.00 52.74           O
ATOM    715  N   ASP A  96      55.785  54.065  67.740  1.00 43.09           N
ATOM    716  CA  ASP A  96      55.998  52.941  68.612  1.00 43.09           C
ATOM    717  CB  ASP A  96      57.410  52.952  69.223  1.00 43.09           C
ATOM    718  CG  ASP A  96      57.644  51.645  69.961  1.00 43.09           C
ATOM    719  OD1 ASP A  96      56.933  50.648  69.664  1.00 43.09           O
ATOM    720  OD2 ASP A  96      58.553  51.631  70.834  1.00 43.09           O
ATOM    721  C   ASP A  96      55.012  53.009  69.741  1.00 43.09           C
ATOM    722  O   ASP A  96      54.350  52.024  70.058  1.00 43.09           O
ATOM    723  N   ILE A  97      54.860  54.195  70.361  1.00 81.58           N
ATOM    724  CA  ILE A  97      53.948  54.330  71.467  1.00 81.58           C
ATOM    725  CB  ILE A  97      53.961  55.690  72.116  1.00 81.58           C
ATOM    726  CG2 ILE A  97      52.635  55.870  72.878  1.00 81.58           C
ATOM    727  CG1 ILE A  97      55.202  55.855  73.012  1.00 81.58           C
ATOM    728  CD1 ILE A  97      56.537  55.798  72.282  1.00 81.58           C
ATOM    729  C   ILE A  97      52.558  54.043  71.004  1.00 81.58           C
ATOM    730  O   ILE A  97      51.798  53.365  71.693  1.00 81.58           O
ATOM    731  N   LEU A  98      52.185  54.544  69.815  1.00 40.80           N
ATOM    732  CA  LEU A  98      50.855  54.348  69.322  1.00 40.80           C
ATOM    733  CB  LEU A  98      50.623  55.062  67.976  1.00 40.80           C
ATOM    734  CG  LEU A  98      49.198  54.911  67.411  1.00 40.80           C
ATOM    735  CD1 LEU A  98      48.158  55.501  68.375  1.00 40.80           C
ATOM    736  CD2 LEU A  98      49.091  55.515  65.999  1.00 40.80           C
ATOM    737  C   LEU A  98      50.631  52.878  69.138  1.00 40.80           C
ATOM    738  O   LEU A  98      49.558  52.366  69.457  1.00 40.80           O
ATOM    739  N   SER A  99      51.644  52.148  68.630  1.00 28.07           N
ATOM    740  CA  SER A  99      51.473  50.739  68.417  1.00 28.07           C
ATOM    741  CB  SER A  99      52.749  50.045  67.911  1.00 28.07           C
ATOM    742  OG  SER A  99      52.505  48.655  67.744  1.00 28.07           O
ATOM    743  C   SER A  99      51.123  50.120  69.727  1.00 28.07           C
ATOM    744  O   SER A  99      50.104  49.443  69.860  1.00 28.07           O
ATOM    745  N   LYS A 100      51.966  50.358  70.744  1.00 95.67           N
ATOM    746  CA  LYS A 100      51.710  49.813  72.038  1.00 95.67           C
ATOM    747  CB  LYS A 100      52.988  49.683  72.881  1.00 95.67           C
ATOM    748  CG  LYS A 100      53.768  50.992  72.993  1.00 95.67           C
ATOM    749  CD  LYS A 100      54.885  50.942  74.035  1.00 95.67           C
ATOM    750  CE  LYS A 100      56.242  51.408  73.501  1.00 95.67           C
ATOM    751  NZ  LYS A 100      56.718  50.461  72.468  1.00 95.67           N
ATOM    752  C   LYS A 100      50.777  50.793  72.733  1.00 95.67           C
ATOM    753  O   LYS A 100      49.682  51.067  72.175  1.00 95.67           O
ATOM    754  OXT LYS A 100      51.143  51.278  73.838  1.00 95.67           O
TER
END
