# Supplementary material for: Effective Identification of Bacterial Type III Secretion Signals Using Joint Element Features
Source: PLoS One. 2013 Apr 4;8(4):e59754. doi: 10.1371/journal.pone.0059754 (PMC3617162; doi:10.1371/journal.pone.0059754)
Supplement: Zip file S1 — Predicted 3D structure of T3S and non-T3S signal sequences. (ZIP) [file pone.0059754.s017.zip › Supplemental_Zip_FileS1.Predicted_structure/Pos/model5.pdb]

HEADER protein
METHOD
METHOD    The models are generated by I-TASSER which combines the
METHOD    methods of threading, ab initio modeling and structural
METHOD    refinement. The procedure is fully automated.
METHOD
METHOD    Please cite following articles when you use the I-TASSER server:
METHOD 1. Ambrish Roy, Alper Kucukural, Yang Zhang. I-TASSER: a unified
METHOD    platform for automated protein structure and function prediction.
METHOD    Nature Protocols, vol 5, 725-738 (2010). 
METHOD 2. Yang Zhang. I-TASSER server for protein 3D structure prediction.
METHOD    BMC Bioinformatics, vol 9, 40 (2008).
METHOD
MODEL  1
REMARK PARENT 1g9u_A 3cvr 3cvr_A 1jl5_A 3g06_A 
ATOM      1  N   ILE A   1      50.682  56.519  58.260  1.00 67.79           N
ATOM      2  CA  ILE A   1      49.365  55.938  58.405  1.00 67.79           C
ATOM      3  CB  ILE A   1      48.332  56.817  57.750  1.00 67.79           C
ATOM      4  CG2 ILE A   1      48.203  58.112  58.572  1.00 67.79           C
ATOM      5  CG1 ILE A   1      48.662  57.031  56.262  1.00 67.79           C
ATOM      6  CD1 ILE A   1      47.561  57.753  55.484  1.00 67.79           C
ATOM      7  C   ILE A   1      49.398  54.584  57.800  1.00 67.79           C
ATOM      8  O   ILE A   1      48.736  54.314  56.800  1.00 67.79           O
ATOM      9  N   ARG A   2      50.186  53.695  58.430  1.00226.09           N
ATOM     10  CA  ARG A   2      50.206  52.335  58.005  1.00226.09           C
ATOM     11  CB  ARG A   2      48.774  51.793  57.883  1.00226.09           C
ATOM     12  CG  ARG A   2      48.594  50.280  57.914  1.00226.09           C
ATOM     13  CD  ARG A   2      47.121  49.902  58.072  1.00226.09           C
ATOM     14  NE  ARG A   2      47.020  48.423  58.181  1.00226.09           N
ATOM     15  CZ  ARG A   2      46.054  47.890  58.989  1.00226.09           C
ATOM     16  NH1 ARG A   2      45.266  48.714  59.730  1.00226.09           N
ATOM     17  NH2 ARG A   2      45.897  46.537  59.073  1.00226.09           N
ATOM     18  C   ARG A   2      50.751  52.240  56.633  1.00226.09           C
ATOM     19  O   ARG A   2      50.292  51.374  55.893  1.00226.09           O
ATOM     20  N   ILE A   3      51.721  53.101  56.247  1.00 97.00           N
ATOM     21  CA  ILE A   3      52.251  52.907  54.929  1.00 97.00           C
ATOM     22  CB  ILE A   3      53.281  53.908  54.496  1.00 97.00           C
ATOM     23  CG2 ILE A   3      53.821  53.439  53.137  1.00 97.00           C
ATOM     24  CG1 ILE A   3      52.664  55.321  54.417  1.00 97.00           C
ATOM     25  CD1 ILE A   3      53.652  56.413  53.997  1.00 97.00           C
ATOM     26  C   ILE A   3      52.833  51.534  54.970  1.00 97.00           C
ATOM     27  O   ILE A   3      52.709  50.771  54.015  1.00 97.00           O
ATOM     28  N   LEU A   4      53.513  51.209  56.085  1.00133.91           N
ATOM     29  CA  LEU A   4      53.926  49.884  56.447  1.00133.91           C
ATOM     30  CB  LEU A   4      52.749  49.066  56.982  1.00133.91           C
ATOM     31  CG  LEU A   4      52.221  49.816  58.222  1.00133.91           C
ATOM     32  CD1 LEU A   4      51.086  49.085  58.926  1.00133.91           C
ATOM     33  CD2 LEU A   4      53.364  50.150  59.189  1.00133.91           C
ATOM     34  C   LEU A   4      54.658  49.253  55.336  1.00133.91           C
ATOM     35  O   LEU A   4      54.853  48.037  55.281  1.00133.91           O
ATOM     36  N   VAL A   5      55.205  50.114  54.480  1.00130.68           N
ATOM     37  CA  VAL A   5      55.745  49.600  53.289  1.00130.68           C
ATOM     38  CB  VAL A   5      55.625  50.517  52.086  1.00130.68           C
ATOM     39  CG1 VAL A   5      54.144  50.624  51.691  1.00130.68           C
ATOM     40  CG2 VAL A   5      56.247  51.887  52.400  1.00130.68           C
ATOM     41  C   VAL A   5      57.151  49.225  53.454  1.00130.68           C
ATOM     42  O   VAL A   5      58.067  50.002  53.186  1.00130.68           O
ATOM     43  N   ILE A   6      57.353  48.033  54.011  1.00163.63           N
ATOM     44  CA  ILE A   6      58.549  47.509  53.522  1.00163.63           C
ATOM     45  CB  ILE A   6      59.729  47.378  54.420  1.00163.63           C
ATOM     46  CG2 ILE A   6      60.866  46.816  53.541  1.00163.63           C
ATOM     47  CG1 ILE A   6      60.061  48.805  54.920  1.00163.63           C
ATOM     48  CD1 ILE A   6      61.239  48.935  55.880  1.00163.63           C
ATOM     49  C   ILE A   6      58.082  46.286  52.858  1.00163.63           C
ATOM     50  O   ILE A   6      57.386  45.442  53.420  1.00163.63           O
ATOM     51  N   MET A   7      58.483  46.217  51.578  1.00143.29           N
ATOM     52  CA  MET A   7      58.332  45.193  50.593  1.00143.29           C
ATOM     53  CB  MET A   7      58.978  45.581  49.243  1.00143.29           C
ATOM     54  CG  MET A   7      58.992  44.496  48.152  1.00143.29           C
ATOM     55  SD  MET A   7      60.326  43.250  48.236  1.00143.29           S
ATOM     56  CE  MET A   7      61.705  44.391  47.936  1.00143.29           C
ATOM     57  C   MET A   7      59.143  44.126  51.165  1.00143.29           C
ATOM     58  O   MET A   7      59.046  42.975  50.764  1.00143.29           O
ATOM     59  N   ILE A   8      60.021  44.539  52.096  1.00374.17           N
ATOM     60  CA  ILE A   8      60.942  43.750  52.795  1.00374.17           C
ATOM     61  CB  ILE A   8      60.358  42.631  53.644  1.00374.17           C
ATOM     62  CG2 ILE A   8      58.836  42.520  53.568  1.00374.17           C
ATOM     63  CG1 ILE A   8      61.096  41.315  53.562  1.00374.17           C
ATOM     64  CD1 ILE A   8      62.401  41.148  54.343  1.00374.17           C
ATOM     65  C   ILE A   8      61.903  43.382  51.758  1.00374.17           C
ATOM     66  O   ILE A   8      61.811  43.900  50.650  1.00374.17           O
ATOM     67  N   LYS A   9      63.020  42.784  52.154  1.00196.95           N
ATOM     68  CA  LYS A   9      63.654  42.058  51.129  1.00196.95           C
ATOM     69  CB  LYS A   9      65.188  42.013  51.252  1.00196.95           C
ATOM     70  CG  LYS A   9      65.883  41.217  50.139  1.00196.95           C
ATOM     71  CD  LYS A   9      65.615  39.710  50.199  1.00196.95           C
ATOM     72  CE  LYS A   9      66.254  38.885  49.086  1.00196.95           C
ATOM     73  NZ  LYS A   9      65.901  37.460  49.276  1.00196.95           N
ATOM     74  C   LYS A   9      63.098  40.673  51.369  1.00196.95           C
ATOM     75  O   LYS A   9      63.609  39.923  52.195  1.00196.95           O
ATOM     76  N   SER A  10      61.948  40.365  50.735  1.00132.11           N
ATOM     77  CA  SER A  10      61.381  39.045  50.629  1.00132.11           C
ATOM     78  CB  SER A  10      62.441  38.035  50.169  1.00132.11           C
ATOM     79  OG  SER A  10      62.917  38.357  48.872  1.00132.11           O
ATOM     80  C   SER A  10      60.715  38.414  51.849  1.00132.11           C
ATOM     81  O   SER A  10      59.754  37.675  51.652  1.00132.11           O
ATOM     82  N   THR A  11      61.195  38.594  53.101  1.00228.01           N
ATOM     83  CA  THR A  11      60.573  38.005  54.279  1.00228.01           C
ATOM     84  CB  THR A  11      61.599  37.579  55.285  1.00228.01           C
ATOM     85  OG1 THR A  11      62.420  38.682  55.629  1.00228.01           O
ATOM     86  CG2 THR A  11      62.453  36.448  54.688  1.00228.01           C
ATOM     87  C   THR A  11      59.481  38.733  55.039  1.00228.01           C
ATOM     88  O   THR A  11      58.342  38.270  55.081  1.00228.01           O
ATOM     89  N   ASN A  12      59.807  39.873  55.709  1.00289.43           N
ATOM     90  CA  ASN A  12      58.786  40.629  56.400  1.00289.43           C
ATOM     91  CB  ASN A  12      57.836  39.797  57.298  1.00289.43           C
ATOM     92  CG  ASN A  12      58.483  39.306  58.569  1.00289.43           C
ATOM     93  OD1 ASN A  12      58.405  39.962  59.605  1.00289.43           O
ATOM     94  ND2 ASN A  12      59.092  38.096  58.506  1.00289.43           N
ATOM     95  C   ASN A  12      59.371  41.821  57.128  1.00289.43           C
ATOM     96  O   ASN A  12      59.469  41.885  58.353  1.00289.43           O
ATOM     97  N   ILE A  13      59.736  42.839  56.335  1.00224.88           N
ATOM     98  CA  ILE A  13      60.264  44.127  56.675  1.00224.88           C
ATOM     99  CB  ILE A  13      61.171  44.803  55.658  1.00224.88           C
ATOM    100  CG2 ILE A  13      61.817  46.078  56.231  1.00224.88           C
ATOM    101  CG1 ILE A  13      62.373  43.903  55.364  1.00224.88           C
ATOM    102  CD1 ILE A  13      63.326  44.524  54.343  1.00224.88           C
ATOM    103  C   ILE A  13      59.200  45.005  57.259  1.00224.88           C
ATOM    104  O   ILE A  13      59.500  46.126  57.592  1.00224.88           O
ATOM    105  N   GLN A  14      57.904  44.676  57.156  1.00203.17           N
ATOM    106  CA  GLN A  14      56.900  45.297  58.008  1.00203.17           C
ATOM    107  CB  GLN A  14      57.333  45.231  59.485  1.00203.17           C
ATOM    108  CG  GLN A  14      57.340  43.793  60.003  1.00203.17           C
ATOM    109  CD  GLN A  14      58.151  43.694  61.275  1.00203.17           C
ATOM    110  OE1 GLN A  14      59.350  43.962  61.266  1.00203.17           O
ATOM    111  NE2 GLN A  14      57.497  43.281  62.394  1.00203.17           N
ATOM    112  C   GLN A  14      56.500  46.709  57.711  1.00203.17           C
ATOM    113  O   GLN A  14      55.308  46.995  57.816  1.00203.17           O
ATOM    114  N   ALA A  15      57.415  47.584  57.243  1.00 93.23           N
ATOM    115  CA  ALA A  15      57.128  48.977  57.075  1.00 93.23           C
ATOM    116  CB  ALA A  15      56.247  49.539  58.197  1.00 93.23           C
ATOM    117  C   ALA A  15      58.404  49.743  57.247  1.00 93.23           C
ATOM    118  O   ALA A  15      59.362  49.264  57.848  1.00 93.23           O
ATOM    119  N   ILE A  16      58.422  50.987  56.729  1.00149.84           N
ATOM    120  CA  ILE A  16      59.475  51.908  57.044  1.00149.84           C
ATOM    121  CB  ILE A  16      59.389  53.258  56.386  1.00149.84           C
ATOM    122  CG2 ILE A  16      60.514  54.144  56.950  1.00149.84           C
ATOM    123  CG1 ILE A  16      59.448  53.093  54.856  1.00149.84           C
ATOM    124  CD1 ILE A  16      60.694  52.352  54.372  1.00149.84           C
ATOM    125  C   ILE A  16      59.321  52.039  58.523  1.00149.84           C
ATOM    126  O   ILE A  16      60.278  52.254  59.261  1.00149.84           O
ATOM    127  N   GLY A  17      58.066  51.990  58.999  1.00 82.77           N
ATOM    128  CA  GLY A  17      57.962  51.677  60.389  1.00 82.77           C
ATOM    129  C   GLY A  17      57.892  52.812  61.334  1.00 82.77           C
ATOM    130  O   GLY A  17      57.924  52.584  62.542  1.00 82.77           O
ATOM    131  N   SER A  18      57.747  54.056  60.835  1.00106.74           N
ATOM    132  CA  SER A  18      57.296  55.161  61.646  1.00106.74           C
ATOM    133  CB  SER A  18      57.624  56.537  61.023  1.00106.74           C
ATOM    134  OG  SER A  18      57.057  56.644  59.728  1.00106.74           O
ATOM    135  C   SER A  18      55.787  54.993  61.680  1.00106.74           C
ATOM    136  O   SER A  18      55.021  55.947  61.800  1.00106.74           O
ATOM    137  N   GLY A  19      55.347  53.729  61.478  1.00 99.37           N
ATOM    138  CA  GLY A  19      54.041  53.241  61.206  1.00 99.37           C
ATOM    139  C   GLY A  19      53.911  53.701  59.797  1.00 99.37           C
ATOM    140  O   GLY A  19      52.828  53.739  59.224  1.00 99.37           O
ATOM    141  N   ILE A  20      55.096  53.923  59.198  1.00236.85           N
ATOM    142  CA  ILE A  20      55.346  54.756  58.065  1.00236.85           C
ATOM    143  CB  ILE A  20      55.415  54.111  56.730  1.00236.85           C
ATOM    144  CG2 ILE A  20      55.717  55.222  55.719  1.00236.85           C
ATOM    145  CG1 ILE A  20      56.477  53.033  56.681  1.00236.85           C
ATOM    146  CD1 ILE A  20      56.533  52.454  55.278  1.00236.85           C
ATOM    147  C   ILE A  20      54.273  55.765  57.917  1.00236.85           C
ATOM    148  O   ILE A  20      53.263  55.532  57.255  1.00236.85           O
ATOM    149  N   MET A  21      54.573  56.946  58.485  1.00186.52           N
ATOM    150  CA  MET A  21      53.834  58.175  58.472  1.00186.52           C
ATOM    151  CB  MET A  21      52.740  58.327  57.402  1.00186.52           C
ATOM    152  CG  MET A  21      52.062  59.697  57.496  1.00186.52           C
ATOM    153  SD  MET A  21      50.741  60.024  56.292  1.00186.52           S
ATOM    154  CE  MET A  21      50.621  61.792  56.698  1.00186.52           C
ATOM    155  C   MET A  21      53.306  58.406  59.846  1.00186.52           C
ATOM    156  O   MET A  21      54.015  58.908  60.717  1.00186.52           O
ATOM    157  N   HIS A  22      52.001  58.166  60.022  1.00108.54           N
ATOM    158  CA  HIS A  22      51.425  58.046  61.318  1.00108.54           C
ATOM    159  ND1 HIS A  22      49.461  57.798  63.826  1.00108.54           N
ATOM    160  CG  HIS A  22      49.398  58.607  62.711  1.00108.54           C
ATOM    161  CB  HIS A  22      49.904  58.238  61.347  1.00108.54           C
ATOM    162  NE2 HIS A  22      48.493  59.694  64.470  1.00108.54           N
ATOM    163  CD2 HIS A  22      48.806  59.759  63.125  1.00108.54           C
ATOM    164  CE1 HIS A  22      48.908  58.497  64.845  1.00108.54           C
ATOM    165  C   HIS A  22      51.730  56.603  61.639  1.00108.54           C
ATOM    166  O   HIS A  22      52.118  55.842  60.758  1.00108.54           O
ATOM    167  N   GLN A  23      51.522  56.207  62.903  1.00230.35           N
ATOM    168  CA  GLN A  23      51.880  54.998  63.605  1.00230.35           C
ATOM    169  CB  GLN A  23      51.788  55.106  65.133  1.00230.35           C
ATOM    170  CG  GLN A  23      52.939  55.918  65.712  1.00230.35           C
ATOM    171  CD  GLN A  23      54.228  55.275  65.221  1.00230.35           C
ATOM    172  OE1 GLN A  23      54.265  54.085  64.916  1.00230.35           O
ATOM    173  NE2 GLN A  23      55.315  56.083  65.125  1.00230.35           N
ATOM    174  C   GLN A  23      51.182  53.730  63.235  1.00230.35           C
ATOM    175  O   GLN A  23      51.240  52.801  64.036  1.00230.35           O
ATOM    176  N   ILE A  24      50.476  53.640  62.095  1.00206.54           N
ATOM    177  CA  ILE A  24      49.503  52.604  61.868  1.00206.54           C
ATOM    178  CB  ILE A  24      48.669  52.791  60.635  1.00206.54           C
ATOM    179  CG2 ILE A  24      47.557  51.730  60.559  1.00206.54           C
ATOM    180  CG1 ILE A  24      48.023  54.183  60.755  1.00206.54           C
ATOM    181  CD1 ILE A  24      47.079  54.525  59.604  1.00206.54           C
ATOM    182  C   ILE A  24      49.963  51.210  62.203  1.00206.54           C
ATOM    183  O   ILE A  24      49.139  50.304  62.244  1.00206.54           O
ATOM    184  N   ASN A  25      51.275  50.943  62.218  1.00154.33           N
ATOM    185  CA  ASN A  25      51.808  49.937  63.103  1.00154.33           C
ATOM    186  CB  ASN A  25      51.458  48.459  62.827  1.00154.33           C
ATOM    187  CG  ASN A  25      50.125  48.106  63.488  1.00154.33           C
ATOM    188  OD1 ASN A  25      49.185  47.682  62.817  1.00154.33           O
ATOM    189  ND2 ASN A  25      50.034  48.308  64.828  1.00154.33           N
ATOM    190  C   ASN A  25      53.276  50.121  62.983  1.00154.33           C
ATOM    191  O   ASN A  25      53.812  49.906  61.898  1.00154.33           O
ATOM    192  N   ASN A  26      53.960  50.531  64.077  1.00111.15           N
ATOM    193  CA  ASN A  26      55.376  50.726  63.967  1.00111.15           C
ATOM    194  CB  ASN A  26      56.035  51.258  65.254  1.00111.15           C
ATOM    195  CG  ASN A  26      55.521  50.472  66.445  1.00111.15           C
ATOM    196  OD1 ASN A  26      54.494  50.836  67.017  1.00111.15           O
ATOM    197  ND2 ASN A  26      56.231  49.380  66.828  1.00111.15           N
ATOM    198  C   ASN A  26      55.955  49.431  63.503  1.00111.15           C
ATOM    199  O   ASN A  26      55.748  48.377  64.100  1.00111.15           O
ATOM    200  N   ILE A  27      56.737  49.541  62.413  1.00194.61           N
ATOM    201  CA  ILE A  27      57.162  48.496  61.520  1.00194.61           C
ATOM    202  CB  ILE A  27      58.629  48.103  61.587  1.00194.61           C
ATOM    203  CG2 ILE A  27      59.490  49.265  61.080  1.00194.61           C
ATOM    204  CG1 ILE A  27      59.041  47.598  62.979  1.00194.61           C
ATOM    205  CD1 ILE A  27      58.971  48.661  64.071  1.00194.61           C
ATOM    206  C   ILE A  27      56.350  47.240  61.645  1.00194.61           C
ATOM    207  O   ILE A  27      56.806  46.240  62.194  1.00194.61           O
ATOM    208  N   TYR A  28      55.111  47.251  61.095  1.00152.96           N
ATOM    209  CA  TYR A  28      54.419  46.017  60.842  1.00152.96           C
ATOM    210  CB  TYR A  28      54.389  44.973  61.984  1.00152.96           C
ATOM    211  CG  TYR A  28      53.657  45.416  63.207  1.00152.96           C
ATOM    212  CD1 TYR A  28      52.293  45.260  63.303  1.00152.96           C
ATOM    213  CD2 TYR A  28      54.338  45.948  64.281  1.00152.96           C
ATOM    214  CE1 TYR A  28      51.618  45.649  64.438  1.00152.96           C
ATOM    215  CE2 TYR A  28      53.668  46.341  65.418  1.00152.96           C
ATOM    216  CZ  TYR A  28      52.305  46.193  65.498  1.00152.96           C
ATOM    217  OH  TYR A  28      51.616  46.592  66.662  1.00152.96           O
ATOM    218  C   TYR A  28      53.036  46.250  60.324  1.00152.96           C
ATOM    219  O   TYR A  28      52.439  47.295  60.573  1.00152.96           O
ATOM    220  N   SER A  29      52.528  45.249  59.566  1.00187.56           N
ATOM    221  CA  SER A  29      51.190  45.137  59.038  1.00187.56           C
ATOM    222  CB  SER A  29      50.235  46.313  59.292  1.00187.56           C
ATOM    223  OG  SER A  29      49.890  46.403  60.664  1.00187.56           O
ATOM    224  C   SER A  29      51.263  44.952  57.570  1.00187.56           C
ATOM    225  O   SER A  29      50.526  44.149  57.007  1.00187.56           O
ATOM    226  N   LEU A  30      52.015  45.843  56.912  1.00213.38           N
ATOM    227  CA  LEU A  30      52.371  45.758  55.528  1.00213.38           C
ATOM    228  CB  LEU A  30      52.364  47.076  54.759  1.00213.38           C
ATOM    229  CG  LEU A  30      50.910  47.528  54.530  1.00213.38           C
ATOM    230  CD1 LEU A  30      50.136  46.449  53.752  1.00213.38           C
ATOM    231  CD2 LEU A  30      50.219  47.923  55.847  1.00213.38           C
ATOM    232  C   LEU A  30      53.576  44.898  55.353  1.00213.38           C
ATOM    233  O   LEU A  30      54.176  44.840  54.280  1.00213.38           O
ATOM    234  N   THR A  31      54.039  44.322  56.474  1.00186.89           N
ATOM    235  CA  THR A  31      55.068  43.335  56.432  1.00186.89           C
ATOM    236  CB  THR A  31      55.397  42.778  57.796  1.00186.89           C
ATOM    237  OG1 THR A  31      56.712  42.266  57.776  1.00186.89           O
ATOM    238  CG2 THR A  31      54.433  41.665  58.225  1.00186.89           C
ATOM    239  C   THR A  31      54.619  42.263  55.456  1.00186.89           C
ATOM    240  O   THR A  31      55.475  41.536  54.950  1.00186.89           O
ATOM    241  N   PRO A  32      53.341  42.087  55.159  1.00118.60           N
ATOM    242  CA  PRO A  32      52.984  41.200  54.084  1.00118.60           C
ATOM    243  CD  PRO A  32      52.278  42.096  56.167  1.00118.60           C
ATOM    244  CB  PRO A  32      51.466  41.064  54.135  1.00118.60           C
ATOM    245  CG  PRO A  32      51.147  41.213  55.628  1.00118.60           C
ATOM    246  C   PRO A  32      53.508  41.631  52.737  1.00118.60           C
ATOM    247  O   PRO A  32      53.348  40.864  51.788  1.00118.60           O
ATOM    248  N   PHE A  33      54.154  42.814  52.612  1.00143.78           N
ATOM    249  CA  PHE A  33      54.599  43.264  51.316  1.00143.78           C
ATOM    250  CB  PHE A  33      55.325  44.615  51.279  1.00143.78           C
ATOM    251  CG  PHE A  33      54.241  45.602  51.498  1.00143.78           C
ATOM    252  CD1 PHE A  33      52.957  45.243  51.175  1.00143.78           C
ATOM    253  CD2 PHE A  33      54.493  46.878  51.947  1.00143.78           C
ATOM    254  CE1 PHE A  33      51.915  46.120  51.352  1.00143.78           C
ATOM    255  CE2 PHE A  33      53.455  47.763  52.118  1.00143.78           C
ATOM    256  CZ  PHE A  33      52.167  47.385  51.821  1.00143.78           C
ATOM    257  C   PHE A  33      55.487  42.229  50.756  1.00143.78           C
ATOM    258  O   PHE A  33      55.556  42.069  49.540  1.00143.78           O
ATOM    259  N   SER A  34      56.306  41.595  51.602  1.00176.21           N
ATOM    260  CA  SER A  34      56.766  40.356  51.094  1.00176.21           C
ATOM    261  CB  SER A  34      58.194  40.347  50.545  1.00176.21           C
ATOM    262  OG  SER A  34      59.105  40.596  51.593  1.00176.21           O
ATOM    263  C   SER A  34      56.616  39.372  52.211  1.00176.21           C
ATOM    264  O   SER A  34      57.603  38.843  52.719  1.00176.21           O
ATOM    265  N   SER A  35      55.362  39.151  52.681  1.00119.96           N
ATOM    266  CA  SER A  35      55.233  37.974  53.481  1.00119.96           C
ATOM    267  CB  SER A  35      53.820  37.691  54.011  1.00119.96           C
ATOM    268  OG  SER A  35      53.533  38.561  55.097  1.00119.96           O
ATOM    269  C   SER A  35      55.567  37.045  52.380  1.00119.96           C
ATOM    270  O   SER A  35      54.901  37.088  51.351  1.00119.96           O
ATOM    271  N   PRO A  36      56.490  36.164  52.610  1.00151.81           N
ATOM    272  CA  PRO A  36      57.334  35.658  51.556  1.00151.81           C
ATOM    273  CD  PRO A  36      56.408  35.261  53.743  1.00151.81           C
ATOM    274  CB  PRO A  36      57.670  34.218  51.949  1.00151.81           C
ATOM    275  CG  PRO A  36      57.484  34.193  53.476  1.00151.81           C
ATOM    276  C   PRO A  36      56.932  35.764  50.119  1.00151.81           C
ATOM    277  O   PRO A  36      56.571  34.777  49.484  1.00151.81           O
ATOM    278  N   MET A  37      57.035  37.004  49.614  1.00124.11           N
ATOM    279  CA  MET A  37      56.994  37.411  48.249  1.00124.11           C
ATOM    280  CB  MET A  37      56.789  38.929  48.060  1.00124.11           C
ATOM    281  CG  MET A  37      55.404  39.442  48.479  1.00124.11           C
ATOM    282  SD  MET A  37      54.041  39.063  47.333  1.00124.11           S
ATOM    283  CE  MET A  37      54.429  40.396  46.161  1.00124.11           C
ATOM    284  C   MET A  37      58.354  37.047  47.749  1.00124.11           C
ATOM    285  O   MET A  37      58.604  37.103  46.559  1.00124.11           O
ATOM    286  N   GLU A  38      59.324  36.896  48.672  1.00181.33           N
ATOM    287  CA  GLU A  38      60.667  36.420  48.450  1.00181.33           C
ATOM    288  CB  GLU A  38      60.853  34.901  48.614  1.00181.33           C
ATOM    289  CG  GLU A  38      60.921  34.496  50.092  1.00181.33           C
ATOM    290  CD  GLU A  38      62.159  35.156  50.689  1.00181.33           C
ATOM    291  OE1 GLU A  38      63.219  35.102  50.018  1.00181.33           O
ATOM    292  OE2 GLU A  38      62.060  35.726  51.810  1.00181.33           O
ATOM    293  C   GLU A  38      61.260  36.929  47.174  1.00181.33           C
ATOM    294  O   GLU A  38      61.977  36.213  46.476  1.00181.33           O
ATOM    295  N   LEU A  39      60.993  38.207  46.859  1.00102.66           N
ATOM    296  CA  LEU A  39      61.551  38.847  45.703  1.00102.66           C
ATOM    297  CB  LEU A  39      63.088  38.884  45.644  1.00102.66           C
ATOM    298  CG  LEU A  39      63.726  39.952  46.539  1.00102.66           C
ATOM    299  CD1 LEU A  39      65.257  39.934  46.397  1.00102.66           C
ATOM    300  CD2 LEU A  39      63.109  41.335  46.263  1.00102.66           C
ATOM    301  C   LEU A  39      61.122  38.154  44.449  1.00102.66           C
ATOM    302  O   LEU A  39      61.561  38.551  43.372  1.00102.66           O
ATOM    303  N   THR A  40      60.284  37.100  44.519  1.00147.03           N
ATOM    304  CA  THR A  40      59.928  36.524  43.255  1.00147.03           C
ATOM    305  CB  THR A  40      59.484  35.065  43.270  1.00147.03           C
ATOM    306  OG1 THR A  40      58.409  34.784  44.152  1.00147.03           O
ATOM    307  CG2 THR A  40      60.700  34.226  43.685  1.00147.03           C
ATOM    308  C   THR A  40      59.026  37.482  42.526  1.00147.03           C
ATOM    309  O   THR A  40      59.152  37.650  41.314  1.00147.03           O
ATOM    310  N   PRO A  41      58.130  38.127  43.234  1.00113.89           N
ATOM    311  CA  PRO A  41      57.362  39.193  42.664  1.00113.89           C
ATOM    312  CD  PRO A  41      57.272  37.366  44.125  1.00113.89           C
ATOM    313  CB  PRO A  41      56.107  39.369  43.506  1.00113.89           C
ATOM    314  CG  PRO A  41      55.865  37.962  44.046  1.00113.89           C
ATOM    315  C   PRO A  41      58.140  40.460  42.528  1.00113.89           C
ATOM    316  O   PRO A  41      57.518  41.510  42.415  1.00113.89           O
ATOM    317  N   SER A  42      59.480  40.414  42.594  1.00 62.12           N
ATOM    318  CA  SER A  42      60.244  41.624  42.499  1.00 62.12           C
ATOM    319  CB  SER A  42      61.746  41.389  42.710  1.00 62.12           C
ATOM    320  OG  SER A  42      62.418  42.635  42.771  1.00 62.12           O
ATOM    321  C   SER A  42      60.046  42.244  41.144  1.00 62.12           C
ATOM    322  O   SER A  42      60.441  43.386  40.909  1.00 62.12           O
ATOM    323  N   CYS A  43      59.433  41.498  40.207  1.00 55.88           N
ATOM    324  CA  CYS A  43      59.228  41.984  38.869  1.00 55.88           C
ATOM    325  CB  CYS A  43      58.890  40.865  37.876  1.00 55.88           C
ATOM    326  SG  CYS A  43      60.223  39.634  37.769  1.00 55.88           S
ATOM    327  C   CYS A  43      58.130  43.012  38.862  1.00 55.88           C
ATOM    328  O   CYS A  43      57.270  43.054  39.739  1.00 55.88           O
ATOM    329  N   ASN A  44      58.150  43.874  37.827  1.00 59.76           N
ATOM    330  CA  ASN A  44      57.274  45.007  37.693  1.00 59.76           C
ATOM    331  CB  ASN A  44      57.636  45.885  36.488  1.00 59.76           C
ATOM    332  CG  ASN A  44      58.930  46.608  36.833  1.00 59.76           C
ATOM    333  OD1 ASN A  44      58.976  47.447  37.729  1.00 59.76           O
ATOM    334  ND2 ASN A  44      60.023  46.263  36.105  1.00 59.76           N
ATOM    335  C   ASN A  44      55.841  44.602  37.575  1.00 59.76           C
ATOM    336  O   ASN A  44      54.968  45.298  38.093  1.00 59.76           O
ATOM    337  N   GLU A  45      55.545  43.499  36.862  1.00 86.06           N
ATOM    338  CA  GLU A  45      54.177  43.092  36.718  1.00 86.06           C
ATOM    339  CB  GLU A  45      53.952  41.940  35.722  1.00 86.06           C
ATOM    340  CG  GLU A  45      54.445  40.582  36.212  1.00 86.06           C
ATOM    341  CD  GLU A  45      55.959  40.589  36.168  1.00 86.06           C
ATOM    342  OE1 GLU A  45      56.539  41.375  35.375  1.00 86.06           O
ATOM    343  OE2 GLU A  45      56.552  39.796  36.946  1.00 86.06           O
ATOM    344  C   GLU A  45      53.657  42.645  38.049  1.00 86.06           C
ATOM    345  O   GLU A  45      52.493  42.879  38.361  1.00 86.06           O
ATOM    346  N   PHE A  46      54.491  41.967  38.868  1.00 64.08           N
ATOM    347  CA  PHE A  46      54.021  41.480  40.139  1.00 64.08           C
ATOM    348  CB  PHE A  46      55.022  40.575  40.879  1.00 64.08           C
ATOM    349  CG  PHE A  46      54.828  39.204  40.337  1.00 64.08           C
ATOM    350  CD1 PHE A  46      53.823  38.420  40.852  1.00 64.08           C
ATOM    351  CD2 PHE A  46      55.621  38.698  39.335  1.00 64.08           C
ATOM    352  CE1 PHE A  46      53.607  37.149  40.380  1.00 64.08           C
ATOM    353  CE2 PHE A  46      55.411  37.424  38.859  1.00 64.08           C
ATOM    354  CZ  PHE A  46      54.404  36.647  39.379  1.00 64.08           C
ATOM    355  C   PHE A  46      53.623  42.593  41.052  1.00 64.08           C
ATOM    356  O   PHE A  46      52.532  42.564  41.618  1.00 64.08           O
ATOM    357  N   TYR A  47      54.474  43.618  41.227  1.00154.60           N
ATOM    358  CA  TYR A  47      54.078  44.656  42.129  1.00154.60           C
ATOM    359  CB  TYR A  47      55.192  45.650  42.498  1.00154.60           C
ATOM    360  CG  TYR A  47      56.183  44.909  43.343  1.00154.60           C
ATOM    361  CD1 TYR A  47      55.877  44.558  44.641  1.00154.60           C
ATOM    362  CD2 TYR A  47      57.403  44.527  42.834  1.00154.60           C
ATOM    363  CE1 TYR A  47      56.781  43.875  45.426  1.00154.60           C
ATOM    364  CE2 TYR A  47      58.313  43.848  43.615  1.00154.60           C
ATOM    365  CZ  TYR A  47      58.002  43.509  44.912  1.00154.60           C
ATOM    366  OH  TYR A  47      58.932  42.808  45.709  1.00154.60           O
ATOM    367  C   TYR A  47      52.883  45.374  41.580  1.00154.60           C
ATOM    368  O   TYR A  47      51.968  45.716  42.328  1.00154.60           O
ATOM    369  N   LEU A  48      52.847  45.610  40.256  1.00109.53           N
ATOM    370  CA  LEU A  48      51.742  46.309  39.665  1.00109.53           C
ATOM    371  CB  LEU A  48      51.937  46.586  38.158  1.00109.53           C
ATOM    372  CG  LEU A  48      50.857  47.474  37.491  1.00109.53           C
ATOM    373  CD1 LEU A  48      51.281  47.854  36.070  1.00109.53           C
ATOM    374  CD2 LEU A  48      49.453  46.840  37.486  1.00109.53           C
ATOM    375  C   LEU A  48      50.494  45.504  39.876  1.00109.53           C
ATOM    376  O   LEU A  48      49.433  46.070  40.132  1.00109.53           O
ATOM    377  N   LYS A  49      50.561  44.166  39.748  1.00125.57           N
ATOM    378  CA  LYS A  49      49.354  43.404  39.890  1.00125.57           C
ATOM    379  CB  LYS A  49      49.474  41.941  39.404  1.00125.57           C
ATOM    380  CG  LYS A  49      50.073  40.935  40.387  1.00125.57           C
ATOM    381  CD  LYS A  49      49.075  40.529  41.470  1.00125.57           C
ATOM    382  CE  LYS A  49      49.551  39.429  42.410  1.00125.57           C
ATOM    383  NZ  LYS A  49      48.506  39.183  43.428  1.00125.57           N
ATOM    384  C   LYS A  49      48.869  43.462  41.311  1.00125.57           C
ATOM    385  O   LYS A  49      47.664  43.519  41.549  1.00125.57           O
ATOM    386  N   ALA A  50      49.793  43.441  42.295  1.00 43.07           N
ATOM    387  CA  ALA A  50      49.433  43.466  43.690  1.00 43.07           C
ATOM    388  CB  ALA A  50      50.644  43.343  44.622  1.00 43.07           C
ATOM    389  C   ALA A  50      48.754  44.757  44.022  1.00 43.07           C
ATOM    390  O   ALA A  50      47.760  44.779  44.748  1.00 43.07           O
ATOM    391  N   TRP A  51      49.280  45.873  43.493  1.00 94.15           N
ATOM    392  CA  TRP A  51      48.757  47.181  43.761  1.00 94.15           C
ATOM    393  CB  TRP A  51      49.566  48.256  43.036  1.00 94.15           C
ATOM    394  CG  TRP A  51      51.024  48.330  43.391  1.00 94.15           C
ATOM    395  CD2 TRP A  51      51.991  48.891  42.499  1.00 94.15           C
ATOM    396  CD1 TRP A  51      51.708  47.910  44.498  1.00 94.15           C
ATOM    397  NE1 TRP A  51      53.044  48.194  44.351  1.00 94.15           N
ATOM    398  CE2 TRP A  51      53.232  48.795  43.119  1.00 94.15           C
ATOM    399  CE3 TRP A  51      51.849  49.442  41.255  1.00 94.15           C
ATOM    400  CZ2 TRP A  51      54.360  49.254  42.504  1.00 94.15           C
ATOM    401  CZ3 TRP A  51      52.987  49.901  40.635  1.00 94.15           C
ATOM    402  CH2 TRP A  51      54.218  49.808  41.248  1.00 94.15           C
ATOM    403  C   TRP A  51      47.365  47.259  43.217  1.00 94.15           C
ATOM    404  O   TRP A  51      46.470  47.816  43.850  1.00 94.15           O
ATOM    405  N   SER A  52      47.154  46.721  42.003  1.00 93.71           N
ATOM    406  CA  SER A  52      45.869  46.804  41.373  1.00 93.71           C
ATOM    407  CB  SER A  52      45.903  46.331  39.914  1.00 93.71           C
ATOM    408  OG  SER A  52      46.441  45.025  39.846  1.00 93.71           O
ATOM    409  C   SER A  52      44.864  46.015  42.153  1.00 93.71           C
ATOM    410  O   SER A  52      43.715  46.433  42.285  1.00 93.71           O
ATOM    411  N   GLU A  53      45.277  44.861  42.710  1.00106.65           N
ATOM    412  CA  GLU A  53      44.376  44.026  43.452  1.00106.65           C
ATOM    413  CB  GLU A  53      45.069  42.774  44.019  1.00106.65           C
ATOM    414  CG  GLU A  53      45.934  41.987  43.025  1.00106.65           C
ATOM    415  CD  GLU A  53      45.117  41.499  41.840  1.00106.65           C
ATOM    416  OE1 GLU A  53      44.257  42.273  41.343  1.00106.65           O
ATOM    417  OE2 GLU A  53      45.369  40.344  41.401  1.00106.65           O
ATOM    418  C   GLU A  53      43.956  44.809  44.656  1.00106.65           C
ATOM    419  O   GLU A  53      42.785  44.859  45.023  1.00106.65           O
ATOM    420  N   TRP A  54      44.945  45.462  45.285  1.00 83.40           N
ATOM    421  CA  TRP A  54      44.807  46.203  46.499  1.00 83.40           C
ATOM    422  CB  TRP A  54      46.174  46.717  46.972  1.00 83.40           C
ATOM    423  CG  TRP A  54      46.125  47.618  48.170  1.00 83.40           C
ATOM    424  CD2 TRP A  54      46.248  49.037  48.063  1.00 83.40           C
ATOM    425  CD1 TRP A  54      45.985  47.336  49.499  1.00 83.40           C
ATOM    426  NE1 TRP A  54      46.002  48.503  50.223  1.00 83.40           N
ATOM    427  CE2 TRP A  54      46.164  49.560  49.350  1.00 83.40           C
ATOM    428  CE3 TRP A  54      46.414  49.843  46.971  1.00 83.40           C
ATOM    429  CZ2 TRP A  54      46.246  50.903  49.572  1.00 83.40           C
ATOM    430  CZ3 TRP A  54      46.501  51.198  47.197  1.00 83.40           C
ATOM    431  CH2 TRP A  54      46.417  51.717  48.472  1.00 83.40           C
ATOM    432  C   TRP A  54      43.857  47.350  46.304  1.00 83.40           C
ATOM    433  O   TRP A  54      43.010  47.606  47.160  1.00 83.40           O
ATOM    434  N   GLU A  55      43.960  48.071  45.169  1.00 98.57           N
ATOM    435  CA  GLU A  55      43.072  49.173  44.937  1.00 98.57           C
ATOM    436  CB  GLU A  55      43.353  49.971  43.648  1.00 98.57           C
ATOM    437  CG  GLU A  55      43.090  49.213  42.351  1.00 98.57           C
ATOM    438  CD  GLU A  55      43.263  50.197  41.202  1.00 98.57           C
ATOM    439  OE1 GLU A  55      42.803  51.363  41.329  1.00 98.57           O
ATOM    440  OE2 GLU A  55      43.853  49.782  40.171  1.00 98.57           O
ATOM    441  C   GLU A  55      41.673  48.644  44.862  1.00 98.57           C
ATOM    442  O   GLU A  55      40.738  49.277  45.353  1.00 98.57           O
ATOM    443  N   LYS A  56      41.506  47.451  44.259  1.00133.31           N
ATOM    444  CA  LYS A  56      40.227  46.819  44.081  1.00133.31           C
ATOM    445  CB  LYS A  56      40.314  45.514  43.265  1.00133.31           C
ATOM    446  CG  LYS A  56      41.086  45.633  41.942  1.00133.31           C
ATOM    447  CD  LYS A  56      40.608  46.720  40.975  1.00133.31           C
ATOM    448  CE  LYS A  56      41.419  46.752  39.674  1.00133.31           C
ATOM    449  NZ  LYS A  56      41.278  48.064  39.002  1.00133.31           N
ATOM    450  C   LYS A  56      39.661  46.484  45.436  1.00133.31           C
ATOM    451  O   LYS A  56      38.449  46.369  45.594  1.00133.31           O
ATOM    452  N   ASN A  57      40.551  46.228  46.417  1.00 77.16           N
ATOM    453  CA  ASN A  57      40.260  45.907  47.793  1.00 77.16           C
ATOM    454  CB  ASN A  57      41.483  45.390  48.563  1.00 77.16           C
ATOM    455  CG  ASN A  57      41.870  44.046  47.978  1.00 77.16           C
ATOM    456  OD1 ASN A  57      41.057  43.127  47.905  1.00 77.16           O
ATOM    457  ND2 ASN A  57      43.150  43.929  47.538  1.00 77.16           N
ATOM    458  C   ASN A  57      39.789  47.111  48.559  1.00 77.16           C
ATOM    459  O   ASN A  57      39.190  46.967  49.620  1.00 77.16           O
ATOM    460  N   GLY A  58      40.114  48.337  48.106  1.00 33.50           N
ATOM    461  CA  GLY A  58      39.764  49.490  48.890  1.00 33.50           C
ATOM    462  C   GLY A  58      38.291  49.741  48.899  1.00 33.50           C
ATOM    463  O   GLY A  58      37.550  49.295  48.024  1.00 33.50           O
ATOM    464  N   THR A  59      37.840  50.479  49.938  1.00 42.77           N
ATOM    465  CA  THR A  59      36.468  50.872  50.052  1.00 42.77           C
ATOM    466  CB  THR A  59      36.002  51.014  51.474  1.00 42.77           C
ATOM    467  OG1 THR A  59      36.735  52.026  52.150  1.00 42.77           O
ATOM    468  CG2 THR A  59      36.196  49.656  52.173  1.00 42.77           C
ATOM    469  C   THR A  59      36.358  52.195  49.353  1.00 42.77           C
ATOM    470  O   THR A  59      37.362  52.829  49.047  1.00 42.77           O
ATOM    471  N   PRO A  60      35.153  52.611  49.069  1.00 75.05           N
ATOM    472  CA  PRO A  60      34.875  53.824  48.345  1.00 75.05           C
ATOM    473  CD  PRO A  60      33.961  51.845  49.377  1.00 75.05           C
ATOM    474  CB  PRO A  60      33.367  53.799  48.077  1.00 75.05           C
ATOM    475  CG  PRO A  60      32.807  52.831  49.137  1.00 75.05           C
ATOM    476  C   PRO A  60      35.331  55.048  49.076  1.00 75.05           C
ATOM    477  O   PRO A  60      35.434  56.103  48.450  1.00 75.05           O
ATOM    478  N   GLY A  61      35.514  54.950  50.405  1.00 42.93           N
ATOM    479  CA  GLY A  61      36.018  56.011  51.232  1.00 42.93           C
ATOM    480  C   GLY A  61      37.481  56.229  50.964  1.00 42.93           C
ATOM    481  O   GLY A  61      37.991  57.335  51.129  1.00 42.93           O
ATOM    482  N   GLU A  62      38.195  55.148  50.595  1.00 98.42           N
ATOM    483  CA  GLU A  62      39.629  55.122  50.473  1.00 98.42           C
ATOM    484  CB  GLU A  62      40.182  53.722  50.792  1.00 98.42           C
ATOM    485  CG  GLU A  62      39.806  53.178  52.175  1.00 98.42           C
ATOM    486  CD  GLU A  62      40.362  51.757  52.270  1.00 98.42           C
ATOM    487  OE1 GLU A  62      41.610  51.609  52.157  1.00 98.42           O
ATOM    488  OE2 GLU A  62      39.557  50.803  52.435  1.00 98.42           O
ATOM    489  C   GLU A  62      40.102  55.469  49.077  1.00 98.42           C
ATOM    490  O   GLU A  62      39.596  54.991  48.064  1.00 98.42           O
ATOM    491  N   GLN A  63      41.166  56.294  49.047  1.00133.00           N
ATOM    492  CA  GLN A  63      41.894  56.913  47.972  1.00133.00           C
ATOM    493  CB  GLN A  63      42.700  58.144  48.408  1.00133.00           C
ATOM    494  CG  GLN A  63      42.969  59.104  47.251  1.00133.00           C
ATOM    495  CD  GLN A  63      41.642  59.745  46.850  1.00133.00           C
ATOM    496  OE1 GLN A  63      40.585  59.506  47.434  1.00133.00           O
ATOM    497  NE2 GLN A  63      41.701  60.606  45.801  1.00133.00           N
ATOM    498  C   GLN A  63      42.802  55.946  47.254  1.00133.00           C
ATOM    499  O   GLN A  63      43.691  56.379  46.520  1.00133.00           O
ATOM    500  N   ARG A  64      42.675  54.627  47.507  1.00139.26           N
ATOM    501  CA  ARG A  64      43.599  53.619  47.051  1.00139.26           C
ATOM    502  CB  ARG A  64      43.064  52.180  47.151  1.00139.26           C
ATOM    503  CG  ARG A  64      42.822  51.620  48.557  1.00139.26           C
ATOM    504  CD  ARG A  64      43.120  50.116  48.574  1.00139.26           C
ATOM    505  NE  ARG A  64      42.486  49.437  49.742  1.00139.26           N
ATOM    506  CZ  ARG A  64      43.039  49.428  50.992  1.00139.26           C
ATOM    507  NH1 ARG A  64      43.994  50.340  51.338  1.00139.26           N
ATOM    508  NH2 ARG A  64      42.621  48.504  51.900  1.00139.26           N
ATOM    509  C   ARG A  64      43.965  53.807  45.605  1.00139.26           C
ATOM    510  O   ARG A  64      45.071  53.442  45.208  1.00139.26           O
ATOM    511  N   ASN A  65      43.061  54.318  44.756  1.00 69.78           N
ATOM    512  CA  ASN A  65      43.407  54.518  43.376  1.00 69.78           C
ATOM    513  CB  ASN A  65      42.234  55.119  42.583  1.00 69.78           C
ATOM    514  CG  ASN A  65      42.632  55.222  41.120  1.00 69.78           C
ATOM    515  OD1 ASN A  65      42.906  56.315  40.626  1.00 69.78           O
ATOM    516  ND2 ASN A  65      42.674  54.061  40.414  1.00 69.78           N
ATOM    517  C   ASN A  65      44.594  55.445  43.280  1.00 69.78           C
ATOM    518  O   ASN A  65      45.521  55.202  42.510  1.00 69.78           O
ATOM    519  N   ILE A  66      44.603  56.545  44.056  1.00 92.21           N
ATOM    520  CA  ILE A  66      45.692  57.489  44.039  1.00 92.21           C
ATOM    521  CB  ILE A  66      45.416  58.726  44.833  1.00 92.21           C
ATOM    522  CG2 ILE A  66      46.751  59.460  45.061  1.00 92.21           C
ATOM    523  CG1 ILE A  66      44.370  59.585  44.101  1.00 92.21           C
ATOM    524  CD1 ILE A  66      43.017  58.906  43.908  1.00 92.21           C
ATOM    525  C   ILE A  66      46.942  56.850  44.567  1.00 92.21           C
ATOM    526  O   ILE A  66      48.034  57.127  44.074  1.00 92.21           O
ATOM    527  N   ALA A  67      46.822  56.010  45.613  1.00 35.31           N
ATOM    528  CA  ALA A  67      47.973  55.367  46.177  1.00 35.31           C
ATOM    529  CB  ALA A  67      47.609  54.455  47.363  1.00 35.31           C
ATOM    530  C   ALA A  67      48.589  54.503  45.117  1.00 35.31           C
ATOM    531  O   ALA A  67      49.806  54.494  44.937  1.00 35.31           O
ATOM    532  N   PHE A  68      47.741  53.786  44.356  1.00104.12           N
ATOM    533  CA  PHE A  68      48.133  52.884  43.305  1.00104.12           C
ATOM    534  CB  PHE A  68      46.885  52.196  42.704  1.00104.12           C
ATOM    535  CG  PHE A  68      47.213  51.389  41.491  1.00104.12           C
ATOM    536  CD1 PHE A  68      47.920  50.218  41.591  1.00104.12           C
ATOM    537  CD2 PHE A  68      46.818  51.811  40.242  1.00104.12           C
ATOM    538  CE1 PHE A  68      48.223  49.468  40.476  1.00104.12           C
ATOM    539  CE2 PHE A  68      47.113  51.067  39.123  1.00104.12           C
ATOM    540  CZ  PHE A  68      47.820  49.894  39.235  1.00104.12           C
ATOM    541  C   PHE A  68      48.874  53.648  42.249  1.00104.12           C
ATOM    542  O   PHE A  68      49.873  53.161  41.714  1.00104.12           O
ATOM    543  N   ASN A  69      48.400  54.861  41.907  1.00 57.46           N
ATOM    544  CA  ASN A  69      49.066  55.657  40.914  1.00 57.46           C
ATOM    545  CB  ASN A  69      48.348  56.988  40.606  1.00 57.46           C
ATOM    546  CG  ASN A  69      47.121  56.729  39.739  1.00 57.46           C
ATOM    547  OD1 ASN A  69      46.582  57.651  39.129  1.00 57.46           O
ATOM    548  ND2 ASN A  69      46.662  55.450  39.672  1.00 57.46           N
ATOM    549  C   ASN A  69      50.442  56.011  41.404  1.00 57.46           C
ATOM    550  O   ASN A  69      51.416  55.894  40.662  1.00 57.46           O
ATOM    551  N   ARG A  70      50.557  56.431  42.680  1.00117.30           N
ATOM    552  CA  ARG A  70      51.801  56.887  43.232  1.00117.30           C
ATOM    553  CB  ARG A  70      51.688  57.347  44.692  1.00117.30           C
ATOM    554  CG  ARG A  70      53.030  57.865  45.191  1.00117.30           C
ATOM    555  CD  ARG A  70      53.480  59.085  44.392  1.00117.30           C
ATOM    556  NE  ARG A  70      54.916  59.323  44.688  1.00117.30           N
ATOM    557  CZ  ARG A  70      55.382  60.602  44.779  1.00117.30           C
ATOM    558  NH1 ARG A  70      54.523  61.656  44.675  1.00117.30           N
ATOM    559  NH2 ARG A  70      56.713  60.820  44.977  1.00117.30           N
ATOM    560  C   ARG A  70      52.807  55.780  43.215  1.00117.30           C
ATOM    561  O   ARG A  70      53.977  56.009  42.916  1.00117.30           O
ATOM    562  N   LEU A  71      52.387  54.552  43.576  1.00111.18           N
ATOM    563  CA  LEU A  71      53.286  53.429  43.580  1.00111.18           C
ATOM    564  CB  LEU A  71      52.733  52.133  44.202  1.00111.18           C
ATOM    565  CG  LEU A  71      52.715  52.093  45.741  1.00111.18           C
ATOM    566  CD1 LEU A  71      51.677  53.055  46.326  1.00111.18           C
ATOM    567  CD2 LEU A  71      52.548  50.653  46.251  1.00111.18           C
ATOM    568  C   LEU A  71      53.717  53.086  42.186  1.00111.18           C
ATOM    569  O   LEU A  71      54.831  52.609  41.986  1.00111.18           O
ATOM    570  N   LYS A  72      52.824  53.235  41.190  1.00106.79           N
ATOM    571  CA  LYS A  72      53.193  52.922  39.837  1.00106.79           C
ATOM    572  CB  LYS A  72      52.006  52.989  38.861  1.00106.79           C
ATOM    573  CG  LYS A  72      52.382  52.663  37.416  1.00106.79           C
ATOM    574  CD  LYS A  72      52.864  51.231  37.205  1.00106.79           C
ATOM    575  CE  LYS A  72      53.231  50.926  35.750  1.00106.79           C
ATOM    576  NZ  LYS A  72      54.535  51.537  35.414  1.00106.79           N
ATOM    577  C   LYS A  72      54.250  53.865  39.346  1.00106.79           C
ATOM    578  O   LYS A  72      55.251  53.440  38.773  1.00106.79           O
ATOM    579  N   ILE A  73      54.063  55.184  39.565  1.00 46.24           N
ATOM    580  CA  ILE A  73      55.020  56.139  39.077  1.00 46.24           C
ATOM    581  CB  ILE A  73      54.603  57.579  39.248  1.00 46.24           C
ATOM    582  CG2 ILE A  73      54.616  57.947  40.741  1.00 46.24           C
ATOM    583  CG1 ILE A  73      55.496  58.488  38.383  1.00 46.24           C
ATOM    584  CD1 ILE A  73      54.949  59.907  38.226  1.00 46.24           C
ATOM    585  C   ILE A  73      56.318  55.920  39.791  1.00 46.24           C
ATOM    586  O   ILE A  73      57.387  55.953  39.185  1.00 46.24           O
ATOM    587  N   CYS A  74      56.252  55.676  41.112  1.00 50.98           N
ATOM    588  CA  CYS A  74      57.435  55.514  41.897  1.00 50.98           C
ATOM    589  CB  CYS A  74      57.126  55.340  43.390  1.00 50.98           C
ATOM    590  SG  CYS A  74      58.617  55.346  44.425  1.00 50.98           S
ATOM    591  C   CYS A  74      58.203  54.313  41.417  1.00 50.98           C
ATOM    592  O   CYS A  74      59.425  54.369  41.299  1.00 50.98           O
ATOM    593  N   LEU A  75      57.519  53.189  41.126  1.00 71.10           N
ATOM    594  CA  LEU A  75      58.187  51.987  40.699  1.00 71.10           C
ATOM    595  CB  LEU A  75      57.190  50.835  40.473  1.00 71.10           C
ATOM    596  CG  LEU A  75      57.825  49.511  40.003  1.00 71.10           C
ATOM    597  CD1 LEU A  75      58.732  48.907  41.088  1.00 71.10           C
ATOM    598  CD2 LEU A  75      56.759  48.526  39.485  1.00 71.10           C
ATOM    599  C   LEU A  75      58.886  52.191  39.388  1.00 71.10           C
ATOM    600  O   LEU A  75      60.065  51.872  39.243  1.00 71.10           O
ATOM    601  N   GLN A  76      58.169  52.738  38.391  1.00 60.18           N
ATOM    602  CA  GLN A  76      58.717  52.884  37.069  1.00 60.18           C
ATOM    603  CB  GLN A  76      57.659  53.340  36.052  1.00 60.18           C
ATOM    604  CG  GLN A  76      57.095  54.733  36.335  1.00 60.18           C
ATOM    605  CD  GLN A  76      55.884  54.935  35.438  1.00 60.18           C
ATOM    606  OE1 GLN A  76      54.771  54.551  35.790  1.00 60.18           O
ATOM    607  NE2 GLN A  76      56.104  55.547  34.244  1.00 60.18           N
ATOM    608  C   GLN A  76      59.833  53.890  37.073  1.00 60.18           C
ATOM    609  O   GLN A  76      60.858  53.699  36.417  1.00 60.18           O
ATOM    610  N   ASN A  77      59.625  55.001  37.804  1.00 76.94           N
ATOM    611  CA  ASN A  77      60.524  56.114  37.952  1.00 76.94           C
ATOM    612  CB  ASN A  77      59.843  57.305  38.656  1.00 76.94           C
ATOM    613  CG  ASN A  77      60.600  58.585  38.328  1.00 76.94           C
ATOM    614  OD1 ASN A  77      60.830  58.884  37.159  1.00 76.94           O
ATOM    615  ND2 ASN A  77      60.983  59.364  39.373  1.00 76.94           N
ATOM    616  C   ASN A  77      61.678  55.663  38.800  1.00 76.94           C
ATOM    617  O   ASN A  77      62.768  56.230  38.744  1.00 76.94           O
ATOM    618  N   GLN A  78      61.434  54.631  39.634  1.00 77.57           N
ATOM    619  CA  GLN A  78      62.400  54.106  40.558  1.00 77.57           C
ATOM    620  CB  GLN A  78      63.681  53.601  39.874  1.00 77.57           C
ATOM    621  CG  GLN A  78      64.632  52.876  40.824  1.00 77.57           C
ATOM    622  CD  GLN A  78      64.052  51.495  41.110  1.00 77.57           C
ATOM    623  OE1 GLN A  78      64.740  50.489  40.943  1.00 77.57           O
ATOM    624  NE2 GLN A  78      62.764  51.437  41.550  1.00 77.57           N
ATOM    625  C   GLN A  78      62.762  55.216  41.491  1.00 77.57           C
ATOM    626  O   GLN A  78      63.888  55.312  41.977  1.00 77.57           O
ATOM    627  N   GLU A  79      61.761  56.064  41.784  1.00139.92           N
ATOM    628  CA  GLU A  79      61.892  57.234  42.599  1.00139.92           C
ATOM    629  CB  GLU A  79      60.624  58.098  42.493  1.00139.92           C
ATOM    630  CG  GLU A  79      60.756  59.535  42.992  1.00139.92           C
ATOM    631  CD  GLU A  79      59.524  60.282  42.492  1.00139.92           C
ATOM    632  OE1 GLU A  79      58.412  59.993  43.007  1.00139.92           O
ATOM    633  OE2 GLU A  79      59.674  61.138  41.578  1.00139.92           O
ATOM    634  C   GLU A  79      62.120  56.810  44.023  1.00139.92           C
ATOM    635  O   GLU A  79      61.492  55.881  44.526  1.00139.92           O
ATOM    636  N   ALA A  80      63.021  57.545  44.709  1.00 62.15           N
ATOM    637  CA  ALA A  80      63.526  57.302  46.033  1.00 62.15           C
ATOM    638  CB  ALA A  80      64.618  58.304  46.443  1.00 62.15           C
ATOM    639  C   ALA A  80      62.462  57.350  47.090  1.00 62.15           C
ATOM    640  O   ALA A  80      62.596  56.676  48.113  1.00 62.15           O
ATOM    641  N   GLU A  81      61.418  58.193  46.937  1.00126.33           N
ATOM    642  CA  GLU A  81      60.443  58.221  47.996  1.00126.33           C
ATOM    643  CB  GLU A  81      60.354  59.551  48.770  1.00126.33           C
ATOM    644  CG  GLU A  81      59.610  60.678  48.048  1.00126.33           C
ATOM    645  CD  GLU A  81      58.135  60.551  48.419  1.00126.33           C
ATOM    646  OE1 GLU A  81      57.848  59.864  49.436  1.00126.33           O
ATOM    647  OE2 GLU A  81      57.282  61.124  47.692  1.00126.33           O
ATOM    648  C   GLU A  81      59.083  57.943  47.427  1.00126.33           C
ATOM    649  O   GLU A  81      58.856  58.113  46.227  1.00126.33           O
ATOM    650  N   LEU A  82      58.141  57.476  48.271  1.00107.89           N
ATOM    651  CA  LEU A  82      56.821  57.134  47.810  1.00107.89           C
ATOM    652  CB  LEU A  82      56.631  55.611  47.903  1.00107.89           C
ATOM    653  CG  LEU A  82      55.280  55.049  47.448  1.00107.89           C
ATOM    654  CD1 LEU A  82      55.022  55.329  45.961  1.00107.89           C
ATOM    655  CD2 LEU A  82      55.194  53.555  47.809  1.00107.89           C
ATOM    656  C   LEU A  82      55.809  57.816  48.691  1.00107.89           C
ATOM    657  O   LEU A  82      55.430  57.275  49.728  1.00107.89           O
ATOM    658  N   ASN A  83      55.282  58.989  48.266  1.00100.16           N
ATOM    659  CA  ASN A  83      54.436  59.802  49.110  1.00100.16           C
ATOM    660  CB  ASN A  83      54.594  61.302  48.801  1.00100.16           C
ATOM    661  CG  ASN A  83      54.156  62.089  50.022  1.00100.16           C
ATOM    662  OD1 ASN A  83      53.115  62.741  50.026  1.00100.16           O
ATOM    663  ND2 ASN A  83      54.983  62.015  51.102  1.00100.16           N
ATOM    664  C   ASN A  83      52.975  59.443  48.932  1.00100.16           C
ATOM    665  O   ASN A  83      52.328  59.832  47.960  1.00100.16           O
ATOM    666  N   LEU A  84      52.472  58.624  49.878  1.00183.66           N
ATOM    667  CA  LEU A  84      51.149  58.082  50.106  1.00183.66           C
ATOM    668  CB  LEU A  84      51.145  56.691  50.754  1.00183.66           C
ATOM    669  CG  LEU A  84      51.292  55.572  49.711  1.00183.66           C
ATOM    670  CD1 LEU A  84      49.999  55.427  48.884  1.00183.66           C
ATOM    671  CD2 LEU A  84      52.522  55.797  48.822  1.00183.66           C
ATOM    672  C   LEU A  84      50.186  58.959  50.863  1.00183.66           C
ATOM    673  O   LEU A  84      49.078  58.525  51.174  1.00183.66           O
ATOM    674  N   SER A  85      50.622  60.145  51.301  1.00143.13           N
ATOM    675  CA  SER A  85      49.948  61.019  52.227  1.00143.13           C
ATOM    676  CB  SER A  85      50.541  62.438  52.233  1.00143.13           C
ATOM    677  OG  SER A  85      51.918  62.379  52.561  1.00143.13           O
ATOM    678  C   SER A  85      48.464  61.191  52.067  1.00143.13           C
ATOM    679  O   SER A  85      47.918  61.326  50.975  1.00143.13           O
ATOM    680  N   GLU A  86      47.813  61.162  53.253  1.00138.93           N
ATOM    681  CA  GLU A  86      46.450  61.484  53.585  1.00138.93           C
ATOM    682  CB  GLU A  86      46.076  62.923  53.191  1.00138.93           C
ATOM    683  CG  GLU A  86      47.046  63.964  53.743  1.00138.93           C
ATOM    684  CD  GLU A  86      47.422  63.549  55.153  1.00138.93           C
ATOM    685  OE1 GLU A  86      46.623  63.811  56.086  1.00138.93           O
ATOM    686  OE2 GLU A  86      48.526  62.961  55.310  1.00138.93           O
ATOM    687  C   GLU A  86      45.465  60.597  52.912  1.00138.93           C
ATOM    688  O   GLU A  86      44.263  60.853  52.982  1.00138.93           O
ATOM    689  N   LEU A  87      45.913  59.498  52.295  1.00 84.20           N
ATOM    690  CA  LEU A  87      44.926  58.685  51.667  1.00 84.20           C
ATOM    691  CB  LEU A  87      45.453  57.973  50.412  1.00 84.20           C
ATOM    692  CG  LEU A  87      46.023  58.972  49.386  1.00 84.20           C
ATOM    693  CD1 LEU A  87      46.339  58.290  48.045  1.00 84.20           C
ATOM    694  CD2 LEU A  87      45.137  60.222  49.253  1.00 84.20           C
ATOM    695  C   LEU A  87      44.571  57.667  52.690  1.00 84.20           C
ATOM    696  O   LEU A  87      45.439  56.969  53.207  1.00 84.20           O
ATOM    697  N   ASP A  88      43.284  57.597  53.068  1.00 77.69           N
ATOM    698  CA  ASP A  88      42.914  56.592  54.013  1.00 77.69           C
ATOM    699  CB  ASP A  88      41.400  56.622  54.310  1.00 77.69           C
ATOM    700  CG  ASP A  88      41.048  55.592  55.372  1.00 77.69           C
ATOM    701  OD1 ASP A  88      41.961  55.208  56.151  1.00 77.69           O
ATOM    702  OD2 ASP A  88      39.861  55.178  55.420  1.00 77.69           O
ATOM    703  C   ASP A  88      43.229  55.298  53.325  1.00 77.69           C
ATOM    704  O   ASP A  88      42.591  54.959  52.330  1.00 77.69           O
ATOM    705  N   LEU A  89      44.245  54.552  53.809  1.00157.64           N
ATOM    706  CA  LEU A  89      44.559  53.290  53.199  1.00157.64           C
ATOM    707  CB  LEU A  89      45.994  53.090  52.658  1.00157.64           C
ATOM    708  CG  LEU A  89      46.429  53.914  51.427  1.00157.64           C
ATOM    709  CD1 LEU A  89      45.343  53.936  50.342  1.00157.64           C
ATOM    710  CD2 LEU A  89      47.040  55.270  51.791  1.00157.64           C
ATOM    711  C   LEU A  89      44.417  52.247  54.252  1.00157.64           C
ATOM    712  O   LEU A  89      45.243  52.164  55.163  1.00157.64           O
ATOM    713  N   LYS A  90      43.409  51.368  54.092  1.00155.04           N
ATOM    714  CA  LYS A  90      43.106  50.394  55.096  1.00155.04           C
ATOM    715  CB  LYS A  90      41.924  49.499  54.694  1.00155.04           C
ATOM    716  CG  LYS A  90      41.124  49.031  55.907  1.00155.04           C
ATOM    717  CD  LYS A  90      40.540  50.227  56.673  1.00155.04           C
ATOM    718  CE  LYS A  90      40.195  51.422  55.778  1.00155.04           C
ATOM    719  NZ  LYS A  90      40.064  52.648  56.599  1.00155.04           N
ATOM    720  C   LYS A  90      44.345  49.581  55.285  1.00155.04           C
ATOM    721  O   LYS A  90      44.660  49.166  56.400  1.00155.04           O
ATOM    722  N   THR A  91      45.058  49.311  54.176  1.00 88.40           N
ATOM    723  CA  THR A  91      46.377  48.751  54.232  1.00 88.40           C
ATOM    724  CB  THR A  91      46.459  47.268  54.009  1.00 88.40           C
ATOM    725  OG1 THR A  91      45.969  46.927  52.721  1.00 88.40           O
ATOM    726  CG2 THR A  91      45.660  46.552  55.109  1.00 88.40           C
ATOM    727  C   THR A  91      47.098  49.406  53.104  1.00 88.40           C
ATOM    728  O   THR A  91      46.471  50.053  52.271  1.00 88.40           O
ATOM    729  N   LEU A  92      48.440  49.354  53.087  1.00145.81           N
ATOM    730  CA  LEU A  92      49.130  49.777  51.896  1.00145.81           C
ATOM    731  CB  LEU A  92      50.530  50.362  52.134  1.00145.81           C
ATOM    732  CG  LEU A  92      50.488  51.864  52.473  1.00145.81           C
ATOM    733  CD1 LEU A  92      50.347  52.711  51.198  1.00145.81           C
ATOM    734  CD2 LEU A  92      49.353  52.180  53.456  1.00145.81           C
ATOM    735  C   LEU A  92      49.230  48.591  50.975  1.00145.81           C
ATOM    736  O   LEU A  92      48.836  47.483  51.344  1.00145.81           O
ATOM    737  N   PRO A  93      49.596  48.828  49.734  1.00120.35           N
ATOM    738  CA  PRO A  93      49.908  47.774  48.788  1.00120.35           C
ATOM    739  CD  PRO A  93      49.179  50.048  49.065  1.00120.35           C
ATOM    740  CB  PRO A  93      49.479  48.303  47.422  1.00120.35           C
ATOM    741  CG  PRO A  93      49.532  49.830  47.586  1.00120.35           C
ATOM    742  C   PRO A  93      51.393  47.524  48.825  1.00120.35           C
ATOM    743  O   PRO A  93      52.117  48.405  49.280  1.00120.35           O
ATOM    744  N   ASP A  94      51.879  46.384  48.280  1.00197.25           N
ATOM    745  CA  ASP A  94      53.272  46.001  48.323  1.00197.25           C
ATOM    746  CB  ASP A  94      53.686  44.934  47.299  1.00197.25           C
ATOM    747  CG  ASP A  94      53.085  43.588  47.593  1.00197.25           C
ATOM    748  OD1 ASP A  94      53.228  43.083  48.737  1.00197.25           O
ATOM    749  OD2 ASP A  94      52.469  43.042  46.643  1.00197.25           O
ATOM    750  C   ASP A  94      54.119  47.144  47.876  1.00197.25           C
ATOM    751  O   ASP A  94      53.839  47.810  46.878  1.00197.25           O
ATOM    752  N   LEU A  95      55.229  47.333  48.608  1.00164.43           N
ATOM    753  CA  LEU A  95      56.148  48.414  48.415  1.00164.43           C
ATOM    754  CB  LEU A  95      56.880  48.688  49.754  1.00164.43           C
ATOM    755  CG  LEU A  95      58.004  49.740  49.814  1.00164.43           C
ATOM    756  CD1 LEU A  95      59.341  49.151  49.357  1.00164.43           C
ATOM    757  CD2 LEU A  95      57.629  51.038  49.075  1.00164.43           C
ATOM    758  C   LEU A  95      57.093  48.135  47.276  1.00164.43           C
ATOM    759  O   LEU A  95      57.493  47.001  47.023  1.00164.43           O
ATOM    760  N   PRO A  96      57.422  49.178  46.546  1.00107.26           N
ATOM    761  CA  PRO A  96      58.372  49.064  45.466  1.00107.26           C
ATOM    762  CD  PRO A  96      56.480  50.263  46.329  1.00107.26           C
ATOM    763  CB  PRO A  96      58.296  50.385  44.707  1.00107.26           C
ATOM    764  CG  PRO A  96      56.851  50.858  44.959  1.00107.26           C
ATOM    765  C   PRO A  96      59.721  48.749  46.047  1.00107.26           C
ATOM    766  O   PRO A  96      60.245  49.548  46.814  1.00107.26           O
ATOM    767  N   PRO A  97      60.318  47.684  45.608  1.00124.29           N
ATOM    768  CA  PRO A  97      61.509  47.141  46.215  1.00124.29           C
ATOM    769  CD  PRO A  97      60.138  47.239  44.237  1.00124.29           C
ATOM    770  CB  PRO A  97      61.924  45.993  45.295  1.00124.29           C
ATOM    771  CG  PRO A  97      61.407  46.437  43.914  1.00124.29           C
ATOM    772  C   PRO A  97      62.658  48.079  46.437  1.00124.29           C
ATOM    773  O   PRO A  97      63.378  47.889  47.414  1.00124.29           O
ATOM    774  N   GLN A  98      62.901  48.997  45.487  1.00207.12           N
ATOM    775  CA  GLN A  98      63.987  49.943  45.412  1.00207.12           C
ATOM    776  CB  GLN A  98      64.368  50.311  43.970  1.00207.12           C
ATOM    777  CG  GLN A  98      65.751  50.959  43.853  1.00207.12           C
ATOM    778  CD  GLN A  98      66.808  49.858  43.878  1.00207.12           C
ATOM    779  OE1 GLN A  98      68.005  50.126  43.970  1.00207.12           O
ATOM    780  NE2 GLN A  98      66.354  48.579  43.780  1.00207.12           N
ATOM    781  C   GLN A  98      63.851  51.234  46.181  1.00207.12           C
ATOM    782  O   GLN A  98      64.846  51.943  46.308  1.00207.12           O
ATOM    783  N   ILE A  99      62.647  51.675  46.610  1.00135.63           N
ATOM    784  CA  ILE A  99      62.615  53.011  47.169  1.00135.63           C
ATOM    785  CB  ILE A  99      61.236  53.549  47.448  1.00135.63           C
ATOM    786  CG2 ILE A  99      60.489  53.573  46.107  1.00135.63           C
ATOM    787  CG1 ILE A  99      60.498  52.766  48.539  1.00135.63           C
ATOM    788  CD1 ILE A  99      60.948  53.134  49.949  1.00135.63           C
ATOM    789  C   ILE A  99      63.510  53.118  48.370  1.00135.63           C
ATOM    790  O   ILE A  99      63.483  52.289  49.277  1.00135.63           O
ATOM    791  N   THR A 100      64.369  54.160  48.359  1.00 37.71           N
ATOM    792  CA  THR A 100      65.358  54.353  49.374  1.00 37.71           C
ATOM    793  CB  THR A 100      66.388  55.394  49.038  1.00 37.71           C
ATOM    794  OG1 THR A 100      65.772  56.663  48.887  1.00 37.71           O
ATOM    795  CG2 THR A 100      67.112  54.990  47.742  1.00 37.71           C
ATOM    796  C   THR A 100      64.678  54.781  50.661  1.00 37.71           C
ATOM    797  O   THR A 100      63.419  54.818  50.685  1.00 37.71           O
ATOM    798  OXT THR A 100      65.416  55.073  51.639  1.00 37.71           O
TER
END
