# Supplementary material for: Effective Identification of Bacterial Type III Secretion Signals Using Joint Element Features
Source: PLoS One. 2013 Apr 4;8(4):e59754. doi: 10.1371/journal.pone.0059754 (PMC3617162; doi:10.1371/journal.pone.0059754)
Supplement: Zip file S1 — Predicted 3D structure of T3S and non-T3S signal sequences. (ZIP) [file pone.0059754.s017.zip › Supplemental_Zip_FileS1.Predicted_structure/Pos/model7.pdb]

HEADER protein
METHOD
METHOD    The models are generated by I-TASSER which combines the
METHOD    methods of threading, ab initio modeling and structural
METHOD    refinement. The procedure is fully automated.
METHOD
METHOD    Please cite following articles when you use the I-TASSER server:
METHOD 1. Ambrish Roy, Alper Kucukural, Yang Zhang. I-TASSER: a unified
METHOD    platform for automated protein structure and function prediction.
METHOD    Nature Protocols, vol 5, 725-738 (2010). 
METHOD 2. Yang Zhang. I-TASSER server for protein 3D structure prediction.
METHOD    BMC Bioinformatics, vol 9, 40 (2008).
METHOD
MODEL  1
REMARK PARENT N/A
ATOM      1  N   GLN A   1      51.020  50.925  62.710  1.00 50.93           N
ATOM      2  CA  GLN A   1      50.622  52.227  62.135  1.00 50.93           C
ATOM      3  CB  GLN A   1      51.876  53.094  61.942  1.00 50.93           C
ATOM      4  CG  GLN A   1      52.543  53.462  63.272  1.00 50.93           C
ATOM      5  CD  GLN A   1      53.957  53.955  62.996  1.00 50.93           C
ATOM      6  OE1 GLN A   1      54.738  54.159  63.923  1.00 50.93           O
ATOM      7  NE2 GLN A   1      54.306  54.129  61.692  1.00 50.93           N
ATOM      8  C   GLN A   1      49.939  52.007  60.824  1.00 50.93           C
ATOM      9  O   GLN A   1      50.123  50.975  60.180  1.00 50.93           O
ATOM     10  N   ILE A   2      49.132  52.993  60.394  1.00 85.21           N
ATOM     11  CA  ILE A   2      48.350  52.863  59.200  1.00 85.21           C
ATOM     12  CB  ILE A   2      47.477  54.055  58.925  1.00 85.21           C
ATOM     13  CG2 ILE A   2      46.558  54.252  60.143  1.00 85.21           C
ATOM     14  CG1 ILE A   2      48.323  55.296  58.599  1.00 85.21           C
ATOM     15  CD1 ILE A   2      49.251  55.738  59.729  1.00 85.21           C
ATOM     16  C   ILE A   2      49.270  52.704  58.032  1.00 85.21           C
ATOM     17  O   ILE A   2      48.997  51.923  57.122  1.00 85.21           O
ATOM     18  N   LEU A   3      50.393  53.444  58.031  1.00 49.38           N
ATOM     19  CA  LEU A   3      51.314  53.409  56.934  1.00 49.38           C
ATOM     20  CB  LEU A   3      52.514  54.348  57.127  1.00 49.38           C
ATOM     21  CG  LEU A   3      52.120  55.837  57.125  1.00 49.38           C
ATOM     22  CD1 LEU A   3      53.359  56.743  57.199  1.00 49.38           C
ATOM     23  CD2 LEU A   3      51.207  56.172  55.934  1.00 49.38           C
ATOM     24  C   LEU A   3      51.837  52.020  56.767  1.00 49.38           C
ATOM     25  O   LEU A   3      52.016  51.553  55.645  1.00 49.38           O
ATOM     26  N   ASN A   4      52.109  51.311  57.873  1.00 62.86           N
ATOM     27  CA  ASN A   4      52.625  49.987  57.720  1.00 62.86           C
ATOM     28  CB  ASN A   4      52.896  49.302  59.069  1.00 62.86           C
ATOM     29  CG  ASN A   4      54.012  50.067  59.764  1.00 62.86           C
ATOM     30  OD1 ASN A   4      53.750  50.966  60.561  1.00 62.86           O
ATOM     31  ND2 ASN A   4      55.287  49.711  59.454  1.00 62.86           N
ATOM     32  C   ASN A   4      51.604  49.161  56.996  1.00 62.86           C
ATOM     33  O   ASN A   4      51.918  48.503  56.013  1.00 62.86           O
ATOM     34  N   LYS A   5      50.329  49.211  57.412  1.00126.75           N
ATOM     35  CA  LYS A   5      49.355  48.340  56.818  1.00126.75           C
ATOM     36  CB  LYS A   5      47.965  48.495  57.447  1.00126.75           C
ATOM     37  CG  LYS A   5      47.966  48.185  58.943  1.00126.75           C
ATOM     38  CD  LYS A   5      48.423  46.767  59.283  1.00126.75           C
ATOM     39  CE  LYS A   5      48.633  46.557  60.782  1.00126.75           C
ATOM     40  NZ  LYS A   5      49.741  47.413  61.268  1.00126.75           N
ATOM     41  C   LYS A   5      49.232  48.627  55.356  1.00126.75           C
ATOM     42  O   LYS A   5      49.169  47.706  54.543  1.00126.75           O
ATOM     43  N   ILE A   6      49.228  49.915  54.976  1.00115.82           N
ATOM     44  CA  ILE A   6      49.018  50.300  53.614  1.00115.82           C
ATOM     45  CB  ILE A   6      48.987  51.795  53.430  1.00115.82           C
ATOM     46  CG2 ILE A   6      50.391  52.390  53.610  1.00115.82           C
ATOM     47  CG1 ILE A   6      48.410  52.161  52.067  1.00115.82           C
ATOM     48  CD1 ILE A   6      48.378  53.673  51.907  1.00115.82           C
ATOM     49  C   ILE A   6      50.095  49.749  52.730  1.00115.82           C
ATOM     50  O   ILE A   6      49.802  49.276  51.633  1.00115.82           O
ATOM     51  N   LEU A   7      51.371  49.790  53.165  1.00166.89           N
ATOM     52  CA  LEU A   7      52.407  49.416  52.244  1.00166.89           C
ATOM     53  CB  LEU A   7      53.818  49.757  52.772  1.00166.89           C
ATOM     54  CG  LEU A   7      54.910  49.717  51.693  1.00166.89           C
ATOM     55  CD1 LEU A   7      54.658  50.811  50.653  1.00166.89           C
ATOM     56  CD2 LEU A   7      56.313  49.839  52.299  1.00166.89           C
ATOM     57  C   LEU A   7      52.280  47.960  51.874  1.00166.89           C
ATOM     58  O   LEU A   7      52.228  47.644  50.687  1.00166.89           O
ATOM     59  N   PRO A   8      52.186  47.044  52.804  1.00115.84           N
ATOM     60  CA  PRO A   8      51.986  45.694  52.370  1.00115.84           C
ATOM     61  CD  PRO A   8      53.111  47.067  53.928  1.00115.84           C
ATOM     62  CB  PRO A   8      52.332  44.805  53.561  1.00115.84           C
ATOM     63  CG  PRO A   8      53.434  45.604  54.270  1.00115.84           C
ATOM     64  C   PRO A   8      50.649  45.418  51.747  1.00115.84           C
ATOM     65  O   PRO A   8      50.484  44.301  51.269  1.00115.84           O
ATOM     66  N   GLN A   9      49.638  46.312  51.819  1.00162.02           N
ATOM     67  CA  GLN A   9      48.403  45.875  51.216  1.00162.02           C
ATOM     68  CB  GLN A   9      47.199  46.674  51.740  1.00162.02           C
ATOM     69  CG  GLN A   9      47.000  46.573  53.256  1.00162.02           C
ATOM     70  CD  GLN A   9      46.548  45.162  53.599  1.00162.02           C
ATOM     71  OE1 GLN A   9      45.470  44.967  54.158  1.00162.02           O
ATOM     72  NE2 GLN A   9      47.396  44.150  53.271  1.00162.02           N
ATOM     73  C   GLN A   9      48.314  45.913  49.698  1.00162.02           C
ATOM     74  O   GLN A   9      48.401  44.889  49.026  1.00162.02           O
ATOM     75  N   VAL A  10      48.125  47.138  49.152  1.00159.73           N
ATOM     76  CA  VAL A  10      47.810  47.511  47.785  1.00159.73           C
ATOM     77  CB  VAL A  10      46.580  48.367  47.672  1.00159.73           C
ATOM     78  CG1 VAL A  10      45.367  47.479  48.001  1.00159.73           C
ATOM     79  CG2 VAL A  10      46.699  49.548  48.637  1.00159.73           C
ATOM     80  C   VAL A  10      48.864  48.008  46.820  1.00159.73           C
ATOM     81  O   VAL A  10      48.441  48.553  45.803  1.00159.73           O
ATOM     82  N   GLU A  11      50.189  47.979  47.125  1.00146.95           N
ATOM     83  CA  GLU A  11      51.264  48.603  46.360  1.00146.95           C
ATOM     84  CB  GLU A  11      52.620  47.883  46.466  1.00146.95           C
ATOM     85  CG  GLU A  11      53.424  48.289  47.701  1.00146.95           C
ATOM     86  CD  GLU A  11      53.966  49.691  47.439  1.00146.95           C
ATOM     87  OE1 GLU A  11      53.366  50.414  46.601  1.00146.95           O
ATOM     88  OE2 GLU A  11      54.998  50.056  48.058  1.00146.95           O
ATOM     89  C   GLU A  11      50.967  48.848  44.905  1.00146.95           C
ATOM     90  O   GLU A  11      50.712  47.935  44.121  1.00146.95           O
ATOM     91  N   PHE A  12      50.967  50.156  44.548  1.00142.81           N
ATOM     92  CA  PHE A  12      50.656  50.670  43.245  1.00142.81           C
ATOM     93  CB  PHE A  12      49.281  51.365  43.308  1.00142.81           C
ATOM     94  CG  PHE A  12      48.767  51.746  41.966  1.00142.81           C
ATOM     95  CD1 PHE A  12      48.216  50.803  41.127  1.00142.81           C
ATOM     96  CD2 PHE A  12      48.836  53.053  41.548  1.00142.81           C
ATOM     97  CE1 PHE A  12      47.735  51.164  39.890  1.00142.81           C
ATOM     98  CE2 PHE A  12      48.356  53.419  40.314  1.00142.81           C
ATOM     99  CZ  PHE A  12      47.807  52.474  39.483  1.00142.81           C
ATOM    100  C   PHE A  12      51.755  51.651  42.914  1.00142.81           C
ATOM    101  O   PHE A  12      51.730  52.812  43.310  1.00142.81           O
ATOM    102  N   ALA A  13      52.713  51.192  42.091  1.00 94.46           N
ATOM    103  CA  ALA A  13      53.983  51.788  41.754  1.00 94.46           C
ATOM    104  CB  ALA A  13      54.871  50.841  40.932  1.00 94.46           C
ATOM    105  C   ALA A  13      53.932  53.100  41.010  1.00 94.46           C
ATOM    106  O   ALA A  13      54.923  53.824  40.973  1.00 94.46           O
ATOM    107  N   ILE A  14      52.813  53.408  40.343  1.00189.34           N
ATOM    108  CA  ILE A  14      52.689  54.427  39.325  1.00189.34           C
ATOM    109  CB  ILE A  14      51.245  54.693  39.003  1.00189.34           C
ATOM    110  CG2 ILE A  14      50.632  55.534  40.127  1.00189.34           C
ATOM    111  CG1 ILE A  14      51.103  55.332  37.627  1.00189.34           C
ATOM    112  CD1 ILE A  14      49.671  55.313  37.094  1.00189.34           C
ATOM    113  C   ILE A  14      53.413  55.747  39.515  1.00189.34           C
ATOM    114  O   ILE A  14      53.173  56.515  40.443  1.00189.34           O
ATOM    115  N   PRO A  15      54.358  55.998  38.617  1.00123.04           N
ATOM    116  CA  PRO A  15      54.978  57.303  38.513  1.00123.04           C
ATOM    117  CD  PRO A  15      55.244  54.946  38.152  1.00123.04           C
ATOM    118  CB  PRO A  15      56.396  57.067  37.992  1.00123.04           C
ATOM    119  CG  PRO A  15      56.328  55.676  37.340  1.00123.04           C
ATOM    120  C   PRO A  15      54.151  58.161  37.602  1.00123.04           C
ATOM    121  O   PRO A  15      54.322  58.050  36.389  1.00123.04           O
ATOM    122  N   ARG A  16      53.337  59.090  38.131  1.00121.91           N
ATOM    123  CA  ARG A  16      52.477  59.850  37.266  1.00121.91           C
ATOM    124  CB  ARG A  16      51.409  60.645  38.038  1.00121.91           C
ATOM    125  CG  ARG A  16      50.216  59.777  38.457  1.00121.91           C
ATOM    126  CD  ARG A  16      49.230  60.477  39.393  1.00121.91           C
ATOM    127  NE  ARG A  16      47.955  59.702  39.364  1.00121.91           N
ATOM    128  CZ  ARG A  16      47.783  58.582  40.124  1.00121.91           C
ATOM    129  NH1 ARG A  16      48.806  58.106  40.893  1.00121.91           N
ATOM    130  NH2 ARG A  16      46.582  57.933  40.108  1.00121.91           N
ATOM    131  C   ARG A  16      53.240  60.782  36.369  1.00121.91           C
ATOM    132  O   ARG A  16      52.938  60.869  35.181  1.00121.91           O
ATOM    133  N   PRO A  17      54.210  61.490  36.882  1.00 92.37           N
ATOM    134  CA  PRO A  17      54.935  62.439  36.067  1.00 92.37           C
ATOM    135  CD  PRO A  17      54.206  61.868  38.284  1.00 92.37           C
ATOM    136  CB  PRO A  17      55.523  63.472  37.034  1.00 92.37           C
ATOM    137  CG  PRO A  17      55.412  62.811  38.421  1.00 92.37           C
ATOM    138  C   PRO A  17      55.950  61.809  35.170  1.00 92.37           C
ATOM    139  O   PRO A  17      56.689  60.932  35.618  1.00 92.37           O
ATOM    140  N   SER A  18      56.055  62.291  33.916  1.00 62.58           N
ATOM    141  CA  SER A  18      56.980  61.677  33.015  1.00 62.58           C
ATOM    142  CB  SER A  18      56.582  61.819  31.533  1.00 62.58           C
ATOM    143  OG  SER A  18      56.617  63.183  31.135  1.00 62.58           O
ATOM    144  C   SER A  18      58.342  62.283  33.170  1.00 62.58           C
ATOM    145  O   SER A  18      58.565  63.448  32.847  1.00 62.58           O
ATOM    146  N   PHE A  19      59.279  61.487  33.720  1.00 91.90           N
ATOM    147  CA  PHE A  19      60.687  61.780  33.730  1.00 91.90           C
ATOM    148  CB  PHE A  19      61.217  61.828  32.273  1.00 91.90           C
ATOM    149  CG  PHE A  19      62.707  61.928  32.201  1.00 91.90           C
ATOM    150  CD1 PHE A  19      63.479  60.809  32.410  1.00 91.90           C
ATOM    151  CD2 PHE A  19      63.338  63.120  31.921  1.00 91.90           C
ATOM    152  CE1 PHE A  19      64.850  60.880  32.347  1.00 91.90           C
ATOM    153  CE2 PHE A  19      64.709  63.199  31.857  1.00 91.90           C
ATOM    154  CZ  PHE A  19      65.469  62.076  32.072  1.00 91.90           C
ATOM    155  C   PHE A  19      61.008  63.071  34.441  1.00 91.90           C
ATOM    156  O   PHE A  19      62.114  63.587  34.310  1.00 91.90           O
ATOM    157  N   ASN A  20      60.116  63.625  35.280  1.00 96.66           N
ATOM    158  CA  ASN A  20      60.505  64.902  35.819  1.00 96.66           C
ATOM    159  CB  ASN A  20      59.315  65.779  36.249  1.00 96.66           C
ATOM    160  CG  ASN A  20      58.600  65.075  37.394  1.00 96.66           C
ATOM    161  OD1 ASN A  20      58.710  63.863  37.569  1.00 96.66           O
ATOM    162  ND2 ASN A  20      57.834  65.859  38.197  1.00 96.66           N
ATOM    163  C   ASN A  20      61.396  64.726  37.012  1.00 96.66           C
ATOM    164  O   ASN A  20      61.240  63.769  37.767  1.00 96.66           O
ATOM    165  N   SER A  21      62.378  65.650  37.165  1.00120.45           N
ATOM    166  CA  SER A  21      63.263  65.778  38.302  1.00120.45           C
ATOM    167  CB  SER A  21      62.631  66.569  39.458  1.00120.45           C
ATOM    168  OG  SER A  21      62.329  67.888  39.029  1.00120.45           O
ATOM    169  C   SER A  21      63.654  64.429  38.820  1.00120.45           C
ATOM    170  O   SER A  21      63.138  63.989  39.843  1.00120.45           O
ATOM    171  N   LEU A  22      64.617  63.758  38.171  1.00 63.54           N
ATOM    172  CA  LEU A  22      64.901  62.378  38.456  1.00 63.54           C
ATOM    173  CB  LEU A  22      66.075  61.823  37.636  1.00 63.54           C
ATOM    174  CG  LEU A  22      65.777  61.739  36.127  1.00 63.54           C
ATOM    175  CD1 LEU A  22      66.953  61.121  35.356  1.00 63.54           C
ATOM    176  CD2 LEU A  22      64.444  61.023  35.856  1.00 63.54           C
ATOM    177  C   LEU A  22      65.192  62.134  39.908  1.00 63.54           C
ATOM    178  O   LEU A  22      64.763  61.112  40.443  1.00 63.54           O
ATOM    179  N   SER A  23      65.914  63.037  40.596  1.00 75.09           N
ATOM    180  CA  SER A  23      66.234  62.770  41.974  1.00 75.09           C
ATOM    181  CB  SER A  23      67.042  63.904  42.628  1.00 75.09           C
ATOM    182  OG  SER A  23      66.266  65.092  42.682  1.00 75.09           O
ATOM    183  C   SER A  23      64.955  62.599  42.739  1.00 75.09           C
ATOM    184  O   SER A  23      64.793  61.640  43.493  1.00 75.09           O
ATOM    185  N   HIS A  24      63.998  63.522  42.539  1.00 57.15           N
ATOM    186  CA  HIS A  24      62.725  63.464  43.196  1.00 57.15           C
ATOM    187  ND1 HIS A  24      61.895  66.268  44.930  1.00 57.15           N
ATOM    188  CG  HIS A  24      62.298  65.933  43.656  1.00 57.15           C
ATOM    189  CB  HIS A  24      61.842  64.698  42.933  1.00 57.15           C
ATOM    190  NE2 HIS A  24      63.268  67.881  44.253  1.00 57.15           N
ATOM    191  CD2 HIS A  24      63.137  66.928  43.257  1.00 57.15           C
ATOM    192  CE1 HIS A  24      62.504  67.441  45.236  1.00 57.15           C
ATOM    193  C   HIS A  24      61.963  62.271  42.700  1.00 57.15           C
ATOM    194  O   HIS A  24      61.194  61.671  43.448  1.00 57.15           O
ATOM    195  N   ASN A  25      62.183  61.876  41.431  1.00 59.92           N
ATOM    196  CA  ASN A  25      61.419  60.846  40.788  1.00 59.92           C
ATOM    197  CB  ASN A  25      62.003  60.478  39.410  1.00 59.92           C
ATOM    198  CG  ASN A  25      61.089  59.471  38.728  1.00 59.92           C
ATOM    199  OD1 ASN A  25      60.916  58.343  39.187  1.00 59.92           O
ATOM    200  ND2 ASN A  25      60.483  59.891  37.587  1.00 59.92           N
ATOM    201  C   ASN A  25      61.412  59.612  41.637  1.00 59.92           C
ATOM    202  O   ASN A  25      60.379  58.957  41.751  1.00 59.92           O
ATOM    203  N   LYS A  26      62.552  59.235  42.244  1.00112.72           N
ATOM    204  CA  LYS A  26      62.531  58.047  43.056  1.00112.72           C
ATOM    205  CB  LYS A  26      63.925  57.633  43.558  1.00112.72           C
ATOM    206  CG  LYS A  26      64.852  57.227  42.415  1.00112.72           C
ATOM    207  CD  LYS A  26      65.233  58.411  41.531  1.00112.72           C
ATOM    208  CE  LYS A  26      65.817  58.004  40.181  1.00112.72           C
ATOM    209  NZ  LYS A  26      64.723  57.763  39.214  1.00112.72           N
ATOM    210  C   LYS A  26      61.651  58.238  44.262  1.00112.72           C
ATOM    211  O   LYS A  26      60.794  57.403  44.552  1.00112.72           O
ATOM    212  N   LEU A  27      61.827  59.362  44.985  1.00132.85           N
ATOM    213  CA  LEU A  27      61.123  59.615  46.214  1.00132.85           C
ATOM    214  CB  LEU A  27      61.641  60.904  46.884  1.00132.85           C
ATOM    215  CG  LEU A  27      61.180  61.131  48.336  1.00132.85           C
ATOM    216  CD1 LEU A  27      59.663  61.329  48.438  1.00132.85           C
ATOM    217  CD2 LEU A  27      61.715  60.027  49.262  1.00132.85           C
ATOM    218  C   LEU A  27      59.655  59.767  45.938  1.00132.85           C
ATOM    219  O   LEU A  27      58.819  59.219  46.656  1.00132.85           O
ATOM    220  N   VAL A  28      59.315  60.516  44.871  1.00 52.33           N
ATOM    221  CA  VAL A  28      57.960  60.804  44.494  1.00 52.33           C
ATOM    222  CB  VAL A  28      57.850  61.795  43.362  1.00 52.33           C
ATOM    223  CG1 VAL A  28      58.441  63.137  43.829  1.00 52.33           C
ATOM    224  CG2 VAL A  28      58.526  61.222  42.105  1.00 52.33           C
ATOM    225  C   VAL A  28      57.269  59.541  44.093  1.00 52.33           C
ATOM    226  O   VAL A  28      56.067  59.394  44.303  1.00 52.33           O
ATOM    227  N   LYS A  29      58.005  58.604  43.470  1.00115.29           N
ATOM    228  CA  LYS A  29      57.408  57.364  43.075  1.00115.29           C
ATOM    229  CB  LYS A  29      58.407  56.438  42.351  1.00115.29           C
ATOM    230  CG  LYS A  29      57.780  55.202  41.698  1.00115.29           C
ATOM    231  CD  LYS A  29      57.143  54.220  42.684  1.00115.29           C
ATOM    232  CE  LYS A  29      58.128  53.202  43.262  1.00115.29           C
ATOM    233  NZ  LYS A  29      57.453  52.376  44.288  1.00115.29           N
ATOM    234  C   LYS A  29      56.935  56.668  44.315  1.00115.29           C
ATOM    235  O   LYS A  29      55.837  56.113  44.331  1.00115.29           O
ATOM    236  N   LYS A  30      57.752  56.672  45.389  1.00 87.46           N
ATOM    237  CA  LYS A  30      57.373  55.991  46.597  1.00 87.46           C
ATOM    238  CB  LYS A  30      58.508  55.922  47.635  1.00 87.46           C
ATOM    239  CG  LYS A  30      58.224  54.937  48.773  1.00 87.46           C
ATOM    240  CD  LYS A  30      58.180  53.472  48.327  1.00 87.46           C
ATOM    241  CE  LYS A  30      57.859  52.490  49.458  1.00 87.46           C
ATOM    242  NZ  LYS A  30      57.734  51.117  48.917  1.00 87.46           N
ATOM    243  C   LYS A  30      56.193  56.670  47.230  1.00 87.46           C
ATOM    244  O   LYS A  30      55.276  56.005  47.710  1.00 87.46           O
ATOM    245  N   ILE A  31      56.181  58.019  47.243  1.00 53.72           N
ATOM    246  CA  ILE A  31      55.105  58.756  47.852  1.00 53.72           C
ATOM    247  CB  ILE A  31      55.274  60.246  47.752  1.00 53.72           C
ATOM    248  CG2 ILE A  31      53.959  60.910  48.190  1.00 53.72           C
ATOM    249  CG1 ILE A  31      56.499  60.728  48.539  1.00 53.72           C
ATOM    250  CD1 ILE A  31      56.851  62.185  48.242  1.00 53.72           C
ATOM    251  C   ILE A  31      53.836  58.463  47.125  1.00 53.72           C
ATOM    252  O   ILE A  31      52.803  58.214  47.743  1.00 53.72           O
ATOM    253  N   LEU A  32      53.892  58.474  45.783  1.00113.39           N
ATOM    254  CA  LEU A  32      52.727  58.293  44.970  1.00113.39           C
ATOM    255  CB  LEU A  32      53.031  58.396  43.462  1.00113.39           C
ATOM    256  CG  LEU A  32      51.778  58.457  42.559  1.00113.39           C
ATOM    257  CD1 LEU A  32      50.988  57.142  42.568  1.00113.39           C
ATOM    258  CD2 LEU A  32      50.901  59.671  42.907  1.00113.39           C
ATOM    259  C   LEU A  32      52.176  56.939  45.257  1.00113.39           C
ATOM    260  O   LEU A  32      50.961  56.755  45.288  1.00113.39           O
ATOM    261  N   SER A  33      53.058  55.944  45.459  1.00 58.53           N
ATOM    262  CA  SER A  33      52.567  54.637  45.758  1.00 58.53           C
ATOM    263  CB  SER A  33      53.685  53.619  46.067  1.00 58.53           C
ATOM    264  OG  SER A  33      54.467  53.356  44.912  1.00 58.53           O
ATOM    265  C   SER A  33      51.724  54.736  46.991  1.00 58.53           C
ATOM    266  O   SER A  33      50.509  54.563  46.923  1.00 58.53           O
ATOM    267  N   VAL A  34      52.331  55.121  48.136  1.00 69.61           N
ATOM    268  CA  VAL A  34      51.667  55.041  49.410  1.00 69.61           C
ATOM    269  CB  VAL A  34      52.532  55.491  50.555  1.00 69.61           C
ATOM    270  CG1 VAL A  34      53.715  54.513  50.675  1.00 69.61           C
ATOM    271  CG2 VAL A  34      52.953  56.955  50.337  1.00 69.61           C
ATOM    272  C   VAL A  34      50.383  55.815  49.422  1.00 69.61           C
ATOM    273  O   VAL A  34      49.397  55.365  50.003  1.00 69.61           O
ATOM    274  N   PHE A  35      50.359  57.004  48.804  1.00 91.64           N
ATOM    275  CA  PHE A  35      49.169  57.806  48.758  1.00 91.64           C
ATOM    276  CB  PHE A  35      49.443  59.191  48.153  1.00 91.64           C
ATOM    277  CG  PHE A  35      50.191  59.977  49.178  1.00 91.64           C
ATOM    278  CD1 PHE A  35      51.376  59.508  49.694  1.00 91.64           C
ATOM    279  CD2 PHE A  35      49.739  61.208  49.595  1.00 91.64           C
ATOM    280  CE1 PHE A  35      52.076  60.230  50.630  1.00 91.64           C
ATOM    281  CE2 PHE A  35      50.434  61.939  50.531  1.00 91.64           C
ATOM    282  CZ  PHE A  35      51.606  61.449  51.054  1.00 91.64           C
ATOM    283  C   PHE A  35      48.102  57.110  47.955  1.00 91.64           C
ATOM    284  O   PHE A  35      46.934  57.104  48.341  1.00 91.64           O
ATOM    285  N   ASN A  36      48.476  56.522  46.803  1.00 96.33           N
ATOM    286  CA  ASN A  36      47.556  55.859  45.919  1.00 96.33           C
ATOM    287  CB  ASN A  36      48.210  55.484  44.577  1.00 96.33           C
ATOM    288  CG  ASN A  36      47.127  55.281  43.524  1.00 96.33           C
ATOM    289  OD1 ASN A  36      47.066  56.032  42.551  1.00 96.33           O
ATOM    290  ND2 ASN A  36      46.265  54.245  43.700  1.00 96.33           N
ATOM    291  C   ASN A  36      47.040  54.601  46.562  1.00 96.33           C
ATOM    292  O   ASN A  36      45.892  54.226  46.332  1.00 96.33           O
ATOM    293  N   LEU A  37      47.876  53.880  47.344  1.00139.58           N
ATOM    294  CA  LEU A  37      47.394  52.679  47.968  1.00139.58           C
ATOM    295  CB  LEU A  37      48.387  51.935  48.893  1.00139.58           C
ATOM    296  CG  LEU A  37      49.700  51.409  48.286  1.00139.58           C
ATOM    297  CD1 LEU A  37      49.486  50.887  46.867  1.00139.58           C
ATOM    298  CD2 LEU A  37      50.889  52.350  48.482  1.00139.58           C
ATOM    299  C   LEU A  37      46.326  53.053  48.932  1.00139.58           C
ATOM    300  O   LEU A  37      45.248  52.464  48.949  1.00139.58           O
ATOM    301  N   LYS A  38      46.608  54.073  49.758  1.00106.87           N
ATOM    302  CA  LYS A  38      45.697  54.400  50.814  1.00106.87           C
ATOM    303  CB  LYS A  38      46.142  55.571  51.704  1.00106.87           C
ATOM    304  CG  LYS A  38      45.317  55.666  52.990  1.00106.87           C
ATOM    305  CD  LYS A  38      45.826  56.706  53.989  1.00106.87           C
ATOM    306  CE  LYS A  38      47.301  56.549  54.350  1.00106.87           C
ATOM    307  NZ  LYS A  38      47.695  57.598  55.318  1.00106.87           N
ATOM    308  C   LYS A  38      44.380  54.795  50.239  1.00106.87           C
ATOM    309  O   LYS A  38      43.336  54.356  50.717  1.00106.87           O
ATOM    310  N   GLN A  39      44.390  55.625  49.182  1.00136.80           N
ATOM    311  CA  GLN A  39      43.144  56.097  48.655  1.00136.80           C
ATOM    312  CB  GLN A  39      43.270  57.226  47.612  1.00136.80           C
ATOM    313  CG  GLN A  39      43.771  56.812  46.233  1.00136.80           C
ATOM    314  CD  GLN A  39      42.527  56.488  45.415  1.00136.80           C
ATOM    315  OE1 GLN A  39      41.400  56.602  45.898  1.00136.80           O
ATOM    316  NE2 GLN A  39      42.738  56.076  44.136  1.00136.80           N
ATOM    317  C   GLN A  39      42.395  54.943  48.056  1.00136.80           C
ATOM    318  O   GLN A  39      41.167  54.908  48.101  1.00136.80           O
ATOM    319  N   ARG A  40      43.120  53.979  47.455  1.00146.40           N
ATOM    320  CA  ARG A  40      42.536  52.824  46.828  1.00146.40           C
ATOM    321  CB  ARG A  40      43.611  52.010  46.074  1.00146.40           C
ATOM    322  CG  ARG A  40      43.094  50.875  45.186  1.00146.40           C
ATOM    323  CD  ARG A  40      44.202  50.140  44.416  1.00146.40           C
ATOM    324  NE  ARG A  40      44.617  50.982  43.255  1.00146.40           N
ATOM    325  CZ  ARG A  40      44.631  50.440  42.001  1.00146.40           C
ATOM    326  NH1 ARG A  40      44.298  49.128  41.820  1.00146.40           N
ATOM    327  NH2 ARG A  40      44.977  51.208  40.927  1.00146.40           N
ATOM    328  C   ARG A  40      41.878  51.944  47.860  1.00146.40           C
ATOM    329  O   ARG A  40      40.819  51.371  47.611  1.00146.40           O
ATOM    330  N   PHE A  41      42.481  51.845  49.062  1.00114.98           N
ATOM    331  CA  PHE A  41      42.073  50.929  50.098  1.00114.98           C
ATOM    332  CB  PHE A  41      43.067  50.953  51.280  1.00114.98           C
ATOM    333  CG  PHE A  41      42.900  49.750  52.147  1.00114.98           C
ATOM    334  CD1 PHE A  41      43.431  48.545  51.750  1.00114.98           C
ATOM    335  CD2 PHE A  41      42.222  49.815  53.342  1.00114.98           C
ATOM    336  CE1 PHE A  41      43.293  47.422  52.530  1.00114.98           C
ATOM    337  CE2 PHE A  41      42.081  48.696  54.128  1.00114.98           C
ATOM    338  CZ  PHE A  41      42.617  47.498  53.723  1.00114.98           C
ATOM    339  C   PHE A  41      40.679  51.242  50.575  1.00114.98           C
ATOM    340  O   PHE A  41      40.251  52.393  50.619  1.00114.98           O
ATOM    341  N   PRO A  42      39.960  50.196  50.922  1.00159.90           N
ATOM    342  CA  PRO A  42      38.606  50.313  51.396  1.00159.90           C
ATOM    343  CD  PRO A  42      40.256  48.865  50.421  1.00159.90           C
ATOM    344  CB  PRO A  42      38.113  48.880  51.581  1.00159.90           C
ATOM    345  CG  PRO A  42      38.939  48.077  50.558  1.00159.90           C
ATOM    346  C   PRO A  42      38.597  51.135  52.634  1.00159.90           C
ATOM    347  O   PRO A  42      37.570  51.736  52.946  1.00159.90           O
ATOM    348  N   HIS A  43      39.715  51.126  53.379  1.00101.58           N
ATOM    349  CA  HIS A  43      39.834  52.052  54.454  1.00101.58           C
ATOM    350  ND1 HIS A  43      41.333  53.724  56.903  1.00101.58           N
ATOM    351  CG  HIS A  43      40.747  52.483  56.776  1.00101.58           C
ATOM    352  CB  HIS A  43      40.832  51.627  55.547  1.00101.58           C
ATOM    353  NE2 HIS A  43      40.293  53.312  58.827  1.00101.58           N
ATOM    354  CD2 HIS A  43      40.116  52.248  57.959  1.00101.58           C
ATOM    355  CE1 HIS A  43      41.030  54.173  58.148  1.00101.58           C
ATOM    356  C   HIS A  43      40.386  53.260  53.765  1.00101.58           C
ATOM    357  O   HIS A  43      41.594  53.411  53.594  1.00101.58           O
ATOM    358  N   LYS A  44      39.461  54.149  53.379  1.00182.90           N
ATOM    359  CA  LYS A  44      39.586  55.351  52.606  1.00182.90           C
ATOM    360  CB  LYS A  44      38.273  55.942  52.072  1.00182.90           C
ATOM    361  CG  LYS A  44      37.651  55.100  50.960  1.00182.90           C
ATOM    362  CD  LYS A  44      36.351  55.697  50.426  1.00182.90           C
ATOM    363  CE  LYS A  44      36.535  56.415  49.083  1.00182.90           C
ATOM    364  NZ  LYS A  44      37.741  57.274  49.113  1.00182.90           N
ATOM    365  C   LYS A  44      40.299  56.423  53.355  1.00182.90           C
ATOM    366  O   LYS A  44      40.003  57.600  53.150  1.00182.90           O
ATOM    367  N   ASN A  45      41.176  56.036  54.305  1.00 94.35           N
ATOM    368  CA  ASN A  45      41.912  56.936  55.151  1.00 94.35           C
ATOM    369  CB  ASN A  45      43.111  56.239  55.827  1.00 94.35           C
ATOM    370  CG  ASN A  45      43.689  57.145  56.907  1.00 94.35           C
ATOM    371  OD1 ASN A  45      44.398  58.108  56.621  1.00 94.35           O
ATOM    372  ND2 ASN A  45      43.382  56.823  58.192  1.00 94.35           N
ATOM    373  C   ASN A  45      42.427  58.066  54.300  1.00 94.35           C
ATOM    374  O   ASN A  45      42.625  59.165  54.806  1.00 94.35           O
ATOM    375  N   PHE A  46      42.719  57.836  53.002  1.00120.91           N
ATOM    376  CA  PHE A  46      42.952  58.991  52.163  1.00120.91           C
ATOM    377  CB  PHE A  46      44.164  58.943  51.205  1.00120.91           C
ATOM    378  CG  PHE A  46      45.404  59.447  51.865  1.00120.91           C
ATOM    379  CD1 PHE A  46      45.438  60.725  52.374  1.00120.91           C
ATOM    380  CD2 PHE A  46      46.548  58.683  51.913  1.00120.91           C
ATOM    381  CE1 PHE A  46      46.577  61.217  52.966  1.00120.91           C
ATOM    382  CE2 PHE A  46      47.691  59.171  52.503  1.00120.91           C
ATOM    383  CZ  PHE A  46      47.706  60.437  53.038  1.00120.91           C
ATOM    384  C   PHE A  46      41.755  59.211  51.275  1.00120.91           C
ATOM    385  O   PHE A  46      41.167  58.265  50.753  1.00120.91           O
ATOM    386  N   GLY A  47      41.380  60.497  51.084  1.00 38.83           N
ATOM    387  CA  GLY A  47      40.277  60.900  50.248  1.00 38.83           C
ATOM    388  C   GLY A  47      40.700  60.700  48.821  1.00 38.83           C
ATOM    389  O   GLY A  47      41.886  60.547  48.532  1.00 38.83           O
ATOM    390  N   CYS A  48      39.741  60.766  47.873  1.00 81.33           N
ATOM    391  CA  CYS A  48      40.041  60.327  46.541  1.00 81.33           C
ATOM    392  CB  CYS A  48      38.823  60.364  45.601  1.00 81.33           C
ATOM    393  SG  CYS A  48      37.515  59.215  46.126  1.00 81.33           S
ATOM    394  C   CYS A  48      41.191  61.054  45.906  1.00 81.33           C
ATOM    395  O   CYS A  48      42.108  60.363  45.473  1.00 81.33           O
ATOM    396  N   PRO A  49      41.244  62.353  45.739  1.00151.13           N
ATOM    397  CA  PRO A  49      42.468  62.877  45.180  1.00151.13           C
ATOM    398  CD  PRO A  49      40.086  63.087  45.256  1.00151.13           C
ATOM    399  CB  PRO A  49      42.069  63.973  44.194  1.00151.13           C
ATOM    400  CG  PRO A  49      40.659  64.378  44.648  1.00151.13           C
ATOM    401  C   PRO A  49      43.393  63.370  46.250  1.00151.13           C
ATOM    402  O   PRO A  49      43.166  64.467  46.761  1.00151.13           O
ATOM    403  N   VAL A  50      44.505  62.676  46.533  1.00148.14           N
ATOM    404  CA  VAL A  50      45.330  63.234  47.559  1.00148.14           C
ATOM    405  CB  VAL A  50      46.126  62.226  48.350  1.00148.14           C
ATOM    406  CG1 VAL A  50      45.136  61.248  49.006  1.00148.14           C
ATOM    407  CG2 VAL A  50      47.172  61.556  47.453  1.00148.14           C
ATOM    408  C   VAL A  50      46.240  64.184  46.863  1.00148.14           C
ATOM    409  O   VAL A  50      46.927  63.815  45.910  1.00148.14           O
ATOM    410  N   ASN A  51      46.263  65.445  47.339  1.00 80.10           N
ATOM    411  CA  ASN A  51      47.020  66.456  46.668  1.00 80.10           C
ATOM    412  CB  ASN A  51      46.619  67.891  47.065  1.00 80.10           C
ATOM    413  CG  ASN A  51      45.207  68.192  46.580  1.00 80.10           C
ATOM    414  OD1 ASN A  51      44.634  69.216  46.952  1.00 80.10           O
ATOM    415  ND2 ASN A  51      44.627  67.289  45.745  1.00 80.10           N
ATOM    416  C   ASN A  51      48.444  66.297  47.066  1.00 80.10           C
ATOM    417  O   ASN A  51      48.858  66.736  48.139  1.00 80.10           O
ATOM    418  N   ILE A  52      49.241  65.677  46.180  1.00104.60           N
ATOM    419  CA  ILE A  52      50.633  65.518  46.461  1.00104.60           C
ATOM    420  CB  ILE A  52      51.383  64.767  45.406  1.00104.60           C
ATOM    421  CG2 ILE A  52      52.859  64.719  45.843  1.00104.60           C
ATOM    422  CG1 ILE A  52      50.765  63.371  45.215  1.00104.60           C
ATOM    423  CD1 ILE A  52      50.764  62.535  46.493  1.00104.60           C
ATOM    424  C   ILE A  52      51.174  66.904  46.544  1.00104.60           C
ATOM    425  O   ILE A  52      52.088  67.182  47.319  1.00104.60           O
ATOM    426  N   ASN A  53      50.629  67.804  45.701  1.00 75.13           N
ATOM    427  CA  ASN A  53      51.046  69.175  45.691  1.00 75.13           C
ATOM    428  CB  ASN A  53      50.352  69.990  44.583  1.00 75.13           C
ATOM    429  CG  ASN A  53      48.837  69.889  44.750  1.00 75.13           C
ATOM    430  OD1 ASN A  53      48.208  70.670  45.461  1.00 75.13           O
ATOM    431  ND2 ASN A  53      48.222  68.898  44.048  1.00 75.13           N
ATOM    432  C   ASN A  53      50.743  69.825  47.007  1.00 75.13           C
ATOM    433  O   ASN A  53      51.623  70.425  47.619  1.00 75.13           O
ATOM    434  N   LYS A  54      49.505  69.685  47.512  1.00102.76           N
ATOM    435  CA  LYS A  54      49.129  70.401  48.696  1.00102.76           C
ATOM    436  CB  LYS A  54      47.653  70.185  49.060  1.00102.76           C
ATOM    437  CG  LYS A  54      47.118  71.172  50.094  1.00102.76           C
ATOM    438  CD  LYS A  54      45.594  71.147  50.190  1.00102.76           C
ATOM    439  CE  LYS A  54      44.897  71.660  48.931  1.00102.76           C
ATOM    440  NZ  LYS A  54      43.447  71.377  49.009  1.00102.76           N
ATOM    441  C   LYS A  54      49.971  69.943  49.840  1.00102.76           C
ATOM    442  O   LYS A  54      50.421  70.752  50.648  1.00102.76           O
ATOM    443  N   ILE A  55      50.207  68.623  49.939  1.00 93.58           N
ATOM    444  CA  ILE A  55      50.974  68.090  51.028  1.00 93.58           C
ATOM    445  CB  ILE A  55      51.025  66.586  51.035  1.00 93.58           C
ATOM    446  CG2 ILE A  55      49.585  66.072  51.165  1.00 93.58           C
ATOM    447  CG1 ILE A  55      51.743  66.039  49.791  1.00 93.58           C
ATOM    448  CD1 ILE A  55      52.104  64.557  49.898  1.00 93.58           C
ATOM    449  C   ILE A  55      52.380  68.593  50.932  1.00 93.58           C
ATOM    450  O   ILE A  55      52.965  68.997  51.936  1.00 93.58           O
ATOM    451  N   ARG A  56      52.969  68.580  49.720  1.00 60.65           N
ATOM    452  CA  ARG A  56      54.333  69.009  49.595  1.00 60.65           C
ATOM    453  CB  ARG A  56      54.976  68.793  48.212  1.00 60.65           C
ATOM    454  CG  ARG A  56      56.447  69.229  48.221  1.00 60.65           C
ATOM    455  CD  ARG A  56      57.104  69.362  46.844  1.00 60.65           C
ATOM    456  NE  ARG A  56      57.259  67.999  46.263  1.00 60.65           N
ATOM    457  CZ  ARG A  56      58.383  67.262  46.515  1.00 60.65           C
ATOM    458  NH1 ARG A  56      59.347  67.735  47.356  1.00 60.65           N
ATOM    459  NH2 ARG A  56      58.544  66.046  45.918  1.00 60.65           N
ATOM    460  C   ARG A  56      54.439  70.467  49.884  1.00 60.65           C
ATOM    461  O   ARG A  56      55.405  70.907  50.503  1.00 60.65           O
ATOM    462  N   ASP A  57      53.450  71.267  49.445  1.00111.24           N
ATOM    463  CA  ASP A  57      53.589  72.676  49.639  1.00111.24           C
ATOM    464  CB  ASP A  57      52.527  73.535  48.908  1.00111.24           C
ATOM    465  CG  ASP A  57      51.105  73.250  49.366  1.00111.24           C
ATOM    466  OD1 ASP A  57      50.846  73.251  50.597  1.00111.24           O
ATOM    467  OD2 ASP A  57      50.248  73.033  48.469  1.00111.24           O
ATOM    468  C   ASP A  57      53.656  72.978  51.105  1.00111.24           C
ATOM    469  O   ASP A  57      54.434  73.836  51.516  1.00111.24           O
ATOM    470  N   SER A  58      52.865  72.282  51.943  1.00 38.19           N
ATOM    471  CA  SER A  58      52.915  72.545  53.351  1.00 38.19           C
ATOM    472  CB  SER A  58      51.818  71.819  54.143  1.00 38.19           C
ATOM    473  OG  SER A  58      51.928  72.141  55.522  1.00 38.19           O
ATOM    474  C   SER A  58      54.237  72.087  53.889  1.00 38.19           C
ATOM    475  O   SER A  58      54.803  72.714  54.782  1.00 38.19           O
ATOM    476  N   VAL A  59      54.775  70.977  53.350  1.00 36.05           N
ATOM    477  CA  VAL A  59      56.012  70.438  53.846  1.00 36.05           C
ATOM    478  CB  VAL A  59      56.452  69.208  53.101  1.00 36.05           C
ATOM    479  CG1 VAL A  59      57.851  68.808  53.605  1.00 36.05           C
ATOM    480  CG2 VAL A  59      55.387  68.109  53.258  1.00 36.05           C
ATOM    481  C   VAL A  59      57.090  71.461  53.664  1.00 36.05           C
ATOM    482  O   VAL A  59      57.890  71.693  54.569  1.00 36.05           O
ATOM    483  N   ILE A  60      57.133  72.100  52.479  1.00 39.85           N
ATOM    484  CA  ILE A  60      58.126  73.095  52.198  1.00 39.85           C
ATOM    485  CB  ILE A  60      58.088  73.622  50.790  1.00 39.85           C
ATOM    486  CG2 ILE A  60      59.094  74.781  50.686  1.00 39.85           C
ATOM    487  CG1 ILE A  60      58.386  72.492  49.792  1.00 39.85           C
ATOM    488  CD1 ILE A  60      58.145  72.886  48.336  1.00 39.85           C
ATOM    489  C   ILE A  60      57.915  74.244  53.131  1.00 39.85           C
ATOM    490  O   ILE A  60      58.869  74.844  53.618  1.00 39.85           O
ATOM    491  N   ASP A  61      56.641  74.570  53.402  1.00 57.36           N
ATOM    492  CA  ASP A  61      56.261  75.669  54.242  1.00 57.36           C
ATOM    493  CB  ASP A  61      54.730  75.699  54.407  1.00 57.36           C
ATOM    494  CG  ASP A  61      54.301  76.881  55.254  1.00 57.36           C
ATOM    495  OD1 ASP A  61      55.177  77.681  55.676  1.00 57.36           O
ATOM    496  OD2 ASP A  61      53.068  76.994  55.486  1.00 57.36           O
ATOM    497  C   ASP A  61      56.875  75.473  55.596  1.00 57.36           C
ATOM    498  O   ASP A  61      57.411  76.412  56.184  1.00 57.36           O
ATOM    499  N   LYS A  62      56.815  74.241  56.131  1.00141.01           N
ATOM    500  CA  LYS A  62      57.358  73.956  57.428  1.00141.01           C
ATOM    501  CB  LYS A  62      57.009  72.538  57.908  1.00141.01           C
ATOM    502  CG  LYS A  62      55.505  72.374  58.124  1.00141.01           C
ATOM    503  CD  LYS A  62      54.958  73.344  59.170  1.00141.01           C
ATOM    504  CE  LYS A  62      53.618  73.962  58.776  1.00141.01           C
ATOM    505  NZ  LYS A  62      53.833  74.926  57.672  1.00141.01           N
ATOM    506  C   LYS A  62      58.849  74.098  57.420  1.00141.01           C
ATOM    507  O   LYS A  62      59.423  74.704  58.323  1.00141.01           O
ATOM    508  N   ILE A  63      59.521  73.571  56.380  1.00135.91           N
ATOM    509  CA  ILE A  63      60.952  73.593  56.378  1.00135.91           C
ATOM    510  CB  ILE A  63      61.549  72.837  55.217  1.00135.91           C
ATOM    511  CG2 ILE A  63      61.323  73.642  53.927  1.00135.91           C
ATOM    512  CG1 ILE A  63      63.025  72.490  55.482  1.00135.91           C
ATOM    513  CD1 ILE A  63      63.954  73.696  55.615  1.00135.91           C
ATOM    514  C   ILE A  63      61.427  75.017  56.368  1.00135.91           C
ATOM    515  O   ILE A  63      62.357  75.368  57.092  1.00135.91           O
ATOM    516  N   LYS A  64      60.789  75.883  55.555  1.00 75.75           N
ATOM    517  CA  LYS A  64      61.210  77.252  55.445  1.00 75.75           C
ATOM    518  CB  LYS A  64      60.494  78.022  54.322  1.00 75.75           C
ATOM    519  CG  LYS A  64      60.954  77.558  52.938  1.00 75.75           C
ATOM    520  CD  LYS A  64      60.126  78.090  51.768  1.00 75.75           C
ATOM    521  CE  LYS A  64      60.655  77.610  50.414  1.00 75.75           C
ATOM    522  NZ  LYS A  64      62.046  78.081  50.219  1.00 75.75           N
ATOM    523  C   LYS A  64      61.022  77.980  56.737  1.00 75.75           C
ATOM    524  O   LYS A  64      61.870  78.787  57.118  1.00 75.75           O
ATOM    525  N   ASP A  65      59.917  77.729  57.462  1.00 73.32           N
ATOM    526  CA  ASP A  65      59.779  78.463  58.684  1.00 73.32           C
ATOM    527  CB  ASP A  65      58.419  78.303  59.404  1.00 73.32           C
ATOM    528  CG  ASP A  65      58.139  76.855  59.770  1.00 73.32           C
ATOM    529  OD1 ASP A  65      58.652  76.389  60.824  1.00 73.32           O
ATOM    530  OD2 ASP A  65      57.393  76.197  59.000  1.00 73.32           O
ATOM    531  C   ASP A  65      60.907  78.074  59.587  1.00 73.32           C
ATOM    532  O   ASP A  65      61.407  78.893  60.357  1.00 73.32           O
ATOM    533  N   SER A  66      61.337  76.801  59.515  1.00 48.13           N
ATOM    534  CA  SER A  66      62.416  76.324  60.330  1.00 48.13           C
ATOM    535  CB  SER A  66      62.603  74.798  60.236  1.00 48.13           C
ATOM    536  OG  SER A  66      61.461  74.132  60.755  1.00 48.13           O
ATOM    537  C   SER A  66      63.714  76.962  59.920  1.00 48.13           C
ATOM    538  O   SER A  66      64.535  77.283  60.776  1.00 48.13           O
ATOM    539  N   ASN A  67      63.968  77.177  58.615  1.00 85.14           N
ATOM    540  CA  ASN A  67      65.277  77.689  58.324  1.00 85.14           C
ATOM    541  CB  ASN A  67      66.184  76.654  57.636  1.00 85.14           C
ATOM    542  CG  ASN A  67      67.532  77.305  57.377  1.00 85.14           C
ATOM    543  OD1 ASN A  67      67.796  77.770  56.267  1.00 85.14           O
ATOM    544  ND2 ASN A  67      68.399  77.357  58.421  1.00 85.14           N
ATOM    545  C   ASN A  67      65.226  78.887  57.436  1.00 85.14           C
ATOM    546  O   ASN A  67      64.641  78.874  56.353  1.00 85.14           O
ATOM    547  N   SER A  68      65.896  79.964  57.875  1.00185.61           N
ATOM    548  CA  SER A  68      65.993  81.126  57.052  1.00185.61           C
ATOM    549  CB  SER A  68      66.344  82.410  57.822  1.00185.61           C
ATOM    550  OG  SER A  68      65.297  82.736  58.723  1.00185.61           O
ATOM    551  C   SER A  68      67.140  80.813  56.157  1.00185.61           C
ATOM    552  O   SER A  68      68.171  80.317  56.604  1.00185.61           O
ATOM    553  N   GLY A  69      67.009  81.144  54.866  1.00233.62           N
ATOM    554  CA  GLY A  69      68.007  80.752  53.914  1.00233.62           C
ATOM    555  C   GLY A  69      67.265  80.121  52.784  1.00233.62           C
ATOM    556  O   GLY A  69      67.762  80.019  51.664  1.00233.62           O
ATOM    557  N   ASP A  70      66.056  79.634  53.101  1.00150.02           N
ATOM    558  CA  ASP A  70      65.083  79.138  52.169  1.00150.02           C
ATOM    559  CB  ASP A  70      64.510  80.200  51.213  1.00150.02           C
ATOM    560  CG  ASP A  70      63.334  80.861  51.915  1.00150.02           C
ATOM    561  OD1 ASP A  70      62.762  80.206  52.827  1.00150.02           O
ATOM    562  OD2 ASP A  70      62.978  82.009  51.542  1.00150.02           O
ATOM    563  C   ASP A  70      65.573  77.991  51.356  1.00150.02           C
ATOM    564  O   ASP A  70      64.815  77.439  50.563  1.00150.02           O
ATOM    565  N   GLN A  71      66.814  77.543  51.582  1.00 72.10           N
ATOM    566  CA  GLN A  71      67.313  76.452  50.804  1.00 72.10           C
ATOM    567  CB  GLN A  71      68.845  76.421  50.843  1.00 72.10           C
ATOM    568  CG  GLN A  71      69.383  76.350  52.271  1.00 72.10           C
ATOM    569  CD  GLN A  71      70.791  76.922  52.251  1.00 72.10           C
ATOM    570  OE1 GLN A  71      71.740  76.290  51.790  1.00 72.10           O
ATOM    571  NE2 GLN A  71      70.926  78.177  52.759  1.00 72.10           N
ATOM    572  C   GLN A  71      66.733  75.189  51.356  1.00 72.10           C
ATOM    573  O   GLN A  71      66.637  75.018  52.570  1.00 72.10           O
ATOM    574  N   LEU A  72      66.307  74.272  50.462  1.00 66.93           N
ATOM    575  CA  LEU A  72      65.737  73.033  50.907  1.00 66.93           C
ATOM    576  CB  LEU A  72      64.772  72.402  49.890  1.00 66.93           C
ATOM    577  CG  LEU A  72      63.550  73.287  49.587  1.00 66.93           C
ATOM    578  CD1 LEU A  72      62.582  72.588  48.619  1.00 66.93           C
ATOM    579  CD2 LEU A  72      62.874  73.768  50.879  1.00 66.93           C
ATOM    580  C   LEU A  72      66.893  72.106  51.096  1.00 66.93           C
ATOM    581  O   LEU A  72      67.441  71.556  50.143  1.00 66.93           O
ATOM    582  N   PHE A  73      67.256  71.883  52.370  1.00 77.29           N
ATOM    583  CA  PHE A  73      68.444  71.164  52.723  1.00 77.29           C
ATOM    584  CB  PHE A  73      68.778  71.238  54.226  1.00 77.29           C
ATOM    585  CG  PHE A  73      69.096  72.658  54.555  1.00 77.29           C
ATOM    586  CD1 PHE A  73      70.370  73.151  54.387  1.00 77.29           C
ATOM    587  CD2 PHE A  73      68.116  73.499  55.031  1.00 77.29           C
ATOM    588  CE1 PHE A  73      70.660  74.459  54.692  1.00 77.29           C
ATOM    589  CE2 PHE A  73      68.401  74.808  55.336  1.00 77.29           C
ATOM    590  CZ  PHE A  73      69.675  75.290  55.167  1.00 77.29           C
ATOM    591  C   PHE A  73      68.358  69.720  52.342  1.00 77.29           C
ATOM    592  O   PHE A  73      67.291  69.156  52.109  1.00 77.29           O
ATOM    593  N   CYS A  74      69.549  69.099  52.276  1.00 83.05           N
ATOM    594  CA  CYS A  74      69.751  67.721  51.948  1.00 83.05           C
ATOM    595  CB  CYS A  74      71.235  67.326  51.922  1.00 83.05           C
ATOM    596  SG  CYS A  74      71.461  65.576  51.504  1.00 83.05           S
ATOM    597  C   CYS A  74      69.087  66.934  53.025  1.00 83.05           C
ATOM    598  O   CYS A  74      68.791  65.751  52.863  1.00 83.05           O
ATOM    599  N   TRP A  75      68.824  67.601  54.160  1.00 65.65           N
ATOM    600  CA  TRP A  75      68.257  66.955  55.300  1.00 65.65           C
ATOM    601  CB  TRP A  75      67.952  67.912  56.466  1.00 65.65           C
ATOM    602  CG  TRP A  75      67.486  67.200  57.716  1.00 65.65           C
ATOM    603  CD2 TRP A  75      66.113  67.071  58.118  1.00 65.65           C
ATOM    604  CD1 TRP A  75      68.229  66.580  58.678  1.00 65.65           C
ATOM    605  NE1 TRP A  75      67.407  66.070  59.653  1.00 65.65           N
ATOM    606  CE2 TRP A  75      66.101  66.368  59.323  1.00 65.65           C
ATOM    607  CE3 TRP A  75      64.959  67.506  57.534  1.00 65.65           C
ATOM    608  CZ2 TRP A  75      64.929  66.087  59.965  1.00 65.65           C
ATOM    609  CZ3 TRP A  75      63.778  67.220  58.182  1.00 65.65           C
ATOM    610  CH2 TRP A  75      63.765  66.525  59.374  1.00 65.65           C
ATOM    611  C   TRP A  75      66.977  66.298  54.882  1.00 65.65           C
ATOM    612  O   TRP A  75      66.621  65.255  55.427  1.00 65.65           O
ATOM    613  N   MET A  76      66.233  66.881  53.919  1.00 97.67           N
ATOM    614  CA  MET A  76      64.995  66.255  53.540  1.00 97.67           C
ATOM    615  CB  MET A  76      64.267  66.969  52.385  1.00 97.67           C
ATOM    616  CG  MET A  76      63.735  68.367  52.695  1.00 97.67           C
ATOM    617  SD  MET A  76      62.895  69.141  51.277  1.00 97.67           S
ATOM    618  CE  MET A  76      62.437  70.672  52.140  1.00 97.67           C
ATOM    619  C   MET A  76      65.261  64.871  53.033  1.00 97.67           C
ATOM    620  O   MET A  76      64.622  63.915  53.471  1.00 97.67           O
ATOM    621  N   SER A  77      66.234  64.719  52.114  1.00 81.15           N
ATOM    622  CA  SER A  77      66.477  63.428  51.537  1.00 81.15           C
ATOM    623  CB  SER A  77      67.543  63.444  50.431  1.00 81.15           C
ATOM    624  OG  SER A  77      67.043  64.115  49.284  1.00 81.15           O
ATOM    625  C   SER A  77      66.941  62.484  52.593  1.00 81.15           C
ATOM    626  O   SER A  77      66.488  61.342  52.653  1.00 81.15           O
ATOM    627  N   GLN A  78      67.842  62.945  53.475  1.00 40.87           N
ATOM    628  CA  GLN A  78      68.389  62.048  54.448  1.00 40.87           C
ATOM    629  CB  GLN A  78      69.435  62.716  55.355  1.00 40.87           C
ATOM    630  CG  GLN A  78      70.624  63.287  54.579  1.00 40.87           C
ATOM    631  CD  GLN A  78      71.208  62.173  53.725  1.00 40.87           C
ATOM    632  OE1 GLN A  78      70.920  62.082  52.533  1.00 40.87           O
ATOM    633  NE2 GLN A  78      72.044  61.298  54.345  1.00 40.87           N
ATOM    634  C   GLN A  78      67.285  61.560  55.329  1.00 40.87           C
ATOM    635  O   GLN A  78      67.220  60.374  55.647  1.00 40.87           O
ATOM    636  N   GLU A  79      66.372  62.460  55.737  1.00 82.07           N
ATOM    637  CA  GLU A  79      65.345  62.063  56.657  1.00 82.07           C
ATOM    638  CB  GLU A  79      64.479  63.240  57.145  1.00 82.07           C
ATOM    639  CG  GLU A  79      63.635  62.932  58.391  1.00 82.07           C
ATOM    640  CD  GLU A  79      62.475  62.026  58.000  1.00 82.07           C
ATOM    641  OE1 GLU A  79      61.706  62.417  57.081  1.00 82.07           O
ATOM    642  OE2 GLU A  79      62.338  60.935  58.616  1.00 82.07           O
ATOM    643  C   GLU A  79      64.431  61.064  56.017  1.00 82.07           C
ATOM    644  O   GLU A  79      64.073  60.066  56.639  1.00 82.07           O
ATOM    645  N   ARG A  80      64.035  61.292  54.750  1.00108.87           N
ATOM    646  CA  ARG A  80      63.075  60.417  54.137  1.00108.87           C
ATOM    647  CB  ARG A  80      62.534  60.911  52.783  1.00108.87           C
ATOM    648  CG  ARG A  80      61.228  60.206  52.392  1.00108.87           C
ATOM    649  CD  ARG A  80      59.990  60.708  53.149  1.00108.87           C
ATOM    650  NE  ARG A  80      60.266  60.612  54.612  1.00108.87           N
ATOM    651  CZ  ARG A  80      59.258  60.716  55.525  1.00108.87           C
ATOM    652  NH1 ARG A  80      57.961  60.784  55.103  1.00108.87           N
ATOM    653  NH2 ARG A  80      59.546  60.757  56.859  1.00108.87           N
ATOM    654  C   ARG A  80      63.662  59.055  53.956  1.00108.87           C
ATOM    655  O   ARG A  80      62.956  58.052  54.050  1.00108.87           O
ATOM    656  N   THR A  81      64.972  58.994  53.654  1.00 27.68           N
ATOM    657  CA  THR A  81      65.656  57.751  53.451  1.00 27.68           C
ATOM    658  CB  THR A  81      67.094  57.957  53.070  1.00 27.68           C
ATOM    659  OG1 THR A  81      67.186  58.751  51.896  1.00 27.68           O
ATOM    660  CG2 THR A  81      67.740  56.584  52.825  1.00 27.68           C
ATOM    661  C   THR A  81      65.629  56.987  54.739  1.00 27.68           C
ATOM    662  O   THR A  81      65.366  55.786  54.758  1.00 27.68           O
ATOM    663  N   SER A  82      65.896  57.681  55.862  1.00 22.73           N
ATOM    664  CA  SER A  82      65.922  57.050  57.148  1.00 22.73           C
ATOM    665  CB  SER A  82      66.321  58.020  58.272  1.00 22.73           C
ATOM    666  OG  SER A  82      67.644  58.488  58.061  1.00 22.73           O
ATOM    667  C   SER A  82      64.543  56.565  57.448  1.00 22.73           C
ATOM    668  O   SER A  82      64.366  55.524  58.078  1.00 22.73           O
ATOM    669  N   TYR A  83      63.533  57.323  56.985  1.00114.47           N
ATOM    670  CA  TYR A  83      62.151  57.039  57.233  1.00114.47           C
ATOM    671  CB  TYR A  83      61.234  58.150  56.686  1.00114.47           C
ATOM    672  CG  TYR A  83      59.836  57.868  57.117  1.00114.47           C
ATOM    673  CD1 TYR A  83      59.414  58.293  58.354  1.00114.47           C
ATOM    674  CD2 TYR A  83      58.955  57.185  56.309  1.00114.47           C
ATOM    675  CE1 TYR A  83      58.130  58.045  58.779  1.00114.47           C
ATOM    676  CE2 TYR A  83      57.668  56.936  56.727  1.00114.47           C
ATOM    677  CZ  TYR A  83      57.253  57.366  57.965  1.00114.47           C
ATOM    678  OH  TYR A  83      55.934  57.111  58.399  1.00114.47           O
ATOM    679  C   TYR A  83      61.772  55.738  56.586  1.00114.47           C
ATOM    680  O   TYR A  83      61.087  54.921  57.198  1.00114.47           O
ATOM    681  N   VAL A  84      62.202  55.506  55.329  1.00 38.54           N
ATOM    682  CA  VAL A  84      61.830  54.293  54.654  1.00 38.54           C
ATOM    683  CB  VAL A  84      62.285  54.212  53.219  1.00 38.54           C
ATOM    684  CG1 VAL A  84      61.634  55.361  52.433  1.00 38.54           C
ATOM    685  CG2 VAL A  84      63.820  54.182  53.156  1.00 38.54           C
ATOM    686  C   VAL A  84      62.433  53.139  55.382  1.00 38.54           C
ATOM    687  O   VAL A  84      61.791  52.105  55.559  1.00 38.54           O
ATOM    688  N   SER A  85      63.690  53.294  55.833  1.00 22.87           N
ATOM    689  CA  SER A  85      64.374  52.232  56.509  1.00 22.87           C
ATOM    690  CB  SER A  85      65.816  52.609  56.885  1.00 22.87           C
ATOM    691  OG  SER A  85      66.571  52.869  55.711  1.00 22.87           O
ATOM    692  C   SER A  85      63.642  51.935  57.780  1.00 22.87           C
ATOM    693  O   SER A  85      63.543  50.785  58.200  1.00 22.87           O
ATOM    694  N   SER A  86      63.120  52.988  58.431  1.00 79.98           N
ATOM    695  CA  SER A  86      62.420  52.854  59.674  1.00 79.98           C
ATOM    696  CB  SER A  86      62.041  54.218  60.270  1.00 79.98           C
ATOM    697  OG  SER A  86      63.207  55.003  60.463  1.00 79.98           O
ATOM    698  C   SER A  86      61.139  52.119  59.443  1.00 79.98           C
ATOM    699  O   SER A  86      60.721  51.313  60.271  1.00 79.98           O
ATOM    700  N   MET A  87      60.464  52.401  58.313  1.00 52.17           N
ATOM    701  CA  MET A  87      59.197  51.792  58.033  1.00 52.17           C
ATOM    702  CB  MET A  87      58.544  52.344  56.749  1.00 52.17           C
ATOM    703  CG  MET A  87      57.118  51.845  56.501  1.00 52.17           C
ATOM    704  SD  MET A  87      55.903  52.443  57.714  1.00 52.17           S
ATOM    705  CE  MET A  87      56.145  54.205  57.347  1.00 52.17           C
ATOM    706  C   MET A  87      59.382  50.321  57.857  1.00 52.17           C
ATOM    707  O   MET A  87      58.598  49.529  58.381  1.00 52.17           O
ATOM    708  N   ILE A  88      60.439  49.917  57.126  1.00 79.72           N
ATOM    709  CA  ILE A  88      60.638  48.520  56.875  1.00 79.72           C
ATOM    710  CB  ILE A  88      61.774  48.227  55.927  1.00 79.72           C
ATOM    711  CG2 ILE A  88      63.107  48.619  56.581  1.00 79.72           C
ATOM    712  CG1 ILE A  88      61.719  46.762  55.464  1.00 79.72           C
ATOM    713  CD1 ILE A  88      62.668  46.452  54.305  1.00 79.72           C
ATOM    714  C   ILE A  88      60.884  47.839  58.178  1.00 79.72           C
ATOM    715  O   ILE A  88      60.317  46.782  58.455  1.00 79.72           O
ATOM    716  N   ASN A  89      61.716  48.452  59.036  1.00 52.16           N
ATOM    717  CA  ASN A  89      62.015  47.867  60.308  1.00 52.16           C
ATOM    718  CB  ASN A  89      62.959  48.739  61.152  1.00 52.16           C
ATOM    719  CG  ASN A  89      63.073  48.112  62.535  1.00 52.16           C
ATOM    720  OD1 ASN A  89      62.770  48.756  63.539  1.00 52.16           O
ATOM    721  ND2 ASN A  89      63.505  46.824  62.590  1.00 52.16           N
ATOM    722  C   ASN A  89      60.747  47.737  61.083  1.00 52.16           C
ATOM    723  O   ASN A  89      60.500  46.716  61.722  1.00 52.16           O
ATOM    724  N   ARG A  90      59.889  48.767  61.022  1.00128.97           N
ATOM    725  CA  ARG A  90      58.713  48.783  61.833  1.00128.97           C
ATOM    726  CB  ARG A  90      57.914  50.081  61.730  1.00128.97           C
ATOM    727  CG  ARG A  90      57.004  50.205  62.941  1.00128.97           C
ATOM    728  CD  ARG A  90      55.845  51.170  62.767  1.00128.97           C
ATOM    729  NE  ARG A  90      54.960  50.926  63.934  1.00128.97           N
ATOM    730  CZ  ARG A  90      54.304  49.734  64.037  1.00128.97           C
ATOM    731  NH1 ARG A  90      54.559  48.727  63.151  1.00128.97           N
ATOM    732  NH2 ARG A  90      53.393  49.546  65.034  1.00128.97           N
ATOM    733  C   ARG A  90      57.807  47.658  61.457  1.00128.97           C
ATOM    734  O   ARG A  90      57.139  47.083  62.314  1.00128.97           O
ATOM    735  N   SER A  91      57.725  47.333  60.157  1.00 35.79           N
ATOM    736  CA  SER A  91      56.859  46.275  59.729  1.00 35.79           C
ATOM    737  CB  SER A  91      56.799  46.157  58.199  1.00 35.79           C
ATOM    738  OG  SER A  91      56.295  47.365  57.648  1.00 35.79           O
ATOM    739  C   SER A  91      57.365  44.975  60.277  1.00 35.79           C
ATOM    740  O   SER A  91      56.586  44.125  60.708  1.00 35.79           O
ATOM    741  N   ILE A  92      58.698  44.789  60.266  1.00 41.08           N
ATOM    742  CA  ILE A  92      59.302  43.568  60.716  1.00 41.08           C
ATOM    743  CB  ILE A  92      60.777  43.547  60.448  1.00 41.08           C
ATOM    744  CG2 ILE A  92      61.346  42.227  60.994  1.00 41.08           C
ATOM    745  CG1 ILE A  92      61.031  43.750  58.943  1.00 41.08           C
ATOM    746  CD1 ILE A  92      62.485  44.064  58.598  1.00 41.08           C
ATOM    747  C   ILE A  92      59.088  43.410  62.190  1.00 41.08           C
ATOM    748  O   ILE A  92      58.732  42.330  62.659  1.00 41.08           O
ATOM    749  N   ASP A  93      59.299  44.494  62.962  1.00 77.92           N
ATOM    750  CA  ASP A  93      59.176  44.428  64.390  1.00 77.92           C
ATOM    751  CB  ASP A  93      59.696  45.688  65.125  1.00 77.92           C
ATOM    752  CG  ASP A  93      58.921  46.952  64.760  1.00 77.92           C
ATOM    753  OD1 ASP A  93      57.681  46.989  64.981  1.00 77.92           O
ATOM    754  OD2 ASP A  93      59.575  47.921  64.292  1.00 77.92           O
ATOM    755  C   ASP A  93      57.756  44.163  64.770  1.00 77.92           C
ATOM    756  O   ASP A  93      57.492  43.454  65.738  1.00 77.92           O
ATOM    757  N   GLU A  94      56.798  44.726  64.015  1.00 52.37           N
ATOM    758  CA  GLU A  94      55.416  44.536  64.331  1.00 52.37           C
ATOM    759  CB  GLU A  94      54.488  45.355  63.420  1.00 52.37           C
ATOM    760  CG  GLU A  94      53.036  45.348  63.894  1.00 52.37           C
ATOM    761  CD  GLU A  94      52.255  46.387  63.106  1.00 52.37           C
ATOM    762  OE1 GLU A  94      52.826  46.950  62.132  1.00 52.37           O
ATOM    763  OE2 GLU A  94      51.078  46.639  63.481  1.00 52.37           O
ATOM    764  C   GLU A  94      55.110  43.087  64.154  1.00 52.37           C
ATOM    765  O   GLU A  94      54.360  42.494  64.928  1.00 52.37           O
ATOM    766  N   MET A  95      55.713  42.476  63.121  1.00 73.28           N
ATOM    767  CA  MET A  95      55.476  41.096  62.836  1.00 73.28           C
ATOM    768  CB  MET A  95      56.346  40.602  61.669  1.00 73.28           C
ATOM    769  CG  MET A  95      56.081  39.156  61.250  1.00 73.28           C
ATOM    770  SD  MET A  95      54.540  38.938  60.318  1.00 73.28           S
ATOM    771  CE  MET A  95      55.153  39.908  58.910  1.00 73.28           C
ATOM    772  C   MET A  95      55.901  40.297  64.029  1.00 73.28           C
ATOM    773  O   MET A  95      55.170  39.425  64.494  1.00 73.28           O
ATOM    774  N   ALA A  96      57.097  40.598  64.570  1.00 29.82           N
ATOM    775  CA  ALA A  96      57.653  39.845  65.658  1.00 29.82           C
ATOM    776  CB  ALA A  96      59.066  40.317  66.047  1.00 29.82           C
ATOM    777  C   ALA A  96      56.795  39.956  66.881  1.00 29.82           C
ATOM    778  O   ALA A  96      56.519  38.956  67.540  1.00 29.82           O
ATOM    779  N   ILE A  97      56.326  41.172  67.211  1.00 32.23           N
ATOM    780  CA  ILE A  97      55.574  41.346  68.421  1.00 32.23           C
ATOM    781  CB  ILE A  97      55.235  42.784  68.701  1.00 32.23           C
ATOM    782  CG2 ILE A  97      54.381  43.326  67.545  1.00 32.23           C
ATOM    783  CG1 ILE A  97      54.582  42.926  70.085  1.00 32.23           C
ATOM    784  CD1 ILE A  97      54.416  44.375  70.539  1.00 32.23           C
ATOM    785  C   ILE A  97      54.296  40.571  68.351  1.00 32.23           C
ATOM    786  O   ILE A  97      53.921  39.898  69.310  1.00 32.23           O
ATOM    787  N   HIS A  98      53.595  40.632  67.205  1.00 36.72           N
ATOM    788  CA  HIS A  98      52.322  39.977  67.108  1.00 36.72           C
ATOM    789  ND1 HIS A  98      50.153  42.278  66.446  1.00 36.72           N
ATOM    790  CG  HIS A  98      51.136  41.700  65.672  1.00 36.72           C
ATOM    791  CB  HIS A  98      51.571  40.267  65.794  1.00 36.72           C
ATOM    792  NE2 HIS A  98      50.911  43.870  65.091  1.00 36.72           N
ATOM    793  CD2 HIS A  98      51.584  42.686  64.848  1.00 36.72           C
ATOM    794  CE1 HIS A  98      50.061  43.575  66.058  1.00 36.72           C
ATOM    795  C   HIS A  98      52.491  38.498  67.226  1.00 36.72           C
ATOM    796  O   HIS A  98      51.730  37.838  67.932  1.00 36.72           O
ATOM    797  N   ASN A  99      53.509  37.932  66.556  1.00 39.87           N
ATOM    798  CA  ASN A  99      53.652  36.507  66.581  1.00 39.87           C
ATOM    799  CB  ASN A  99      54.844  36.015  65.742  1.00 39.87           C
ATOM    800  CG  ASN A  99      54.506  36.256  64.278  1.00 39.87           C
ATOM    801  OD1 ASN A  99      55.368  36.173  63.404  1.00 39.87           O
ATOM    802  ND2 ASN A  99      53.213  36.570  63.998  1.00 39.87           N
ATOM    803  C   ASN A  99      53.851  36.066  67.996  1.00 39.87           C
ATOM    804  O   ASN A  99      53.210  35.121  68.452  1.00 39.87           O
ATOM    805  N   GLY A 100      54.730  36.757  68.745  1.00  8.79           N
ATOM    806  CA  GLY A 100      54.966  36.369  70.104  1.00  8.79           C
ATOM    807  C   GLY A 100      55.408  34.911  70.087  1.00  8.79           C
ATOM    808  O   GLY A 100      54.950  34.138  70.970  1.00  8.79           O
ATOM    809  OXT GLY A 100      56.210  34.550  69.184  1.00  8.79           O
TER
END
