# Supplementary material for: Effective Identification of Bacterial Type III Secretion Signals Using Joint Element Features
Source: PLoS One. 2013 Apr 4;8(4):e59754. doi: 10.1371/journal.pone.0059754 (PMC3617162; doi:10.1371/journal.pone.0059754)
Supplement: Zip file S1 — Predicted 3D structure of T3S and non-T3S signal sequences. (ZIP) [file pone.0059754.s017.zip › Supplemental_Zip_FileS1.Predicted_structure/Pos/model8.pdb]

HEADER protein
METHOD
METHOD    The models are generated by I-TASSER which combines the
METHOD    methods of threading, ab initio modeling and structural
METHOD    refinement. The procedure is fully automated.
METHOD
METHOD    Please cite following articles when you use the I-TASSER server:
METHOD 1. Ambrish Roy, Alper Kucukural, Yang Zhang. I-TASSER: a unified
METHOD    platform for automated protein structure and function prediction.
METHOD    Nature Protocols, vol 5, 725-738 (2010). 
METHOD 2. Yang Zhang. I-TASSER server for protein 3D structure prediction.
METHOD    BMC Bioinformatics, vol 9, 40 (2008).
METHOD
MODEL  1
REMARK PARENT N/A
ATOM      1  N   ILE A   1      53.249  65.033  64.475  1.00                  
ATOM      2  CA  ILE A   1      53.055  64.505  63.123  1.00                  
ATOM      3  HA  ILE A   1      52.829  63.475  63.257  1.00                  
ATOM      4  CB  ILE A   1      51.854  65.155  62.381  1.00                  
ATOM      5  HB  ILE A   1      51.594  64.485  61.562  1.00                  
ATOM      6  CG2 ILE A   1      50.619  65.253  63.304  1.00                  
ATOM      7 1HG2 ILE A   1      50.468  64.314  63.828  1.00                  
ATOM      8 2HG2 ILE A   1      50.766  66.045  64.037  1.00                  
ATOM      9 3HG2 ILE A   1      49.729  65.465  62.716  1.00                  
ATOM     10  CG1 ILE A   1      52.173  66.522  61.727  1.00                  
ATOM     11 1HG1 ILE A   1      53.060  66.420  61.107  1.00                  
ATOM     12 2HG1 ILE A   1      52.380  67.255  62.494  1.00                  
ATOM     13  CD1 ILE A   1      51.056  67.073  60.833  1.00                  
ATOM     14  HD1 ILE A   1      51.401  67.986  60.349  1.00                  
ATOM     15  HD2 ILE A   1      50.799  66.345  60.065  1.00                  
ATOM     16  HD3 ILE A   1      50.172  67.308  61.424  1.00                  
ATOM     17  C   ILE A   1      54.343  64.449  62.291  1.00                  
ATOM     18  O   ILE A   1      54.324  64.069  61.128  1.00                  
ATOM     19  N   ILE A   2      55.473  64.790  62.917  1.00                  
ATOM     20  H   ILE A   2      55.364  65.023  63.896  1.00                  
ATOM     21  CA  ILE A   2      56.833  64.691  62.364  1.00                  
ATOM     22  HA  ILE A   2      57.478  65.221  63.065  1.00                  
ATOM     23  CB  ILE A   2      57.325  63.209  62.312  1.00                  
ATOM     24  HB  ILE A   2      57.047  62.807  61.335  1.00                  
ATOM     25  CG2 ILE A   2      58.865  63.137  62.414  1.00                  
ATOM     26 1HG2 ILE A   2      59.183  62.094  62.396  1.00                  
ATOM     27 2HG2 ILE A   2      59.327  63.648  61.571  1.00                  
ATOM     28 3HG2 ILE A   2      59.206  63.598  63.340  1.00                  
ATOM     29  CG1 ILE A   2      56.716  62.228  63.343  1.00                  
ATOM     30 1HG1 ILE A   2      57.127  61.234  63.165  1.00                  
ATOM     31 2HG1 ILE A   2      55.651  62.149  63.158  1.00                  
ATOM     32  CD1 ILE A   2      56.926  62.566  64.822  1.00                  
ATOM     33  HD1 ILE A   2      56.492  63.534  65.055  1.00                  
ATOM     34  HD2 ILE A   2      56.443  61.808  65.436  1.00                  
ATOM     35  HD3 ILE A   2      57.988  62.573  65.059  1.00                  
ATOM     36  C   ILE A   2      57.010  65.402  61.000  1.00                  
ATOM     37  O   ILE A   2      57.825  65.008  60.167  1.00                  
ATOM     38  N   MET A   3      56.309  66.520  60.785  1.00                  
ATOM     39  H   MET A   3      55.609  66.765  61.465  1.00                  
ATOM     40  CA  MET A   3      56.778  67.581  59.887  1.00                  
ATOM     41  HA  MET A   3      57.042  67.136  58.926  1.00                  
ATOM     42  CB  MET A   3      55.688  68.631  59.622  1.00                  
ATOM     43  HB1 MET A   3      56.141  69.473  59.098  1.00                  
ATOM     44  HB2 MET A   3      55.271  68.993  60.561  1.00                  
ATOM     45  CG  MET A   3      54.566  68.064  58.745  1.00                  
ATOM     46  HG1 MET A   3      54.082  67.250  59.284  1.00                  
ATOM     47  HG2 MET A   3      55.001  67.644  57.839  1.00                  
ATOM     48  SD  MET A   3      53.295  69.268  58.269  1.00                  
ATOM     49  CE  MET A   3      54.203  70.260  57.054  1.00                  
ATOM     50  HE1 MET A   3      53.533  71.004  56.626  1.00                  
ATOM     51  HE2 MET A   3      55.038  70.764  57.534  1.00                  
ATOM     52  HE3 MET A   3      54.574  69.616  56.261  1.00                  
ATOM     53  C   MET A   3      58.063  68.208  60.451  1.00                  
ATOM     54  O   MET A   3      58.079  69.299  61.021  1.00                  
ATOM     55  N   LEU A   4      59.139  67.427  60.351  1.00                  
ATOM     56  H   LEU A   4      58.984  66.497  59.977  1.00                  
ATOM     57  CA  LEU A   4      60.511  67.886  60.452  1.00                  
ATOM     58  HA  LEU A   4      60.592  68.427  61.395  1.00                  
ATOM     59  CB  LEU A   4      61.465  66.672  60.542  1.00                  
ATOM     60  HB1 LEU A   4      61.242  66.167  61.483  1.00                  
ATOM     61  HB2 LEU A   4      62.492  67.032  60.614  1.00                  
ATOM     62  CG  LEU A   4      61.395  65.609  59.424  1.00                  
ATOM     63  HG  LEU A   4      60.380  65.225  59.345  1.00                  
ATOM     64  CD1 LEU A   4      61.831  66.130  58.055  1.00                  
ATOM     65 1HD1 LEU A   4      61.885  65.305  57.345  1.00                  
ATOM     66 2HD1 LEU A   4      61.105  66.843  57.670  1.00                  
ATOM     67 3HD1 LEU A   4      62.810  66.605  58.117  1.00                  
ATOM     68  CD2 LEU A   4      62.313  64.445  59.794  1.00                  
ATOM     69 1HD2 LEU A   4      62.247  63.666  59.035  1.00                  
ATOM     70 2HD2 LEU A   4      63.346  64.786  59.867  1.00                  
ATOM     71 3HD2 LEU A   4      62.008  64.022  60.750  1.00                  
ATOM     72  C   LEU A   4      60.853  68.903  59.358  1.00                  
ATOM     73  O   LEU A   4      60.063  69.159  58.448  1.00                  
ATOM     74  N   GLY A   5      62.055  69.466  59.436  1.00                  
ATOM     75  H   GLY A   5      62.657  69.217  60.202  1.00                  
ATOM     76  CA  GLY A   5      62.574  70.385  58.435  1.00                  
ATOM     77  HA1 GLY A   5      63.554  70.747  58.752  1.00                  
ATOM     78  HA2 GLY A   5      61.906  71.235  58.374  1.00                  
ATOM     79  C   GLY A   5      62.712  69.779  57.040  1.00                  
ATOM     80  O   GLY A   5      63.761  69.235  56.701  1.00                  
ATOM     81  N   THR A   6      61.668  69.892  56.221  1.00                  
ATOM     82  H   THR A   6      60.807  70.254  56.618  1.00                  
ATOM     83  CA  THR A   6      61.619  69.376  54.840  1.00                  
ATOM     84  HA  THR A   6      61.889  68.321  54.873  1.00                  
ATOM     85  CB  THR A   6      60.204  69.478  54.250  1.00                  
ATOM     86  HB  THR A   6      60.215  69.108  53.225  1.00                  
ATOM     87  CG2 THR A   6      59.173  68.666  55.034  1.00                  
ATOM     88 1HG2 THR A   6      58.218  68.681  54.511  1.00                  
ATOM     89 2HG2 THR A   6      59.512  67.634  55.126  1.00                  
ATOM     90 3HG2 THR A   6      59.038  69.088  56.030  1.00                  
ATOM     91  OG1 THR A   6      59.770  70.818  54.248  1.00                  
ATOM     92  HG1 THR A   6      58.991  70.870  53.693  1.00                  
ATOM     93  C   THR A   6      62.602  70.032  53.863  1.00                  
ATOM     94  O   THR A   6      62.673  69.584  52.720  1.00                  
ATOM     95  N   SER A   7      63.343  71.063  54.306  1.00                  
ATOM     96  H   SER A   7      63.152  71.320  55.261  1.00                  
ATOM     97  CA  SER A   7      64.606  71.606  53.741  1.00                  
ATOM     98  HA  SER A   7      65.417  71.061  54.225  1.00                  
ATOM     99  CB  SER A   7      64.786  71.393  52.227  1.00                  
ATOM    100  HB1 SER A   7      64.906  70.331  52.008  1.00                  
ATOM    101  HB2 SER A   7      65.686  71.904  51.884  1.00                  
ATOM    102  OG  SER A   7      63.667  71.901  51.529  1.00                  
ATOM    103  HG  SER A   7      62.991  71.212  51.608  1.00                  
ATOM    104  C   SER A   7      64.891  73.083  54.004  1.00                  
ATOM    105  O   SER A   7      66.045  73.498  53.887  1.00                  
ATOM    106  N   PHE A   8      63.880  73.897  54.314  1.00                  
ATOM    107  H   PHE A   8      62.945  73.524  54.308  1.00                  
ATOM    108  CA  PHE A   8      64.065  75.351  54.361  1.00                  
ATOM    109  HA  PHE A   8      64.472  75.641  53.392  1.00                  
ATOM    110  CB  PHE A   8      62.718  76.086  54.526  1.00                  
ATOM    111  HB1 PHE A   8      62.849  77.113  54.185  1.00                  
ATOM    112  HB2 PHE A   8      62.479  76.138  55.585  1.00                  
ATOM    113  CG  PHE A   8      61.526  75.490  53.792  1.00                  
ATOM    114  CD1 PHE A   8      61.646  75.050  52.458  1.00                  
ATOM    115  HD1 PHE A   8      62.584  75.142  51.931  1.00                  
ATOM    116  CE1 PHE A   8      60.550  74.456  51.808  1.00                  
ATOM    117  HE1 PHE A   8      60.655  74.106  50.791  1.00                  
ATOM    118  CZ  PHE A   8      59.324  74.313  52.481  1.00                  
ATOM    119  HZ  PHE A   8      58.482  73.858  51.975  1.00                  
ATOM    120  CE2 PHE A   8      59.195  74.768  53.804  1.00                  
ATOM    121  HE2 PHE A   8      58.253  74.665  54.321  1.00                  
ATOM    122  CD2 PHE A   8      60.292  75.357  54.456  1.00                  
ATOM    123  HD2 PHE A   8      60.175  75.697  55.475  1.00                  
ATOM    124  C   PHE A   8      65.081  75.783  55.431  1.00                  
ATOM    125  O   PHE A   8      65.073  75.280  56.549  1.00                  
ATOM    126  N   ASN A   9      65.913  76.780  55.118  1.00                  
ATOM    127  H   ASN A   9      65.852  77.183  54.197  1.00                  
ATOM    128  CA  ASN A   9      66.926  77.332  56.034  1.00                  
ATOM    129  HA  ASN A   9      67.601  76.522  56.316  1.00                  
ATOM    130  CB  ASN A   9      67.735  78.406  55.279  1.00                  
ATOM    131  HB1 ASN A   9      68.101  78.002  54.336  1.00                  
ATOM    132  HB2 ASN A   9      68.603  78.653  55.890  1.00                  
ATOM    133  CG  ASN A   9      66.952  79.681  55.004  1.00                  
ATOM    134  OD1 ASN A   9      65.752  79.683  54.763  1.00                  
ATOM    135  ND2 ASN A   9      67.594  80.822  55.046  1.00                  
ATOM    136 1HD2 ASN A   9      68.575  80.845  55.260  1.00                  
ATOM    137 2HD2 ASN A   9      67.086  81.656  54.810  1.00                  
ATOM    138  C   ASN A   9      66.363  77.912  57.344  1.00                  
ATOM    139  O   ASN A   9      67.075  78.058  58.332  1.00                  
ATOM    140  N   ASN A  10      65.078  78.251  57.329  1.00                  
ATOM    141  H   ASN A  10      64.597  78.143  56.451  1.00                  
ATOM    142  CA  ASN A  10      64.328  78.758  58.465  1.00                  
ATOM    143  HA  ASN A  10      64.977  79.400  59.067  1.00                  
ATOM    144  CB  ASN A  10      63.178  79.614  57.893  1.00                  
ATOM    145  HB1 ASN A  10      62.356  79.633  58.601  1.00                  
ATOM    146  HB2 ASN A  10      62.795  79.184  56.969  1.00                  
ATOM    147  CG  ASN A  10      63.589  81.057  57.656  1.00                  
ATOM    148  OD1 ASN A  10      63.355  81.925  58.476  1.00                  
ATOM    149  ND2 ASN A  10      64.210  81.375  56.543  1.00                  
ATOM    150 1HD2 ASN A  10      64.492  80.672  55.870  1.00                  
ATOM    151 2HD2 ASN A  10      64.440  82.344  56.423  1.00                  
ATOM    152  C   ASN A  10      63.819  77.655  59.411  1.00                  
ATOM    153  O   ASN A  10      63.306  77.992  60.477  1.00                  
ATOM    154  N   PHE A  11      63.915  76.374  59.035  1.00                  
ATOM    155  H   PHE A  11      64.459  76.168  58.203  1.00                  
ATOM    156  CA  PHE A  11      63.054  75.279  59.504  1.00                  
ATOM    157  HA  PHE A  11      62.140  75.749  59.859  1.00                  
ATOM    158  CB  PHE A  11      62.631  74.401  58.310  1.00                  
ATOM    159  HB1 PHE A  11      63.401  73.655  58.112  1.00                  
ATOM    160  HB2 PHE A  11      62.585  75.046  57.438  1.00                  
ATOM    161  CG  PHE A  11      61.274  73.710  58.378  1.00                  
ATOM    162  CD1 PHE A  11      60.691  73.269  57.175  1.00                  
ATOM    163  HD1 PHE A  11      61.206  73.422  56.237  1.00                  
ATOM    164  CE1 PHE A  11      59.449  72.615  57.178  1.00                  
ATOM    165  HE1 PHE A  11      59.006  72.280  56.248  1.00                  
ATOM    166  CZ  PHE A  11      58.777  72.393  58.389  1.00                  
ATOM    167  HZ  PHE A  11      57.825  71.876  58.394  1.00                  
ATOM    168  CE2 PHE A  11      59.345  72.829  59.596  1.00                  
ATOM    169  HE2 PHE A  11      58.822  72.649  60.522  1.00                  
ATOM    170  CD2 PHE A  11      60.592  73.481  59.596  1.00                  
ATOM    171  HD2 PHE A  11      61.016  73.791  60.538  1.00                  
ATOM    172  C   PHE A  11      63.607  74.474  60.703  1.00                  
ATOM    173  O   PHE A  11      63.695  73.247  60.670  1.00                  
ATOM    174  N   GLY A  12      63.997  75.157  61.781  1.00                  
ATOM    175  H   GLY A  12      63.828  76.155  61.766  1.00                  
ATOM    176  CA  GLY A  12      64.514  74.535  63.009  1.00                  
ATOM    177  HA1 GLY A  12      64.715  75.315  63.742  1.00                  
ATOM    178  HA2 GLY A  12      65.463  74.058  62.766  1.00                  
ATOM    179  C   GLY A  12      63.606  73.500  63.663  1.00                  
ATOM    180  O   GLY A  12      62.429  73.764  63.886  1.00                  
ATOM    181  N   ILE A  13      64.168  72.377  64.106  1.00                  
ATOM    182  H   ILE A  13      65.154  72.236  63.941  1.00                  
ATOM    183  CA  ILE A  13      63.442  71.306  64.806  1.00                  
ATOM    184  HA  ILE A  13      62.399  71.594  64.932  1.00                  
ATOM    185  CB  ILE A  13      63.453  69.994  63.986  1.00                  
ATOM    186  HB  ILE A  13      62.950  69.234  64.589  1.00                  
ATOM    187  CG2 ILE A  13      62.620  70.182  62.709  1.00                  
ATOM    188 1HG2 ILE A  13      62.503  69.224  62.212  1.00                  
ATOM    189 2HG2 ILE A  13      61.630  70.561  62.956  1.00                  
ATOM    190 3HG2 ILE A  13      63.110  70.883  62.029  1.00                  
ATOM    191  CG1 ILE A  13      64.877  69.482  63.668  1.00                  
ATOM    192 1HG1 ILE A  13      65.448  69.412  64.593  1.00                  
ATOM    193 2HG1 ILE A  13      65.387  70.184  63.009  1.00                  
ATOM    194  CD1 ILE A  13      64.907  68.093  63.016  1.00                  
ATOM    195  HD1 ILE A  13      65.940  67.751  62.944  1.00                  
ATOM    196  HD2 ILE A  13      64.340  67.384  63.620  1.00                  
ATOM    197  HD3 ILE A  13      64.489  68.133  62.010  1.00                  
ATOM    198  C   ILE A  13      64.015  71.094  66.203  1.00                  
ATOM    199  O   ILE A  13      65.205  71.278  66.454  1.00                  
ATOM    200  N   SER A  14      63.143  70.712  67.129  1.00                  
ATOM    201  H   SER A  14      62.158  70.666  66.884  1.00                  
ATOM    202  CA  SER A  14      63.505  70.238  68.460  1.00                  
ATOM    203  HA  SER A  14      64.442  69.684  68.374  1.00                  
ATOM    204  CB  SER A  14      63.745  71.376  69.469  1.00                  
ATOM    205  HB1 SER A  14      64.433  71.020  70.237  1.00                  
ATOM    206  HB2 SER A  14      62.810  71.636  69.960  1.00                  
ATOM    207  OG  SER A  14      64.291  72.525  68.845  1.00                  
ATOM    208  HG  SER A  14      64.911  72.221  68.162  1.00                  
ATOM    209  C   SER A  14      62.460  69.260  68.976  1.00                  
ATOM    210  O   SER A  14      61.321  69.279  68.506  1.00                  
ATOM    211  N   LEU A  15      62.824  68.422  69.943  1.00                  
ATOM    212  H   LEU A  15      63.763  68.474  70.313  1.00                  
ATOM    213  CA  LEU A  15      61.876  67.577  70.670  1.00                  
ATOM    214  HA  LEU A  15      60.908  67.554  70.167  1.00                  
ATOM    215  CB  LEU A  15      62.434  66.142  70.769  1.00                  
ATOM    216  HB1 LEU A  15      62.061  65.672  71.680  1.00                  
ATOM    217  HB2 LEU A  15      63.521  66.191  70.862  1.00                  
ATOM    218  CG  LEU A  15      62.055  65.242  69.582  1.00                  
ATOM    219  HG  LEU A  15      62.228  65.779  68.649  1.00                  
ATOM    220  CD1 LEU A  15      62.910  63.979  69.589  1.00                  
ATOM    221 1HD1 LEU A  15      62.650  63.354  68.736  1.00                  
ATOM    222 2HD1 LEU A  15      63.965  64.237  69.520  1.00                  
ATOM    223 3HD1 LEU A  15      62.740  63.408  70.501  1.00                  
ATOM    224  CD2 LEU A  15      60.587  64.810  69.656  1.00                  
ATOM    225 1HD2 LEU A  15      60.371  64.123  68.838  1.00                  
ATOM    226 2HD2 LEU A  15      60.383  64.295  70.596  1.00                  
ATOM    227 3HD2 LEU A  15      59.926  65.671  69.575  1.00                  
ATOM    228  C   LEU A  15      61.649  68.145  72.073  1.00                  
ATOM    229  O   LEU A  15      62.517  68.826  72.620  1.00                  
ATOM    230  N   SER A  16      60.497  67.838  72.670  1.00                  
ATOM    231  H   SER A  16      59.773  67.398  72.112  1.00                  
ATOM    232  CA  SER A  16      60.209  68.045  74.093  1.00                  
ATOM    233  HA  SER A  16      61.098  67.801  74.677  1.00                  
ATOM    234  CB  SER A  16      59.845  69.512  74.350  1.00                  
ATOM    235  HB1 SER A  16      59.409  69.614  75.345  1.00                  
ATOM    236  HB2 SER A  16      59.118  69.848  73.609  1.00                  
ATOM    237  OG  SER A  16      61.008  70.311  74.286  1.00                  
ATOM    238  HG  SER A  16      61.657  69.855  73.717  1.00                  
ATOM    239  C   SER A  16      59.059  67.154  74.584  1.00                  
ATOM    240  O   SER A  16      58.005  67.080  73.956  1.00                  
ATOM    241  N   HIS A  17      59.223  66.494  75.736  1.00                  
ATOM    242  H   HIS A  17      60.108  66.586  76.207  1.00                  
ATOM    243  CA  HIS A  17      58.378  65.358  76.152  1.00                  
ATOM    244  HA  HIS A  17      57.785  65.040  75.294  1.00                  
ATOM    245  CB  HIS A  17      59.280  64.153  76.475  1.00                  
ATOM    246  HB1 HIS A  17      58.678  63.376  76.945  1.00                  
ATOM    247  HB2 HIS A  17      60.056  64.452  77.180  1.00                  
ATOM    248  CG  HIS A  17      59.920  63.571  75.233  1.00                  
ATOM    249  ND1 HIS A  17      60.979  64.137  74.514  1.00                  
ATOM    250  CE1 HIS A  17      61.162  63.334  73.450  1.00                  
ATOM    251  HE1 HIS A  17      61.899  63.496  72.676  1.00                  
ATOM    252  NE2 HIS A  17      60.281  62.321  73.457  1.00                  
ATOM    253  HE2 HIS A  17      60.159  61.629  72.702  1.00                  
ATOM    254  CD2 HIS A  17      59.489  62.456  74.575  1.00                  
ATOM    255  HD2 HIS A  17      58.668  61.813  74.858  1.00                  
ATOM    256  C   HIS A  17      57.359  65.702  77.244  1.00                  
ATOM    257  O   HIS A  17      57.616  65.599  78.442  1.00                  
ATOM    258  N   LYS A  18      56.176  66.156  76.810  1.00                  
ATOM    259  H   LYS A  18      55.993  66.112  75.813  1.00                  
ATOM    260  CA  LYS A  18      55.164  66.789  77.671  1.00                  
ATOM    261  HA  LYS A  18      55.687  67.355  78.445  1.00                  
ATOM    262  CB  LYS A  18      54.417  67.820  76.802  1.00                  
ATOM    263  HB1 LYS A  18      54.173  67.385  75.837  1.00                  
ATOM    264  HB2 LYS A  18      55.139  68.610  76.585  1.00                  
ATOM    265  CG  LYS A  18      53.181  68.506  77.409  1.00                  
ATOM    266  HG1 LYS A  18      53.037  69.442  76.870  1.00                  
ATOM    267  HG2 LYS A  18      53.397  68.767  78.446  1.00                  
ATOM    268  CD  LYS A  18      51.840  67.751  77.358  1.00                  
ATOM    269  HD1 LYS A  18      51.073  68.427  77.740  1.00                  
ATOM    270  HD2 LYS A  18      51.846  66.894  78.028  1.00                  
ATOM    271  CE  LYS A  18      51.398  67.306  75.956  1.00                  
ATOM    272  HE1 LYS A  18      51.582  68.105  75.235  1.00                  
ATOM    273  HE2 LYS A  18      50.318  67.141  75.985  1.00                  
ATOM    274  NZ  LYS A  18      52.046  66.046  75.520  1.00                  
ATOM    275  HZ1 LYS A  18      51.566  65.668  74.700  1.00                  
ATOM    276  HZ2 LYS A  18      53.019  66.153  75.263  1.00                  
ATOM    277  HZ3 LYS A  18      52.016  65.349  76.252  1.00                  
ATOM    278  C   LYS A  18      54.299  65.756  78.395  1.00                  
ATOM    279  O   LYS A  18      53.562  65.002  77.748  1.00                  
ATOM    280  N   ARG A  19      54.402  65.729  79.732  1.00                  
ATOM    281  H   ARG A  19      55.087  66.340  80.154  1.00                  
ATOM    282  CA  ARG A  19      53.506  64.952  80.601  1.00                  
ATOM    283  HA  ARG A  19      53.380  63.977  80.128  1.00                  
ATOM    284  CB  ARG A  19      54.091  64.694  82.006  1.00                  
ATOM    285  HB1 ARG A  19      55.112  64.323  81.908  1.00                  
ATOM    286  HB2 ARG A  19      53.500  63.893  82.452  1.00                  
ATOM    287  CG  ARG A  19      54.083  65.898  82.969  1.00                  
ATOM    288  HG1 ARG A  19      53.144  66.447  82.913  1.00                  
ATOM    289  HG2 ARG A  19      54.890  66.576  82.685  1.00                  
ATOM    290  CD  ARG A  19      54.279  65.472  84.432  1.00                  
ATOM    291  HD1 ARG A  19      54.512  66.371  85.006  1.00                  
ATOM    292  HD2 ARG A  19      55.131  64.793  84.495  1.00                  
ATOM    293  NE  ARG A  19      53.074  64.829  85.014  1.00                  
ATOM    294  HE  ARG A  19      52.325  64.568  84.385  1.00                  
ATOM    295  CZ  ARG A  19      52.863  64.598  86.301  1.00                  
ATOM    296  NH1 ARG A  19      53.743  64.909  87.210  1.00                  
ATOM    297 1HH1 ARG A  19      54.615  65.305  86.912  1.00                  
ATOM    298 2HH1 ARG A  19      53.562  64.740  88.183  1.00                  
ATOM    299  NH2 ARG A  19      51.760  64.048  86.721  1.00                  
ATOM    300 1HH2 ARG A  19      51.021  63.771  86.088  1.00                  
ATOM    301 2HH2 ARG A  19      51.612  63.874  87.698  1.00                  
ATOM    302  C   ARG A  19      52.111  65.568  80.693  1.00                  
ATOM    303  O   ARG A  19      51.952  66.784  80.667  1.00                  
ATOM    304  N   TYR A  20      51.135  64.712  80.943  1.00                  
ATOM    305  H   TYR A  20      51.344  63.728  80.831  1.00                  
ATOM    306  CA  TYR A  20      49.816  65.065  81.452  1.00                  
ATOM    307  HA  TYR A  20      49.637  66.131  81.300  1.00                  
ATOM    308  CB  TYR A  20      48.770  64.282  80.641  1.00                  
ATOM    309  HB1 TYR A  20      47.775  64.535  81.008  1.00                  
ATOM    310  HB2 TYR A  20      48.921  63.215  80.810  1.00                  
ATOM    311  CG  TYR A  20      48.804  64.550  79.139  1.00                  
ATOM    312  CD1 TYR A  20      48.342  65.780  78.632  1.00                  
ATOM    313  HD1 TYR A  20      47.956  66.535  79.305  1.00                  
ATOM    314  CE1 TYR A  20      48.365  66.028  77.245  1.00                  
ATOM    315  HE1 TYR A  20      47.999  66.964  76.849  1.00                  
ATOM    316  CZ  TYR A  20      48.853  65.053  76.349  1.00                  
ATOM    317  OH  TYR A  20      48.912  65.353  75.021  1.00                  
ATOM    318  HH  TYR A  20      49.368  64.713  74.451  1.00                  
ATOM    319  CE2 TYR A  20      49.318  63.820  76.853  1.00                  
ATOM    320  HE2 TYR A  20      49.669  63.056  76.169  1.00                  
ATOM    321  CD2 TYR A  20      49.290  63.573  78.243  1.00                  
ATOM    322  HD2 TYR A  20      49.633  62.623  78.621  1.00                  
ATOM    323  C   TYR A  20      49.749  64.778  82.954  1.00                  
ATOM    324  O   TYR A  20      50.599  64.073  83.519  1.00                  
ATOM    325  N   PHE A  21      48.728  65.310  83.628  1.00                  
ATOM    326  H   PHE A  21      48.077  65.915  83.147  1.00                  
ATOM    327  CA  PHE A  21      48.509  65.056  85.055  1.00                  
ATOM    328  HA  PHE A  21      49.354  65.456  85.617  1.00                  
ATOM    329  CB  PHE A  21      47.251  65.810  85.503  1.00                  
ATOM    330  HB1 PHE A  21      46.388  65.445  84.942  1.00                  
ATOM    331  HB2 PHE A  21      47.370  66.869  85.268  1.00                  
ATOM    332  CG  PHE A  21      46.968  65.684  86.987  1.00                  
ATOM    333  CD1 PHE A  21      47.696  66.465  87.906  1.00                  
ATOM    334  HD1 PHE A  21      48.438  67.168  87.556  1.00                  
ATOM    335  CE1 PHE A  21      47.451  66.342  89.284  1.00                  
ATOM    336  HE1 PHE A  21      48.003  66.947  89.989  1.00                  
ATOM    337  CZ  PHE A  21      46.477  65.440  89.747  1.00                  
ATOM    338  HZ  PHE A  21      46.286  65.349  90.809  1.00                  
ATOM    339  CE2 PHE A  21      45.746  64.663  88.833  1.00                  
ATOM    340  HE2 PHE A  21      44.990  63.978  89.194  1.00                  
ATOM    341  CD2 PHE A  21      45.991  64.784  87.453  1.00                  
ATOM    342  HD2 PHE A  21      45.421  64.186  86.756  1.00                  
ATOM    343  C   PHE A  21      48.408  63.557  85.366  1.00                  
ATOM    344  O   PHE A  21      49.124  63.061  86.234  1.00                  
ATOM    345  N   SER A  22      47.669  62.828  84.527  1.00                  
ATOM    346  H   SER A  22      47.159  63.341  83.823  1.00                  
ATOM    347  CA  SER A  22      47.534  61.363  84.459  1.00                  
ATOM    348  HA  SER A  22      47.065  61.026  85.384  1.00                  
ATOM    349  CB  SER A  22      46.585  61.045  83.297  1.00                  
ATOM    350  HB1 SER A  22      45.604  61.472  83.511  1.00                  
ATOM    351  HB2 SER A  22      46.481  59.964  83.183  1.00                  
ATOM    352  OG  SER A  22      47.097  61.617  82.105  1.00                  
ATOM    353  HG  SER A  22      46.436  61.507  81.412  1.00                  
ATOM    354  C   SER A  22      48.829  60.554  84.292  1.00                  
ATOM    355  O   SER A  22      48.773  59.319  84.215  1.00                  
ATOM    356  N   GLY A  23      49.993  61.206  84.194  1.00                  
ATOM    357  H   GLY A  23      49.973  62.214  84.250  1.00                  
ATOM    358  CA  GLY A  23      51.292  60.547  84.065  1.00                  
ATOM    359  HA1 GLY A  23      51.478  59.931  84.945  1.00                  
ATOM    360  HA2 GLY A  23      52.072  61.305  83.997  1.00                  
ATOM    361  C   GLY A  23      51.369  59.665  82.826  1.00                  
ATOM    362  O   GLY A  23      51.779  58.507  82.887  1.00                  
ATOM    363  N   LYS A  24      50.884  60.205  81.713  1.00                  
ATOM    364  H   LYS A  24      50.501  61.138  81.793  1.00                  
ATOM    365  CA  LYS A  24      51.131  59.716  80.359  1.00                  
ATOM    366  HA  LYS A  24      51.781  58.840  80.391  1.00                  
ATOM    367  CB  LYS A  24      49.803  59.343  79.667  1.00                  
ATOM    368  HB1 LYS A  24      50.021  58.913  78.689  1.00                  
ATOM    369  HB2 LYS A  24      49.223  60.255  79.512  1.00                  
ATOM    370  CG  LYS A  24      48.941  58.353  80.478  1.00                  
ATOM    371  HG1 LYS A  24      47.992  58.212  79.961  1.00                  
ATOM    372  HG2 LYS A  24      48.707  58.794  81.446  1.00                  
ATOM    373  CD  LYS A  24      49.591  56.968  80.678  1.00                  
ATOM    374  HD1 LYS A  24      50.671  57.054  80.785  1.00                  
ATOM    375  HD2 LYS A  24      49.399  56.369  79.785  1.00                  
ATOM    376  CE  LYS A  24      49.047  56.221  81.905  1.00                  
ATOM    377  HE1 LYS A  24      49.389  55.183  81.841  1.00                  
ATOM    378  HE2 LYS A  24      47.954  56.216  81.870  1.00                  
ATOM    379  NZ  LYS A  24      49.529  56.820  83.175  1.00                  
ATOM    380  HZ1 LYS A  24      49.324  56.235  83.971  1.00                  
ATOM    381  HZ2 LYS A  24      50.532  56.992  83.142  1.00                  
ATOM    382  HZ3 LYS A  24      49.109  57.732  83.350  1.00                  
ATOM    383  C   LYS A  24      51.917  60.819  79.673  1.00                  
ATOM    384  O   LYS A  24      51.698  61.996  79.962  1.00                  
ATOM    385  N   VAL A  25      52.884  60.456  78.847  1.00                  
ATOM    386  H   VAL A  25      52.971  59.493  78.560  1.00                  
ATOM    387  CA  VAL A  25      53.850  61.404  78.289  1.00                  
ATOM    388  HA  VAL A  25      53.589  62.425  78.559  1.00                  
ATOM    389  CB  VAL A  25      55.284  61.135  78.793  1.00                  
ATOM    390  HB  VAL A  25      55.602  60.143  78.468  1.00                  
ATOM    391  CG1 VAL A  25      56.280  62.174  78.259  1.00                  
ATOM    392 1HG1 VAL A  25      57.270  61.983  78.674  1.00                  
ATOM    393 2HG1 VAL A  25      56.357  62.105  77.174  1.00                  
ATOM    394 3HG1 VAL A  25      55.968  63.179  78.542  1.00                  
ATOM    395  CG2 VAL A  25      55.343  61.182  80.328  1.00                  
ATOM    396 1HG2 VAL A  25      56.370  61.032  80.660  1.00                  
ATOM    397 2HG2 VAL A  25      54.990  62.146  80.686  1.00                  
ATOM    398 3HG2 VAL A  25      54.738  60.384  80.754  1.00                  
ATOM    399  C   VAL A  25      53.773  61.305  76.784  1.00                  
ATOM    400  O   VAL A  25      53.623  60.214  76.250  1.00                  
ATOM    401  N   ASP A  26      53.834  62.458  76.131  1.00                  
ATOM    402  H   ASP A  26      53.983  63.315  76.646  1.00                  
ATOM    403  CA  ASP A  26      53.602  62.588  74.704  1.00                  
ATOM    404  HA  ASP A  26      53.780  61.627  74.214  1.00                  
ATOM    405  CB  ASP A  26      52.115  62.915  74.503  1.00                  
ATOM    406  HB1 ASP A  26      51.775  63.505  75.350  1.00                  
ATOM    407  HB2 ASP A  26      51.551  61.983  74.535  1.00                  
ATOM    408  CG  ASP A  26      51.760  63.660  73.219  1.00                  
ATOM    409  OD1 ASP A  26      52.094  63.199  72.105  1.00                  
ATOM    410  OD2 ASP A  26      51.077  64.695  73.380  1.00                  
ATOM    411  C   ASP A  26      54.601  63.588  74.143  1.00                  
ATOM    412  O   ASP A  26      54.677  64.752  74.567  1.00                  
ATOM    413  N   GLU A  27      55.432  63.041  73.261  1.00                  
ATOM    414  H   GLU A  27      55.260  62.084  72.981  1.00                  
ATOM    415  CA  GLU A  27      56.489  63.746  72.558  1.00                  
ATOM    416  HA  GLU A  27      57.132  64.246  73.282  1.00                  
ATOM    417  CB  GLU A  27      57.361  62.821  71.694  1.00                  
ATOM    418  HB1 GLU A  27      58.391  63.154  71.801  1.00                  
ATOM    419  HB2 GLU A  27      57.119  62.956  70.639  1.00                  
ATOM    420  CG  GLU A  27      57.271  61.322  71.982  1.00                  
ATOM    421  HG1 GLU A  27      56.246  60.977  71.820  1.00                  
ATOM    422  HG2 GLU A  27      57.547  61.117  73.018  1.00                  
ATOM    423  CD  GLU A  27      58.216  60.608  71.026  1.00                  
ATOM    424  OE1 GLU A  27      59.441  60.713  71.272  1.00                  
ATOM    425  OE2 GLU A  27      57.700  60.042  70.035  1.00                  
ATOM    426  C   GLU A  27      55.857  64.782  71.624  1.00                  
ATOM    427  O   GLU A  27      55.092  64.463  70.704  1.00                  
ATOM    428  N   ILE A  28      56.235  66.033  71.838  1.00                  
ATOM    429  H   ILE A  28      56.857  66.240  72.613  1.00                  
ATOM    430  CA  ILE A  28      55.967  67.107  70.909  1.00                  
ATOM    431  HA  ILE A  28      55.176  66.815  70.215  1.00                  
ATOM    432  CB  ILE A  28      55.490  68.378  71.652  1.00                  
ATOM    433  HB  ILE A  28      56.266  68.682  72.357  1.00                  
ATOM    434  CG2 ILE A  28      55.274  69.528  70.645  1.00                  
ATOM    435 1HG2 ILE A  28      54.948  70.427  71.160  1.00                  
ATOM    436 2HG2 ILE A  28      56.209  69.773  70.143  1.00                  
ATOM    437 3HG2 ILE A  28      54.533  69.234  69.902  1.00                  
ATOM    438  CG1 ILE A  28      54.192  68.088  72.441  1.00                  
ATOM    439 1HG1 ILE A  28      54.358  67.251  73.120  1.00                  
ATOM    440 2HG1 ILE A  28      53.397  67.805  71.749  1.00                  
ATOM    441  CD1 ILE A  28      53.705  69.262  73.303  1.00                  
ATOM    442  HD1 ILE A  28      52.872  68.931  73.919  1.00                  
ATOM    443  HD2 ILE A  28      54.511  69.607  73.951  1.00                  
ATOM    444  HD3 ILE A  28      53.361  70.082  72.674  1.00                  
ATOM    445  C   ILE A  28      57.240  67.353  70.120  1.00                  
ATOM    446  O   ILE A  28      58.267  67.757  70.674  1.00                  
ATOM    447  N   ILE A  29      57.155  67.155  68.808  1.00                  
ATOM    448  H   ILE A  29      56.271  66.826  68.435  1.00                  
ATOM    449  CA  ILE A  29      58.091  67.769  67.870  1.00                  
ATOM    450  HA  ILE A  29      59.104  67.718  68.271  1.00                  
ATOM    451  CB  ILE A  29      58.071  67.050  66.500  1.00                  
ATOM    452  HB  ILE A  29      57.041  66.968  66.166  1.00                  
ATOM    453  CG2 ILE A  29      58.859  67.862  65.455  1.00                  
ATOM    454 1HG2 ILE A  29      58.872  67.336  64.500  1.00                  
ATOM    455 2HG2 ILE A  29      58.387  68.830  65.285  1.00                  
ATOM    456 3HG2 ILE A  29      59.884  68.013  65.796  1.00                  
ATOM    457  CG1 ILE A  29      58.672  65.625  66.541  1.00                  
ATOM    458 1HG1 ILE A  29      59.696  65.673  66.915  1.00                  
ATOM    459 2HG1 ILE A  29      58.713  65.241  65.520  1.00                  
ATOM    460  CD1 ILE A  29      57.889  64.595  67.369  1.00                  
ATOM    461  HD1 ILE A  29      58.289  63.600  67.179  1.00                  
ATOM    462  HD2 ILE A  29      57.989  64.786  68.434  1.00                  
ATOM    463  HD3 ILE A  29      56.833  64.621  67.101  1.00                  
ATOM    464  C   ILE A  29      57.652  69.226  67.800  1.00                  
ATOM    465  O   ILE A  29      56.536  69.548  67.391  1.00                  
ATOM    466  N   ARG A  30      58.509  70.138  68.237  1.00                  
ATOM    467  H   ARG A  30      59.424  69.807  68.542  1.00                  
ATOM    468  CA  ARG A  30      58.340  71.577  68.023  1.00                  
ATOM    469  HA  ARG A  30      57.299  71.810  67.793  1.00                  
ATOM    470  CB  ARG A  30      58.723  72.331  69.324  1.00                  
ATOM    471  HB1 ARG A  30      59.311  71.675  69.969  1.00                  
ATOM    472  HB2 ARG A  30      57.794  72.521  69.862  1.00                  
ATOM    473  CG  ARG A  30      59.475  73.673  69.183  1.00                  
ATOM    474  HG1 ARG A  30      59.144  74.346  69.976  1.00                  
ATOM    475  HG2 ARG A  30      59.238  74.143  68.228  1.00                  
ATOM    476  CD  ARG A  30      60.991  73.465  69.339  1.00                  
ATOM    477  HD1 ARG A  30      61.296  72.576  68.792  1.00                  
ATOM    478  HD2 ARG A  30      61.211  73.281  70.393  1.00                  
ATOM    479  NE  ARG A  30      61.797  74.616  68.877  1.00                  
ATOM    480  HE  ARG A  30      62.154  75.238  69.581  1.00                  
ATOM    481  CZ  ARG A  30      62.192  74.847  67.637  1.00                  
ATOM    482  NH1 ARG A  30      61.854  74.067  66.651  1.00                  
ATOM    483 1HH1 ARG A  30      61.379  73.197  66.859  1.00                  
ATOM    484 2HH1 ARG A  30      62.140  74.276  65.701  1.00                  
ATOM    485  NH2 ARG A  30      62.912  75.888  67.330  1.00                  
ATOM    486 1HH2 ARG A  30      63.282  76.484  68.045  1.00                  
ATOM    487 2HH2 ARG A  30      62.960  76.159  66.354  1.00                  
ATOM    488  C   ARG A  30      59.163  71.931  66.795  1.00                  
ATOM    489  O   ARG A  30      60.370  71.700  66.775  1.00                  
ATOM    490  N   CYS A  31      58.548  72.530  65.788  1.00                  
ATOM    491  H   CYS A  31      57.555  72.740  65.853  1.00                  
ATOM    492  CA  CYS A  31      59.247  72.950  64.582  1.00                  
ATOM    493  HA  CYS A  31      60.315  72.966  64.777  1.00                  
ATOM    494  CB  CYS A  31      59.043  71.912  63.469  1.00                  
ATOM    495  HB1 CYS A  31      59.408  70.944  63.815  1.00                  
ATOM    496  HB2 CYS A  31      59.623  72.202  62.591  1.00                  
ATOM    497  SG  CYS A  31      57.303  71.728  63.007  1.00                  
ATOM    498  HG  CYS A  31      57.478  70.695  62.160  1.00                  
ATOM    499  C   CYS A  31      58.864  74.386  64.219  1.00                  
ATOM    500  O   CYS A  31      57.753  74.852  64.446  1.00                  
ATOM    501  N   THR A  32      59.844  75.131  63.733  1.00                  
ATOM    502  H   THR A  32      60.742  74.695  63.550  1.00                  
ATOM    503  CA  THR A  32      59.799  76.587  63.687  1.00                  
ATOM    504  HA  THR A  32      58.771  76.907  63.790  1.00                  
ATOM    505  CB  THR A  32      60.658  77.233  64.785  1.00                  
ATOM    506  HB  THR A  32      60.720  78.305  64.595  1.00                  
ATOM    507  CG2 THR A  32      60.052  77.031  66.170  1.00                  
ATOM    508 1HG2 THR A  32      60.674  77.521  66.918  1.00                  
ATOM    509 2HG2 THR A  32      59.070  77.478  66.186  1.00                  
ATOM    510 3HG2 THR A  32      59.952  75.973  66.397  1.00                  
ATOM    511  OG1 THR A  32      61.972  76.700  64.780  1.00                  
ATOM    512  HG1 THR A  32      62.246  76.713  63.849  1.00                  
ATOM    513  C   THR A  32      60.333  77.050  62.355  1.00                  
ATOM    514  O   THR A  32      61.418  76.634  61.980  1.00                  
ATOM    515  N   MET A  33      59.611  77.930  61.676  1.00                  
ATOM    516  H   MET A  33      58.764  78.274  62.107  1.00                  
ATOM    517  CA  MET A  33      59.995  78.470  60.373  1.00                  
ATOM    518  HA  MET A  33      60.960  78.078  60.062  1.00                  
ATOM    519  CB  MET A  33      58.974  78.053  59.298  1.00                  
ATOM    520  HB1 MET A  33      59.149  78.645  58.399  1.00                  
ATOM    521  HB2 MET A  33      57.965  78.260  59.655  1.00                  
ATOM    522  CG  MET A  33      59.091  76.574  58.922  1.00                  
ATOM    523  HG1 MET A  33      59.021  75.956  59.816  1.00                  
ATOM    524  HG2 MET A  33      60.074  76.412  58.479  1.00                  
ATOM    525  SD  MET A  33      57.840  76.017  57.731  1.00                  
ATOM    526  CE  MET A  33      56.480  75.610  58.857  1.00                  
ATOM    527  HE1 MET A  33      56.193  76.493  59.424  1.00                  
ATOM    528  HE2 MET A  33      55.625  75.261  58.279  1.00                  
ATOM    529  HE3 MET A  33      56.794  74.822  59.540  1.00                  
ATOM    530  C   MET A  33      60.118  79.994  60.495  1.00                  
ATOM    531  O   MET A  33      59.129  80.716  60.374  1.00                  
ATOM    532  N   GLY A  34      61.316  80.475  60.848  1.00                  
ATOM    533  H   GLY A  34      62.074  79.804  60.945  1.00                  
ATOM    534  CA  GLY A  34      61.653  81.897  61.049  1.00                  
ATOM    535  HA1 GLY A  34      61.374  82.461  60.159  1.00                  
ATOM    536  HA2 GLY A  34      62.732  81.992  61.173  1.00                  
ATOM    537  C   GLY A  34      60.972  82.526  62.261  1.00                  
ATOM    538  O   GLY A  34      61.598  82.768  63.292  1.00                  
ATOM    539  N   LYS A  35      59.660  82.746  62.139  1.00                  
ATOM    540  H   LYS A  35      59.261  82.443  61.253  1.00                  
ATOM    541  CA  LYS A  35      58.734  83.218  63.184  1.00                  
ATOM    542  HA  LYS A  35      59.102  82.859  64.148  1.00                  
ATOM    543  CB  LYS A  35      58.689  84.766  63.229  1.00                  
ATOM    544  HB1 LYS A  35      58.002  85.070  64.021  1.00                  
ATOM    545  HB2 LYS A  35      58.317  85.153  62.279  1.00                  
ATOM    546  CG  LYS A  35      60.068  85.375  63.523  1.00                  
ATOM    547  HG1 LYS A  35      60.707  85.247  62.649  1.00                  
ATOM    548  HG2 LYS A  35      60.500  84.839  64.367  1.00                  
ATOM    549  CD  LYS A  35      60.046  86.868  63.878  1.00                  
ATOM    550  HD1 LYS A  35      59.526  87.006  64.827  1.00                  
ATOM    551  HD2 LYS A  35      59.504  87.415  63.103  1.00                  
ATOM    552  CE  LYS A  35      61.474  87.437  63.977  1.00                  
ATOM    553  HE1 LYS A  35      61.410  88.477  64.311  1.00                  
ATOM    554  HE2 LYS A  35      61.916  87.439  62.976  1.00                  
ATOM    555  NZ  LYS A  35      62.337  86.653  64.899  1.00                  
ATOM    556  HZ1 LYS A  35      63.246  87.083  65.002  1.00                  
ATOM    557  HZ2 LYS A  35      61.912  86.581  65.812  1.00                  
ATOM    558  HZ3 LYS A  35      62.468  85.716  64.534  1.00                  
ATOM    559  C   LYS A  35      57.336  82.604  63.009  1.00                  
ATOM    560  O   LYS A  35      56.298  83.258  63.117  1.00                  
ATOM    561  N   ARG A  36      57.328  81.303  62.719  1.00                  
ATOM    562  H   ARG A  36      58.222  80.883  62.503  1.00                  
ATOM    563  CA  ARG A  36      56.203  80.383  62.935  1.00                  
ATOM    564  HA  ARG A  36      55.434  80.885  63.521  1.00                  
ATOM    565  CB  ARG A  36      55.608  79.938  61.581  1.00                  
ATOM    566  HB1 ARG A  36      54.861  79.163  61.757  1.00                  
ATOM    567  HB2 ARG A  36      56.403  79.499  60.978  1.00                  
ATOM    568  CG  ARG A  36      54.950  81.075  60.776  1.00                  
ATOM    569  HG1 ARG A  36      54.631  80.671  59.814  1.00                  
ATOM    570  HG2 ARG A  36      55.682  81.859  60.579  1.00                  
ATOM    571  CD  ARG A  36      53.726  81.677  61.486  1.00                  
ATOM    572  HD1 ARG A  36      54.018  82.073  62.459  1.00                  
ATOM    573  HD2 ARG A  36      52.997  80.883  61.657  1.00                  
ATOM    574  NE  ARG A  36      53.083  82.746  60.695  1.00                  
ATOM    575  HE  ARG A  36      52.347  82.460  60.069  1.00                  
ATOM    576  CZ  ARG A  36      53.312  84.046  60.781  1.00                  
ATOM    577  NH1 ARG A  36      54.258  84.546  61.529  1.00                  
ATOM    578 1HH1 ARG A  36      54.859  83.930  62.071  1.00                  
ATOM    579 2HH1 ARG A  36      54.385  85.536  61.597  1.00                  
ATOM    580  NH2 ARG A  36      52.573  84.887  60.105  1.00                  
ATOM    581 1HH2 ARG A  36      51.813  84.559  59.535  1.00                  
ATOM    582 2HH2 ARG A  36      52.744  85.873  60.174  1.00                  
ATOM    583  C   ARG A  36      56.681  79.209  63.791  1.00                  
ATOM    584  O   ARG A  36      57.881  78.988  63.885  1.00                  
ATOM    585  N   ILE A  37      55.757  78.522  64.466  1.00                  
ATOM    586  H   ILE A  37      54.792  78.722  64.262  1.00                  
ATOM    587  CA  ILE A  37      56.024  77.773  65.715  1.00                  
ATOM    588  HA  ILE A  37      57.028  77.357  65.670  1.00                  
ATOM    589  CB  ILE A  37      55.932  78.742  66.937  1.00                  
ATOM    590  HB  ILE A  37      56.014  78.130  67.838  1.00                  
ATOM    591  CG2 ILE A  37      57.097  79.745  66.988  1.00                  
ATOM    592 1HG2 ILE A  37      57.109  80.261  67.948  1.00                  
ATOM    593 2HG2 ILE A  37      58.048  79.235  66.887  1.00                  
ATOM    594 3HG2 ILE A  37      57.012  80.491  66.199  1.00                  
ATOM    595  CG1 ILE A  37      54.586  79.514  66.990  1.00                  
ATOM    596 1HG1 ILE A  37      53.759  78.844  66.766  1.00                  
ATOM    597 2HG1 ILE A  37      54.582  80.299  66.233  1.00                  
ATOM    598  CD1 ILE A  37      54.296  80.153  68.353  1.00                  
ATOM    599  HD1 ILE A  37      53.302  80.600  68.339  1.00                  
ATOM    600  HD2 ILE A  37      54.333  79.398  69.135  1.00                  
ATOM    601  HD3 ILE A  37      55.017  80.938  68.569  1.00                  
ATOM    602  C   ILE A  37      55.078  76.563  65.900  1.00                  
ATOM    603  O   ILE A  37      54.397  76.417  66.926  1.00                  
ATOM    604  N   VAL A  38      54.967  75.728  64.867  1.00                  
ATOM    605  H   VAL A  38      55.683  75.784  64.152  1.00                  
ATOM    606  CA  VAL A  38      54.159  74.500  64.880  1.00                  
ATOM    607  HA  VAL A  38      53.131  74.800  65.083  1.00                  
ATOM    608  CB  VAL A  38      54.178  73.758  63.519  1.00                  
ATOM    609  HB  VAL A  38      54.896  72.946  63.575  1.00                  
ATOM    610  CG1 VAL A  38      52.799  73.144  63.238  1.00                  
ATOM    611 1HG1 VAL A  38      52.847  72.544  62.328  1.00                  
ATOM    612 2HG1 VAL A  38      52.492  72.491  64.052  1.00                  
ATOM    613 3HG1 VAL A  38      52.055  73.929  63.105  1.00                  
ATOM    614  CG2 VAL A  38      54.546  74.621  62.301  1.00                  
ATOM    615 1HG2 VAL A  38      54.479  74.021  61.392  1.00                  
ATOM    616 2HG2 VAL A  38      53.868  75.471  62.217  1.00                  
ATOM    617 3HG2 VAL A  38      55.575  74.970  62.388  1.00                  
ATOM    618  C   VAL A  38      54.602  73.542  65.997  1.00                  
ATOM    619  O   VAL A  38      55.772  73.495  66.383  1.00                  
ATOM    620  N   LYS A  39      53.644  72.779  66.529  1.00                  
ATOM    621  H   LYS A  39      52.715  72.825  66.131  1.00                  
ATOM    622  CA  LYS A  39      53.825  71.816  67.616  1.00                  
ATOM    623  HA  LYS A  39      54.862  71.479  67.666  1.00                  
ATOM    624  CB  LYS A  39      53.424  72.449  68.956  1.00                  
ATOM    625  HB1 LYS A  39      53.325  71.665  69.709  1.00                  
ATOM    626  HB2 LYS A  39      52.449  72.923  68.839  1.00                  
ATOM    627  CG  LYS A  39      54.458  73.472  69.464  1.00                  
ATOM    628  HG1 LYS A  39      54.705  74.179  68.675  1.00                  
ATOM    629  HG2 LYS A  39      55.368  72.935  69.732  1.00                  
ATOM    630  CD  LYS A  39      53.962  74.257  70.686  1.00                  
ATOM    631  HD1 LYS A  39      54.786  74.857  71.079  1.00                  
ATOM    632  HD2 LYS A  39      53.669  73.547  71.463  1.00                  
ATOM    633  CE  LYS A  39      52.770  75.177  70.372  1.00                  
ATOM    634  HE1 LYS A  39      52.405  75.602  71.313  1.00                  
ATOM    635  HE2 LYS A  39      51.960  74.574  69.953  1.00                  
ATOM    636  NZ  LYS A  39      53.127  76.273  69.434  1.00                  
ATOM    637  HZ1 LYS A  39      52.315  76.819  69.188  1.00                  
ATOM    638  HZ2 LYS A  39      53.814  76.887  69.845  1.00                  
ATOM    639  HZ3 LYS A  39      53.520  75.920  68.562  1.00                  
ATOM    640  C   LYS A  39      52.959  70.606  67.320  1.00                  
ATOM    641  O   LYS A  39      51.750  70.762  67.156  1.00                  
ATOM    642  N   ILE A  40      53.584  69.444  67.174  1.00                  
ATOM    643  H   ILE A  40      54.588  69.412  67.317  1.00                  
ATOM    644  CA  ILE A  40      52.988  68.292  66.499  1.00                  
ATOM    645  HA  ILE A  40      51.907  68.424  66.508  1.00                  
ATOM    646  CB  ILE A  40      53.392  68.273  65.010  1.00                  
ATOM    647  HB  ILE A  40      52.819  67.478  64.554  1.00                  
ATOM    648  CG2 ILE A  40      52.957  69.574  64.302  1.00                  
ATOM    649 1HG2 ILE A  40      52.997  69.447  63.220  1.00                  
ATOM    650 2HG2 ILE A  40      51.933  69.828  64.572  1.00                  
ATOM    651 3HG2 ILE A  40      53.627  70.388  64.575  1.00                  
ATOM    652  CG1 ILE A  40      54.892  67.990  64.796  1.00                  
ATOM    653 1HG1 ILE A  40      55.094  66.970  65.116  1.00                  
ATOM    654 2HG1 ILE A  40      55.473  68.669  65.408  1.00                  
ATOM    655  CD1 ILE A  40      55.391  68.148  63.363  1.00                  
ATOM    656  HD1 ILE A  40      56.412  67.773  63.298  1.00                  
ATOM    657  HD2 ILE A  40      54.744  67.589  62.692  1.00                  
ATOM    658  HD3 ILE A  40      55.390  69.198  63.074  1.00                  
ATOM    659  C   ILE A  40      53.255  67.005  67.296  1.00                  
ATOM    660  O   ILE A  40      54.388  66.722  67.696  1.00                  
ATOM    661  N   SER A  41      52.163  66.312  67.641  1.00                  
ATOM    662  H   SER A  41      51.293  66.548  67.194  1.00                  
ATOM    663  CA  SER A  41      52.157  65.217  68.617  1.00                  
ATOM    664  HA  SER A  41      52.917  65.415  69.375  1.00                  
ATOM    665  CB  SER A  41      50.810  65.141  69.355  1.00                  
ATOM    666  HB1 SER A  41      50.007  65.261  68.628  1.00                  
ATOM    667  HB2 SER A  41      50.745  65.960  70.072  1.00                  
ATOM    668  OG  SER A  41      50.610  63.908  70.024  1.00                  
ATOM    669  HG  SER A  41      51.185  63.849  70.826  1.00                  
ATOM    670  C   SER A  41      52.487  63.884  67.952  1.00                  
ATOM    671  O   SER A  41      51.665  63.303  67.229  1.00                  
ATOM    672  N   SER A  42      53.682  63.382  68.277  1.00                  
ATOM    673  H   SER A  42      54.266  63.907  68.921  1.00                  
ATOM    674  CA  SER A  42      54.144  62.053  67.887  1.00                  
ATOM    675  HA  SER A  42      54.275  62.013  66.807  1.00                  
ATOM    676  CB  SER A  42      55.486  61.751  68.560  1.00                  
ATOM    677  HB1 SER A  42      55.370  61.843  69.641  1.00                  
ATOM    678  HB2 SER A  42      56.239  62.459  68.219  1.00                  
ATOM    679  OG  SER A  42      55.899  60.436  68.258  1.00                  
ATOM    680  HG  SER A  42      56.621  60.200  68.906  1.00                  
ATOM    681  C   SER A  42      53.146  60.976  68.293  1.00                  
ATOM    682  O   SER A  42      52.857  60.090  67.499  1.00                  
ATOM    683  N   THR A  43      52.546  61.071  69.485  1.00                  
ATOM    684  H   THR A  43      52.818  61.807  70.122  1.00                  
ATOM    685  CA  THR A  43      51.523  60.102  69.901  1.00                  
ATOM    686  HA  THR A  43      51.950  59.103  69.823  1.00                  
ATOM    687  CB  THR A  43      51.060  60.300  71.353  1.00                  
ATOM    688  HB  THR A  43      50.366  61.140  71.404  1.00                  
ATOM    689  CG2 THR A  43      50.379  59.055  71.919  1.00                  
ATOM    690 1HG2 THR A  43      50.092  59.240  72.953  1.00                  
ATOM    691 2HG2 THR A  43      49.485  58.814  71.347  1.00                  
ATOM    692 3HG2 THR A  43      51.067  58.212  71.888  1.00                  
ATOM    693  OG1 THR A  43      52.154  60.583  72.179  1.00                  
ATOM    694  HG1 THR A  43      52.265  61.557  72.132  1.00                  
ATOM    695  C   THR A  43      50.295  60.164  69.008  1.00                  
ATOM    696  O   THR A  43      49.778  59.119  68.621  1.00                  
ATOM    697  N   LYS A  44      49.817  61.361  68.636  1.00                  
ATOM    698  H   LYS A  44      50.313  62.199  68.931  1.00                  
ATOM    699  CA  LYS A  44      48.633  61.489  67.771  1.00                  
ATOM    700  HA  LYS A  44      47.820  60.907  68.212  1.00                  
ATOM    701  CB  LYS A  44      48.211  62.964  67.705  1.00                  
ATOM    702  HB1 LYS A  44      49.000  63.555  67.238  1.00                  
ATOM    703  HB2 LYS A  44      48.064  63.329  68.723  1.00                  
ATOM    704  CG  LYS A  44      46.905  63.173  66.918  1.00                  
ATOM    705  HG1 LYS A  44      46.141  62.501  67.311  1.00                  
ATOM    706  HG2 LYS A  44      47.079  62.936  65.868  1.00                  
ATOM    707  CD  LYS A  44      46.407  64.622  67.037  1.00                  
ATOM    708  HD1 LYS A  44      47.191  65.300  66.694  1.00                  
ATOM    709  HD2 LYS A  44      46.192  64.833  68.086  1.00                  
ATOM    710  CE  LYS A  44      45.143  64.821  66.192  1.00                  
ATOM    711  HE1 LYS A  44      44.403  64.068  66.482  1.00                  
ATOM    712  HE2 LYS A  44      45.397  64.651  65.140  1.00                  
ATOM    713  NZ  LYS A  44      44.570  66.185  66.363  1.00                  
ATOM    714  HZ1 LYS A  44      43.777  66.323  65.747  1.00                  
ATOM    715  HZ2 LYS A  44      44.262  66.317  67.319  1.00                  
ATOM    716  HZ3 LYS A  44      45.270  66.887  66.159  1.00                  
ATOM    717  C   LYS A  44      48.906  60.885  66.394  1.00                  
ATOM    718  O   LYS A  44      48.088  60.098  65.910  1.00                  
ATOM    719  N   ILE A  45      50.057  61.195  65.789  1.00                  
ATOM    720  H   ILE A  45      50.709  61.828  66.245  1.00                  
ATOM    721  CA  ILE A  45      50.371  60.643  64.466  1.00                  
ATOM    722  HA  ILE A  45      49.470  60.777  63.868  1.00                  
ATOM    723  CB  ILE A  45      51.492  61.408  63.754  1.00                  
ATOM    724  HB  ILE A  45      51.517  62.372  64.254  1.00                  
ATOM    725  CG2 ILE A  45      52.894  60.797  63.907  1.00                  
ATOM    726 1HG2 ILE A  45      53.623  61.430  63.414  1.00                  
ATOM    727 2HG2 ILE A  45      53.161  60.725  64.961  1.00                  
ATOM    728 3HG2 ILE A  45      52.951  59.809  63.449  1.00                  
ATOM    729  CG1 ILE A  45      51.153  61.674  62.264  1.00                  
ATOM    730 1HG1 ILE A  45      52.001  62.164  61.790  1.00                  
ATOM    731 2HG1 ILE A  45      50.310  62.362  62.216  1.00                  
ATOM    732  CD1 ILE A  45      50.811  60.463  61.392  1.00                  
ATOM    733  HD1 ILE A  45      50.757  60.776  60.349  1.00                  
ATOM    734  HD2 ILE A  45      51.586  59.710  61.495  1.00                  
ATOM    735  HD3 ILE A  45      49.846  60.048  61.674  1.00                  
ATOM    736  C   ILE A  45      50.618  59.126  64.496  1.00                  
ATOM    737  O   ILE A  45      50.121  58.406  63.637  1.00                  
ATOM    738  N   ASN A  46      51.321  58.614  65.505  1.00                  
ATOM    739  H   ASN A  46      51.736  59.243  66.187  1.00                  
ATOM    740  CA  ASN A  46      51.552  57.184  65.655  1.00                  
ATOM    741  HA  ASN A  46      51.940  56.804  64.707  1.00                  
ATOM    742  CB  ASN A  46      52.617  56.918  66.734  1.00                  
ATOM    743  HB1 ASN A  46      52.526  55.888  67.077  1.00                  
ATOM    744  HB2 ASN A  46      52.473  57.569  67.595  1.00                  
ATOM    745  CG  ASN A  46      54.031  57.054  66.179  1.00                  
ATOM    746  OD1 ASN A  46      54.444  56.280  65.334  1.00                  
ATOM    747  ND2 ASN A  46      54.809  58.006  66.641  1.00                  
ATOM    748 1HD2 ASN A  46      54.480  58.697  67.308  1.00                  
ATOM    749 2HD2 ASN A  46      55.756  58.048  66.308  1.00                  
ATOM    750  C   ASN A  46      50.240  56.415  65.903  1.00                  
ATOM    751  O   ASN A  46      50.063  55.314  65.379  1.00                  
ATOM    752  N   THR A  47      49.279  57.018  66.608  1.00                  
ATOM    753  H   THR A  47      49.499  57.905  67.047  1.00                  
ATOM    754  CA  THR A  47      47.917  56.483  66.770  1.00                  
ATOM    755  HA  THR A  47      47.984  55.470  67.167  1.00                  
ATOM    756  CB  THR A  47      47.106  57.330  67.766  1.00                  
ATOM    757  HB  THR A  47      46.972  58.336  67.371  1.00                  
ATOM    758  CG2 THR A  47      45.731  56.732  68.068  1.00                  
ATOM    759 1HG2 THR A  47      45.245  57.319  68.846  1.00                  
ATOM    760 2HG2 THR A  47      45.105  56.749  67.177  1.00                  
ATOM    761 3HG2 THR A  47      45.842  55.705  68.413  1.00                  
ATOM    762  OG1 THR A  47      47.778  57.420  69.002  1.00                  
ATOM    763  HG1 THR A  47      48.548  58.011  68.901  1.00                  
ATOM    764  C   THR A  47      47.175  56.413  65.438  1.00                  
ATOM    765  O   THR A  47      46.619  55.359  65.117  1.00                  
ATOM    766  N   SER A  48      47.193  57.483  64.629  1.00                  
ATOM    767  H   SER A  48      47.631  58.344  64.945  1.00                  
ATOM    768  CA  SER A  48      46.597  57.446  63.282  1.00                  
ATOM    769  HA  SER A  48      45.543  57.187  63.381  1.00                  
ATOM    770  CB  SER A  48      46.681  58.818  62.601  1.00                  
ATOM    771  HB1 SER A  48      46.450  58.705  61.541  1.00                  
ATOM    772  HB2 SER A  48      47.691  59.216  62.699  1.00                  
ATOM    773  OG  SER A  48      45.746  59.706  63.182  1.00                  
ATOM    774  HG  SER A  48      44.863  59.391  62.957  1.00                  
ATOM    775  C   SER A  48      47.222  56.381  62.375  1.00                  
ATOM    776  O   SER A  48      46.495  55.627  61.736  1.00                  
ATOM    777  N   ILE A  49      48.553  56.263  62.358  1.00                  
ATOM    778  H   ILE A  49      49.102  56.923  62.904  1.00                  
ATOM    779  CA  ILE A  49      49.276  55.255  61.573  1.00                  
ATOM    780  HA  ILE A  49      49.001  55.366  60.523  1.00                  
ATOM    781  CB  ILE A  49      50.809  55.464  61.705  1.00                  
ATOM    782  HB  ILE A  49      51.041  55.651  62.754  1.00                  
ATOM    783  CG2 ILE A  49      51.619  54.226  61.263  1.00                  
ATOM    784 1HG2 ILE A  49      52.687  54.411  61.360  1.00                  
ATOM    785 2HG2 ILE A  49      51.391  53.369  61.892  1.00                  
ATOM    786 3HG2 ILE A  49      51.386  53.980  60.226  1.00                  
ATOM    787  CG1 ILE A  49      51.231  56.692  60.872  1.00                  
ATOM    788 1HG1 ILE A  49      50.577  57.528  61.112  1.00                  
ATOM    789 2HG1 ILE A  49      51.104  56.474  59.811  1.00                  
ATOM    790  CD1 ILE A  49      52.677  57.152  61.110  1.00                  
ATOM    791  HD1 ILE A  49      52.865  58.061  60.541  1.00                  
ATOM    792  HD2 ILE A  49      52.832  57.351  62.169  1.00                  
ATOM    793  HD3 ILE A  49      53.387  56.401  60.771  1.00                  
ATOM    794  C   ILE A  49      48.859  53.832  61.979  1.00                  
ATOM    795  O   ILE A  49      48.514  53.021  61.124  1.00                  
ATOM    796  N   LEU A  50      48.880  53.523  63.282  1.00                  
ATOM    797  H   LEU A  50      49.183  54.234  63.940  1.00                  
ATOM    798  CA  LEU A  50      48.520  52.200  63.807  1.00                  
ATOM    799  HA  LEU A  50      49.164  51.455  63.342  1.00                  
ATOM    800  CB  LEU A  50      48.795  52.227  65.328  1.00                  
ATOM    801  HB1 LEU A  50      48.201  53.022  65.782  1.00                  
ATOM    802  HB2 LEU A  50      49.841  52.509  65.460  1.00                  
ATOM    803  CG  LEU A  50      48.584  50.942  66.159  1.00                  
ATOM    804  HG  LEU A  50      49.098  51.100  67.109  1.00                  
ATOM    805  CD1 LEU A  50      47.121  50.656  66.493  1.00                  
ATOM    806 1HD1 LEU A  50      47.070  49.870  67.246  1.00                  
ATOM    807 2HD1 LEU A  50      46.643  51.549  66.895  1.00                  
ATOM    808 3HD1 LEU A  50      46.570  50.325  65.616  1.00                  
ATOM    809  CD2 LEU A  50      49.197  49.704  65.509  1.00                  
ATOM    810 1HD2 LEU A  50      49.148  48.868  66.207  1.00                  
ATOM    811 2HD2 LEU A  50      48.633  49.443  64.614  1.00                  
ATOM    812 3HD2 LEU A  50      50.237  49.899  65.255  1.00                  
ATOM    813  C   LEU A  50      47.079  51.817  63.461  1.00                  
ATOM    814  O   LEU A  50      46.821  50.698  63.005  1.00                  
ATOM    815  N   SER A  51      46.168  52.778  63.637  1.00                  
ATOM    816  H   SER A  51      46.482  53.671  63.993  1.00                  
ATOM    817  CA  SER A  51      44.757  52.629  63.276  1.00                  
ATOM    818  HA  SER A  51      44.325  51.812  63.854  1.00                  
ATOM    819  CB  SER A  51      43.970  53.907  63.591  1.00                  
ATOM    820  HB1 SER A  51      42.912  53.728  63.395  1.00                  
ATOM    821  HB2 SER A  51      44.313  54.724  62.954  1.00                  
ATOM    822  OG  SER A  51      44.138  54.271  64.949  1.00                  
ATOM    823  HG  SER A  51      45.040  54.621  65.057  1.00                  
ATOM    824  C   SER A  51      44.603  52.280  61.801  1.00                  
ATOM    825  O   SER A  51      43.987  51.269  61.485  1.00                  
ATOM    826  N   SER A  52      45.230  53.054  60.910  1.00                  
ATOM    827  H   SER A  52      45.707  53.897  61.215  1.00                  
ATOM    828  CA  SER A  52      45.017  52.857  59.479  1.00                  
ATOM    829  HA  SER A  52      43.965  52.627  59.365  1.00                  
ATOM    830  CB  SER A  52      45.251  54.137  58.676  1.00                  
ATOM    831  HB1 SER A  52      45.184  53.913  57.611  1.00                  
ATOM    832  HB2 SER A  52      46.239  54.546  58.897  1.00                  
ATOM    833  OG  SER A  52      44.248  55.079  59.007  1.00                  
ATOM    834  HG  SER A  52      43.367  54.639  58.868  1.00                  
ATOM    835  C   SER A  52      45.735  51.652  58.887  1.00                  
ATOM    836  O   SER A  52      45.218  51.064  57.939  1.00                  
ATOM    837  N   VAL A  53      46.846  51.169  59.454  1.00                  
ATOM    838  H   VAL A  53      47.291  51.676  60.213  1.00                  
ATOM    839  CA  VAL A  53      47.346  49.850  59.028  1.00                  
ATOM    840  HA  VAL A  53      47.213  49.805  57.946  1.00                  
ATOM    841  CB  VAL A  53      48.854  49.653  59.232  1.00                  
ATOM    842  HB  VAL A  53      49.079  49.576  60.293  1.00                  
ATOM    843  CG1 VAL A  53      49.282  48.378  58.498  1.00                  
ATOM    844 1HG1 VAL A  53      48.937  47.498  59.040  1.00                  
ATOM    845 2HG1 VAL A  53      48.866  48.365  57.490  1.00                  
ATOM    846 3HG1 VAL A  53      50.362  48.335  58.406  1.00                  
ATOM    847  CG2 VAL A  53      49.651  50.807  58.606  1.00                  
ATOM    848 1HG2 VAL A  53      50.719  50.611  58.677  1.00                  
ATOM    849 2HG2 VAL A  53      49.380  50.921  57.557  1.00                  
ATOM    850 3HG2 VAL A  53      49.443  51.736  59.129  1.00                  
ATOM    851  C   VAL A  53      46.481  48.698  59.563  1.00                  
ATOM    852  O   VAL A  53      46.224  47.742  58.832  1.00                  
ATOM    853  N   SER A  54      45.928  48.835  60.778  1.00                  
ATOM    854  H   SER A  54      46.125  49.671  61.313  1.00                  
ATOM    855  CA  SER A  54      44.954  47.873  61.337  1.00                  
ATOM    856  HA  SER A  54      45.363  46.869  61.228  1.00                  
ATOM    857  CB  SER A  54      44.729  48.127  62.831  1.00                  
ATOM    858  HB1 SER A  54      44.111  47.326  63.240  1.00                  
ATOM    859  HB2 SER A  54      44.205  49.073  62.967  1.00                  
ATOM    860  OG  SER A  54      45.958  48.171  63.537  1.00                  
ATOM    861  HG  SER A  54      46.365  49.025  63.313  1.00                  
ATOM    862  C   SER A  54      43.592  47.866  60.628  1.00                  
ATOM    863  O   SER A  54      42.837  46.915  60.813  1.00                  
ATOM    864  N   GLU A  55      43.269  48.885  59.822  1.00                  
ATOM    865  H   GLU A  55      43.835  49.722  59.863  1.00                  
ATOM    866  CA  GLU A  55      42.078  48.897  58.957  1.00                  
ATOM    867  HA  GLU A  55      41.397  48.120  59.304  1.00                  
ATOM    868  CB  GLU A  55      41.312  50.242  59.109  1.00                  
ATOM    869  HB1 GLU A  55      41.429  50.595  60.135  1.00                  
ATOM    870  HB2 GLU A  55      40.252  50.039  58.958  1.00                  
ATOM    871  CG  GLU A  55      41.717  51.368  58.136  1.00                  
ATOM    872  HG1 GLU A  55      41.337  51.126  57.141  1.00                  
ATOM    873  HG2 GLU A  55      42.796  51.392  58.064  1.00                  
ATOM    874  CD  GLU A  55      41.198  52.763  58.547  1.00                  
ATOM    875  OE1 GLU A  55      39.968  52.896  58.736  1.00                  
ATOM    876  OE2 GLU A  55      42.027  53.706  58.646  1.00                  
ATOM    877  C   GLU A  55      42.383  48.549  57.488  1.00                  
ATOM    878  O   GLU A  55      41.479  48.176  56.740  1.00                  
ATOM    879  N   GLN A  56      43.657  48.610  57.077  1.00                  
ATOM    880  H   GLN A  56      44.336  48.984  57.726  1.00                  
ATOM    881  CA  GLN A  56      44.101  48.358  55.700  1.00                  
ATOM    882  HA  GLN A  56      43.224  48.386  55.054  1.00                  
ATOM    883  CB  GLN A  56      45.009  49.531  55.276  1.00                  
ATOM    884  HB1 GLN A  56      45.932  49.499  55.855  1.00                  
ATOM    885  HB2 GLN A  56      44.490  50.454  55.536  1.00                  
ATOM    886  CG  GLN A  56      45.341  49.636  53.774  1.00                  
ATOM    887  HG1 GLN A  56      45.120  50.650  53.442  1.00                  
ATOM    888  HG2 GLN A  56      44.718  48.953  53.199  1.00                  
ATOM    889  CD  GLN A  56      46.812  49.360  53.481  1.00                  
ATOM    890  OE1 GLN A  56      47.584  50.232  53.111  1.00                  
ATOM    891  NE2 GLN A  56      47.269  48.141  53.642  1.00                  
ATOM    892 1HE2 GLN A  56      46.620  47.406  53.911  1.00                  
ATOM    893 2HE2 GLN A  56      48.252  47.999  53.525  1.00                  
ATOM    894  C   GLN A  56      44.736  46.978  55.485  1.00                  
ATOM    895  O   GLN A  56      45.025  46.610  54.342  1.00                  
ATOM    896  N   ILE A  57      44.929  46.194  56.545  1.00                  
ATOM    897  H   ILE A  57      44.738  46.566  57.468  1.00                  
ATOM    898  CA  ILE A  57      45.367  44.797  56.465  1.00                  
ATOM    899  HA  ILE A  57      45.234  44.432  55.447  1.00                  
ATOM    900  CB  ILE A  57      46.871  44.678  56.827  1.00                  
ATOM    901  HB  ILE A  57      46.989  44.846  57.900  1.00                  
ATOM    902  CG2 ILE A  57      47.366  43.263  56.493  1.00                  
ATOM    903 1HG2 ILE A  57      48.381  43.112  56.855  1.00                  
ATOM    904 2HG2 ILE A  57      46.740  42.542  57.005  1.00                  
ATOM    905 3HG2 ILE A  57      47.314  43.077  55.421  1.00                  
ATOM    906  CG1 ILE A  57      47.749  45.708  56.070  1.00                  
ATOM    907 1HG1 ILE A  57      47.428  46.713  56.342  1.00                  
ATOM    908 2HG1 ILE A  57      47.605  45.580  54.998  1.00                  
ATOM    909  CD1 ILE A  57      49.246  45.629  56.375  1.00                  
ATOM    910  HD1 ILE A  57      49.754  46.481  55.925  1.00                  
ATOM    911  HD2 ILE A  57      49.391  45.658  57.452  1.00                  
ATOM    912  HD3 ILE A  57      49.679  44.717  55.967  1.00                  
ATOM    913  C   ILE A  57      44.456  43.974  57.376  1.00                  
ATOM    914  O   ILE A  57      44.236  44.351  58.529  1.00                  
ATOM    915  N   GLY A  58      43.881  42.889  56.857  1.00                  
ATOM    916  H   GLY A  58      44.209  42.546  55.958  1.00                  
ATOM    917  CA  GLY A  58      43.016  42.006  57.647  1.00                  
ATOM    918  HA1 GLY A  58      42.430  41.384  56.974  1.00                  
ATOM    919  HA2 GLY A  58      42.343  42.597  58.267  1.00                  
ATOM    920  C   GLY A  58      43.825  41.080  58.554  1.00                  
ATOM    921  O   GLY A  58      43.333  40.587  59.564  1.00                  
ATOM    922  N   GLU A  59      45.093  40.893  58.191  1.00                  
ATOM    923  H   GLU A  59      45.350  41.247  57.276  1.00                  
ATOM    924  CA  GLU A  59      46.090  40.107  58.892  1.00                  
ATOM    925  HA  GLU A  59      45.560  39.531  59.652  1.00                  
ATOM    926  CB  GLU A  59      46.703  39.053  57.934  1.00                  
ATOM    927  HB1 GLU A  59      45.945  38.291  57.743  1.00                  
ATOM    928  HB2 GLU A  59      47.516  38.558  58.466  1.00                  
ATOM    929  CG  GLU A  59      47.239  39.556  56.583  1.00                  
ATOM    930  HG1 GLU A  59      47.971  38.827  56.229  1.00                  
ATOM    931  HG2 GLU A  59      47.784  40.487  56.732  1.00                  
ATOM    932  CD  GLU A  59      46.138  39.709  55.520  1.00                  
ATOM    933  OE1 GLU A  59      45.884  38.716  54.802  1.00                  
ATOM    934  OE2 GLU A  59      45.541  40.815  55.435  1.00                  
ATOM    935  C   GLU A  59      47.125  40.924  59.666  1.00                  
ATOM    936  O   GLU A  59      47.226  42.141  59.569  1.00                  
ATOM    937  N   ASN A  60      47.813  40.221  60.566  1.00                  
ATOM    938  H   ASN A  60      47.730  39.216  60.541  1.00                  
ATOM    939  CA  ASN A  60      48.259  40.806  61.823  1.00                  
ATOM    940  HA  ASN A  60      47.375  41.205  62.323  1.00                  
ATOM    941  CB  ASN A  60      48.898  39.735  62.725  1.00                  
ATOM    942  HB1 ASN A  60      48.816  40.028  63.769  1.00                  
ATOM    943  HB2 ASN A  60      49.953  39.684  62.483  1.00                  
ATOM    944  CG  ASN A  60      48.336  38.338  62.576  1.00                  
ATOM    945  OD1 ASN A  60      47.173  38.080  62.840  1.00                  
ATOM    946  ND2 ASN A  60      49.138  37.420  62.098  1.00                  
ATOM    947 1HD2 ASN A  60      50.107  37.671  61.867  1.00                  
ATOM    948 2HD2 ASN A  60      48.777  36.494  61.980  1.00                  
ATOM    949  C   ASN A  60      49.289  41.947  61.653  1.00                  
ATOM    950  O   ASN A  60      50.259  41.908  60.867  1.00                  
ATOM    951  N   ILE A  61      49.172  42.896  62.580  1.00                  
ATOM    952  H   ILE A  61      48.352  42.883  63.165  1.00                  
ATOM    953  CA  ILE A  61      50.108  44.007  62.732  1.00                  
ATOM    954  HA  ILE A  61      50.097  44.534  61.781  1.00                  
ATOM    955  CB  ILE A  61      49.632  44.992  63.831  1.00                  
ATOM    956  HB  ILE A  61      50.357  45.804  63.871  1.00                  
ATOM    957  CG2 ILE A  61      48.277  45.612  63.434  1.00                  
ATOM    958 1HG2 ILE A  61      48.048  46.460  64.080  1.00                  
ATOM    959 2HG2 ILE A  61      48.303  45.978  62.407  1.00                  
ATOM    960 3HG2 ILE A  61      47.475  44.879  63.520  1.00                  
ATOM    961  CG1 ILE A  61      49.567  44.349  65.229  1.00                  
ATOM    962 1HG1 ILE A  61      50.530  43.897  65.469  1.00                  
ATOM    963 2HG1 ILE A  61      48.811  43.564  65.254  1.00                  
ATOM    964  CD1 ILE A  61      49.254  45.352  66.354  1.00                  
ATOM    965  HD1 ILE A  61      49.346  44.849  67.317  1.00                  
ATOM    966  HD2 ILE A  61      49.960  46.182  66.314  1.00                  
ATOM    967  HD3 ILE A  61      48.236  45.727  66.251  1.00                  
ATOM    968  C   ILE A  61      51.570  43.587  62.973  1.00                  
ATOM    969  O   ILE A  61      52.481  44.356  62.685  1.00                  
ATOM    970  N   THR A  62      51.812  42.378  63.484  1.00                  
ATOM    971  H   THR A  62      51.036  41.756  63.665  1.00                  
ATOM    972  CA  THR A  62      53.158  41.806  63.651  1.00                  
ATOM    973  HA  THR A  62      53.781  42.504  64.210  1.00                  
ATOM    974  CB  THR A  62      53.083  40.475  64.425  1.00                  
ATOM    975  HB  THR A  62      53.990  39.893  64.267  1.00                  
ATOM    976  CG2 THR A  62      52.924  40.734  65.922  1.00                  
ATOM    977 1HG2 THR A  62      53.785  41.283  66.294  1.00                  
ATOM    978 2HG2 THR A  62      52.017  41.307  66.111  1.00                  
ATOM    979 3HG2 THR A  62      52.859  39.782  66.446  1.00                  
ATOM    980  OG1 THR A  62      51.954  39.721  64.032  1.00                  
ATOM    981  HG1 THR A  62      52.170  39.167  63.257  1.00                  
ATOM    982  C   THR A  62      53.859  41.534  62.336  1.00                  
ATOM    983  O   THR A  62      55.045  41.833  62.185  1.00                  
ATOM    984  N   ASP A  63      53.117  40.978  61.389  1.00                  
ATOM    985  H   ASP A  63      52.145  40.767  61.593  1.00                  
ATOM    986  CA  ASP A  63      53.607  40.569  60.081  1.00                  
ATOM    987  HA  ASP A  63      54.590  40.108  60.196  1.00                  
ATOM    988  CB  ASP A  63      52.648  39.495  59.552  1.00                  
ATOM    989  HB1 ASP A  63      53.001  39.141  58.582  1.00                  
ATOM    990  HB2 ASP A  63      51.649  39.916  59.426  1.00                  
ATOM    991  CG  ASP A  63      52.607  38.330  60.553  1.00                  
ATOM    992  OD1 ASP A  63      53.505  37.469  60.463  1.00                  
ATOM    993  OD2 ASP A  63      51.760  38.366  61.484  1.00                  
ATOM    994  C   ASP A  63      53.772  41.800  59.183  1.00                  
ATOM    995  O   ASP A  63      54.826  41.952  58.548  1.00                  
ATOM    996  N   TRP A  64      52.837  42.763  59.298  1.00                  
ATOM    997  H   TRP A  64      51.982  42.560  59.808  1.00                  
ATOM    998  CA  TRP A  64      53.106  44.140  58.847  1.00                  
ATOM    999  HA  TRP A  64      53.163  44.149  57.757  1.00                  
ATOM   1000  CB  TRP A  64      51.974  45.100  59.274  1.00                  
ATOM   1001  HB1 TRP A  64      51.618  44.770  60.246  1.00                  
ATOM   1002  HB2 TRP A  64      51.150  44.969  58.578  1.00                  
ATOM   1003  CG  TRP A  64      52.317  46.568  59.388  1.00                  
ATOM   1004  CD1 TRP A  64      53.126  47.271  58.562  1.00                  
ATOM   1005  HD1 TRP A  64      53.640  46.865  57.701  1.00                  
ATOM   1006  NE1 TRP A  64      53.269  48.566  59.027  1.00                  
ATOM   1007  HE1 TRP A  64      53.954  49.239  58.681  1.00                  
ATOM   1008  CE2 TRP A  64      52.484  48.797  60.127  1.00                  
ATOM   1009  CZ2 TRP A  64      52.227  49.950  60.883  1.00                  
ATOM   1010  HZ2 TRP A  64      52.658  50.898  60.583  1.00                  
ATOM   1011  CH2 TRP A  64      51.369  49.862  61.990  1.00                  
ATOM   1012  HH2 TRP A  64      51.136  50.739  62.572  1.00                  
ATOM   1013  CZ3 TRP A  64      50.782  48.625  62.312  1.00                  
ATOM   1014  HZ3 TRP A  64      50.097  48.550  63.141  1.00                  
ATOM   1015  CE3 TRP A  64      51.035  47.488  61.524  1.00                  
ATOM   1016  HE3 TRP A  64      50.533  46.562  61.741  1.00                  
ATOM   1017  CD2 TRP A  64      51.894  47.533  60.408  1.00                  
ATOM   1018  C   TRP A  64      54.450  44.666  59.357  1.00                  
ATOM   1019  O   TRP A  64      55.320  44.992  58.550  1.00                  
ATOM   1020  N   LYS A  65      54.643  44.773  60.678  1.00                  
ATOM   1021  H   LYS A  65      53.886  44.518  61.305  1.00                  
ATOM   1022  CA  LYS A  65      55.847  45.417  61.212  1.00                  
ATOM   1023  HA  LYS A  65      55.938  46.378  60.711  1.00                  
ATOM   1024  CB  LYS A  65      55.739  45.655  62.729  1.00                  
ATOM   1025  HB1 LYS A  65      56.737  45.855  63.119  1.00                  
ATOM   1026  HB2 LYS A  65      55.368  44.749  63.212  1.00                  
ATOM   1027  CG  LYS A  65      54.837  46.848  63.104  1.00                  
ATOM   1028  HG1 LYS A  65      54.858  46.963  64.189  1.00                  
ATOM   1029  HG2 LYS A  65      53.808  46.644  62.805  1.00                  
ATOM   1030  CD  LYS A  65      55.294  48.161  62.450  1.00                  
ATOM   1031  HD1 LYS A  65      55.054  48.133  61.388  1.00                  
ATOM   1032  HD2 LYS A  65      56.374  48.267  62.560  1.00                  
ATOM   1033  CE  LYS A  65      54.616  49.398  63.043  1.00                  
ATOM   1034  HE1 LYS A  65      54.945  49.521  64.077  1.00                  
ATOM   1035  HE2 LYS A  65      53.535  49.240  63.030  1.00                  
ATOM   1036  NZ  LYS A  65      54.969  50.589  62.239  1.00                  
ATOM   1037  HZ1 LYS A  65      54.714  50.455  61.256  1.00                  
ATOM   1038  HZ2 LYS A  65      54.592  51.455  62.584  1.00                  
ATOM   1039  HZ3 LYS A  65      55.982  50.654  62.107  1.00                  
ATOM   1040  C   LYS A  65      57.138  44.706  60.803  1.00                  
ATOM   1041  O   LYS A  65      58.098  45.372  60.428  1.00                  
ATOM   1042  N   ASN A  66      57.159  43.377  60.752  1.00                  
ATOM   1043  H   ASN A  66      56.328  42.873  61.046  1.00                  
ATOM   1044  CA  ASN A  66      58.281  42.626  60.186  1.00                  
ATOM   1045  HA  ASN A  66      59.160  42.800  60.806  1.00                  
ATOM   1046  CB  ASN A  66      57.906  41.133  60.273  1.00                  
ATOM   1047  HB1 ASN A  66      57.022  40.951  59.663  1.00                  
ATOM   1048  HB2 ASN A  66      57.650  40.881  61.301  1.00                  
ATOM   1049  CG  ASN A  66      59.002  40.186  59.824  1.00                  
ATOM   1050  OD1 ASN A  66      60.185  40.504  59.822  1.00                  
ATOM   1051  ND2 ASN A  66      58.646  38.985  59.439  1.00                  
ATOM   1052 1HD2 ASN A  66      57.673  38.721  59.455  1.00                  
ATOM   1053 2HD2 ASN A  66      59.357  38.329  59.184  1.00                  
ATOM   1054  C   ASN A  66      58.615  43.076  58.752  1.00                  
ATOM   1055  O   ASN A  66      59.773  43.446  58.464  1.00                  
ATOM   1056  N   ASP A  67      57.599  43.122  57.881  1.00                  
ATOM   1057  H   ASP A  67      56.651  42.895  58.180  1.00                  
ATOM   1058  CA  ASP A  67      57.784  43.605  56.514  1.00                  
ATOM   1059  HA  ASP A  67      58.532  42.972  56.035  1.00                  
ATOM   1060  CB  ASP A  67      56.480  43.474  55.719  1.00                  
ATOM   1061  HB1 ASP A  67      55.806  44.303  55.935  1.00                  
ATOM   1062  HB2 ASP A  67      55.978  42.539  55.977  1.00                  
ATOM   1063  CG  ASP A  67      56.825  43.447  54.235  1.00                  
ATOM   1064  OD1 ASP A  67      57.109  42.344  53.724  1.00                  
ATOM   1065  OD2 ASP A  67      57.061  44.506  53.617  1.00                  
ATOM   1066  C   ASP A  67      58.308  45.052  56.466  1.00                  
ATOM   1067  O   ASP A  67      59.211  45.345  55.690  1.00                  
ATOM   1068  N   GLU A  68      57.859  45.923  57.376  1.00                  
ATOM   1069  H   GLU A  68      57.116  45.610  57.995  1.00                  
ATOM   1070  CA  GLU A  68      58.301  47.323  57.480  1.00                  
ATOM   1071  HA  GLU A  68      58.170  47.818  56.522  1.00                  
ATOM   1072  CB  GLU A  68      57.386  48.019  58.506  1.00                  
ATOM   1073  HB1 GLU A  68      57.620  47.644  59.500  1.00                  
ATOM   1074  HB2 GLU A  68      56.349  47.761  58.284  1.00                  
ATOM   1075  CG  GLU A  68      57.492  49.545  58.535  1.00                  
ATOM   1076  HG1 GLU A  68      57.144  49.953  57.584  1.00                  
ATOM   1077  HG2 GLU A  68      58.532  49.838  58.681  1.00                  
ATOM   1078  CD  GLU A  68      56.641  50.085  59.691  1.00                  
ATOM   1079  OE1 GLU A  68      57.165  50.219  60.820  1.00                  
ATOM   1080  OE2 GLU A  68      55.418  50.320  59.523  1.00                  
ATOM   1081  C   GLU A  68      59.770  47.405  57.888  1.00                  
ATOM   1082  O   GLU A  68      60.524  48.230  57.389  1.00                  
ATOM   1083  N   LYS A  69      60.224  46.466  58.717  1.00                  
ATOM   1084  H   LYS A  69      59.531  45.832  59.107  1.00                  
ATOM   1085  CA  LYS A  69      61.620  46.324  59.120  1.00                  
ATOM   1086  HA  LYS A  69      62.023  47.320  59.309  1.00                  
ATOM   1087  CB  LYS A  69      61.615  45.549  60.450  1.00                  
ATOM   1088  HB1 LYS A  69      61.039  44.633  60.356  1.00                  
ATOM   1089  HB2 LYS A  69      61.066  46.167  61.164  1.00                  
ATOM   1090  CG  LYS A  69      62.971  45.244  61.111  1.00                  
ATOM   1091  HG1 LYS A  69      62.793  45.148  62.184  1.00                  
ATOM   1092  HG2 LYS A  69      63.640  46.095  60.969  1.00                  
ATOM   1093  CD  LYS A  69      63.706  43.958  60.675  1.00                  
ATOM   1094  HD1 LYS A  69      64.550  43.839  61.357  1.00                  
ATOM   1095  HD2 LYS A  69      64.127  44.064  59.678  1.00                  
ATOM   1096  CE  LYS A  69      62.865  42.674  60.755  1.00                  
ATOM   1097  HE1 LYS A  69      62.157  42.764  61.583  1.00                  
ATOM   1098  HE2 LYS A  69      63.546  41.851  60.988  1.00                  
ATOM   1099  NZ  LYS A  69      62.154  42.369  59.489  1.00                  
ATOM   1100  HZ1 LYS A  69      61.661  41.479  59.567  1.00                  
ATOM   1101  HZ2 LYS A  69      61.416  43.038  59.279  1.00                  
ATOM   1102  HZ3 LYS A  69      62.785  42.314  58.706  1.00                  
ATOM   1103  C   LYS A  69      62.493  45.732  58.005  1.00                  
ATOM   1104  O   LYS A  69      63.713  45.843  58.076  1.00                  
ATOM   1105  N   LYS A  70      61.907  45.123  56.962  1.00                  
ATOM   1106  H   LYS A  70      60.892  45.057  56.980  1.00                  
ATOM   1107  CA  LYS A  70      62.604  44.897  55.672  1.00                  
ATOM   1108  HA  LYS A  70      63.653  44.655  55.857  1.00                  
ATOM   1109  CB  LYS A  70      61.952  43.690  54.944  1.00                  
ATOM   1110  HB1 LYS A  70      60.883  43.683  55.140  1.00                  
ATOM   1111  HB2 LYS A  70      62.360  42.775  55.377  1.00                  
ATOM   1112  CG  LYS A  70      62.159  43.650  53.414  1.00                  
ATOM   1113  HG1 LYS A  70      63.229  43.649  53.206  1.00                  
ATOM   1114  HG2 LYS A  70      61.727  44.538  52.954  1.00                  
ATOM   1115  CD  LYS A  70      61.527  42.426  52.730  1.00                  
ATOM   1116  HD1 LYS A  70      62.011  41.529  53.120  1.00                  
ATOM   1117  HD2 LYS A  70      61.744  42.475  51.662  1.00                  
ATOM   1118  CE  LYS A  70      60.011  42.272  52.922  1.00                  
ATOM   1119  HE1 LYS A  70      59.778  42.175  53.985  1.00                  
ATOM   1120  HE2 LYS A  70      59.688  41.340  52.448  1.00                  
ATOM   1121  NZ  LYS A  70      59.203  43.384  52.361  1.00                  
ATOM   1122  HZ1 LYS A  70      59.310  43.518  51.372  1.00                  
ATOM   1123  HZ2 LYS A  70      58.213  43.176  52.552  1.00                  
ATOM   1124  HZ3 LYS A  70      59.296  44.250  52.876  1.00                  
ATOM   1125  C   LYS A  70      62.634  46.157  54.794  1.00                  
ATOM   1126  O   LYS A  70      63.705  46.578  54.360  1.00                  
ATOM   1127  N   VAL A  71      61.480  46.738  54.473  1.00                  
ATOM   1128  H   VAL A  71      60.620  46.372  54.874  1.00                  
ATOM   1129  CA  VAL A  71      61.402  47.742  53.404  1.00                  
ATOM   1130  HA  VAL A  71      62.075  47.416  52.609  1.00                  
ATOM   1131  CB  VAL A  71      60.004  47.802  52.748  1.00                  
ATOM   1132  HB  VAL A  71      59.753  46.782  52.451  1.00                  
ATOM   1133  CG1 VAL A  71      58.896  48.299  53.675  1.00                  
ATOM   1134 1HG1 VAL A  71      57.943  48.269  53.151  1.00                  
ATOM   1135 2HG1 VAL A  71      58.820  47.637  54.530  1.00                  
ATOM   1136 3HG1 VAL A  71      59.085  49.318  54.008  1.00                  
ATOM   1137  CG2 VAL A  71      60.022  48.659  51.483  1.00                  
ATOM   1138 1HG2 VAL A  71      59.068  48.572  50.964  1.00                  
ATOM   1139 2HG2 VAL A  71      60.184  49.709  51.729  1.00                  
ATOM   1140 3HG2 VAL A  71      60.810  48.324  50.806  1.00                  
ATOM   1141  C   VAL A  71      61.918  49.111  53.838  1.00                  
ATOM   1142  O   VAL A  71      62.626  49.765  53.069  1.00                  
ATOM   1143  N   TYR A  72      61.662  49.528  55.077  1.00                  
ATOM   1144  H   TYR A  72      61.125  48.935  55.704  1.00                  
ATOM   1145  CA  TYR A  72      62.025  50.860  55.542  1.00                  
ATOM   1146  HA  TYR A  72      61.683  51.543  54.764  1.00                  
ATOM   1147  CB  TYR A  72      61.271  51.267  56.816  1.00                  
ATOM   1148  HB1 TYR A  72      61.880  51.067  57.699  1.00                  
ATOM   1149  HB2 TYR A  72      60.355  50.684  56.900  1.00                  
ATOM   1150  CG  TYR A  72      60.869  52.729  56.773  1.00                  
ATOM   1151  CD1 TYR A  72      61.810  53.741  57.047  1.00                  
ATOM   1152  HD1 TYR A  72      62.811  53.477  57.370  1.00                  
ATOM   1153  CE1 TYR A  72      61.455  55.095  56.889  1.00                  
ATOM   1154  HE1 TYR A  72      62.169  55.876  57.108  1.00                  
ATOM   1155  CZ  TYR A  72      60.151  55.435  56.472  1.00                  
ATOM   1156  OH  TYR A  72      59.814  56.738  56.282  1.00                  
ATOM   1157  HH  TYR A  72      58.861  56.840  56.209  1.00                  
ATOM   1158  CE2 TYR A  72      59.199  54.426  56.226  1.00                  
ATOM   1159  HE2 TYR A  72      58.199  54.680  55.918  1.00                  
ATOM   1160  CD2 TYR A  72      59.566  53.076  56.367  1.00                  
ATOM   1161  HD2 TYR A  72      58.843  52.298  56.163  1.00                  
ATOM   1162  C   TYR A  72      63.539  51.074  55.654  1.00                  
ATOM   1163  O   TYR A  72      64.014  52.151  55.297  1.00                  
ATOM   1164  N   VAL A  73      64.332  50.058  56.019  1.00                  
ATOM   1165  H   VAL A  73      63.902  49.192  56.307  1.00                  
ATOM   1166  CA  VAL A  73      65.809  50.147  55.971  1.00                  
ATOM   1167  HA  VAL A  73      66.103  51.047  56.498  1.00                  
ATOM   1168  CB  VAL A  73      66.508  48.997  56.726  1.00                  
ATOM   1169  HB  VAL A  73      67.583  49.158  56.653  1.00                  
ATOM   1170  CG1 VAL A  73      66.125  49.032  58.210  1.00                  
ATOM   1171 1HG1 VAL A  73      66.698  48.284  58.757  1.00                  
ATOM   1172 2HG1 VAL A  73      66.348  50.012  58.630  1.00                  
ATOM   1173 3HG1 VAL A  73      65.063  48.821  58.340  1.00                  
ATOM   1174  CG2 VAL A  73      66.202  47.595  56.192  1.00                  
ATOM   1175 1HG2 VAL A  73      66.755  46.858  56.775  1.00                  
ATOM   1176 2HG2 VAL A  73      65.140  47.380  56.287  1.00                  
ATOM   1177 3HG2 VAL A  73      66.508  47.503  55.152  1.00                  
ATOM   1178  C   VAL A  73      66.326  50.280  54.537  1.00                  
ATOM   1179  O   VAL A  73      67.218  51.087  54.272  1.00                  
ATOM   1180  N   SER A  74      65.710  49.575  53.583  1.00                  
ATOM   1181  H   SER A  74      64.989  48.920  53.850  1.00                  
ATOM   1182  CA  SER A  74      66.043  49.727  52.162  1.00                  
ATOM   1183  HA  SER A  74      67.115  49.569  52.054  1.00                  
ATOM   1184  CB  SER A  74      65.341  48.661  51.302  1.00                  
ATOM   1185  HB1 SER A  74      65.348  47.708  51.833  1.00                  
ATOM   1186  HB2 SER A  74      65.912  48.539  50.380  1.00                  
ATOM   1187  OG  SER A  74      64.015  49.009  50.953  1.00                  
ATOM   1188  HG  SER A  74      63.499  49.224  51.753  1.00                  
ATOM   1189  C   SER A  74      65.754  51.137  51.628  1.00                  
ATOM   1190  O   SER A  74      66.516  51.683  50.825  1.00                  
ATOM   1191  N   ARG A  75      64.673  51.748  52.132  1.00                  
ATOM   1192  H   ARG A  75      64.083  51.203  52.750  1.00                  
ATOM   1193  CA  ARG A  75      64.265  53.121  51.840  1.00                  
ATOM   1194  HA  ARG A  75      64.305  53.266  50.759  1.00                  
ATOM   1195  CB  ARG A  75      62.797  53.293  52.288  1.00                  
ATOM   1196  HB1 ARG A  75      62.706  53.119  53.359  1.00                  
ATOM   1197  HB2 ARG A  75      62.208  52.530  51.775  1.00                  
ATOM   1198  CG  ARG A  75      62.205  54.662  51.939  1.00                  
ATOM   1199  HG1 ARG A  75      61.141  54.545  51.733  1.00                  
ATOM   1200  HG2 ARG A  75      62.677  55.031  51.027  1.00                  
ATOM   1201  CD  ARG A  75      62.358  55.693  53.069  1.00                  
ATOM   1202  HD1 ARG A  75      63.305  55.550  53.587  1.00                  
ATOM   1203  HD2 ARG A  75      61.549  55.556  53.787  1.00                  
ATOM   1204  NE  ARG A  75      62.342  57.043  52.493  1.00                  
ATOM   1205  HE  ARG A  75      62.860  57.154  51.623  1.00                  
ATOM   1206  CZ  ARG A  75      61.701  58.122  52.887  1.00                  
ATOM   1207  NH1 ARG A  75      60.998  58.200  53.987  1.00                  
ATOM   1208 1HH1 ARG A  75      60.960  57.415  54.623  1.00                  
ATOM   1209 2HH1 ARG A  75      60.530  59.051  54.234  1.00                  
ATOM   1210  NH2 ARG A  75      61.776  59.169  52.120  1.00                  
ATOM   1211 1HH2 ARG A  75      62.293  59.059  51.251  1.00                  
ATOM   1212 2HH2 ARG A  75      61.318  60.029  52.351  1.00                  
ATOM   1213  C   ARG A  75      65.201  54.157  52.447  1.00                  
ATOM   1214  O   ARG A  75      65.479  55.141  51.770  1.00                  
ATOM   1215  N   VAL A  76      65.707  53.968  53.670  1.00                  
ATOM   1216  H   VAL A  76      65.399  53.172  54.221  1.00                  
ATOM   1217  CA  VAL A  76      66.683  54.916  54.236  1.00                  
ATOM   1218  HA  VAL A  76      66.370  55.912  53.922  1.00                  
ATOM   1219  CB  VAL A  76      66.728  54.999  55.769  1.00                  
ATOM   1220  HB  VAL A  76      67.526  55.686  56.048  1.00                  
ATOM   1221  CG1 VAL A  76      65.413  55.586  56.305  1.00                  
ATOM   1222 1HG1 VAL A  76      65.475  55.689  57.389  1.00                  
ATOM   1223 2HG1 VAL A  76      65.248  56.571  55.868  1.00                  
ATOM   1224 3HG1 VAL A  76      64.580  54.929  56.054  1.00                  
ATOM   1225  CG2 VAL A  76      66.990  53.672  56.468  1.00                  
ATOM   1226 1HG2 VAL A  76      66.104  53.058  56.387  1.00                  
ATOM   1227 2HG2 VAL A  76      67.848  53.167  56.027  1.00                  
ATOM   1228 3HG2 VAL A  76      67.194  53.847  57.524  1.00                  
ATOM   1229  C   VAL A  76      68.091  54.787  53.633  1.00                  
ATOM   1230  O   VAL A  76      68.717  55.810  53.380  1.00                  
ATOM   1231  N   VAL A  77      68.553  53.572  53.299  1.00                  
ATOM   1232  H   VAL A  77      68.004  52.755  53.552  1.00                  
ATOM   1233  CA  VAL A  77      69.807  53.366  52.542  1.00                  
ATOM   1234  HA  VAL A  77      70.625  53.849  53.078  1.00                  
ATOM   1235  CB  VAL A  77      70.138  51.864  52.423  1.00                  
ATOM   1236  HB  VAL A  77      69.257  51.332  52.061  1.00                  
ATOM   1237  CG1 VAL A  77      71.305  51.580  51.469  1.00                  
ATOM   1238 1HG1 VAL A  77      71.566  50.523  51.504  1.00                  
ATOM   1239 2HG1 VAL A  77      71.024  51.817  50.444  1.00                  
ATOM   1240 3HG1 VAL A  77      72.175  52.175  51.746  1.00                  
ATOM   1241  CG2 VAL A  77      70.527  51.301  53.797  1.00                  
ATOM   1242 1HG2 VAL A  77      70.672  50.223  53.727  1.00                  
ATOM   1243 2HG2 VAL A  77      71.451  51.766  54.142  1.00                  
ATOM   1244 3HG2 VAL A  77      69.746  51.495  54.529  1.00                  
ATOM   1245  C   VAL A  77      69.729  54.030  51.174  1.00                  
ATOM   1246  O   VAL A  77      70.610  54.823  50.835  1.00                  
ATOM   1247  N   ASN A  78      68.643  53.782  50.430  1.00                  
ATOM   1248  H   ASN A  78      67.951  53.117  50.757  1.00                  
ATOM   1249  CA  ASN A  78      68.403  54.499  49.184  1.00                  
ATOM   1250  HA  ASN A  78      69.248  54.295  48.525  1.00                  
ATOM   1251  CB  ASN A  78      67.131  54.014  48.480  1.00                  
ATOM   1252  HB1 ASN A  78      66.747  54.813  47.846  1.00                  
ATOM   1253  HB2 ASN A  78      66.358  53.755  49.201  1.00                  
ATOM   1254  CG  ASN A  78      67.447  52.849  47.568  1.00                  
ATOM   1255  OD1 ASN A  78      68.205  52.973  46.610  1.00                  
ATOM   1256  ND2 ASN A  78      66.919  51.683  47.841  1.00                  
ATOM   1257 1HD2 ASN A  78      66.408  51.555  48.702  1.00                  
ATOM   1258 2HD2 ASN A  78      67.149  50.930  47.224  1.00                  
ATOM   1259  C   ASN A  78      68.419  56.006  49.377  1.00                  
ATOM   1260  O   ASN A  78      69.221  56.646  48.712  1.00                  
ATOM   1261  N   GLN A  79      67.663  56.572  50.324  1.00                  
ATOM   1262  H   GLN A  79      67.013  56.004  50.857  1.00                  
ATOM   1263  CA  GLN A  79      67.669  58.025  50.495  1.00                  
ATOM   1264  HA  GLN A  79      67.505  58.420  49.491  1.00                  
ATOM   1265  CB  GLN A  79      66.519  58.538  51.370  1.00                  
ATOM   1266  HB1 GLN A  79      66.912  59.257  52.091  1.00                  
ATOM   1267  HB2 GLN A  79      66.048  57.724  51.922  1.00                  
ATOM   1268  CG  GLN A  79      65.483  59.256  50.489  1.00                  
ATOM   1269  HG1 GLN A  79      65.978  59.958  49.817  1.00                  
ATOM   1270  HG2 GLN A  79      64.829  59.837  51.138  1.00                  
ATOM   1271  CD  GLN A  79      64.614  58.295  49.681  1.00                  
ATOM   1272  OE1 GLN A  79      63.501  57.993  50.102  1.00                  
ATOM   1273  NE2 GLN A  79      65.030  57.806  48.530  1.00                  
ATOM   1274 1HE2 GLN A  79      65.950  57.998  48.110  1.00                  
ATOM   1275 2HE2 GLN A  79      64.405  57.208  48.027  1.00                  
ATOM   1276  C   GLN A  79      69.038  58.627  50.867  1.00                  
ATOM   1277  O   GLN A  79      69.354  59.739  50.431  1.00                  
ATOM   1278  N   CYS A  80      69.900  57.893  51.574  1.00                  
ATOM   1279  H   CYS A  80      69.596  56.992  51.925  1.00                  
ATOM   1280  CA  CYS A  80      71.297  58.289  51.779  1.00                  
ATOM   1281  HA  CYS A  80      71.314  59.310  52.160  1.00                  
ATOM   1282  CB  CYS A  80      71.934  57.376  52.837  1.00                  
ATOM   1283  HB1 CYS A  80      72.993  57.618  52.930  1.00                  
ATOM   1284  HB2 CYS A  80      71.838  56.332  52.538  1.00                  
ATOM   1285  SG  CYS A  80      71.133  57.632  54.447  1.00                  
ATOM   1286  HG  CYS A  80      69.967  57.056  54.113  1.00                  
ATOM   1287  C   CYS A  80      72.128  58.293  50.489  1.00                  
ATOM   1288  O   CYS A  80      72.912  59.224  50.262  1.00                  
ATOM   1289  N   ILE A  81      71.942  57.278  49.637  1.00                  
ATOM   1290  H   ILE A  81      71.266  56.556  49.872  1.00                  
ATOM   1291  CA  ILE A  81      72.613  57.210  48.332  1.00                  
ATOM   1292  HA  ILE A  81      73.674  57.395  48.497  1.00                  
ATOM   1293  CB  ILE A  81      72.496  55.800  47.704  1.00                  
ATOM   1294  HB  ILE A  81      71.441  55.553  47.578  1.00                  
ATOM   1295  CG2 ILE A  81      73.184  55.797  46.328  1.00                  
ATOM   1296 1HG2 ILE A  81      73.261  54.791  45.936  1.00                  
ATOM   1297 2HG2 ILE A  81      72.609  56.393  45.617  1.00                  
ATOM   1298 3HG2 ILE A  81      74.183  56.224  46.412  1.00                  
ATOM   1299  CG1 ILE A  81      73.167  54.736  48.609  1.00                  
ATOM   1300 1HG1 ILE A  81      72.866  54.880  49.643  1.00                  
ATOM   1301 2HG1 ILE A  81      74.250  54.852  48.570  1.00                  
ATOM   1302  CD1 ILE A  81      72.806  53.290  48.240  1.00                  
ATOM   1303  HD1 ILE A  81      73.196  52.617  49.004  1.00                  
ATOM   1304  HD2 ILE A  81      71.723  53.179  48.194  1.00                  
ATOM   1305  HD3 ILE A  81      73.245  53.014  47.284  1.00                  
ATOM   1306  C   ILE A  81      72.123  58.319  47.384  1.00                  
ATOM   1307  O   ILE A  81      72.929  58.913  46.681  1.00                  
ATOM   1308  N   ASP A  82      70.841  58.666  47.401  1.00                  
ATOM   1309  H   ASP A  82      70.210  58.085  47.946  1.00                  
ATOM   1310  CA  ASP A  82      70.259  59.745  46.594  1.00                  
ATOM   1311  HA  ASP A  82      70.569  59.610  45.557  1.00                  
ATOM   1312  CB  ASP A  82      68.728  59.655  46.646  1.00                  
ATOM   1313  HB1 ASP A  82      68.306  60.445  46.024  1.00                  
ATOM   1314  HB2 ASP A  82      68.395  59.814  47.673  1.00                  
ATOM   1315  CG  ASP A  82      68.214  58.303  46.142  1.00                  
ATOM   1316  OD1 ASP A  82      68.765  57.796  45.132  1.00                  
ATOM   1317  OD2 ASP A  82      67.291  57.761  46.795  1.00                  
ATOM   1318  C   ASP A  82      70.750  61.118  47.048  1.00                  
ATOM   1319  O   ASP A  82      71.080  61.964  46.214  1.00                  
ATOM   1320  N   LYS A  83      70.905  61.310  48.368  1.00                  
ATOM   1321  H   LYS A  83      70.568  60.590  49.001  1.00                  
ATOM   1322  CA  LYS A  83      71.614  62.472  48.915  1.00                  
ATOM   1323  HA  LYS A  83      71.100  63.368  48.561  1.00                  
ATOM   1324  CB  LYS A  83      71.577  62.459  50.453  1.00                  
ATOM   1325  HB1 LYS A  83      72.280  61.718  50.831  1.00                  
ATOM   1326  HB2 LYS A  83      70.573  62.192  50.788  1.00                  
ATOM   1327  CG  LYS A  83      71.921  63.851  51.005  1.00                  
ATOM   1328  HG1 LYS A  83      71.143  64.546  50.689  1.00                  
ATOM   1329  HG2 LYS A  83      72.859  64.189  50.576  1.00                  
ATOM   1330  CD  LYS A  83      72.022  63.913  52.537  1.00                  
ATOM   1331  HD1 LYS A  83      71.093  63.533  52.963  1.00                  
ATOM   1332  HD2 LYS A  83      72.117  64.960  52.827  1.00                  
ATOM   1333  CE  LYS A  83      73.200  63.131  53.142  1.00                  
ATOM   1334  HE1 LYS A  83      73.133  62.082  52.845  1.00                  
ATOM   1335  HE2 LYS A  83      73.108  63.181  54.230  1.00                  
ATOM   1336  NZ  LYS A  83      74.511  63.690  52.737  1.00                  
ATOM   1337  HZ1 LYS A  83      75.288  63.400  53.302  1.00                  
ATOM   1338  HZ2 LYS A  83      74.745  63.480  51.761  1.00                  
ATOM   1339  HZ3 LYS A  83      74.514  64.712  52.671  1.00                  
ATOM   1340  C   LYS A  83      73.042  62.553  48.362  1.00                  
ATOM   1341  O   LYS A  83      73.433  63.603  47.864  1.00                  
ATOM   1342  N   PHE A  84      73.785  61.444  48.375  1.00                  
ATOM   1343  H   PHE A  84      73.406  60.618  48.817  1.00                  
ATOM   1344  CA  PHE A  84      75.135  61.382  47.798  1.00                  
ATOM   1345  HA  PHE A  84      75.740  62.144  48.295  1.00                  
ATOM   1346  CB  PHE A  84      75.741  60.014  48.150  1.00                  
ATOM   1347  HB1 PHE A  84      75.021  59.239  47.906  1.00                  
ATOM   1348  HB2 PHE A  84      75.887  59.979  49.231  1.00                  
ATOM   1349  CG  PHE A  84      77.056  59.675  47.484  1.00                  
ATOM   1350  CD1 PHE A  84      78.173  60.514  47.641  1.00                  
ATOM   1351  HD1 PHE A  84      78.087  61.438  48.200  1.00                  
ATOM   1352  CE1 PHE A  84      79.413  60.138  47.100  1.00                  
ATOM   1353  HE1 PHE A  84      80.275  60.771  47.249  1.00                  
ATOM   1354  CZ  PHE A  84      79.542  58.934  46.391  1.00                  
ATOM   1355  HZ  PHE A  84      80.501  58.637  45.986  1.00                  
ATOM   1356  CE2 PHE A  84      78.420  58.109  46.206  1.00                  
ATOM   1357  HE2 PHE A  84      78.515  57.179  45.667  1.00                  
ATOM   1358  CD2 PHE A  84      77.179  58.476  46.756  1.00                  
ATOM   1359  HD2 PHE A  84      76.327  57.822  46.651  1.00                  
ATOM   1360  C   PHE A  84      75.194  61.712  46.286  1.00                  
ATOM   1361  O   PHE A  84      76.101  62.415  45.827  1.00                  
ATOM   1362  N   CYS A  85      74.229  61.238  45.492  1.00                  
ATOM   1363  H   CYS A  85      73.539  60.615  45.903  1.00                  
ATOM   1364  CA  CYS A  85      74.092  61.549  44.066  1.00                  
ATOM   1365  HA  CYS A  85      75.032  61.341  43.560  1.00                  
ATOM   1366  CB  CYS A  85      72.987  60.685  43.429  1.00                  
ATOM   1367  HB1 CYS A  85      72.835  61.018  42.400  1.00                  
ATOM   1368  HB2 CYS A  85      72.050  60.822  43.975  1.00                  
ATOM   1369  SG  CYS A  85      73.421  58.918  43.396  1.00                  
ATOM   1370  HG  CYS A  85      72.399  58.480  42.633  1.00                  
ATOM   1371  C   CYS A  85      73.795  63.029  43.809  1.00                  
ATOM   1372  O   CYS A  85      74.320  63.579  42.842  1.00                  
ATOM   1373  N   ALA A  86      72.999  63.674  44.668  1.00                  
ATOM   1374  H   ALA A  86      72.539  63.143  45.400  1.00                  
ATOM   1375  CA  ALA A  86      72.763  65.112  44.604  1.00                  
ATOM   1376  HA  ALA A  86      72.474  65.370  43.586  1.00                  
ATOM   1377  CB  ALA A  86      71.596  65.463  45.536  1.00                  
ATOM   1378  HB1 ALA A  86      71.376  66.527  45.457  1.00                  
ATOM   1379  HB2 ALA A  86      70.712  64.893  45.253  1.00                  
ATOM   1380  HB3 ALA A  86      71.850  65.230  46.569  1.00                  
ATOM   1381  C   ALA A  86      74.031  65.925  44.942  1.00                  
ATOM   1382  O   ALA A  86      74.439  66.796  44.173  1.00                  
ATOM   1383  N   GLU A  87      74.696  65.592  46.048  1.00                  
ATOM   1384  H   GLU A  87      74.297  64.849  46.622  1.00                  
ATOM   1385  CA  GLU A  87      75.899  66.267  46.569  1.00                  
ATOM   1386  HA  GLU A  87      75.709  67.338  46.650  1.00                  
ATOM   1387  CB  GLU A  87      76.204  65.707  47.968  1.00                  
ATOM   1388  HB1 GLU A  87      77.184  66.052  48.297  1.00                  
ATOM   1389  HB2 GLU A  87      76.229  64.618  47.906  1.00                  
ATOM   1390  CG  GLU A  87      75.164  66.156  49.011  1.00                  
ATOM   1391  HG1 GLU A  87      74.158  66.031  48.609  1.00                  
ATOM   1392  HG2 GLU A  87      75.306  67.224  49.193  1.00                  
ATOM   1393  CD  GLU A  87      75.258  65.383  50.330  1.00                  
ATOM   1394  OE1 GLU A  87      74.928  65.954  51.394  1.00                  
ATOM   1395  OE2 GLU A  87      75.547  64.160  50.346  1.00                  
ATOM   1396  C   GLU A  87      77.140  66.107  45.675  1.00                  
ATOM   1397  O   GLU A  87      78.048  66.932  45.735  1.00                  
ATOM   1398  N   HIS A  88      77.184  65.081  44.816  1.00                  
ATOM   1399  H   HIS A  88      76.483  64.357  44.911  1.00                  
ATOM   1400  CA  HIS A  88      78.187  64.972  43.743  1.00                  
ATOM   1401  HA  HIS A  88      79.004  65.674  43.920  1.00                  
ATOM   1402  CB  HIS A  88      78.770  63.553  43.736  1.00                  
ATOM   1403  HB1 HIS A  88      79.252  63.393  42.776  1.00                  
ATOM   1404  HB2 HIS A  88      77.952  62.844  43.835  1.00                  
ATOM   1405  CG  HIS A  88      79.852  63.237  44.734  1.00                  
ATOM   1406  ND1 HIS A  88      80.746  62.172  44.586  1.00                  
ATOM   1407  CE1 HIS A  88      81.658  62.332  45.559  1.00                  
ATOM   1408  HE1 HIS A  88      82.513  61.685  45.708  1.00                  
ATOM   1409  NE2 HIS A  88      81.363  63.404  46.316  1.00                  
ATOM   1410  HE2 HIS A  88      81.918  63.753  47.084  1.00                  
ATOM   1411  CD2 HIS A  88      80.227  63.990  45.806  1.00                  
ATOM   1412  HD2 HIS A  88      79.753  64.907  46.141  1.00                  
ATOM   1413  C   HIS A  88      77.650  65.324  42.344  1.00                  
ATOM   1414  O   HIS A  88      78.412  65.296  41.380  1.00                  
ATOM   1415  N   SER A  89      76.359  65.635  42.210  1.00                  
ATOM   1416  H   SER A  89      75.794  65.649  43.049  1.00                  
ATOM   1417  CA  SER A  89      75.644  65.865  40.940  1.00                  
ATOM   1418  HA  SER A  89      74.580  65.793  41.167  1.00                  
ATOM   1419  CB  SER A  89      75.886  67.301  40.467  1.00                  
ATOM   1420  HB1 SER A  89      75.393  67.466  39.509  1.00                  
ATOM   1421  HB2 SER A  89      76.957  67.477  40.353  1.00                  
ATOM   1422  OG  SER A  89      75.342  68.200  41.420  1.00                  
ATOM   1423  HG  SER A  89      75.435  67.818  42.303  1.00                  
ATOM   1424  C   SER A  89      75.886  64.798  39.859  1.00                  
ATOM   1425  O   SER A  89      76.080  65.112  38.682  1.00                  
ATOM   1426  N   ARG A  90      75.866  63.520  40.262  1.00                  
ATOM   1427  H   ARG A  90      75.597  63.350  41.227  1.00                  
ATOM   1428  CA  ARG A  90      76.113  62.354  39.390  1.00                  
ATOM   1429  HA  ARG A  90      75.741  62.611  38.398  1.00                  
ATOM   1430  CB  ARG A  90      77.627  62.074  39.246  1.00                  
ATOM   1431  HB1 ARG A  90      78.037  62.874  38.629  1.00                  
ATOM   1432  HB2 ARG A  90      77.773  61.146  38.691  1.00                  
ATOM   1433  CG  ARG A  90      78.459  62.040  40.545  1.00                  
ATOM   1434  HG1 ARG A  90      77.880  62.463  41.360  1.00                  
ATOM   1435  HG2 ARG A  90      79.329  62.680  40.392  1.00                  
ATOM   1436  CD  ARG A  90      78.979  60.665  40.992  1.00                  
ATOM   1437  HD1 ARG A  90      79.811  60.816  41.680  1.00                  
ATOM   1438  HD2 ARG A  90      79.359  60.125  40.124  1.00                  
ATOM   1439  NE  ARG A  90      77.923  59.877  41.646  1.00                  
ATOM   1440  HE  ARG A  90      77.279  59.402  41.019  1.00                  
ATOM   1441  CZ  ARG A  90      77.635  59.812  42.931  1.00                  
ATOM   1442  NH1 ARG A  90      78.388  60.307  43.870  1.00                  
ATOM   1443 1HH1 ARG A  90      79.226  60.819  43.645  1.00                  
ATOM   1444 2HH1 ARG A  90      78.137  60.222  44.840  1.00                  
ATOM   1445  NH2 ARG A  90      76.544  59.235  43.330  1.00                  
ATOM   1446 1HH2 ARG A  90      75.828  59.049  42.642  1.00                  
ATOM   1447 2HH2 ARG A  90      76.283  59.260  44.297  1.00                  
ATOM   1448  C   ARG A  90      75.345  61.119  39.827  1.00                  
ATOM   1449  O   ARG A  90      75.231  60.846  41.021  1.00                  
ATOM   1450  N   GLU A  91      74.849  60.340  38.863  1.00                  
ATOM   1451  H   GLU A  91      74.986  60.589  37.900  1.00                  
ATOM   1452  CA  GLU A  91      74.312  59.015  39.185  1.00                  
ATOM   1453  HA  GLU A  91      73.707  59.161  40.084  1.00                  
ATOM   1454  CB  GLU A  91      73.323  58.455  38.142  1.00                  
ATOM   1455  HB1 GLU A  91      73.758  57.587  37.643  1.00                  
ATOM   1456  HB2 GLU A  91      73.141  59.217  37.381  1.00                  
ATOM   1457  CG  GLU A  91      71.959  58.078  38.782  1.00                  
ATOM   1458  HG1 GLU A  91      71.284  57.765  37.983  1.00                  
ATOM   1459  HG2 GLU A  91      71.531  58.973  39.238  1.00                  
ATOM   1460  CD  GLU A  91      72.047  56.951  39.828  1.00                  
ATOM   1461  OE1 GLU A  91      72.547  55.866  39.451  1.00                  
ATOM   1462  OE2 GLU A  91      71.789  57.181  41.038  1.00                  
ATOM   1463  C   GLU A  91      75.410  58.026  39.661  1.00                  
ATOM   1464  O   GLU A  91      76.592  58.371  39.675  1.00                  
ATOM   1465  N   ILE A  92      75.030  56.836  40.136  1.00                  
ATOM   1466  H   ILE A  92      74.049  56.579  40.081  1.00                  
ATOM   1467  CA  ILE A  92      75.897  55.864  40.809  1.00                  
ATOM   1468  HA  ILE A  92      76.919  56.242  40.774  1.00                  
ATOM   1469  CB  ILE A  92      75.493  55.753  42.298  1.00                  
ATOM   1470  HB  ILE A  92      75.278  56.760  42.653  1.00                  
ATOM   1471  CG2 ILE A  92      74.225  54.907  42.510  1.00                  
ATOM   1472 1HG2 ILE A  92      73.871  55.025  43.529  1.00                  
ATOM   1473 2HG2 ILE A  92      73.440  55.245  41.840  1.00                  
ATOM   1474 3HG2 ILE A  92      74.434  53.855  42.320  1.00                  
ATOM   1475  CG1 ILE A  92      76.669  55.231  43.146  1.00                  
ATOM   1476 1HG1 ILE A  92      77.549  55.842  42.940  1.00                  
ATOM   1477 2HG1 ILE A  92      76.887  54.206  42.861  1.00                  
ATOM   1478  CD1 ILE A  92      76.412  55.267  44.656  1.00                  
ATOM   1479  HD1 ILE A  92      77.334  55.037  45.187  1.00                  
ATOM   1480  HD2 ILE A  92      76.073  56.261  44.942  1.00                  
ATOM   1481  HD3 ILE A  92      75.661  54.528  44.930  1.00                  
ATOM   1482  C   ILE A  92      75.944  54.493  40.105  1.00                  
ATOM   1483  O   ILE A  92      76.943  53.794  40.238  1.00                  
ATOM   1484  N   GLY A  93      74.923  54.132  39.317  1.00                  
ATOM   1485  H   GLY A  93      74.101  54.733  39.288  1.00                  
ATOM   1486  CA  GLY A  93      74.890  52.900  38.520  1.00                  
ATOM   1487  HA1 GLY A  93      75.897  52.639  38.193  1.00                  
ATOM   1488  HA2 GLY A  93      74.283  53.076  37.633  1.00                  
ATOM   1489  C   GLY A  93      74.315  51.713  39.281  1.00                  
ATOM   1490  O   GLY A  93      74.730  51.444  40.408  1.00                  
ATOM   1491  N   ASP A  94      73.375  50.982  38.676  1.00                  
ATOM   1492  H   ASP A  94      73.092  51.227  37.740  1.00                  
ATOM   1493  CA  ASP A  94      72.581  49.976  39.399  1.00                  
ATOM   1494  HA  ASP A  94      72.029  50.503  40.176  1.00                  
ATOM   1495  CB  ASP A  94      71.531  49.355  38.467  1.00                  
ATOM   1496  HB1 ASP A  94      72.027  48.759  37.699  1.00                  
ATOM   1497  HB2 ASP A  94      70.960  50.149  37.983  1.00                  
ATOM   1498  CG  ASP A  94      70.588  48.484  39.291  1.00                  
ATOM   1499  OD1 ASP A  94      70.839  47.265  39.380  1.00                  
ATOM   1500  OD2 ASP A  94      69.732  49.042  40.016  1.00                  
ATOM   1501  C   ASP A  94      73.430  48.899  40.094  1.00                  
ATOM   1502  O   ASP A  94      73.134  48.504  41.220  1.00                  
ATOM   1503  N   ASN A  95      74.538  48.497  39.470  1.00                  
ATOM   1504  H   ASN A  95      74.690  48.840  38.529  1.00                  
ATOM   1505  CA  ASN A  95      75.489  47.523  40.000  1.00                  
ATOM   1506  HA  ASN A  95      74.942  46.610  40.242  1.00                  
ATOM   1507  CB  ASN A  95      76.527  47.210  38.906  1.00                  
ATOM   1508  HB1 ASN A  95      77.145  46.369  39.220  1.00                  
ATOM   1509  HB2 ASN A  95      77.181  48.070  38.762  1.00                  
ATOM   1510  CG  ASN A  95      75.894  46.899  37.556  1.00                  
ATOM   1511  OD1 ASN A  95      75.460  47.782  36.842  1.00                  
ATOM   1512  ND2 ASN A  95      75.802  45.649  37.171  1.00                  
ATOM   1513 1HD2 ASN A  95      76.143  44.903  37.746  1.00                  
ATOM   1514 2HD2 ASN A  95      75.352  45.495  36.285  1.00                  
ATOM   1515  C   ASN A  95      76.170  48.004  41.296  1.00                  
ATOM   1516  O   ASN A  95      76.256  47.262  42.280  1.00                  
ATOM   1517  N   LEU A  96      76.577  49.277  41.335  1.00                  
ATOM   1518  H   LEU A  96      76.352  49.878  40.554  1.00                  
ATOM   1519  CA  LEU A  96      77.127  49.912  42.532  1.00                  
ATOM   1520  HA  LEU A  96      77.904  49.257  42.922  1.00                  
ATOM   1521  CB  LEU A  96      77.775  51.255  42.134  1.00                  
ATOM   1522  HB1 LEU A  96      77.027  52.044  42.198  1.00                  
ATOM   1523  HB2 LEU A  96      78.085  51.188  41.089  1.00                  
ATOM   1524  CG  LEU A  96      79.026  51.639  42.948  1.00                  
ATOM   1525  HG  LEU A  96      79.726  50.806  42.939  1.00                  
ATOM   1526  CD1 LEU A  96      79.719  52.838  42.303  1.00                  
ATOM   1527 1HD1 LEU A  96      80.599  53.120  42.876  1.00                  
ATOM   1528 2HD1 LEU A  96      80.032  52.580  41.292  1.00                  
ATOM   1529 3HD1 LEU A  96      79.045  53.688  42.242  1.00                  
ATOM   1530  CD2 LEU A  96      78.723  52.000  44.403  1.00                  
ATOM   1531 1HD2 LEU A  96      79.644  52.292  44.908  1.00                  
ATOM   1532 2HD2 LEU A  96      78.009  52.819  44.446  1.00                  
ATOM   1533 3HD2 LEU A  96      78.311  51.142  44.924  1.00                  
ATOM   1534  C   LEU A  96      76.020  50.047  43.600  1.00                  
ATOM   1535  O   LEU A  96      76.215  49.687  44.759  1.00                  
ATOM   1536  N   ARG A  97      74.797  50.405  43.182  1.00                  
ATOM   1537  H   ARG A  97      74.732  50.673  42.202  1.00                  
ATOM   1538  CA  ARG A  97      73.521  50.329  43.937  1.00                  
ATOM   1539  HA  ARG A  97      73.672  50.802  44.907  1.00                  
ATOM   1540  CB  ARG A  97      72.462  51.132  43.126  1.00                  
ATOM   1541  HB1 ARG A  97      72.085  50.485  42.339  1.00                  
ATOM   1542  HB2 ARG A  97      72.941  51.979  42.633  1.00                  
ATOM   1543  CG  ARG A  97      71.227  51.669  43.880  1.00                  
ATOM   1544  HG1 ARG A  97      70.915  50.948  44.632  1.00                  
ATOM   1545  HG2 ARG A  97      70.402  51.785  43.175  1.00                  
ATOM   1546  CD  ARG A  97      71.463  53.017  44.575  1.00                  
ATOM   1547  HD1 ARG A  97      72.498  53.048  44.908  1.00                  
ATOM   1548  HD2 ARG A  97      70.835  53.038  45.467  1.00                  
ATOM   1549  NE  ARG A  97      71.178  54.194  43.713  1.00                  
ATOM   1550  HE  ARG A  97      71.717  54.304  42.868  1.00                  
ATOM   1551  CZ  ARG A  97      70.404  55.227  44.039  1.00                  
ATOM   1552  NH1 ARG A  97      69.593  55.198  45.055  1.00                  
ATOM   1553 1HH1 ARG A  97      69.362  54.334  45.523  1.00                  
ATOM   1554 2HH1 ARG A  97      69.072  56.058  45.260  1.00                  
ATOM   1555  NH2 ARG A  97      70.409  56.342  43.364  1.00                  
ATOM   1556 1HH2 ARG A  97      70.962  56.501  42.514  1.00                  
ATOM   1557 2HH2 ARG A  97      69.817  57.078  43.752  1.00                  
ATOM   1558  C   ARG A  97      73.046  48.878  44.219  1.00                  
ATOM   1559  O   ARG A  97      71.880  48.662  44.560  1.00                  
ATOM   1560  N   LYS A  98      73.920  47.873  44.064  1.00                  
ATOM   1561  H   LYS A  98      74.763  48.091  43.555  1.00                  
ATOM   1562  CA  LYS A  98      73.835  46.558  44.731  1.00                  
ATOM   1563  HA  LYS A  98      72.975  46.551  45.401  1.00                  
ATOM   1564  CB  LYS A  98      73.702  45.379  43.737  1.00                  
ATOM   1565  HB1 LYS A  98      73.587  44.461  44.316  1.00                  
ATOM   1566  HB2 LYS A  98      74.634  45.292  43.177  1.00                  
ATOM   1567  CG  LYS A  98      72.553  45.453  42.727  1.00                  
ATOM   1568  HG1 LYS A  98      72.588  44.564  42.097  1.00                  
ATOM   1569  HG2 LYS A  98      72.741  46.297  42.076  1.00                  
ATOM   1570  CD  LYS A  98      71.147  45.551  43.346  1.00                  
ATOM   1571  HD1 LYS A  98      71.163  46.120  44.273  1.00                  
ATOM   1572  HD2 LYS A  98      70.793  44.545  43.575  1.00                  
ATOM   1573  CE  LYS A  98      70.164  46.227  42.382  1.00                  
ATOM   1574  HE1 LYS A  98      69.151  46.147  42.785  1.00                  
ATOM   1575  HE2 LYS A  98      70.189  45.714  41.413  1.00                  
ATOM   1576  NZ  LYS A  98      70.517  47.649  42.186  1.00                  
ATOM   1577  HZ1 LYS A  98      70.582  48.168  43.051  1.00                  
ATOM   1578  HZ2 LYS A  98      71.412  47.717  41.706  1.00                  
ATOM   1579  HZ3 LYS A  98      69.888  48.099  41.512  1.00                  
ATOM   1580  C   LYS A  98      75.041  46.291  45.636  1.00                  
ATOM   1581  O   LYS A  98      74.865  45.715  46.701  1.00                  
ATOM   1582  N   GLN A  99      76.251  46.718  45.249  1.00                  
ATOM   1583  H   GLN A  99      76.345  47.169  44.349  1.00                  
ATOM   1584  CA  GLN A  99      77.453  46.536  46.080  1.00                  
ATOM   1585  HA  GLN A  99      77.431  45.503  46.434  1.00                  
ATOM   1586  CB  GLN A  99      78.732  46.675  45.226  1.00                  
ATOM   1587  HB1 GLN A  99      78.517  46.347  44.206  1.00                  
ATOM   1588  HB2 GLN A  99      79.489  46.001  45.631  1.00                  
ATOM   1589  CG  GLN A  99      79.352  48.084  45.184  1.00                  
ATOM   1590  HG1 GLN A  99      79.787  48.310  46.157  1.00                  
ATOM   1591  HG2 GLN A  99      78.574  48.813  44.991  1.00                  
ATOM   1592  CD  GLN A  99      80.421  48.223  44.107  1.00                  
ATOM   1593  OE1 GLN A  99      80.165  48.099  42.920  1.00                  
ATOM   1594  NE2 GLN A  99      81.655  48.503  44.459  1.00                  
ATOM   1595 1HE2 GLN A  99      81.897  48.594  45.425  1.00                  
ATOM   1596 2HE2 GLN A  99      82.326  48.558  43.713  1.00                  
ATOM   1597  C   GLN A  99      77.484  47.406  47.353  1.00                  
ATOM   1598  O   GLN A  99      78.268  47.139  48.261  1.00                  
ATOM   1599  N   ILE A 100      76.614  48.417  47.430  1.00                  
ATOM   1600  H   ILE A 100      76.081  48.635  46.596  1.00                  
ATOM   1601  CA  ILE A 100      76.347  49.216  48.624  1.00                  
ATOM   1602  HA  ILE A 100      76.911  48.815  49.466  1.00                  
ATOM   1603  CB  ILE A 100      76.763  50.694  48.425  1.00                  
ATOM   1604  HB  ILE A 100      76.176  51.100  47.599  1.00                  
ATOM   1605  CG2 ILE A 100      76.435  51.521  49.683  1.00                  
ATOM   1606 1HG2 ILE A 100      76.812  52.537  49.563  1.00                  
ATOM   1607 2HG2 ILE A 100      75.356  51.581  49.825  1.00                  
ATOM   1608 3HG2 ILE A 100      76.884  51.076  50.570  1.00                  
ATOM   1609  CG1 ILE A 100      78.253  50.871  48.049  1.00                  
ATOM   1610 1HG1 ILE A 100      78.425  51.923  47.815  1.00                  
ATOM   1611 2HG1 ILE A 100      78.458  50.309  47.139  1.00                  
ATOM   1612  CD1 ILE A 100      79.274  50.446  49.114  1.00                  
ATOM   1613  HD1 ILE A 100      80.279  50.563  48.711  1.00                  
ATOM   1614  HD2 ILE A 100      79.185  51.071  50.001  1.00                  
ATOM   1615  HD3 ILE A 100      79.129  49.403  49.392  1.00                  
ATOM   1616  C   ILE A 100      74.864  49.071  48.974  1.00                  
ATOM   1617  O   ILE A 100      74.039  48.398  48.356  1.00                  
TER
END
