# Supplementary material for: Effective Identification of Bacterial Type III Secretion Signals Using Joint Element Features
Source: PLoS One. 2013 Apr 4;8(4):e59754. doi: 10.1371/journal.pone.0059754 (PMC3617162; doi:10.1371/journal.pone.0059754)
Supplement: Zip file S1 — Predicted 3D structure of T3S and non-T3S signal sequences. (ZIP) [file pone.0059754.s017.zip › Supplemental_Zip_FileS1.Predicted_structure/Pos/model10.pdb]

HEADER protein
METHOD
METHOD    The models are generated by I-TASSER which combines the
METHOD    methods of threading, ab initio modeling and structural
METHOD    refinement. The procedure is fully automated.
METHOD
METHOD    Please cite following articles when you use the I-TASSER server:
METHOD 1. Ambrish Roy, Alper Kucukural, Yang Zhang. I-TASSER: a unified
METHOD    platform for automated protein structure and function prediction.
METHOD    Nature Protocols, vol 5, 725-738 (2010). 
METHOD 2. Yang Zhang. I-TASSER server for protein 3D structure prediction.
METHOD    BMC Bioinformatics, vol 9, 40 (2008).
METHOD
MODEL  1
REMARK PARENT N/A
ATOM      1  N   GLN A   1      46.659  51.905  59.490  1.00100.11           N
ATOM      2  CA  GLN A   1      46.543  50.522  58.959  1.00100.11           C
ATOM      3  CB  GLN A   1      45.086  50.005  59.019  1.00100.11           C
ATOM      4  CG  GLN A   1      44.501  49.795  60.422  1.00100.11           C
ATOM      5  CD  GLN A   1      43.137  49.120  60.262  1.00100.11           C
ATOM      6  OE1 GLN A   1      42.709  48.847  59.142  1.00100.11           O
ATOM      7  NE2 GLN A   1      42.440  48.834  61.396  1.00100.11           N
ATOM      8  C   GLN A   1      46.986  50.422  57.532  1.00100.11           C
ATOM      9  O   GLN A   1      47.877  51.138  57.076  1.00100.11           O
ATOM     10  N   THR A   2      46.353  49.487  56.802  1.00 46.22           N
ATOM     11  CA  THR A   2      46.596  49.208  55.420  1.00 46.22           C
ATOM     12  CB  THR A   2      45.832  48.004  54.945  1.00 46.22           C
ATOM     13  OG1 THR A   2      44.433  48.222  55.080  1.00 46.22           O
ATOM     14  CG2 THR A   2      46.265  46.789  55.786  1.00 46.22           C
ATOM     15  C   THR A   2      46.142  50.382  54.619  1.00 46.22           C
ATOM     16  O   THR A   2      46.674  50.659  53.545  1.00 46.22           O
ATOM     17  N   SER A   3      45.122  51.095  55.123  1.00 39.92           N
ATOM     18  CA  SER A   3      44.560  52.176  54.376  1.00 39.92           C
ATOM     19  CB  SER A   3      43.447  52.907  55.141  1.00 39.92           C
ATOM     20  OG  SER A   3      42.919  53.946  54.332  1.00 39.92           O
ATOM     21  C   SER A   3      45.619  53.186  54.043  1.00 39.92           C
ATOM     22  O   SER A   3      45.834  53.494  52.872  1.00 39.92           O
ATOM     23  N   ASN A   4      46.330  53.713  55.061  1.00 54.73           N
ATOM     24  CA  ASN A   4      47.271  54.778  54.830  1.00 54.73           C
ATOM     25  CB  ASN A   4      47.830  55.387  56.128  1.00 54.73           C
ATOM     26  CG  ASN A   4      46.699  56.148  56.810  1.00 54.73           C
ATOM     27  OD1 ASN A   4      45.821  56.711  56.160  1.00 54.73           O
ATOM     28  ND2 ASN A   4      46.721  56.160  58.169  1.00 54.73           N
ATOM     29  C   ASN A   4      48.426  54.331  53.984  1.00 54.73           C
ATOM     30  O   ASN A   4      48.878  55.068  53.111  1.00 54.73           O
ATOM     31  N   ILE A   5      48.987  53.137  54.248  1.00113.66           N
ATOM     32  CA  ILE A   5      50.091  52.667  53.453  1.00113.66           C
ATOM     33  CB  ILE A   5      50.788  51.493  54.083  1.00113.66           C
ATOM     34  CG2 ILE A   5      51.554  50.706  53.010  1.00113.66           C
ATOM     35  CG1 ILE A   5      51.658  51.985  55.249  1.00113.66           C
ATOM     36  CD1 ILE A   5      50.848  52.658  56.353  1.00113.66           C
ATOM     37  C   ILE A   5      49.670  52.303  52.062  1.00113.66           C
ATOM     38  O   ILE A   5      50.309  52.697  51.087  1.00113.66           O
ATOM     39  N   THR A   6      48.567  51.545  51.945  1.00 77.57           N
ATOM     40  CA  THR A   6      48.141  50.989  50.692  1.00 77.57           C
ATOM     41  CB  THR A   6      47.149  49.877  50.894  1.00 77.57           C
ATOM     42  OG1 THR A   6      47.677  48.929  51.816  1.00 77.57           O
ATOM     43  CG2 THR A   6      46.935  49.167  49.547  1.00 77.57           C
ATOM     44  C   THR A   6      47.614  52.042  49.747  1.00 77.57           C
ATOM     45  O   THR A   6      47.760  51.895  48.533  1.00 77.57           O
ATOM     46  N   ASN A   7      46.958  53.123  50.241  1.00126.65           N
ATOM     47  CA  ASN A   7      46.485  54.104  49.297  1.00126.65           C
ATOM     48  CB  ASN A   7      45.389  55.062  49.836  1.00126.65           C
ATOM     49  CG  ASN A   7      45.853  55.849  51.058  1.00126.65           C
ATOM     50  OD1 ASN A   7      46.938  55.639  51.592  1.00126.65           O
ATOM     51  ND2 ASN A   7      44.982  56.772  51.546  1.00126.65           N
ATOM     52  C   ASN A   7      47.646  54.885  48.761  1.00126.65           C
ATOM     53  O   ASN A   7      48.135  55.838  49.369  1.00126.65           O
ATOM     54  N   TYR A   8      48.117  54.480  47.567  1.00 85.23           N
ATOM     55  CA  TYR A   8      49.222  55.157  46.962  1.00 85.23           C
ATOM     56  CB  TYR A   8      50.509  54.314  46.920  1.00 85.23           C
ATOM     57  CG  TYR A   8      51.538  55.136  46.230  1.00 85.23           C
ATOM     58  CD1 TYR A   8      51.830  56.401  46.687  1.00 85.23           C
ATOM     59  CD2 TYR A   8      52.241  54.631  45.161  1.00 85.23           C
ATOM     60  CE1 TYR A   8      52.781  57.174  46.062  1.00 85.23           C
ATOM     61  CE2 TYR A   8      53.191  55.401  44.536  1.00 85.23           C
ATOM     62  CZ  TYR A   8      53.460  56.671  44.981  1.00 85.23           C
ATOM     63  OH  TYR A   8      54.439  57.450  44.324  1.00 85.23           O
ATOM     64  C   TYR A   8      48.827  55.552  45.575  1.00 85.23           C
ATOM     65  O   TYR A   8      48.323  54.739  44.802  1.00 85.23           O
ATOM     66  N   GLU A   9      49.080  56.832  45.237  1.00139.57           N
ATOM     67  CA  GLU A   9      48.745  57.439  43.981  1.00139.57           C
ATOM     68  CB  GLU A   9      48.849  58.973  43.993  1.00139.57           C
ATOM     69  CG  GLU A   9      50.108  59.550  44.631  1.00139.57           C
ATOM     70  CD  GLU A   9      49.865  61.048  44.725  1.00139.57           C
ATOM     71  OE1 GLU A   9      48.889  61.452  45.412  1.00139.57           O
ATOM     72  OE2 GLU A   9      50.649  61.807  44.097  1.00139.57           O
ATOM     73  C   GLU A   9      49.528  56.812  42.867  1.00139.57           C
ATOM     74  O   GLU A   9      49.192  56.962  41.694  1.00139.57           O
ATOM     75  N   ARG A  10      50.630  56.124  43.203  1.00203.99           N
ATOM     76  CA  ARG A  10      51.390  55.409  42.215  1.00203.99           C
ATOM     77  CB  ARG A  10      50.524  54.495  41.330  1.00203.99           C
ATOM     78  CG  ARG A  10      50.044  53.222  42.036  1.00203.99           C
ATOM     79  CD  ARG A  10      50.246  51.969  41.187  1.00203.99           C
ATOM     80  NE  ARG A  10      51.195  52.350  40.104  1.00203.99           N
ATOM     81  CZ  ARG A  10      52.525  52.512  40.371  1.00203.99           C
ATOM     82  NH1 ARG A  10      52.996  52.445  41.650  1.00203.99           N
ATOM     83  NH2 ARG A  10      53.391  52.796  39.360  1.00203.99           N
ATOM     84  C   ARG A  10      52.145  56.354  41.336  1.00203.99           C
ATOM     85  O   ARG A  10      52.660  55.944  40.298  1.00203.99           O
ATOM     86  N   ASN A  11      52.260  57.639  41.735  1.00198.52           N
ATOM     87  CA  ASN A  11      53.098  58.542  40.990  1.00198.52           C
ATOM     88  CB  ASN A  11      52.735  60.025  41.184  1.00198.52           C
ATOM     89  CG  ASN A  11      51.539  60.362  40.317  1.00198.52           C
ATOM     90  OD1 ASN A  11      51.586  60.193  39.098  1.00198.52           O
ATOM     91  ND2 ASN A  11      50.439  60.846  40.953  1.00198.52           N
ATOM     92  C   ASN A  11      54.460  58.381  41.583  1.00198.52           C
ATOM     93  O   ASN A  11      54.963  59.265  42.277  1.00198.52           O
ATOM     94  N   ASP A  12      55.128  57.271  41.230  1.00 81.99           N
ATOM     95  CA  ASP A  12      56.323  56.849  41.902  1.00 81.99           C
ATOM     96  CB  ASP A  12      56.865  55.547  41.291  1.00 81.99           C
ATOM     97  CG  ASP A  12      55.784  54.473  41.420  1.00 81.99           C
ATOM     98  OD1 ASP A  12      54.774  54.724  42.129  1.00 81.99           O
ATOM     99  OD2 ASP A  12      55.955  53.389  40.801  1.00 81.99           O
ATOM    100  C   ASP A  12      57.422  57.874  41.856  1.00 81.99           C
ATOM    101  O   ASP A  12      57.952  58.265  42.897  1.00 81.99           O
ATOM    102  N   SER A  13      57.790  58.370  40.665  1.00 82.46           N
ATOM    103  CA  SER A  13      58.931  59.247  40.625  1.00 82.46           C
ATOM    104  CB  SER A  13      59.354  59.642  39.201  1.00 82.46           C
ATOM    105  OG  SER A  13      60.350  60.653  39.266  1.00 82.46           O
ATOM    106  C   SER A  13      58.653  60.514  41.361  1.00 82.46           C
ATOM    107  O   SER A  13      59.482  60.982  42.140  1.00 82.46           O
ATOM    108  N   SER A  14      57.463  61.094  41.139  1.00 83.54           N
ATOM    109  CA  SER A  14      57.149  62.367  41.705  1.00 83.54           C
ATOM    110  CB  SER A  14      55.754  62.858  41.276  1.00 83.54           C
ATOM    111  OG  SER A  14      54.763  61.932  41.696  1.00 83.54           O
ATOM    112  C   SER A  14      57.172  62.278  43.196  1.00 83.54           C
ATOM    113  O   SER A  14      57.726  63.150  43.861  1.00 83.54           O
ATOM    114  N   TRP A  15      56.579  61.219  43.772  1.00121.79           N
ATOM    115  CA  TRP A  15      56.489  61.191  45.198  1.00121.79           C
ATOM    116  CB  TRP A  15      55.515  60.162  45.772  1.00121.79           C
ATOM    117  CG  TRP A  15      55.023  60.769  47.051  1.00121.79           C
ATOM    118  CD2 TRP A  15      54.101  61.862  47.009  1.00121.79           C
ATOM    119  CD1 TRP A  15      55.359  60.586  48.357  1.00121.79           C
ATOM    120  NE1 TRP A  15      54.705  61.516  49.136  1.00121.79           N
ATOM    121  CE2 TRP A  15      53.924  62.308  48.313  1.00121.79           C
ATOM    122  CE3 TRP A  15      53.465  62.462  45.956  1.00121.79           C
ATOM    123  CZ2 TRP A  15      53.105  63.362  48.593  1.00121.79           C
ATOM    124  CZ3 TRP A  15      52.626  63.515  46.240  1.00121.79           C
ATOM    125  CH2 TRP A  15      52.452  63.958  47.533  1.00121.79           C
ATOM    126  C   TRP A  15      57.842  60.968  45.794  1.00121.79           C
ATOM    127  O   TRP A  15      58.123  61.411  46.907  1.00121.79           O
ATOM    128  N   MET A  16      58.705  60.221  45.082  1.00 51.88           N
ATOM    129  CA  MET A  16      60.044  60.020  45.555  1.00 51.88           C
ATOM    130  CB  MET A  16      60.906  59.164  44.603  1.00 51.88           C
ATOM    131  CG  MET A  16      60.564  57.671  44.588  1.00 51.88           C
ATOM    132  SD  MET A  16      61.592  56.671  43.467  1.00 51.88           S
ATOM    133  CE  MET A  16      60.453  56.763  42.056  1.00 51.88           C
ATOM    134  C   MET A  16      60.706  61.360  45.631  1.00 51.88           C
ATOM    135  O   MET A  16      61.437  61.644  46.578  1.00 51.88           O
ATOM    136  N   SER A  17      60.479  62.220  44.620  1.00 86.44           N
ATOM    137  CA  SER A  17      61.106  63.510  44.605  1.00 86.44           C
ATOM    138  CB  SER A  17      60.999  64.230  43.249  1.00 86.44           C
ATOM    139  OG  SER A  17      59.657  64.601  42.981  1.00 86.44           O
ATOM    140  C   SER A  17      60.505  64.391  45.657  1.00 86.44           C
ATOM    141  O   SER A  17      61.166  65.308  46.139  1.00 86.44           O
ATOM    142  N   THR A  18      59.227  64.162  46.019  1.00109.63           N
ATOM    143  CA  THR A  18      58.573  64.994  46.988  1.00109.63           C
ATOM    144  CB  THR A  18      57.134  64.616  47.138  1.00109.63           C
ATOM    145  OG1 THR A  18      56.533  64.479  45.859  1.00109.63           O
ATOM    146  CG2 THR A  18      56.428  65.760  47.879  1.00109.63           C
ATOM    147  C   THR A  18      59.242  64.779  48.314  1.00109.63           C
ATOM    148  O   THR A  18      59.608  65.730  49.005  1.00109.63           O
ATOM    149  N   VAL A  19      59.440  63.499  48.694  1.00 54.24           N
ATOM    150  CA  VAL A  19      60.085  63.190  49.938  1.00 54.24           C
ATOM    151  CB  VAL A  19      60.143  61.721  50.271  1.00 54.24           C
ATOM    152  CG1 VAL A  19      58.700  61.221  50.438  1.00 54.24           C
ATOM    153  CG2 VAL A  19      60.964  60.964  49.214  1.00 54.24           C
ATOM    154  C   VAL A  19      61.477  63.714  49.833  1.00 54.24           C
ATOM    155  O   VAL A  19      62.085  64.122  50.820  1.00 54.24           O
ATOM    156  N   LYS A  20      62.026  63.707  48.609  1.00134.17           N
ATOM    157  CA  LYS A  20      63.355  64.204  48.424  1.00134.17           C
ATOM    158  CB  LYS A  20      63.821  64.085  46.961  1.00134.17           C
ATOM    159  CG  LYS A  20      65.341  64.106  46.801  1.00134.17           C
ATOM    160  CD  LYS A  20      66.032  62.869  47.386  1.00134.17           C
ATOM    161  CE  LYS A  20      65.537  61.534  46.821  1.00134.17           C
ATOM    162  NZ  LYS A  20      64.274  61.151  47.487  1.00134.17           N
ATOM    163  C   LYS A  20      63.355  65.656  48.818  1.00134.17           C
ATOM    164  O   LYS A  20      64.297  66.135  49.446  1.00134.17           O
ATOM    165  N   SER A  21      62.279  66.389  48.472  1.00 83.37           N
ATOM    166  CA  SER A  21      62.157  67.789  48.770  1.00 83.37           C
ATOM    167  CB  SER A  21      60.838  68.384  48.251  1.00 83.37           C
ATOM    168  OG  SER A  21      60.774  68.276  46.837  1.00 83.37           O
ATOM    169  C   SER A  21      62.158  67.994  50.257  1.00 83.37           C
ATOM    170  O   SER A  21      62.794  68.923  50.754  1.00 83.37           O
ATOM    171  N   THR A  22      61.414  67.154  51.008  1.00139.47           N
ATOM    172  CA  THR A  22      61.350  67.323  52.432  1.00139.47           C
ATOM    173  CB  THR A  22      60.305  66.482  53.115  1.00139.47           C
ATOM    174  OG1 THR A  22      60.222  66.845  54.484  1.00139.47           O
ATOM    175  CG2 THR A  22      60.668  64.997  52.993  1.00139.47           C
ATOM    176  C   THR A  22      62.673  67.033  53.082  1.00139.47           C
ATOM    177  O   THR A  22      63.071  67.797  53.956  1.00139.47           O
ATOM    178  N   THR A  23      63.352  65.911  52.738  1.00155.73           N
ATOM    179  CA  THR A  23      64.686  65.636  53.231  1.00155.73           C
ATOM    180  CB  THR A  23      64.936  65.949  54.675  1.00155.73           C
ATOM    181  OG1 THR A  23      66.325  65.856  54.948  1.00155.73           O
ATOM    182  CG2 THR A  23      64.171  64.936  55.547  1.00155.73           C
ATOM    183  C   THR A  23      64.949  64.167  53.134  1.00155.73           C
ATOM    184  O   THR A  23      64.023  63.363  53.054  1.00155.73           O
ATOM    185  N   GLU A  24      66.232  63.757  53.202  1.00103.13           N
ATOM    186  CA  GLU A  24      66.494  62.348  53.135  1.00103.13           C
ATOM    187  CB  GLU A  24      67.555  61.977  52.085  1.00103.13           C
ATOM    188  CG  GLU A  24      67.475  60.523  51.623  1.00103.13           C
ATOM    189  CD  GLU A  24      66.375  60.453  50.573  1.00103.13           C
ATOM    190  OE1 GLU A  24      65.339  61.150  50.747  1.00103.13           O
ATOM    191  OE2 GLU A  24      66.562  59.714  49.571  1.00103.13           O
ATOM    192  C   GLU A  24      67.002  61.904  54.479  1.00103.13           C
ATOM    193  O   GLU A  24      67.938  62.475  55.034  1.00103.13           O
ATOM    194  N   VAL A  25      66.391  60.833  55.011  1.00 85.03           N
ATOM    195  CA  VAL A  25      66.682  60.245  56.293  1.00 85.03           C
ATOM    196  CB  VAL A  25      65.678  59.191  56.684  1.00 85.03           C
ATOM    197  CG1 VAL A  25      66.088  58.563  58.031  1.00 85.03           C
ATOM    198  CG2 VAL A  25      64.286  59.847  56.727  1.00 85.03           C
ATOM    199  C   VAL A  25      68.070  59.680  56.258  1.00 85.03           C
ATOM    200  O   VAL A  25      68.628  59.335  57.299  1.00 85.03           O
ATOM    201  N   SER A  26      68.644  59.519  55.046  1.00 72.14           N
ATOM    202  CA  SER A  26      70.009  59.081  54.929  1.00 72.14           C
ATOM    203  CB  SER A  26      70.920  59.905  55.855  1.00 72.14           C
ATOM    204  OG  SER A  26      70.750  61.291  55.589  1.00 72.14           O
ATOM    205  C   SER A  26      70.136  57.640  55.318  1.00 72.14           C
ATOM    206  O   SER A  26      71.218  57.181  55.683  1.00 72.14           O
ATOM    207  N   TRP A  27      69.034  56.876  55.213  1.00112.84           N
ATOM    208  CA  TRP A  27      69.098  55.482  55.550  1.00112.84           C
ATOM    209  CB  TRP A  27      67.710  54.873  55.796  1.00112.84           C
ATOM    210  CG  TRP A  27      67.736  53.455  56.303  1.00112.84           C
ATOM    211  CD2 TRP A  27      66.577  52.766  56.795  1.00112.84           C
ATOM    212  CD1 TRP A  27      68.787  52.599  56.456  1.00112.84           C
ATOM    213  NE1 TRP A  27      68.357  51.427  57.029  1.00112.84           N
ATOM    214  CE2 TRP A  27      67.004  51.514  57.240  1.00112.84           C
ATOM    215  CE3 TRP A  27      65.277  53.152  56.882  1.00112.84           C
ATOM    216  CZ2 TRP A  27      66.125  50.629  57.792  1.00112.84           C
ATOM    217  CZ3 TRP A  27      64.394  52.241  57.414  1.00112.84           C
ATOM    218  CH2 TRP A  27      64.806  51.007  57.864  1.00112.84           C
ATOM    219  C   TRP A  27      69.696  54.758  54.382  1.00112.84           C
ATOM    220  O   TRP A  27      69.069  54.587  53.338  1.00112.84           O
ATOM    221  N   ASN A  28      70.934  54.272  54.553  1.00 95.20           N
ATOM    222  CA  ASN A  28      71.656  53.613  53.509  1.00 95.20           C
ATOM    223  CB  ASN A  28      73.108  53.315  53.931  1.00 95.20           C
ATOM    224  CG  ASN A  28      73.787  54.642  54.254  1.00 95.20           C
ATOM    225  OD1 ASN A  28      74.603  54.723  55.169  1.00 95.20           O
ATOM    226  ND2 ASN A  28      73.439  55.715  53.494  1.00 95.20           N
ATOM    227  C   ASN A  28      71.019  52.298  53.159  1.00 95.20           C
ATOM    228  O   ASN A  28      71.095  51.858  52.015  1.00 95.20           O
ATOM    229  N   LYS A  29      70.466  51.592  54.164  1.00214.04           N
ATOM    230  CA  LYS A  29      69.981  50.248  53.977  1.00214.04           C
ATOM    231  CB  LYS A  29      69.706  49.562  55.326  1.00214.04           C
ATOM    232  CG  LYS A  29      70.841  49.649  56.358  1.00214.04           C
ATOM    233  CD  LYS A  29      72.160  48.991  55.957  1.00214.04           C
ATOM    234  CE  LYS A  29      73.279  49.226  56.974  1.00214.04           C
ATOM    235  NZ  LYS A  29      73.727  50.633  56.898  1.00214.04           N
ATOM    236  C   LYS A  29      68.697  50.078  53.189  1.00214.04           C
ATOM    237  O   LYS A  29      68.683  49.515  52.097  1.00214.04           O
ATOM    238  N   LEU A  30      67.577  50.520  53.799  1.00165.18           N
ATOM    239  CA  LEU A  30      66.180  50.391  53.440  1.00165.18           C
ATOM    240  CB  LEU A  30      65.279  50.138  54.654  1.00165.18           C
ATOM    241  CG  LEU A  30      65.601  48.754  55.247  1.00165.18           C
ATOM    242  CD1 LEU A  30      64.729  48.410  56.460  1.00165.18           C
ATOM    243  CD2 LEU A  30      65.536  47.684  54.150  1.00165.18           C
ATOM    244  C   LEU A  30      65.586  51.431  52.537  1.00165.18           C
ATOM    245  O   LEU A  30      64.378  51.408  52.310  1.00165.18           O
ATOM    246  N   SER A  31      66.385  52.402  52.072  1.00141.22           N
ATOM    247  CA  SER A  31      65.969  53.616  51.426  1.00141.22           C
ATOM    248  CB  SER A  31      67.117  54.166  50.570  1.00141.22           C
ATOM    249  OG  SER A  31      66.808  55.463  50.097  1.00141.22           O
ATOM    250  C   SER A  31      64.753  53.443  50.542  1.00141.22           C
ATOM    251  O   SER A  31      63.773  54.164  50.725  1.00141.22           O
ATOM    252  N   PHE A  32      64.791  52.522  49.556  1.00171.79           N
ATOM    253  CA  PHE A  32      63.725  52.239  48.625  1.00171.79           C
ATOM    254  CB  PHE A  32      64.192  51.693  47.260  1.00171.79           C
ATOM    255  CG  PHE A  32      64.835  50.350  47.351  1.00171.79           C
ATOM    256  CD1 PHE A  32      66.196  50.247  47.529  1.00171.79           C
ATOM    257  CD2 PHE A  32      64.088  49.200  47.237  1.00171.79           C
ATOM    258  CE1 PHE A  32      66.801  49.015  47.599  1.00171.79           C
ATOM    259  CE2 PHE A  32      64.687  47.964  47.306  1.00171.79           C
ATOM    260  CZ  PHE A  32      66.047  47.872  47.490  1.00171.79           C
ATOM    261  C   PHE A  32      62.633  51.348  49.148  1.00171.79           C
ATOM    262  O   PHE A  32      61.564  51.299  48.547  1.00171.79           O
ATOM    263  N   CYS A  33      62.874  50.556  50.212  1.00 63.62           N
ATOM    264  CA  CYS A  33      61.889  49.624  50.697  1.00 63.62           C
ATOM    265  CB  CYS A  33      62.357  48.867  51.953  1.00 63.62           C
ATOM    266  SG  CYS A  33      63.759  47.760  51.611  1.00 63.62           S
ATOM    267  C   CYS A  33      60.636  50.372  51.040  1.00 63.62           C
ATOM    268  O   CYS A  33      59.539  49.890  50.774  1.00 63.62           O
ATOM    269  N   ASP A  34      60.756  51.564  51.652  1.00 81.86           N
ATOM    270  CA  ASP A  34      59.594  52.368  51.931  1.00 81.86           C
ATOM    271  CB  ASP A  34      59.905  53.633  52.750  1.00 81.86           C
ATOM    272  CG  ASP A  34      60.052  53.220  54.206  1.00 81.86           C
ATOM    273  OD1 ASP A  34      59.037  52.750  54.787  1.00 81.86           O
ATOM    274  OD2 ASP A  34      61.180  53.354  54.756  1.00 81.86           O
ATOM    275  C   ASP A  34      58.999  52.797  50.627  1.00 81.86           C
ATOM    276  O   ASP A  34      57.798  53.046  50.539  1.00 81.86           O
ATOM    277  N   VAL A  35      59.834  52.961  49.587  1.00 55.18           N
ATOM    278  CA  VAL A  35      59.297  53.288  48.302  1.00 55.18           C
ATOM    279  CB  VAL A  35      60.338  53.493  47.239  1.00 55.18           C
ATOM    280  CG1 VAL A  35      59.610  53.791  45.917  1.00 55.18           C
ATOM    281  CG2 VAL A  35      61.300  54.611  47.675  1.00 55.18           C
ATOM    282  C   VAL A  35      58.406  52.156  47.858  1.00 55.18           C
ATOM    283  O   VAL A  35      57.307  52.392  47.365  1.00 55.18           O
ATOM    284  N   LEU A  36      58.844  50.891  48.043  1.00114.31           N
ATOM    285  CA  LEU A  36      58.086  49.732  47.642  1.00114.31           C
ATOM    286  CB  LEU A  36      58.851  48.414  47.856  1.00114.31           C
ATOM    287  CG  LEU A  36      59.850  48.146  46.715  1.00114.31           C
ATOM    288  CD1 LEU A  36      60.741  49.361  46.445  1.00114.31           C
ATOM    289  CD2 LEU A  36      60.686  46.886  46.981  1.00114.31           C
ATOM    290  C   LEU A  36      56.784  49.671  48.379  1.00114.31           C
ATOM    291  O   LEU A  36      55.751  49.416  47.761  1.00114.31           O
ATOM    292  N   LEU A  37      56.779  49.945  49.702  1.00199.06           N
ATOM    293  CA  LEU A  37      55.540  49.897  50.440  1.00199.06           C
ATOM    294  CB  LEU A  37      55.553  50.535  51.845  1.00199.06           C
ATOM    295  CG  LEU A  37      56.159  49.788  53.042  1.00199.06           C
ATOM    296  CD1 LEU A  37      55.302  48.590  53.477  1.00199.06           C
ATOM    297  CD2 LEU A  37      57.625  49.446  52.799  1.00199.06           C
ATOM    298  C   LEU A  37      54.607  50.852  49.787  1.00199.06           C
ATOM    299  O   LEU A  37      53.423  50.561  49.636  1.00199.06           O
ATOM    300  N   LYS A  38      55.109  52.049  49.448  1.00145.19           N
ATOM    301  CA  LYS A  38      54.240  53.022  48.859  1.00145.19           C
ATOM    302  CB  LYS A  38      54.972  54.331  48.543  1.00145.19           C
ATOM    303  CG  LYS A  38      55.505  55.079  49.758  1.00145.19           C
ATOM    304  CD  LYS A  38      56.562  56.121  49.383  1.00145.19           C
ATOM    305  CE  LYS A  38      56.658  56.403  47.879  1.00145.19           C
ATOM    306  NZ  LYS A  38      55.439  57.097  47.407  1.00145.19           N
ATOM    307  C   LYS A  38      53.734  52.548  47.521  1.00145.19           C
ATOM    308  O   LYS A  38      52.529  52.454  47.295  1.00145.19           O
ATOM    309  N   ILE A  39      54.672  52.217  46.609  1.00 99.68           N
ATOM    310  CA  ILE A  39      54.374  51.999  45.217  1.00 99.68           C
ATOM    311  CB  ILE A  39      55.583  52.041  44.307  1.00 99.68           C
ATOM    312  CG2 ILE A  39      56.196  53.448  44.399  1.00 99.68           C
ATOM    313  CG1 ILE A  39      56.580  50.908  44.612  1.00 99.68           C
ATOM    314  CD1 ILE A  39      57.628  50.692  43.515  1.00 99.68           C
ATOM    315  C   ILE A  39      53.623  50.746  44.841  1.00 99.68           C
ATOM    316  O   ILE A  39      52.770  50.783  43.955  1.00 99.68           O
ATOM    317  N   ILE A  40      53.975  49.609  45.459  1.00163.40           N
ATOM    318  CA  ILE A  40      53.625  48.277  45.007  1.00163.40           C
ATOM    319  CB  ILE A  40      54.519  47.225  45.615  1.00163.40           C
ATOM    320  CG2 ILE A  40      54.270  47.189  47.129  1.00163.40           C
ATOM    321  CG1 ILE A  40      54.313  45.860  44.932  1.00163.40           C
ATOM    322  CD1 ILE A  40      54.844  45.789  43.502  1.00163.40           C
ATOM    323  C   ILE A  40      52.221  47.758  45.111  1.00163.40           C
ATOM    324  O   ILE A  40      51.773  47.098  44.175  1.00163.40           O
ATOM    325  N   THR A  41      51.551  47.933  46.272  1.00192.81           N
ATOM    326  CA  THR A  41      50.242  47.433  46.605  1.00192.81           C
ATOM    327  CB  THR A  41      49.388  46.900  45.484  1.00192.81           C
ATOM    328  OG1 THR A  41      48.027  46.887  45.893  1.00192.81           O
ATOM    329  CG2 THR A  41      49.800  45.464  45.125  1.00192.81           C
ATOM    330  C   THR A  41      50.519  46.352  47.601  1.00192.81           C
ATOM    331  O   THR A  41      51.608  45.780  47.606  1.00192.81           O
ATOM    332  N   PHE A  42      49.541  46.007  48.450  1.00 91.87           N
ATOM    333  CA  PHE A  42      49.821  45.073  49.501  1.00 91.87           C
ATOM    334  CB  PHE A  42      48.612  44.887  50.432  1.00 91.87           C
ATOM    335  CG  PHE A  42      49.095  44.197  51.657  1.00 91.87           C
ATOM    336  CD1 PHE A  42      49.988  44.838  52.482  1.00 91.87           C
ATOM    337  CD2 PHE A  42      48.637  42.947  51.999  1.00 91.87           C
ATOM    338  CE1 PHE A  42      50.446  44.230  53.625  1.00 91.87           C
ATOM    339  CE2 PHE A  42      49.091  42.337  53.144  1.00 91.87           C
ATOM    340  CZ  PHE A  42      49.996  42.974  53.957  1.00 91.87           C
ATOM    341  C   PHE A  42      50.220  43.764  48.894  1.00 91.87           C
ATOM    342  O   PHE A  42      51.115  43.091  49.404  1.00 91.87           O
ATOM    343  N   GLY A  43      49.543  43.344  47.808  1.00 51.10           N
ATOM    344  CA  GLY A  43      49.950  42.131  47.159  1.00 51.10           C
ATOM    345  C   GLY A  43      51.226  42.420  46.426  1.00 51.10           C
ATOM    346  O   GLY A  43      51.213  42.763  45.246  1.00 51.10           O
ATOM    347  N   ILE A  44      52.367  42.215  47.107  1.00176.32           N
ATOM    348  CA  ILE A  44      53.678  42.452  46.579  1.00176.32           C
ATOM    349  CB  ILE A  44      54.775  42.406  47.606  1.00176.32           C
ATOM    350  CG2 ILE A  44      54.605  43.645  48.493  1.00176.32           C
ATOM    351  CG1 ILE A  44      54.791  41.083  48.379  1.00176.32           C
ATOM    352  CD1 ILE A  44      56.036  40.914  49.248  1.00176.32           C
ATOM    353  C   ILE A  44      53.945  41.585  45.378  1.00176.32           C
ATOM    354  O   ILE A  44      53.259  40.594  45.133  1.00176.32           O
ATOM    355  N   TYR A  45      55.027  41.926  44.646  1.00176.65           N
ATOM    356  CA  TYR A  45      55.340  41.543  43.291  1.00176.65           C
ATOM    357  CB  TYR A  45      56.861  41.581  43.029  1.00176.65           C
ATOM    358  CG  TYR A  45      57.482  42.931  43.147  1.00176.65           C
ATOM    359  CD1 TYR A  45      57.831  43.439  44.376  1.00176.65           C
ATOM    360  CD2 TYR A  45      57.732  43.686  42.023  1.00176.65           C
ATOM    361  CE1 TYR A  45      58.416  44.680  44.481  1.00176.65           C
ATOM    362  CE2 TYR A  45      58.319  44.928  42.123  1.00176.65           C
ATOM    363  CZ  TYR A  45      58.663  45.428  43.356  1.00176.65           C
ATOM    364  OH  TYR A  45      59.264  46.700  43.475  1.00176.65           O
ATOM    365  C   TYR A  45      55.040  40.106  42.955  1.00176.65           C
ATOM    366  O   TYR A  45      54.235  39.855  42.057  1.00176.65           O
ATOM    367  N   SER A  46      55.641  39.116  43.635  1.00111.29           N
ATOM    368  CA  SER A  46      55.424  37.771  43.149  1.00111.29           C
ATOM    369  CB  SER A  46      56.080  37.560  41.767  1.00111.29           C
ATOM    370  OG  SER A  46      57.408  38.063  41.754  1.00111.29           O
ATOM    371  C   SER A  46      55.959  36.804  44.173  1.00111.29           C
ATOM    372  O   SER A  46      56.729  37.216  45.028  1.00111.29           O
ATOM    373  N   PRO A  47      55.613  35.534  44.120  1.00162.90           N
ATOM    374  CA  PRO A  47      55.932  34.583  45.161  1.00162.90           C
ATOM    375  CD  PRO A  47      55.298  34.870  42.864  1.00162.90           C
ATOM    376  CB  PRO A  47      55.559  33.210  44.603  1.00162.90           C
ATOM    377  CG  PRO A  47      55.681  33.398  43.085  1.00162.90           C
ATOM    378  C   PRO A  47      57.324  34.570  45.742  1.00162.90           C
ATOM    379  O   PRO A  47      57.423  34.635  46.965  1.00162.90           O
ATOM    380  N   HIS A  48      58.410  34.474  44.949  1.00 83.38           N
ATOM    381  CA  HIS A  48      59.710  34.443  45.577  1.00 83.38           C
ATOM    382  ND1 HIS A  48      62.863  35.813  44.915  1.00 83.38           N
ATOM    383  CG  HIS A  48      62.229  34.616  45.174  1.00 83.38           C
ATOM    384  CB  HIS A  48      60.883  34.254  44.593  1.00 83.38           C
ATOM    385  NE2 HIS A  48      64.195  34.680  46.287  1.00 83.38           N
ATOM    386  CD2 HIS A  48      63.058  33.937  46.016  1.00 83.38           C
ATOM    387  CE1 HIS A  48      64.031  35.799  45.606  1.00 83.38           C
ATOM    388  C   HIS A  48      59.958  35.739  46.260  1.00 83.38           C
ATOM    389  O   HIS A  48      60.407  35.795  47.406  1.00 83.38           O
ATOM    390  N   GLU A  49      59.643  36.813  45.532  1.00 99.79           N
ATOM    391  CA  GLU A  49      59.898  38.161  45.906  1.00 99.79           C
ATOM    392  CB  GLU A  49      59.586  39.102  44.728  1.00 99.79           C
ATOM    393  CG  GLU A  49      60.565  38.948  43.544  1.00 99.79           C
ATOM    394  CD  GLU A  49      60.507  37.532  42.951  1.00 99.79           C
ATOM    395  OE1 GLU A  49      59.401  36.931  42.923  1.00 99.79           O
ATOM    396  OE2 GLU A  49      61.581  37.028  42.529  1.00 99.79           O
ATOM    397  C   GLU A  49      59.096  38.501  47.128  1.00 99.79           C
ATOM    398  O   GLU A  49      59.563  39.230  47.996  1.00 99.79           O
ATOM    399  N   THR A  50      57.852  38.007  47.233  1.00 50.91           N
ATOM    400  CA  THR A  50      57.029  38.249  48.383  1.00 50.91           C
ATOM    401  CB  THR A  50      55.606  37.801  48.191  1.00 50.91           C
ATOM    402  OG1 THR A  50      55.032  38.456  47.070  1.00 50.91           O
ATOM    403  CG2 THR A  50      54.809  38.148  49.460  1.00 50.91           C
ATOM    404  C   THR A  50      57.610  37.497  49.539  1.00 50.91           C
ATOM    405  O   THR A  50      57.550  37.961  50.673  1.00 50.91           O
ATOM    406  N   LEU A  51      58.179  36.302  49.306  1.00 54.32           N
ATOM    407  CA  LEU A  51      58.692  35.571  50.430  1.00 54.32           C
ATOM    408  CB  LEU A  51      59.381  34.258  50.009  1.00 54.32           C
ATOM    409  CG  LEU A  51      58.464  33.216  49.339  1.00 54.32           C
ATOM    410  CD1 LEU A  51      59.259  31.953  48.967  1.00 54.32           C
ATOM    411  CD2 LEU A  51      57.236  32.904  50.209  1.00 54.32           C
ATOM    412  C   LEU A  51      59.749  36.401  51.095  1.00 54.32           C
ATOM    413  O   LEU A  51      59.618  36.763  52.265  1.00 54.32           O
ATOM    414  N   ALA A  52      60.810  36.756  50.346  1.00 50.37           N
ATOM    415  CA  ALA A  52      61.888  37.516  50.909  1.00 50.37           C
ATOM    416  CB  ALA A  52      63.101  37.579  49.974  1.00 50.37           C
ATOM    417  C   ALA A  52      61.501  38.939  51.213  1.00 50.37           C
ATOM    418  O   ALA A  52      61.724  39.434  52.317  1.00 50.37           O
ATOM    419  N   GLU A  53      60.903  39.628  50.225  1.00112.92           N
ATOM    420  CA  GLU A  53      60.604  41.030  50.328  1.00112.92           C
ATOM    421  CB  GLU A  53      60.178  41.683  49.008  1.00112.92           C
ATOM    422  CG  GLU A  53      60.033  43.190  49.121  1.00112.92           C
ATOM    423  CD  GLU A  53      61.435  43.757  49.044  1.00112.92           C
ATOM    424  OE1 GLU A  53      62.390  42.954  48.856  1.00112.92           O
ATOM    425  OE2 GLU A  53      61.572  45.004  49.163  1.00112.92           O
ATOM    426  C   GLU A  53      59.499  41.300  51.291  1.00112.92           C
ATOM    427  O   GLU A  53      59.476  42.363  51.909  1.00112.92           O
ATOM    428  N   LYS A  54      58.499  40.400  51.382  1.00 98.31           N
ATOM    429  CA  LYS A  54      57.429  40.655  52.307  1.00 98.31           C
ATOM    430  CB  LYS A  54      56.172  39.780  52.147  1.00 98.31           C
ATOM    431  CG  LYS A  54      54.933  40.374  52.807  1.00 98.31           C
ATOM    432  CD  LYS A  54      53.630  39.768  52.289  1.00 98.31           C
ATOM    433  CE  LYS A  54      52.385  40.385  52.931  1.00 98.31           C
ATOM    434  NZ  LYS A  54      52.168  41.759  52.424  1.00 98.31           N
ATOM    435  C   LYS A  54      57.954  40.491  53.689  1.00 98.31           C
ATOM    436  O   LYS A  54      57.420  41.072  54.628  1.00 98.31           O
ATOM    437  N   TYR A  55      58.987  39.645  53.858  1.00111.52           N
ATOM    438  CA  TYR A  55      59.598  39.465  55.141  1.00111.52           C
ATOM    439  CB  TYR A  55      60.723  38.420  55.082  1.00111.52           C
ATOM    440  CG  TYR A  55      61.319  38.272  56.437  1.00111.52           C
ATOM    441  CD1 TYR A  55      60.737  37.446  57.364  1.00111.52           C
ATOM    442  CD2 TYR A  55      62.453  38.968  56.789  1.00111.52           C
ATOM    443  CE1 TYR A  55      61.288  37.304  58.618  1.00111.52           C
ATOM    444  CE2 TYR A  55      63.008  38.829  58.040  1.00111.52           C
ATOM    445  CZ  TYR A  55      62.425  37.991  58.960  1.00111.52           C
ATOM    446  OH  TYR A  55      62.990  37.837  60.245  1.00111.52           O
ATOM    447  C   TYR A  55      60.174  40.798  55.526  1.00111.52           C
ATOM    448  O   TYR A  55      60.053  41.230  56.671  1.00111.52           O
ATOM    449  N   SER A  56      60.810  41.481  54.557  1.00 95.75           N
ATOM    450  CA  SER A  56      61.369  42.793  54.732  1.00 95.75           C
ATOM    451  CB  SER A  56      62.060  43.268  53.441  1.00 95.75           C
ATOM    452  OG  SER A  56      62.606  44.567  53.606  1.00 95.75           O
ATOM    453  C   SER A  56      60.270  43.767  55.052  1.00 95.75           C
ATOM    454  O   SER A  56      60.404  44.588  55.959  1.00 95.75           O
ATOM    455  N   GLU A  57      59.135  43.690  54.325  1.00 69.33           N
ATOM    456  CA  GLU A  57      58.032  44.599  54.497  1.00 69.33           C
ATOM    457  CB  GLU A  57      56.848  44.255  53.571  1.00 69.33           C
ATOM    458  CG  GLU A  57      55.650  45.199  53.703  1.00 69.33           C
ATOM    459  CD  GLU A  57      54.417  44.436  53.235  1.00 69.33           C
ATOM    460  OE1 GLU A  57      53.991  43.512  53.977  1.00 69.33           O
ATOM    461  OE2 GLU A  57      53.890  44.763  52.139  1.00 69.33           O
ATOM    462  C   GLU A  57      57.506  44.466  55.896  1.00 69.33           C
ATOM    463  O   GLU A  57      57.242  45.456  56.579  1.00 69.33           O
ATOM    464  N   LYS A  58      57.370  43.212  56.354  1.00117.89           N
ATOM    465  CA  LYS A  58      56.824  42.872  57.633  1.00117.89           C
ATOM    466  CB  LYS A  58      56.785  41.338  57.802  1.00117.89           C
ATOM    467  CG  LYS A  58      56.202  40.801  59.115  1.00117.89           C
ATOM    468  CD  LYS A  58      57.062  41.065  60.352  1.00117.89           C
ATOM    469  CE  LYS A  58      56.458  40.525  61.653  1.00117.89           C
ATOM    470  NZ  LYS A  58      55.236  41.285  61.990  1.00117.89           N
ATOM    471  C   LYS A  58      57.680  43.499  58.698  1.00117.89           C
ATOM    472  O   LYS A  58      57.174  44.099  59.646  1.00117.89           O
ATOM    473  N   LYS A  59      59.011  43.408  58.554  1.00130.35           N
ATOM    474  CA  LYS A  59      59.898  43.944  59.546  1.00130.35           C
ATOM    475  CB  LYS A  59      61.368  43.660  59.245  1.00130.35           C
ATOM    476  CG  LYS A  59      61.674  42.171  59.153  1.00130.35           C
ATOM    477  CD  LYS A  59      63.055  41.881  58.574  1.00130.35           C
ATOM    478  CE  LYS A  59      63.236  42.378  57.139  1.00130.35           C
ATOM    479  NZ  LYS A  59      64.447  41.768  56.551  1.00130.35           N
ATOM    480  C   LYS A  59      59.762  45.437  59.613  1.00130.35           C
ATOM    481  O   LYS A  59      59.834  46.020  60.694  1.00130.35           O
ATOM    482  N   LEU A  60      59.619  46.124  58.461  1.00119.03           N
ATOM    483  CA  LEU A  60      59.477  47.548  58.565  1.00119.03           C
ATOM    484  CB  LEU A  60      59.470  48.328  57.229  1.00119.03           C
ATOM    485  CG  LEU A  60      60.856  48.550  56.581  1.00119.03           C
ATOM    486  CD1 LEU A  60      61.745  49.453  57.449  1.00119.03           C
ATOM    487  CD2 LEU A  60      61.552  47.233  56.223  1.00119.03           C
ATOM    488  C   LEU A  60      58.203  47.893  59.278  1.00119.03           C
ATOM    489  O   LEU A  60      58.210  48.737  60.171  1.00119.03           O
ATOM    490  N   MET A  61      57.077  47.231  58.938  1.00 63.75           N
ATOM    491  CA  MET A  61      55.813  47.610  59.527  1.00 63.75           C
ATOM    492  CB  MET A  61      54.602  46.820  58.993  1.00 63.75           C
ATOM    493  CG  MET A  61      54.192  47.159  57.556  1.00 63.75           C
ATOM    494  SD  MET A  61      52.500  46.641  57.115  1.00 63.75           S
ATOM    495  CE  MET A  61      52.800  44.850  57.152  1.00 63.75           C
ATOM    496  C   MET A  61      55.807  47.427  61.016  1.00 63.75           C
ATOM    497  O   MET A  61      55.327  48.300  61.738  1.00 63.75           O
ATOM    498  N   ASP A  62      56.315  46.288  61.526  1.00 85.43           N
ATOM    499  CA  ASP A  62      56.320  46.079  62.948  1.00 85.43           C
ATOM    500  CB  ASP A  62      56.423  44.593  63.403  1.00 85.43           C
ATOM    501  CG  ASP A  62      57.613  43.845  62.821  1.00 85.43           C
ATOM    502  OD1 ASP A  62      58.475  44.484  62.170  1.00 85.43           O
ATOM    503  OD2 ASP A  62      57.671  42.602  63.016  1.00 85.43           O
ATOM    504  C   ASP A  62      57.307  46.996  63.605  1.00 85.43           C
ATOM    505  O   ASP A  62      57.219  47.244  64.806  1.00 85.43           O
ATOM    506  N   SER A  63      58.315  47.470  62.840  1.00 52.88           N
ATOM    507  CA  SER A  63      59.270  48.444  63.300  1.00 52.88           C
ATOM    508  CB  SER A  63      60.481  48.575  62.356  1.00 52.88           C
ATOM    509  OG  SER A  63      61.393  49.536  62.868  1.00 52.88           O
ATOM    510  C   SER A  63      58.603  49.793  63.363  1.00 52.88           C
ATOM    511  O   SER A  63      59.067  50.680  64.080  1.00 52.88           O
ATOM    512  N   PHE A  64      57.508  50.001  62.594  1.00 97.13           N
ATOM    513  CA  PHE A  64      56.816  51.264  62.613  1.00 97.13           C
ATOM    514  CB  PHE A  64      55.818  51.492  61.450  1.00 97.13           C
ATOM    515  CG  PHE A  64      56.492  51.659  60.124  1.00 97.13           C
ATOM    516  CD1 PHE A  64      57.342  52.714  59.882  1.00 97.13           C
ATOM    517  CD2 PHE A  64      56.223  50.790  59.090  1.00 97.13           C
ATOM    518  CE1 PHE A  64      57.937  52.870  58.650  1.00 97.13           C
ATOM    519  CE2 PHE A  64      56.810  50.941  57.855  1.00 97.13           C
ATOM    520  CZ  PHE A  64      57.676  51.983  57.632  1.00 97.13           C
ATOM    521  C   PHE A  64      55.997  51.334  63.869  1.00 97.13           C
ATOM    522  O   PHE A  64      55.584  50.310  64.407  1.00 97.13           O
ATOM    523  N   SER A  65      55.767  52.556  64.393  1.00 82.03           N
ATOM    524  CA  SER A  65      54.957  52.705  65.572  1.00 82.03           C
ATOM    525  CB  SER A  65      55.793  52.869  66.846  1.00 82.03           C
ATOM    526  OG  SER A  65      56.678  53.963  66.673  1.00 82.03           O
ATOM    527  C   SER A  65      54.162  53.957  65.404  1.00 82.03           C
ATOM    528  O   SER A  65      54.518  54.818  64.600  1.00 82.03           O
ATOM    529  N   PRO A  66      53.077  54.102  66.120  1.00 91.52           N
ATOM    530  CA  PRO A  66      52.313  55.307  65.986  1.00 91.52           C
ATOM    531  CD  PRO A  66      52.253  52.980  66.530  1.00 91.52           C
ATOM    532  CB  PRO A  66      50.956  55.025  66.633  1.00 91.52           C
ATOM    533  CG  PRO A  66      51.124  53.654  67.323  1.00 91.52           C
ATOM    534  C   PRO A  66      53.103  56.433  66.573  1.00 91.52           C
ATOM    535  O   PRO A  66      53.687  56.253  67.642  1.00 91.52           O
ATOM    536  N   SER A  67      53.094  57.612  65.914  1.00 64.48           N
ATOM    537  CA  SER A  67      53.946  58.693  66.324  1.00 64.48           C
ATOM    538  CB  SER A  67      54.320  59.617  65.153  1.00 64.48           C
ATOM    539  OG  SER A  67      54.930  58.871  64.109  1.00 64.48           O
ATOM    540  C   SER A  67      53.229  59.540  67.330  1.00 64.48           C
ATOM    541  O   SER A  67      52.614  60.546  66.986  1.00 64.48           O
ATOM    542  N   LEU A  68      53.301  59.129  68.610  1.00117.79           N
ATOM    543  CA  LEU A  68      52.692  59.797  69.727  1.00117.79           C
ATOM    544  CB  LEU A  68      52.468  58.868  70.930  1.00117.79           C
ATOM    545  CG  LEU A  68      51.325  57.858  70.691  1.00117.79           C
ATOM    546  CD1 LEU A  68      51.623  56.924  69.511  1.00117.79           C
ATOM    547  CD2 LEU A  68      50.979  57.089  71.972  1.00117.79           C
ATOM    548  C   LEU A  68      53.408  61.048  70.187  1.00117.79           C
ATOM    549  O   LEU A  68      52.755  61.979  70.660  1.00117.79           O
ATOM    550  N   SER A  69      54.759  61.107  70.080  1.00 67.39           N
ATOM    551  CA  SER A  69      55.553  62.168  70.668  1.00 67.39           C
ATOM    552  CB  SER A  69      57.060  61.864  70.715  1.00 67.39           C
ATOM    553  OG  SER A  69      57.542  61.603  69.407  1.00 67.39           O
ATOM    554  C   SER A  69      55.358  63.516  70.032  1.00 67.39           C
ATOM    555  O   SER A  69      54.860  63.659  68.916  1.00 67.39           O
ATOM    556  N   GLN A  70      55.808  64.548  70.784  1.00118.37           N
ATOM    557  CA  GLN A  70      55.596  65.954  70.541  1.00118.37           C
ATOM    558  CB  GLN A  70      56.184  66.888  71.622  1.00118.37           C
ATOM    559  CG  GLN A  70      57.680  67.228  71.492  1.00118.37           C
ATOM    560  CD  GLN A  70      58.613  66.048  71.726  1.00118.37           C
ATOM    561  OE1 GLN A  70      58.220  64.906  71.952  1.00118.37           O
ATOM    562  NE2 GLN A  70      59.937  66.355  71.657  1.00118.37           N
ATOM    563  C   GLN A  70      56.257  66.402  69.276  1.00118.37           C
ATOM    564  O   GLN A  70      55.749  67.300  68.610  1.00118.37           O
ATOM    565  N   ASP A  71      57.421  65.830  68.926  1.00 79.35           N
ATOM    566  CA  ASP A  71      58.179  66.296  67.796  1.00 79.35           C
ATOM    567  CB  ASP A  71      59.582  65.677  67.650  1.00 79.35           C
ATOM    568  CG  ASP A  71      59.457  64.208  67.276  1.00 79.35           C
ATOM    569  OD1 ASP A  71      58.380  63.609  67.535  1.00 79.35           O
ATOM    570  OD2 ASP A  71      60.447  63.664  66.718  1.00 79.35           O
ATOM    571  C   ASP A  71      57.464  66.029  66.506  1.00 79.35           C
ATOM    572  O   ASP A  71      57.798  66.650  65.500  1.00 79.35           O
ATOM    573  N   LYS A  72      56.489  65.094  66.494  1.00141.85           N
ATOM    574  CA  LYS A  72      55.853  64.614  65.289  1.00141.85           C
ATOM    575  CB  LYS A  72      54.550  63.829  65.533  1.00141.85           C
ATOM    576  CG  LYS A  72      53.388  64.698  66.019  1.00141.85           C
ATOM    577  CD  LYS A  72      52.041  63.984  65.937  1.00141.85           C
ATOM    578  CE  LYS A  72      51.945  63.003  64.766  1.00141.85           C
ATOM    579  NZ  LYS A  72      50.831  62.054  64.982  1.00141.85           N
ATOM    580  C   LYS A  72      55.556  65.699  64.293  1.00141.85           C
ATOM    581  O   LYS A  72      54.915  66.707  64.590  1.00141.85           O
ATOM    582  N   MET A  73      56.048  65.480  63.051  1.00 62.95           N
ATOM    583  CA  MET A  73      55.900  66.391  61.956  1.00 62.95           C
ATOM    584  CB  MET A  73      56.819  66.097  60.755  1.00 62.95           C
ATOM    585  CG  MET A  73      58.296  66.377  61.028  1.00 62.95           C
ATOM    586  SD  MET A  73      59.343  66.369  59.541  1.00 62.95           S
ATOM    587  CE  MET A  73      59.628  64.578  59.601  1.00 62.95           C
ATOM    588  C   MET A  73      54.495  66.328  61.464  1.00 62.95           C
ATOM    589  O   MET A  73      53.739  65.418  61.799  1.00 62.95           O
ATOM    590  N   ASP A  74      54.107  67.328  60.651  1.00 62.94           N
ATOM    591  CA  ASP A  74      52.746  67.438  60.225  1.00 62.94           C
ATOM    592  CB  ASP A  74      52.467  68.782  59.535  1.00 62.94           C
ATOM    593  CG  ASP A  74      52.714  69.855  60.593  1.00 62.94           C
ATOM    594  OD1 ASP A  74      52.952  69.475  61.772  1.00 62.94           O
ATOM    595  OD2 ASP A  74      52.675  71.064  60.243  1.00 62.94           O
ATOM    596  C   ASP A  74      52.361  66.298  59.333  1.00 62.94           C
ATOM    597  O   ASP A  74      52.928  66.088  58.261  1.00 62.94           O
ATOM    598  N   GLY A  75      51.336  65.541  59.776  1.00 34.06           N
ATOM    599  CA  GLY A  75      50.791  64.449  59.022  1.00 34.06           C
ATOM    600  C   GLY A  75      51.446  63.160  59.416  1.00 34.06           C
ATOM    601  O   GLY A  75      50.982  62.094  59.018  1.00 34.06           O
ATOM    602  N   GLU A  76      52.525  63.210  60.225  1.00 82.96           N
ATOM    603  CA  GLU A  76      53.251  62.009  60.551  1.00 82.96           C
ATOM    604  CB  GLU A  76      54.541  62.277  61.355  1.00 82.96           C
ATOM    605  CG  GLU A  76      55.404  61.037  61.616  1.00 82.96           C
ATOM    606  CD  GLU A  76      56.526  61.408  62.586  1.00 82.96           C
ATOM    607  OE1 GLU A  76      57.078  62.534  62.461  1.00 82.96           O
ATOM    608  OE2 GLU A  76      56.840  60.567  63.471  1.00 82.96           O
ATOM    609  C   GLU A  76      52.405  61.096  61.381  1.00 82.96           C
ATOM    610  O   GLU A  76      52.070  61.416  62.522  1.00 82.96           O
ATOM    611  N   PHE A  77      51.974  59.966  60.780  1.00 99.48           N
ATOM    612  CA  PHE A  77      51.269  58.916  61.456  1.00 99.48           C
ATOM    613  CB  PHE A  77      50.231  58.200  60.566  1.00 99.48           C
ATOM    614  CG  PHE A  77      50.843  57.644  59.329  1.00 99.48           C
ATOM    615  CD1 PHE A  77      51.088  58.442  58.232  1.00 99.48           C
ATOM    616  CD2 PHE A  77      51.140  56.305  59.260  1.00 99.48           C
ATOM    617  CE1 PHE A  77      51.641  57.910  57.092  1.00 99.48           C
ATOM    618  CE2 PHE A  77      51.690  55.769  58.121  1.00 99.48           C
ATOM    619  CZ  PHE A  77      51.941  56.571  57.035  1.00 99.48           C
ATOM    620  C   PHE A  77      52.178  57.928  62.143  1.00 99.48           C
ATOM    621  O   PHE A  77      51.852  57.441  63.226  1.00 99.48           O
ATOM    622  N   ALA A  78      53.340  57.582  61.540  1.00 52.99           N
ATOM    623  CA  ALA A  78      54.162  56.577  62.166  1.00 52.99           C
ATOM    624  CB  ALA A  78      53.844  55.157  61.663  1.00 52.99           C
ATOM    625  C   ALA A  78      55.611  56.840  61.866  1.00 52.99           C
ATOM    626  O   ALA A  78      55.942  57.558  60.924  1.00 52.99           O
ATOM    627  N   HIS A  79      56.520  56.278  62.700  1.00 71.71           N
ATOM    628  CA  HIS A  79      57.934  56.414  62.483  1.00 71.71           C
ATOM    629  ND1 HIS A  79      58.961  56.346  65.477  1.00 71.71           N
ATOM    630  CG  HIS A  79      58.468  57.416  64.764  1.00 71.71           C
ATOM    631  CB  HIS A  79      58.586  57.561  63.274  1.00 71.71           C
ATOM    632  NE2 HIS A  79      58.061  57.734  66.962  1.00 71.71           N
ATOM    633  CD2 HIS A  79      57.920  58.253  65.687  1.00 71.71           C
ATOM    634  CE1 HIS A  79      58.693  56.587  66.784  1.00 71.71           C
ATOM    635  C   HIS A  79      58.626  55.139  62.891  1.00 71.71           C
ATOM    636  O   HIS A  79      58.066  54.328  63.628  1.00 71.71           O
ATOM    637  N   ALA A  80      59.866  54.921  62.378  1.00 54.38           N
ATOM    638  CA  ALA A  80      60.659  53.769  62.728  1.00 54.38           C
ATOM    639  CB  ALA A  80      60.655  52.671  61.649  1.00 54.38           C
ATOM    640  C   ALA A  80      62.072  54.248  62.874  1.00 54.38           C
ATOM    641  O   ALA A  80      62.560  55.020  62.048  1.00 54.38           O
ATOM    642  N   ASN A  81      62.772  53.790  63.933  1.00 67.58           N
ATOM    643  CA  ASN A  81      64.106  54.261  64.174  1.00 67.58           C
ATOM    644  CB  ASN A  81      64.251  54.867  65.580  1.00 67.58           C
ATOM    645  CG  ASN A  81      63.170  55.934  65.741  1.00 67.58           C
ATOM    646  OD1 ASN A  81      63.259  57.046  65.222  1.00 67.58           O
ATOM    647  ND2 ASN A  81      62.087  55.568  66.479  1.00 67.58           N
ATOM    648  C   ASN A  81      65.016  53.075  64.091  1.00 67.58           C
ATOM    649  O   ASN A  81      65.039  52.239  64.993  1.00 67.58           O
ATOM    650  N   ILE A  82      65.799  52.974  63.001  1.00 72.90           N
ATOM    651  CA  ILE A  82      66.622  51.812  62.881  1.00 72.90           C
ATOM    652  CB  ILE A  82      66.085  50.852  61.858  1.00 72.90           C
ATOM    653  CG2 ILE A  82      67.038  49.650  61.789  1.00 72.90           C
ATOM    654  CG1 ILE A  82      64.633  50.451  62.173  1.00 72.90           C
ATOM    655  CD1 ILE A  82      63.952  49.753  60.996  1.00 72.90           C
ATOM    656  C   ILE A  82      68.009  52.199  62.432  1.00 72.90           C
ATOM    657  O   ILE A  82      68.173  53.007  61.521  1.00 72.90           O
ATOM    658  N   ASP A  83      69.046  51.653  63.104  1.00123.85           N
ATOM    659  CA  ASP A  83      70.418  51.704  62.665  1.00123.85           C
ATOM    660  CB  ASP A  83      70.505  51.050  61.264  1.00123.85           C
ATOM    661  CG  ASP A  83      71.920  51.030  60.720  1.00123.85           C
ATOM    662  OD1 ASP A  83      72.850  50.683  61.498  1.00123.85           O
ATOM    663  OD2 ASP A  83      72.099  51.395  59.525  1.00123.85           O
ATOM    664  C   ASP A  83      70.985  53.104  62.595  1.00123.85           C
ATOM    665  O   ASP A  83      72.144  53.289  62.220  1.00123.85           O
ATOM    666  N   GLY A  84      70.279  54.135  63.087  1.00 59.58           N
ATOM    667  CA  GLY A  84      70.839  55.436  62.837  1.00 59.58           C
ATOM    668  C   GLY A  84      70.157  55.977  61.617  1.00 59.58           C
ATOM    669  O   GLY A  84      70.741  56.693  60.804  1.00 59.58           O
ATOM    670  N   ILE A  85      68.893  55.564  61.444  1.00214.31           N
ATOM    671  CA  ILE A  85      68.036  56.014  60.399  1.00214.31           C
ATOM    672  CB  ILE A  85      67.822  54.946  59.382  1.00214.31           C
ATOM    673  CG2 ILE A  85      66.664  55.396  58.501  1.00214.31           C
ATOM    674  CG1 ILE A  85      69.121  54.623  58.626  1.00214.31           C
ATOM    675  CD1 ILE A  85      70.204  53.943  59.465  1.00214.31           C
ATOM    676  C   ILE A  85      66.708  56.244  61.056  1.00214.31           C
ATOM    677  O   ILE A  85      66.382  55.544  62.012  1.00214.31           O
ATOM    678  N   SER A  86      65.912  57.241  60.612  1.00 80.89           N
ATOM    679  CA  SER A  86      64.637  57.366  61.260  1.00 80.89           C
ATOM    680  CB  SER A  86      64.617  58.480  62.328  1.00 80.89           C
ATOM    681  OG  SER A  86      63.351  58.535  62.968  1.00 80.89           O
ATOM    682  C   SER A  86      63.586  57.650  60.215  1.00 80.89           C
ATOM    683  O   SER A  86      63.444  58.780  59.752  1.00 80.89           O
ATOM    684  N   ILE A  87      62.783  56.622  59.863  1.00 96.67           N
ATOM    685  CA  ILE A  87      61.733  56.687  58.880  1.00 96.67           C
ATOM    686  CB  ILE A  87      61.126  55.343  58.573  1.00 96.67           C
ATOM    687  CG2 ILE A  87      59.804  55.556  57.818  1.00 96.67           C
ATOM    688  CG1 ILE A  87      62.113  54.406  57.867  1.00 96.67           C
ATOM    689  CD1 ILE A  87      61.585  52.974  57.840  1.00 96.67           C
ATOM    690  C   ILE A  87      60.590  57.485  59.434  1.00 96.67           C
ATOM    691  O   ILE A  87      60.218  57.313  60.592  1.00 96.67           O
ATOM    692  N   ARG A  88      60.027  58.408  58.623  1.00142.23           N
ATOM    693  CA  ARG A  88      58.865  59.131  59.071  1.00142.23           C
ATOM    694  CB  ARG A  88      59.148  60.621  59.373  1.00142.23           C
ATOM    695  CG  ARG A  88      60.168  60.821  60.503  1.00142.23           C
ATOM    696  CD  ARG A  88      59.570  60.934  61.914  1.00142.23           C
ATOM    697  NE  ARG A  88      60.675  60.706  62.899  1.00142.23           N
ATOM    698  CZ  ARG A  88      60.480  60.910  64.237  1.00142.23           C
ATOM    699  NH1 ARG A  88      59.261  61.328  64.686  1.00142.23           N
ATOM    700  NH2 ARG A  88      61.496  60.688  65.123  1.00142.23           N
ATOM    701  C   ARG A  88      57.832  59.067  57.976  1.00142.23           C
ATOM    702  O   ARG A  88      58.042  59.603  56.888  1.00142.23           O
ATOM    703  N   LEU A  89      56.682  58.402  58.231  1.00123.11           N
ATOM    704  CA  LEU A  89      55.660  58.370  57.220  1.00123.11           C
ATOM    705  CB  LEU A  89      54.922  57.032  57.002  1.00123.11           C
ATOM    706  CG  LEU A  89      55.773  55.955  56.295  1.00123.11           C
ATOM    707  CD1 LEU A  89      56.853  55.384  57.225  1.00123.11           C
ATOM    708  CD2 LEU A  89      54.895  54.875  55.638  1.00123.11           C
ATOM    709  C   LEU A  89      54.647  59.421  57.542  1.00123.11           C
ATOM    710  O   LEU A  89      54.109  59.471  58.650  1.00123.11           O
ATOM    711  N   CYS A  90      54.373  60.299  56.553  1.00 57.05           N
ATOM    712  CA  CYS A  90      53.463  61.378  56.787  1.00 57.05           C
ATOM    713  CB  CYS A  90      54.129  62.769  56.729  1.00 57.05           C
ATOM    714  SG  CYS A  90      55.309  63.027  58.092  1.00 57.05           S
ATOM    715  C   CYS A  90      52.366  61.325  55.777  1.00 57.05           C
ATOM    716  O   CYS A  90      52.596  61.029  54.605  1.00 57.05           O
ATOM    717  N   LEU A  91      51.128  61.607  56.231  1.00137.40           N
ATOM    718  CA  LEU A  91      50.021  61.502  55.331  1.00137.40           C
ATOM    719  CB  LEU A  91      49.026  60.423  55.816  1.00137.40           C
ATOM    720  CG  LEU A  91      47.964  59.958  54.798  1.00137.40           C
ATOM    721  CD1 LEU A  91      46.917  61.040  54.517  1.00137.40           C
ATOM    722  CD2 LEU A  91      48.627  59.410  53.523  1.00137.40           C
ATOM    723  C   LEU A  91      49.357  62.845  55.239  1.00137.40           C
ATOM    724  O   LEU A  91      48.580  63.244  56.106  1.00137.40           O
ATOM    725  N   ASN A  92      49.677  63.583  54.160  1.00 80.94           N
ATOM    726  CA  ASN A  92      49.080  64.856  53.870  1.00 80.94           C
ATOM    727  CB  ASN A  92      49.959  65.729  52.963  1.00 80.94           C
ATOM    728  CG  ASN A  92      51.236  66.069  53.729  1.00 80.94           C
ATOM    729  OD1 ASN A  92      52.252  65.393  53.573  1.00 80.94           O
ATOM    730  ND2 ASN A  92      51.192  67.142  54.563  1.00 80.94           N
ATOM    731  C   ASN A  92      47.800  64.510  53.186  1.00 80.94           C
ATOM    732  O   ASN A  92      47.498  63.326  53.040  1.00 80.94           O
ATOM    733  N   LYS A  93      47.001  65.510  52.750  1.00209.50           N
ATOM    734  CA  LYS A  93      45.690  65.165  52.273  1.00209.50           C
ATOM    735  CB  LYS A  93      44.804  66.373  51.947  1.00209.50           C
ATOM    736  CG  LYS A  93      44.447  67.163  53.212  1.00209.50           C
ATOM    737  CD  LYS A  93      43.802  66.299  54.301  1.00209.50           C
ATOM    738  CE  LYS A  93      44.727  65.985  55.482  1.00209.50           C
ATOM    739  NZ  LYS A  93      45.673  64.897  55.147  1.00209.50           N
ATOM    740  C   LYS A  93      45.731  64.175  51.152  1.00209.50           C
ATOM    741  O   LYS A  93      46.121  64.464  50.022  1.00209.50           O
ATOM    742  N   GLY A  94      45.344  62.936  51.533  1.00 45.37           N
ATOM    743  CA  GLY A  94      45.172  61.777  50.707  1.00 45.37           C
ATOM    744  C   GLY A  94      46.477  61.359  50.111  1.00 45.37           C
ATOM    745  O   GLY A  94      46.493  60.626  49.122  1.00 45.37           O
ATOM    746  N   ILE A  95      47.605  61.799  50.686  1.00 71.76           N
ATOM    747  CA  ILE A  95      48.850  61.462  50.070  1.00 71.76           C
ATOM    748  CB  ILE A  95      49.428  62.639  49.353  1.00 71.76           C
ATOM    749  CG2 ILE A  95      48.453  63.034  48.230  1.00 71.76           C
ATOM    750  CG1 ILE A  95      49.685  63.768  50.362  1.00 71.76           C
ATOM    751  CD1 ILE A  95      50.396  64.977  49.768  1.00 71.76           C
ATOM    752  C   ILE A  95      49.815  61.036  51.130  1.00 71.76           C
ATOM    753  O   ILE A  95      49.967  61.706  52.150  1.00 71.76           O
ATOM    754  N   CYS A  96      50.514  59.905  50.897  1.00 61.13           N
ATOM    755  CA  CYS A  96      51.424  59.408  51.885  1.00 61.13           C
ATOM    756  CB  CYS A  96      51.137  57.947  52.290  1.00 61.13           C
ATOM    757  SG  CYS A  96      52.167  57.349  53.667  1.00 61.13           S
ATOM    758  C   CYS A  96      52.832  59.493  51.373  1.00 61.13           C
ATOM    759  O   CYS A  96      53.217  58.843  50.400  1.00 61.13           O
ATOM    760  N   SER A  97      53.630  60.346  52.044  1.00 69.61           N
ATOM    761  CA  SER A  97      55.019  60.553  51.777  1.00 69.61           C
ATOM    762  CB  SER A  97      55.441  61.996  52.106  1.00 69.61           C
ATOM    763  OG  SER A  97      54.620  62.914  51.399  1.00 69.61           O
ATOM    764  C   SER A  97      55.774  59.663  52.714  1.00 69.61           C
ATOM    765  O   SER A  97      55.247  59.264  53.753  1.00 69.61           O
ATOM    766  N   VAL A  98      57.023  59.285  52.364  1.00 69.41           N
ATOM    767  CA  VAL A  98      57.805  58.566  53.326  1.00 69.41           C
ATOM    768  CB  VAL A  98      57.923  57.093  53.069  1.00 69.41           C
ATOM    769  CG1 VAL A  98      58.857  56.503  54.137  1.00 69.41           C
ATOM    770  CG2 VAL A  98      56.515  56.474  53.092  1.00 69.41           C
ATOM    771  C   VAL A  98      59.187  59.136  53.308  1.00 69.41           C
ATOM    772  O   VAL A  98      59.846  59.160  52.269  1.00 69.41           O
ATOM    773  N   PHE A  99      59.663  59.590  54.486  1.00 91.74           N
ATOM    774  CA  PHE A  99      60.971  60.151  54.645  1.00 91.74           C
ATOM    775  CB  PHE A  99      61.127  60.967  55.941  1.00 91.74           C
ATOM    776  CG  PHE A  99      60.250  62.170  55.967  1.00 91.74           C
ATOM    777  CD1 PHE A  99      58.879  62.055  55.963  1.00 91.74           C
ATOM    778  CD2 PHE A  99      60.806  63.424  56.061  1.00 91.74           C
ATOM    779  CE1 PHE A  99      58.080  63.173  56.007  1.00 91.74           C
ATOM    780  CE2 PHE A  99      60.011  64.545  56.110  1.00 91.74           C
ATOM    781  CZ  PHE A  99      58.643  64.423  56.078  1.00 91.74           C
ATOM    782  C   PHE A  99      61.901  59.004  54.885  1.00 91.74           C
ATOM    783  O   PHE A  99      61.736  58.253  55.846  1.00 91.74           O
ATOM    784  N   TYR A 100      62.904  58.849  54.009  1.00 59.89           N
ATOM    785  CA  TYR A 100      63.922  57.859  54.184  1.00 59.89           C
ATOM    786  CB  TYR A 100      63.670  56.563  53.400  1.00 59.89           C
ATOM    787  CG  TYR A 100      63.399  56.958  51.993  1.00 59.89           C
ATOM    788  CD1 TYR A 100      64.427  57.170  51.104  1.00 59.89           C
ATOM    789  CD2 TYR A 100      62.102  57.122  51.576  1.00 59.89           C
ATOM    790  CE1 TYR A 100      64.174  57.539  49.802  1.00 59.89           C
ATOM    791  CE2 TYR A 100      61.843  57.489  50.279  1.00 59.89           C
ATOM    792  CZ  TYR A 100      62.872  57.695  49.392  1.00 59.89           C
ATOM    793  OH  TYR A 100      62.576  58.068  48.065  1.00 59.89           O
ATOM    794  C   TYR A 100      65.162  58.535  53.618  1.00 59.89           C
ATOM    795  O   TYR A 100      65.015  59.662  53.072  1.00 59.89           O
ATOM    796  OXT TYR A 100      66.269  57.947  53.734  1.00 59.89           O
TER
END
