# Supplementary material for: Effective Identification of Bacterial Type III Secretion Signals Using Joint Element Features
Source: PLoS One. 2013 Apr 4;8(4):e59754. doi: 10.1371/journal.pone.0059754 (PMC3617162; doi:10.1371/journal.pone.0059754)
Supplement: Zip file S1 — Predicted 3D structure of T3S and non-T3S signal sequences. (ZIP) [file pone.0059754.s017.zip › Supplemental_Zip_FileS1.Predicted_structure/Pos/model11.pdb]

HEADER protein
METHOD
METHOD    The models are generated by I-TASSER which combines the
METHOD    methods of threading, ab initio modeling and structural
METHOD    refinement. The procedure is fully automated.
METHOD
METHOD    Please cite following articles when you use the I-TASSER server:
METHOD 1. Ambrish Roy, Alper Kucukural, Yang Zhang. I-TASSER: a unified
METHOD    platform for automated protein structure and function prediction.
METHOD    Nature Protocols, vol 5, 725-738 (2010). 
METHOD 2. Yang Zhang. I-TASSER server for protein 3D structure prediction.
METHOD    BMC Bioinformatics, vol 9, 40 (2008).
METHOD
MODEL  1
REMARK PARENT N/A
ATOM      1  N   LYS A   1      62.215  69.555  63.727  1.00                  
ATOM      2  CA  LYS A   1      63.278  70.538  63.938  1.00                  
ATOM      3  HA  LYS A   1      64.007  70.417  63.139  1.00                  
ATOM      4  CB  LYS A   1      62.670  71.959  63.849  1.00                  
ATOM      5  HB1 LYS A   1      61.990  72.013  62.996  1.00                  
ATOM      6  HB2 LYS A   1      63.490  72.648  63.639  1.00                  
ATOM      7  CG  LYS A   1      61.955  72.483  65.121  1.00                  
ATOM      8  HG1 LYS A   1      61.685  73.523  64.953  1.00                  
ATOM      9  HG2 LYS A   1      62.659  72.497  65.953  1.00                  
ATOM     10  CD  LYS A   1      60.693  71.720  65.579  1.00                  
ATOM     11  HD1 LYS A   1      60.375  72.111  66.547  1.00                  
ATOM     12  HD2 LYS A   1      60.935  70.668  65.721  1.00                  
ATOM     13  CE  LYS A   1      59.538  71.832  64.583  1.00                  
ATOM     14  HE1 LYS A   1      58.761  71.110  64.850  1.00                  
ATOM     15  HE2 LYS A   1      59.909  71.568  63.588  1.00                  
ATOM     16  NZ  LYS A   1      58.975  73.203  64.562  1.00                  
ATOM     17  HZ1 LYS A   1      58.452  73.390  63.709  1.00                  
ATOM     18  HZ2 LYS A   1      58.413  73.459  65.368  1.00                  
ATOM     19  HZ3 LYS A   1      59.708  73.903  64.449  1.00                  
ATOM     20  C   LYS A   1      64.028  70.384  65.256  1.00                  
ATOM     21  O   LYS A   1      65.064  71.023  65.459  1.00                  
ATOM     22  N   ILE A   2      63.466  69.637  66.207  1.00                  
ATOM     23  H   ILE A   2      62.648  69.111  65.933  1.00                  
ATOM     24  CA  ILE A   2      64.097  69.411  67.516  1.00                  
ATOM     25  HA  ILE A   2      64.332  70.386  67.946  1.00                  
ATOM     26  CB  ILE A   2      63.157  68.669  68.497  1.00                  
ATOM     27  HB  ILE A   2      63.695  68.528  69.435  1.00                  
ATOM     28  CG2 ILE A   2      61.934  69.559  68.812  1.00                  
ATOM     29 1HG2 ILE A   2      61.394  69.138  69.661  1.00                  
ATOM     30 2HG2 ILE A   2      62.265  70.561  69.082  1.00                  
ATOM     31 3HG2 ILE A   2      61.269  69.599  67.950  1.00                  
ATOM     32  CG1 ILE A   2      62.717  67.282  67.977  1.00                  
ATOM     33 1HG1 ILE A   2      63.603  66.726  67.678  1.00                  
ATOM     34 2HG1 ILE A   2      62.079  67.401  67.100  1.00                  
ATOM     35  CD1 ILE A   2      61.973  66.447  69.017  1.00                  
ATOM     36  HD1 ILE A   2      61.799  65.459  68.602  1.00                  
ATOM     37  HD2 ILE A   2      62.568  66.336  69.922  1.00                  
ATOM     38  HD3 ILE A   2      61.009  66.888  69.259  1.00                  
ATOM     39  C   ILE A   2      65.415  68.663  67.332  1.00                  
ATOM     40  O   ILE A   2      65.603  67.891  66.391  1.00                  
ATOM     41  N   SER A   3      66.357  68.890  68.248  1.00                  
ATOM     42  H   SER A   3      66.103  69.445  69.042  1.00                  
ATOM     43  CA  SER A   3      67.697  68.313  68.215  1.00                  
ATOM     44  HA  SER A   3      67.787  67.589  67.392  1.00                  
ATOM     45  CB  SER A   3      68.704  69.456  67.876  1.00                  
ATOM     46  HB1 SER A   3      69.705  69.032  68.001  1.00                  
ATOM     47  HB2 SER A   3      68.543  70.239  68.611  1.00                  
ATOM     48  OG  SER A   3      68.511  69.929  66.572  1.00                  
ATOM     49  HG  SER A   3      67.600  70.172  66.423  1.00                  
ATOM     50  C   SER A   3      67.982  67.670  69.556  1.00                  
ATOM     51  O   SER A   3      67.678  68.260  70.594  1.00                  
ATOM     52  N   SER A   4      68.485  66.431  69.564  1.00                  
ATOM     53  H   SER A   4      68.873  66.092  68.702  1.00                  
ATOM     54  CA  SER A   4      67.921  65.334  70.364  1.00                  
ATOM     55  HA  SER A   4      68.504  64.441  70.158  1.00                  
ATOM     56  CB  SER A   4      68.041  65.549  71.904  1.00                  
ATOM     57  HB1 SER A   4      67.398  66.362  72.208  1.00                  
ATOM     58  HB2 SER A   4      69.072  65.792  72.132  1.00                  
ATOM     59  OG  SER A   4      67.665  64.363  72.571  1.00                  
ATOM     60  HG  SER A   4      66.707  64.279  72.544  1.00                  
ATOM     61  C   SER A   4      66.474  65.102  69.966  1.00                  
ATOM     62  O   SER A   4      65.589  65.936  70.203  1.00                  
ATOM     63  N   PHE A   5      66.237  64.008  69.251  1.00                  
ATOM     64  H   PHE A   5      66.981  63.352  69.097  1.00                  
ATOM     65  CA  PHE A   5      64.918  63.663  68.731  1.00                  
ATOM     66  HA  PHE A   5      64.492  64.552  68.270  1.00                  
ATOM     67  CB  PHE A   5      65.071  62.588  67.641  1.00                  
ATOM     68  HB1 PHE A   5      64.110  62.442  67.146  1.00                  
ATOM     69  HB2 PHE A   5      65.343  61.648  68.123  1.00                  
ATOM     70  CG  PHE A   5      66.100  62.894  66.554  1.00                  
ATOM     71  CD1 PHE A   5      66.264  64.203  66.055  1.00                  
ATOM     72  HD1 PHE A   5      65.661  65.019  66.424  1.00                  
ATOM     73  CE1 PHE A   5      67.221  64.474  65.065  1.00                  
ATOM     74  HE1 PHE A   5      67.338  65.479  64.681  1.00                  
ATOM     75  CZ  PHE A   5      68.026  63.435  64.563  1.00                  
ATOM     76  HZ  PHE A   5      68.759  63.637  63.796  1.00                  
ATOM     77  CE2 PHE A   5      67.866  62.127  65.055  1.00                  
ATOM     78  HE2 PHE A   5      68.483  61.328  64.665  1.00                  
ATOM     79  CD2 PHE A   5      66.904  61.858  66.044  1.00                  
ATOM     80  HD2 PHE A   5      66.786  60.848  66.410  1.00                  
ATOM     81  C   PHE A   5      63.946  63.252  69.848  1.00                  
ATOM     82  O   PHE A   5      64.291  63.259  71.038  1.00                  
ATOM     83  N   ILE A   6      62.715  62.913  69.467  1.00                  
ATOM     84  H   ILE A   6      62.497  62.953  68.483  1.00                  
ATOM     85  CA  ILE A   6      61.679  62.451  70.396  1.00                  
ATOM     86  HA  ILE A   6      61.472  63.275  71.080  1.00                  
ATOM     87  CB  ILE A   6      60.368  62.113  69.644  1.00                  
ATOM     88  HB  ILE A   6      59.656  61.749  70.387  1.00                  
ATOM     89  CG2 ILE A   6      59.756  63.385  69.034  1.00                  
ATOM     90 1HG2 ILE A   6      58.735  63.193  68.709  1.00                  
ATOM     91 2HG2 ILE A   6      59.732  64.187  69.771  1.00                  
ATOM     92 3HG2 ILE A   6      60.341  63.710  68.174  1.00                  
ATOM     93  CG1 ILE A   6      60.554  61.001  68.582  1.00                  
ATOM     94 1HG1 ILE A   6      61.091  60.164  69.026  1.00                  
ATOM     95 2HG1 ILE A   6      61.145  61.383  67.749  1.00                  
ATOM     96  CD1 ILE A   6      59.229  60.456  68.038  1.00                  
ATOM     97  HD1 ILE A   6      59.427  59.631  67.356  1.00                  
ATOM     98  HD2 ILE A   6      58.612  60.091  68.858  1.00                  
ATOM     99  HD3 ILE A   6      58.694  61.236  67.502  1.00                  
ATOM    100  C   ILE A   6      62.106  61.250  71.255  1.00                  
ATOM    101  O   ILE A   6      63.004  60.483  70.919  1.00                  
ATOM    102  N   SER A   7      61.401  61.080  72.375  1.00                  
ATOM    103  H   SER A   7      60.615  61.684  72.553  1.00                  
ATOM    104  CA  SER A   7      61.717  60.096  73.404  1.00                  
ATOM    105  HA  SER A   7      62.803  60.002  73.455  1.00                  
ATOM    106  CB  SER A   7      61.249  60.652  74.754  1.00                  
ATOM    107  HB1 SER A   7      61.755  61.599  74.945  1.00                  
ATOM    108  HB2 SER A   7      61.501  59.964  75.560  1.00                  
ATOM    109  OG  SER A   7      59.853  60.876  74.738  1.00                  
ATOM    110  HG  SER A   7      59.593  61.267  75.578  1.00                  
ATOM    111  C   SER A   7      61.162  58.683  73.146  1.00                  
ATOM    112  O   SER A   7      60.557  58.383  72.117  1.00                  
ATOM    113  N   THR A   8      61.402  57.783  74.105  1.00                  
ATOM    114  H   THR A   8      61.808  58.123  74.965  1.00                  
ATOM    115  CA  THR A   8      61.289  56.314  74.030  1.00                  
ATOM    116  HA  THR A   8      61.985  55.974  73.264  1.00                  
ATOM    117  CB  THR A   8      61.742  55.696  75.367  1.00                  
ATOM    118  HB  THR A   8      61.441  54.649  75.422  1.00                  
ATOM    119  CG2 THR A   8      63.258  55.770  75.537  1.00                  
ATOM    120 1HG2 THR A   8      63.537  55.320  76.489  1.00                  
ATOM    121 2HG2 THR A   8      63.746  55.217  74.735  1.00                  
ATOM    122 3HG2 THR A   8      63.597  56.806  75.518  1.00                  
ATOM    123  OG1 THR A   8      61.186  56.409  76.455  1.00                  
ATOM    124  HG1 THR A   8      60.271  56.135  76.558  1.00                  
ATOM    125  C   THR A   8      59.936  55.700  73.638  1.00                  
ATOM    126  O   THR A   8      59.874  54.493  73.421  1.00                  
ATOM    127  N   SER A   9      58.862  56.479  73.491  1.00                  
ATOM    128  H   SER A   9      58.950  57.462  73.706  1.00                  
ATOM    129  CA  SER A   9      57.572  56.031  72.922  1.00                  
ATOM    130  HA  SER A   9      57.215  55.169  73.485  1.00                  
ATOM    131  CB  SER A   9      56.541  57.161  73.039  1.00                  
ATOM    132  HB1 SER A   9      55.544  56.762  72.843  1.00                  
ATOM    133  HB2 SER A   9      56.764  57.927  72.294  1.00                  
ATOM    134  OG  SER A   9      56.574  57.759  74.323  1.00                  
ATOM    135  HG  SER A   9      55.896  58.439  74.365  1.00                  
ATOM    136  C   SER A   9      57.650  55.633  71.436  1.00                  
ATOM    137  O   SER A   9      56.725  55.033  70.898  1.00                  
ATOM    138  N   LEU A  10      58.765  55.982  70.798  1.00                  
ATOM    139  H   LEU A  10      59.414  56.519  71.356  1.00                  
ATOM    140  CA  LEU A  10      59.192  55.776  69.414  1.00                  
ATOM    141  HA  LEU A  10      58.727  56.560  68.815  1.00                  
ATOM    142  CB  LEU A  10      60.707  56.080  69.493  1.00                  
ATOM    143  HB1 LEU A  10      61.149  55.444  70.260  1.00                  
ATOM    144  HB2 LEU A  10      60.826  57.113  69.823  1.00                  
ATOM    145  CG  LEU A  10      61.541  55.902  68.226  1.00                  
ATOM    146  HG  LEU A  10      61.497  54.861  67.928  1.00                  
ATOM    147  CD1 LEU A  10      61.051  56.798  67.099  1.00                  
ATOM    148 1HD1 LEU A  10      60.033  56.535  66.816  1.00                  
ATOM    149 2HD1 LEU A  10      61.077  57.832  67.437  1.00                  
ATOM    150 3HD1 LEU A  10      61.697  56.676  66.233  1.00                  
ATOM    151  CD2 LEU A  10      63.000  56.259  68.513  1.00                  
ATOM    152 1HD2 LEU A  10      63.597  56.117  67.613  1.00                  
ATOM    153 2HD2 LEU A  10      63.079  57.298  68.839  1.00                  
ATOM    154 3HD2 LEU A  10      63.390  55.610  69.297  1.00                  
ATOM    155  C   LEU A  10      58.854  54.436  68.697  1.00                  
ATOM    156  O   LEU A  10      58.463  54.505  67.528  1.00                  
ATOM    157  N   PRO A  11      59.017  53.226  69.278  1.00                  
ATOM    158  CD  PRO A  11      59.422  52.959  70.656  1.00                  
ATOM    159  HD1 PRO A  11      58.661  53.277  71.365  1.00                  
ATOM    160  HD2 PRO A  11      60.371  53.450  70.870  1.00                  
ATOM    161  CG  PRO A  11      59.599  51.448  70.774  1.00                  
ATOM    162  HG1 PRO A  11      58.650  50.982  71.046  1.00                  
ATOM    163  HG2 PRO A  11      60.379  51.187  71.491  1.00                  
ATOM    164  CB  PRO A  11      59.979  51.057  69.351  1.00                  
ATOM    165  HB1 PRO A  11      59.828  49.994  69.161  1.00                  
ATOM    166  HB2 PRO A  11      61.024  51.315  69.174  1.00                  
ATOM    167  CA  PRO A  11      59.079  51.973  68.509  1.00                  
ATOM    168  HA  PRO A  11      59.583  52.154  67.560  1.00                  
ATOM    169  C   PRO A  11      57.708  51.334  68.158  1.00                  
ATOM    170  O   PRO A  11      57.493  50.139  68.346  1.00                  
ATOM    171  N   LEU A  12      56.786  52.140  67.629  1.00                  
ATOM    172  H   LEU A  12      57.061  53.113  67.567  1.00                  
ATOM    173  CA  LEU A  12      55.621  51.746  66.816  1.00                  
ATOM    174  HA  LEU A  12      54.921  52.572  66.924  1.00                  
ATOM    175  CB  LEU A  12      56.086  51.747  65.341  1.00                  
ATOM    176  HB1 LEU A  12      56.589  50.798  65.155  1.00                  
ATOM    177  HB2 LEU A  12      56.823  52.538  65.193  1.00                  
ATOM    178  CG  LEU A  12      54.979  51.940  64.285  1.00                  
ATOM    179  HG  LEU A  12      54.179  51.219  64.444  1.00                  
ATOM    180  CD1 LEU A  12      54.385  53.352  64.324  1.00                  
ATOM    181 1HD1 LEU A  12      53.666  53.471  63.514  1.00                  
ATOM    182 2HD1 LEU A  12      53.864  53.520  65.264  1.00                  
ATOM    183 3HD1 LEU A  12      55.174  54.097  64.208  1.00                  
ATOM    184  CD2 LEU A  12      55.559  51.719  62.888  1.00                  
ATOM    185 1HD2 LEU A  12      54.772  51.824  62.143  1.00                  
ATOM    186 2HD2 LEU A  12      56.347  52.445  62.694  1.00                  
ATOM    187 3HD2 LEU A  12      55.972  50.713  62.829  1.00                  
ATOM    188  C   LEU A  12      54.814  50.484  67.213  1.00                  
ATOM    189  O   LEU A  12      54.648  49.577  66.395  1.00                  
ATOM    190  N   PRO A  13      54.166  50.455  68.393  1.00                  
ATOM    191  CD  PRO A  13      54.280  51.442  69.459  1.00                  
ATOM    192  HD1 PRO A  13      54.168  52.460  69.086  1.00                  
ATOM    193  HD2 PRO A  13      55.246  51.327  69.952  1.00                  
ATOM    194  CG  PRO A  13      53.160  51.119  70.447  1.00                  
ATOM    195  HG1 PRO A  13      52.249  51.642  70.153  1.00                  
ATOM    196  HG2 PRO A  13      53.438  51.373  71.470  1.00                  
ATOM    197  CB  PRO A  13      52.970  49.615  70.266  1.00                  
ATOM    198  HB1 PRO A  13      51.983  49.289  70.597  1.00                  
ATOM    199  HB2 PRO A  13      53.744  49.085  70.825  1.00                  
ATOM    200  CA  PRO A  13      53.202  49.409  68.762  1.00                  
ATOM    201  HA  PRO A  13      53.667  48.434  68.612  1.00                  
ATOM    202  C   PRO A  13      51.885  49.415  67.947  1.00                  
ATOM    203  O   PRO A  13      50.900  48.794  68.348  1.00                  
ATOM    204  N   ALA A  14      51.835  50.104  66.800  1.00                  
ATOM    205  H   ALA A  14      52.703  50.487  66.457  1.00                  
ATOM    206  CA  ALA A  14      50.637  50.294  65.977  1.00                  
ATOM    207  HA  ALA A  14      49.926  50.890  66.551  1.00                  
ATOM    208  CB  ALA A  14      51.032  51.092  64.728  1.00                  
ATOM    209  HB1 ALA A  14      50.143  51.292  64.129  1.00                  
ATOM    210  HB2 ALA A  14      51.480  52.043  65.018  1.00                  
ATOM    211  HB3 ALA A  14      51.744  50.523  64.128  1.00                  
ATOM    212  C   ALA A  14      49.913  48.982  65.604  1.00                  
ATOM    213  O   ALA A  14      48.690  48.963  65.486  1.00                  
ATOM    214  N   SER A  15      50.657  47.880  65.443  1.00                  
ATOM    215  H   SER A  15      51.653  47.965  65.583  1.00                  
ATOM    216  CA  SER A  15      50.104  46.569  65.073  1.00                  
ATOM    217  HA  SER A  15      49.275  46.736  64.383  1.00                  
ATOM    218  CB  SER A  15      51.164  45.752  64.323  1.00                  
ATOM    219  HB1 SER A  15      51.927  45.408  65.022  1.00                  
ATOM    220  HB2 SER A  15      51.635  46.377  63.562  1.00                  
ATOM    221  OG  SER A  15      50.564  44.642  63.685  1.00                  
ATOM    222  HG  SER A  15      49.997  44.205  64.342  1.00                  
ATOM    223  C   SER A  15      49.547  45.746  66.249  1.00                  
ATOM    224  O   SER A  15      49.147  44.602  66.035  1.00                  
ATOM    225  N   VAL A  16      49.510  46.263  67.483  1.00                  
ATOM    226  H   VAL A  16      49.849  47.208  67.633  1.00                  
ATOM    227  CA  VAL A  16      49.085  45.494  68.669  1.00                  
ATOM    228  HA  VAL A  16      48.517  44.628  68.330  1.00                  
ATOM    229  CB  VAL A  16      50.301  44.905  69.429  1.00                  
ATOM    230  HB  VAL A  16      50.794  44.223  68.736  1.00                  
ATOM    231  CG1 VAL A  16      51.369  45.919  69.863  1.00                  
ATOM    232 1HG1 VAL A  16      52.163  45.407  70.406  1.00                  
ATOM    233 2HG1 VAL A  16      51.804  46.395  68.986  1.00                  
ATOM    234 3HG1 VAL A  16      50.936  46.681  70.510  1.00                  
ATOM    235  CG2 VAL A  16      49.879  44.057  70.636  1.00                  
ATOM    236 1HG2 VAL A  16      50.747  43.530  71.032  1.00                  
ATOM    237 2HG2 VAL A  16      49.466  44.687  71.423  1.00                  
ATOM    238 3HG2 VAL A  16      49.134  43.323  70.333  1.00                  
ATOM    239  C   VAL A  16      48.097  46.299  69.533  1.00                  
ATOM    240  O   VAL A  16      48.423  46.882  70.562  1.00                  
ATOM    241  N   SER A  17      46.858  46.398  69.048  1.00                  
ATOM    242  H   SER A  17      46.645  45.903  68.197  1.00                  
ATOM    243  CA  SER A  17      45.847  47.310  69.600  1.00                  
ATOM    244  HA  SER A  17      46.303  48.300  69.649  1.00                  
ATOM    245  CB  SER A  17      44.663  47.407  68.637  1.00                  
ATOM    246  HB1 SER A  17      44.073  46.489  68.680  1.00                  
ATOM    247  HB2 SER A  17      45.033  47.550  67.620  1.00                  
ATOM    248  OG  SER A  17      43.864  48.516  68.994  1.00                  
ATOM    249  HG  SER A  17      43.103  48.551  68.406  1.00                  
ATOM    250  C   SER A  17      45.334  46.959  70.998  1.00                  
ATOM    251  O   SER A  17      45.003  45.809  71.294  1.00                  
ATOM    252  N   GLY A  18      45.185  47.999  71.826  1.00                  
ATOM    253  H   GLY A  18      45.527  48.883  71.484  1.00                  
ATOM    254  CA  GLY A  18      44.235  48.073  72.942  1.00                  
ATOM    255  HA1 GLY A  18      43.238  47.866  72.552  1.00                  
ATOM    256  HA2 GLY A  18      44.231  49.094  73.322  1.00                  
ATOM    257  C   GLY A  18      44.439  47.147  74.145  1.00                  
ATOM    258  O   GLY A  18      43.638  47.195  75.071  1.00                  
ATOM    259  N   SER A  19      45.496  46.335  74.157  1.00                  
ATOM    260  H   SER A  19      46.076  46.349  73.331  1.00                  
ATOM    261  CA  SER A  19      45.635  45.165  75.045  1.00                  
ATOM    262  HA  SER A  19      44.878  45.201  75.829  1.00                  
ATOM    263  CB  SER A  19      45.420  43.881  74.223  1.00                  
ATOM    264  HB1 SER A  19      45.306  43.035  74.902  1.00                  
ATOM    265  HB2 SER A  19      46.293  43.705  73.592  1.00                  
ATOM    266  OG  SER A  19      44.274  43.966  73.390  1.00                  
ATOM    267  HG  SER A  19      44.468  44.577  72.661  1.00                  
ATOM    268  C   SER A  19      47.000  45.128  75.726  1.00                  
ATOM    269  O   SER A  19      47.522  44.062  76.050  1.00                  
ATOM    270  N   SER A  20      47.610  46.304  75.886  1.00                  
ATOM    271  H   SER A  20      47.137  47.136  75.573  1.00                  
ATOM    272  CA  SER A  20      48.897  46.474  76.556  1.00                  
ATOM    273  HA  SER A  20      49.668  46.008  75.944  1.00                  
ATOM    274  CB  SER A  20      49.232  47.961  76.710  1.00                  
ATOM    275  HB1 SER A  20      50.252  48.060  77.086  1.00                  
ATOM    276  HB2 SER A  20      48.547  48.413  77.430  1.00                  
ATOM    277  OG  SER A  20      49.115  48.640  75.472  1.00                  
ATOM    278  HG  SER A  20      49.489  49.518  75.589  1.00                  
ATOM    279  C   SER A  20      48.908  45.821  77.945  1.00                  
ATOM    280  O   SER A  20      47.905  45.797  78.659  1.00                  
ATOM    281  N   SER A  21      50.082  45.341  78.338  1.00                  
ATOM    282  H   SER A  21      50.880  45.485  77.730  1.00                  
ATOM    283  CA  SER A  21      50.419  44.599  79.558  1.00                  
ATOM    284  HA  SER A  21      49.782  43.715  79.597  1.00                  
ATOM    285  CB  SER A  21      51.883  44.113  79.416  1.00                  
ATOM    286  HB1 SER A  21      51.882  43.177  78.857  1.00                  
ATOM    287  HB2 SER A  21      52.329  43.918  80.392  1.00                  
ATOM    288  OG  SER A  21      52.671  45.047  78.692  1.00                  
ATOM    289  HG  SER A  21      53.559  45.155  79.131  1.00                  
ATOM    290  C   SER A  21      50.203  45.359  80.888  1.00                  
ATOM    291  O   SER A  21      51.137  45.644  81.635  1.00                  
ATOM    292  N   VAL A  22      48.950  45.667  81.229  1.00                  
ATOM    293  H   VAL A  22      48.258  45.531  80.498  1.00                  
ATOM    294  CA  VAL A  22      48.445  46.072  82.567  1.00                  
ATOM    295  HA  VAL A  22      47.358  46.063  82.487  1.00                  
ATOM    296  CB  VAL A  22      48.797  45.035  83.665  1.00                  
ATOM    297  HB  VAL A  22      49.874  45.027  83.834  1.00                  
ATOM    298  CG1 VAL A  22      48.111  45.343  85.003  1.00                  
ATOM    299 1HG1 VAL A  22      48.476  46.287  85.406  1.00                  
ATOM    300 2HG1 VAL A  22      47.030  45.406  84.867  1.00                  
ATOM    301 3HG1 VAL A  22      48.336  44.561  85.728  1.00                  
ATOM    302  CG2 VAL A  22      48.352  43.617  83.267  1.00                  
ATOM    303 1HG2 VAL A  22      48.566  42.918  84.076  1.00                  
ATOM    304 2HG2 VAL A  22      47.282  43.605  83.056  1.00                  
ATOM    305 3HG2 VAL A  22      48.896  43.281  82.385  1.00                  
ATOM    306  C   VAL A  22      48.785  47.501  83.006  1.00                  
ATOM    307  O   VAL A  22      47.936  48.174  83.588  1.00                  
ATOM    308  N   GLY A  23      49.987  47.987  82.711  1.00                  
ATOM    309  H   GLY A  23      50.654  47.346  82.293  1.00                  
ATOM    310  CA  GLY A  23      50.424  49.343  83.056  1.00                  
ATOM    311  HA1 GLY A  23      50.195  49.545  84.103  1.00                  
ATOM    312  HA2 GLY A  23      49.878  50.057  82.441  1.00                  
ATOM    313  C   GLY A  23      51.918  49.577  82.840  1.00                  
ATOM    314  O   GLY A  23      52.570  50.298  83.593  1.00                  
ATOM    315  N   GLU A  24      52.473  48.917  81.832  1.00                  
ATOM    316  H   GLU A  24      51.880  48.396  81.203  1.00                  
ATOM    317  CA  GLU A  24      53.904  48.757  81.605  1.00                  
ATOM    318  HA  GLU A  24      54.461  49.466  82.209  1.00                  
ATOM    319  CB  GLU A  24      54.278  47.323  82.045  1.00                  
ATOM    320  HB1 GLU A  24      53.546  46.622  81.647  1.00                  
ATOM    321  HB2 GLU A  24      54.190  47.289  83.132  1.00                  
ATOM    322  CG  GLU A  24      55.683  46.807  81.682  1.00                  
ATOM    323  HG1 GLU A  24      55.930  45.992  82.366  1.00                  
ATOM    324  HG2 GLU A  24      56.410  47.604  81.858  1.00                  
ATOM    325  CD  GLU A  24      55.804  46.271  80.242  1.00                  
ATOM    326  OE1 GLU A  24      54.960  45.442  79.827  1.00                  
ATOM    327  OE2 GLU A  24      56.776  46.689  79.566  1.00                  
ATOM    328  C   GLU A  24      54.220  49.012  80.129  1.00                  
ATOM    329  O   GLU A  24      53.386  48.787  79.247  1.00                  
ATOM    330  N   MET A  25      55.428  49.495  79.867  1.00                  
ATOM    331  H   MET A  25      56.033  49.732  80.649  1.00                  
ATOM    332  CA  MET A  25      56.038  49.488  78.545  1.00                  
ATOM    333  HA  MET A  25      55.773  48.562  78.031  1.00                  
ATOM    334  CB  MET A  25      55.500  50.695  77.748  1.00                  
ATOM    335  HB1 MET A  25      55.749  51.622  78.268  1.00                  
ATOM    336  HB2 MET A  25      54.413  50.623  77.712  1.00                  
ATOM    337  CG  MET A  25      55.990  50.783  76.296  1.00                  
ATOM    338  HG1 MET A  25      55.211  51.276  75.714  1.00                  
ATOM    339  HG2 MET A  25      56.115  49.776  75.896  1.00                  
ATOM    340  SD  MET A  25      57.520  51.729  76.063  1.00                  
ATOM    341  CE  MET A  25      57.695  51.647  74.259  1.00                  
ATOM    342  HE1 MET A  25      58.598  52.180  73.958  1.00                  
ATOM    343  HE2 MET A  25      57.769  50.607  73.941  1.00                  
ATOM    344  HE3 MET A  25      56.831  52.111  73.784  1.00                  
ATOM    345  C   MET A  25      57.562  49.549  78.734  1.00                  
ATOM    346  O   MET A  25      58.068  50.238  79.624  1.00                  
ATOM    347  N   SER A  26      58.322  48.826  77.912  1.00                  
ATOM    348  H   SER A  26      57.845  48.203  77.278  1.00                  
ATOM    349  CA  SER A  26      59.784  48.687  78.048  1.00                  
ATOM    350  HA  SER A  26      60.092  47.949  77.308  1.00                  
ATOM    351  CB  SER A  26      60.510  49.993  77.682  1.00                  
ATOM    352  HB1 SER A  26      61.585  49.852  77.799  1.00                  
ATOM    353  HB2 SER A  26      60.194  50.801  78.343  1.00                  
ATOM    354  OG  SER A  26      60.270  50.351  76.338  1.00                  
ATOM    355  HG  SER A  26      59.365  50.688  76.280  1.00                  
ATOM    356  C   SER A  26      60.271  48.127  79.396  1.00                  
ATOM    357  O   SER A  26      61.400  48.404  79.820  1.00                  
ATOM    358  N   GLY A  27      59.432  47.360  80.096  1.00                  
ATOM    359  H   GLY A  27      58.511  47.148  79.702  1.00                  
ATOM    360  CA  GLY A  27      59.692  46.878  81.452  1.00                  
ATOM    361  HA1 GLY A  27      60.646  46.353  81.480  1.00                  
ATOM    362  HA2 GLY A  27      58.900  46.178  81.722  1.00                  
ATOM    363  C   GLY A  27      59.712  47.990  82.501  1.00                  
ATOM    364  O   GLY A  27      60.365  47.851  83.534  1.00                  
ATOM    365  N   ARG A  28      59.055  49.125  82.228  1.00                  
ATOM    366  H   ARG A  28      58.562  49.194  81.340  1.00                  
ATOM    367  CA  ARG A  28      58.891  50.242  83.164  1.00                  
ATOM    368  HA  ARG A  28      59.328  49.982  84.129  1.00                  
ATOM    369  CB  ARG A  28      59.552  51.529  82.631  1.00                  
ATOM    370  HB1 ARG A  28      59.123  52.376  83.170  1.00                  
ATOM    371  HB2 ARG A  28      59.308  51.665  81.575  1.00                  
ATOM    372  CG  ARG A  28      61.074  51.613  82.827  1.00                  
ATOM    373  HG1 ARG A  28      61.314  51.390  83.867  1.00                  
ATOM    374  HG2 ARG A  28      61.383  52.638  82.617  1.00                  
ATOM    375  CD  ARG A  28      61.867  50.677  81.910  1.00                  
ATOM    376  HD1 ARG A  28      61.581  50.866  80.873  1.00                  
ATOM    377  HD2 ARG A  28      61.626  49.647  82.162  1.00                  
ATOM    378  NE  ARG A  28      63.320  50.862  82.070  1.00                  
ATOM    379  HE  ARG A  28      63.619  51.622  82.654  1.00                  
ATOM    380  CZ  ARG A  28      64.255  50.094  81.540  1.00                  
ATOM    381  NH1 ARG A  28      63.969  49.088  80.762  1.00                  
ATOM    382 1HH1 ARG A  28      62.991  48.902  80.533  1.00                  
ATOM    383 2HH1 ARG A  28      64.678  48.504  80.369  1.00                  
ATOM    384  NH2 ARG A  28      65.516  50.328  81.784  1.00                  
ATOM    385 1HH2 ARG A  28      65.782  51.088  82.384  1.00                  
ATOM    386 2HH2 ARG A  28      66.219  49.740  81.380  1.00                  
ATOM    387  C   ARG A  28      57.404  50.486  83.391  1.00                  
ATOM    388  O   ARG A  28      56.603  50.433  82.460  1.00                  
ATOM    389  N   SER A  29      57.051  50.790  84.634  1.00                  
ATOM    390  H   SER A  29      57.763  50.842  85.346  1.00                  
ATOM    391  CA  SER A  29      55.725  51.272  85.013  1.00                  
ATOM    392  HA  SER A  29      54.971  50.551  84.693  1.00                  
ATOM    393  CB  SER A  29      55.657  51.404  86.539  1.00                  
ATOM    394  HB1 SER A  29      55.661  50.409  86.986  1.00                  
ATOM    395  HB2 SER A  29      54.735  51.914  86.825  1.00                  
ATOM    396  OG  SER A  29      56.780  52.127  87.019  1.00                  
ATOM    397  HG  SER A  29      56.745  53.004  86.608  1.00                  
ATOM    398  C   SER A  29      55.427  52.621  84.364  1.00                  
ATOM    399  O   SER A  29      56.139  53.599  84.611  1.00                  
ATOM    400  N   VAL A  30      54.379  52.676  83.547  1.00                  
ATOM    401  H   VAL A  30      53.822  51.834  83.438  1.00                  
ATOM    402  CA  VAL A  30      53.883  53.908  82.923  1.00                  
ATOM    403  HA  VAL A  30      54.728  54.451  82.499  1.00                  
ATOM    404  CB  VAL A  30      52.893  53.550  81.787  1.00                  
ATOM    405  HB  VAL A  30      52.016  53.063  82.216  1.00                  
ATOM    406  CG1 VAL A  30      52.425  54.779  80.995  1.00                  
ATOM    407 1HG1 VAL A  30      51.806  54.464  80.154  1.00                  
ATOM    408 2HG1 VAL A  30      51.815  55.425  81.624  1.00                  
ATOM    409 3HG1 VAL A  30      53.282  55.337  80.617  1.00                  
ATOM    410  CG2 VAL A  30      53.526  52.588  80.770  1.00                  
ATOM    411 1HG2 VAL A  30      52.823  52.368  79.966  1.00                  
ATOM    412 2HG2 VAL A  30      54.430  53.025  80.349  1.00                  
ATOM    413 3HG2 VAL A  30      53.780  51.647  81.251  1.00                  
ATOM    414  C   VAL A  30      53.202  54.784  83.974  1.00                  
ATOM    415  O   VAL A  30      52.584  54.288  84.912  1.00                  
ATOM    416  N   SER A  31      53.255  56.097  83.774  1.00                  
ATOM    417  H   SER A  31      53.779  56.440  82.979  1.00                  
ATOM    418  CA  SER A  31      52.398  57.075  84.446  1.00                  
ATOM    419  HA  SER A  31      51.466  56.597  84.749  1.00                  
ATOM    420  CB  SER A  31      53.093  57.625  85.699  1.00                  
ATOM    421  HB1 SER A  31      54.064  58.044  85.428  1.00                  
ATOM    422  HB2 SER A  31      53.248  56.808  86.406  1.00                  
ATOM    423  OG  SER A  31      52.307  58.631  86.318  1.00                  
ATOM    424  HG  SER A  31      52.565  59.483  85.912  1.00                  
ATOM    425  C   SER A  31      52.076  58.202  83.464  1.00                  
ATOM    426  O   SER A  31      52.799  58.411  82.489  1.00                  
ATOM    427  N   GLN A  32      51.011  58.954  83.737  1.00                  
ATOM    428  H   GLN A  32      50.494  58.724  84.571  1.00                  
ATOM    429  CA  GLN A  32      50.898  60.321  83.228  1.00                  
ATOM    430  HA  GLN A  32      51.030  60.300  82.145  1.00                  
ATOM    431  CB  GLN A  32      49.491  60.887  83.529  1.00                  
ATOM    432  HB1 GLN A  32      48.767  60.268  82.997  1.00                  
ATOM    433  HB2 GLN A  32      49.415  61.891  83.111  1.00                  
ATOM    434  CG  GLN A  32      49.059  60.937  85.012  1.00                  
ATOM    435  HG1 GLN A  32      49.116  59.935  85.437  1.00                  
ATOM    436  HG2 GLN A  32      48.013  61.242  85.052  1.00                  
ATOM    437  CD  GLN A  32      49.850  61.910  85.891  1.00                  
ATOM    438  OE1 GLN A  32      49.995  63.090  85.608  1.00                  
ATOM    439  NE2 GLN A  32      50.414  61.447  86.984  1.00                  
ATOM    440 1HE2 GLN A  32      50.398  60.464  87.198  1.00                  
ATOM    441 2HE2 GLN A  32      50.958  62.091  87.524  1.00                  
ATOM    442  C   GLN A  32      52.001  61.223  83.808  1.00                  
ATOM    443  O   GLN A  32      52.623  60.895  84.823  1.00                  
ATOM    444  N   GLN A  33      52.134  62.417  83.243  1.00                  
ATOM    445  H   GLN A  33      51.621  62.615  82.396  1.00                  
ATOM    446  CA  GLN A  33      52.684  63.569  83.944  1.00                  
ATOM    447  HA  GLN A  33      52.612  63.416  85.022  1.00                  
ATOM    448  CB  GLN A  33      54.161  63.770  83.554  1.00                  
ATOM    449  HB1 GLN A  33      54.206  64.073  82.506  1.00                  
ATOM    450  HB2 GLN A  33      54.700  62.827  83.655  1.00                  
ATOM    451  CG  GLN A  33      54.863  64.828  84.426  1.00                  
ATOM    452  HG1 GLN A  33      55.320  64.337  85.286  1.00                  
ATOM    453  HG2 GLN A  33      54.143  65.548  84.808  1.00                  
ATOM    454  CD  GLN A  33      55.941  65.587  83.659  1.00                  
ATOM    455  OE1 GLN A  33      56.949  65.046  83.243  1.00                  
ATOM    456  NE2 GLN A  33      55.775  66.872  83.432  1.00                  
ATOM    457 1HE2 GLN A  33      54.937  67.340  83.754  1.00                  
ATOM    458 2HE2 GLN A  33      56.521  67.330  82.943  1.00                  
ATOM    459  C   GLN A  33      51.850  64.786  83.541  1.00                  
ATOM    460  O   GLN A  33      51.628  65.015  82.352  1.00                  
ATOM    461  N   LYS A  34      51.447  65.611  84.514  1.00                  
ATOM    462  H   LYS A  34      51.533  65.291  85.467  1.00                  
ATOM    463  CA  LYS A  34      51.047  67.001  84.260  1.00                  
ATOM    464  HA  LYS A  34      50.139  67.000  83.654  1.00                  
ATOM    465  CB  LYS A  34      50.766  67.711  85.598  1.00                  
ATOM    466  HB1 LYS A  34      51.704  67.823  86.144  1.00                  
ATOM    467  HB2 LYS A  34      50.104  67.091  86.206  1.00                  
ATOM    468  CG  LYS A  34      50.095  69.086  85.414  1.00                  
ATOM    469  HG1 LYS A  34      49.018  68.925  85.354  1.00                  
ATOM    470  HG2 LYS A  34      50.398  69.546  84.476  1.00                  
ATOM    471  CD  LYS A  34      50.388  70.056  86.576  1.00                  
ATOM    472  HD1 LYS A  34      50.668  69.497  87.471  1.00                  
ATOM    473  HD2 LYS A  34      49.464  70.587  86.809  1.00                  
ATOM    474  CE  LYS A  34      51.457  71.122  86.270  1.00                  
ATOM    475  HE1 LYS A  34      51.619  71.721  87.170  1.00                  
ATOM    476  HE2 LYS A  34      51.075  71.794  85.495  1.00                  
ATOM    477  NZ  LYS A  34      52.751  70.565  85.813  1.00                  
ATOM    478  HZ1 LYS A  34      53.445  71.318  85.760  1.00                  
ATOM    479  HZ2 LYS A  34      53.121  69.854  86.421  1.00                  
ATOM    480  HZ3 LYS A  34      52.670  70.206  84.865  1.00                  
ATOM    481  C   LYS A  34      52.158  67.693  83.478  1.00                  
ATOM    482  O   LYS A  34      53.213  67.974  84.060  1.00                  
ATOM    483  N   SER A  35      51.933  67.974  82.194  1.00                  
ATOM    484  H   SER A  35      51.061  67.684  81.777  1.00                  
ATOM    485  CA  SER A  35      52.808  68.850  81.413  1.00                  
ATOM    486  HA  SER A  35      53.777  68.362  81.306  1.00                  
ATOM    487  CB  SER A  35      52.241  69.080  80.007  1.00                  
ATOM    488  HB1 SER A  35      52.147  68.124  79.491  1.00                  
ATOM    489  HB2 SER A  35      52.926  69.715  79.442  1.00                  
ATOM    490  OG  SER A  35      50.977  69.703  80.070  1.00                  
ATOM    491  HG  SER A  35      50.953  70.372  79.360  1.00                  
ATOM    492  C   SER A  35      53.022  70.172  82.145  1.00                  
ATOM    493  O   SER A  35      52.282  70.528  83.068  1.00                  
ATOM    494  N   ASP A  36      54.058  70.899  81.761  1.00                  
ATOM    495  H   ASP A  36      54.616  70.599  80.979  1.00                  
ATOM    496  CA  ASP A  36      54.283  72.236  82.286  1.00                  
ATOM    497  HA  ASP A  36      53.382  72.561  82.811  1.00                  
ATOM    498  CB  ASP A  36      55.428  72.247  83.305  1.00                  
ATOM    499  HB1 ASP A  36      56.341  72.639  82.852  1.00                  
ATOM    500  HB2 ASP A  36      55.624  71.235  83.667  1.00                  
ATOM    501  CG  ASP A  36      54.985  73.120  84.472  1.00                  
ATOM    502  OD1 ASP A  36      54.882  74.343  84.242  1.00                  
ATOM    503  OD2 ASP A  36      54.580  72.529  85.499  1.00                  
ATOM    504  C   ASP A  36      54.443  73.244  81.158  1.00                  
ATOM    505  O   ASP A  36      54.560  72.862  79.989  1.00                  
ATOM    506  N   GLN A  37      54.389  74.532  81.490  1.00                  
ATOM    507  H   GLN A  37      54.366  74.777  82.483  1.00                  
ATOM    508  CA  GLN A  37      54.122  75.552  80.486  1.00                  
ATOM    509  HA  GLN A  37      53.199  75.254  79.992  1.00                  
ATOM    510  CB  GLN A  37      53.893  76.914  81.165  1.00                  
ATOM    511  HB1 GLN A  37      54.860  77.382  81.353  1.00                  
ATOM    512  HB2 GLN A  37      53.399  76.766  82.127  1.00                  
ATOM    513  CG  GLN A  37      53.020  77.866  80.327  1.00                  
ATOM    514  HG1 GLN A  37      53.387  77.908  79.302  1.00                  
ATOM    515  HG2 GLN A  37      53.109  78.868  80.749  1.00                  
ATOM    516  CD  GLN A  37      51.542  77.468  80.314  1.00                  
ATOM    517  OE1 GLN A  37      51.135  76.458  79.758  1.00                  
ATOM    518  NE2 GLN A  37      50.670  78.231  80.933  1.00                  
ATOM    519 1HE2 GLN A  37      50.959  79.050  81.436  1.00                  
ATOM    520 2HE2 GLN A  37      49.713  77.924  80.909  1.00                  
ATOM    521  C   GLN A  37      55.199  75.608  79.384  1.00                  
ATOM    522  O   GLN A  37      54.885  75.897  78.228  1.00                  
ATOM    523  N   TYR A  38      56.448  75.240  79.701  1.00                  
ATOM    524  H   TYR A  38      56.650  75.025  80.666  1.00                  
ATOM    525  CA  TYR A  38      57.497  75.069  78.691  1.00                  
ATOM    526  HA  TYR A  38      57.505  75.974  78.083  1.00                  
ATOM    527  CB  TYR A  38      58.881  74.959  79.346  1.00                  
ATOM    528  HB1 TYR A  38      58.940  74.030  79.915  1.00                  
ATOM    529  HB2 TYR A  38      59.010  75.788  80.044  1.00                  
ATOM    530  CG  TYR A  38      60.007  75.015  78.326  1.00                  
ATOM    531  CD1 TYR A  38      60.280  76.226  77.659  1.00                  
ATOM    532  HD1 TYR A  38      59.715  77.117  77.899  1.00                  
ATOM    533  CE1 TYR A  38      61.289  76.283  76.678  1.00                  
ATOM    534  HE1 TYR A  38      61.509  77.210  76.170  1.00                  
ATOM    535  CZ  TYR A  38      62.037  75.131  76.362  1.00                  
ATOM    536  OH  TYR A  38      63.019  75.203  75.425  1.00                  
ATOM    537  HH  TYR A  38      63.516  74.387  75.356  1.00                  
ATOM    538  CE2 TYR A  38      61.768  73.916  77.032  1.00                  
ATOM    539  HE2 TYR A  38      62.341  73.031  76.800  1.00                  
ATOM    540  CD2 TYR A  38      60.750  73.859  78.008  1.00                  
ATOM    541  HD2 TYR A  38      60.542  72.925  78.513  1.00                  
ATOM    542  C   TYR A  38      57.265  73.896  77.721  1.00                  
ATOM    543  O   TYR A  38      57.500  74.051  76.520  1.00                  
ATOM    544  N   ALA A  39      56.773  72.752  78.215  1.00                  
ATOM    545  H   ALA A  39      56.477  72.738  79.181  1.00                  
ATOM    546  CA  ALA A  39      56.414  71.601  77.383  1.00                  
ATOM    547  HA  ALA A  39      57.262  71.363  76.737  1.00                  
ATOM    548  CB  ALA A  39      56.142  70.387  78.282  1.00                  
ATOM    549  HB1 ALA A  39      55.950  69.513  77.658  1.00                  
ATOM    550  HB2 ALA A  39      57.011  70.189  78.910  1.00                  
ATOM    551  HB3 ALA A  39      55.270  70.570  78.909  1.00                  
ATOM    552  C   ALA A  39      55.219  71.921  76.466  1.00                  
ATOM    553  O   ALA A  39      55.263  71.618  75.272  1.00                  
ATOM    554  N   ASN A  40      54.199  72.607  77.006  1.00                  
ATOM    555  H   ASN A  40      54.219  72.785  78.005  1.00                  
ATOM    556  CA  ASN A  40      53.062  73.110  76.225  1.00                  
ATOM    557  HA  ASN A  40      52.548  72.259  75.771  1.00                  
ATOM    558  CB  ASN A  40      52.073  73.844  77.161  1.00                  
ATOM    559  HB1 ASN A  40      51.257  74.243  76.558  1.00                  
ATOM    560  HB2 ASN A  40      52.576  74.691  77.625  1.00                  
ATOM    561  CG  ASN A  40      51.440  73.003  78.270  1.00                  
ATOM    562  OD1 ASN A  40      51.465  71.781  78.294  1.00                  
ATOM    563  ND2 ASN A  40      50.836  73.646  79.240  1.00                  
ATOM    564 1HD2 ASN A  40      50.827  74.665  79.272  1.00                  
ATOM    565 2HD2 ASN A  40      50.403  73.093  79.956  1.00                  
ATOM    566  C   ASN A  40      53.552  74.016  75.059  1.00                  
ATOM    567  O   ASN A  40      53.309  73.735  73.878  1.00                  
ATOM    568  N   ASN A  41      54.338  75.054  75.400  1.00                  
ATOM    569  H   ASN A  41      54.496  75.224  76.388  1.00                  
ATOM    570  CA  ASN A  41      54.997  75.948  74.434  1.00                  
ATOM    571  HA  ASN A  41      54.239  76.562  73.945  1.00                  
ATOM    572  CB  ASN A  41      55.983  76.888  75.174  1.00                  
ATOM    573  HB1 ASN A  41      56.276  76.439  76.120  1.00                  
ATOM    574  HB2 ASN A  41      55.479  77.825  75.405  1.00                  
ATOM    575  CG  ASN A  41      57.267  77.207  74.400  1.00                  
ATOM    576  OD1 ASN A  41      57.302  77.977  73.456  1.00                  
ATOM    577  ND2 ASN A  41      58.373  76.599  74.772  1.00                  
ATOM    578 1HD2 ASN A  41      58.348  75.880  75.480  1.00                  
ATOM    579 2HD2 ASN A  41      59.203  76.820  74.254  1.00                  
ATOM    580  C   ASN A  41      55.703  75.175  73.303  1.00                  
ATOM    581  O   ASN A  41      55.474  75.426  72.114  1.00                  
ATOM    582  N   LEU A  42      56.552  74.213  73.676  1.00                  
ATOM    583  H   LEU A  42      56.691  74.036  74.664  1.00                  
ATOM    584  CA  LEU A  42      57.312  73.434  72.707  1.00                  
ATOM    585  HA  LEU A  42      57.891  74.133  72.104  1.00                  
ATOM    586  CB  LEU A  42      58.297  72.509  73.451  1.00                  
ATOM    587  HB1 LEU A  42      57.725  71.871  74.126  1.00                  
ATOM    588  HB2 LEU A  42      58.954  73.131  74.061  1.00                  
ATOM    589  CG  LEU A  42      59.167  71.599  72.554  1.00                  
ATOM    590  HG  LEU A  42      58.523  70.907  72.013  1.00                  
ATOM    591  CD1 LEU A  42      60.023  72.371  71.545  1.00                  
ATOM    592 1HD1 LEU A  42      60.653  71.674  70.993  1.00                  
ATOM    593 2HD1 LEU A  42      59.379  72.886  70.835  1.00                  
ATOM    594 3HD1 LEU A  42      60.650  73.094  72.065  1.00                  
ATOM    595  CD2 LEU A  42      60.110  70.785  73.439  1.00                  
ATOM    596 1HD2 LEU A  42      60.677  70.081  72.830  1.00                  
ATOM    597 2HD2 LEU A  42      60.800  71.443  73.967  1.00                  
ATOM    598 3HD2 LEU A  42      59.527  70.221  74.168  1.00                  
ATOM    599  C   LEU A  42      56.386  72.665  71.747  1.00                  
ATOM    600  O   LEU A  42      56.609  72.675  70.535  1.00                  
ATOM    601  N   ALA A  43      55.303  72.077  72.267  1.00                  
ATOM    602  H   ALA A  43      55.129  72.151  73.262  1.00                  
ATOM    603  CA  ALA A  43      54.308  71.388  71.446  1.00                  
ATOM    604  HA  ALA A  43      54.824  70.655  70.825  1.00                  
ATOM    605  CB  ALA A  43      53.356  70.625  72.376  1.00                  
ATOM    606  HB1 ALA A  43      52.656  70.040  71.780  1.00                  
ATOM    607  HB2 ALA A  43      53.925  69.954  73.021  1.00                  
ATOM    608  HB3 ALA A  43      52.793  71.324  72.994  1.00                  
ATOM    609  C   ALA A  43      53.535  72.323  70.491  1.00                  
ATOM    610  O   ALA A  43      53.019  71.855  69.476  1.00                  
ATOM    611  N   GLY A  44      53.502  73.634  70.766  1.00                  
ATOM    612  H   GLY A  44      53.903  73.954  71.641  1.00                  
ATOM    613  CA  GLY A  44      52.994  74.646  69.823  1.00                  
ATOM    614  HA1 GLY A  44      52.519  75.437  70.402  1.00                  
ATOM    615  HA2 GLY A  44      52.232  74.200  69.183  1.00                  
ATOM    616  C   GLY A  44      54.046  75.311  68.906  1.00                  
ATOM    617  O   GLY A  44      53.676  76.138  68.070  1.00                  
ATOM    618  N   ARG A  45      55.351  75.009  69.039  1.00                  
ATOM    619  H   ARG A  45      55.601  74.319  69.740  1.00                  
ATOM    620  CA  ARG A  45      56.447  75.741  68.341  1.00                  
ATOM    621  HA  ARG A  45      56.176  76.790  68.461  1.00                  
ATOM    622  CB  ARG A  45      57.777  75.540  69.116  1.00                  
ATOM    623  HB1 ARG A  45      58.538  75.078  68.490  1.00                  
ATOM    624  HB2 ARG A  45      57.607  74.841  69.930  1.00                  
ATOM    625  CG  ARG A  45      58.333  76.826  69.763  1.00                  
ATOM    626  HG1 ARG A  45      58.551  76.609  70.810  1.00                  
ATOM    627  HG2 ARG A  45      57.592  77.625  69.760  1.00                  
ATOM    628  CD  ARG A  45      59.633  77.330  69.119  1.00                  
ATOM    629  HD1 ARG A  45      60.396  76.558  69.222  1.00                  
ATOM    630  HD2 ARG A  45      59.974  78.201  69.684  1.00                  
ATOM    631  NE  ARG A  45      59.467  77.726  67.704  1.00                  
ATOM    632  HE  ARG A  45      58.866  78.513  67.517  1.00                  
ATOM    633  CZ  ARG A  45      60.057  77.193  66.648  1.00                  
ATOM    634  NH1 ARG A  45      60.821  76.143  66.693  1.00                  
ATOM    635 1HH1 ARG A  45      61.001  75.682  67.559  1.00                  
ATOM    636 2HH1 ARG A  45      61.106  75.763  65.793  1.00                  
ATOM    637  NH2 ARG A  45      59.890  77.699  65.470  1.00                  
ATOM    638 1HH2 ARG A  45      59.119  78.338  65.314  1.00                  
ATOM    639 2HH2 ARG A  45      60.227  77.133  64.695  1.00                  
ATOM    640  C   ARG A  45      56.566  75.595  66.810  1.00                  
ATOM    641  O   ARG A  45      57.470  74.928  66.294  1.00                  
ATOM    642  N   THR A  46      55.699  76.291  66.068  1.00                  
ATOM    643  H   THR A  46      54.915  76.710  66.556  1.00                  
ATOM    644  CA  THR A  46      55.840  76.550  64.614  1.00                  
ATOM    645  HA  THR A  46      56.055  75.599  64.128  1.00                  
ATOM    646  CB  THR A  46      54.522  77.063  64.005  1.00                  
ATOM    647  HB  THR A  46      53.741  76.344  64.255  1.00                  
ATOM    648  CG2 THR A  46      54.072  78.438  64.496  1.00                  
ATOM    649 1HG2 THR A  46      53.951  78.426  65.578  1.00                  
ATOM    650 2HG2 THR A  46      54.798  79.203  64.221  1.00                  
ATOM    651 3HG2 THR A  46      53.112  78.683  64.041  1.00                  
ATOM    652  OG1 THR A  46      54.627  77.103  62.599  1.00                  
ATOM    653  HG1 THR A  46      55.101  77.912  62.332  1.00                  
ATOM    654  C   THR A  46      56.986  77.508  64.265  1.00                  
ATOM    655  O   THR A  46      57.303  78.443  65.006  1.00                  
ATOM    656  N   GLU A  47      57.608  77.296  63.106  1.00                  
ATOM    657  H   GLU A  47      57.356  76.456  62.597  1.00                  
ATOM    658  CA  GLU A  47      58.391  78.284  62.343  1.00                  
ATOM    659  HA  GLU A  47      59.056  78.838  63.003  1.00                  
ATOM    660  CB  GLU A  47      59.238  77.531  61.292  1.00                  
ATOM    661  HB1 GLU A  47      59.685  78.259  60.615  1.00                  
ATOM    662  HB2 GLU A  47      58.590  76.885  60.698  1.00                  
ATOM    663  CG  GLU A  47      60.401  76.702  61.866  1.00                  
ATOM    664  HG1 GLU A  47      61.071  77.381  62.398  1.00                  
ATOM    665  HG2 GLU A  47      60.959  76.264  61.036  1.00                  
ATOM    666  CD  GLU A  47      59.966  75.577  62.815  1.00                  
ATOM    667  OE1 GLU A  47      59.035  74.804  62.499  1.00                  
ATOM    668  OE2 GLU A  47      60.508  75.509  63.949  1.00                  
ATOM    669  C   GLU A  47      57.468  79.309  61.648  1.00                  
ATOM    670  O   GLU A  47      56.241  79.170  61.685  1.00                  
ATOM    671  N   SER A  48      58.045  80.316  60.982  1.00                  
ATOM    672  H   SER A  48      59.052  80.364  60.953  1.00                  
ATOM    673  CA  SER A  48      57.344  81.041  59.913  1.00                  
ATOM    674  HA  SER A  48      56.308  81.188  60.216  1.00                  
ATOM    675  CB  SER A  48      57.977  82.425  59.681  1.00                  
ATOM    676  HB1 SER A  48      58.101  82.925  60.643  1.00                  
ATOM    677  HB2 SER A  48      57.301  83.025  59.070  1.00                  
ATOM    678  OG  SER A  48      59.231  82.352  59.025  1.00                  
ATOM    679  HG  SER A  48      59.058  82.193  58.073  1.00                  
ATOM    680  C   SER A  48      57.387  80.228  58.606  1.00                  
ATOM    681  O   SER A  48      58.318  79.447  58.397  1.00                  
ATOM    682  N   PRO A  49      56.467  80.474  57.658  1.00                  
ATOM    683  CD  PRO A  49      55.173  81.102  57.846  1.00                  
ATOM    684  HD1 PRO A  49      55.297  82.183  57.928  1.00                  
ATOM    685  HD2 PRO A  49      54.660  80.707  58.724  1.00                  
ATOM    686  CG  PRO A  49      54.389  80.764  56.581  1.00                  
ATOM    687  HG1 PRO A  49      53.622  81.509  56.368  1.00                  
ATOM    688  HG2 PRO A  49      53.945  79.772  56.682  1.00                  
ATOM    689  CB  PRO A  49      55.473  80.734  55.504  1.00                  
ATOM    690  HB1 PRO A  49      55.626  81.749  55.132  1.00                  
ATOM    691  HB2 PRO A  49      55.202  80.068  54.683  1.00                  
ATOM    692  CA  PRO A  49      56.733  80.244  56.236  1.00                  
ATOM    693  HA  PRO A  49      56.864  79.174  56.069  1.00                  
ATOM    694  C   PRO A  49      57.982  81.001  55.738  1.00                  
ATOM    695  O   PRO A  49      58.534  81.844  56.451  1.00                  
ATOM    696  N   GLN A  50      58.384  80.758  54.486  1.00                  
ATOM    697  H   GLN A  50      57.861  80.096  53.931  1.00                  
ATOM    698  CA  GLN A  50      59.480  81.461  53.798  1.00                  
ATOM    699  HA  GLN A  50      59.606  82.446  54.250  1.00                  
ATOM    700  CB  GLN A  50      60.792  80.662  53.953  1.00                  
ATOM    701  HB1 GLN A  50      61.524  81.022  53.228  1.00                  
ATOM    702  HB2 GLN A  50      60.605  79.609  53.734  1.00                  
ATOM    703  CG  GLN A  50      61.417  80.787  55.354  1.00                  
ATOM    704  HG1 GLN A  50      62.347  80.220  55.383  1.00                  
ATOM    705  HG2 GLN A  50      60.745  80.354  56.094  1.00                  
ATOM    706  CD  GLN A  50      61.728  82.237  55.728  1.00                  
ATOM    707  OE1 GLN A  50      62.032  83.072  54.891  1.00                  
ATOM    708  NE2 GLN A  50      61.627  82.606  56.986  1.00                  
ATOM    709 1HE2 GLN A  50      61.279  81.974  57.689  1.00                  
ATOM    710 2HE2 GLN A  50      61.793  83.578  57.170  1.00                  
ATOM    711  C   GLN A  50      59.166  81.715  52.318  1.00                  
ATOM    712  O   GLN A  50      58.252  81.114  51.752  1.00                  
ATOM    713  N   GLY A  51      59.921  82.624  51.694  1.00                  
ATOM    714  H   GLY A  51      60.696  83.032  52.200  1.00                  
ATOM    715  CA  GLY A  51      59.703  83.036  50.308  1.00                  
ATOM    716  HA1 GLY A  51      60.051  84.060  50.177  1.00                  
ATOM    717  HA2 GLY A  51      58.635  83.016  50.088  1.00                  
ATOM    718  C   GLY A  51      60.445  82.138  49.291  1.00                  
ATOM    719  O   GLY A  51      61.575  81.703  49.521  1.00                  
ATOM    720  N   SER A  52      59.807  81.880  48.142  1.00                  
ATOM    721  H   SER A  52      58.944  82.375  47.986  1.00                  
ATOM    722  CA  SER A  52      60.037  80.704  47.270  1.00                  
ATOM    723  HA  SER A  52      59.607  79.849  47.792  1.00                  
ATOM    724  CB  SER A  52      59.250  80.857  45.962  1.00                  
ATOM    725  HB1 SER A  52      58.195  81.009  46.194  1.00                  
ATOM    726  HB2 SER A  52      59.350  79.946  45.370  1.00                  
ATOM    727  OG  SER A  52      59.731  81.962  45.218  1.00                  
ATOM    728  HG  SER A  52      59.154  82.104  44.458  1.00                  
ATOM    729  C   SER A  52      61.484  80.301  46.959  1.00                  
ATOM    730  O   SER A  52      61.794  79.116  47.031  1.00                  
ATOM    731  N   SER A  53      62.368  81.255  46.645  1.00                  
ATOM    732  H   SER A  53      61.990  82.191  46.604  1.00                  
ATOM    733  CA  SER A  53      63.828  81.113  46.450  1.00                  
ATOM    734  HA  SER A  53      64.204  82.103  46.189  1.00                  
ATOM    735  CB  SER A  53      64.494  80.737  47.778  1.00                  
ATOM    736  HB1 SER A  53      65.564  80.609  47.617  1.00                  
ATOM    737  HB2 SER A  53      64.083  79.801  48.160  1.00                  
ATOM    738  OG  SER A  53      64.301  81.766  48.723  1.00                  
ATOM    739  HG  SER A  53      63.388  81.709  49.063  1.00                  
ATOM    740  C   SER A  53      64.332  80.175  45.346  1.00                  
ATOM    741  O   SER A  53      65.330  80.515  44.711  1.00                  
ATOM    742  N   LEU A  54      63.691  79.037  45.069  1.00                  
ATOM    743  H   LEU A  54      62.899  78.794  45.656  1.00                  
ATOM    744  CA  LEU A  54      64.157  78.043  44.096  1.00                  
ATOM    745  HA  LEU A  54      65.156  77.717  44.385  1.00                  
ATOM    746  CB  LEU A  54      63.224  76.819  44.098  1.00                  
ATOM    747  HB1 LEU A  54      63.533  76.153  43.290  1.00                  
ATOM    748  HB2 LEU A  54      62.206  77.151  43.884  1.00                  
ATOM    749  CG  LEU A  54      63.216  76.008  45.410  1.00                  
ATOM    750  HG  LEU A  54      62.875  76.642  46.228  1.00                  
ATOM    751  CD1 LEU A  54      62.248  74.836  45.269  1.00                  
ATOM    752 1HD1 LEU A  54      62.201  74.284  46.208  1.00                  
ATOM    753 2HD1 LEU A  54      61.248  75.205  45.039  1.00                  
ATOM    754 3HD1 LEU A  54      62.577  74.165  44.475  1.00                  
ATOM    755  CD2 LEU A  54      64.595  75.444  45.763  1.00                  
ATOM    756 1HD2 LEU A  54      64.511  74.793  46.633  1.00                  
ATOM    757 2HD2 LEU A  54      64.991  74.868  44.926  1.00                  
ATOM    758 3HD2 LEU A  54      65.282  76.250  46.012  1.00                  
ATOM    759  C   LEU A  54      64.309  78.620  42.682  1.00                  
ATOM    760  O   LEU A  54      65.348  78.442  42.061  1.00                  
ATOM    761  N   ALA A  55      63.348  79.427  42.225  1.00                  
ATOM    762  H   ALA A  55      62.529  79.548  42.797  1.00                  
ATOM    763  CA  ALA A  55      63.401  80.154  40.948  1.00                  
ATOM    764  HA  ALA A  55      63.627  79.435  40.158  1.00                  
ATOM    765  CB  ALA A  55      61.999  80.724  40.691  1.00                  
ATOM    766  HB1 ALA A  55      61.972  81.201  39.709  1.00                  
ATOM    767  HB2 ALA A  55      61.259  79.923  40.706  1.00                  
ATOM    768  HB3 ALA A  55      61.750  81.468  41.448  1.00                  
ATOM    769  C   ALA A  55      64.486  81.258  40.860  1.00                  
ATOM    770  O   ALA A  55      64.520  82.026  39.904  1.00                  
ATOM    771  N   SER A  56      65.366  81.351  41.858  1.00                  
ATOM    772  H   SER A  56      65.266  80.691  42.617  1.00                  
ATOM    773  CA  SER A  56      66.535  82.236  41.895  1.00                  
ATOM    774  HA  SER A  56      66.691  82.642  40.895  1.00                  
ATOM    775  CB  SER A  56      66.261  83.424  42.827  1.00                  
ATOM    776  HB1 SER A  56      65.325  83.900  42.528  1.00                  
ATOM    777  HB2 SER A  56      67.063  84.156  42.724  1.00                  
ATOM    778  OG  SER A  56      66.171  83.025  44.183  1.00                  
ATOM    779  HG  SER A  56      65.737  82.156  44.234  1.00                  
ATOM    780  C   SER A  56      67.825  81.477  42.251  1.00                  
ATOM    781  O   SER A  56      68.830  82.073  42.649  1.00                  
ATOM    782  N   ARG A  57      67.809  80.140  42.129  1.00                  
ATOM    783  H   ARG A  57      66.942  79.714  41.807  1.00                  
ATOM    784  CA  ARG A  57      68.970  79.234  42.157  1.00                  
ATOM    785  HA  ARG A  57      69.889  79.779  42.374  1.00                  
ATOM    786  CB  ARG A  57      68.756  78.109  43.198  1.00                  
ATOM    787  HB1 ARG A  57      69.279  77.220  42.844  1.00                  
ATOM    788  HB2 ARG A  57      67.699  77.839  43.243  1.00                  
ATOM    789  CG  ARG A  57      69.282  78.348  44.625  1.00                  
ATOM    790  HG1 ARG A  57      70.325  78.665  44.582  1.00                  
ATOM    791  HG2 ARG A  57      69.257  77.385  45.137  1.00                  
ATOM    792  CD  ARG A  57      68.477  79.332  45.486  1.00                  
ATOM    793  HD1 ARG A  57      68.736  79.150  46.530  1.00                  
ATOM    794  HD2 ARG A  57      67.412  79.135  45.354  1.00                  
ATOM    795  NE  ARG A  57      68.783  80.729  45.146  1.00                  
ATOM    796  HE  ARG A  57      69.072  80.913  44.195  1.00                  
ATOM    797  CZ  ARG A  57      68.616  81.809  45.880  1.00                  
ATOM    798  NH1 ARG A  57      68.155  81.770  47.100  1.00                  
ATOM    799 1HH1 ARG A  57      67.916  80.886  47.504  1.00                  
ATOM    800 2HH1 ARG A  57      67.977  82.619  47.603  1.00                  
ATOM    801  NH2 ARG A  57      68.912  82.964  45.366  1.00                  
ATOM    802 1HH2 ARG A  57      69.102  82.986  44.369  1.00                  
ATOM    803 2HH2 ARG A  57      68.668  83.811  45.839  1.00                  
ATOM    804  C   ARG A  57      69.129  78.602  40.774  1.00                  
ATOM    805  O   ARG A  57      68.148  78.369  40.075  1.00                  
ATOM    806  N   ILE A  58      70.365  78.271  40.410  1.00                  
ATOM    807  H   ILE A  58      71.115  78.468  41.051  1.00                  
ATOM    808  CA  ILE A  58      70.620  77.251  39.387  1.00                  
ATOM    809  HA  ILE A  58      69.971  77.427  38.528  1.00                  
ATOM    810  CB  ILE A  58      72.096  77.301  38.922  1.00                  
ATOM    811  HB  ILE A  58      72.738  77.145  39.791  1.00                  
ATOM    812  CG2 ILE A  58      72.383  76.180  37.904  1.00                  
ATOM    813 1HG2 ILE A  58      73.429  76.201  37.602  1.00                  
ATOM    814 2HG2 ILE A  58      72.211  75.200  38.350  1.00                  
ATOM    815 3HG2 ILE A  58      71.756  76.302  37.021  1.00                  
ATOM    816  CG1 ILE A  58      72.423  78.686  38.310  1.00                  
ATOM    817 1HG1 ILE A  58      72.178  79.467  39.031  1.00                  
ATOM    818 2HG1 ILE A  58      71.806  78.846  37.424  1.00                  
ATOM    819  CD1 ILE A  58      73.896  78.886  37.929  1.00                  
ATOM    820  HD1 ILE A  58      74.055  79.928  37.649  1.00                  
ATOM    821  HD2 ILE A  58      74.537  78.647  38.779  1.00                  
ATOM    822  HD3 ILE A  58      74.162  78.257  37.080  1.00                  
ATOM    823  C   ILE A  58      70.265  75.893  40.011  1.00                  
ATOM    824  O   ILE A  58      70.608  75.649  41.167  1.00                  
ATOM    825  N   ILE A  59      69.594  75.023  39.251  1.00                  
ATOM    826  H   ILE A  59      69.313  75.315  38.329  1.00                  
ATOM    827  CA  ILE A  59      69.079  73.732  39.744  1.00                  
ATOM    828  HA  ILE A  59      69.245  73.664  40.819  1.00                  
ATOM    829  CB  ILE A  59      67.550  73.647  39.504  1.00                  
ATOM    830  HB  ILE A  59      67.382  73.665  38.426  1.00                  
ATOM    831  CG2 ILE A  59      66.952  72.330  40.032  1.00                  
ATOM    832 1HG2 ILE A  59      65.865  72.347  39.950  1.00                  
ATOM    833 2HG2 ILE A  59      67.316  71.490  39.437  1.00                  
ATOM    834 3HG2 ILE A  59      67.238  72.167  41.072  1.00                  
ATOM    835  CG1 ILE A  59      66.765  74.842  40.105  1.00                  
ATOM    836 1HG1 ILE A  59      65.709  74.719  39.865  1.00                  
ATOM    837 2HG1 ILE A  59      67.087  75.764  39.622  1.00                  
ATOM    838  CD1 ILE A  59      66.890  75.028  41.625  1.00                  
ATOM    839  HD1 ILE A  59      66.298  75.891  41.929  1.00                  
ATOM    840  HD2 ILE A  59      66.515  74.149  42.149  1.00                  
ATOM    841  HD3 ILE A  59      67.927  75.203  41.904  1.00                  
ATOM    842  C   ILE A  59      69.828  72.513  39.139  1.00                  
ATOM    843  O   ILE A  59      69.914  71.476  39.790  1.00                  
ATOM    844  N   GLU A  60      70.441  72.653  37.952  1.00                  
ATOM    845  H   GLU A  60      70.367  73.545  37.502  1.00                  
ATOM    846  CA  GLU A  60      71.035  71.543  37.172  1.00                  
ATOM    847  HA  GLU A  60      71.361  71.957  36.217  1.00                  
ATOM    848  CB  GLU A  60      72.310  70.997  37.887  1.00                  
ATOM    849  HB1 GLU A  60      72.069  70.064  38.399  1.00                  
ATOM    850  HB2 GLU A  60      72.602  71.706  38.664  1.00                  
ATOM    851  CG  GLU A  60      73.579  70.777  37.027  1.00                  
ATOM    852  HG1 GLU A  60      74.391  70.472  37.689  1.00                  
ATOM    853  HG2 GLU A  60      73.862  71.734  36.582  1.00                  
ATOM    854  CD  GLU A  60      73.424  69.732  35.913  1.00                  
ATOM    855  OE1 GLU A  60      72.746  70.063  34.916  1.00                  
ATOM    856  OE2 GLU A  60      73.838  68.556  36.051  1.00                  
ATOM    857  C   GLU A  60      70.013  70.417  36.824  1.00                  
ATOM    858  O   GLU A  60      68.806  70.580  36.996  1.00                  
ATOM    859  N   ARG A  61      70.479  69.273  36.298  1.00                  
ATOM    860  H   ARG A  61      71.436  69.284  35.963  1.00                  
ATOM    861  CA  ARG A  61      69.725  68.017  36.124  1.00                  
ATOM    862  HA  ARG A  61      68.782  68.107  36.667  1.00                  
ATOM    863  CB  ARG A  61      69.400  67.739  34.640  1.00                  
ATOM    864  HB1 ARG A  61      68.634  66.962  34.622  1.00                  
ATOM    865  HB2 ARG A  61      70.284  67.308  34.169  1.00                  
ATOM    866  CG  ARG A  61      68.874  68.910  33.788  1.00                  
ATOM    867  HG1 ARG A  61      68.411  69.658  34.432  1.00                  
ATOM    868  HG2 ARG A  61      68.098  68.530  33.123  1.00                  
ATOM    869  CD  ARG A  61      69.955  69.575  32.916  1.00                  
ATOM    870  HD1 ARG A  61      70.731  69.978  33.563  1.00                  
ATOM    871  HD2 ARG A  61      69.500  70.418  32.393  1.00                  
ATOM    872  NE  ARG A  61      70.514  68.637  31.912  1.00                  
ATOM    873  HE  ARG A  61      69.876  68.302  31.212  1.00                  
ATOM    874  CZ  ARG A  61      71.734  68.121  31.901  1.00                  
ATOM    875  NH1 ARG A  61      72.668  68.493  32.715  1.00                  
ATOM    876 1HH1 ARG A  61      72.497  69.198  33.437  1.00                  
ATOM    877 2HH1 ARG A  61      73.526  67.970  32.833  1.00                  
ATOM    878  NH2 ARG A  61      72.052  67.182  31.058  1.00                  
ATOM    879 1HH2 ARG A  61      71.377  66.812  30.418  1.00                  
ATOM    880 2HH2 ARG A  61      72.985  66.814  31.098  1.00                  
ATOM    881  C   ARG A  61      70.441  66.793  36.725  1.00                  
ATOM    882  O   ARG A  61      70.042  65.669  36.443  1.00                  
ATOM    883  N   LEU A  62      71.500  67.003  37.516  1.00                  
ATOM    884  H   LEU A  62      71.754  67.964  37.678  1.00                  
ATOM    885  CA  LEU A  62      72.381  65.970  38.085  1.00                  
ATOM    886  HA  LEU A  62      73.239  66.493  38.508  1.00                  
ATOM    887  CB  LEU A  62      71.690  65.237  39.257  1.00                  
ATOM    888  HB1 LEU A  62      72.403  64.529  39.683  1.00                  
ATOM    889  HB2 LEU A  62      70.855  64.658  38.859  1.00                  
ATOM    890  CG  LEU A  62      71.163  66.138  40.392  1.00                  
ATOM    891  HG  LEU A  62      70.402  66.810  39.996  1.00                  
ATOM    892  CD1 LEU A  62      70.520  65.274  41.477  1.00                  
ATOM    893 1HD1 LEU A  62      70.111  65.915  42.259  1.00                  
ATOM    894 2HD1 LEU A  62      69.706  64.692  41.044  1.00                  
ATOM    895 3HD1 LEU A  62      71.259  64.599  41.909  1.00                  
ATOM    896  CD2 LEU A  62      72.264  66.974  41.050  1.00                  
ATOM    897 1HD2 LEU A  62      71.846  67.542  41.881  1.00                  
ATOM    898 2HD2 LEU A  62      73.059  66.327  41.419  1.00                  
ATOM    899 3HD2 LEU A  62      72.675  67.684  40.334  1.00                  
ATOM    900  C   LEU A  62      72.989  65.023  37.032  1.00                  
ATOM    901  O   LEU A  62      72.773  63.814  37.041  1.00                  
ATOM    902  N   SER A  63      73.790  65.598  36.130  1.00                  
ATOM    903  H   SER A  63      73.868  66.611  36.194  1.00                  
ATOM    904  CA  SER A  63      74.452  64.938  34.979  1.00                  
ATOM    905  HA  SER A  63      73.679  64.688  34.253  1.00                  
ATOM    906  CB  SER A  63      75.409  65.947  34.329  1.00                  
ATOM    907  HB1 SER A  63      75.841  65.501  33.431  1.00                  
ATOM    908  HB2 SER A  63      76.217  66.181  35.023  1.00                  
ATOM    909  OG  SER A  63      74.739  67.144  33.970  1.00                  
ATOM    910  HG  SER A  63      74.512  67.652  34.789  1.00                  
ATOM    911  C   SER A  63      75.230  63.646  35.252  1.00                  
ATOM    912  O   SER A  63      75.547  62.929  34.305  1.00                  
ATOM    913  N   SER A  64      75.588  63.359  36.502  1.00                  
ATOM    914  H   SER A  64      75.245  63.969  37.232  1.00                  
ATOM    915  CA  SER A  64      76.246  62.127  36.960  1.00                  
ATOM    916  HA  SER A  64      75.741  61.256  36.541  1.00                  
ATOM    917  CB  SER A  64      77.722  62.119  36.535  1.00                  
ATOM    918  HB1 SER A  64      78.266  61.348  37.081  1.00                  
ATOM    919  HB2 SER A  64      78.173  63.089  36.751  1.00                  
ATOM    920  OG  SER A  64      77.820  61.840  35.156  1.00                  
ATOM    921  HG  SER A  64      77.034  62.217  34.713  1.00                  
ATOM    922  C   SER A  64      76.175  62.050  38.488  1.00                  
ATOM    923  O   SER A  64      75.941  63.057  39.159  1.00                  
ATOM    924  N   MET A  65      76.440  60.868  39.045  1.00                  
ATOM    925  H   MET A  65      76.665  60.092  38.440  1.00                  
ATOM    926  CA  MET A  65      76.575  60.655  40.491  1.00                  
ATOM    927  HA  MET A  65      76.174  61.514  41.033  1.00                  
ATOM    928  CB  MET A  65      75.781  59.411  40.913  1.00                  
ATOM    929  HB1 MET A  65      75.968  59.213  41.969  1.00                  
ATOM    930  HB2 MET A  65      76.120  58.553  40.332  1.00                  
ATOM    931  CG  MET A  65      74.272  59.577  40.716  1.00                  
ATOM    932  HG1 MET A  65      74.066  59.768  39.662  1.00                  
ATOM    933  HG2 MET A  65      73.931  60.436  41.294  1.00                  
ATOM    934  SD  MET A  65      73.330  58.116  41.227  1.00                  
ATOM    935  CE  MET A  65      71.658  58.677  40.808  1.00                  
ATOM    936  HE1 MET A  65      70.940  57.892  41.047  1.00                  
ATOM    937  HE2 MET A  65      71.416  59.573  41.381  1.00                  
ATOM    938  HE3 MET A  65      71.602  58.902  39.743  1.00                  
ATOM    939  C   MET A  65      78.051  60.492  40.868  1.00                  
ATOM    940  O   MET A  65      78.808  59.836  40.156  1.00                  
ATOM    941  N   ALA A  66      78.473  61.091  41.983  1.00                  
ATOM    942  H   ALA A  66      77.811  61.606  42.540  1.00                  
ATOM    943  CA  ALA A  66      79.833  60.928  42.499  1.00                  
ATOM    944  HA  ALA A  66      80.537  61.118  41.687  1.00                  
ATOM    945  CB  ALA A  66      80.065  61.968  43.602  1.00                  
ATOM    946  HB1 ALA A  66      81.080  61.875  43.990  1.00                  
ATOM    947  HB2 ALA A  66      79.934  62.972  43.197  1.00                  
ATOM    948  HB3 ALA A  66      79.357  61.813  44.417  1.00                  
ATOM    949  C   ALA A  66      80.072  59.497  43.022  1.00                  
ATOM    950  O   ALA A  66      79.167  58.892  43.593  1.00                  
ATOM    951  N   HIS A  67      81.299  58.977  42.889  1.00                  
ATOM    952  H   HIS A  67      81.994  59.525  42.405  1.00                  
ATOM    953  CA  HIS A  67      81.653  57.592  43.254  1.00                  
ATOM    954  HA  HIS A  67      81.143  56.916  42.566  1.00                  
ATOM    955  CB  HIS A  67      83.165  57.393  43.076  1.00                  
ATOM    956  HB1 HIS A  67      83.699  58.178  43.613  1.00                  
ATOM    957  HB2 HIS A  67      83.418  57.469  42.018  1.00                  
ATOM    958  CG  HIS A  67      83.641  56.064  43.598  1.00                  
ATOM    959  ND1 HIS A  67      84.321  55.882  44.801  1.00                  
ATOM    960  CE1 HIS A  67      84.462  54.556  44.942  1.00                  
ATOM    961  HE1 HIS A  67      84.944  54.077  45.785  1.00                  
ATOM    962  NE2 HIS A  67      83.907  53.910  43.901  1.00                  
ATOM    963  HE2 HIS A  67      83.864  52.907  43.793  1.00                  
ATOM    964  CD2 HIS A  67      83.378  54.847  43.042  1.00                  
ATOM    965  HD2 HIS A  67      82.828  54.662  42.131  1.00                  
ATOM    966  C   HIS A  67      81.188  57.163  44.665  1.00                  
ATOM    967  O   HIS A  67      80.468  56.168  44.819  1.00                  
ATOM    968  N   SER A  68      81.527  57.955  45.686  1.00                  
ATOM    969  H   SER A  68      82.095  58.768  45.506  1.00                  
ATOM    970  CA  SER A  68      81.116  57.707  47.075  1.00                  
ATOM    971  HA  SER A  68      81.486  56.725  47.370  1.00                  
ATOM    972  CB  SER A  68      81.749  58.743  48.008  1.00                  
ATOM    973  HB1 SER A  68      82.824  58.560  48.060  1.00                  
ATOM    974  HB2 SER A  68      81.328  58.639  49.009  1.00                  
ATOM    975  OG  SER A  68      81.531  60.058  47.524  1.00                  
ATOM    976  HG  SER A  68      81.907  60.681  48.157  1.00                  
ATOM    977  C   SER A  68      79.592  57.677  47.264  1.00                  
ATOM    978  O   SER A  68      79.076  56.863  48.029  1.00                  
ATOM    979  N   VAL A  69      78.860  58.519  46.529  1.00                  
ATOM    980  H   VAL A  69      79.351  59.114  45.877  1.00                  
ATOM    981  CA  VAL A  69      77.391  58.567  46.541  1.00                  
ATOM    982  HA  VAL A  69      77.056  58.540  47.578  1.00                  
ATOM    983  CB  VAL A  69      76.881  59.886  45.920  1.00                  
ATOM    984  HB  VAL A  69      77.224  59.961  44.889  1.00                  
ATOM    985  CG1 VAL A  69      75.352  59.993  45.916  1.00                  
ATOM    986 1HG1 VAL A  69      75.042  60.973  45.553  1.00                  
ATOM    987 2HG1 VAL A  69      74.930  59.240  45.253  1.00                  
ATOM    988 3HG1 VAL A  69      74.962  59.843  46.924  1.00                  
ATOM    989  CG2 VAL A  69      77.422  61.096  46.697  1.00                  
ATOM    990 1HG2 VAL A  69      77.051  62.020  46.254  1.00                  
ATOM    991 2HG2 VAL A  69      77.098  61.045  47.737  1.00                  
ATOM    992 3HG2 VAL A  69      78.511  61.115  46.667  1.00                  
ATOM    993  C   VAL A  69      76.781  57.349  45.849  1.00                  
ATOM    994  O   VAL A  69      75.772  56.848  46.327  1.00                  
ATOM    995  N   ILE A  70      77.400  56.807  44.795  1.00                  
ATOM    996  H   ILE A  70      78.234  57.267  44.445  1.00                  
ATOM    997  CA  ILE A  70      76.982  55.533  44.183  1.00                  
ATOM    998  HA  ILE A  70      75.921  55.599  43.940  1.00                  
ATOM    999  CB  ILE A  70      77.757  55.270  42.866  1.00                  
ATOM   1000  HB  ILE A  70      78.826  55.293  43.077  1.00                  
ATOM   1001  CG2 ILE A  70      77.418  53.882  42.291  1.00                  
ATOM   1002 1HG2 ILE A  70      77.942  53.708  41.354  1.00                  
ATOM   1003 2HG2 ILE A  70      77.744  53.106  42.981  1.00                  
ATOM   1004 3HG2 ILE A  70      76.344  53.792  42.129  1.00                  
ATOM   1005  CG1 ILE A  70      77.441  56.364  41.818  1.00                  
ATOM   1006 1HG1 ILE A  70      77.556  57.345  42.272  1.00                  
ATOM   1007 2HG1 ILE A  70      76.404  56.267  41.495  1.00                  
ATOM   1008  CD1 ILE A  70      78.356  56.335  40.586  1.00                  
ATOM   1009  HD1 ILE A  70      79.400  56.379  40.896  1.00                  
ATOM   1010  HD2 ILE A  70      78.186  55.435  39.996  1.00                  
ATOM   1011  HD3 ILE A  70      78.140  57.197  39.956  1.00                  
ATOM   1012  C   ILE A  70      77.142  54.386  45.179  1.00                  
ATOM   1013  O   ILE A  70      76.194  53.624  45.353  1.00                  
ATOM   1014  N   GLY A  71      78.271  54.301  45.894  1.00                  
ATOM   1015  H   GLY A  71      79.030  54.947  45.701  1.00                  
ATOM   1016  CA  GLY A  71      78.419  53.289  46.956  1.00                  
ATOM   1017  HA1 GLY A  71      79.416  53.375  47.386  1.00                  
ATOM   1018  HA2 GLY A  71      78.310  52.293  46.523  1.00                  
ATOM   1019  C   GLY A  71      77.399  53.445  48.085  1.00                  
ATOM   1020  O   GLY A  71      76.861  52.449  48.559  1.00                  
ATOM   1021  N   PHE A  72      77.068  54.677  48.488  1.00                  
ATOM   1022  H   PHE A  72      77.574  55.468  48.101  1.00                  
ATOM   1023  CA  PHE A  72      76.031  54.927  49.501  1.00                  
ATOM   1024  HA  PHE A  72      76.262  54.329  50.383  1.00                  
ATOM   1025  CB  PHE A  72      76.082  56.409  49.902  1.00                  
ATOM   1026  HB1 PHE A  72      75.714  57.019  49.076  1.00                  
ATOM   1027  HB2 PHE A  72      77.122  56.691  50.072  1.00                  
ATOM   1028  CG  PHE A  72      75.294  56.747  51.156  1.00                  
ATOM   1029  CD1 PHE A  72      75.934  56.742  52.410  1.00                  
ATOM   1030  HD1 PHE A  72      76.984  56.495  52.479  1.00                  
ATOM   1031  CE1 PHE A  72      75.216  57.075  53.574  1.00                  
ATOM   1032  HE1 PHE A  72      75.715  57.091  54.533  1.00                  
ATOM   1033  CZ  PHE A  72      73.853  57.409  53.486  1.00                  
ATOM   1034  HZ  PHE A  72      73.300  57.672  54.377  1.00                  
ATOM   1035  CE2 PHE A  72      73.210  57.417  52.235  1.00                  
ATOM   1036  HE2 PHE A  72      72.166  57.690  52.164  1.00                  
ATOM   1037  CD2 PHE A  72      73.930  57.087  51.072  1.00                  
ATOM   1038  HD2 PHE A  72      73.434  57.103  50.111  1.00                  
ATOM   1039  C   PHE A  72      74.621  54.528  49.032  1.00                  
ATOM   1040  O   PHE A  72      73.850  53.977  49.815  1.00                  
ATOM   1041  N   ILE A  73      74.284  54.766  47.760  1.00                  
ATOM   1042  H   ILE A  73      74.955  55.266  47.182  1.00                  
ATOM   1043  CA  ILE A  73      73.004  54.395  47.139  1.00                  
ATOM   1044  HA  ILE A  73      72.191  54.733  47.782  1.00                  
ATOM   1045  CB  ILE A  73      72.864  55.114  45.770  1.00                  
ATOM   1046  HB  ILE A  73      73.817  55.043  45.243  1.00                  
ATOM   1047  CG2 ILE A  73      71.783  54.493  44.864  1.00                  
ATOM   1048 1HG2 ILE A  73      71.752  55.008  43.905  1.00                  
ATOM   1049 2HG2 ILE A  73      72.004  53.447  44.653  1.00                  
ATOM   1050 3HG2 ILE A  73      70.807  54.572  45.340  1.00                  
ATOM   1051  CG1 ILE A  73      72.538  56.606  46.022  1.00                  
ATOM   1052 1HG1 ILE A  73      73.228  57.011  46.761  1.00                  
ATOM   1053 2HG1 ILE A  73      71.532  56.692  46.436  1.00                  
ATOM   1054  CD1 ILE A  73      72.633  57.489  44.771  1.00                  
ATOM   1055  HD1 ILE A  73      72.516  58.533  45.059  1.00                  
ATOM   1056  HD2 ILE A  73      73.608  57.358  44.300  1.00                  
ATOM   1057  HD3 ILE A  73      71.847  57.239  44.061  1.00                  
ATOM   1058  C   ILE A  73      72.864  52.870  47.030  1.00                  
ATOM   1059  O   ILE A  73      71.870  52.309  47.488  1.00                  
ATOM   1060  N   GLN A  74      73.876  52.182  46.497  1.00                  
ATOM   1061  H   GLN A  74      74.685  52.703  46.172  1.00                  
ATOM   1062  CA  GLN A  74      73.925  50.717  46.410  1.00                  
ATOM   1063  HA  GLN A  74      73.087  50.359  45.811  1.00                  
ATOM   1064  CB  GLN A  74      75.246  50.306  45.731  1.00                  
ATOM   1065  HB1 GLN A  74      75.376  49.226  45.819  1.00                  
ATOM   1066  HB2 GLN A  74      76.071  50.790  46.257  1.00                  
ATOM   1067  CG  GLN A  74      75.299  50.677  44.235  1.00                  
ATOM   1068  HG1 GLN A  74      74.960  51.701  44.087  1.00                  
ATOM   1069  HG2 GLN A  74      74.616  50.023  43.692  1.00                  
ATOM   1070  CD  GLN A  74      76.699  50.563  43.625  1.00                  
ATOM   1071  OE1 GLN A  74      77.720  50.735  44.267  1.00                  
ATOM   1072  NE2 GLN A  74      76.809  50.284  42.342  1.00                  
ATOM   1073 1HE2 GLN A  74      75.995  50.140  41.775  1.00                  
ATOM   1074 2HE2 GLN A  74      77.745  50.270  41.978  1.00                  
ATOM   1075  C   GLN A  74      73.808  50.074  47.800  1.00                  
ATOM   1076  O   GLN A  74      73.008  49.156  48.000  1.00                  
ATOM   1077  N   ARG A  75      74.546  50.618  48.778  1.00                  
ATOM   1078  H   ARG A  75      75.212  51.343  48.526  1.00                  
ATOM   1079  CA  ARG A  75      74.462  50.228  50.186  1.00                  
ATOM   1080  HA  ARG A  75      74.681  49.161  50.246  1.00                  
ATOM   1081  CB  ARG A  75      75.530  50.970  51.011  1.00                  
ATOM   1082  HB1 ARG A  75      75.369  52.047  50.956  1.00                  
ATOM   1083  HB2 ARG A  75      76.499  50.753  50.561  1.00                  
ATOM   1084  CG  ARG A  75      75.604  50.527  52.483  1.00                  
ATOM   1085  HG1 ARG A  75      76.629  50.664  52.829  1.00                  
ATOM   1086  HG2 ARG A  75      75.366  49.465  52.559  1.00                  
ATOM   1087  CD  ARG A  75      74.685  51.336  53.408  1.00                  
ATOM   1088  HD1 ARG A  75      73.649  51.229  53.089  1.00                  
ATOM   1089  HD2 ARG A  75      74.963  52.388  53.343  1.00                  
ATOM   1090  NE  ARG A  75      74.789  50.849  54.792  1.00                  
ATOM   1091  HE  ARG A  75      74.897  49.835  54.910  1.00                  
ATOM   1092  CZ  ARG A  75      74.789  51.525  55.921  1.00                  
ATOM   1093  NH1 ARG A  75      74.805  52.829  55.948  1.00                  
ATOM   1094 1HH1 ARG A  75      74.855  53.318  55.074  1.00                  
ATOM   1095 2HH1 ARG A  75      74.803  53.302  56.829  1.00                  
ATOM   1096  NH2 ARG A  75      74.775  50.893  57.054  1.00                  
ATOM   1097 1HH2 ARG A  75      74.597  49.877  56.993  1.00                  
ATOM   1098 2HH2 ARG A  75      74.761  51.347  57.939  1.00                  
ATOM   1099  C   ARG A  75      73.046  50.388  50.734  1.00                  
ATOM   1100  O   ARG A  75      72.543  49.459  51.348  1.00                  
ATOM   1101  N   MET A  76      72.366  51.505  50.493  1.00                  
ATOM   1102  H   MET A  76      72.829  52.253  49.990  1.00                  
ATOM   1103  CA  MET A  76      70.978  51.703  50.926  1.00                  
ATOM   1104  HA  MET A  76      70.939  51.600  52.011  1.00                  
ATOM   1105  CB  MET A  76      70.533  53.126  50.543  1.00                  
ATOM   1106  HB1 MET A  76      70.380  53.185  49.466  1.00                  
ATOM   1107  HB2 MET A  76      71.315  53.837  50.807  1.00                  
ATOM   1108  CG  MET A  76      69.235  53.543  51.242  1.00                  
ATOM   1109  HG1 MET A  76      68.457  52.818  50.999  1.00                  
ATOM   1110  HG2 MET A  76      68.919  54.507  50.840  1.00                  
ATOM   1111  SD  MET A  76      69.342  53.688  53.050  1.00                  
ATOM   1112  CE  MET A  76      70.457  55.108  53.221  1.00                  
ATOM   1113  HE1 MET A  76      70.552  55.365  54.275  1.00                  
ATOM   1114  HE2 MET A  76      71.441  54.861  52.824  1.00                  
ATOM   1115  HE3 MET A  76      70.047  55.961  52.679  1.00                  
ATOM   1116  C   MET A  76      70.029  50.657  50.327  1.00                  
ATOM   1117  O   MET A  76      69.245  50.048  51.047  1.00                  
ATOM   1118  N   PHE A  77      70.153  50.381  49.027  1.00                  
ATOM   1119  H   PHE A  77      70.843  50.899  48.493  1.00                  
ATOM   1120  CA  PHE A  77      69.218  49.528  48.286  1.00                  
ATOM   1121  HA  PHE A  77      68.316  49.411  48.888  1.00                  
ATOM   1122  CB  PHE A  77      68.789  50.254  47.002  1.00                  
ATOM   1123  HB1 PHE A  77      68.067  49.637  46.466  1.00                  
ATOM   1124  HB2 PHE A  77      69.662  50.382  46.359  1.00                  
ATOM   1125  CG  PHE A  77      68.145  51.605  47.278  1.00                  
ATOM   1126  CD1 PHE A  77      66.949  51.681  48.019  1.00                  
ATOM   1127  HD1 PHE A  77      66.461  50.778  48.357  1.00                  
ATOM   1128  CE1 PHE A  77      66.391  52.933  48.335  1.00                  
ATOM   1129  HE1 PHE A  77      65.474  52.986  48.907  1.00                  
ATOM   1130  CZ  PHE A  77      67.024  54.114  47.912  1.00                  
ATOM   1131  HZ  PHE A  77      66.595  55.076  48.158  1.00                  
ATOM   1132  CE2 PHE A  77      68.212  54.042  47.163  1.00                  
ATOM   1133  HE2 PHE A  77      68.698  54.948  46.835  1.00                  
ATOM   1134  CD2 PHE A  77      68.765  52.790  46.841  1.00                  
ATOM   1135  HD2 PHE A  77      69.677  52.738  46.267  1.00                  
ATOM   1136  C   PHE A  77      69.720  48.091  48.072  1.00                  
ATOM   1137  O   PHE A  77      69.299  47.393  47.150  1.00                  
ATOM   1138  N   SER A  78      70.574  47.606  48.972  1.00                  
ATOM   1139  H   SER A  78      70.998  48.265  49.608  1.00                  
ATOM   1140  CA  SER A  78      70.682  46.168  49.261  1.00                  
ATOM   1141  HA  SER A  78      69.749  45.679  48.977  1.00                  
ATOM   1142  CB  SER A  78      71.799  45.539  48.433  1.00                  
ATOM   1143  HB1 SER A  78      72.048  44.555  48.834  1.00                  
ATOM   1144  HB2 SER A  78      72.686  46.174  48.456  1.00                  
ATOM   1145  OG  SER A  78      71.337  45.388  47.108  1.00                  
ATOM   1146  HG  SER A  78      70.709  46.107  46.922  1.00                  
ATOM   1147  C   SER A  78      70.863  45.875  50.752  1.00                  
ATOM   1148  O   SER A  78      70.212  44.966  51.269  1.00                  
ATOM   1149  N   GLU A  79      71.652  46.669  51.481  1.00                  
ATOM   1150  H   GLU A  79      72.135  47.448  51.049  1.00                  
ATOM   1151  CA  GLU A  79      71.765  46.551  52.941  1.00                  
ATOM   1152  HA  GLU A  79      71.926  45.498  53.176  1.00                  
ATOM   1153  CB  GLU A  79      72.974  47.334  53.478  1.00                  
ATOM   1154  HB1 GLU A  79      72.678  48.371  53.641  1.00                  
ATOM   1155  HB2 GLU A  79      73.782  47.312  52.745  1.00                  
ATOM   1156  CG  GLU A  79      73.507  46.755  54.798  1.00                  
ATOM   1157  HG1 GLU A  79      74.088  45.853  54.592  1.00                  
ATOM   1158  HG2 GLU A  79      72.674  46.482  55.448  1.00                  
ATOM   1159  CD  GLU A  79      74.374  47.796  55.507  1.00                  
ATOM   1160  OE1 GLU A  79      73.903  48.398  56.496  1.00                  
ATOM   1161  OE2 GLU A  79      75.454  48.155  54.992  1.00                  
ATOM   1162  C   GLU A  79      70.478  46.976  53.679  1.00                  
ATOM   1163  O   GLU A  79      70.115  46.369  54.686  1.00                  
ATOM   1164  N   GLY A  80      69.728  47.956  53.152  1.00                  
ATOM   1165  H   GLY A  80      70.053  48.415  52.311  1.00                  
ATOM   1166  CA  GLY A  80      68.504  48.500  53.763  1.00                  
ATOM   1167  HA1 GLY A  80      68.170  49.362  53.187  1.00                  
ATOM   1168  HA2 GLY A  80      68.747  48.842  54.768  1.00                  
ATOM   1169  C   GLY A  80      67.307  47.533  53.885  1.00                  
ATOM   1170  O   GLY A  80      66.238  47.921  54.359  1.00                  
ATOM   1171  N   SER A  81      67.471  46.276  53.463  1.00                  
ATOM   1172  H   SER A  81      68.396  46.031  53.143  1.00                  
ATOM   1173  CA  SER A  81      66.427  45.245  53.369  1.00                  
ATOM   1174  HA  SER A  81      65.638  45.613  52.712  1.00                  
ATOM   1175  CB  SER A  81      67.026  43.986  52.728  1.00                  
ATOM   1176  HB1 SER A  81      66.247  43.226  52.645  1.00                  
ATOM   1177  HB2 SER A  81      67.830  43.597  53.354  1.00                  
ATOM   1178  OG  SER A  81      67.525  44.264  51.432  1.00                  
ATOM   1179  HG  SER A  81      68.484  44.436  51.468  1.00                  
ATOM   1180  C   SER A  81      65.763  44.851  54.702  1.00                  
ATOM   1181  O   SER A  81      64.627  44.378  54.703  1.00                  
ATOM   1182  N   HIS A  82      66.439  45.031  55.844  1.00                  
ATOM   1183  H   HIS A  82      67.355  45.454  55.785  1.00                  
ATOM   1184  CA  HIS A  82      65.918  44.687  57.183  1.00                  
ATOM   1185  HA  HIS A  82      65.428  43.714  57.119  1.00                  
ATOM   1186  CB  HIS A  82      67.084  44.528  58.172  1.00                  
ATOM   1187  HB1 HIS A  82      67.549  45.498  58.358  1.00                  
ATOM   1188  HB2 HIS A  82      67.837  43.873  57.732  1.00                  
ATOM   1189  CG  HIS A  82      66.647  43.917  59.481  1.00                  
ATOM   1190  ND1 HIS A  82      66.446  42.554  59.703  1.00                  
ATOM   1191  CE1 HIS A  82      66.010  42.446  60.965  1.00                  
ATOM   1192  HE1 HIS A  82      65.761  41.510  61.446  1.00                  
ATOM   1193  NE2 HIS A  82      65.918  43.659  61.536  1.00                  
ATOM   1194  HE2 HIS A  82      65.590  43.842  62.474  1.00                  
ATOM   1195  CD2 HIS A  82      66.314  44.600  60.614  1.00                  
ATOM   1196  HD2 HIS A  82      66.325  45.675  60.732  1.00                  
ATOM   1197  C   HIS A  82      64.847  45.698  57.682  1.00                  
ATOM   1198  O   HIS A  82      65.092  46.517  58.568  1.00                  
ATOM   1199  N   LYS A  83      63.660  45.666  57.057  1.00                  
ATOM   1200  H   LYS A  83      63.626  44.989  56.300  1.00                  
ATOM   1201  CA  LYS A  83      62.513  46.606  57.143  1.00                  
ATOM   1202  HA  LYS A  83      62.660  47.281  56.302  1.00                  
ATOM   1203  CB  LYS A  83      61.213  45.826  56.817  1.00                  
ATOM   1204  HB1 LYS A  83      60.802  45.392  57.729  1.00                  
ATOM   1205  HB2 LYS A  83      61.459  44.994  56.154  1.00                  
ATOM   1206  CG  LYS A  83      60.124  46.648  56.097  1.00                  
ATOM   1207  HG1 LYS A  83      59.255  46.008  55.941  1.00                  
ATOM   1208  HG2 LYS A  83      60.502  46.955  55.120  1.00                  
ATOM   1209  CD  LYS A  83      59.688  47.896  56.872  1.00                  
ATOM   1210  HD1 LYS A  83      60.547  48.557  56.947  1.00                  
ATOM   1211  HD2 LYS A  83      59.362  47.602  57.872  1.00                  
ATOM   1212  CE  LYS A  83      58.584  48.691  56.176  1.00                  
ATOM   1213  HE1 LYS A  83      57.703  48.057  56.037  1.00                  
ATOM   1214  HE2 LYS A  83      58.951  48.992  55.190  1.00                  
ATOM   1215  NZ  LYS A  83      58.248  49.892  56.982  1.00                  
ATOM   1216  HZ1 LYS A  83      57.644  49.648  57.753  1.00                  
ATOM   1217  HZ2 LYS A  83      59.096  50.274  57.403  1.00                  
ATOM   1218  HZ3 LYS A  83      57.808  50.610  56.423  1.00                  
ATOM   1219  C   LYS A  83      62.402  47.501  58.407  1.00                  
ATOM   1220  O   LYS A  83      61.733  47.116  59.366  1.00                  
ATOM   1221  N   PRO A  84      62.908  48.755  58.366  1.00                  
ATOM   1222  CD  PRO A  84      63.801  49.286  57.343  1.00                  
ATOM   1223  HD1 PRO A  84      63.231  49.519  56.443  1.00                  
ATOM   1224  HD2 PRO A  84      64.607  48.591  57.103  1.00                  
ATOM   1225  CG  PRO A  84      64.378  50.573  57.928  1.00                  
ATOM   1226  HG1 PRO A  84      64.650  51.286  57.149  1.00                  
ATOM   1227  HG2 PRO A  84      65.242  50.335  58.552  1.00                  
ATOM   1228  CB  PRO A  84      63.235  51.085  58.802  1.00                  
ATOM   1229  HB1 PRO A  84      62.514  51.610  58.174  1.00                  
ATOM   1230  HB2 PRO A  84      63.598  51.739  59.596  1.00                  
ATOM   1231  CA  PRO A  84      62.624  49.795  59.364  1.00                  
ATOM   1232  HA  PRO A  84      63.164  49.528  60.273  1.00                  
ATOM   1233  C   PRO A  84      61.129  49.946  59.693  1.00                  
ATOM   1234  O   PRO A  84      60.306  50.250  58.822  1.00                  
ATOM   1235  N   VAL A  85      60.789  49.744  60.967  1.00                  
ATOM   1236  H   VAL A  85      61.527  49.462  61.597  1.00                  
ATOM   1237  CA  VAL A  85      59.416  49.689  61.510  1.00                  
ATOM   1238  HA  VAL A  85      58.744  50.131  60.776  1.00                  
ATOM   1239  CB  VAL A  85      58.989  48.210  61.678  1.00                  
ATOM   1240  HB  VAL A  85      59.198  47.718  60.727  1.00                  
ATOM   1241  CG1 VAL A  85      59.776  47.451  62.754  1.00                  
ATOM   1242 1HG1 VAL A  85      59.488  46.400  62.738  1.00                  
ATOM   1243 2HG1 VAL A  85      60.845  47.513  62.556  1.00                  
ATOM   1244 3HG1 VAL A  85      59.564  47.853  63.744  1.00                  
ATOM   1245  CG2 VAL A  85      57.481  48.051  61.906  1.00                  
ATOM   1246 1HG2 VAL A  85      57.215  46.996  61.852  1.00                  
ATOM   1247 2HG2 VAL A  85      57.197  48.419  62.892  1.00                  
ATOM   1248 3HG2 VAL A  85      56.924  48.595  61.144  1.00                  
ATOM   1249  C   VAL A  85      59.292  50.573  62.759  1.00                  
ATOM   1250  O   VAL A  85      58.648  50.260  63.749  1.00                  
ATOM   1251  N   VAL A  86      59.971  51.711  62.699  1.00                  
ATOM   1252  H   VAL A  86      60.476  51.911  61.847  1.00                  
ATOM   1253  CA  VAL A  86      60.074  52.728  63.742  1.00                  
ATOM   1254  HA  VAL A  86      59.131  52.796  64.287  1.00                  
ATOM   1255  CB  VAL A  86      61.195  52.340  64.733  1.00                  
ATOM   1256  HB  VAL A  86      60.855  51.461  65.282  1.00                  
ATOM   1257  CG1 VAL A  86      62.542  51.984  64.084  1.00                  
ATOM   1258 1HG1 VAL A  86      63.269  51.744  64.861  1.00                  
ATOM   1259 2HG1 VAL A  86      62.434  51.109  63.446  1.00                  
ATOM   1260 3HG1 VAL A  86      62.916  52.820  63.494  1.00                  
ATOM   1261  CG2 VAL A  86      61.448  53.441  65.756  1.00                  
ATOM   1262 1HG2 VAL A  86      62.080  53.050  66.553  1.00                  
ATOM   1263 2HG2 VAL A  86      61.946  54.292  65.292  1.00                  
ATOM   1264 3HG2 VAL A  86      60.499  53.762  66.176  1.00                  
ATOM   1265  C   VAL A  86      60.341  54.049  63.032  1.00                  
ATOM   1266  O   VAL A  86      61.057  54.103  62.029  1.00                  
ATOM   1267  N   THR A  87      59.717  55.108  63.524  1.00                  
ATOM   1268  H   THR A  87      59.111  54.963  64.320  1.00                  
ATOM   1269  CA  THR A  87      59.548  56.373  62.806  1.00                  
ATOM   1270  HA  THR A  87      60.224  56.421  61.956  1.00                  
ATOM   1271  CB  THR A  87      58.116  56.482  62.243  1.00                  
ATOM   1272  HB  THR A  87      57.943  57.503  61.902  1.00                  
ATOM   1273  CG2 THR A  87      57.879  55.532  61.069  1.00                  
ATOM   1274 1HG2 THR A  87      56.876  55.694  60.674  1.00                  
ATOM   1275 2HG2 THR A  87      58.607  55.726  60.282  1.00                  
ATOM   1276 3HG2 THR A  87      57.966  54.497  61.397  1.00                  
ATOM   1277  OG1 THR A  87      57.171  56.155  63.240  1.00                  
ATOM   1278  HG1 THR A  87      57.288  56.802  63.949  1.00                  
ATOM   1279  C   THR A  87      59.842  57.529  63.754  1.00                  
ATOM   1280  O   THR A  87      58.950  57.949  64.497  1.00                  
ATOM   1281  N   PRO A  88      61.098  58.014  63.802  1.00                  
ATOM   1282  CD  PRO A  88      62.262  57.507  63.082  1.00                  
ATOM   1283  HD1 PRO A  88      62.080  57.450  62.009  1.00                  
ATOM   1284  HD2 PRO A  88      62.527  56.522  63.469  1.00                  
ATOM   1285  CG  PRO A  88      63.400  58.493  63.353  1.00                  
ATOM   1286  HG1 PRO A  88      63.412  59.258  62.576  1.00                  
ATOM   1287  HG2 PRO A  88      64.365  57.989  63.407  1.00                  
ATOM   1288  CB  PRO A  88      63.014  59.124  64.689  1.00                  
ATOM   1289  HB1 PRO A  88      63.442  60.120  64.809  1.00                  
ATOM   1290  HB2 PRO A  88      63.343  58.475  65.501  1.00                  
ATOM   1291  CA  PRO A  88      61.482  59.141  64.640  1.00                  
ATOM   1292  HA  PRO A  88      61.101  59.013  65.649  1.00                  
ATOM   1293  C   PRO A  88      60.895  60.446  64.094  1.00                  
ATOM   1294  O   PRO A  88      61.512  61.156  63.302  1.00                  
ATOM   1295  N   ALA A  89      59.648  60.712  64.474  1.00                  
ATOM   1296  H   ALA A  89      59.173  60.043  65.066  1.00                  
ATOM   1297  CA  ALA A  89      58.921  61.887  64.039  1.00                  
ATOM   1298  HA  ALA A  89      58.918  61.891  62.948  1.00                  
ATOM   1299  CB  ALA A  89      57.468  61.774  64.521  1.00                  
ATOM   1300  HB1 ALA A  89      56.883  62.609  64.136  1.00                  
ATOM   1301  HB2 ALA A  89      57.030  60.841  64.162  1.00                  
ATOM   1302  HB3 ALA A  89      57.433  61.795  65.611  1.00                  
ATOM   1303  C   ALA A  89      59.574  63.201  64.506  1.00                  
ATOM   1304  O   ALA A  89      60.159  63.282  65.589  1.00                  
ATOM   1305  N   LEU A  90      59.382  64.245  63.696  1.00                  
ATOM   1306  H   LEU A  90      58.952  64.067  62.803  1.00                  
ATOM   1307  CA  LEU A  90      59.848  65.606  63.975  1.00                  
ATOM   1308  HA  LEU A  90      60.172  65.672  65.014  1.00                  
ATOM   1309  CB  LEU A  90      61.053  65.942  63.073  1.00                  
ATOM   1310  HB1 LEU A  90      61.249  67.013  63.143  1.00                  
ATOM   1311  HB2 LEU A  90      60.782  65.733  62.037  1.00                  
ATOM   1312  CG  LEU A  90      62.363  65.205  63.409  1.00                  
ATOM   1313  HG  LEU A  90      62.206  64.128  63.352  1.00                  
ATOM   1314  CD1 LEU A  90      63.430  65.595  62.385  1.00                  
ATOM   1315 1HD1 LEU A  90      64.358  65.066  62.603  1.00                  
ATOM   1316 2HD1 LEU A  90      63.097  65.321  61.385  1.00                  
ATOM   1317 3HD1 LEU A  90      63.614  66.669  62.426  1.00                  
ATOM   1318  CD2 LEU A  90      62.901  65.561  64.797  1.00                  
ATOM   1319 1HD2 LEU A  90      63.031  66.640  64.883  1.00                  
ATOM   1320 2HD2 LEU A  90      62.221  65.203  65.568  1.00                  
ATOM   1321 3HD2 LEU A  90      63.862  65.073  64.941  1.00                  
ATOM   1322  C   LEU A  90      58.760  66.686  63.849  1.00                  
ATOM   1323  O   LEU A  90      58.954  67.822  64.281  1.00                  
ATOM   1324  N   THR A  91      57.601  66.347  63.286  1.00                  
ATOM   1325  H   THR A  91      57.468  65.409  62.946  1.00                  
ATOM   1326  CA  THR A  91      56.521  67.298  62.994  1.00                  
ATOM   1327  HA  THR A  91      56.561  68.119  63.708  1.00                  
ATOM   1328  CB  THR A  91      56.671  67.867  61.562  1.00                  
ATOM   1329  HB  THR A  91      55.766  68.413  61.300  1.00                  
ATOM   1330  CG2 THR A  91      57.855  68.815  61.393  1.00                  
ATOM   1331 1HG2 THR A  91      58.795  68.277  61.519  1.00                  
ATOM   1332 2HG2 THR A  91      57.835  69.256  60.397  1.00                  
ATOM   1333 3HG2 THR A  91      57.800  69.611  62.134  1.00                  
ATOM   1334  OG1 THR A  91      56.849  66.820  60.633  1.00                  
ATOM   1335  HG1 THR A  91      56.585  67.130  59.762  1.00                  
ATOM   1336  C   THR A  91      55.140  66.628  63.079  1.00                  
ATOM   1337  O   THR A  91      55.053  65.396  63.031  1.00                  
ATOM   1338  N   PRO A  92      54.045  67.411  63.189  1.00                  
ATOM   1339  CD  PRO A  92      54.028  68.834  63.506  1.00                  
ATOM   1340  HD1 PRO A  92      54.271  69.415  62.615  1.00                  
ATOM   1341  HD2 PRO A  92      54.714  69.077  64.317  1.00                  
ATOM   1342  CG  PRO A  92      52.596  69.143  63.938  1.00                  
ATOM   1343  HG1 PRO A  92      52.327  70.181  63.738  1.00                  
ATOM   1344  HG2 PRO A  92      52.474  68.908  64.997  1.00                  
ATOM   1345  CB  PRO A  92      51.773  68.169  63.099  1.00                  
ATOM   1346  HB1 PRO A  92      51.612  68.607  62.113  1.00                  
ATOM   1347  HB2 PRO A  92      50.818  67.940  63.571  1.00                  
ATOM   1348  CA  PRO A  92      52.676  66.929  63.011  1.00                  
ATOM   1349  HA  PRO A  92      52.439  66.273  63.849  1.00                  
ATOM   1350  C   PRO A  92      52.479  66.159  61.704  1.00                  
ATOM   1351  O   PRO A  92      52.447  66.732  60.615  1.00                  
ATOM   1352  N   ALA A  93      52.353  64.841  61.812  1.00                  
ATOM   1353  H   ALA A  93      52.481  64.425  62.721  1.00                  
ATOM   1354  CA  ALA A  93      52.243  63.940  60.676  1.00                  
ATOM   1355  HA  ALA A  93      52.961  64.262  59.919  1.00                  
ATOM   1356  CB  ALA A  93      52.667  62.536  61.136  1.00                  
ATOM   1357  HB1 ALA A  93      52.658  61.853  60.286  1.00                  
ATOM   1358  HB2 ALA A  93      53.677  62.571  61.548  1.00                  
ATOM   1359  HB3 ALA A  93      51.980  62.165  61.898  1.00                  
ATOM   1360  C   ALA A  93      50.852  63.959  60.014  1.00                  
ATOM   1361  O   ALA A  93      50.099  62.992  60.101  1.00                  
ATOM   1362  N   GLN A  94      50.520  65.050  59.319  1.00                  
ATOM   1363  H   GLN A  94      51.152  65.844  59.361  1.00                  
ATOM   1364  CA  GLN A  94      49.294  65.156  58.510  1.00                  
ATOM   1365  HA  GLN A  94      48.439  65.002  59.170  1.00                  
ATOM   1366  CB  GLN A  94      49.183  66.566  57.905  1.00                  
ATOM   1367  HB1 GLN A  94      48.344  66.583  57.207  1.00                  
ATOM   1368  HB2 GLN A  94      50.094  66.797  57.350  1.00                  
ATOM   1369  CG  GLN A  94      48.939  67.647  58.968  1.00                  
ATOM   1370  HG1 GLN A  94      49.784  67.687  59.655  1.00                  
ATOM   1371  HG2 GLN A  94      48.042  67.400  59.537  1.00                  
ATOM   1372  CD  GLN A  94      48.772  69.023  58.332  1.00                  
ATOM   1373  OE1 GLN A  94      49.727  69.695  57.992  1.00                  
ATOM   1374  NE2 GLN A  94      47.562  69.505  58.141  1.00                  
ATOM   1375 1HE2 GLN A  94      46.746  68.976  58.385  1.00                  
ATOM   1376 2HE2 GLN A  94      47.518  70.417  57.720  1.00                  
ATOM   1377  C   GLN A  94      49.169  64.086  57.404  1.00                  
ATOM   1378  O   GLN A  94      48.070  63.839  56.912  1.00                  
ATOM   1379  N   MET A  95      50.271  63.423  57.036  1.00                  
ATOM   1380  H   MET A  95      51.144  63.700  57.454  1.00                  
ATOM   1381  CA  MET A  95      50.277  62.222  56.197  1.00                  
ATOM   1382  HA  MET A  95      49.338  61.693  56.351  1.00                  
ATOM   1383  CB  MET A  95      50.336  62.619  54.710  1.00                  
ATOM   1384  HB1 MET A  95      51.201  63.261  54.532  1.00                  
ATOM   1385  HB2 MET A  95      49.439  63.188  54.464  1.00                  
ATOM   1386  CG  MET A  95      50.422  61.410  53.762  1.00                  
ATOM   1387  HG1 MET A  95      51.442  61.027  53.790  1.00                  
ATOM   1388  HG2 MET A  95      50.239  61.760  52.746  1.00                  
ATOM   1389  SD  MET A  95      49.299  60.021  54.108  1.00                  
ATOM   1390  CE  MET A  95      47.690  60.824  53.869  1.00                  
ATOM   1391  HE1 MET A  95      46.895  60.089  54.002  1.00                  
ATOM   1392  HE2 MET A  95      47.560  61.625  54.598  1.00                  
ATOM   1393  HE3 MET A  95      47.632  61.236  52.862  1.00                  
ATOM   1394  C   MET A  95      51.436  61.288  56.601  1.00                  
ATOM   1395  O   MET A  95      52.559  61.483  56.141  1.00                  
ATOM   1396  N   PRO A  96      51.201  60.268  57.453  1.00                  
ATOM   1397  CD  PRO A  96      49.989  60.072  58.234  1.00                  
ATOM   1398  HD1 PRO A  96      49.257  59.525  57.637  1.00                  
ATOM   1399  HD2 PRO A  96      49.565  61.016  58.575  1.00                  
ATOM   1400  CG  PRO A  96      50.417  59.227  59.430  1.00                  
ATOM   1401  HG1 PRO A  96      49.589  58.640  59.829  1.00                  
ATOM   1402  HG2 PRO A  96      50.839  59.873  60.202  1.00                  
ATOM   1403  CB  PRO A  96      51.513  58.343  58.841  1.00                  
ATOM   1404  HB1 PRO A  96      51.051  57.478  58.361  1.00                  
ATOM   1405  HB2 PRO A  96      52.220  58.016  59.604  1.00                  
ATOM   1406  CA  PRO A  96      52.190  59.232  57.788  1.00                  
ATOM   1407  HA  PRO A  96      53.057  59.718  58.237  1.00                  
ATOM   1408  C   PRO A  96      52.683  58.373  56.597  1.00                  
ATOM   1409  O   PRO A  96      53.586  57.561  56.768  1.00                  
ATOM   1410  N   SER A  97      52.091  58.526  55.401  1.00                  
ATOM   1411  H   SER A  97      51.348  59.205  55.355  1.00                  
ATOM   1412  CA  SER A  97      52.488  57.918  54.115  1.00                  
ATOM   1413  HA  SER A  97      51.666  58.110  53.426  1.00                  
ATOM   1414  CB  SER A  97      53.693  58.692  53.555  1.00                  
ATOM   1415  HB1 SER A  97      54.569  58.508  54.180  1.00                  
ATOM   1416  HB2 SER A  97      53.475  59.761  53.566  1.00                  
ATOM   1417  OG  SER A  97      53.969  58.294  52.227  1.00                  
ATOM   1418  HG  SER A  97      54.263  57.372  52.282  1.00                  
ATOM   1419  C   SER A  97      52.702  56.376  54.060  1.00                  
ATOM   1420  O   SER A  97      53.716  55.914  53.523  1.00                  
ATOM   1421  N   PRO A  98      51.770  55.531  54.550  1.00                  
ATOM   1422  CD  PRO A  98      50.551  55.895  55.260  1.00                  
ATOM   1423  HD1 PRO A  98      49.959  56.615  54.694  1.00                  
ATOM   1424  HD2 PRO A  98      50.810  56.301  56.237  1.00                  
ATOM   1425  CG  PRO A  98      49.762  54.600  55.457  1.00                  
ATOM   1426  HG1 PRO A  98      49.062  54.468  54.632  1.00                  
ATOM   1427  HG2 PRO A  98      49.231  54.595  56.410  1.00                  
ATOM   1428  CB  PRO A  98      50.843  53.520  55.406  1.00                  
ATOM   1429  HB1 PRO A  98      50.438  52.551  55.108  1.00                  
ATOM   1430  HB2 PRO A  98      51.321  53.442  56.383  1.00                  
ATOM   1431  CA  PRO A  98      51.851  54.074  54.392  1.00                  
ATOM   1432  HA  PRO A  98      52.848  53.726  54.664  1.00                  
ATOM   1433  C   PRO A  98      51.550  53.622  52.950  1.00                  
ATOM   1434  O   PRO A  98      50.396  53.435  52.570  1.00                  
ATOM   1435  N   THR A  99      52.590  53.442  52.134  1.00                  
ATOM   1436  H   THR A  99      53.514  53.669  52.480  1.00                  
ATOM   1437  CA  THR A  99      52.493  52.946  50.747  1.00                  
ATOM   1438  HA  THR A  99      51.756  52.143  50.710  1.00                  
ATOM   1439  CB  THR A  99      51.993  54.076  49.823  1.00                  
ATOM   1440  HB  THR A  99      51.058  54.465  50.229  1.00                  
ATOM   1441  CG2 THR A  99      52.969  55.244  49.671  1.00                  
ATOM   1442 1HG2 THR A  99      52.520  56.019  49.049  1.00                  
ATOM   1443 2HG2 THR A  99      53.189  55.674  50.648  1.00                  
ATOM   1444 3HG2 THR A  99      53.898  54.911  49.209  1.00                  
ATOM   1445  OG1 THR A  99      51.722  53.574  48.535  1.00                  
ATOM   1446  HG1 THR A  99      51.198  54.235  48.074  1.00                  
ATOM   1447  C   THR A  99      53.833  52.373  50.275  1.00                  
ATOM   1448  O   THR A  99      54.835  52.447  50.990  1.00                  
ATOM   1449  N   SER A 100      53.876  51.772  49.086  1.00                  
ATOM   1450  H   SER A 100      53.022  51.780  48.537  1.00                  
ATOM   1451  CA  SER A 100      55.092  51.263  48.438  1.00                  
ATOM   1452  HA  SER A 100      55.899  51.989  48.548  1.00                  
ATOM   1453  CB  SER A 100      55.532  49.937  49.070  1.00                  
ATOM   1454  HB1 SER A 100      56.258  49.443  48.424  1.00                  
ATOM   1455  HB2 SER A 100      54.668  49.283  49.196  1.00                  
ATOM   1456  OG  SER A 100      56.140  50.188  50.322  1.00                  
ATOM   1457  HG  SER A 100      55.721  50.983  50.703  1.00                  
ATOM   1458  C   SER A 100      54.868  51.053  46.939  1.00                  
ATOM   1459  O   SER A 100      53.809  51.280  46.354  1.00                  
TER
END
