# Supplementary material for: Effective Identification of Bacterial Type III Secretion Signals Using Joint Element Features
Source: PLoS One. 2013 Apr 4;8(4):e59754. doi: 10.1371/journal.pone.0059754 (PMC3617162; doi:10.1371/journal.pone.0059754)
Supplement: Zip file S1 — Predicted 3D structure of T3S and non-T3S signal sequences. (ZIP) [file pone.0059754.s017.zip › Supplemental_Zip_FileS1.Predicted_structure/Pos/model12.pdb]

HEADER protein
METHOD
METHOD    The models are generated by I-TASSER which combines the
METHOD    methods of threading, ab initio modeling and structural
METHOD    refinement. The procedure is fully automated.
METHOD
METHOD    Please cite following articles when you use the I-TASSER server:
METHOD 1. Ambrish Roy, Alper Kucukural, Yang Zhang. I-TASSER: a unified
METHOD    platform for automated protein structure and function prediction.
METHOD    Nature Protocols, vol 5, 725-738 (2010). 
METHOD 2. Yang Zhang. I-TASSER server for protein 3D structure prediction.
METHOD    BMC Bioinformatics, vol 9, 40 (2008).
METHOD
MODEL  1
REMARK PARENT N/A
ATOM      1  N   ASN A   1      55.428  53.341  42.696  1.00103.22           N
ATOM      2  CA  ASN A   1      54.742  54.291  43.598  1.00103.22           C
ATOM      3  CB  ASN A   1      55.557  55.590  43.718  1.00103.22           C
ATOM      4  CG  ASN A   1      56.919  55.273  44.316  1.00103.22           C
ATOM      5  OD1 ASN A   1      57.181  55.564  45.482  1.00103.22           O
ATOM      6  ND2 ASN A   1      57.811  54.653  43.498  1.00103.22           N
ATOM      7  C   ASN A   1      53.415  54.670  43.020  1.00103.22           C
ATOM      8  O   ASN A   1      53.332  55.086  41.865  1.00103.22           O
ATOM      9  N   LEU A   2      52.337  54.527  43.815  1.00 94.52           N
ATOM     10  CA  LEU A   2      51.026  54.896  43.365  1.00 94.52           C
ATOM     11  CB  LEU A   2      49.867  54.348  44.223  1.00 94.52           C
ATOM     12  CG  LEU A   2      49.755  52.815  44.304  1.00 94.52           C
ATOM     13  CD1 LEU A   2      50.907  52.207  45.115  1.00 94.52           C
ATOM     14  CD2 LEU A   2      48.377  52.391  44.835  1.00 94.52           C
ATOM     15  C   LEU A   2      50.926  56.379  43.497  1.00 94.52           C
ATOM     16  O   LEU A   2      51.767  57.015  44.129  1.00 94.52           O
ATOM     17  N   SER A   3      49.890  56.971  42.872  1.00 30.45           N
ATOM     18  CA  SER A   3      49.689  58.381  43.011  1.00 30.45           C
ATOM     19  CB  SER A   3      48.545  58.937  42.147  1.00 30.45           C
ATOM     20  OG  SER A   3      47.298  58.430  42.602  1.00 30.45           O
ATOM     21  C   SER A   3      49.320  58.597  44.442  1.00 30.45           C
ATOM     22  O   SER A   3      48.892  57.670  45.127  1.00 30.45           O
ATOM     23  N   LEU A   4      49.484  59.836  44.940  1.00 39.52           N
ATOM     24  CA  LEU A   4      49.217  60.100  46.322  1.00 39.52           C
ATOM     25  CB  LEU A   4      49.505  61.554  46.731  1.00 39.52           C
ATOM     26  CG  LEU A   4      49.212  61.823  48.218  1.00 39.52           C
ATOM     27  CD1 LEU A   4      50.080  60.932  49.120  1.00 39.52           C
ATOM     28  CD2 LEU A   4      49.342  63.316  48.556  1.00 39.52           C
ATOM     29  C   LEU A   4      47.776  59.825  46.616  1.00 39.52           C
ATOM     30  O   LEU A   4      47.451  59.266  47.661  1.00 39.52           O
ATOM     31  N   SER A   5      46.873  60.212  45.700  1.00 36.17           N
ATOM     32  CA  SER A   5      45.471  60.030  45.946  1.00 36.17           C
ATOM     33  CB  SER A   5      44.580  60.600  44.826  1.00 36.17           C
ATOM     34  OG  SER A   5      44.751  59.854  43.628  1.00 36.17           O
ATOM     35  C   SER A   5      45.160  58.572  46.062  1.00 36.17           C
ATOM     36  O   SER A   5      44.445  58.160  46.972  1.00 36.17           O
ATOM     37  N   ASP A   6      45.683  57.754  45.128  1.00 51.87           N
ATOM     38  CA  ASP A   6      45.407  56.344  45.108  1.00 51.87           C
ATOM     39  CB  ASP A   6      45.896  55.652  43.824  1.00 51.87           C
ATOM     40  CG  ASP A   6      45.026  56.155  42.675  1.00 51.87           C
ATOM     41  OD1 ASP A   6      44.912  57.400  42.519  1.00 51.87           O
ATOM     42  OD2 ASP A   6      44.445  55.302  41.953  1.00 51.87           O
ATOM     43  C   ASP A   6      46.047  55.668  46.283  1.00 51.87           C
ATOM     44  O   ASP A   6      45.495  54.722  46.841  1.00 51.87           O
ATOM     45  N   LEU A   7      47.248  56.120  46.682  1.00 44.65           N
ATOM     46  CA  LEU A   7      47.933  55.519  47.789  1.00 44.65           C
ATOM     47  CB  LEU A   7      49.339  56.119  47.997  1.00 44.65           C
ATOM     48  CG  LEU A   7      50.148  55.462  49.131  1.00 44.65           C
ATOM     49  CD1 LEU A   7      50.443  53.985  48.819  1.00 44.65           C
ATOM     50  CD2 LEU A   7      51.421  56.265  49.446  1.00 44.65           C
ATOM     51  C   LEU A   7      47.123  55.757  49.025  1.00 44.65           C
ATOM     52  O   LEU A   7      46.994  54.875  49.873  1.00 44.65           O
ATOM     53  N   HIS A   8      46.559  56.972  49.163  1.00 40.15           N
ATOM     54  CA  HIS A   8      45.764  57.282  50.315  1.00 40.15           C
ATOM     55  ND1 HIS A   8      43.338  58.923  51.973  1.00 40.15           N
ATOM     56  CG  HIS A   8      44.682  59.068  51.714  1.00 40.15           C
ATOM     57  CB  HIS A   8      45.326  58.753  50.395  1.00 40.15           C
ATOM     58  NE2 HIS A   8      44.274  59.645  53.857  1.00 40.15           N
ATOM     59  CD2 HIS A   8      45.239  59.509  52.875  1.00 40.15           C
ATOM     60  CE1 HIS A   8      43.148  59.282  53.269  1.00 40.15           C
ATOM     61  C   HIS A   8      44.530  56.437  50.307  1.00 40.15           C
ATOM     62  O   HIS A   8      44.111  55.938  51.350  1.00 40.15           O
ATOM     63  N   ARG A   9      43.905  56.249  49.128  1.00145.11           N
ATOM     64  CA  ARG A   9      42.687  55.494  49.092  1.00145.11           C
ATOM     65  CB  ARG A   9      41.985  55.460  47.720  1.00145.11           C
ATOM     66  CG  ARG A   9      42.769  54.756  46.616  1.00145.11           C
ATOM     67  CD  ARG A   9      42.102  54.847  45.244  1.00145.11           C
ATOM     68  NE  ARG A   9      42.455  56.177  44.676  1.00145.11           N
ATOM     69  CZ  ARG A   9      41.813  56.630  43.562  1.00145.11           C
ATOM     70  NH1 ARG A   9      40.807  55.889  43.013  1.00145.11           N
ATOM     71  NH2 ARG A   9      42.178  57.817  42.997  1.00145.11           N
ATOM     72  C   ARG A   9      42.970  54.077  49.495  1.00145.11           C
ATOM     73  O   ARG A   9      42.178  53.477  50.219  1.00145.11           O
ATOM     74  N   GLN A  10      44.099  53.494  49.036  1.00123.00           N
ATOM     75  CA  GLN A  10      44.397  52.126  49.368  1.00123.00           C
ATOM     76  CB  GLN A  10      45.638  51.546  48.652  1.00123.00           C
ATOM     77  CG  GLN A  10      45.446  51.288  47.152  1.00123.00           C
ATOM     78  CD  GLN A  10      46.651  50.500  46.638  1.00123.00           C
ATOM     79  OE1 GLN A  10      46.128  51.577  46.358  1.00123.00           O
ATOM     80  NE2 GLN A  10      46.451  49.473  47.506  1.00123.00           N
ATOM     81  C   GLN A  10      44.636  51.997  50.844  1.00123.00           C
ATOM     82  O   GLN A  10      44.162  51.051  51.467  1.00123.00           O
ATOM     83  N   VAL A  11      45.377  52.952  51.443  1.00 44.62           N
ATOM     84  CA  VAL A  11      45.696  52.920  52.843  1.00 44.62           C
ATOM     85  CB  VAL A  11      46.544  54.081  53.265  1.00 44.62           C
ATOM     86  CG1 VAL A  11      46.677  54.056  54.795  1.00 44.62           C
ATOM     87  CG2 VAL A  11      47.885  54.007  52.521  1.00 44.62           C
ATOM     88  C   VAL A  11      44.429  53.000  53.638  1.00 44.62           C
ATOM     89  O   VAL A  11      44.247  52.261  54.603  1.00 44.62           O
ATOM     90  N   SER A  12      43.513  53.904  53.251  1.00 39.55           N
ATOM     91  CA  SER A  12      42.277  54.089  53.960  1.00 39.55           C
ATOM     92  CB  SER A  12      41.456  55.282  53.438  1.00 39.55           C
ATOM     93  OG  SER A  12      41.084  55.080  52.082  1.00 39.55           O
ATOM     94  C   SER A  12      41.445  52.852  53.819  1.00 39.55           C
ATOM     95  O   SER A  12      40.622  52.542  54.678  1.00 39.55           O
ATOM     96  N   ARG A  13      41.622  52.120  52.707  1.00150.77           N
ATOM     97  CA  ARG A  13      40.890  50.911  52.471  1.00150.77           C
ATOM     98  CB  ARG A  13      41.229  50.289  51.104  1.00150.77           C
ATOM     99  CG  ARG A  13      40.467  48.995  50.814  1.00150.77           C
ATOM    100  CD  ARG A  13      38.981  49.201  50.523  1.00150.77           C
ATOM    101  NE  ARG A  13      38.335  47.861  50.578  1.00150.77           N
ATOM    102  CZ  ARG A  13      37.894  47.388  51.779  1.00150.77           C
ATOM    103  NH1 ARG A  13      38.029  48.156  52.897  1.00150.77           N
ATOM    104  NH2 ARG A  13      37.324  46.151  51.866  1.00150.77           N
ATOM    105  C   ARG A  13      41.271  49.904  53.510  1.00150.77           C
ATOM    106  O   ARG A  13      40.407  49.248  54.088  1.00150.77           O
ATOM    107  N   LEU A  14      42.587  49.751  53.768  1.00 50.76           N
ATOM    108  CA  LEU A  14      43.058  48.778  54.712  1.00 50.76           C
ATOM    109  CB  LEU A  14      44.589  48.612  54.708  1.00 50.76           C
ATOM    110  CG  LEU A  14      45.132  47.988  53.409  1.00 50.76           C
ATOM    111  CD1 LEU A  14      46.659  47.832  53.457  1.00 50.76           C
ATOM    112  CD2 LEU A  14      44.410  46.673  53.076  1.00 50.76           C
ATOM    113  C   LEU A  14      42.632  49.146  56.098  1.00 50.76           C
ATOM    114  O   LEU A  14      42.138  48.300  56.841  1.00 50.76           O
ATOM    115  N   VAL A  15      42.777  50.431  56.470  1.00 99.56           N
ATOM    116  CA  VAL A  15      42.460  50.864  57.801  1.00 99.56           C
ATOM    117  CB  VAL A  15      42.715  52.328  58.021  1.00 99.56           C
ATOM    118  CG1 VAL A  15      44.221  52.581  57.854  1.00 99.56           C
ATOM    119  CG2 VAL A  15      41.845  53.149  57.057  1.00 99.56           C
ATOM    120  C   VAL A  15      41.012  50.590  58.077  1.00 99.56           C
ATOM    121  O   VAL A  15      40.666  50.104  59.153  1.00 99.56           O
ATOM    122  N   GLN A  16      40.123  50.876  57.106  1.00127.22           N
ATOM    123  CA  GLN A  16      38.709  50.670  57.289  1.00127.22           C
ATOM    124  CB  GLN A  16      37.827  51.139  56.110  1.00127.22           C
ATOM    125  CG  GLN A  16      37.997  50.331  54.820  1.00127.22           C
ATOM    126  CD  GLN A  16      36.918  50.772  53.840  1.00127.22           C
ATOM    127  OE1 GLN A  16      37.033  49.882  54.682  1.00127.22           O
ATOM    128  NE2 GLN A  16      37.663  51.797  53.346  1.00127.22           N
ATOM    129  C   GLN A  16      38.471  49.203  57.443  1.00127.22           C
ATOM    130  O   GLN A  16      37.547  48.774  58.130  1.00127.22           O
ATOM    131  N   GLN A  17      39.300  48.400  56.763  1.00107.67           N
ATOM    132  CA  GLN A  17      39.230  46.970  56.766  1.00107.67           C
ATOM    133  CB  GLN A  17      40.120  46.323  55.702  1.00107.67           C
ATOM    134  CG  GLN A  17      39.831  44.837  55.534  1.00107.67           C
ATOM    135  CD  GLN A  17      40.397  44.438  54.188  1.00107.67           C
ATOM    136  OE1 GLN A  17      40.282  45.182  53.215  1.00107.67           O
ATOM    137  NE2 GLN A  17      41.025  43.235  54.127  1.00107.67           N
ATOM    138  C   GLN A  17      39.604  46.461  58.124  1.00107.67           C
ATOM    139  O   GLN A  17      39.305  45.319  58.473  1.00107.67           O
ATOM    140  N   GLU A  18      40.229  47.331  58.941  1.00168.02           N
ATOM    141  CA  GLU A  18      40.798  46.988  60.210  1.00168.02           C
ATOM    142  CB  GLU A  18      39.930  46.064  61.087  1.00168.02           C
ATOM    143  CG  GLU A  18      40.186  46.202  62.599  1.00168.02           C
ATOM    144  CD  GLU A  18      41.681  46.248  62.901  1.00168.02           C
ATOM    145  OE1 GLU A  18      42.307  45.162  63.016  1.00168.02           O
ATOM    146  OE2 GLU A  18      42.226  47.378  62.996  1.00168.02           O
ATOM    147  C   GLU A  18      42.109  46.301  59.988  1.00168.02           C
ATOM    148  O   GLU A  18      42.351  45.200  60.479  1.00168.02           O
ATOM    149  N   SER A  19      42.931  46.868  59.085  1.00136.08           N
ATOM    150  CA  SER A  19      44.316  46.514  59.063  1.00136.08           C
ATOM    151  CB  SER A  19      45.012  46.838  57.733  1.00136.08           C
ATOM    152  OG  SER A  19      44.525  45.968  56.722  1.00136.08           O
ATOM    153  C   SER A  19      44.945  47.332  60.148  1.00136.08           C
ATOM    154  O   SER A  19      45.897  46.890  60.764  1.00136.08           O
ATOM    155  N   GLY A  20      44.547  48.619  60.261  1.00199.36           N
ATOM    156  CA  GLY A  20      44.702  49.529  61.370  1.00199.36           C
ATOM    157  C   GLY A  20      46.112  49.755  61.850  1.00199.36           C
ATOM    158  O   GLY A  20      46.663  50.853  61.748  1.00199.36           O
ATOM    159  N   ASP A  21      46.643  48.729  62.548  1.00126.48           N
ATOM    160  CA  ASP A  21      47.949  48.658  63.141  1.00126.48           C
ATOM    161  CB  ASP A  21      47.983  47.763  64.392  1.00126.48           C
ATOM    162  CG  ASP A  21      49.181  48.176  65.236  1.00126.48           C
ATOM    163  OD1 ASP A  21      49.938  49.079  64.793  1.00126.48           O
ATOM    164  OD2 ASP A  21      49.345  47.604  66.347  1.00126.48           O
ATOM    165  C   ASP A  21      48.986  48.161  62.175  1.00126.48           C
ATOM    166  O   ASP A  21      50.182  48.360  62.372  1.00126.48           O
ATOM    167  N   CYS A  22      48.557  47.443  61.124  1.00 64.81           N
ATOM    168  CA  CYS A  22      49.454  46.762  60.232  1.00 64.81           C
ATOM    169  CB  CYS A  22      48.723  45.851  59.231  1.00 64.81           C
ATOM    170  SG  CYS A  22      47.784  44.528  60.049  1.00 64.81           S
ATOM    171  C   CYS A  22      50.288  47.711  59.428  1.00 64.81           C
ATOM    172  O   CYS A  22      49.918  48.859  59.186  1.00 64.81           O
ATOM    173  N   THR A  23      51.476  47.214  59.014  1.00134.50           N
ATOM    174  CA  THR A  23      52.380  47.936  58.168  1.00134.50           C
ATOM    175  CB  THR A  23      53.775  47.374  58.157  1.00134.50           C
ATOM    176  OG1 THR A  23      54.277  47.274  59.482  1.00134.50           O
ATOM    177  CG2 THR A  23      54.671  48.333  57.357  1.00134.50           C
ATOM    178  C   THR A  23      51.812  47.818  56.772  1.00134.50           C
ATOM    179  O   THR A  23      50.929  46.995  56.529  1.00134.50           O
ATOM    180  N   GLY A  24      52.286  48.704  55.864  1.00104.79           N
ATOM    181  CA  GLY A  24      51.858  49.005  54.514  1.00104.79           C
ATOM    182  C   GLY A  24      52.151  48.084  53.341  1.00104.79           C
ATOM    183  O   GLY A  24      51.371  48.088  52.392  1.00104.79           O
ATOM    184  N   LYS A  25      53.304  47.382  53.280  1.00120.95           N
ATOM    185  CA  LYS A  25      53.629  46.489  52.173  1.00120.95           C
ATOM    186  CB  LYS A  25      52.873  45.151  52.227  1.00120.95           C
ATOM    187  CG  LYS A  25      53.289  44.205  53.351  1.00120.95           C
ATOM    188  CD  LYS A  25      52.279  43.073  53.555  1.00120.95           C
ATOM    189  CE  LYS A  25      52.810  41.922  54.407  1.00120.95           C
ATOM    190  NZ  LYS A  25      53.742  41.098  53.602  1.00120.95           N
ATOM    191  C   LYS A  25      53.347  47.060  50.797  1.00120.95           C
ATOM    192  O   LYS A  25      52.336  46.699  50.192  1.00120.95           O
ATOM    193  N   LEU A  26      54.208  47.950  50.238  1.00 99.97           N
ATOM    194  CA  LEU A  26      53.897  48.488  48.927  1.00 99.97           C
ATOM    195  CB  LEU A  26      53.948  50.025  48.888  1.00 99.97           C
ATOM    196  CG  LEU A  26      53.627  50.625  47.507  1.00 99.97           C
ATOM    197  CD1 LEU A  26      52.191  50.285  47.077  1.00 99.97           C
ATOM    198  CD2 LEU A  26      53.920  52.133  47.467  1.00 99.97           C
ATOM    199  C   LEU A  26      54.831  47.990  47.847  1.00 99.97           C
ATOM    200  O   LEU A  26      56.012  48.337  47.840  1.00 99.97           O
ATOM    201  N   ARG A  27      54.350  47.028  47.018  1.00218.86           N
ATOM    202  CA  ARG A  27      54.916  46.534  45.779  1.00218.86           C
ATOM    203  CB  ARG A  27      54.901  45.006  45.668  1.00218.86           C
ATOM    204  CG  ARG A  27      55.857  44.378  46.685  1.00218.86           C
ATOM    205  CD  ARG A  27      57.128  45.206  46.927  1.00218.86           C
ATOM    206  NE  ARG A  27      57.876  45.293  45.642  1.00218.86           N
ATOM    207  CZ  ARG A  27      59.238  45.376  45.647  1.00218.86           C
ATOM    208  NH1 ARG A  27      59.914  45.390  46.832  1.00218.86           N
ATOM    209  NH2 ARG A  27      59.924  45.436  44.468  1.00218.86           N
ATOM    210  C   ARG A  27      54.332  47.147  44.527  1.00218.86           C
ATOM    211  O   ARG A  27      54.927  47.057  43.453  1.00218.86           O
ATOM    212  N   GLY A  28      53.149  47.789  44.622  1.00 72.26           N
ATOM    213  CA  GLY A  28      52.383  48.230  43.481  1.00 72.26           C
ATOM    214  C   GLY A  28      51.001  48.415  44.020  1.00 72.26           C
ATOM    215  O   GLY A  28      50.380  49.451  43.792  1.00 72.26           O
ATOM    216  N   ASN A  29      50.476  47.426  44.765  1.00 83.87           N
ATOM    217  CA  ASN A  29      49.286  47.691  45.519  1.00 83.87           C
ATOM    218  CB  ASN A  29      48.137  46.683  45.359  1.00 83.87           C
ATOM    219  CG  ASN A  29      47.323  47.128  44.152  1.00 83.87           C
ATOM    220  OD1 ASN A  29      47.245  48.319  43.856  1.00 83.87           O
ATOM    221  ND2 ASN A  29      46.686  46.155  43.448  1.00 83.87           N
ATOM    222  C   ASN A  29      49.741  47.688  46.943  1.00 83.87           C
ATOM    223  O   ASN A  29      50.828  47.196  47.243  1.00 83.87           O
ATOM    224  N   VAL A  30      48.957  48.300  47.850  1.00 51.27           N
ATOM    225  CA  VAL A  30      49.323  48.342  49.239  1.00 51.27           C
ATOM    226  CB  VAL A  30      48.752  49.532  49.957  1.00 51.27           C
ATOM    227  CG1 VAL A  30      49.173  49.474  51.434  1.00 51.27           C
ATOM    228  CG2 VAL A  30      49.213  50.805  49.228  1.00 51.27           C
ATOM    229  C   VAL A  30      48.786  47.102  49.894  1.00 51.27           C
ATOM    230  O   VAL A  30      47.724  46.613  49.513  1.00 51.27           O
ATOM    231  N   ALA A  31      49.515  46.543  50.889  1.00 44.65           N
ATOM    232  CA  ALA A  31      49.038  45.349  51.533  1.00 44.65           C
ATOM    233  CB  ALA A  31      49.696  44.061  51.010  1.00 44.65           C
ATOM    234  C   ALA A  31      49.334  45.421  53.001  1.00 44.65           C
ATOM    235  O   ALA A  31      50.343  45.985  53.425  1.00 44.65           O
ATOM    236  N   ALA A  32      48.433  44.843  53.825  1.00 45.39           N
ATOM    237  CA  ALA A  32      48.640  44.853  55.242  1.00 45.39           C
ATOM    238  CB  ALA A  32      47.362  44.575  56.051  1.00 45.39           C
ATOM    239  C   ALA A  32      49.639  43.800  55.602  1.00 45.39           C
ATOM    240  O   ALA A  32      49.652  42.703  55.044  1.00 45.39           O
ATOM    241  N   ASN A  33      50.510  44.138  56.571  1.00114.52           N
ATOM    242  CA  ASN A  33      51.496  43.253  57.117  1.00114.52           C
ATOM    243  CB  ASN A  33      52.788  44.010  57.483  1.00114.52           C
ATOM    244  CG  ASN A  33      53.782  43.075  58.155  1.00114.52           C
ATOM    245  OD1 ASN A  33      53.641  41.854  58.164  1.00114.52           O
ATOM    246  ND2 ASN A  33      54.828  43.688  58.772  1.00114.52           N
ATOM    247  C   ASN A  33      50.927  42.726  58.397  1.00114.52           C
ATOM    248  O   ASN A  33      50.971  43.400  59.424  1.00114.52           O
ATOM    249  N   LYS A  34      50.249  41.565  58.326  1.00137.83           N
ATOM    250  CA  LYS A  34      49.762  40.858  59.475  1.00137.83           C
ATOM    251  CB  LYS A  34      48.391  40.191  59.242  1.00137.83           C
ATOM    252  CG  LYS A  34      47.317  41.291  59.179  1.00137.83           C
ATOM    253  CD  LYS A  34      45.926  40.880  58.694  1.00137.83           C
ATOM    254  CE  LYS A  34      44.951  42.064  58.600  1.00137.83           C
ATOM    255  NZ  LYS A  34      44.704  42.656  59.938  1.00137.83           N
ATOM    256  C   LYS A  34      50.804  39.924  60.045  1.00137.83           C
ATOM    257  O   LYS A  34      50.692  39.489  61.191  1.00137.83           O
ATOM    258  N   GLU A  35      51.812  39.542  59.229  1.00112.25           N
ATOM    259  CA  GLU A  35      52.808  38.564  59.593  1.00112.25           C
ATOM    260  CB  GLU A  35      53.766  38.240  58.435  1.00112.25           C
ATOM    261  CG  GLU A  35      53.060  37.884  57.129  1.00112.25           C
ATOM    262  CD  GLU A  35      52.865  39.198  56.391  1.00112.25           C
ATOM    263  OE1 GLU A  35      53.896  39.771  55.951  1.00112.25           O
ATOM    264  OE2 GLU A  35      51.696  39.653  56.269  1.00112.25           O
ATOM    265  C   GLU A  35      53.683  39.050  60.717  1.00112.25           C
ATOM    266  O   GLU A  35      53.977  38.295  61.644  1.00112.25           O
ATOM    267  N   THR A  36      54.135  40.319  60.665  1.00131.88           N
ATOM    268  CA  THR A  36      55.038  40.825  61.662  1.00131.88           C
ATOM    269  CB  THR A  36      56.345  41.270  61.050  1.00131.88           C
ATOM    270  OG1 THR A  36      56.879  40.223  60.261  1.00131.88           O
ATOM    271  CG2 THR A  36      57.373  41.585  62.147  1.00131.88           C
ATOM    272  C   THR A  36      54.356  42.027  62.256  1.00131.88           C
ATOM    273  O   THR A  36      53.202  42.307  61.932  1.00131.88           O
ATOM    274  N   THR A  37      55.036  42.742  63.180  1.00122.03           N
ATOM    275  CA  THR A  37      54.496  43.930  63.773  1.00122.03           C
ATOM    276  CB  THR A  37      54.279  43.809  65.254  1.00122.03           C
ATOM    277  OG1 THR A  37      53.655  44.982  65.756  1.00122.03           O
ATOM    278  CG2 THR A  37      55.632  43.574  65.945  1.00122.03           C
ATOM    279  C   THR A  37      55.497  45.026  63.530  1.00122.03           C
ATOM    280  O   THR A  37      56.660  44.748  63.243  1.00122.03           O
ATOM    281  N   PHE A  38      55.064  46.304  63.647  1.00103.58           N
ATOM    282  CA  PHE A  38      55.883  47.447  63.321  1.00103.58           C
ATOM    283  CB  PHE A  38      55.015  48.624  62.826  1.00103.58           C
ATOM    284  CG  PHE A  38      55.817  49.874  62.693  1.00103.58           C
ATOM    285  CD1 PHE A  38      56.635  50.088  61.609  1.00103.58           C
ATOM    286  CD2 PHE A  38      55.721  50.854  63.657  1.00103.58           C
ATOM    287  CE1 PHE A  38      57.360  51.253  61.501  1.00103.58           C
ATOM    288  CE2 PHE A  38      56.440  52.020  63.553  1.00103.58           C
ATOM    289  CZ  PHE A  38      57.265  52.221  62.473  1.00103.58           C
ATOM    290  C   PHE A  38      56.679  47.906  64.512  1.00103.58           C
ATOM    291  O   PHE A  38      56.201  48.683  65.334  1.00103.58           O
ATOM    292  N   GLN A  39      57.906  47.361  64.635  1.00168.15           N
ATOM    293  CA  GLN A  39      58.953  47.607  65.595  1.00168.15           C
ATOM    294  CB  GLN A  39      59.804  46.366  65.888  1.00168.15           C
ATOM    295  CG  GLN A  39      58.994  45.209  66.476  1.00168.15           C
ATOM    296  CD  GLN A  39      58.630  45.556  67.912  1.00168.15           C
ATOM    297  OE1 GLN A  39      57.936  44.800  68.589  1.00168.15           O
ATOM    298  NE2 GLN A  39      59.110  46.734  68.394  1.00168.15           N
ATOM    299  C   GLN A  39      59.876  48.743  65.226  1.00168.15           C
ATOM    300  O   GLN A  39      60.794  49.042  65.984  1.00168.15           O
ATOM    301  N   GLY A  40      59.812  49.293  64.000  1.00 45.35           N
ATOM    302  CA  GLY A  40      60.736  50.348  63.667  1.00 45.35           C
ATOM    303  C   GLY A  40      62.009  49.724  63.175  1.00 45.35           C
ATOM    304  O   GLY A  40      63.052  50.375  63.132  1.00 45.35           O
ATOM    305  N   LEU A  41      61.955  48.440  62.769  1.00100.31           N
ATOM    306  CA  LEU A  41      63.149  47.760  62.345  1.00100.31           C
ATOM    307  CB  LEU A  41      63.009  46.252  62.071  1.00100.31           C
ATOM    308  CG  LEU A  41      62.420  45.408  63.205  1.00100.31           C
ATOM    309  CD1 LEU A  41      60.904  45.612  63.271  1.00100.31           C
ATOM    310  CD2 LEU A  41      62.825  43.929  63.086  1.00100.31           C
ATOM    311  C   LEU A  41      63.608  48.291  61.030  1.00100.31           C
ATOM    312  O   LEU A  41      62.818  48.737  60.198  1.00100.31           O
ATOM    313  N   THR A  42      64.939  48.248  60.831  1.00 33.39           N
ATOM    314  CA  THR A  42      65.524  48.595  59.572  1.00 33.39           C
ATOM    315  CB  THR A  42      66.935  49.094  59.677  1.00 33.39           C
ATOM    316  OG1 THR A  42      67.780  48.070  60.180  1.00 33.39           O
ATOM    317  CG2 THR A  42      66.961  50.312  60.615  1.00 33.39           C
ATOM    318  C   THR A  42      65.574  47.320  58.790  1.00 33.39           C
ATOM    319  O   THR A  42      65.253  46.250  59.305  1.00 33.39           O
ATOM    320  N   ILE A  43      65.987  47.411  57.515  1.00166.14           N
ATOM    321  CA  ILE A  43      66.066  46.275  56.643  1.00166.14           C
ATOM    322  CB  ILE A  43      66.507  46.667  55.259  1.00166.14           C
ATOM    323  CG2 ILE A  43      66.479  45.414  54.371  1.00166.14           C
ATOM    324  CG1 ILE A  43      65.591  47.773  54.709  1.00166.14           C
ATOM    325  CD1 ILE A  43      64.130  47.345  54.576  1.00166.14           C
ATOM    326  C   ILE A  43      67.072  45.323  57.224  1.00166.14           C
ATOM    327  O   ILE A  43      66.867  44.110  57.234  1.00166.14           O
ATOM    328  N   ALA A  44      68.189  45.860  57.750  1.00 35.87           N
ATOM    329  CA  ALA A  44      69.235  45.051  58.313  1.00 35.87           C
ATOM    330  CB  ALA A  44      70.413  45.885  58.844  1.00 35.87           C
ATOM    331  C   ALA A  44      68.663  44.282  59.466  1.00 35.87           C
ATOM    332  O   ALA A  44      69.073  43.152  59.735  1.00 35.87           O
ATOM    333  N   SER A  45      67.732  44.924  60.201  1.00 96.73           N
ATOM    334  CA  SER A  45      67.061  44.381  61.350  1.00 96.73           C
ATOM    335  CB  SER A  45      66.249  45.440  62.111  1.00 96.73           C
ATOM    336  OG  SER A  45      67.100  46.487  62.547  1.00 96.73           O
ATOM    337  C   SER A  45      66.072  43.323  60.938  1.00 96.73           C
ATOM    338  O   SER A  45      65.651  42.525  61.775  1.00 96.73           O
ATOM    339  N   GLY A  46      65.661  43.268  59.653  1.00 41.71           N
ATOM    340  CA  GLY A  46      64.724  42.233  59.300  1.00 41.71           C
ATOM    341  C   GLY A  46      63.438  42.784  58.746  1.00 41.71           C
ATOM    342  O   GLY A  46      62.551  42.012  58.384  1.00 41.71           O
ATOM    343  N   ALA A  47      63.279  44.120  58.663  1.00 35.73           N
ATOM    344  CA  ALA A  47      62.077  44.665  58.088  1.00 35.73           C
ATOM    345  CB  ALA A  47      62.008  46.200  58.154  1.00 35.73           C
ATOM    346  C   ALA A  47      62.030  44.272  56.638  1.00 35.73           C
ATOM    347  O   ALA A  47      63.063  44.129  55.986  1.00 35.73           O
ATOM    348  N   ARG A  48      60.810  44.079  56.090  1.00164.79           N
ATOM    349  CA  ARG A  48      60.695  43.644  54.726  1.00164.79           C
ATOM    350  CB  ARG A  48      59.330  43.014  54.382  1.00164.79           C
ATOM    351  CG  ARG A  48      58.140  43.957  54.535  1.00164.79           C
ATOM    352  CD  ARG A  48      56.791  43.243  54.641  1.00164.79           C
ATOM    353  NE  ARG A  48      56.536  43.047  56.095  1.00164.79           N
ATOM    354  CZ  ARG A  48      56.728  41.838  56.699  1.00164.79           C
ATOM    355  NH1 ARG A  48      56.941  40.710  55.964  1.00164.79           N
ATOM    356  NH2 ARG A  48      56.710  41.762  58.058  1.00164.79           N
ATOM    357  C   ARG A  48      60.947  44.798  53.810  1.00164.79           C
ATOM    358  O   ARG A  48      60.700  45.956  54.144  1.00164.79           O
ATOM    359  N   GLU A  49      61.459  44.481  52.607  1.00107.74           N
ATOM    360  CA  GLU A  49      61.773  45.447  51.596  1.00107.74           C
ATOM    361  CB  GLU A  49      62.341  44.780  50.330  1.00107.74           C
ATOM    362  CG  GLU A  49      62.021  45.505  49.018  1.00107.74           C
ATOM    363  CD  GLU A  49      62.651  46.885  48.975  1.00107.74           C
ATOM    364  OE1 GLU A  49      63.369  47.258  49.940  1.00107.74           O
ATOM    365  OE2 GLU A  49      62.404  47.590  47.961  1.00107.74           O
ATOM    366  C   GLU A  49      60.527  46.184  51.224  1.00107.74           C
ATOM    367  O   GLU A  49      60.562  47.396  51.020  1.00107.74           O
ATOM    368  N   SER A  50      59.388  45.474  51.136  1.00 44.07           N
ATOM    369  CA  SER A  50      58.153  46.092  50.751  1.00 44.07           C
ATOM    370  CB  SER A  50      57.000  45.083  50.615  1.00 44.07           C
ATOM    371  OG  SER A  50      56.714  44.494  51.875  1.00 44.07           O
ATOM    372  C   SER A  50      57.746  47.110  51.778  1.00 44.07           C
ATOM    373  O   SER A  50      57.155  48.133  51.436  1.00 44.07           O
ATOM    374  N   GLU A  51      58.009  46.853  53.074  1.00148.11           N
ATOM    375  CA  GLU A  51      57.634  47.822  54.067  1.00148.11           C
ATOM    376  CB  GLU A  51      57.481  47.264  55.505  1.00148.11           C
ATOM    377  CG  GLU A  51      58.618  46.420  56.075  1.00148.11           C
ATOM    378  CD  GLU A  51      58.026  45.632  57.245  1.00148.11           C
ATOM    379  OE1 GLU A  51      56.882  45.960  57.663  1.00148.11           O
ATOM    380  OE2 GLU A  51      58.702  44.685  57.726  1.00148.11           O
ATOM    381  C   GLU A  51      58.501  49.044  53.980  1.00148.11           C
ATOM    382  O   GLU A  51      58.038  50.157  54.226  1.00148.11           O
ATOM    383  N   LYS A  52      59.790  48.875  53.629  1.00132.37           N
ATOM    384  CA  LYS A  52      60.681  49.992  53.472  1.00132.37           C
ATOM    385  CB  LYS A  52      62.140  49.522  53.293  1.00132.37           C
ATOM    386  CG  LYS A  52      63.177  50.630  53.114  1.00132.37           C
ATOM    387  CD  LYS A  52      63.142  51.266  51.729  1.00132.37           C
ATOM    388  CE  LYS A  52      63.683  50.321  50.655  1.00132.37           C
ATOM    389  NZ  LYS A  52      63.475  50.904  49.314  1.00132.37           N
ATOM    390  C   LYS A  52      60.228  50.823  52.301  1.00132.37           C
ATOM    391  O   LYS A  52      60.269  52.052  52.351  1.00132.37           O
ATOM    392  N   VAL A  53      59.766  50.165  51.219  1.00 48.97           N
ATOM    393  CA  VAL A  53      59.323  50.849  50.033  1.00 48.97           C
ATOM    394  CB  VAL A  53      58.926  49.898  48.938  1.00 48.97           C
ATOM    395  CG1 VAL A  53      58.346  50.701  47.761  1.00 48.97           C
ATOM    396  CG2 VAL A  53      60.149  49.045  48.563  1.00 48.97           C
ATOM    397  C   VAL A  53      58.124  51.682  50.367  1.00 48.97           C
ATOM    398  O   VAL A  53      57.996  52.805  49.881  1.00 48.97           O
ATOM    399  N   PHE A  54      57.197  51.145  51.188  1.00 52.75           N
ATOM    400  CA  PHE A  54      56.023  51.894  51.533  1.00 52.75           C
ATOM    401  CB  PHE A  54      55.006  51.113  52.379  1.00 52.75           C
ATOM    402  CG  PHE A  54      53.870  52.049  52.629  1.00 52.75           C
ATOM    403  CD1 PHE A  54      52.902  52.248  51.673  1.00 52.75           C
ATOM    404  CD2 PHE A  54      53.774  52.732  53.822  1.00 52.75           C
ATOM    405  CE1 PHE A  54      51.855  53.111  51.897  1.00 52.75           C
ATOM    406  CE2 PHE A  54      52.730  53.596  54.052  1.00 52.75           C
ATOM    407  CZ  PHE A  54      51.768  53.786  53.090  1.00 52.75           C
ATOM    408  C   PHE A  54      56.406  53.110  52.323  1.00 52.75           C
ATOM    409  O   PHE A  54      55.948  54.214  52.032  1.00 52.75           O
ATOM    410  N   ALA A  55      57.274  52.944  53.341  1.00 32.57           N
ATOM    411  CA  ALA A  55      57.630  54.040  54.204  1.00 32.57           C
ATOM    412  CB  ALA A  55      58.591  53.626  55.330  1.00 32.57           C
ATOM    413  C   ALA A  55      58.313  55.116  53.417  1.00 32.57           C
ATOM    414  O   ALA A  55      58.054  56.301  53.615  1.00 32.57           O
ATOM    415  N   GLN A  56      59.225  54.725  52.509  1.00 41.53           N
ATOM    416  CA  GLN A  56      59.978  55.659  51.723  1.00 41.53           C
ATOM    417  CB  GLN A  56      61.057  54.955  50.882  1.00 41.53           C
ATOM    418  CG  GLN A  56      61.897  55.897  50.020  1.00 41.53           C
ATOM    419  CD  GLN A  56      62.946  55.054  49.307  1.00 41.53           C
ATOM    420  OE1 GLN A  56      63.650  54.259  49.927  1.00 41.53           O
ATOM    421  NE2 GLN A  56      63.054  55.226  47.963  1.00 41.53           N
ATOM    422  C   GLN A  56      59.058  56.386  50.794  1.00 41.53           C
ATOM    423  O   GLN A  56      59.202  57.590  50.591  1.00 41.53           O
ATOM    424  N   THR A  57      58.089  55.669  50.196  1.00 47.30           N
ATOM    425  CA  THR A  57      57.185  56.269  49.259  1.00 47.30           C
ATOM    426  CB  THR A  57      56.243  55.264  48.663  1.00 47.30           C
ATOM    427  OG1 THR A  57      56.968  54.252  47.979  1.00 47.30           O
ATOM    428  CG2 THR A  57      55.292  55.984  47.694  1.00 47.30           C
ATOM    429  C   THR A  57      56.363  57.303  49.962  1.00 47.30           C
ATOM    430  O   THR A  57      56.252  58.437  49.498  1.00 47.30           O
ATOM    431  N   VAL A  58      55.793  56.948  51.128  1.00101.90           N
ATOM    432  CA  VAL A  58      54.918  57.842  51.826  1.00101.90           C
ATOM    433  CB  VAL A  58      54.284  57.206  53.033  1.00101.90           C
ATOM    434  CG1 VAL A  58      55.341  57.006  54.132  1.00101.90           C
ATOM    435  CG2 VAL A  58      53.070  58.047  53.448  1.00101.90           C
ATOM    436  C   VAL A  58      55.675  59.069  52.234  1.00101.90           C
ATOM    437  O   VAL A  58      55.178  60.183  52.085  1.00101.90           O
ATOM    438  N   LEU A  59      56.912  58.903  52.744  1.00102.52           N
ATOM    439  CA  LEU A  59      57.677  60.042  53.163  1.00102.52           C
ATOM    440  CB  LEU A  59      58.984  59.697  53.899  1.00102.52           C
ATOM    441  CG  LEU A  59      58.766  59.371  55.390  1.00102.52           C
ATOM    442  CD1 LEU A  59      57.810  58.188  55.591  1.00102.52           C
ATOM    443  CD2 LEU A  59      60.105  59.187  56.118  1.00102.52           C
ATOM    444  C   LEU A  59      57.982  60.923  51.991  1.00102.52           C
ATOM    445  O   LEU A  59      57.943  62.147  52.097  1.00102.52           O
ATOM    446  N   SER A  60      58.294  60.335  50.827  1.00 80.44           N
ATOM    447  CA  SER A  60      58.615  61.161  49.699  1.00 80.44           C
ATOM    448  CB  SER A  60      59.058  60.359  48.461  1.00 80.44           C
ATOM    449  OG  SER A  60      57.989  59.570  47.960  1.00 80.44           O
ATOM    450  C   SER A  60      57.410  61.971  49.314  1.00 80.44           C
ATOM    451  O   SER A  60      57.525  63.159  49.016  1.00 80.44           O
ATOM    452  N   HIS A  61      56.213  61.355  49.334  1.00 69.88           N
ATOM    453  CA  HIS A  61      55.015  62.026  48.906  1.00 69.88           C
ATOM    454  ND1 HIS A  61      53.433  60.453  46.423  1.00 69.88           N
ATOM    455  CG  HIS A  61      53.817  60.136  47.708  1.00 69.88           C
ATOM    456  CB  HIS A  61      53.782  61.104  48.856  1.00 69.88           C
ATOM    457  NE2 HIS A  61      54.066  58.321  46.389  1.00 69.88           N
ATOM    458  CD2 HIS A  61      54.200  58.830  47.667  1.00 69.88           C
ATOM    459  CE1 HIS A  61      53.602  59.332  45.676  1.00 69.88           C
ATOM    460  C   HIS A  61      54.701  63.179  49.813  1.00 69.88           C
ATOM    461  O   HIS A  61      54.163  64.185  49.359  1.00 69.88           O
ATOM    462  N   VAL A  62      54.967  63.011  51.123  1.00160.80           N
ATOM    463  CA  VAL A  62      54.752  63.932  52.215  1.00160.80           C
ATOM    464  CB  VAL A  62      54.642  63.238  53.549  1.00160.80           C
ATOM    465  CG1 VAL A  62      56.004  62.659  53.956  1.00160.80           C
ATOM    466  CG2 VAL A  62      54.068  64.227  54.569  1.00160.80           C
ATOM    467  C   VAL A  62      55.806  65.008  52.308  1.00160.80           C
ATOM    468  O   VAL A  62      55.683  65.913  53.131  1.00160.80           O
ATOM    469  N   ALA A  63      56.859  64.965  51.467  1.00 87.31           N
ATOM    470  CA  ALA A  63      58.061  65.740  51.647  1.00 87.31           C
ATOM    471  CB  ALA A  63      58.993  65.676  50.422  1.00 87.31           C
ATOM    472  C   ALA A  63      57.789  67.194  51.935  1.00 87.31           C
ATOM    473  O   ALA A  63      58.545  67.791  52.698  1.00 87.31           O
ATOM    474  N   ASN A  64      56.783  67.849  51.322  1.00176.86           N
ATOM    475  CA  ASN A  64      56.539  69.208  51.742  1.00176.86           C
ATOM    476  CB  ASN A  64      56.804  70.242  50.634  1.00176.86           C
ATOM    477  CG  ASN A  64      58.303  70.362  50.412  1.00176.86           C
ATOM    478  OD1 ASN A  64      58.814  70.069  49.332  1.00176.86           O
ATOM    479  ND2 ASN A  64      59.030  70.815  51.468  1.00176.86           N
ATOM    480  C   ASN A  64      55.086  69.355  52.078  1.00176.86           C
ATOM    481  O   ASN A  64      54.482  70.392  51.807  1.00176.86           O
ATOM    482  N   ILE A  65      54.486  68.361  52.750  1.00101.73           N
ATOM    483  CA  ILE A  65      53.090  68.488  53.032  1.00101.73           C
ATOM    484  CB  ILE A  65      52.333  67.194  52.898  1.00101.73           C
ATOM    485  CG2 ILE A  65      50.926  67.410  53.476  1.00101.73           C
ATOM    486  CG1 ILE A  65      52.302  66.737  51.430  1.00101.73           C
ATOM    487  CD1 ILE A  65      53.679  66.437  50.845  1.00101.73           C
ATOM    488  C   ILE A  65      52.972  68.951  54.443  1.00101.73           C
ATOM    489  O   ILE A  65      53.453  68.298  55.368  1.00101.73           O
ATOM    490  N   VAL A  66      52.340  70.127  54.635  1.00111.80           N
ATOM    491  CA  VAL A  66      52.200  70.644  55.957  1.00111.80           C
ATOM    492  CB  VAL A  66      51.825  72.101  55.989  1.00111.80           C
ATOM    493  CG1 VAL A  66      50.483  72.298  55.263  1.00111.80           C
ATOM    494  CG2 VAL A  66      51.816  72.572  57.453  1.00111.80           C
ATOM    495  C   VAL A  66      51.148  69.850  56.659  1.00111.80           C
ATOM    496  O   VAL A  66      49.991  69.787  56.240  1.00111.80           O
ATOM    497  N   LEU A  67      51.557  69.194  57.760  1.00100.32           N
ATOM    498  CA  LEU A  67      50.648  68.426  58.554  1.00100.32           C
ATOM    499  CB  LEU A  67      51.325  67.345  59.419  1.00100.32           C
ATOM    500  CG  LEU A  67      51.956  66.185  58.624  1.00100.32           C
ATOM    501  CD1 LEU A  67      53.088  66.675  57.708  1.00100.32           C
ATOM    502  CD2 LEU A  67      52.410  65.055  59.563  1.00100.32           C
ATOM    503  C   LEU A  67      49.975  69.376  59.485  1.00100.32           C
ATOM    504  O   LEU A  67      50.551  70.383  59.890  1.00100.32           O
ATOM    505  N   THR A  68      48.719  69.068  59.834  1.00106.30           N
ATOM    506  CA  THR A  68      47.954  69.850  60.750  1.00106.30           C
ATOM    507  CB  THR A  68      46.477  69.661  60.553  1.00106.30           C
ATOM    508  OG1 THR A  68      45.742  70.444  61.476  1.00106.30           O
ATOM    509  CG2 THR A  68      46.143  68.181  60.746  1.00106.30           C
ATOM    510  C   THR A  68      48.292  69.387  62.129  1.00106.30           C
ATOM    511  O   THR A  68      49.013  68.407  62.312  1.00106.30           O
ATOM    512  N   GLN A  69      47.795  70.122  63.143  1.00 45.84           N
ATOM    513  CA  GLN A  69      47.993  69.765  64.517  1.00 45.84           C
ATOM    514  CB  GLN A  69      47.392  70.792  65.493  1.00 45.84           C
ATOM    515  CG  GLN A  69      45.868  70.890  65.390  1.00 45.84           C
ATOM    516  CD  GLN A  69      45.377  71.927  66.390  1.00 45.84           C
ATOM    517  OE1 GLN A  69      44.895  72.994  66.014  1.00 45.84           O
ATOM    518  NE2 GLN A  69      45.496  71.604  67.706  1.00 45.84           N
ATOM    519  C   GLN A  69      47.271  68.482  64.762  1.00 45.84           C
ATOM    520  O   GLN A  69      47.738  67.630  65.516  1.00 45.84           O
ATOM    521  N   GLU A  70      46.083  68.322  64.152  1.00 67.63           N
ATOM    522  CA  GLU A  70      45.330  67.127  64.396  1.00 67.63           C
ATOM    523  CB  GLU A  70      43.941  67.091  63.751  1.00 67.63           C
ATOM    524  CG  GLU A  70      43.148  65.885  64.260  1.00 67.63           C
ATOM    525  CD  GLU A  70      42.013  65.611  63.297  1.00 67.63           C
ATOM    526  OE1 GLU A  70      42.202  65.893  62.084  1.00 67.63           O
ATOM    527  OE2 GLU A  70      40.950  65.111  63.753  1.00 67.63           O
ATOM    528  C   GLU A  70      46.062  65.947  63.845  1.00 67.63           C
ATOM    529  O   GLU A  70      46.134  64.902  64.490  1.00 67.63           O
ATOM    530  N   ASP A  71      46.625  66.084  62.628  1.00 40.91           N
ATOM    531  CA  ASP A  71      47.321  64.996  62.000  1.00 40.91           C
ATOM    532  CB  ASP A  71      47.840  65.354  60.598  1.00 40.91           C
ATOM    533  CG  ASP A  71      46.643  65.486  59.668  1.00 40.91           C
ATOM    534  OD1 ASP A  71      45.656  64.727  59.853  1.00 40.91           O
ATOM    535  OD2 ASP A  71      46.699  66.360  58.763  1.00 40.91           O
ATOM    536  C   ASP A  71      48.506  64.653  62.844  1.00 40.91           C
ATOM    537  O   ASP A  71      48.820  63.482  63.053  1.00 40.91           O
ATOM    538  N   THR A  72      49.182  65.686  63.373  1.00 36.55           N
ATOM    539  CA  THR A  72      50.361  65.491  64.163  1.00 36.55           C
ATOM    540  CB  THR A  72      50.992  66.784  64.587  1.00 36.55           C
ATOM    541  OG1 THR A  72      51.321  67.559  63.443  1.00 36.55           O
ATOM    542  CG2 THR A  72      52.264  66.469  65.394  1.00 36.55           C
ATOM    543  C   THR A  72      49.986  64.721  65.389  1.00 36.55           C
ATOM    544  O   THR A  72      50.754  63.884  65.856  1.00 36.55           O
ATOM    545  N   ALA A  73      48.797  65.001  65.951  1.00 30.24           N
ATOM    546  CA  ALA A  73      48.338  64.318  67.127  1.00 30.24           C
ATOM    547  CB  ALA A  73      46.976  64.836  67.620  1.00 30.24           C
ATOM    548  C   ALA A  73      48.170  62.863  66.811  1.00 30.24           C
ATOM    549  O   ALA A  73      48.516  62.004  67.620  1.00 30.24           O
ATOM    550  N   LYS A  74      47.625  62.552  65.619  1.00118.34           N
ATOM    551  CA  LYS A  74      47.366  61.190  65.243  1.00118.34           C
ATOM    552  CB  LYS A  74      46.632  61.091  63.895  1.00118.34           C
ATOM    553  CG  LYS A  74      45.290  61.826  63.912  1.00118.34           C
ATOM    554  CD  LYS A  74      44.331  61.331  64.997  1.00118.34           C
ATOM    555  CE  LYS A  74      43.150  62.274  65.237  1.00118.34           C
ATOM    556  NZ  LYS A  74      43.629  63.515  65.885  1.00118.34           N
ATOM    557  C   LYS A  74      48.660  60.442  65.136  1.00118.34           C
ATOM    558  O   LYS A  74      48.770  59.311  65.605  1.00118.34           O
ATOM    559  N   LEU A  75      49.682  61.067  64.518  1.00 41.56           N
ATOM    560  CA  LEU A  75      50.966  60.446  64.340  1.00 41.56           C
ATOM    561  CB  LEU A  75      51.942  61.310  63.525  1.00 41.56           C
ATOM    562  CG  LEU A  75      51.543  61.460  62.046  1.00 41.56           C
ATOM    563  CD1 LEU A  75      52.555  62.329  61.284  1.00 41.56           C
ATOM    564  CD2 LEU A  75      51.341  60.086  61.387  1.00 41.56           C
ATOM    565  C   LEU A  75      51.578  60.211  65.683  1.00 41.56           C
ATOM    566  O   LEU A  75      52.211  59.182  65.912  1.00 41.56           O
ATOM    567  N   LEU A  76      51.401  61.171  66.609  1.00 39.58           N
ATOM    568  CA  LEU A  76      51.954  61.058  67.926  1.00 39.58           C
ATOM    569  CB  LEU A  76      51.657  62.280  68.809  1.00 39.58           C
ATOM    570  CG  LEU A  76      52.248  62.152  70.225  1.00 39.58           C
ATOM    571  CD1 LEU A  76      53.784  62.058  70.178  1.00 39.58           C
ATOM    572  CD2 LEU A  76      51.742  63.272  71.149  1.00 39.58           C
ATOM    573  C   LEU A  76      51.331  59.870  68.592  1.00 39.58           C
ATOM    574  O   LEU A  76      51.996  59.148  69.331  1.00 39.58           O
ATOM    575  N   GLN A  77      50.029  59.642  68.347  1.00 37.41           N
ATOM    576  CA  GLN A  77      49.326  58.554  68.956  1.00 37.41           C
ATOM    577  CB  GLN A  77      47.840  58.516  68.549  1.00 37.41           C
ATOM    578  CG  GLN A  77      47.058  59.752  68.997  1.00 37.41           C
ATOM    579  CD  GLN A  77      45.616  59.593  68.536  1.00 37.41           C
ATOM    580  OE1 GLN A  77      44.829  60.536  68.595  1.00 37.41           O
ATOM    581  NE2 GLN A  77      45.259  58.371  68.060  1.00 37.41           N
ATOM    582  C   GLN A  77      49.951  57.272  68.500  1.00 37.41           C
ATOM    583  O   GLN A  77      50.090  56.331  69.279  1.00 37.41           O
ATOM    584  N   SER A  78      50.332  57.198  67.211  1.00 37.13           N
ATOM    585  CA  SER A  78      50.936  56.009  66.676  1.00 37.13           C
ATOM    586  CB  SER A  78      51.174  56.100  65.159  1.00 37.13           C
ATOM    587  OG  SER A  78      51.772  54.904  64.684  1.00 37.13           O
ATOM    588  C   SER A  78      52.271  55.791  67.327  1.00 37.13           C
ATOM    589  O   SER A  78      52.602  54.673  67.720  1.00 37.13           O
ATOM    590  N   THR A  79      53.070  56.867  67.473  1.00 45.42           N
ATOM    591  CA  THR A  79      54.386  56.748  68.028  1.00 45.42           C
ATOM    592  CB  THR A  79      55.126  58.054  68.064  1.00 45.42           C
ATOM    593  OG1 THR A  79      55.269  58.579  66.752  1.00 45.42           O
ATOM    594  CG2 THR A  79      56.506  57.817  68.701  1.00 45.42           C
ATOM    595  C   THR A  79      54.288  56.253  69.437  1.00 45.42           C
ATOM    596  O   THR A  79      55.055  55.379  69.838  1.00 45.42           O
ATOM    597  N   VAL A  80      53.352  56.812  70.233  1.00 96.22           N
ATOM    598  CA  VAL A  80      53.194  56.428  71.608  1.00 96.22           C
ATOM    599  CB  VAL A  80      52.255  57.319  72.376  1.00 96.22           C
ATOM    600  CG1 VAL A  80      52.865  58.727  72.435  1.00 96.22           C
ATOM    601  CG2 VAL A  80      50.863  57.288  71.728  1.00 96.22           C
ATOM    602  C   VAL A  80      52.703  55.014  71.719  1.00 96.22           C
ATOM    603  O   VAL A  80      53.215  54.244  72.530  1.00 96.22           O
ATOM    604  N   LYS A  81      51.710  54.621  70.896  1.00108.56           N
ATOM    605  CA  LYS A  81      51.145  53.300  70.998  1.00108.56           C
ATOM    606  CB  LYS A  81      50.055  53.023  69.948  1.00108.56           C
ATOM    607  CG  LYS A  81      49.458  51.616  70.060  1.00108.56           C
ATOM    608  CD  LYS A  81      48.365  51.313  69.031  1.00108.56           C
ATOM    609  CE  LYS A  81      48.898  50.594  67.786  1.00108.56           C
ATOM    610  NZ  LYS A  81      49.863  51.459  67.071  1.00108.56           N
ATOM    611  C   LYS A  81      52.222  52.292  70.738  1.00108.56           C
ATOM    612  O   LYS A  81      52.292  51.254  71.393  1.00108.56           O
ATOM    613  N   HIS A  82      53.049  52.554  69.711  1.00 96.46           N
ATOM    614  CA  HIS A  82      54.162  51.720  69.341  1.00 96.46           C
ATOM    615  ND1 HIS A  82      53.599  49.860  66.787  1.00 96.46           N
ATOM    616  CG  HIS A  82      53.658  51.226  66.951  1.00 96.46           C
ATOM    617  CB  HIS A  82      54.613  51.904  67.886  1.00 96.46           C
ATOM    618  NE2 HIS A  82      52.028  50.725  65.474  1.00 96.46           N
ATOM    619  CD2 HIS A  82      52.694  51.739  66.140  1.00 96.46           C
ATOM    620  CE1 HIS A  82      52.607  49.615  65.894  1.00 96.46           C
ATOM    621  C   HIS A  82      55.333  51.906  70.262  1.00 96.46           C
ATOM    622  O   HIS A  82      56.230  51.065  70.283  1.00 96.46           O
ATOM    623  N   ASN A  83      55.381  53.050  70.976  1.00 83.48           N
ATOM    624  CA  ASN A  83      56.435  53.449  71.871  1.00 83.48           C
ATOM    625  CB  ASN A  83      56.517  52.661  73.201  1.00 83.48           C
ATOM    626  CG  ASN A  83      56.792  51.187  72.956  1.00 83.48           C
ATOM    627  OD1 ASN A  83      57.843  50.800  72.447  1.00 83.48           O
ATOM    628  ND2 ASN A  83      55.807  50.329  73.334  1.00 83.48           N
ATOM    629  C   ASN A  83      57.744  53.448  71.151  1.00 83.48           C
ATOM    630  O   ASN A  83      58.782  53.115  71.720  1.00 83.48           O
ATOM    631  N   LEU A  84      57.720  53.844  69.860  1.00 76.39           N
ATOM    632  CA  LEU A  84      58.924  53.929  69.084  1.00 76.39           C
ATOM    633  CB  LEU A  84      59.150  52.674  68.227  1.00 76.39           C
ATOM    634  CG  LEU A  84      59.344  51.393  69.061  1.00 76.39           C
ATOM    635  CD1 LEU A  84      59.566  50.167  68.163  1.00 76.39           C
ATOM    636  CD2 LEU A  84      60.470  51.563  70.096  1.00 76.39           C
ATOM    637  C   LEU A  84      58.752  55.080  68.139  1.00 76.39           C
ATOM    638  O   LEU A  84      58.033  54.963  67.148  1.00 76.39           O
ATOM    639  N   ASN A  85      59.439  56.216  68.384  1.00 71.54           N
ATOM    640  CA  ASN A  85      59.235  57.344  67.518  1.00 71.54           C
ATOM    641  CB  ASN A  85      59.514  58.701  68.194  1.00 71.54           C
ATOM    642  CG  ASN A  85      58.997  59.807  67.282  1.00 71.54           C
ATOM    643  OD1 ASN A  85      58.038  59.616  66.536  1.00 71.54           O
ATOM    644  ND2 ASN A  85      59.647  61.000  67.337  1.00 71.54           N
ATOM    645  C   ASN A  85      60.153  57.226  66.345  1.00 71.54           C
ATOM    646  O   ASN A  85      61.356  57.463  66.449  1.00 71.54           O
ATOM    647  N   ASN A  86      59.588  56.851  65.181  1.00112.57           N
ATOM    648  CA  ASN A  86      60.389  56.712  64.002  1.00112.57           C
ATOM    649  CB  ASN A  86      60.122  55.385  63.271  1.00112.57           C
ATOM    650  CG  ASN A  86      60.656  54.247  64.130  1.00112.57           C
ATOM    651  OD1 ASN A  86      61.865  54.055  64.247  1.00112.57           O
ATOM    652  ND2 ASN A  86      59.731  53.471  64.756  1.00112.57           N
ATOM    653  C   ASN A  86      60.002  57.812  63.065  1.00112.57           C
ATOM    654  O   ASN A  86      60.100  57.649  61.849  1.00112.57           O
ATOM    655  N   TYR A  87      59.574  58.976  63.599  1.00145.10           N
ATOM    656  CA  TYR A  87      59.179  60.032  62.710  1.00145.10           C
ATOM    657  CB  TYR A  87      57.660  60.299  62.694  1.00145.10           C
ATOM    658  CG  TYR A  87      56.946  59.026  62.388  1.00145.10           C
ATOM    659  CD1 TYR A  87      56.897  58.527  61.106  1.00145.10           C
ATOM    660  CD2 TYR A  87      56.339  58.316  63.399  1.00145.10           C
ATOM    661  CE1 TYR A  87      56.240  57.348  60.839  1.00145.10           C
ATOM    662  CE2 TYR A  87      55.678  57.138  63.139  1.00145.10           C
ATOM    663  CZ  TYR A  87      55.626  56.653  61.855  1.00145.10           C
ATOM    664  OH  TYR A  87      54.952  55.444  61.581  1.00145.10           O
ATOM    665  C   TYR A  87      59.805  61.307  63.181  1.00145.10           C
ATOM    666  O   TYR A  87      59.728  61.645  64.361  1.00145.10           O
ATOM    667  N   GLU A  88      60.440  62.064  62.263  1.00 72.56           N
ATOM    668  CA  GLU A  88      60.966  63.339  62.663  1.00 72.56           C
ATOM    669  CB  GLU A  88      62.339  63.715  62.089  1.00 72.56           C
ATOM    670  CG  GLU A  88      62.807  65.060  62.653  1.00 72.56           C
ATOM    671  CD  GLU A  88      63.971  65.574  61.830  1.00 72.56           C
ATOM    672  OE1 GLU A  88      64.309  64.915  60.812  1.00 72.56           O
ATOM    673  OE2 GLU A  88      64.534  66.636  62.207  1.00 72.56           O
ATOM    674  C   GLU A  88      60.009  64.357  62.142  1.00 72.56           C
ATOM    675  O   GLU A  88      59.686  64.365  60.954  1.00 72.56           O
ATOM    676  N   LEU A  89      59.526  65.246  63.033  1.00 82.99           N
ATOM    677  CA  LEU A  89      58.530  66.197  62.641  1.00 82.99           C
ATOM    678  CB  LEU A  89      57.189  65.897  63.327  1.00 82.99           C
ATOM    679  CG  LEU A  89      56.605  64.529  62.924  1.00 82.99           C
ATOM    680  CD1 LEU A  89      55.366  64.172  63.758  1.00 82.99           C
ATOM    681  CD2 LEU A  89      56.309  64.485  61.417  1.00 82.99           C
ATOM    682  C   LEU A  89      58.978  67.559  63.079  1.00 82.99           C
ATOM    683  O   LEU A  89      59.189  67.800  64.265  1.00 82.99           O
ATOM    684  N   ARG A  90      59.094  68.507  62.127  1.00147.04           N
ATOM    685  CA  ARG A  90      59.548  69.830  62.462  1.00147.04           C
ATOM    686  CB  ARG A  90      60.457  70.452  61.394  1.00147.04           C
ATOM    687  CG  ARG A  90      61.655  69.576  61.057  1.00147.04           C
ATOM    688  CD  ARG A  90      62.534  70.114  59.930  1.00147.04           C
ATOM    689  NE  ARG A  90      63.334  68.953  59.453  1.00147.04           N
ATOM    690  CZ  ARG A  90      64.498  68.615  60.077  1.00147.04           C
ATOM    691  NH1 ARG A  90      65.015  69.421  61.050  1.00147.04           N
ATOM    692  NH2 ARG A  90      65.130  67.454  59.743  1.00147.04           N
ATOM    693  C   ARG A  90      58.359  70.730  62.521  1.00147.04           C
ATOM    694  O   ARG A  90      57.508  70.706  61.634  1.00147.04           O
ATOM    695  N   SER A  91      58.269  71.552  63.585  1.00104.46           N
ATOM    696  CA  SER A  91      57.167  72.467  63.678  1.00104.46           C
ATOM    697  CB  SER A  91      57.007  73.096  65.071  1.00104.46           C
ATOM    698  OG  SER A  91      56.687  72.094  66.024  1.00104.46           O
ATOM    699  C   SER A  91      57.399  73.582  62.706  1.00104.46           C
ATOM    700  O   SER A  91      58.383  74.312  62.812  1.00104.46           O
ATOM    701  N   VAL A  92      56.529  73.677  61.679  1.00125.86           N
ATOM    702  CA  VAL A  92      56.542  74.732  60.704  1.00125.86           C
ATOM    703  CB  VAL A  92      55.924  74.322  59.399  1.00125.86           C
ATOM    704  CG1 VAL A  92      54.431  74.029  59.618  1.00125.86           C
ATOM    705  CG2 VAL A  92      56.206  75.424  58.365  1.00125.86           C
ATOM    706  C   VAL A  92      55.847  75.969  61.199  1.00125.86           C
ATOM    707  O   VAL A  92      56.292  77.080  60.924  1.00125.86           O
ATOM    708  N   GLY A  93      54.724  75.815  61.935  1.00 51.13           N
ATOM    709  CA  GLY A  93      53.936  76.944  62.356  1.00 51.13           C
ATOM    710  C   GLY A  93      53.192  76.534  63.586  1.00 51.13           C
ATOM    711  O   GLY A  93      53.502  75.510  64.192  1.00 51.13           O
ATOM    712  N   ASN A  94      52.154  77.310  63.964  1.00137.08           N
ATOM    713  CA  ASN A  94      51.519  77.098  65.234  1.00137.08           C
ATOM    714  CB  ASN A  94      50.277  77.991  65.400  1.00137.08           C
ATOM    715  CG  ASN A  94      50.708  79.442  65.236  1.00137.08           C
ATOM    716  OD1 ASN A  94      51.881  79.781  65.381  1.00137.08           O
ATOM    717  ND2 ASN A  94      49.728  80.327  64.913  1.00137.08           N
ATOM    718  C   ASN A  94      51.049  75.682  65.375  1.00137.08           C
ATOM    719  O   ASN A  94      51.626  74.881  66.104  1.00137.08           O
ATOM    720  N   GLY A  95      49.990  75.298  64.667  1.00125.27           N
ATOM    721  CA  GLY A  95      49.554  73.941  64.808  1.00125.27           C
ATOM    722  C   GLY A  95      50.443  73.017  64.036  1.00125.27           C
ATOM    723  O   GLY A  95      50.698  71.879  64.428  1.00125.27           O
ATOM    724  N   ASN A  96      50.924  73.530  62.891  1.00105.52           N
ATOM    725  CA  ASN A  96      51.526  72.780  61.825  1.00105.52           C
ATOM    726  CB  ASN A  96      51.663  73.631  60.556  1.00105.52           C
ATOM    727  CG  ASN A  96      50.272  74.136  60.208  1.00105.52           C
ATOM    728  OD1 ASN A  96      50.017  75.338  60.243  1.00105.52           O
ATOM    729  ND2 ASN A  96      49.347  73.195  59.878  1.00105.52           N
ATOM    730  C   ASN A  96      52.878  72.209  62.119  1.00105.52           C
ATOM    731  O   ASN A  96      53.642  72.702  62.949  1.00105.52           O
ATOM    732  N   SER A  97      53.172  71.102  61.396  1.00 46.26           N
ATOM    733  CA  SER A  97      54.429  70.413  61.424  1.00 46.26           C
ATOM    734  CB  SER A  97      54.456  69.208  62.382  1.00 46.26           C
ATOM    735  OG  SER A  97      53.543  68.210  61.947  1.00 46.26           O
ATOM    736  C   SER A  97      54.659  69.881  60.039  1.00 46.26           C
ATOM    737  O   SER A  97      53.757  69.895  59.203  1.00 46.26           O
ATOM    738  N   VAL A  98      55.900  69.442  59.743  1.00 42.78           N
ATOM    739  CA  VAL A  98      56.194  68.856  58.464  1.00 42.78           C
ATOM    740  CB  VAL A  98      57.114  69.696  57.623  1.00 42.78           C
ATOM    741  CG1 VAL A  98      57.438  68.934  56.327  1.00 42.78           C
ATOM    742  CG2 VAL A  98      56.452  71.066  57.395  1.00 42.78           C
ATOM    743  C   VAL A  98      56.907  67.573  58.746  1.00 42.78           C
ATOM    744  O   VAL A  98      57.782  67.513  59.609  1.00 42.78           O
ATOM    745  N   LEU A  99      56.549  66.500  58.019  1.00 53.73           N
ATOM    746  CA  LEU A  99      57.202  65.243  58.231  1.00 53.73           C
ATOM    747  CB  LEU A  99      56.309  64.034  57.902  1.00 53.73           C
ATOM    748  CG  LEU A  99      56.986  62.667  58.117  1.00 53.73           C
ATOM    749  CD1 LEU A  99      57.450  62.487  59.568  1.00 53.73           C
ATOM    750  CD2 LEU A  99      56.069  61.524  57.654  1.00 53.73           C
ATOM    751  C   LEU A  99      58.385  65.198  57.327  1.00 53.73           C
ATOM    752  O   LEU A  99      58.258  65.273  56.105  1.00 53.73           O
ATOM    753  N   VAL A 100      59.584  65.080  57.926  1.00 27.00           N
ATOM    754  CA  VAL A 100      60.785  65.024  57.151  1.00 27.00           C
ATOM    755  CB  VAL A 100      62.020  65.204  57.982  1.00 27.00           C
ATOM    756  CG1 VAL A 100      63.251  65.084  57.067  1.00 27.00           C
ATOM    757  CG2 VAL A 100      61.910  66.551  58.714  1.00 27.00           C
ATOM    758  C   VAL A 100      60.827  63.639  56.516  1.00 27.00           C
ATOM    759  O   VAL A 100      59.975  63.371  55.628  1.00 27.00           O
ATOM    760  OXT VAL A 100      61.703  62.825  56.913  1.00 27.00           O
TER
END
