# Supplementary material for: Effective Identification of Bacterial Type III Secretion Signals Using Joint Element Features
Source: PLoS One. 2013 Apr 4;8(4):e59754. doi: 10.1371/journal.pone.0059754 (PMC3617162; doi:10.1371/journal.pone.0059754)
Supplement: Zip file S1 — Predicted 3D structure of T3S and non-T3S signal sequences. (ZIP) [file pone.0059754.s017.zip › Supplemental_Zip_FileS1.Predicted_structure/Pos/model14.pdb]

HEADER protein
METHOD
METHOD    The models are generated by I-TASSER which combines the
METHOD    methods of threading, ab initio modeling and structural
METHOD    refinement. The procedure is fully automated.
METHOD
METHOD    Please cite following articles when you use the I-TASSER server:
METHOD 1. Ambrish Roy, Alper Kucukural, Yang Zhang. I-TASSER: a unified
METHOD    platform for automated protein structure and function prediction.
METHOD    Nature Protocols, vol 5, 725-738 (2010). 
METHOD 2. Yang Zhang. I-TASSER server for protein 3D structure prediction.
METHOD    BMC Bioinformatics, vol 9, 40 (2008).
METHOD
MODEL  1
REMARK PARENT N/A (Threading alignments from the templates are below the Z-score cut-off)
ATOM      1  N   ILE A   1      59.716  55.635  72.321  1.00 37.97           N
ATOM      2  CA  ILE A   1      59.161  56.511  73.375  1.00 37.97           C
ATOM      3  CB  ILE A   1      60.258  57.324  74.000  1.00 37.97           C
ATOM      4  CG2 ILE A   1      59.618  58.419  74.867  1.00 37.97           C
ATOM      5  CG1 ILE A   1      61.224  56.400  74.765  1.00 37.97           C
ATOM      6  CD1 ILE A   1      62.456  57.115  75.319  1.00 37.97           C
ATOM      7  C   ILE A   1      58.096  57.420  72.850  1.00 37.97           C
ATOM      8  O   ILE A   1      56.910  57.203  73.096  1.00 37.97           O
ATOM      9  N   GLY A   2      58.484  58.462  72.092  1.00 66.69           N
ATOM     10  CA  GLY A   2      57.499  59.378  71.594  1.00 66.69           C
ATOM     11  C   GLY A   2      57.288  59.071  70.151  1.00 66.69           C
ATOM     12  O   GLY A   2      58.152  58.513  69.480  1.00 66.69           O
ATOM     13  N   PRO A   3      56.139  59.448  69.665  1.00 88.66           N
ATOM     14  CA  PRO A   3      55.764  59.174  68.307  1.00 88.66           C
ATOM     15  CD  PRO A   3      55.412  60.577  70.220  1.00 88.66           C
ATOM     16  CB  PRO A   3      54.451  59.924  68.093  1.00 88.66           C
ATOM     17  CG  PRO A   3      54.572  61.124  69.052  1.00 88.66           C
ATOM     18  C   PRO A   3      56.825  59.603  67.346  1.00 88.66           C
ATOM     19  O   PRO A   3      57.079  58.873  66.409  1.00 88.66           O
ATOM     20  N   ILE A   4      57.453  60.780  67.542  1.00 51.22           N
ATOM     21  CA  ILE A   4      58.472  61.193  66.621  1.00 51.22           C
ATOM     22  CB  ILE A   4      58.889  62.625  66.802  1.00 51.22           C
ATOM     23  CG2 ILE A   4      60.094  62.895  65.886  1.00 51.22           C
ATOM     24  CG1 ILE A   4      57.684  63.542  66.509  1.00 51.22           C
ATOM     25  CD1 ILE A   4      57.922  65.017  66.825  1.00 51.22           C
ATOM     26  C   ILE A   4      59.642  60.277  66.748  1.00 51.22           C
ATOM     27  O   ILE A   4      60.232  59.866  65.746  1.00 51.22           O
ATOM     28  N   SER A   5      59.987  59.900  67.992  1.00 88.43           N
ATOM     29  CA  SER A   5      61.145  59.084  68.185  1.00 88.43           C
ATOM     30  CB  SER A   5      61.412  58.706  69.656  1.00 88.43           C
ATOM     31  OG  SER A   5      60.516  57.692  70.083  1.00 88.43           O
ATOM     32  C   SER A   5      60.950  57.821  67.426  1.00 88.43           C
ATOM     33  O   SER A   5      61.908  57.326  66.846  1.00 88.43           O
ATOM     34  N   GLN A   6      59.730  57.243  67.449  1.00 84.29           N
ATOM     35  CA  GLN A   6      59.417  56.041  66.717  1.00 84.29           C
ATOM     36  CB  GLN A   6      58.089  55.424  67.174  1.00 84.29           C
ATOM     37  CG  GLN A   6      58.103  55.006  68.645  1.00 84.29           C
ATOM     38  CD  GLN A   6      56.706  54.542  69.016  1.00 84.29           C
ATOM     39  OE1 GLN A   6      56.419  54.291  70.186  1.00 84.29           O
ATOM     40  NE2 GLN A   6      55.807  54.432  68.000  1.00 84.29           N
ATOM     41  C   GLN A   6      59.292  56.297  65.236  1.00 84.29           C
ATOM     42  O   GLN A   6      59.844  55.561  64.414  1.00 84.29           O
ATOM     43  N   ILE A   7      58.598  57.391  64.874  1.00141.40           N
ATOM     44  CA  ILE A   7      58.157  57.755  63.550  1.00141.40           C
ATOM     45  CB  ILE A   7      57.178  58.914  63.541  1.00141.40           C
ATOM     46  CG2 ILE A   7      57.088  59.556  62.145  1.00141.40           C
ATOM     47  CG1 ILE A   7      55.805  58.428  64.043  1.00141.40           C
ATOM     48  CD1 ILE A   7      54.842  59.567  64.379  1.00141.40           C
ATOM     49  C   ILE A   7      59.263  57.980  62.578  1.00141.40           C
ATOM     50  O   ILE A   7      59.037  57.819  61.384  1.00141.40           O
ATOM     51  N   ASN A   8      60.442  58.476  62.983  1.00156.82           N
ATOM     52  CA  ASN A   8      61.444  58.498  61.952  1.00156.82           C
ATOM     53  CB  ASN A   8      62.049  59.892  61.718  1.00156.82           C
ATOM     54  CG  ASN A   8      62.822  59.859  60.404  1.00156.82           C
ATOM     55  OD1 ASN A   8      63.129  58.798  59.863  1.00156.82           O
ATOM     56  ND2 ASN A   8      63.148  61.064  59.870  1.00156.82           N
ATOM     57  C   ASN A   8      62.536  57.602  62.419  1.00156.82           C
ATOM     58  O   ASN A   8      63.708  57.971  62.368  1.00156.82           O
ATOM     59  N   SER A   9      62.205  56.344  62.768  1.00169.28           N
ATOM     60  CA  SER A   9      63.218  55.655  63.497  1.00169.28           C
ATOM     61  CB  SER A   9      62.893  55.625  64.988  1.00169.28           C
ATOM     62  OG  SER A   9      64.050  55.272  65.727  1.00169.28           O
ATOM     63  C   SER A   9      63.564  54.318  62.915  1.00169.28           C
ATOM     64  O   SER A   9      63.146  54.071  61.789  1.00169.28           O
ATOM     65  N   PRO A  10      64.159  53.416  63.708  1.00199.78           N
ATOM     66  CA  PRO A  10      65.096  52.461  63.158  1.00199.78           C
ATOM     67  CD  PRO A  10      63.308  52.705  64.670  1.00199.78           C
ATOM     68  CB  PRO A  10      65.080  51.223  64.047  1.00199.78           C
ATOM     69  CG  PRO A  10      63.649  51.214  64.580  1.00199.78           C
ATOM     70  C   PRO A  10      64.952  52.069  61.737  1.00199.78           C
ATOM     71  O   PRO A  10      64.281  51.087  61.429  1.00199.78           O
ATOM     72  N   GLY A  11      65.620  52.854  60.872  1.00 49.46           N
ATOM     73  CA  GLY A  11      65.702  52.595  59.473  1.00 49.46           C
ATOM     74  C   GLY A  11      64.338  52.401  58.902  1.00 49.46           C
ATOM     75  O   GLY A  11      64.153  51.546  58.041  1.00 49.46           O
ATOM     76  N   GLY A  12      63.343  53.189  59.341  1.00 53.09           N
ATOM     77  CA  GLY A  12      62.036  53.010  58.779  1.00 53.09           C
ATOM     78  C   GLY A  12      61.416  51.718  59.247  1.00 53.09           C
ATOM     79  O   GLY A  12      61.028  50.879  58.433  1.00 53.09           O
ATOM     80  N   LEU A  13      61.297  51.529  60.577  1.00136.13           N
ATOM     81  CA  LEU A  13      60.599  50.412  61.175  1.00136.13           C
ATOM     82  CB  LEU A  13      59.162  50.250  60.631  1.00136.13           C
ATOM     83  CG  LEU A  13      58.244  51.476  60.836  1.00136.13           C
ATOM     84  CD1 LEU A  13      58.019  51.798  62.321  1.00136.13           C
ATOM     85  CD2 LEU A  13      58.740  52.688  60.039  1.00136.13           C
ATOM     86  C   LEU A  13      61.288  49.086  61.003  1.00136.13           C
ATOM     87  O   LEU A  13      60.643  48.042  61.098  1.00136.13           O
ATOM     88  N   SER A  14      62.617  49.071  60.800  1.00 94.70           N
ATOM     89  CA  SER A  14      63.329  47.830  60.623  1.00 94.70           C
ATOM     90  CB  SER A  14      64.779  48.028  60.149  1.00 94.70           C
ATOM     91  OG  SER A  14      64.797  48.573  58.837  1.00 94.70           O
ATOM     92  C   SER A  14      63.390  47.052  61.909  1.00 94.70           C
ATOM     93  O   SER A  14      63.735  45.871  61.897  1.00 94.70           O
ATOM     94  N   GLU A  15      63.051  47.675  63.053  1.00 64.51           N
ATOM     95  CA  GLU A  15      63.228  47.027  64.325  1.00 64.51           C
ATOM     96  CB  GLU A  15      62.887  47.940  65.513  1.00 64.51           C
ATOM     97  CG  GLU A  15      63.304  47.362  66.863  1.00 64.51           C
ATOM     98  CD  GLU A  15      63.104  48.448  67.905  1.00 64.51           C
ATOM     99  OE1 GLU A  15      62.694  49.573  67.513  1.00 64.51           O
ATOM    100  OE2 GLU A  15      63.363  48.168  69.105  1.00 64.51           O
ATOM    101  C   GLU A  15      62.420  45.766  64.445  1.00 64.51           C
ATOM    102  O   GLU A  15      61.270  45.681  64.015  1.00 64.51           O
ATOM    103  N   LYS A  16      63.049  44.744  65.064  1.00160.69           N
ATOM    104  CA  LYS A  16      62.478  43.453  65.328  1.00160.69           C
ATOM    105  CB  LYS A  16      61.163  43.528  66.122  1.00160.69           C
ATOM    106  CG  LYS A  16      61.358  44.033  67.550  1.00160.69           C
ATOM    107  CD  LYS A  16      62.394  43.216  68.322  1.00160.69           C
ATOM    108  CE  LYS A  16      62.142  41.708  68.277  1.00160.69           C
ATOM    109  NZ  LYS A  16      63.344  40.986  68.751  1.00160.69           N
ATOM    110  C   LYS A  16      62.199  42.726  64.051  1.00160.69           C
ATOM    111  O   LYS A  16      61.534  41.691  64.065  1.00160.69           O
ATOM    112  N   GLU A  17      62.750  43.194  62.914  1.00131.37           N
ATOM    113  CA  GLU A  17      62.429  42.518  61.688  1.00131.37           C
ATOM    114  CB  GLU A  17      62.253  43.491  60.505  1.00131.37           C
ATOM    115  CG  GLU A  17      61.405  42.935  59.357  1.00131.37           C
ATOM    116  CD  GLU A  17      62.297  42.086  58.471  1.00131.37           C
ATOM    117  OE1 GLU A  17      63.540  42.188  58.638  1.00131.37           O
ATOM    118  OE2 GLU A  17      61.756  41.333  57.618  1.00131.37           O
ATOM    119  C   GLU A  17      63.521  41.525  61.379  1.00131.37           C
ATOM    120  O   GLU A  17      64.695  41.883  61.277  1.00131.37           O
ATOM    121  N   THR A  18      63.122  40.232  61.301  1.00 76.33           N
ATOM    122  CA  THR A  18      63.911  39.049  61.036  1.00 76.33           C
ATOM    123  CB  THR A  18      63.213  37.802  61.494  1.00 76.33           C
ATOM    124  OG1 THR A  18      62.014  37.602  60.762  1.00 76.33           O
ATOM    125  CG2 THR A  18      62.883  37.973  62.986  1.00 76.33           C
ATOM    126  C   THR A  18      64.279  38.894  59.583  1.00 76.33           C
ATOM    127  O   THR A  18      65.338  38.358  59.259  1.00 76.33           O
ATOM    128  N   SER A  19      63.403  39.338  58.661  1.00118.81           N
ATOM    129  CA  SER A  19      63.660  39.256  57.248  1.00118.81           C
ATOM    130  CB  SER A  19      64.982  39.935  56.856  1.00118.81           C
ATOM    131  OG  SER A  19      65.117  39.963  55.444  1.00118.81           O
ATOM    132  C   SER A  19      63.676  37.840  56.768  1.00118.81           C
ATOM    133  O   SER A  19      64.316  37.530  55.763  1.00118.81           O
ATOM    134  N   SER A  20      62.950  36.937  57.456  1.00 93.17           N
ATOM    135  CA  SER A  20      62.879  35.607  56.938  1.00 93.17           C
ATOM    136  CB  SER A  20      62.720  34.545  58.037  1.00 93.17           C
ATOM    137  OG  SER A  20      63.850  34.567  58.899  1.00 93.17           O
ATOM    138  C   SER A  20      61.660  35.568  56.063  1.00 93.17           C
ATOM    139  O   SER A  20      60.651  34.944  56.392  1.00 93.17           O
ATOM    140  N   LEU A  21      61.752  36.266  54.911  1.00143.14           N
ATOM    141  CA  LEU A  21      60.781  36.298  53.850  1.00143.14           C
ATOM    142  CB  LEU A  21      60.692  34.974  53.078  1.00143.14           C
ATOM    143  CG  LEU A  21      61.918  34.708  52.192  1.00143.14           C
ATOM    144  CD1 LEU A  21      63.215  34.768  53.008  1.00143.14           C
ATOM    145  CD2 LEU A  21      61.765  33.381  51.432  1.00143.14           C
ATOM    146  C   LEU A  21      59.402  36.654  54.298  1.00143.14           C
ATOM    147  O   LEU A  21      58.429  36.141  53.748  1.00143.14           O
ATOM    148  N   ILE A  22      59.251  37.569  55.267  1.00163.87           N
ATOM    149  CA  ILE A  22      57.909  37.895  55.638  1.00163.87           C
ATOM    150  CB  ILE A  22      57.822  38.380  57.053  1.00163.87           C
ATOM    151  CG2 ILE A  22      56.348  38.679  57.352  1.00163.87           C
ATOM    152  CG1 ILE A  22      58.438  37.357  58.017  1.00163.87           C
ATOM    153  CD1 ILE A  22      58.728  37.920  59.407  1.00163.87           C
ATOM    154  C   ILE A  22      57.514  39.061  54.784  1.00163.87           C
ATOM    155  O   ILE A  22      57.455  40.192  55.262  1.00163.87           O
ATOM    156  N   SER A  23      57.244  38.793  53.487  1.00 68.97           N
ATOM    157  CA  SER A  23      56.740  39.759  52.544  1.00 68.97           C
ATOM    158  CB  SER A  23      55.228  40.004  52.690  1.00 68.97           C
ATOM    159  OG  SER A  23      54.513  38.810  52.398  1.00 68.97           O
ATOM    160  C   SER A  23      57.452  41.071  52.661  1.00 68.97           C
ATOM    161  O   SER A  23      56.830  42.117  52.851  1.00 68.97           O
ATOM    162  N   ASN A  24      58.775  41.066  52.466  1.00 83.82           N
ATOM    163  CA  ASN A  24      59.596  42.234  52.615  1.00 83.82           C
ATOM    164  CB  ASN A  24      61.068  41.921  52.296  1.00 83.82           C
ATOM    165  CG  ASN A  24      61.548  40.929  53.348  1.00 83.82           C
ATOM    166  OD1 ASN A  24      61.557  39.717  53.134  1.00 83.82           O
ATOM    167  ND2 ASN A  24      61.944  41.462  54.535  1.00 83.82           N
ATOM    168  C   ASN A  24      59.117  43.298  51.674  1.00 83.82           C
ATOM    169  O   ASN A  24      59.286  44.487  51.945  1.00 83.82           O
ATOM    170  N   GLU A  25      58.551  42.904  50.519  1.00102.43           N
ATOM    171  CA  GLU A  25      58.097  43.850  49.534  1.00102.43           C
ATOM    172  CB  GLU A  25      57.718  43.183  48.203  1.00102.43           C
ATOM    173  CG  GLU A  25      58.951  42.795  47.386  1.00102.43           C
ATOM    174  CD  GLU A  25      59.786  41.837  48.221  1.00102.43           C
ATOM    175  OE1 GLU A  25      60.656  42.324  48.991  1.00102.43           O
ATOM    176  OE2 GLU A  25      59.551  40.606  48.119  1.00102.43           O
ATOM    177  C   GLU A  25      56.933  44.665  50.028  1.00102.43           C
ATOM    178  O   GLU A  25      56.895  45.875  49.805  1.00102.43           O
ATOM    179  N   GLU A  26      55.939  44.042  50.693  1.00 89.56           N
ATOM    180  CA  GLU A  26      54.814  44.802  51.171  1.00 89.56           C
ATOM    181  CB  GLU A  26      53.646  43.936  51.672  1.00 89.56           C
ATOM    182  CG  GLU A  26      52.387  44.751  51.998  1.00 89.56           C
ATOM    183  CD  GLU A  26      51.754  45.261  50.705  1.00 89.56           C
ATOM    184  OE1 GLU A  26      51.015  44.477  50.051  1.00 89.56           O
ATOM    185  OE2 GLU A  26      51.995  46.449  50.360  1.00 89.56           O
ATOM    186  C   GLU A  26      55.276  45.690  52.284  1.00 89.56           C
ATOM    187  O   GLU A  26      54.762  46.792  52.470  1.00 89.56           O
ATOM    188  N   LEU A  27      56.251  45.209  53.077  1.00103.14           N
ATOM    189  CA  LEU A  27      56.812  45.977  54.153  1.00103.14           C
ATOM    190  CB  LEU A  27      57.887  45.167  54.918  1.00103.14           C
ATOM    191  CG  LEU A  27      58.572  45.827  56.141  1.00103.14           C
ATOM    192  CD1 LEU A  27      59.532  44.823  56.796  1.00103.14           C
ATOM    193  CD2 LEU A  27      59.300  47.147  55.824  1.00103.14           C
ATOM    194  C   LEU A  27      57.458  47.191  53.552  1.00103.14           C
ATOM    195  O   LEU A  27      57.297  48.299  54.060  1.00103.14           O
ATOM    196  N   LYS A  28      58.194  47.018  52.439  1.00 42.86           N
ATOM    197  CA  LYS A  28      58.911  48.098  51.821  1.00 42.86           C
ATOM    198  CB  LYS A  28      59.723  47.633  50.598  1.00 42.86           C
ATOM    199  CG  LYS A  28      60.788  46.585  50.945  1.00 42.86           C
ATOM    200  CD  LYS A  28      61.364  45.860  49.725  1.00 42.86           C
ATOM    201  CE  LYS A  28      62.425  44.812  50.072  1.00 42.86           C
ATOM    202  NZ  LYS A  28      62.845  44.094  48.847  1.00 42.86           N
ATOM    203  C   LYS A  28      57.921  49.125  51.370  1.00 42.86           C
ATOM    204  O   LYS A  28      58.186  50.326  51.421  1.00 42.86           O
ATOM    205  N   ASN A  29      56.746  48.674  50.899  1.00 45.75           N
ATOM    206  CA  ASN A  29      55.750  49.594  50.439  1.00 45.75           C
ATOM    207  CB  ASN A  29      54.494  48.865  49.935  1.00 45.75           C
ATOM    208  CG  ASN A  29      53.655  49.826  49.107  1.00 45.75           C
ATOM    209  OD1 ASN A  29      53.984  51.000  48.941  1.00 45.75           O
ATOM    210  ND2 ASN A  29      52.523  49.302  48.566  1.00 45.75           N
ATOM    211  C   ASN A  29      55.335  50.470  51.589  1.00 45.75           C
ATOM    212  O   ASN A  29      55.325  51.694  51.465  1.00 45.75           O
ATOM    213  N   ILE A  30      55.018  49.866  52.756  1.00 55.59           N
ATOM    214  CA  ILE A  30      54.538  50.623  53.882  1.00 55.59           C
ATOM    215  CB  ILE A  30      54.050  49.784  55.037  1.00 55.59           C
ATOM    216  CG2 ILE A  30      55.240  49.072  55.697  1.00 55.59           C
ATOM    217  CG1 ILE A  30      53.243  50.655  56.014  1.00 55.59           C
ATOM    218  CD1 ILE A  30      52.523  49.836  57.082  1.00 55.59           C
ATOM    219  C   ILE A  30      55.590  51.567  54.389  1.00 55.59           C
ATOM    220  O   ILE A  30      55.284  52.712  54.716  1.00 55.59           O
ATOM    221  N   ILE A  31      56.863  51.126  54.466  1.00 58.86           N
ATOM    222  CA  ILE A  31      57.911  51.968  54.984  1.00 58.86           C
ATOM    223  CB  ILE A  31      59.254  51.285  55.084  1.00 58.86           C
ATOM    224  CG2 ILE A  31      59.629  50.680  53.725  1.00 58.86           C
ATOM    225  CG1 ILE A  31      60.300  52.265  55.645  1.00 58.86           C
ATOM    226  CD1 ILE A  31      61.680  51.647  55.875  1.00 58.86           C
ATOM    227  C   ILE A  31      58.052  53.172  54.103  1.00 58.86           C
ATOM    228  O   ILE A  31      58.283  54.277  54.595  1.00 58.86           O
ATOM    229  N   THR A  32      57.927  52.990  52.774  1.00 34.79           N
ATOM    230  CA  THR A  32      58.074  54.088  51.865  1.00 34.79           C
ATOM    231  CB  THR A  32      57.924  53.674  50.430  1.00 34.79           C
ATOM    232  OG1 THR A  32      58.867  52.664  50.106  1.00 34.79           O
ATOM    233  CG2 THR A  32      58.148  54.909  49.542  1.00 34.79           C
ATOM    234  C   THR A  32      57.012  55.109  52.139  1.00 34.79           C
ATOM    235  O   THR A  32      57.305  56.302  52.208  1.00 34.79           O
ATOM    236  N   GLN A  33      55.744  54.679  52.316  1.00 61.27           N
ATOM    237  CA  GLN A  33      54.708  55.656  52.512  1.00 61.27           C
ATOM    238  CB  GLN A  33      53.268  55.127  52.591  1.00 61.27           C
ATOM    239  CG  GLN A  33      52.312  56.318  52.716  1.00 61.27           C
ATOM    240  CD  GLN A  33      50.891  55.846  52.945  1.00 61.27           C
ATOM    241  OE1 GLN A  33      50.569  54.665  52.829  1.00 61.27           O
ATOM    242  NE2 GLN A  33      50.002  56.817  53.291  1.00 61.27           N
ATOM    243  C   GLN A  33      54.924  56.380  53.800  1.00 61.27           C
ATOM    244  O   GLN A  33      54.673  57.582  53.883  1.00 61.27           O
ATOM    245  N   LEU A  34      55.378  55.664  54.848  1.00 63.09           N
ATOM    246  CA  LEU A  34      55.550  56.273  56.140  1.00 63.09           C
ATOM    247  CB  LEU A  34      56.053  55.305  57.228  1.00 63.09           C
ATOM    248  CG  LEU A  34      56.224  55.991  58.601  1.00 63.09           C
ATOM    249  CD1 LEU A  34      54.866  56.446  59.158  1.00 63.09           C
ATOM    250  CD2 LEU A  34      57.004  55.117  59.597  1.00 63.09           C
ATOM    251  C   LEU A  34      56.572  57.368  56.044  1.00 63.09           C
ATOM    252  O   LEU A  34      56.376  58.453  56.590  1.00 63.09           O
ATOM    253  N   GLU A  35      57.693  57.111  55.344  1.00 78.78           N
ATOM    254  CA  GLU A  35      58.743  58.082  55.214  1.00 78.78           C
ATOM    255  CB  GLU A  35      59.972  57.541  54.460  1.00 78.78           C
ATOM    256  CG  GLU A  35      61.094  58.571  54.314  1.00 78.78           C
ATOM    257  CD  GLU A  35      61.641  58.854  55.704  1.00 78.78           C
ATOM    258  OE1 GLU A  35      61.230  58.137  56.653  1.00 78.78           O
ATOM    259  OE2 GLU A  35      62.469  59.794  55.839  1.00 78.78           O
ATOM    260  C   GLU A  35      58.237  59.254  54.438  1.00 78.78           C
ATOM    261  O   GLU A  35      58.605  60.394  54.708  1.00 78.78           O
ATOM    262  N   THR A  36      57.395  58.999  53.422  1.00 31.60           N
ATOM    263  CA  THR A  36      56.882  60.076  52.625  1.00 31.60           C
ATOM    264  CB  THR A  36      56.013  59.598  51.500  1.00 31.60           C
ATOM    265  OG1 THR A  36      56.741  58.726  50.649  1.00 31.60           O
ATOM    266  CG2 THR A  36      55.527  60.823  50.707  1.00 31.60           C
ATOM    267  C   THR A  36      56.042  60.968  53.488  1.00 31.60           C
ATOM    268  O   THR A  36      56.186  62.188  53.445  1.00 31.60           O
ATOM    269  N   ASP A  37      55.157  60.378  54.318  1.00 58.46           N
ATOM    270  CA  ASP A  37      54.250  61.150  55.124  1.00 58.46           C
ATOM    271  CB  ASP A  37      53.325  60.284  56.004  1.00 58.46           C
ATOM    272  CG  ASP A  37      52.333  59.520  55.133  1.00 58.46           C
ATOM    273  OD1 ASP A  37      52.545  59.462  53.893  1.00 58.46           O
ATOM    274  OD2 ASP A  37      51.343  58.986  55.703  1.00 58.46           O
ATOM    275  C   ASP A  37      55.038  62.006  56.068  1.00 58.46           C
ATOM    276  O   ASP A  37      54.744  63.190  56.224  1.00 58.46           O
ATOM    277  N   ILE A  38      56.085  61.441  56.702  1.00105.27           N
ATOM    278  CA  ILE A  38      56.831  62.175  57.684  1.00105.27           C
ATOM    279  CB  ILE A  38      57.907  61.373  58.367  1.00105.27           C
ATOM    280  CG2 ILE A  38      58.989  60.993  57.349  1.00105.27           C
ATOM    281  CG1 ILE A  38      58.457  62.149  59.573  1.00105.27           C
ATOM    282  CD1 ILE A  38      59.355  61.304  60.475  1.00105.27           C
ATOM    283  C   ILE A  38      57.458  63.370  57.052  1.00105.27           C
ATOM    284  O   ILE A  38      57.551  64.422  57.678  1.00105.27           O
ATOM    285  N   ALA A  39      57.974  63.232  55.819  1.00 52.08           N
ATOM    286  CA  ALA A  39      58.583  64.372  55.200  1.00 52.08           C
ATOM    287  CB  ALA A  39      59.311  64.010  53.895  1.00 52.08           C
ATOM    288  C   ALA A  39      57.573  65.444  54.867  1.00 52.08           C
ATOM    289  O   ALA A  39      57.805  66.617  55.158  1.00 52.08           O
ATOM    290  N   ASP A  40      56.450  65.052  54.224  1.00 92.59           N
ATOM    291  CA  ASP A  40      55.414  65.895  53.656  1.00 92.59           C
ATOM    292  CB  ASP A  40      54.665  65.181  52.515  1.00 92.59           C
ATOM    293  CG  ASP A  40      54.151  66.236  51.544  1.00 92.59           C
ATOM    294  OD1 ASP A  40      54.597  67.408  51.665  1.00 92.59           O
ATOM    295  OD2 ASP A  40      53.328  65.885  50.658  1.00 92.59           O
ATOM    296  C   ASP A  40      54.383  66.429  54.629  1.00 92.59           C
ATOM    297  O   ASP A  40      53.787  67.478  54.389  1.00 92.59           O
ATOM    298  N   GLY A  41      54.157  65.740  55.761  1.00 88.83           N
ATOM    299  CA  GLY A  41      53.064  65.942  56.684  1.00 88.83           C
ATOM    300  C   GLY A  41      52.966  67.343  57.241  1.00 88.83           C
ATOM    301  O   GLY A  41      51.951  67.660  57.857  1.00 88.83           O
ATOM    302  N   SER A  42      54.047  68.147  57.190  1.00129.00           N
ATOM    303  CA  SER A  42      54.156  69.483  57.742  1.00129.00           C
ATOM    304  CB  SER A  42      55.622  69.934  57.838  1.00129.00           C
ATOM    305  OG  SER A  42      56.366  69.009  58.616  1.00129.00           O
ATOM    306  C   SER A  42      53.445  70.596  56.998  1.00129.00           C
ATOM    307  O   SER A  42      53.048  71.576  57.625  1.00129.00           O
ATOM    308  N   TRP A  43      53.285  70.518  55.661  1.00154.20           N
ATOM    309  CA  TRP A  43      52.682  71.549  54.835  1.00154.20           C
ATOM    310  CB  TRP A  43      53.024  71.447  53.332  1.00154.20           C
ATOM    311  CG  TRP A  43      52.356  70.380  52.501  1.00154.20           C
ATOM    312  CD2 TRP A  43      51.439  70.681  51.440  1.00154.20           C
ATOM    313  CD1 TRP A  43      52.544  69.032  52.472  1.00154.20           C
ATOM    314  NE1 TRP A  43      51.797  68.471  51.464  1.00154.20           N
ATOM    315  CE2 TRP A  43      51.114  69.478  50.817  1.00154.20           C
ATOM    316  CE3 TRP A  43      50.924  71.871  51.008  1.00154.20           C
ATOM    317  CZ2 TRP A  43      50.265  69.445  49.747  1.00154.20           C
ATOM    318  CZ3 TRP A  43      50.054  71.832  49.940  1.00154.20           C
ATOM    319  CH2 TRP A  43      49.733  70.642  49.322  1.00154.20           C
ATOM    320  C   TRP A  43      51.196  71.552  55.061  1.00154.20           C
ATOM    321  O   TRP A  43      50.410  72.112  54.297  1.00154.20           O
ATOM    322  N   PHE A  44      50.793  70.815  56.099  1.00173.14           N
ATOM    323  CA  PHE A  44      49.482  70.402  56.460  1.00173.14           C
ATOM    324  CB  PHE A  44      49.367  69.832  57.897  1.00173.14           C
ATOM    325  CG  PHE A  44      49.998  70.719  58.925  1.00173.14           C
ATOM    326  CD1 PHE A  44      49.520  71.978  59.201  1.00173.14           C
ATOM    327  CD2 PHE A  44      51.061  70.252  59.665  1.00173.14           C
ATOM    328  CE1 PHE A  44      50.113  72.764  60.161  1.00173.14           C
ATOM    329  CE2 PHE A  44      51.660  71.031  60.627  1.00173.14           C
ATOM    330  CZ  PHE A  44      51.186  72.296  60.877  1.00173.14           C
ATOM    331  C   PHE A  44      48.318  71.285  56.194  1.00173.14           C
ATOM    332  O   PHE A  44      47.805  71.983  57.068  1.00173.14           O
ATOM    333  N   HIS A  45      47.844  71.216  54.937  1.00109.05           N
ATOM    334  CA  HIS A  45      46.488  71.587  54.770  1.00109.05           C
ATOM    335  ND1 HIS A  45      46.367  74.024  52.661  1.00109.05           N
ATOM    336  CG  HIS A  45      46.707  72.694  52.549  1.00109.05           C
ATOM    337  CB  HIS A  45      46.022  71.600  53.307  1.00109.05           C
ATOM    338  NE2 HIS A  45      48.078  73.921  51.245  1.00109.05           N
ATOM    339  CD2 HIS A  45      47.752  72.648  51.679  1.00109.05           C
ATOM    340  CE1 HIS A  45      47.220  74.714  51.861  1.00109.05           C
ATOM    341  C   HIS A  45      45.927  70.392  55.464  1.00109.05           C
ATOM    342  O   HIS A  45      46.335  69.265  55.183  1.00109.05           O
ATOM    343  N   LYS A  46      44.993  70.589  56.398  1.00139.17           N
ATOM    344  CA  LYS A  46      44.609  69.511  57.258  1.00139.17           C
ATOM    345  CB  LYS A  46      43.599  69.967  58.322  1.00139.17           C
ATOM    346  CG  LYS A  46      44.111  71.181  59.110  1.00139.17           C
ATOM    347  CD  LYS A  46      45.471  70.984  59.793  1.00139.17           C
ATOM    348  CE  LYS A  46      46.001  72.269  60.440  1.00139.17           C
ATOM    349  NZ  LYS A  46      47.290  72.033  61.128  1.00139.17           N
ATOM    350  C   LYS A  46      44.035  68.406  56.438  1.00139.17           C
ATOM    351  O   LYS A  46      44.098  67.240  56.829  1.00139.17           O
ATOM    352  N   ASN A  47      43.441  68.767  55.289  1.00183.64           N
ATOM    353  CA  ASN A  47      42.829  67.848  54.378  1.00183.64           C
ATOM    354  CB  ASN A  47      42.323  68.568  53.118  1.00183.64           C
ATOM    355  CG  ASN A  47      41.373  69.668  53.555  1.00183.64           C
ATOM    356  OD1 ASN A  47      42.477  69.640  53.009  1.00183.64           O
ATOM    357  ND2 ASN A  47      40.467  68.783  54.047  1.00183.64           N
ATOM    358  C   ASN A  47      43.866  66.894  53.883  1.00183.64           C
ATOM    359  O   ASN A  47      43.632  65.687  53.837  1.00183.64           O
ATOM    360  N   TYR A  48      45.042  67.420  53.487  1.00119.23           N
ATOM    361  CA  TYR A  48      46.057  66.567  52.942  1.00119.23           C
ATOM    362  CB  TYR A  48      47.266  67.317  52.365  1.00119.23           C
ATOM    363  CG  TYR A  48      46.759  68.105  51.209  1.00119.23           C
ATOM    364  CD1 TYR A  48      46.350  67.480  50.054  1.00119.23           C
ATOM    365  CD2 TYR A  48      46.709  69.475  51.278  1.00119.23           C
ATOM    366  CE1 TYR A  48      45.881  68.213  48.992  1.00119.23           C
ATOM    367  CE2 TYR A  48      46.242  70.214  50.218  1.00119.23           C
ATOM    368  CZ  TYR A  48      45.834  69.582  49.070  1.00119.23           C
ATOM    369  OH  TYR A  48      45.358  70.337  47.979  1.00119.23           O
ATOM    370  C   TYR A  48      46.551  65.616  53.989  1.00119.23           C
ATOM    371  O   TYR A  48      46.660  64.418  53.733  1.00119.23           O
ATOM    372  N   SER A  49      46.820  66.112  55.212  1.00 46.42           N
ATOM    373  CA  SER A  49      47.359  65.258  56.234  1.00 46.42           C
ATOM    374  CB  SER A  49      47.525  65.955  57.597  1.00 46.42           C
ATOM    375  OG  SER A  49      48.496  66.987  57.515  1.00 46.42           O
ATOM    376  C   SER A  49      46.400  64.139  56.460  1.00 46.42           C
ATOM    377  O   SER A  49      46.801  63.001  56.701  1.00 46.42           O
ATOM    378  N   ARG A  50      45.095  64.438  56.406  1.00122.58           N
ATOM    379  CA  ARG A  50      44.096  63.434  56.617  1.00122.58           C
ATOM    380  CB  ARG A  50      42.678  64.030  56.651  1.00122.58           C
ATOM    381  CG  ARG A  50      41.661  63.133  57.355  1.00122.58           C
ATOM    382  CD  ARG A  50      41.346  61.845  56.599  1.00122.58           C
ATOM    383  NE  ARG A  50      40.568  60.984  57.529  1.00122.58           N
ATOM    384  CZ  ARG A  50      41.222  60.163  58.402  1.00122.58           C
ATOM    385  NH1 ARG A  50      42.587  60.108  58.397  1.00122.58           N
ATOM    386  NH2 ARG A  50      40.511  59.401  59.282  1.00122.58           N
ATOM    387  C   ARG A  50      44.164  62.435  55.497  1.00122.58           C
ATOM    388  O   ARG A  50      43.992  61.239  55.721  1.00122.58           O
ATOM    389  N   THR A  51      44.404  62.901  54.253  1.00 49.80           N
ATOM    390  CA  THR A  51      44.422  62.027  53.108  1.00 49.80           C
ATOM    391  CB  THR A  51      44.612  62.770  51.817  1.00 49.80           C
ATOM    392  OG1 THR A  51      43.598  63.749  51.654  1.00 49.80           O
ATOM    393  CG2 THR A  51      44.540  61.755  50.662  1.00 49.80           C
ATOM    394  C   THR A  51      45.547  61.039  53.205  1.00 49.80           C
ATOM    395  O   THR A  51      45.332  59.835  53.064  1.00 49.80           O
ATOM    396  N   ASP A  52      46.782  61.512  53.467  1.00 68.56           N
ATOM    397  CA  ASP A  52      47.899  60.609  53.511  1.00 68.56           C
ATOM    398  CB  ASP A  52      49.270  61.328  53.557  1.00 68.56           C
ATOM    399  CG  ASP A  52      49.362  62.353  54.685  1.00 68.56           C
ATOM    400  OD1 ASP A  52      49.011  62.034  55.850  1.00 68.56           O
ATOM    401  OD2 ASP A  52      49.790  63.498  54.380  1.00 68.56           O
ATOM    402  C   ASP A  52      47.723  59.640  54.641  1.00 68.56           C
ATOM    403  O   ASP A  52      47.978  58.445  54.501  1.00 68.56           O
ATOM    404  N   VAL A  53      47.229  60.132  55.785  1.00 98.77           N
ATOM    405  CA  VAL A  53      46.989  59.354  56.961  1.00 98.77           C
ATOM    406  CB  VAL A  53      46.607  60.207  58.146  1.00 98.77           C
ATOM    407  CG1 VAL A  53      46.268  59.314  59.351  1.00 98.77           C
ATOM    408  CG2 VAL A  53      47.784  61.147  58.454  1.00 98.77           C
ATOM    409  C   VAL A  53      45.892  58.373  56.677  1.00 98.77           C
ATOM    410  O   VAL A  53      45.715  57.437  57.448  1.00 98.77           O
ATOM    411  N   LYS A  54      45.006  58.615  55.691  1.00109.54           N
ATOM    412  CA  LYS A  54      44.079  57.555  55.388  1.00109.54           C
ATOM    413  CB  LYS A  54      42.869  57.932  54.527  1.00109.54           C
ATOM    414  CG  LYS A  54      42.149  56.642  54.133  1.00109.54           C
ATOM    415  CD  LYS A  54      40.742  56.786  53.573  1.00109.54           C
ATOM    416  CE  LYS A  54      40.175  55.434  53.140  1.00109.54           C
ATOM    417  NZ  LYS A  54      40.415  54.424  54.199  1.00109.54           N
ATOM    418  C   LYS A  54      44.763  56.452  54.644  1.00109.54           C
ATOM    419  O   LYS A  54      44.531  55.273  54.907  1.00109.54           O
ATOM    420  N   VAL A  55      45.623  56.821  53.673  1.00 50.43           N
ATOM    421  CA  VAL A  55      46.258  55.859  52.818  1.00 50.43           C
ATOM    422  CB  VAL A  55      47.092  56.483  51.740  1.00 50.43           C
ATOM    423  CG1 VAL A  55      47.771  55.357  50.939  1.00 50.43           C
ATOM    424  CG2 VAL A  55      46.190  57.391  50.888  1.00 50.43           C
ATOM    425  C   VAL A  55      47.157  54.961  53.605  1.00 50.43           C
ATOM    426  O   VAL A  55      47.149  53.749  53.398  1.00 50.43           O
ATOM    427  N   MET A  56      47.947  55.508  54.548  1.00172.32           N
ATOM    428  CA  MET A  56      48.908  54.664  55.194  1.00172.32           C
ATOM    429  CB  MET A  56      49.852  55.390  56.168  1.00172.32           C
ATOM    430  CG  MET A  56      51.015  54.485  56.577  1.00172.32           C
ATOM    431  SD  MET A  56      52.294  55.241  57.616  1.00172.32           S
ATOM    432  CE  MET A  56      53.063  53.645  58.018  1.00172.32           C
ATOM    433  C   MET A  56      48.224  53.543  55.922  1.00172.32           C
ATOM    434  O   MET A  56      48.672  52.401  55.842  1.00172.32           O
ATOM    435  N   PRO A  57      47.168  53.802  56.635  1.00162.69           N
ATOM    436  CA  PRO A  57      46.471  52.732  57.294  1.00162.69           C
ATOM    437  CD  PRO A  57      47.118  55.017  57.417  1.00162.69           C
ATOM    438  CB  PRO A  57      45.486  53.407  58.243  1.00162.69           C
ATOM    439  CG  PRO A  57      46.219  54.706  58.625  1.00162.69           C
ATOM    440  C   PRO A  57      45.859  51.773  56.323  1.00162.69           C
ATOM    441  O   PRO A  57      45.658  50.617  56.690  1.00162.69           O
ATOM    442  N   ALA A  58      45.520  52.222  55.098  1.00 36.41           N
ATOM    443  CA  ALA A  58      44.975  51.298  54.148  1.00 36.41           C
ATOM    444  CB  ALA A  58      44.531  51.962  52.830  1.00 36.41           C
ATOM    445  C   ALA A  58      46.044  50.291  53.832  1.00 36.41           C
ATOM    446  O   ALA A  58      45.777  49.091  53.790  1.00 36.41           O
ATOM    447  N   LEU A  59      47.295  50.758  53.629  1.00 54.54           N
ATOM    448  CA  LEU A  59      48.392  49.887  53.302  1.00 54.54           C
ATOM    449  CB  LEU A  59      49.718  50.617  53.005  1.00 54.54           C
ATOM    450  CG  LEU A  59      49.771  51.338  51.645  1.00 54.54           C
ATOM    451  CD1 LEU A  59      51.126  52.035  51.443  1.00 54.54           C
ATOM    452  CD2 LEU A  59      49.444  50.373  50.494  1.00 54.54           C
ATOM    453  C   LEU A  59      48.673  48.947  54.438  1.00 54.54           C
ATOM    454  O   LEU A  59      48.926  47.763  54.219  1.00 54.54           O
ATOM    455  N   VAL A  60      48.641  49.449  55.687  1.00 43.32           N
ATOM    456  CA  VAL A  60      48.956  48.638  56.832  1.00 43.32           C
ATOM    457  CB  VAL A  60      48.890  49.413  58.122  1.00 43.32           C
ATOM    458  CG1 VAL A  60      49.190  48.465  59.295  1.00 43.32           C
ATOM    459  CG2 VAL A  60      49.845  50.617  58.028  1.00 43.32           C
ATOM    460  C   VAL A  60      47.972  47.510  56.938  1.00 43.32           C
ATOM    461  O   VAL A  60      48.358  46.359  57.140  1.00 43.32           O
ATOM    462  N   THR A  61      46.668  47.808  56.787  1.00 45.16           N
ATOM    463  CA  THR A  61      45.637  46.814  56.913  1.00 45.16           C
ATOM    464  CB  THR A  61      44.242  47.373  56.849  1.00 45.16           C
ATOM    465  OG1 THR A  61      43.994  47.946  55.575  1.00 45.16           O
ATOM    466  CG2 THR A  61      44.083  48.436  57.950  1.00 45.16           C
ATOM    467  C   THR A  61      45.783  45.826  55.799  1.00 45.16           C
ATOM    468  O   THR A  61      45.426  44.658  55.942  1.00 45.16           O
ATOM    469  N   GLN A  62      46.242  46.293  54.625  1.00 64.75           N
ATOM    470  CA  GLN A  62      46.475  45.444  53.494  1.00 64.75           C
ATOM    471  CB  GLN A  62      46.833  46.241  52.224  1.00 64.75           C
ATOM    472  CG  GLN A  62      45.665  47.047  51.648  1.00 64.75           C
ATOM    473  CD  GLN A  62      44.680  46.058  51.041  1.00 64.75           C
ATOM    474  OE1 GLN A  62      43.483  46.321  50.947  1.00 64.75           O
ATOM    475  NE2 GLN A  62      45.200  44.878  50.614  1.00 64.75           N
ATOM    476  C   GLN A  62      47.629  44.534  53.791  1.00 64.75           C
ATOM    477  O   GLN A  62      47.632  43.378  53.371  1.00 64.75           O
ATOM    478  N   ALA A  63      48.677  45.045  54.470  1.00 49.32           N
ATOM    479  CA  ALA A  63      49.802  44.213  54.788  1.00 49.32           C
ATOM    480  CB  ALA A  63      50.918  44.990  55.505  1.00 49.32           C
ATOM    481  C   ALA A  63      49.316  43.165  55.724  1.00 49.32           C
ATOM    482  O   ALA A  63      49.490  41.973  55.480  1.00 49.32           O
ATOM    483  N   ASN A  64      48.621  43.570  56.807  1.00123.82           N
ATOM    484  CA  ASN A  64      48.126  42.500  57.598  1.00123.82           C
ATOM    485  CB  ASN A  64      47.659  42.806  59.042  1.00123.82           C
ATOM    486  CG  ASN A  64      46.260  43.380  59.097  1.00123.82           C
ATOM    487  OD1 ASN A  64      45.919  44.334  58.402  1.00123.82           O
ATOM    488  ND2 ASN A  64      45.414  42.770  59.970  1.00123.82           N
ATOM    489  C   ASN A  64      47.017  41.934  56.779  1.00123.82           C
ATOM    490  O   ASN A  64      46.664  42.471  55.729  1.00123.82           O
ATOM    491  N   ASN A  65      46.492  40.784  57.203  1.00 98.27           N
ATOM    492  CA  ASN A  65      45.523  40.028  56.474  1.00 98.27           C
ATOM    493  CB  ASN A  65      44.339  40.862  55.950  1.00 98.27           C
ATOM    494  CG  ASN A  65      43.373  41.042  57.117  1.00 98.27           C
ATOM    495  OD1 ASN A  65      42.861  40.061  57.655  1.00 98.27           O
ATOM    496  ND2 ASN A  65      43.124  42.315  57.525  1.00 98.27           N
ATOM    497  C   ASN A  65      46.230  39.355  55.331  1.00 98.27           C
ATOM    498  O   ASN A  65      45.852  38.254  54.937  1.00 98.27           O
ATOM    499  N   LYS A  66      47.268  39.995  54.751  1.00 75.27           N
ATOM    500  CA  LYS A  66      48.120  39.348  53.789  1.00 75.27           C
ATOM    501  CB  LYS A  66      48.809  40.331  52.823  1.00 75.27           C
ATOM    502  CG  LYS A  66      47.836  40.916  51.792  1.00 75.27           C
ATOM    503  CD  LYS A  66      48.376  42.114  51.004  1.00 75.27           C
ATOM    504  CE  LYS A  66      47.399  42.626  49.941  1.00 75.27           C
ATOM    505  NZ  LYS A  66      47.993  43.765  49.206  1.00 75.27           N
ATOM    506  C   LYS A  66      49.173  38.551  54.509  1.00 75.27           C
ATOM    507  O   LYS A  66      49.518  37.439  54.111  1.00 75.27           O
ATOM    508  N   TYR A  67      49.689  39.120  55.621  1.00145.73           N
ATOM    509  CA  TYR A  67      50.817  38.632  56.377  1.00145.73           C
ATOM    510  CB  TYR A  67      51.621  39.719  57.117  1.00145.73           C
ATOM    511  CG  TYR A  67      52.553  40.618  56.382  1.00145.73           C
ATOM    512  CD1 TYR A  67      52.156  41.439  55.356  1.00145.73           C
ATOM    513  CD2 TYR A  67      53.854  40.691  56.822  1.00145.73           C
ATOM    514  CE1 TYR A  67      53.044  42.285  54.742  1.00145.73           C
ATOM    515  CE2 TYR A  67      54.752  41.535  56.217  1.00145.73           C
ATOM    516  CZ  TYR A  67      54.345  42.334  55.176  1.00145.73           C
ATOM    517  OH  TYR A  67      55.256  43.209  54.553  1.00145.73           O
ATOM    518  C   TYR A  67      50.393  37.925  57.611  1.00145.73           C
ATOM    519  O   TYR A  67      49.378  38.243  58.229  1.00145.73           O
ATOM    520  N   PRO A  68      51.149  36.916  57.935  1.00209.14           N
ATOM    521  CA  PRO A  68      51.133  36.483  59.298  1.00209.14           C
ATOM    522  CD  PRO A  68      51.365  35.816  57.008  1.00209.14           C
ATOM    523  CB  PRO A  68      51.572  35.022  59.291  1.00209.14           C
ATOM    524  CG  PRO A  68      51.243  34.545  57.865  1.00209.14           C
ATOM    525  C   PRO A  68      52.182  37.405  59.879  1.00209.14           C
ATOM    526  O   PRO A  68      53.172  37.647  59.188  1.00209.14           O
ATOM    527  N   GLU A  69      52.017  37.922  61.114  1.00299.61           N
ATOM    528  CA  GLU A  69      53.022  38.734  61.762  1.00299.61           C
ATOM    529  CB  GLU A  69      54.338  38.038  62.132  1.00299.61           C
ATOM    530  CG  GLU A  69      54.250  37.510  63.557  1.00299.61           C
ATOM    531  CD  GLU A  69      53.851  38.729  64.389  1.00299.61           C
ATOM    532  OE1 GLU A  69      54.558  39.768  64.306  1.00299.61           O
ATOM    533  OE2 GLU A  69      52.817  38.645  65.104  1.00299.61           O
ATOM    534  C   GLU A  69      53.327  40.083  61.186  1.00299.61           C
ATOM    535  O   GLU A  69      52.725  40.551  60.219  1.00299.61           O
ATOM    536  N   MET A  70      54.344  40.711  61.825  1.00135.45           N
ATOM    537  CA  MET A  70      54.778  42.074  61.682  1.00135.45           C
ATOM    538  CB  MET A  70      55.112  42.484  60.240  1.00135.45           C
ATOM    539  CG  MET A  70      55.698  43.896  60.142  1.00135.45           C
ATOM    540  SD  MET A  70      57.351  44.075  60.880  1.00135.45           S
ATOM    541  CE  MET A  70      58.176  42.975  59.696  1.00135.45           C
ATOM    542  C   MET A  70      53.661  42.940  62.174  1.00135.45           C
ATOM    543  O   MET A  70      53.716  44.165  62.070  1.00135.45           O
ATOM    544  N   ASN A  71      52.665  42.298  62.813  1.00 78.39           N
ATOM    545  CA  ASN A  71      51.462  42.924  63.285  1.00 78.39           C
ATOM    546  CB  ASN A  71      50.433  41.920  63.838  1.00 78.39           C
ATOM    547  CG  ASN A  71      49.665  41.317  62.667  1.00 78.39           C
ATOM    548  OD1 ASN A  71      48.436  41.272  62.689  1.00 78.39           O
ATOM    549  ND2 ASN A  71      50.395  40.850  61.618  1.00 78.39           N
ATOM    550  C   ASN A  71      51.733  43.934  64.357  1.00 78.39           C
ATOM    551  O   ASN A  71      51.038  44.945  64.424  1.00 78.39           O
ATOM    552  N   LEU A  72      52.713  43.696  65.250  1.00 83.16           N
ATOM    553  CA  LEU A  72      52.944  44.654  66.300  1.00 83.16           C
ATOM    554  CB  LEU A  72      54.074  44.241  67.260  1.00 83.16           C
ATOM    555  CG  LEU A  72      53.765  42.998  68.111  1.00 83.16           C
ATOM    556  CD1 LEU A  72      52.628  43.267  69.109  1.00 83.16           C
ATOM    557  CD2 LEU A  72      53.509  41.770  67.226  1.00 83.16           C
ATOM    558  C   LEU A  72      53.366  45.961  65.698  1.00 83.16           C
ATOM    559  O   LEU A  72      52.840  47.019  66.038  1.00 83.16           O
ATOM    560  N   ASN A  73      54.320  45.917  64.753  1.00 46.03           N
ATOM    561  CA  ASN A  73      54.845  47.116  64.164  1.00 46.03           C
ATOM    562  CB  ASN A  73      55.917  46.794  63.107  1.00 46.03           C
ATOM    563  CG  ASN A  73      56.705  48.051  62.772  1.00 46.03           C
ATOM    564  OD1 ASN A  73      56.177  49.161  62.741  1.00 46.03           O
ATOM    565  ND2 ASN A  73      58.028  47.866  62.513  1.00 46.03           N
ATOM    566  C   ASN A  73      53.715  47.818  63.477  1.00 46.03           C
ATOM    567  O   ASN A  73      53.556  49.032  63.603  1.00 46.03           O
ATOM    568  N   PHE A  74      52.876  47.050  62.756  1.00 79.37           N
ATOM    569  CA  PHE A  74      51.789  47.627  62.021  1.00 79.37           C
ATOM    570  CB  PHE A  74      50.878  46.604  61.305  1.00 79.37           C
ATOM    571  CG  PHE A  74      51.630  45.882  60.240  1.00 79.37           C
ATOM    572  CD1 PHE A  74      52.214  46.577  59.208  1.00 79.37           C
ATOM    573  CD2 PHE A  74      51.704  44.507  60.242  1.00 79.37           C
ATOM    574  CE1 PHE A  74      52.898  45.918  58.215  1.00 79.37           C
ATOM    575  CE2 PHE A  74      52.386  43.841  59.251  1.00 79.37           C
ATOM    576  CZ  PHE A  74      52.989  44.547  58.237  1.00 79.37           C
ATOM    577  C   PHE A  74      50.877  48.336  62.969  1.00 79.37           C
ATOM    578  O   PHE A  74      50.542  49.491  62.747  1.00 79.37           O
ATOM    579  N   VAL A  75      50.470  47.701  64.080  1.00 39.19           N
ATOM    580  CA  VAL A  75      49.497  48.339  64.926  1.00 39.19           C
ATOM    581  CB  VAL A  75      49.063  47.482  66.087  1.00 39.19           C
ATOM    582  CG1 VAL A  75      48.369  46.227  65.532  1.00 39.19           C
ATOM    583  CG2 VAL A  75      50.275  47.166  66.976  1.00 39.19           C
ATOM    584  C   VAL A  75      50.055  49.622  65.454  1.00 39.19           C
ATOM    585  O   VAL A  75      49.331  50.603  65.619  1.00 39.19           O
ATOM    586  N   THR A  76      51.367  49.648  65.738  1.00 37.63           N
ATOM    587  CA  THR A  76      51.978  50.822  66.282  1.00 37.63           C
ATOM    588  CB  THR A  76      53.438  50.630  66.562  1.00 37.63           C
ATOM    589  OG1 THR A  76      53.635  49.538  67.448  1.00 37.63           O
ATOM    590  CG2 THR A  76      53.975  51.925  67.194  1.00 37.63           C
ATOM    591  C   THR A  76      51.874  51.953  65.299  1.00 37.63           C
ATOM    592  O   THR A  76      51.599  53.087  65.693  1.00 37.63           O
ATOM    593  N   SER A  77      52.102  51.687  63.996  1.00 63.95           N
ATOM    594  CA  SER A  77      52.108  52.752  63.024  1.00 63.95           C
ATOM    595  CB  SER A  77      52.629  52.319  61.638  1.00 63.95           C
ATOM    596  OG  SER A  77      54.008  51.993  61.717  1.00 63.95           O
ATOM    597  C   SER A  77      50.755  53.415  62.899  1.00 63.95           C
ATOM    598  O   SER A  77      50.693  54.634  63.056  1.00 63.95           O
ATOM    599  N   PRO A  78      49.661  52.735  62.626  1.00108.28           N
ATOM    600  CA  PRO A  78      48.415  53.449  62.635  1.00108.28           C
ATOM    601  CD  PRO A  78      49.661  51.817  61.494  1.00108.28           C
ATOM    602  CB  PRO A  78      47.389  52.517  61.998  1.00108.28           C
ATOM    603  CG  PRO A  78      48.229  51.799  60.930  1.00108.28           C
ATOM    604  C   PRO A  78      48.039  54.056  63.948  1.00108.28           C
ATOM    605  O   PRO A  78      47.227  54.980  63.948  1.00108.28           O
ATOM    606  N   LEU A  79      48.567  53.557  65.080  1.00100.05           N
ATOM    607  CA  LEU A  79      48.246  54.214  66.313  1.00100.05           C
ATOM    608  CB  LEU A  79      48.829  53.477  67.539  1.00100.05           C
ATOM    609  CG  LEU A  79      48.368  53.997  68.921  1.00100.05           C
ATOM    610  CD1 LEU A  79      48.788  55.455  69.176  1.00100.05           C
ATOM    611  CD2 LEU A  79      46.869  53.743  69.145  1.00100.05           C
ATOM    612  C   LEU A  79      48.860  55.586  66.242  1.00100.05           C
ATOM    613  O   LEU A  79      48.197  56.584  66.524  1.00100.05           O
ATOM    614  N   ASP A  80      50.142  55.668  65.816  1.00 51.56           N
ATOM    615  CA  ASP A  80      50.879  56.905  65.760  1.00 51.56           C
ATOM    616  CB  ASP A  80      52.352  56.731  65.318  1.00 51.56           C
ATOM    617  CG  ASP A  80      53.172  56.078  66.429  1.00 51.56           C
ATOM    618  OD1 ASP A  80      52.823  56.274  67.624  1.00 51.56           O
ATOM    619  OD2 ASP A  80      54.165  55.377  66.094  1.00 51.56           O
ATOM    620  C   ASP A  80      50.240  57.835  64.771  1.00 51.56           C
ATOM    621  O   ASP A  80      50.224  59.048  64.969  1.00 51.56           O
ATOM    622  N   LEU A  81      49.731  57.304  63.647  1.00 61.27           N
ATOM    623  CA  LEU A  81      49.123  58.144  62.651  1.00 61.27           C
ATOM    624  CB  LEU A  81      48.782  57.400  61.349  1.00 61.27           C
ATOM    625  CG  LEU A  81      50.037  56.969  60.571  1.00 61.27           C
ATOM    626  CD1 LEU A  81      49.676  56.325  59.223  1.00 61.27           C
ATOM    627  CD2 LEU A  81      51.015  58.144  60.427  1.00 61.27           C
ATOM    628  C   LEU A  81      47.858  58.748  63.172  1.00 61.27           C
ATOM    629  O   LEU A  81      47.569  59.911  62.895  1.00 61.27           O
ATOM    630  N   SER A  82      47.056  57.966  63.919  1.00 33.29           N
ATOM    631  CA  SER A  82      45.802  58.468  64.407  1.00 33.29           C
ATOM    632  CB  SER A  82      44.960  57.402  65.130  1.00 33.29           C
ATOM    633  OG  SER A  82      45.605  56.988  66.325  1.00 33.29           O
ATOM    634  C   SER A  82      46.062  59.580  65.371  1.00 33.29           C
ATOM    635  O   SER A  82      45.379  60.603  65.353  1.00 33.29           O
ATOM    636  N   ILE A  83      47.071  59.405  66.241  1.00182.60           N
ATOM    637  CA  ILE A  83      47.376  60.405  67.220  1.00182.60           C
ATOM    638  CB  ILE A  83      48.363  59.924  68.260  1.00182.60           C
ATOM    639  CG2 ILE A  83      49.702  59.609  67.588  1.00182.60           C
ATOM    640  CG1 ILE A  83      48.487  60.913  69.426  1.00182.60           C
ATOM    641  CD1 ILE A  83      49.188  62.225  69.081  1.00182.60           C
ATOM    642  C   ILE A  83      47.847  61.652  66.525  1.00182.60           C
ATOM    643  O   ILE A  83      47.490  62.754  66.938  1.00182.60           O
ATOM    644  N   GLU A  84      48.657  61.527  65.450  1.00107.03           N
ATOM    645  CA  GLU A  84      49.150  62.693  64.762  1.00107.03           C
ATOM    646  CB  GLU A  84      50.099  62.364  63.600  1.00107.03           C
ATOM    647  CG  GLU A  84      51.516  62.040  64.065  1.00107.03           C
ATOM    648  CD  GLU A  84      52.107  63.339  64.596  1.00107.03           C
ATOM    649  OE1 GLU A  84      51.356  64.351  64.641  1.00107.03           O
ATOM    650  OE2 GLU A  84      53.312  63.339  64.963  1.00107.03           O
ATOM    651  C   GLU A  84      48.020  63.487  64.182  1.00107.03           C
ATOM    652  O   GLU A  84      48.009  64.714  64.278  1.00107.03           O
ATOM    653  N   ILE A  85      47.025  62.815  63.575  1.00142.65           N
ATOM    654  CA  ILE A  85      45.921  63.536  63.007  1.00142.65           C
ATOM    655  CB  ILE A  85      44.825  62.648  62.492  1.00142.65           C
ATOM    656  CG2 ILE A  85      43.663  63.538  62.033  1.00142.65           C
ATOM    657  CG1 ILE A  85      45.318  61.717  61.384  1.00142.65           C
ATOM    658  CD1 ILE A  85      44.256  60.689  61.003  1.00142.65           C
ATOM    659  C   ILE A  85      45.299  64.300  64.129  1.00142.65           C
ATOM    660  O   ILE A  85      44.844  65.428  63.949  1.00142.65           O
ATOM    661  N   LYS A  86      45.229  63.676  65.317  1.00 75.69           N
ATOM    662  CA  LYS A  86      44.613  64.307  66.452  1.00 75.69           C
ATOM    663  CB  LYS A  86      44.489  63.368  67.660  1.00 75.69           C
ATOM    664  CG  LYS A  86      43.832  64.044  68.864  1.00 75.69           C
ATOM    665  CD  LYS A  86      43.329  63.060  69.919  1.00 75.69           C
ATOM    666  CE  LYS A  86      42.683  63.732  71.134  1.00 75.69           C
ATOM    667  NZ  LYS A  86      41.586  64.633  70.710  1.00 75.69           N
ATOM    668  C   LYS A  86      45.352  65.542  66.897  1.00 75.69           C
ATOM    669  O   LYS A  86      44.725  66.565  67.168  1.00 75.69           O
ATOM    670  N   ASN A  87      46.697  65.510  66.986  1.00 44.52           N
ATOM    671  CA  ASN A  87      47.408  66.672  67.461  1.00 44.52           C
ATOM    672  CB  ASN A  87      48.935  66.492  67.484  1.00 44.52           C
ATOM    673  CG  ASN A  87      49.292  65.420  68.494  1.00 44.52           C
ATOM    674  OD1 ASN A  87      48.625  65.250  69.513  1.00 44.52           O
ATOM    675  ND2 ASN A  87      50.388  64.672  68.197  1.00 44.52           N
ATOM    676  C   ASN A  87      47.177  67.794  66.503  1.00 44.52           C
ATOM    677  O   ASN A  87      46.966  68.939  66.905  1.00 44.52           O
ATOM    678  N   VAL A  88      47.231  67.484  65.195  1.00108.83           N
ATOM    679  CA  VAL A  88      47.093  68.494  64.190  1.00108.83           C
ATOM    680  CB  VAL A  88      47.419  68.015  62.799  1.00108.83           C
ATOM    681  CG1 VAL A  88      46.346  67.032  62.315  1.00108.83           C
ATOM    682  CG2 VAL A  88      47.592  69.245  61.895  1.00108.83           C
ATOM    683  C   VAL A  88      45.712  69.079  64.220  1.00108.83           C
ATOM    684  O   VAL A  88      45.548  70.270  63.970  1.00108.83           O
ATOM    685  N   ILE A  89      44.671  68.258  64.483  1.00 46.35           N
ATOM    686  CA  ILE A  89      43.344  68.812  64.546  1.00 46.35           C
ATOM    687  CB  ILE A  89      42.236  67.795  64.640  1.00 46.35           C
ATOM    688  CG2 ILE A  89      42.300  67.102  66.010  1.00 46.35           C
ATOM    689  CG1 ILE A  89      40.882  68.471  64.351  1.00 46.35           C
ATOM    690  CD1 ILE A  89      39.731  67.484  64.156  1.00 46.35           C
ATOM    691  C   ILE A  89      43.251  69.725  65.728  1.00 46.35           C
ATOM    692  O   ILE A  89      42.659  70.800  65.638  1.00 46.35           O
ATOM    693  N   GLU A  90      43.838  69.318  66.873  1.00101.45           N
ATOM    694  CA  GLU A  90      43.781  70.121  68.063  1.00101.45           C
ATOM    695  CB  GLU A  90      44.610  69.527  69.217  1.00101.45           C
ATOM    696  CG  GLU A  90      44.237  68.092  69.605  1.00101.45           C
ATOM    697  CD  GLU A  90      42.850  68.078  70.224  1.00101.45           C
ATOM    698  OE1 GLU A  90      41.870  68.347  69.483  1.00101.45           O
ATOM    699  OE2 GLU A  90      42.752  67.788  71.447  1.00101.45           O
ATOM    700  C   GLU A  90      44.435  71.414  67.705  1.00101.45           C
ATOM    701  O   GLU A  90      43.909  72.491  67.981  1.00101.45           O
ATOM    702  N   ASN A  91      45.606  71.327  67.048  1.00189.31           N
ATOM    703  CA  ASN A  91      46.271  72.518  66.621  1.00189.31           C
ATOM    704  CB  ASN A  91      47.764  72.312  66.311  1.00189.31           C
ATOM    705  CG  ASN A  91      48.504  71.937  67.587  1.00189.31           C
ATOM    706  OD1 ASN A  91      49.560  71.309  67.525  1.00189.31           O
ATOM    707  ND2 ASN A  91      47.948  72.323  68.766  1.00189.31           N
ATOM    708  C   ASN A  91      45.630  72.866  65.317  1.00189.31           C
ATOM    709  O   ASN A  91      46.224  72.743  64.249  1.00189.31           O
ATOM    710  N   GLY A  92      44.445  73.474  65.400  1.00200.53           N
ATOM    711  CA  GLY A  92      43.623  73.780  64.271  1.00200.53           C
ATOM    712  C   GLY A  92      42.278  74.091  64.847  1.00200.53           C
ATOM    713  O   GLY A  92      41.615  75.027  64.400  1.00200.53           O
ATOM    714  N   VAL A  93      41.844  73.326  65.867  1.00 61.36           N
ATOM    715  CA  VAL A  93      40.636  73.644  66.574  1.00 61.36           C
ATOM    716  CB  VAL A  93      40.283  72.604  67.601  1.00 61.36           C
ATOM    717  CG1 VAL A  93      39.052  73.076  68.391  1.00 61.36           C
ATOM    718  CG2 VAL A  93      40.091  71.256  66.885  1.00 61.36           C
ATOM    719  C   VAL A  93      40.906  74.922  67.303  1.00 61.36           C
ATOM    720  O   VAL A  93      40.075  75.829  67.337  1.00 61.36           O
ATOM    721  N   GLY A  94      42.113  75.017  67.895  1.00 30.63           N
ATOM    722  CA  GLY A  94      42.494  76.189  68.623  1.00 30.63           C
ATOM    723  C   GLY A  94      42.491  77.322  67.655  1.00 30.63           C
ATOM    724  O   GLY A  94      42.960  77.210  66.523  1.00 30.63           O
ATOM    725  N   SER A  95      41.984  78.472  68.120  1.00 88.99           N
ATOM    726  CA  SER A  95      41.810  79.623  67.293  1.00 88.99           C
ATOM    727  CB  SER A  95      41.168  80.796  68.044  1.00 88.99           C
ATOM    728  OG  SER A  95      41.028  81.897  67.161  1.00 88.99           O
ATOM    729  C   SER A  95      43.136  80.087  66.785  1.00 88.99           C
ATOM    730  O   SER A  95      43.219  80.609  65.672  1.00 88.99           O
ATOM    731  N   SER A  96      44.209  79.958  67.591  1.00 71.43           N
ATOM    732  CA  SER A  96      45.488  80.333  67.059  1.00 71.43           C
ATOM    733  CB  SER A  96      46.597  80.372  68.124  1.00 71.43           C
ATOM    734  OG  SER A  96      46.702  79.113  68.772  1.00 71.43           O
ATOM    735  C   SER A  96      45.805  79.274  66.055  1.00 71.43           C
ATOM    736  O   SER A  96      46.324  78.214  66.391  1.00 71.43           O
ATOM    737  N   ARG A  97      45.553  79.572  64.773  1.00151.90           N
ATOM    738  CA  ARG A  97      45.597  78.569  63.755  1.00151.90           C
ATOM    739  CB  ARG A  97      44.658  78.913  62.596  1.00151.90           C
ATOM    740  CG  ARG A  97      43.212  78.947  63.097  1.00151.90           C
ATOM    741  CD  ARG A  97      42.192  79.487  62.098  1.00151.90           C
ATOM    742  NE  ARG A  97      40.859  79.429  62.762  1.00151.90           N
ATOM    743  CZ  ARG A  97      40.341  80.509  63.418  1.00151.90           C
ATOM    744  NH1 ARG A  97      41.024  81.693  63.453  1.00151.90           N
ATOM    745  NH2 ARG A  97      39.129  80.400  64.034  1.00151.90           N
ATOM    746  C   ARG A  97      46.978  78.293  63.260  1.00151.90           C
ATOM    747  O   ARG A  97      47.882  79.128  63.314  1.00151.90           O
ATOM    748  N   PHE A  98      47.136  77.059  62.744  1.00 75.76           N
ATOM    749  CA  PHE A  98      48.373  76.528  62.262  1.00 75.76           C
ATOM    750  CB  PHE A  98      48.239  75.093  61.731  1.00 75.76           C
ATOM    751  CG  PHE A  98      47.366  75.142  60.518  1.00 75.76           C
ATOM    752  CD1 PHE A  98      45.995  75.224  60.626  1.00 75.76           C
ATOM    753  CD2 PHE A  98      47.925  75.092  59.263  1.00 75.76           C
ATOM    754  CE1 PHE A  98      45.205  75.268  59.499  1.00 75.76           C
ATOM    755  CE2 PHE A  98      47.142  75.135  58.134  1.00 75.76           C
ATOM    756  CZ  PHE A  98      45.776  75.217  58.251  1.00 75.76           C
ATOM    757  C   PHE A  98      48.860  77.354  61.127  1.00 75.76           C
ATOM    758  O   PHE A  98      48.090  77.861  60.313  1.00 75.76           O
ATOM    759  N   ILE A  99      50.194  77.497  61.075  1.00 48.88           N
ATOM    760  CA  ILE A  99      50.848  78.248  60.054  1.00 48.88           C
ATOM    761  CB  ILE A  99      51.542  79.460  60.610  1.00 48.88           C
ATOM    762  CG2 ILE A  99      52.689  78.981  61.516  1.00 48.88           C
ATOM    763  CG1 ILE A  99      51.978  80.419  59.494  1.00 48.88           C
ATOM    764  CD1 ILE A  99      52.337  81.809  60.018  1.00 48.88           C
ATOM    765  C   ILE A  99      51.877  77.346  59.468  1.00 48.88           C
ATOM    766  O   ILE A  99      52.320  76.393  60.105  1.00 48.88           O
ATOM    767  N   ILE A 100      52.249  77.598  58.202  1.00136.51           N
ATOM    768  CA  ILE A 100      53.226  76.757  57.584  1.00136.51           C
ATOM    769  CB  ILE A 100      52.653  75.444  57.137  1.00136.51           C
ATOM    770  CG2 ILE A 100      51.455  75.730  56.220  1.00136.51           C
ATOM    771  CG1 ILE A 100      53.748  74.558  56.519  1.00136.51           C
ATOM    772  CD1 ILE A 100      54.771  74.057  57.538  1.00136.51           C
ATOM    773  C   ILE A 100      53.736  77.500  56.359  1.00136.51           C
ATOM    774  O   ILE A 100      54.984  77.615  56.230  1.00136.51           O
ATOM    775  OXT ILE A 100      52.897  77.965  55.542  1.00136.51           O
TER
END
