# Supplementary material for: Effective Identification of Bacterial Type III Secretion Signals Using Joint Element Features
Source: PLoS One. 2013 Apr 4;8(4):e59754. doi: 10.1371/journal.pone.0059754 (PMC3617162; doi:10.1371/journal.pone.0059754)
Supplement: Zip file S1 — Predicted 3D structure of T3S and non-T3S signal sequences. (ZIP) [file pone.0059754.s017.zip › Supplemental_Zip_FileS1.Predicted_structure/Pos/model16.pdb]

HEADER protein
METHOD
METHOD    The models are generated by I-TASSER which combines the
METHOD    methods of threading, ab initio modeling and structural
METHOD    refinement. The procedure is fully automated.
METHOD
METHOD    Please cite following articles when you use the I-TASSER server:
METHOD 1. Ambrish Roy, Alper Kucukural, Yang Zhang. I-TASSER: a unified
METHOD    platform for automated protein structure and function prediction.
METHOD    Nature Protocols, vol 5, 725-738 (2010). 
METHOD 2. Yang Zhang. I-TASSER server for protein 3D structure prediction.
METHOD    BMC Bioinformatics, vol 9, 40 (2008).
METHOD
MODEL  1
REMARK PARENT N/A (Threading alignments from the templates are below the Z-score cut-off)
ATOM      1  N   LYS A   1      57.066  26.838  48.021  1.00105.93           N
ATOM      2  CA  LYS A   1      58.207  27.736  47.743  1.00105.93           C
ATOM      3  CB  LYS A   1      58.060  28.373  46.351  1.00105.93           C
ATOM      4  CG  LYS A   1      59.310  29.110  45.870  1.00105.93           C
ATOM      5  CD  LYS A   1      59.270  29.449  44.380  1.00105.93           C
ATOM      6  CE  LYS A   1      58.905  28.253  43.498  1.00105.93           C
ATOM      7  NZ  LYS A   1      59.914  27.181  43.641  1.00105.93           N
ATOM      8  C   LYS A   1      58.249  28.826  48.759  1.00105.93           C
ATOM      9  O   LYS A   1      58.348  28.573  49.958  1.00105.93           O
ATOM     10  N   ILE A   2      58.166  30.085  48.298  1.00 95.92           N
ATOM     11  CA  ILE A   2      58.202  31.173  49.228  1.00 95.92           C
ATOM     12  CB  ILE A   2      59.127  32.278  48.804  1.00 95.92           C
ATOM     13  CG2 ILE A   2      58.741  32.720  47.387  1.00 95.92           C
ATOM     14  CG1 ILE A   2      59.158  33.398  49.857  1.00 95.92           C
ATOM     15  CD1 ILE A   2      60.306  34.386  49.658  1.00 95.92           C
ATOM     16  C   ILE A   2      56.808  31.692  49.368  1.00 95.92           C
ATOM     17  O   ILE A   2      56.233  32.274  48.449  1.00 95.92           O
ATOM     18  N   MET A   3      56.249  31.463  50.569  1.00103.90           N
ATOM     19  CA  MET A   3      54.908  31.773  50.970  1.00103.90           C
ATOM     20  CB  MET A   3      54.646  31.315  52.413  1.00103.90           C
ATOM     21  CG  MET A   3      53.291  31.751  52.965  1.00103.90           C
ATOM     22  SD  MET A   3      53.217  31.736  54.781  1.00103.90           S
ATOM     23  CE  MET A   3      54.274  33.199  54.988  1.00103.90           C
ATOM     24  C   MET A   3      54.663  33.243  50.977  1.00103.90           C
ATOM     25  O   MET A   3      53.608  33.700  50.539  1.00103.90           O
ATOM     26  N   GLY A   4      55.652  34.024  51.447  1.00 55.23           N
ATOM     27  CA  GLY A   4      55.420  35.417  51.697  1.00 55.23           C
ATOM     28  C   GLY A   4      54.950  36.093  50.461  1.00 55.23           C
ATOM     29  O   GLY A   4      54.003  36.872  50.521  1.00 55.23           O
ATOM     30  N   THR A   5      55.628  35.847  49.328  1.00143.74           N
ATOM     31  CA  THR A   5      55.244  36.350  48.040  1.00143.74           C
ATOM     32  CB  THR A   5      55.342  37.851  47.808  1.00143.74           C
ATOM     33  OG1 THR A   5      54.809  38.626  48.867  1.00143.74           O
ATOM     34  CG2 THR A   5      54.474  38.161  46.570  1.00143.74           C
ATOM     35  C   THR A   5      56.369  35.826  47.216  1.00143.74           C
ATOM     36  O   THR A   5      56.900  34.750  47.476  1.00143.74           O
ATOM     37  N   MET A   6      56.761  36.594  46.191  1.00 68.76           N
ATOM     38  CA  MET A   6      57.915  36.293  45.417  1.00 68.76           C
ATOM     39  CB  MET A   6      57.821  36.836  43.984  1.00 68.76           C
ATOM     40  CG  MET A   6      56.742  36.111  43.176  1.00 68.76           C
ATOM     41  SD  MET A   6      56.326  36.877  41.584  1.00 68.76           S
ATOM     42  CE  MET A   6      55.115  38.036  42.285  1.00 68.76           C
ATOM     43  C   MET A   6      59.036  36.961  46.128  1.00 68.76           C
ATOM     44  O   MET A   6      58.831  37.492  47.222  1.00 68.76           O
ATOM     45  N   SER A   7      60.254  36.892  45.550  1.00 50.26           N
ATOM     46  CA  SER A   7      61.364  37.585  46.128  1.00 50.26           C
ATOM     47  CB  SER A   7      62.626  37.564  45.248  1.00 50.26           C
ATOM     48  OG  SER A   7      63.673  38.271  45.893  1.00 50.26           O
ATOM     49  C   SER A   7      60.873  38.987  46.227  1.00 50.26           C
ATOM     50  O   SER A   7      60.226  39.511  45.323  1.00 50.26           O
ATOM     51  N   PRO A   8      61.164  39.584  47.335  1.00 91.43           N
ATOM     52  CA  PRO A   8      60.545  40.842  47.621  1.00 91.43           C
ATOM     53  CD  PRO A   8      61.357  38.796  48.540  1.00 91.43           C
ATOM     54  CB  PRO A   8      60.695  41.057  49.114  1.00 91.43           C
ATOM     55  CG  PRO A   8      60.745  39.626  49.678  1.00 91.43           C
ATOM     56  C   PRO A   8      60.903  42.024  46.794  1.00 91.43           C
ATOM     57  O   PRO A   8      60.333  43.075  47.059  1.00 91.43           O
ATOM     58  N   SER A   9      61.832  41.928  45.829  1.00 37.99           N
ATOM     59  CA  SER A   9      62.131  43.120  45.088  1.00 37.99           C
ATOM     60  CB  SER A   9      63.180  42.899  43.984  1.00 37.99           C
ATOM     61  OG  SER A   9      63.425  44.117  43.297  1.00 37.99           O
ATOM     62  C   SER A   9      60.868  43.619  44.441  1.00 37.99           C
ATOM     63  O   SER A   9      60.530  44.796  44.562  1.00 37.99           O
ATOM     64  N   ILE A  10      60.127  42.734  43.746  1.00 92.39           N
ATOM     65  CA  ILE A  10      58.928  43.156  43.069  1.00 92.39           C
ATOM     66  CB  ILE A  10      58.411  42.131  42.095  1.00 92.39           C
ATOM     67  CG2 ILE A  10      57.914  40.896  42.865  1.00 92.39           C
ATOM     68  CG1 ILE A  10      57.359  42.764  41.173  1.00 92.39           C
ATOM     69  CD1 ILE A  10      57.045  41.920  39.940  1.00 92.39           C
ATOM     70  C   ILE A  10      57.832  43.512  44.036  1.00 92.39           C
ATOM     71  O   ILE A  10      57.202  44.561  43.905  1.00 92.39           O
ATOM     72  N   SER A  11      57.583  42.658  45.051  1.00 31.46           N
ATOM     73  CA  SER A  11      56.502  42.904  45.964  1.00 31.46           C
ATOM     74  CB  SER A  11      56.367  41.802  47.027  1.00 31.46           C
ATOM     75  OG  SER A  11      55.285  42.096  47.897  1.00 31.46           O
ATOM     76  C   SER A  11      56.793  44.183  46.680  1.00 31.46           C
ATOM     77  O   SER A  11      55.898  44.989  46.932  1.00 31.46           O
ATOM     78  N   LEU A  12      58.074  44.399  47.022  1.00 51.86           N
ATOM     79  CA  LEU A  12      58.475  45.574  47.735  1.00 51.86           C
ATOM     80  CB  LEU A  12      59.977  45.597  48.051  1.00 51.86           C
ATOM     81  CG  LEU A  12      60.415  46.894  48.742  1.00 51.86           C
ATOM     82  CD1 LEU A  12      59.662  47.068  50.064  1.00 51.86           C
ATOM     83  CD2 LEU A  12      61.944  46.967  48.896  1.00 51.86           C
ATOM     84  C   LEU A  12      58.208  46.788  46.906  1.00 51.86           C
ATOM     85  O   LEU A  12      57.681  47.782  47.404  1.00 51.86           O
ATOM     86  N   ALA A  13      58.557  46.737  45.608  1.00 31.41           N
ATOM     87  CA  ALA A  13      58.426  47.903  44.782  1.00 31.41           C
ATOM     88  CB  ALA A  13      58.950  47.685  43.349  1.00 31.41           C
ATOM     89  C   ALA A  13      56.988  48.309  44.693  1.00 31.41           C
ATOM     90  O   ALA A  13      56.659  49.489  44.803  1.00 31.41           O
ATOM     91  N   LYS A  14      56.083  47.333  44.499  1.00103.92           N
ATOM     92  CA  LYS A  14      54.685  47.625  44.362  1.00103.92           C
ATOM     93  CB  LYS A  14      53.887  46.374  43.950  1.00103.92           C
ATOM     94  CG  LYS A  14      54.155  45.145  44.820  1.00103.92           C
ATOM     95  CD  LYS A  14      53.358  43.909  44.395  1.00103.92           C
ATOM     96  CE  LYS A  14      53.934  43.249  43.136  1.00103.92           C
ATOM     97  NZ  LYS A  14      53.127  42.065  42.765  1.00103.92           N
ATOM     98  C   LYS A  14      54.159  48.199  45.643  1.00103.92           C
ATOM     99  O   LYS A  14      53.384  49.153  45.629  1.00103.92           O
ATOM    100  N   ALA A  15      54.580  47.641  46.793  1.00 29.73           N
ATOM    101  CA  ALA A  15      54.102  48.128  48.055  1.00 29.73           C
ATOM    102  CB  ALA A  15      54.666  47.336  49.247  1.00 29.73           C
ATOM    103  C   ALA A  15      54.534  49.549  48.216  1.00 29.73           C
ATOM    104  O   ALA A  15      53.757  50.399  48.645  1.00 29.73           O
ATOM    105  N   HIS A  16      55.793  49.853  47.862  1.00 79.70           N
ATOM    106  CA  HIS A  16      56.260  51.198  47.993  1.00 79.70           C
ATOM    107  ND1 HIS A  16      58.006  53.747  48.452  1.00 79.70           N
ATOM    108  CG  HIS A  16      57.932  52.841  47.420  1.00 79.70           C
ATOM    109  CB  HIS A  16      57.726  51.380  47.593  1.00 79.70           C
ATOM    110  NE2 HIS A  16      57.974  54.917  46.564  1.00 79.70           N
ATOM    111  CD2 HIS A  16      57.928  53.570  46.275  1.00 79.70           C
ATOM    112  CE1 HIS A  16      58.025  54.976  47.879  1.00 79.70           C
ATOM    113  C   HIS A  16      55.467  52.112  47.113  1.00 79.70           C
ATOM    114  O   HIS A  16      55.106  53.218  47.513  1.00 79.70           O
ATOM    115  N   GLU A  17      55.167  51.688  45.875  1.00 41.10           N
ATOM    116  CA  GLU A  17      54.507  52.593  44.981  1.00 41.10           C
ATOM    117  CB  GLU A  17      54.271  51.993  43.587  1.00 41.10           C
ATOM    118  CG  GLU A  17      53.704  53.003  42.589  1.00 41.10           C
ATOM    119  CD  GLU A  17      53.637  52.333  41.228  1.00 41.10           C
ATOM    120  OE1 GLU A  17      54.102  51.167  41.122  1.00 41.10           O
ATOM    121  OE2 GLU A  17      53.123  52.981  40.277  1.00 41.10           O
ATOM    122  C   GLU A  17      53.184  52.981  45.555  1.00 41.10           C
ATOM    123  O   GLU A  17      52.800  54.146  45.485  1.00 41.10           O
ATOM    124  N   ARG A  18      52.445  52.010  46.123  1.00160.31           N
ATOM    125  CA  ARG A  18      51.159  52.281  46.697  1.00160.31           C
ATOM    126  CB  ARG A  18      50.385  50.997  47.059  1.00160.31           C
ATOM    127  CG  ARG A  18      51.098  50.082  48.053  1.00160.31           C
ATOM    128  CD  ARG A  18      50.547  48.656  48.081  1.00160.31           C
ATOM    129  NE  ARG A  18      49.197  48.698  48.704  1.00160.31           N
ATOM    130  CZ  ARG A  18      48.391  47.598  48.636  1.00160.31           C
ATOM    131  NH1 ARG A  18      48.809  46.480  47.975  1.00160.31           N
ATOM    132  NH2 ARG A  18      47.163  47.614  49.230  1.00160.31           N
ATOM    133  C   ARG A  18      51.320  53.126  47.921  1.00160.31           C
ATOM    134  O   ARG A  18      50.501  54.005  48.189  1.00160.31           O
ATOM    135  N   ILE A  19      52.384  52.867  48.705  1.00113.29           N
ATOM    136  CA  ILE A  19      52.591  53.578  49.929  1.00113.29           C
ATOM    137  CB  ILE A  19      53.685  52.911  50.740  1.00113.29           C
ATOM    138  CG2 ILE A  19      55.065  53.381  50.254  1.00113.29           C
ATOM    139  CG1 ILE A  19      53.460  53.102  52.245  1.00113.29           C
ATOM    140  CD1 ILE A  19      52.220  52.379  52.768  1.00113.29           C
ATOM    141  C   ILE A  19      52.866  55.017  49.582  1.00113.29           C
ATOM    142  O   ILE A  19      52.233  55.917  50.128  1.00113.29           O
ATOM    143  N   SER A  20      53.789  55.295  48.635  1.00 72.67           N
ATOM    144  CA  SER A  20      53.868  56.652  48.178  1.00 72.67           C
ATOM    145  CB  SER A  20      55.096  56.994  47.318  1.00 72.67           C
ATOM    146  OG  SER A  20      56.225  57.184  48.156  1.00 72.67           O
ATOM    147  C   SER A  20      52.649  56.796  47.337  1.00 72.67           C
ATOM    148  O   SER A  20      51.913  55.832  47.140  1.00 72.67           O
ATOM    149  N   LYS A  21      52.352  58.014  46.864  1.00 96.80           N
ATOM    150  CA  LYS A  21      51.155  58.306  46.122  1.00 96.80           C
ATOM    151  CB  LYS A  21      50.891  57.325  44.968  1.00 96.80           C
ATOM    152  CG  LYS A  21      51.853  57.587  43.805  1.00 96.80           C
ATOM    153  CD  LYS A  21      51.856  56.532  42.699  1.00 96.80           C
ATOM    154  CE  LYS A  21      52.840  56.866  41.575  1.00 96.80           C
ATOM    155  NZ  LYS A  21      52.810  55.817  40.533  1.00 96.80           N
ATOM    156  C   LYS A  21      50.008  58.338  47.089  1.00 96.80           C
ATOM    157  O   LYS A  21      49.060  59.100  46.909  1.00 96.80           O
ATOM    158  N   HIS A  22      50.098  57.564  48.186  1.00 94.53           N
ATOM    159  CA  HIS A  22      49.199  57.714  49.280  1.00 94.53           C
ATOM    160  ND1 HIS A  22      48.018  56.173  52.239  1.00 94.53           N
ATOM    161  CG  HIS A  22      47.728  56.698  51.000  1.00 94.53           C
ATOM    162  CB  HIS A  22      48.537  56.424  49.772  1.00 94.53           C
ATOM    163  NE2 HIS A  22      46.256  57.503  52.506  1.00 94.53           N
ATOM    164  CD2 HIS A  22      46.650  57.509  51.181  1.00 94.53           C
ATOM    165  CE1 HIS A  22      47.107  56.687  53.101  1.00 94.53           C
ATOM    166  C   HIS A  22      50.107  58.206  50.353  1.00 94.53           C
ATOM    167  O   HIS A  22      50.542  57.460  51.227  1.00 94.53           O
ATOM    168  N   TRP A  23      50.419  59.509  50.293  1.00 93.70           N
ATOM    169  CA  TRP A  23      51.370  60.091  51.190  1.00 93.70           C
ATOM    170  CB  TRP A  23      51.944  61.441  50.715  1.00 93.70           C
ATOM    171  CG  TRP A  23      52.764  61.428  49.447  1.00 93.70           C
ATOM    172  CD2 TRP A  23      54.171  61.144  49.378  1.00 93.70           C
ATOM    173  CD1 TRP A  23      52.365  61.705  48.171  1.00 93.70           C
ATOM    174  NE1 TRP A  23      53.434  61.620  47.313  1.00 93.70           N
ATOM    175  CE2 TRP A  23      54.553  61.274  48.042  1.00 93.70           C
ATOM    176  CE3 TRP A  23      55.070  60.805  50.347  1.00 93.70           C
ATOM    177  CZ2 TRP A  23      55.846  61.070  47.654  1.00 93.70           C
ATOM    178  CZ3 TRP A  23      56.373  60.597  49.951  1.00 93.70           C
ATOM    179  CH2 TRP A  23      56.754  60.729  48.631  1.00 93.70           C
ATOM    180  C   TRP A  23      50.691  60.398  52.488  1.00 93.70           C
ATOM    181  O   TRP A  23      49.522  60.084  52.703  1.00 93.70           O
ATOM    182  N   GLN A  24      51.468  61.038  53.383  1.00108.07           N
ATOM    183  CA  GLN A  24      51.069  61.523  54.679  1.00108.07           C
ATOM    184  CB  GLN A  24      49.668  62.157  54.649  1.00108.07           C
ATOM    185  CG  GLN A  24      49.280  62.844  55.958  1.00108.07           C
ATOM    186  CD  GLN A  24      49.974  64.197  55.985  1.00108.07           C
ATOM    187  OE1 GLN A  24      50.146  64.795  57.045  1.00108.07           O
ATOM    188  NE2 GLN A  24      50.383  64.697  54.787  1.00108.07           N
ATOM    189  C   GLN A  24      51.044  60.437  55.704  1.00108.07           C
ATOM    190  O   GLN A  24      50.783  60.685  56.881  1.00108.07           O
ATOM    191  N   ASN A  25      51.313  59.200  55.280  1.00173.15           N
ATOM    192  CA  ASN A  25      51.553  58.111  56.174  1.00173.15           C
ATOM    193  CB  ASN A  25      50.331  57.751  57.038  1.00173.15           C
ATOM    194  CG  ASN A  25      50.763  56.708  58.058  1.00173.15           C
ATOM    195  OD1 ASN A  25      51.904  56.247  58.046  1.00173.15           O
ATOM    196  ND2 ASN A  25      49.829  56.315  58.964  1.00173.15           N
ATOM    197  C   ASN A  25      51.810  56.943  55.282  1.00173.15           C
ATOM    198  O   ASN A  25      50.945  56.076  55.190  1.00173.15           O
ATOM    199  N   PRO A  26      52.904  56.870  54.559  1.00205.01           N
ATOM    200  CA  PRO A  26      53.084  55.663  53.812  1.00205.01           C
ATOM    201  CD  PRO A  26      53.527  58.012  53.900  1.00205.01           C
ATOM    202  CB  PRO A  26      53.825  56.071  52.530  1.00205.01           C
ATOM    203  CG  PRO A  26      54.479  57.415  52.865  1.00205.01           C
ATOM    204  C   PRO A  26      53.862  54.746  54.692  1.00205.01           C
ATOM    205  O   PRO A  26      55.063  54.985  54.784  1.00205.01           O
ATOM    206  N   VAL A  27      53.277  53.644  55.214  1.00105.19           N
ATOM    207  CA  VAL A  27      54.007  52.802  56.128  1.00105.19           C
ATOM    208  CB  VAL A  27      55.008  51.909  55.453  1.00105.19           C
ATOM    209  CG1 VAL A  27      55.805  51.165  56.537  1.00105.19           C
ATOM    210  CG2 VAL A  27      54.262  50.975  54.484  1.00105.19           C
ATOM    211  C   VAL A  27      54.731  53.659  57.130  1.00105.19           C
ATOM    212  O   VAL A  27      55.908  53.950  56.943  1.00105.19           O
ATOM    213  N   GLY A  28      53.989  54.123  58.161  1.00 86.41           N
ATOM    214  CA  GLY A  28      54.314  54.995  59.270  1.00 86.41           C
ATOM    215  C   GLY A  28      55.770  55.093  59.626  1.00 86.41           C
ATOM    216  O   GLY A  28      56.636  55.436  58.824  1.00 86.41           O
ATOM    217  N   GLU A  29      56.064  54.901  60.924  1.00 86.90           N
ATOM    218  CA  GLU A  29      57.428  55.017  61.319  1.00 86.90           C
ATOM    219  CB  GLU A  29      57.623  55.209  62.830  1.00 86.90           C
ATOM    220  CG  GLU A  29      59.013  55.730  63.194  1.00 86.90           C
ATOM    221  CD  GLU A  29      59.085  57.201  62.790  1.00 86.90           C
ATOM    222  OE1 GLU A  29      58.044  57.751  62.341  1.00 86.90           O
ATOM    223  OE2 GLU A  29      60.187  57.796  62.921  1.00 86.90           O
ATOM    224  C   GLU A  29      58.114  53.767  60.890  1.00 86.90           C
ATOM    225  O   GLU A  29      57.542  52.678  60.936  1.00 86.90           O
ATOM    226  N   LEU A  30      59.366  53.915  60.430  1.00 56.71           N
ATOM    227  CA  LEU A  30      60.156  52.802  60.014  1.00 56.71           C
ATOM    228  CB  LEU A  30      60.870  53.054  58.673  1.00 56.71           C
ATOM    229  CG  LEU A  30      59.909  53.349  57.505  1.00 56.71           C
ATOM    230  CD1 LEU A  30      60.678  53.593  56.196  1.00 56.71           C
ATOM    231  CD2 LEU A  30      58.845  52.249  57.366  1.00 56.71           C
ATOM    232  C   LEU A  30      61.232  52.695  61.039  1.00 56.71           C
ATOM    233  O   LEU A  30      61.887  53.686  61.360  1.00 56.71           O
ATOM    234  N   ASN A  31      61.425  51.495  61.611  1.00 55.71           N
ATOM    235  CA  ASN A  31      62.477  51.357  62.567  1.00 55.71           C
ATOM    236  CB  ASN A  31      61.969  50.980  63.970  1.00 55.71           C
ATOM    237  CG  ASN A  31      61.118  52.136  64.482  1.00 55.71           C
ATOM    238  OD1 ASN A  31      60.193  52.586  63.807  1.00 55.71           O
ATOM    239  ND2 ASN A  31      61.436  52.634  65.707  1.00 55.71           N
ATOM    240  C   ASN A  31      63.343  50.238  62.092  1.00 55.71           C
ATOM    241  O   ASN A  31      62.872  49.128  61.857  1.00 55.71           O
ATOM    242  N   ILE A  32      64.652  50.513  61.964  1.00121.17           N
ATOM    243  CA  ILE A  32      65.612  49.539  61.543  1.00121.17           C
ATOM    244  CB  ILE A  32      66.659  50.080  60.613  1.00121.17           C
ATOM    245  CG2 ILE A  32      67.408  51.209  61.341  1.00121.17           C
ATOM    246  CG1 ILE A  32      67.565  48.942  60.110  1.00121.17           C
ATOM    247  CD1 ILE A  32      66.834  47.915  59.245  1.00121.17           C
ATOM    248  C   ILE A  32      66.274  49.163  62.823  1.00121.17           C
ATOM    249  O   ILE A  32      66.136  49.887  63.808  1.00121.17           O
ATOM    250  N   GLU A  33      66.986  48.021  62.856  1.00186.30           N
ATOM    251  CA  GLU A  33      67.425  47.526  64.124  1.00186.30           C
ATOM    252  CB  GLU A  33      68.243  46.230  64.005  1.00186.30           C
ATOM    253  CG  GLU A  33      68.457  45.523  65.344  1.00186.30           C
ATOM    254  CD  GLU A  33      69.209  44.227  65.072  1.00186.30           C
ATOM    255  OE1 GLU A  33      70.151  44.256  64.238  1.00186.30           O
ATOM    256  OE2 GLU A  33      68.844  43.189  65.690  1.00186.30           O
ATOM    257  C   GLU A  33      68.245  48.528  64.874  1.00186.30           C
ATOM    258  O   GLU A  33      67.867  48.882  65.980  1.00186.30           O
ATOM    259  N   GLY A  34      69.339  49.063  64.311  1.00131.15           N
ATOM    260  CA  GLY A  34      70.168  49.969  65.063  1.00131.15           C
ATOM    261  C   GLY A  34      69.484  51.271  65.318  1.00131.15           C
ATOM    262  O   GLY A  34      69.596  51.818  66.414  1.00131.15           O
ATOM    263  N   LYS A  35      68.753  51.824  64.329  1.00119.72           N
ATOM    264  CA  LYS A  35      68.320  53.161  64.611  1.00119.72           C
ATOM    265  CB  LYS A  35      69.234  54.238  63.998  1.00119.72           C
ATOM    266  CG  LYS A  35      69.338  54.203  62.470  1.00119.72           C
ATOM    267  CD  LYS A  35      70.032  55.436  61.882  1.00119.72           C
ATOM    268  CE  LYS A  35      70.163  55.409  60.359  1.00119.72           C
ATOM    269  NZ  LYS A  35      70.542  56.750  59.863  1.00119.72           N
ATOM    270  C   LYS A  35      66.922  53.448  64.193  1.00119.72           C
ATOM    271  O   LYS A  35      66.278  52.686  63.473  1.00119.72           O
ATOM    272  N   ARG A  36      66.423  54.594  64.697  1.00 43.21           N
ATOM    273  CA  ARG A  36      65.109  55.060  64.390  1.00 43.21           C
ATOM    274  CB  ARG A  36      64.637  56.221  65.281  1.00 43.21           C
ATOM    275  CG  ARG A  36      64.638  55.920  66.780  1.00 43.21           C
ATOM    276  CD  ARG A  36      64.173  57.109  67.625  1.00 43.21           C
ATOM    277  NE  ARG A  36      64.563  56.841  69.037  1.00 43.21           N
ATOM    278  CZ  ARG A  36      63.720  56.162  69.868  1.00 43.21           C
ATOM    279  NH1 ARG A  36      62.521  55.706  69.400  1.00 43.21           N
ATOM    280  NH2 ARG A  36      64.077  55.938  71.165  1.00 43.21           N
ATOM    281  C   ARG A  36      65.181  55.603  63.007  1.00 43.21           C
ATOM    282  O   ARG A  36      66.192  56.172  62.598  1.00 43.21           O
ATOM    283  N   TYR A  37      64.098  55.439  62.234  1.00 83.18           N
ATOM    284  CA  TYR A  37      64.157  55.960  60.907  1.00 83.18           C
ATOM    285  CB  TYR A  37      63.859  54.900  59.831  1.00 83.18           C
ATOM    286  CG  TYR A  37      64.530  55.314  58.565  1.00 83.18           C
ATOM    287  CD1 TYR A  37      63.996  56.258  57.717  1.00 83.18           C
ATOM    288  CD2 TYR A  37      65.727  54.720  58.230  1.00 83.18           C
ATOM    289  CE1 TYR A  37      64.658  56.606  56.561  1.00 83.18           C
ATOM    290  CE2 TYR A  37      66.391  55.063  57.079  1.00 83.18           C
ATOM    291  CZ  TYR A  37      65.852  56.005  56.238  1.00 83.18           C
ATOM    292  OH  TYR A  37      66.532  56.359  55.054  1.00 83.18           O
ATOM    293  C   TYR A  37      63.067  56.973  60.878  1.00 83.18           C
ATOM    294  O   TYR A  37      62.000  56.764  61.450  1.00 83.18           O
ATOM    295  N   ARG A  38      63.316  58.132  60.253  1.00171.36           N
ATOM    296  CA  ARG A  38      62.269  59.099  60.277  1.00171.36           C
ATOM    297  CB  ARG A  38      62.746  60.531  60.538  1.00171.36           C
ATOM    298  CG  ARG A  38      61.584  61.431  60.945  1.00171.36           C
ATOM    299  CD  ARG A  38      60.969  61.061  62.294  1.00171.36           C
ATOM    300  NE  ARG A  38      59.645  61.735  62.348  1.00171.36           N
ATOM    301  CZ  ARG A  38      58.669  61.258  63.173  1.00171.36           C
ATOM    302  NH1 ARG A  38      58.928  60.207  64.003  1.00171.36           N
ATOM    303  NH2 ARG A  38      57.429  61.824  63.159  1.00171.36           N
ATOM    304  C   ARG A  38      61.538  59.065  58.980  1.00171.36           C
ATOM    305  O   ARG A  38      61.943  58.418  58.017  1.00171.36           O
ATOM    306  N   ILE A  39      60.378  59.733  58.952  1.00104.87           N
ATOM    307  CA  ILE A  39      59.637  59.810  57.737  1.00104.87           C
ATOM    308  CB  ILE A  39      58.155  59.929  57.936  1.00104.87           C
ATOM    309  CG2 ILE A  39      57.866  61.304  58.563  1.00104.87           C
ATOM    310  CG1 ILE A  39      57.421  59.668  56.612  1.00104.87           C
ATOM    311  CD1 ILE A  39      57.491  58.208  56.168  1.00104.87           C
ATOM    312  C   ILE A  39      60.092  61.043  57.024  1.00104.87           C
ATOM    313  O   ILE A  39      60.439  62.038  57.656  1.00104.87           O
ATOM    314  N   ILE A  40      60.176  60.957  55.681  1.00208.26           N
ATOM    315  CA  ILE A  40      60.451  62.064  54.799  1.00208.26           C
ATOM    316  CB  ILE A  40      61.415  61.717  53.701  1.00208.26           C
ATOM    317  CG2 ILE A  40      60.799  60.556  52.906  1.00208.26           C
ATOM    318  CG1 ILE A  40      61.755  62.950  52.845  1.00208.26           C
ATOM    319  CD1 ILE A  40      62.566  64.011  53.587  1.00208.26           C
ATOM    320  C   ILE A  40      59.108  62.304  54.155  1.00208.26           C
ATOM    321  O   ILE A  40      58.385  61.330  53.957  1.00208.26           O
ATOM    322  N   ASP A  41      58.649  63.538  53.808  1.00153.28           N
ATOM    323  CA  ASP A  41      59.174  64.881  53.779  1.00153.28           C
ATOM    324  CB  ASP A  41      58.164  65.896  53.217  1.00153.28           C
ATOM    325  CG  ASP A  41      57.991  65.617  51.731  1.00153.28           C
ATOM    326  OD1 ASP A  41      58.750  64.763  51.200  1.00153.28           O
ATOM    327  OD2 ASP A  41      57.103  66.256  51.108  1.00153.28           O
ATOM    328  C   ASP A  41      59.552  65.341  55.141  1.00153.28           C
ATOM    329  O   ASP A  41      60.324  66.292  55.262  1.00153.28           O
ATOM    330  N   ASN A  42      58.976  64.732  56.199  1.00 68.81           N
ATOM    331  CA  ASN A  42      59.418  65.082  57.522  1.00 68.81           C
ATOM    332  CB  ASN A  42      58.852  64.195  58.649  1.00 68.81           C
ATOM    333  CG  ASN A  42      57.394  64.555  58.889  1.00 68.81           C
ATOM    334  OD1 ASN A  42      56.526  64.319  58.051  1.00 68.81           O
ATOM    335  ND2 ASN A  42      57.112  65.135  60.086  1.00 68.81           N
ATOM    336  C   ASN A  42      60.901  64.882  57.520  1.00 68.81           C
ATOM    337  O   ASN A  42      61.446  64.147  56.697  1.00 68.81           O
ATOM    338  N   GLN A  43      61.625  65.579  58.408  1.00 76.80           N
ATOM    339  CA  GLN A  43      63.042  65.402  58.331  1.00 76.80           C
ATOM    340  CB  GLN A  43      63.831  66.295  59.300  1.00 76.80           C
ATOM    341  CG  GLN A  43      65.341  66.088  59.203  1.00 76.80           C
ATOM    342  CD  GLN A  43      66.017  67.009  60.207  1.00 76.80           C
ATOM    343  OE1 GLN A  43      65.363  67.816  60.867  1.00 76.80           O
ATOM    344  NE2 GLN A  43      67.366  66.886  60.328  1.00 76.80           N
ATOM    345  C   GLN A  43      63.325  63.984  58.690  1.00 76.80           C
ATOM    346  O   GLN A  43      62.910  63.505  59.744  1.00 76.80           O
ATOM    347  N   VAL A  44      64.051  63.276  57.805  1.00101.51           N
ATOM    348  CA  VAL A  44      64.338  61.892  58.029  1.00101.51           C
ATOM    349  CB  VAL A  44      63.892  61.003  56.906  1.00101.51           C
ATOM    350  CG1 VAL A  44      64.535  61.507  55.604  1.00101.51           C
ATOM    351  CG2 VAL A  44      64.306  59.563  57.242  1.00101.51           C
ATOM    352  C   VAL A  44      65.812  61.716  58.104  1.00101.51           C
ATOM    353  O   VAL A  44      66.574  62.440  57.467  1.00101.51           O
ATOM    354  N   LEU A  45      66.255  60.743  58.918  1.00 73.03           N
ATOM    355  CA  LEU A  45      67.654  60.488  58.943  1.00 73.03           C
ATOM    356  CB  LEU A  45      68.193  60.052  60.315  1.00 73.03           C
ATOM    357  CG  LEU A  45      68.090  61.151  61.386  1.00 73.03           C
ATOM    358  CD1 LEU A  45      68.698  60.685  62.718  1.00 73.03           C
ATOM    359  CD2 LEU A  45      68.688  62.476  60.885  1.00 73.03           C
ATOM    360  C   LEU A  45      67.919  59.373  57.982  1.00 73.03           C
ATOM    361  O   LEU A  45      67.241  58.345  57.995  1.00 73.03           O
ATOM    362  N   ARG A  46      68.937  59.580  57.125  1.00160.32           N
ATOM    363  CA  ARG A  46      69.438  58.591  56.213  1.00160.32           C
ATOM    364  CB  ARG A  46      69.547  57.227  56.914  1.00160.32           C
ATOM    365  CG  ARG A  46      70.377  56.186  56.170  1.00160.32           C
ATOM    366  CD  ARG A  46      71.872  56.496  56.175  1.00160.32           C
ATOM    367  NE  ARG A  46      72.572  55.272  55.702  1.00160.32           N
ATOM    368  CZ  ARG A  46      72.930  54.308  56.599  1.00160.32           C
ATOM    369  NH1 ARG A  46      72.652  54.467  57.925  1.00160.32           N
ATOM    370  NH2 ARG A  46      73.567  53.182  56.165  1.00160.32           N
ATOM    371  C   ARG A  46      68.602  58.388  54.984  1.00160.32           C
ATOM    372  O   ARG A  46      68.972  57.576  54.138  1.00160.32           O
ATOM    373  N   LEU A  47      67.492  59.117  54.794  1.00173.36           N
ATOM    374  CA  LEU A  47      66.734  58.848  53.606  1.00173.36           C
ATOM    375  CB  LEU A  47      65.245  59.079  53.897  1.00173.36           C
ATOM    376  CG  LEU A  47      64.279  58.323  52.988  1.00173.36           C
ATOM    377  CD1 LEU A  47      64.630  56.825  52.943  1.00173.36           C
ATOM    378  CD2 LEU A  47      62.843  58.517  53.502  1.00173.36           C
ATOM    379  C   LEU A  47      67.280  59.756  52.525  1.00173.36           C
ATOM    380  O   LEU A  47      67.807  60.828  52.821  1.00173.36           O
ATOM    381  N   ASN A  48      67.209  59.324  51.244  1.00 83.15           N
ATOM    382  CA  ASN A  48      67.733  60.043  50.106  1.00 83.15           C
ATOM    383  CB  ASN A  48      67.944  59.107  48.904  1.00 83.15           C
ATOM    384  CG  ASN A  48      68.226  59.938  47.664  1.00 83.15           C
ATOM    385  OD1 ASN A  48      67.515  59.807  46.669  1.00 83.15           O
ATOM    386  ND2 ASN A  48      69.270  60.805  47.711  1.00 83.15           N
ATOM    387  C   ASN A  48      66.803  61.144  49.672  1.00 83.15           C
ATOM    388  O   ASN A  48      65.586  60.990  49.611  1.00 83.15           O
ATOM    389  N   PRO A  49      67.400  62.267  49.365  1.00 82.79           N
ATOM    390  CA  PRO A  49      66.689  63.447  48.928  1.00 82.79           C
ATOM    391  CD  PRO A  49      68.670  62.606  49.984  1.00 82.79           C
ATOM    392  CB  PRO A  49      67.621  64.633  49.200  1.00 82.79           C
ATOM    393  CG  PRO A  49      69.003  64.000  49.436  1.00 82.79           C
ATOM    394  C   PRO A  49      66.155  63.441  47.523  1.00 82.79           C
ATOM    395  O   PRO A  49      65.422  64.371  47.186  1.00 82.79           O
ATOM    396  N   HIS A  50      66.502  62.457  46.670  1.00 62.37           N
ATOM    397  CA  HIS A  50      66.075  62.567  45.299  1.00 62.37           C
ATOM    398  ND1 HIS A  50      68.343  62.570  42.879  1.00 62.37           N
ATOM    399  CG  HIS A  50      68.038  61.747  43.942  1.00 62.37           C
ATOM    400  CB  HIS A  50      66.635  61.462  44.387  1.00 62.37           C
ATOM    401  NE2 HIS A  50      70.279  61.840  43.692  1.00 62.37           N
ATOM    402  CD2 HIS A  50      69.232  61.310  44.427  1.00 62.37           C
ATOM    403  CE1 HIS A  50      69.695  62.590  42.775  1.00 62.37           C
ATOM    404  C   HIS A  50      64.583  62.582  45.149  1.00 62.37           C
ATOM    405  O   HIS A  50      64.049  63.501  44.530  1.00 62.37           O
ATOM    406  N   SER A  51      63.856  61.593  45.707  1.00 80.40           N
ATOM    407  CA  SER A  51      62.436  61.637  45.495  1.00 80.40           C
ATOM    408  CB  SER A  51      62.022  61.147  44.095  1.00 80.40           C
ATOM    409  OG  SER A  51      60.612  61.216  43.949  1.00 80.40           O
ATOM    410  C   SER A  51      61.767  60.747  46.498  1.00 80.40           C
ATOM    411  O   SER A  51      62.385  59.855  47.077  1.00 80.40           O
ATOM    412  N   GLY A  52      60.455  60.974  46.710  1.00 29.95           N
ATOM    413  CA  GLY A  52      59.679  60.252  47.678  1.00 29.95           C
ATOM    414  C   GLY A  52      59.617  58.802  47.316  1.00 29.95           C
ATOM    415  O   GLY A  52      59.622  57.924  48.178  1.00 29.95           O
ATOM    416  N   PHE A  53      59.509  58.512  46.013  1.00 65.01           N
ATOM    417  CA  PHE A  53      59.369  57.153  45.596  1.00 65.01           C
ATOM    418  CB  PHE A  53      59.182  57.048  44.070  1.00 65.01           C
ATOM    419  CG  PHE A  53      58.675  55.690  43.719  1.00 65.01           C
ATOM    420  CD1 PHE A  53      57.327  55.423  43.785  1.00 65.01           C
ATOM    421  CD2 PHE A  53      59.529  54.689  43.314  1.00 65.01           C
ATOM    422  CE1 PHE A  53      56.836  54.180  43.461  1.00 65.01           C
ATOM    423  CE2 PHE A  53      59.043  53.443  42.988  1.00 65.01           C
ATOM    424  CZ  PHE A  53      57.695  53.185  43.062  1.00 65.01           C
ATOM    425  C   PHE A  53      60.609  56.389  45.956  1.00 65.01           C
ATOM    426  O   PHE A  53      60.553  55.340  46.598  1.00 65.01           O
ATOM    427  N   SER A  54      61.777  56.927  45.575  1.00 44.82           N
ATOM    428  CA  SER A  54      63.013  56.225  45.753  1.00 44.82           C
ATOM    429  CB  SER A  54      64.205  56.942  45.093  1.00 44.82           C
ATOM    430  OG  SER A  54      65.398  56.200  45.310  1.00 44.82           O
ATOM    431  C   SER A  54      63.361  56.073  47.198  1.00 44.82           C
ATOM    432  O   SER A  54      63.738  54.986  47.633  1.00 44.82           O
ATOM    433  N   LEU A  55      63.242  57.154  47.990  1.00127.60           N
ATOM    434  CA  LEU A  55      63.740  57.050  49.330  1.00127.60           C
ATOM    435  CB  LEU A  55      63.959  58.398  50.055  1.00127.60           C
ATOM    436  CG  LEU A  55      62.737  59.136  50.619  1.00127.60           C
ATOM    437  CD1 LEU A  55      63.136  60.539  51.109  1.00127.60           C
ATOM    438  CD2 LEU A  55      61.577  59.164  49.633  1.00127.60           C
ATOM    439  C   LEU A  55      62.932  56.083  50.135  1.00127.60           C
ATOM    440  O   LEU A  55      63.491  55.340  50.936  1.00127.60           O
ATOM    441  N   PHE A  56      61.600  56.032  49.957  1.00 68.67           N
ATOM    442  CA  PHE A  56      60.879  55.073  50.739  1.00 68.67           C
ATOM    443  CB  PHE A  56      59.355  55.133  50.584  1.00 68.67           C
ATOM    444  CG  PHE A  56      58.900  56.291  51.396  1.00 68.67           C
ATOM    445  CD1 PHE A  56      58.718  56.129  52.748  1.00 68.67           C
ATOM    446  CD2 PHE A  56      58.663  57.521  50.828  1.00 68.67           C
ATOM    447  CE1 PHE A  56      58.304  57.180  53.529  1.00 68.67           C
ATOM    448  CE2 PHE A  56      58.247  58.576  51.607  1.00 68.67           C
ATOM    449  CZ  PHE A  56      58.064  58.408  52.959  1.00 68.67           C
ATOM    450  C   PHE A  56      61.347  53.706  50.363  1.00 68.67           C
ATOM    451  O   PHE A  56      61.551  52.860  51.229  1.00 68.67           O
ATOM    452  N   ARG A  57      61.566  53.452  49.062  1.00104.75           N
ATOM    453  CA  ARG A  57      61.970  52.131  48.676  1.00104.75           C
ATOM    454  CB  ARG A  57      62.201  51.961  47.166  1.00104.75           C
ATOM    455  CG  ARG A  57      60.907  51.800  46.371  1.00104.75           C
ATOM    456  CD  ARG A  57      61.155  51.323  44.943  1.00104.75           C
ATOM    457  NE  ARG A  57      62.052  50.136  45.027  1.00104.75           N
ATOM    458  CZ  ARG A  57      62.845  49.804  43.965  1.00104.75           C
ATOM    459  NH1 ARG A  57      62.803  50.551  42.823  1.00104.75           N
ATOM    460  NH2 ARG A  57      63.681  48.728  44.047  1.00104.75           N
ATOM    461  C   ARG A  57      63.246  51.762  49.367  1.00104.75           C
ATOM    462  O   ARG A  57      63.372  50.643  49.858  1.00104.75           O
ATOM    463  N   GLU A  58      64.229  52.680  49.439  1.00 63.72           N
ATOM    464  CA  GLU A  58      65.481  52.342  50.065  1.00 63.72           C
ATOM    465  CB  GLU A  58      66.519  53.475  49.953  1.00 63.72           C
ATOM    466  CG  GLU A  58      67.881  53.154  50.574  1.00 63.72           C
ATOM    467  CD  GLU A  58      67.887  53.643  52.016  1.00 63.72           C
ATOM    468  OE1 GLU A  58      66.807  54.069  52.506  1.00 63.72           O
ATOM    469  OE2 GLU A  58      68.978  53.607  52.644  1.00 63.72           O
ATOM    470  C   GLU A  58      65.223  52.061  51.512  1.00 63.72           C
ATOM    471  O   GLU A  58      65.777  51.134  52.101  1.00 63.72           O
ATOM    472  N   GLY A  59      64.340  52.873  52.107  1.00108.04           N
ATOM    473  CA  GLY A  59      63.939  52.823  53.481  1.00108.04           C
ATOM    474  C   GLY A  59      63.171  51.572  53.780  1.00108.04           C
ATOM    475  O   GLY A  59      62.800  51.393  54.931  1.00108.04           O
ATOM    476  N   VAL A  60      62.601  50.868  52.782  1.00109.56           N
ATOM    477  CA  VAL A  60      62.027  49.578  53.084  1.00109.56           C
ATOM    478  CB  VAL A  60      60.721  49.329  52.400  1.00109.56           C
ATOM    479  CG1 VAL A  60      60.246  47.924  52.812  1.00109.56           C
ATOM    480  CG2 VAL A  60      59.747  50.454  52.791  1.00109.56           C
ATOM    481  C   VAL A  60      62.960  48.433  52.775  1.00109.56           C
ATOM    482  O   VAL A  60      62.976  47.409  53.458  1.00109.56           O
ATOM    483  N   GLY A  61      63.721  48.559  51.667  1.00 32.72           N
ATOM    484  CA  GLY A  61      64.589  47.505  51.218  1.00 32.72           C
ATOM    485  C   GLY A  61      65.684  47.298  52.213  1.00 32.72           C
ATOM    486  O   GLY A  61      66.070  46.169  52.507  1.00 32.72           O
ATOM    487  N   LYS A  62      66.232  48.403  52.743  1.00 76.47           N
ATOM    488  CA  LYS A  62      67.323  48.317  53.666  1.00 76.47           C
ATOM    489  CB  LYS A  62      67.844  49.703  54.079  1.00 76.47           C
ATOM    490  CG  LYS A  62      69.150  49.674  54.873  1.00 76.47           C
ATOM    491  CD  LYS A  62      69.846  51.037  54.914  1.00 76.47           C
ATOM    492  CE  LYS A  62      68.966  52.152  55.480  1.00 76.47           C
ATOM    493  NZ  LYS A  62      69.700  53.437  55.470  1.00 76.47           N
ATOM    494  C   LYS A  62      66.871  47.595  54.899  1.00 76.47           C
ATOM    495  O   LYS A  62      67.558  46.697  55.380  1.00 76.47           O
ATOM    496  N   ILE A  63      65.677  47.937  55.418  1.00 96.07           N
ATOM    497  CA  ILE A  63      65.182  47.335  56.623  1.00 96.07           C
ATOM    498  CB  ILE A  63      63.890  47.934  57.130  1.00 96.07           C
ATOM    499  CG2 ILE A  63      64.182  49.411  57.448  1.00 96.07           C
ATOM    500  CG1 ILE A  63      62.708  47.739  56.166  1.00 96.07           C
ATOM    501  CD1 ILE A  63      62.120  46.330  56.171  1.00 96.07           C
ATOM    502  C   ILE A  63      65.030  45.869  56.382  1.00 96.07           C
ATOM    503  O   ILE A  63      65.269  45.052  57.267  1.00 96.07           O
ATOM    504  N   PHE A  64      64.625  45.513  55.157  1.00132.55           N
ATOM    505  CA  PHE A  64      64.404  44.175  54.696  1.00132.55           C
ATOM    506  CB  PHE A  64      64.127  44.266  53.181  1.00132.55           C
ATOM    507  CG  PHE A  64      64.024  42.958  52.478  1.00132.55           C
ATOM    508  CD1 PHE A  64      65.137  42.182  52.239  1.00132.55           C
ATOM    509  CD2 PHE A  64      62.809  42.543  51.993  1.00132.55           C
ATOM    510  CE1 PHE A  64      65.035  40.984  51.571  1.00132.55           C
ATOM    511  CE2 PHE A  64      62.712  41.347  51.327  1.00132.55           C
ATOM    512  CZ  PHE A  64      63.813  40.558  51.115  1.00132.55           C
ATOM    513  C   PHE A  64      65.658  43.378  54.880  1.00132.55           C
ATOM    514  O   PHE A  64      65.676  42.378  55.595  1.00132.55           O
ATOM    515  N   SER A  65      66.763  43.834  54.268  1.00 38.36           N
ATOM    516  CA  SER A  65      67.979  43.077  54.299  1.00 38.36           C
ATOM    517  CB  SER A  65      69.062  43.663  53.378  1.00 38.36           C
ATOM    518  OG  SER A  65      69.417  44.967  53.814  1.00 38.36           O
ATOM    519  C   SER A  65      68.543  43.047  55.681  1.00 38.36           C
ATOM    520  O   SER A  65      69.048  42.022  56.139  1.00 38.36           O
ATOM    521  N   GLY A  66      68.432  44.180  56.391  1.00 34.58           N
ATOM    522  CA  GLY A  66      69.036  44.354  57.672  1.00 34.58           C
ATOM    523  C   GLY A  66      68.487  43.361  58.629  1.00 34.58           C
ATOM    524  O   GLY A  66      69.210  42.848  59.480  1.00 34.58           O
ATOM    525  N   LYS A  67      67.184  43.072  58.525  1.00159.26           N
ATOM    526  CA  LYS A  67      66.594  42.183  59.469  1.00159.26           C
ATOM    527  CB  LYS A  67      65.077  42.127  59.352  1.00159.26           C
ATOM    528  CG  LYS A  67      64.605  41.504  58.046  1.00159.26           C
ATOM    529  CD  LYS A  67      63.099  41.614  57.951  1.00159.26           C
ATOM    530  CE  LYS A  67      62.683  42.994  58.443  1.00159.26           C
ATOM    531  NZ  LYS A  67      61.435  43.426  57.795  1.00159.26           N
ATOM    532  C   LYS A  67      67.148  40.814  59.263  1.00159.26           C
ATOM    533  O   LYS A  67      67.558  40.436  58.168  1.00159.26           O
ATOM    534  N   MET A  68      67.210  40.050  60.363  1.00104.63           N
ATOM    535  CA  MET A  68      67.653  38.689  60.334  1.00104.63           C
ATOM    536  CB  MET A  68      67.640  38.105  61.750  1.00104.63           C
ATOM    537  CG  MET A  68      66.298  38.377  62.430  1.00104.63           C
ATOM    538  SD  MET A  68      66.308  38.271  64.239  1.00104.63           S
ATOM    539  CE  MET A  68      64.716  39.121  64.434  1.00104.63           C
ATOM    540  C   MET A  68      66.663  37.937  59.502  1.00104.63           C
ATOM    541  O   MET A  68      67.018  37.061  58.715  1.00104.63           O
ATOM    542  N   PHE A  69      65.385  38.313  59.667  1.00167.65           N
ATOM    543  CA  PHE A  69      64.223  37.765  59.037  1.00167.65           C
ATOM    544  CB  PHE A  69      62.896  37.795  59.827  1.00167.65           C
ATOM    545  CG  PHE A  69      62.376  39.151  60.122  1.00167.65           C
ATOM    546  CD1 PHE A  69      62.900  39.898  61.152  1.00167.65           C
ATOM    547  CD2 PHE A  69      61.324  39.648  59.392  1.00167.65           C
ATOM    548  CE1 PHE A  69      62.396  41.144  61.433  1.00167.65           C
ATOM    549  CE2 PHE A  69      60.817  40.894  59.669  1.00167.65           C
ATOM    550  CZ  PHE A  69      61.351  41.640  60.692  1.00167.65           C
ATOM    551  C   PHE A  69      64.077  38.243  57.634  1.00167.65           C
ATOM    552  O   PHE A  69      62.982  38.231  57.084  1.00167.65           O
ATOM    553  N   SER A  70      65.146  38.807  57.042  1.00 78.99           N
ATOM    554  CA  SER A  70      65.092  39.280  55.682  1.00 78.99           C
ATOM    555  CB  SER A  70      66.497  39.605  55.141  1.00 78.99           C
ATOM    556  OG  SER A  70      66.421  40.069  53.803  1.00 78.99           O
ATOM    557  C   SER A  70      64.474  38.221  54.786  1.00 78.99           C
ATOM    558  O   SER A  70      64.067  38.517  53.663  1.00 78.99           O
ATOM    559  N   PHE A  71      64.464  36.934  55.195  1.00130.24           N
ATOM    560  CA  PHE A  71      63.748  35.936  54.450  1.00130.24           C
ATOM    561  CB  PHE A  71      64.096  34.507  54.895  1.00130.24           C
ATOM    562  CG  PHE A  71      63.612  33.605  53.814  1.00130.24           C
ATOM    563  CD1 PHE A  71      62.290  33.238  53.723  1.00130.24           C
ATOM    564  CD2 PHE A  71      64.500  33.130  52.877  1.00130.24           C
ATOM    565  CE1 PHE A  71      61.868  32.408  52.709  1.00130.24           C
ATOM    566  CE2 PHE A  71      64.084  32.301  51.862  1.00130.24           C
ATOM    567  CZ  PHE A  71      62.762  31.938  51.776  1.00130.24           C
ATOM    568  C   PHE A  71      62.250  36.101  54.633  1.00130.24           C
ATOM    569  O   PHE A  71      61.497  36.131  53.662  1.00130.24           O
ATOM    570  N   SER A  72      61.792  36.234  55.900  1.00129.60           N
ATOM    571  CA  SER A  72      60.411  36.332  56.328  1.00129.60           C
ATOM    572  CB  SER A  72      60.214  36.177  57.845  1.00129.60           C
ATOM    573  OG  SER A  72      60.475  34.843  58.242  1.00129.60           O
ATOM    574  C   SER A  72      59.865  37.684  56.012  1.00129.60           C
ATOM    575  O   SER A  72      58.858  38.103  56.581  1.00129.60           O
ATOM    576  N   ILE A  73      60.496  38.400  55.078  1.00113.16           N
ATOM    577  CA  ILE A  73      60.147  39.766  54.842  1.00113.16           C
ATOM    578  CB  ILE A  73      60.919  40.365  53.711  1.00113.16           C
ATOM    579  CG2 ILE A  73      60.217  41.664  53.287  1.00113.16           C
ATOM    580  CG1 ILE A  73      62.368  40.591  54.145  1.00113.16           C
ATOM    581  CD1 ILE A  73      62.531  41.784  55.076  1.00113.16           C
ATOM    582  C   ILE A  73      58.699  39.926  54.531  1.00113.16           C
ATOM    583  O   ILE A  73      58.072  40.858  55.032  1.00113.16           O
ATOM    584  N   ALA A  74      58.110  39.030  53.722  1.00 40.17           N
ATOM    585  CA  ALA A  74      56.756  39.265  53.320  1.00 40.17           C
ATOM    586  CB  ALA A  74      56.210  38.166  52.401  1.00 40.17           C
ATOM    587  C   ALA A  74      55.861  39.331  54.518  1.00 40.17           C
ATOM    588  O   ALA A  74      55.029  40.230  54.618  1.00 40.17           O
ATOM    589  N   ARG A  75      56.028  38.410  55.483  1.00151.12           N
ATOM    590  CA  ARG A  75      55.151  38.406  56.617  1.00151.12           C
ATOM    591  CB  ARG A  75      55.374  37.177  57.523  1.00151.12           C
ATOM    592  CG  ARG A  75      56.805  37.001  58.028  1.00151.12           C
ATOM    593  CD  ARG A  75      57.100  35.583  58.519  1.00151.12           C
ATOM    594  NE  ARG A  75      57.171  34.704  57.317  1.00151.12           N
ATOM    595  CZ  ARG A  75      57.338  33.356  57.459  1.00151.12           C
ATOM    596  NH1 ARG A  75      57.441  32.814  58.707  1.00151.12           N
ATOM    597  NH2 ARG A  75      57.395  32.552  56.358  1.00151.12           N
ATOM    598  C   ARG A  75      55.292  39.683  57.397  1.00151.12           C
ATOM    599  O   ARG A  75      54.294  40.254  57.834  1.00151.12           O
ATOM    600  N   ASN A  76      56.523  40.194  57.585  1.00 65.61           N
ATOM    601  CA  ASN A  76      56.638  41.391  58.374  1.00 65.61           C
ATOM    602  CB  ASN A  76      58.079  41.790  58.741  1.00 65.61           C
ATOM    603  CG  ASN A  76      58.885  42.094  57.492  1.00 65.61           C
ATOM    604  OD1 ASN A  76      59.697  41.271  57.078  1.00 65.61           O
ATOM    605  ND2 ASN A  76      58.702  43.305  56.900  1.00 65.61           N
ATOM    606  C   ASN A  76      55.989  42.546  57.674  1.00 65.61           C
ATOM    607  O   ASN A  76      55.367  43.390  58.315  1.00 65.61           O
ATOM    608  N   LEU A  77      56.112  42.621  56.336  1.00 54.44           N
ATOM    609  CA  LEU A  77      55.560  43.727  55.604  1.00 54.44           C
ATOM    610  CB  LEU A  77      55.914  43.706  54.108  1.00 54.44           C
ATOM    611  CG  LEU A  77      57.408  43.948  53.836  1.00 54.44           C
ATOM    612  CD1 LEU A  77      57.701  44.010  52.327  1.00 54.44           C
ATOM    613  CD2 LEU A  77      57.905  45.189  54.593  1.00 54.44           C
ATOM    614  C   LEU A  77      54.071  43.703  55.707  1.00 54.44           C
ATOM    615  O   LEU A  77      53.435  44.753  55.764  1.00 54.44           O
ATOM    616  N   THR A  78      53.463  42.503  55.704  1.00 31.12           N
ATOM    617  CA  THR A  78      52.032  42.451  55.769  1.00 31.12           C
ATOM    618  CB  THR A  78      51.488  41.053  55.720  1.00 31.12           C
ATOM    619  OG1 THR A  78      51.902  40.321  56.863  1.00 31.12           O
ATOM    620  CG2 THR A  78      52.002  40.373  54.441  1.00 31.12           C
ATOM    621  C   THR A  78      51.596  43.045  57.070  1.00 31.12           C
ATOM    622  O   THR A  78      50.658  43.840  57.110  1.00 31.12           O
ATOM    623  N   ASP A  79      52.284  42.684  58.172  1.00 35.56           N
ATOM    624  CA  ASP A  79      51.898  43.159  59.470  1.00 35.56           C
ATOM    625  CB  ASP A  79      52.702  42.534  60.623  1.00 35.56           C
ATOM    626  CG  ASP A  79      52.141  41.141  60.881  1.00 35.56           C
ATOM    627  OD1 ASP A  79      51.036  40.842  60.354  1.00 35.56           O
ATOM    628  OD2 ASP A  79      52.800  40.360  61.618  1.00 35.56           O
ATOM    629  C   ASP A  79      52.043  44.645  59.548  1.00 35.56           C
ATOM    630  O   ASP A  79      51.190  45.324  60.117  1.00 35.56           O
ATOM    631  N   THR A  80      53.127  45.199  58.976  1.00 97.35           N
ATOM    632  CA  THR A  80      53.320  46.618  59.046  1.00 97.35           C
ATOM    633  CB  THR A  80      54.629  47.088  58.474  1.00 97.35           C
ATOM    634  OG1 THR A  80      54.839  48.450  58.815  1.00 97.35           O
ATOM    635  CG2 THR A  80      54.610  46.932  56.944  1.00 97.35           C
ATOM    636  C   THR A  80      52.220  47.281  58.280  1.00 97.35           C
ATOM    637  O   THR A  80      51.737  48.343  58.669  1.00 97.35           O
ATOM    638  N   LEU A  81      51.804  46.664  57.159  1.00 44.44           N
ATOM    639  CA  LEU A  81      50.778  47.210  56.320  1.00 44.44           C
ATOM    640  CB  LEU A  81      50.518  46.357  55.063  1.00 44.44           C
ATOM    641  CG  LEU A  81      49.427  46.925  54.135  1.00 44.44           C
ATOM    642  CD1 LEU A  81      49.879  48.244  53.485  1.00 44.44           C
ATOM    643  CD2 LEU A  81      48.965  45.877  53.109  1.00 44.44           C
ATOM    644  C   LEU A  81      49.512  47.245  57.111  1.00 44.44           C
ATOM    645  O   LEU A  81      48.718  48.170  56.973  1.00 44.44           O
ATOM    646  N   HIS A  82      49.270  46.224  57.950  1.00 67.59           N
ATOM    647  CA  HIS A  82      48.066  46.232  58.728  1.00 67.59           C
ATOM    648  ND1 HIS A  82      47.109  43.223  58.040  1.00 67.59           N
ATOM    649  CG  HIS A  82      48.028  43.691  58.951  1.00 67.59           C
ATOM    650  CB  HIS A  82      47.930  45.014  59.657  1.00 67.59           C
ATOM    651  NE2 HIS A  82      48.674  41.655  58.223  1.00 67.59           N
ATOM    652  CD2 HIS A  82      48.976  42.722  59.051  1.00 67.59           C
ATOM    653  CE1 HIS A  82      47.545  42.002  57.636  1.00 67.59           C
ATOM    654  C   HIS A  82      48.132  47.434  59.616  1.00 67.59           C
ATOM    655  O   HIS A  82      47.171  48.192  59.730  1.00 67.59           O
ATOM    656  N   ALA A  83      49.296  47.647  60.255  1.00 36.34           N
ATOM    657  CA  ALA A  83      49.441  48.726  61.185  1.00 36.34           C
ATOM    658  CB  ALA A  83      50.834  48.765  61.834  1.00 36.34           C
ATOM    659  C   ALA A  83      49.244  50.033  60.479  1.00 36.34           C
ATOM    660  O   ALA A  83      48.578  50.924  60.999  1.00 36.34           O
ATOM    661  N   ALA A  84      49.862  50.203  59.296  1.00 46.77           N
ATOM    662  CA  ALA A  84      49.772  51.433  58.555  1.00 46.77           C
ATOM    663  CB  ALA A  84      50.787  51.499  57.403  1.00 46.77           C
ATOM    664  C   ALA A  84      48.417  51.656  57.947  1.00 46.77           C
ATOM    665  O   ALA A  84      47.860  52.748  58.042  1.00 46.77           O
ATOM    666  N   GLN A  85      47.851  50.615  57.303  1.00121.42           N
ATOM    667  CA  GLN A  85      46.634  50.744  56.548  1.00121.42           C
ATOM    668  CB  GLN A  85      46.284  49.498  55.705  1.00121.42           C
ATOM    669  CG  GLN A  85      45.891  48.252  56.501  1.00121.42           C
ATOM    670  CD  GLN A  85      44.382  48.285  56.708  1.00121.42           C
ATOM    671  OE1 GLN A  85      45.126  48.495  55.754  1.00121.42           O
ATOM    672  NE2 GLN A  85      44.483  47.932  58.019  1.00121.42           N
ATOM    673  C   GLN A  85      45.498  51.034  57.460  1.00121.42           C
ATOM    674  O   GLN A  85      44.593  51.796  57.124  1.00121.42           O
ATOM    675  N   LYS A  86      45.511  50.403  58.640  1.00112.46           N
ATOM    676  CA  LYS A  86      44.467  50.609  59.589  1.00112.46           C
ATOM    677  CB  LYS A  86      44.687  49.763  60.856  1.00112.46           C
ATOM    678  CG  LYS A  86      43.505  49.717  61.824  1.00112.46           C
ATOM    679  CD  LYS A  86      42.361  48.812  61.359  1.00112.46           C
ATOM    680  CE  LYS A  86      41.223  48.680  62.376  1.00112.46           C
ATOM    681  NZ  LYS A  86      40.193  47.747  61.864  1.00112.46           N
ATOM    682  C   LYS A  86      44.501  52.049  60.005  1.00112.46           C
ATOM    683  O   LYS A  86      43.465  52.709  60.043  1.00112.46           O
ATOM    684  N   THR A  87      45.708  52.579  60.302  1.00117.93           N
ATOM    685  CA  THR A  87      45.818  53.920  60.816  1.00117.93           C
ATOM    686  CB  THR A  87      47.223  54.330  61.163  1.00117.93           C
ATOM    687  OG1 THR A  87      48.034  54.411  60.001  1.00117.93           O
ATOM    688  CG2 THR A  87      47.809  53.300  62.139  1.00117.93           C
ATOM    689  C   THR A  87      45.315  54.899  59.807  1.00117.93           C
ATOM    690  O   THR A  87      44.442  55.711  60.112  1.00117.93           O
ATOM    691  N   THR A  88      45.835  54.847  58.566  1.00 63.22           N
ATOM    692  CA  THR A  88      45.297  55.733  57.579  1.00 63.22           C
ATOM    693  CB  THR A  88      46.285  56.187  56.552  1.00 63.22           C
ATOM    694  OG1 THR A  88      47.396  56.815  57.174  1.00 63.22           O
ATOM    695  CG2 THR A  88      45.563  57.199  55.651  1.00 63.22           C
ATOM    696  C   THR A  88      44.295  54.869  56.901  1.00 63.22           C
ATOM    697  O   THR A  88      44.600  54.156  55.946  1.00 63.22           O
ATOM    698  N   SER A  89      43.055  54.938  57.408  1.00 75.56           N
ATOM    699  CA  SER A  89      42.050  53.978  57.078  1.00 75.56           C
ATOM    700  CB  SER A  89      40.762  54.177  57.895  1.00 75.56           C
ATOM    701  OG  SER A  89      41.017  53.921  59.269  1.00 75.56           O
ATOM    702  C   SER A  89      41.659  53.895  55.637  1.00 75.56           C
ATOM    703  O   SER A  89      42.035  52.949  54.948  1.00 75.56           O
ATOM    704  N   GLN A  90      40.944  54.909  55.121  1.00139.12           N
ATOM    705  CA  GLN A  90      40.261  54.704  53.874  1.00139.12           C
ATOM    706  CB  GLN A  90      39.459  55.937  53.437  1.00139.12           C
ATOM    707  CG  GLN A  90      38.399  56.349  54.456  1.00139.12           C
ATOM    708  CD  GLN A  90      37.438  55.184  54.649  1.00139.12           C
ATOM    709  OE1 GLN A  90      37.835  54.070  54.983  1.00139.12           O
ATOM    710  NE2 GLN A  90      36.123  55.449  54.432  1.00139.12           N
ATOM    711  C   GLN A  90      41.172  54.364  52.744  1.00139.12           C
ATOM    712  O   GLN A  90      40.967  53.364  52.056  1.00139.12           O
ATOM    713  N   GLU A  91      42.231  55.153  52.533  1.00 84.17           N
ATOM    714  CA  GLU A  91      42.999  54.911  51.349  1.00 84.17           C
ATOM    715  CB  GLU A  91      44.105  55.951  51.150  1.00 84.17           C
ATOM    716  CG  GLU A  91      43.561  57.359  50.904  1.00 84.17           C
ATOM    717  CD  GLU A  91      42.980  57.864  52.218  1.00 84.17           C
ATOM    718  OE1 GLU A  91      43.522  57.480  53.289  1.00 84.17           O
ATOM    719  OE2 GLU A  91      41.985  58.636  52.169  1.00 84.17           O
ATOM    720  C   GLU A  91      43.643  53.565  51.409  1.00 84.17           C
ATOM    721  O   GLU A  91      43.564  52.792  50.456  1.00 84.17           O
ATOM    722  N   LEU A  92      44.281  53.231  52.544  1.00 63.78           N
ATOM    723  CA  LEU A  92      44.989  51.987  52.590  1.00 63.78           C
ATOM    724  CB  LEU A  92      45.941  51.838  53.790  1.00 63.78           C
ATOM    725  CG  LEU A  92      47.208  52.705  53.632  1.00 63.78           C
ATOM    726  CD1 LEU A  92      48.234  52.436  54.746  1.00 63.78           C
ATOM    727  CD2 LEU A  92      47.815  52.535  52.229  1.00 63.78           C
ATOM    728  C   LEU A  92      44.051  50.836  52.527  1.00 63.78           C
ATOM    729  O   LEU A  92      44.370  49.813  51.925  1.00 63.78           O
ATOM    730  N   ARG A  93      42.871  50.950  53.158  1.00162.38           N
ATOM    731  CA  ARG A  93      41.960  49.850  53.102  1.00162.38           C
ATOM    732  CB  ARG A  93      40.740  50.009  54.028  1.00162.38           C
ATOM    733  CG  ARG A  93      41.016  49.490  55.445  1.00162.38           C
ATOM    734  CD  ARG A  93      42.172  50.183  56.173  1.00162.38           C
ATOM    735  NE  ARG A  93      41.606  51.014  57.274  1.00162.38           N
ATOM    736  CZ  ARG A  93      41.325  50.439  58.479  1.00162.38           C
ATOM    737  NH1 ARG A  93      41.493  49.094  58.640  1.00162.38           N
ATOM    738  NH2 ARG A  93      40.873  51.200  59.519  1.00162.38           N
ATOM    739  C   ARG A  93      41.525  49.641  51.690  1.00162.38           C
ATOM    740  O   ARG A  93      41.400  48.509  51.245  1.00162.38           O
ATOM    741  N   SER A  94      41.293  50.707  50.914  1.00 38.08           N
ATOM    742  CA  SER A  94      40.840  50.458  49.577  1.00 38.08           C
ATOM    743  CB  SER A  94      40.534  51.760  48.818  1.00 38.08           C
ATOM    744  OG  SER A  94      39.513  52.481  49.494  1.00 38.08           O
ATOM    745  C   SER A  94      41.899  49.711  48.820  1.00 38.08           C
ATOM    746  O   SER A  94      41.616  48.717  48.151  1.00 38.08           O
ATOM    747  N   ASP A  95      43.164  50.157  48.934  1.00 54.96           N
ATOM    748  CA  ASP A  95      44.232  49.578  48.169  1.00 54.96           C
ATOM    749  CB  ASP A  95      45.567  50.327  48.364  1.00 54.96           C
ATOM    750  CG  ASP A  95      46.560  49.903  47.290  1.00 54.96           C
ATOM    751  OD1 ASP A  95      46.310  48.865  46.623  1.00 54.96           O
ATOM    752  OD2 ASP A  95      47.586  50.616  47.125  1.00 54.96           O
ATOM    753  C   ASP A  95      44.434  48.146  48.554  1.00 54.96           C
ATOM    754  O   ASP A  95      44.624  47.293  47.688  1.00 54.96           O
ATOM    755  N   ILE A  96      44.378  47.819  49.859  1.00 84.02           N
ATOM    756  CA  ILE A  96      44.719  46.471  50.205  1.00 84.02           C
ATOM    757  CB  ILE A  96      45.044  46.268  51.668  1.00 84.02           C
ATOM    758  CG2 ILE A  96      46.402  46.940  51.915  1.00 84.02           C
ATOM    759  CG1 ILE A  96      43.951  46.762  52.625  1.00 84.02           C
ATOM    760  CD1 ILE A  96      44.161  46.286  54.059  1.00 84.02           C
ATOM    761  C   ILE A  96      43.791  45.443  49.607  1.00 84.02           C
ATOM    762  O   ILE A  96      44.332  44.489  49.060  1.00 84.02           O
ATOM    763  N   PRO A  97      42.478  45.499  49.608  1.00 74.20           N
ATOM    764  CA  PRO A  97      41.787  44.468  48.884  1.00 74.20           C
ATOM    765  CD  PRO A  97      41.753  45.776  50.834  1.00 74.20           C
ATOM    766  CB  PRO A  97      40.327  44.534  49.320  1.00 74.20           C
ATOM    767  CG  PRO A  97      40.443  44.974  50.784  1.00 74.20           C
ATOM    768  C   PRO A  97      42.009  44.519  47.412  1.00 74.20           C
ATOM    769  O   PRO A  97      41.745  43.517  46.750  1.00 74.20           O
ATOM    770  N   ASN A  98      42.470  45.655  46.864  1.00 40.96           N
ATOM    771  CA  ASN A  98      42.724  45.663  45.454  1.00 40.96           C
ATOM    772  CB  ASN A  98      43.297  47.003  44.963  1.00 40.96           C
ATOM    773  CG  ASN A  98      42.199  48.049  45.084  1.00 40.96           C
ATOM    774  OD1 ASN A  98      41.041  47.731  45.351  1.00 40.96           O
ATOM    775  ND2 ASN A  98      42.570  49.340  44.869  1.00 40.96           N
ATOM    776  C   ASN A  98      43.762  44.613  45.244  1.00 40.96           C
ATOM    777  O   ASN A  98      43.710  43.828  44.299  1.00 40.96           O
ATOM    778  N   ALA A  99      44.722  44.571  46.181  1.00 60.05           N
ATOM    779  CA  ALA A  99      45.802  43.636  46.210  1.00 60.05           C
ATOM    780  CB  ALA A  99      47.147  44.279  46.598  1.00 60.05           C
ATOM    781  C   ALA A  99      45.435  42.691  47.301  1.00 60.05           C
ATOM    782  O   ALA A  99      44.252  42.463  47.550  1.00 60.05           O
ATOM    783  N   LEU A 100      46.450  42.069  47.933  1.00 82.94           N
ATOM    784  CA  LEU A 100      46.206  41.151  49.006  1.00 82.94           C
ATOM    785  CB  LEU A 100      45.619  41.806  50.270  1.00 82.94           C
ATOM    786  CG  LEU A 100      46.620  42.707  51.017  1.00 82.94           C
ATOM    787  CD1 LEU A 100      47.762  41.880  51.630  1.00 82.94           C
ATOM    788  CD2 LEU A 100      47.129  43.847  50.120  1.00 82.94           C
ATOM    789  C   LEU A 100      45.223  40.096  48.510  1.00 82.94           C
ATOM    790  O   LEU A 100      44.414  39.601  49.340  1.00 82.94           O
ATOM    791  OXT LEU A 100      45.263  39.777  47.292  1.00 82.94           O
TER
END
