# Supplementary material for: Effective Identification of Bacterial Type III Secretion Signals Using Joint Element Features
Source: PLoS One. 2013 Apr 4;8(4):e59754. doi: 10.1371/journal.pone.0059754 (PMC3617162; doi:10.1371/journal.pone.0059754)
Supplement: Zip file S1 — Predicted 3D structure of T3S and non-T3S signal sequences. (ZIP) [file pone.0059754.s017.zip › Supplemental_Zip_FileS1.Predicted_structure/Pos/model17.pdb]

HEADER protein
METHOD
METHOD    The models are generated by I-TASSER which combines the
METHOD    methods of threading, ab initio modeling and structural
METHOD    refinement. The procedure is fully automated.
METHOD
METHOD    Please cite following articles when you use the I-TASSER server:
METHOD 1. Ambrish Roy, Alper Kucukural, Yang Zhang. I-TASSER: a unified
METHOD    platform for automated protein structure and function prediction.
METHOD    Nature Protocols, vol 5, 725-738 (2010). 
METHOD 2. Yang Zhang. I-TASSER server for protein 3D structure prediction.
METHOD    BMC Bioinformatics, vol 9, 40 (2008).
METHOD
MODEL  1
REMARK PARENT N/A
ATOM      1  N   THR A   1      48.240  49.321  54.754  1.00 31.33           N
ATOM      2  CA  THR A   1      48.742  50.157  55.870  1.00 31.33           C
ATOM      3  CB  THR A   1      47.729  50.213  56.978  1.00 31.33           C
ATOM      4  OG1 THR A   1      47.492  48.910  57.491  1.00 31.33           O
ATOM      5  CG2 THR A   1      46.424  50.819  56.428  1.00 31.33           C
ATOM      6  C   THR A   1      50.026  49.622  56.411  1.00 31.33           C
ATOM      7  O   THR A   1      50.371  48.461  56.196  1.00 31.33           O
ATOM      8  N   VAL A   2      50.793  50.488  57.102  1.00 36.92           N
ATOM      9  CA  VAL A   2      52.029  50.055  57.679  1.00 36.92           C
ATOM     10  CB  VAL A   2      53.240  50.634  57.005  1.00 36.92           C
ATOM     11  CG1 VAL A   2      54.493  50.177  57.773  1.00 36.92           C
ATOM     12  CG2 VAL A   2      53.226  50.215  55.525  1.00 36.92           C
ATOM     13  C   VAL A   2      52.038  50.538  59.092  1.00 36.92           C
ATOM     14  O   VAL A   2      51.691  51.687  59.363  1.00 36.92           O
ATOM     15  N   THR A   3      52.422  49.658  60.039  1.00117.37           N
ATOM     16  CA  THR A   3      52.487  50.065  61.411  1.00117.37           C
ATOM     17  CB  THR A   3      51.627  49.244  62.332  1.00117.37           C
ATOM     18  OG1 THR A   3      52.049  47.889  62.329  1.00117.37           O
ATOM     19  CG2 THR A   3      50.169  49.340  61.862  1.00117.37           C
ATOM     20  C   THR A   3      53.904  49.900  61.858  1.00117.37           C
ATOM     21  O   THR A   3      54.429  48.789  61.930  1.00117.37           O
ATOM     22  N   LEU A   4      54.560  51.031  62.172  1.00 69.98           N
ATOM     23  CA  LEU A   4      55.928  51.029  62.599  1.00 69.98           C
ATOM     24  CB  LEU A   4      56.566  52.427  62.670  1.00 69.98           C
ATOM     25  CG  LEU A   4      56.792  53.057  61.281  1.00 69.98           C
ATOM     26  CD1 LEU A   4      57.550  54.391  61.386  1.00 69.98           C
ATOM     27  CD2 LEU A   4      57.475  52.066  60.323  1.00 69.98           C
ATOM     28  C   LEU A   4      56.039  50.395  63.940  1.00 69.98           C
ATOM     29  O   LEU A   4      57.073  49.798  64.246  1.00 69.98           O
ATOM     30  N   ASN A   5      54.969  50.510  64.758  1.00104.56           N
ATOM     31  CA  ASN A   5      54.996  50.015  66.104  1.00104.56           C
ATOM     32  CB  ASN A   5      53.630  50.089  66.814  1.00104.56           C
ATOM     33  CG  ASN A   5      53.401  51.534  67.247  1.00104.56           C
ATOM     34  OD1 ASN A   5      52.317  52.092  67.089  1.00104.56           O
ATOM     35  ND2 ASN A   5      54.458  52.163  67.823  1.00104.56           N
ATOM     36  C   ASN A   5      55.451  48.595  66.077  1.00104.56           C
ATOM     37  O   ASN A   5      56.307  48.231  66.881  1.00104.56           O
ATOM     38  N   ARG A   6      54.875  47.708  65.240  1.00214.36           N
ATOM     39  CA  ARG A   6      55.627  46.490  65.198  1.00214.36           C
ATOM     40  CB  ARG A   6      54.879  45.350  64.494  1.00214.36           C
ATOM     41  CG  ARG A   6      53.669  44.886  65.307  1.00214.36           C
ATOM     42  CD  ARG A   6      54.029  43.972  66.484  1.00214.36           C
ATOM     43  NE  ARG A   6      55.055  44.659  67.322  1.00214.36           N
ATOM     44  CZ  ARG A   6      54.684  45.541  68.296  1.00214.36           C
ATOM     45  NH1 ARG A   6      53.367  45.836  68.496  1.00214.36           N
ATOM     46  NH2 ARG A   6      55.635  46.132  69.077  1.00214.36           N
ATOM     47  C   ARG A   6      56.898  46.811  64.459  1.00214.36           C
ATOM     48  O   ARG A   6      57.964  46.900  65.063  1.00214.36           O
ATOM     49  N   GLY A   7      56.757  46.993  63.120  1.00200.99           N
ATOM     50  CA  GLY A   7      57.613  47.500  62.065  1.00200.99           C
ATOM     51  C   GLY A   7      58.961  48.015  62.495  1.00200.99           C
ATOM     52  O   GLY A   7      59.329  49.123  62.105  1.00200.99           O
ATOM     53  N   SER A   8      59.778  47.226  63.203  1.00195.78           N
ATOM     54  CA  SER A   8      60.997  47.730  63.782  1.00195.78           C
ATOM     55  CB  SER A   8      61.795  46.664  64.550  1.00195.78           C
ATOM     56  OG  SER A   8      62.295  45.690  63.648  1.00195.78           O
ATOM     57  C   SER A   8      61.940  48.331  62.778  1.00195.78           C
ATOM     58  O   SER A   8      61.798  48.197  61.563  1.00195.78           O
ATOM     59  N   ILE A   9      62.946  49.038  63.337  1.00158.63           N
ATOM     60  CA  ILE A   9      63.993  49.759  62.677  1.00158.63           C
ATOM     61  CB  ILE A   9      64.892  50.486  63.628  1.00158.63           C
ATOM     62  CG2 ILE A   9      65.957  51.217  62.796  1.00158.63           C
ATOM     63  CG1 ILE A   9      64.075  51.448  64.503  1.00158.63           C
ATOM     64  CD1 ILE A   9      64.869  52.029  65.671  1.00158.63           C
ATOM     65  C   ILE A   9      64.829  48.790  61.906  1.00158.63           C
ATOM     66  O   ILE A   9      65.400  49.146  60.879  1.00158.63           O
ATOM     67  N   THR A  10      64.975  47.553  62.415  1.00109.39           N
ATOM     68  CA  THR A  10      65.773  46.582  61.730  1.00109.39           C
ATOM     69  CB  THR A  10      65.864  45.270  62.460  1.00109.39           C
ATOM     70  OG1 THR A  10      66.853  44.461  61.853  1.00109.39           O
ATOM     71  CG2 THR A  10      64.513  44.537  62.429  1.00109.39           C
ATOM     72  C   THR A  10      65.170  46.352  60.381  1.00109.39           C
ATOM     73  O   THR A  10      65.888  46.232  59.388  1.00109.39           O
ATOM     74  N   SER A  11      63.827  46.287  60.321  1.00 76.89           N
ATOM     75  CA  SER A  11      63.102  46.103  59.098  1.00 76.89           C
ATOM     76  CB  SER A  11      61.588  46.018  59.347  1.00 76.89           C
ATOM     77  OG  SER A  11      60.895  46.023  58.111  1.00 76.89           O
ATOM     78  C   SER A  11      63.348  47.297  58.227  1.00 76.89           C
ATOM     79  O   SER A  11      63.553  47.173  57.020  1.00 76.89           O
ATOM     80  N   LEU A  12      63.360  48.490  58.848  1.00111.29           N
ATOM     81  CA  LEU A  12      63.538  49.740  58.170  1.00111.29           C
ATOM     82  CB  LEU A  12      63.577  50.882  59.215  1.00111.29           C
ATOM     83  CG  LEU A  12      63.726  52.348  58.741  1.00111.29           C
ATOM     84  CD1 LEU A  12      63.738  53.281  59.960  1.00111.29           C
ATOM     85  CD2 LEU A  12      64.943  52.609  57.839  1.00111.29           C
ATOM     86  C   LEU A  12      64.862  49.703  57.467  1.00111.29           C
ATOM     87  O   LEU A  12      64.949  49.988  56.274  1.00111.29           O
ATOM     88  N   MET A  13      65.928  49.320  58.191  1.00 60.89           N
ATOM     89  CA  MET A  13      67.247  49.352  57.628  1.00 60.89           C
ATOM     90  CB  MET A  13      68.348  48.999  58.650  1.00 60.89           C
ATOM     91  CG  MET A  13      69.767  49.325  58.174  1.00 60.89           C
ATOM     92  SD  MET A  13      70.398  48.277  56.829  1.00 60.89           S
ATOM     93  CE  MET A  13      70.960  46.928  57.905  1.00 60.89           C
ATOM     94  C   MET A  13      67.341  48.373  56.501  1.00 60.89           C
ATOM     95  O   MET A  13      67.913  48.675  55.454  1.00 60.89           O
ATOM     96  N   SER A  14      66.751  47.176  56.681  1.00 30.56           N
ATOM     97  CA  SER A  14      66.864  46.135  55.701  1.00 30.56           C
ATOM     98  CB  SER A  14      66.140  44.846  56.123  1.00 30.56           C
ATOM     99  OG  SER A  14      66.728  44.314  57.301  1.00 30.56           O
ATOM    100  C   SER A  14      66.248  46.586  54.415  1.00 30.56           C
ATOM    101  O   SER A  14      66.819  46.386  53.344  1.00 30.56           O
ATOM    102  N   SER A  15      65.063  47.216  54.493  1.00 74.96           N
ATOM    103  CA  SER A  15      64.360  47.643  53.319  1.00 74.96           C
ATOM    104  CB  SER A  15      63.004  48.284  53.642  1.00 74.96           C
ATOM    105  OG  SER A  15      62.368  48.685  52.439  1.00 74.96           O
ATOM    106  C   SER A  15      65.163  48.673  52.593  1.00 74.96           C
ATOM    107  O   SER A  15      65.264  48.637  51.368  1.00 74.96           O
ATOM    108  N   SER A  16      65.759  49.621  53.336  1.00 32.40           N
ATOM    109  CA  SER A  16      66.505  50.680  52.722  1.00 32.40           C
ATOM    110  CB  SER A  16      67.026  51.708  53.736  1.00 32.40           C
ATOM    111  OG  SER A  16      65.928  52.364  54.354  1.00 32.40           O
ATOM    112  C   SER A  16      67.689  50.105  52.013  1.00 32.40           C
ATOM    113  O   SER A  16      68.082  50.589  50.954  1.00 32.40           O
ATOM    114  N   GLN A  17      68.309  49.069  52.601  1.00 42.02           N
ATOM    115  CA  GLN A  17      69.466  48.453  52.018  1.00 42.02           C
ATOM    116  CB  GLN A  17      70.101  47.416  52.959  1.00 42.02           C
ATOM    117  CG  GLN A  17      71.338  46.725  52.392  1.00 42.02           C
ATOM    118  CD  GLN A  17      71.955  45.901  53.514  1.00 42.02           C
ATOM    119  OE1 GLN A  17      72.578  46.450  54.421  1.00 42.02           O
ATOM    120  NE2 GLN A  17      71.780  44.554  53.461  1.00 42.02           N
ATOM    121  C   GLN A  17      69.084  47.762  50.750  1.00 42.02           C
ATOM    122  O   GLN A  17      69.794  47.841  49.749  1.00 42.02           O
ATOM    123  N   ALA A  18      67.936  47.063  50.757  1.00 30.02           N
ATOM    124  CA  ALA A  18      67.524  46.325  49.601  1.00 30.02           C
ATOM    125  CB  ALA A  18      66.221  45.539  49.835  1.00 30.02           C
ATOM    126  C   ALA A  18      67.295  47.277  48.472  1.00 30.02           C
ATOM    127  O   ALA A  18      67.734  47.031  47.349  1.00 30.02           O
ATOM    128  N   VAL A  19      66.621  48.411  48.740  1.00105.89           N
ATOM    129  CA  VAL A  19      66.348  49.318  47.669  1.00105.89           C
ATOM    130  CB  VAL A  19      65.489  50.490  48.053  1.00105.89           C
ATOM    131  CG1 VAL A  19      64.121  49.962  48.511  1.00105.89           C
ATOM    132  CG2 VAL A  19      66.216  51.349  49.099  1.00105.89           C
ATOM    133  C   VAL A  19      67.644  49.844  47.134  1.00105.89           C
ATOM    134  O   VAL A  19      67.834  49.907  45.924  1.00105.89           O
ATOM    135  N   SER A  20      68.595  50.197  48.018  1.00 86.65           N
ATOM    136  CA  SER A  20      69.822  50.818  47.592  1.00 86.65           C
ATOM    137  CB  SER A  20      70.747  51.208  48.762  1.00 86.65           C
ATOM    138  OG  SER A  20      71.223  50.050  49.432  1.00 86.65           O
ATOM    139  C   SER A  20      70.601  49.913  46.680  1.00 86.65           C
ATOM    140  O   SER A  20      71.235  50.385  45.737  1.00 86.65           O
ATOM    141  N   THR A  21      70.590  48.592  46.938  1.00104.22           N
ATOM    142  CA  THR A  21      71.342  47.655  46.144  1.00104.22           C
ATOM    143  CB  THR A  21      71.236  46.266  46.686  1.00104.22           C
ATOM    144  OG1 THR A  21      71.638  46.246  48.047  1.00104.22           O
ATOM    145  CG2 THR A  21      72.149  45.349  45.857  1.00104.22           C
ATOM    146  C   THR A  21      70.771  47.633  44.755  1.00104.22           C
ATOM    147  O   THR A  21      71.493  47.619  43.760  1.00104.22           O
ATOM    148  N   LEU A  22      69.429  47.632  44.709  1.00160.43           N
ATOM    149  CA  LEU A  22      68.478  47.615  43.631  1.00160.43           C
ATOM    150  CB  LEU A  22      67.072  47.164  44.069  1.00160.43           C
ATOM    151  CG  LEU A  22      66.986  45.641  44.319  1.00160.43           C
ATOM    152  CD1 LEU A  22      67.100  44.863  42.998  1.00160.43           C
ATOM    153  CD2 LEU A  22      68.017  45.165  45.357  1.00160.43           C
ATOM    154  C   LEU A  22      68.414  48.968  42.979  1.00160.43           C
ATOM    155  O   LEU A  22      67.400  49.325  42.384  1.00160.43           O
ATOM    156  N   GLN A  23      69.487  49.770  43.116  1.00143.04           N
ATOM    157  CA  GLN A  23      69.542  51.186  42.868  1.00143.04           C
ATOM    158  CB  GLN A  23      70.988  51.702  42.750  1.00143.04           C
ATOM    159  CG  GLN A  23      71.083  53.219  42.567  1.00143.04           C
ATOM    160  CD  GLN A  23      70.724  53.874  43.893  1.00143.04           C
ATOM    161  OE1 GLN A  23      70.056  54.907  43.929  1.00143.04           O
ATOM    162  NE2 GLN A  23      71.181  53.259  45.017  1.00143.04           N
ATOM    163  C   GLN A  23      68.804  51.649  41.639  1.00143.04           C
ATOM    164  O   GLN A  23      68.201  52.713  41.764  1.00143.04           O
ATOM    165  N   PRO A  24      68.761  51.059  40.475  1.00 81.48           N
ATOM    166  CA  PRO A  24      67.981  51.677  39.431  1.00 81.48           C
ATOM    167  CD  PRO A  24      69.846  50.250  39.948  1.00 81.48           C
ATOM    168  CB  PRO A  24      68.268  50.857  38.177  1.00 81.48           C
ATOM    169  CG  PRO A  24      69.705  50.339  38.415  1.00 81.48           C
ATOM    170  C   PRO A  24      66.524  51.849  39.784  1.00 81.48           C
ATOM    171  O   PRO A  24      65.984  52.936  39.575  1.00 81.48           O
ATOM    172  N   ALA A  25      65.875  50.811  40.344  1.00 30.18           N
ATOM    173  CA  ALA A  25      64.496  50.902  40.732  1.00 30.18           C
ATOM    174  CB  ALA A  25      63.926  49.567  41.240  1.00 30.18           C
ATOM    175  C   ALA A  25      64.377  51.891  41.849  1.00 30.18           C
ATOM    176  O   ALA A  25      63.421  52.662  41.907  1.00 30.18           O
ATOM    177  N   ALA A  26      65.358  51.891  42.770  1.00 30.24           N
ATOM    178  CA  ALA A  26      65.303  52.748  43.921  1.00 30.24           C
ATOM    179  CB  ALA A  26      66.501  52.562  44.869  1.00 30.24           C
ATOM    180  C   ALA A  26      65.294  54.180  43.488  1.00 30.24           C
ATOM    181  O   ALA A  26      64.565  54.997  44.050  1.00 30.24           O
ATOM    182  N   SER A  27      66.112  54.525  42.475  1.00 27.10           N
ATOM    183  CA  SER A  27      66.201  55.886  42.031  1.00 27.10           C
ATOM    184  CB  SER A  27      67.280  56.098  40.954  1.00 27.10           C
ATOM    185  OG  SER A  27      66.931  55.405  39.764  1.00 27.10           O
ATOM    186  C   SER A  27      64.889  56.301  41.447  1.00 27.10           C
ATOM    187  O   SER A  27      64.454  57.437  41.633  1.00 27.10           O
ATOM    188  N   GLU A  28      64.221  55.384  40.723  1.00 81.58           N
ATOM    189  CA  GLU A  28      62.986  55.713  40.076  1.00 81.58           C
ATOM    190  CB  GLU A  28      62.467  54.556  39.195  1.00 81.58           C
ATOM    191  CG  GLU A  28      61.476  54.977  38.106  1.00 81.58           C
ATOM    192  CD  GLU A  28      60.096  55.150  38.719  1.00 81.58           C
ATOM    193  OE1 GLU A  28      59.900  54.700  39.879  1.00 81.58           O
ATOM    194  OE2 GLU A  28      59.217  55.734  38.030  1.00 81.58           O
ATOM    195  C   GLU A  28      61.960  56.032  41.124  1.00 81.58           C
ATOM    196  O   GLU A  28      61.249  57.030  41.020  1.00 81.58           O
ATOM    197  N   LEU A  29      61.876  55.207  42.187  1.00 91.83           N
ATOM    198  CA  LEU A  29      60.894  55.439  43.209  1.00 91.83           C
ATOM    199  CB  LEU A  29      60.827  54.347  44.293  1.00 91.83           C
ATOM    200  CG  LEU A  29      60.105  53.056  43.859  1.00 91.83           C
ATOM    201  CD1 LEU A  29      58.615  53.322  43.582  1.00 91.83           C
ATOM    202  CD2 LEU A  29      60.812  52.357  42.691  1.00 91.83           C
ATOM    203  C   LEU A  29      61.157  56.738  43.904  1.00 91.83           C
ATOM    204  O   LEU A  29      60.221  57.472  44.213  1.00 91.83           O
ATOM    205  N   LYS A  30      62.433  57.057  44.184  1.00123.50           N
ATOM    206  CA  LYS A  30      62.745  58.275  44.879  1.00123.50           C
ATOM    207  CB  LYS A  30      64.247  58.420  45.184  1.00123.50           C
ATOM    208  CG  LYS A  30      64.725  57.600  46.385  1.00123.50           C
ATOM    209  CD  LYS A  30      64.210  58.120  47.731  1.00123.50           C
ATOM    210  CE  LYS A  30      62.789  57.685  48.084  1.00123.50           C
ATOM    211  NZ  LYS A  30      62.409  58.251  49.397  1.00123.50           N
ATOM    212  C   LYS A  30      62.342  59.455  44.046  1.00123.50           C
ATOM    213  O   LYS A  30      61.799  60.422  44.572  1.00123.50           O
ATOM    214  N   THR A  31      62.609  59.422  42.727  1.00 35.03           N
ATOM    215  CA  THR A  31      62.301  60.542  41.878  1.00 35.03           C
ATOM    216  CB  THR A  31      62.850  60.393  40.489  1.00 35.03           C
ATOM    217  OG1 THR A  31      62.279  59.263  39.847  1.00 35.03           O
ATOM    218  CG2 THR A  31      64.378  60.247  40.580  1.00 35.03           C
ATOM    219  C   THR A  31      60.822  60.731  41.759  1.00 35.03           C
ATOM    220  O   THR A  31      60.334  61.859  41.802  1.00 35.03           O
ATOM    221  N   GLN A  32      60.070  59.628  41.583  1.00 44.96           N
ATOM    222  CA  GLN A  32      58.650  59.707  41.399  1.00 44.96           C
ATOM    223  CB  GLN A  32      58.011  58.352  41.055  1.00 44.96           C
ATOM    224  CG  GLN A  32      58.440  57.820  39.688  1.00 44.96           C
ATOM    225  CD  GLN A  32      57.880  58.757  38.627  1.00 44.96           C
ATOM    226  OE1 GLN A  32      57.208  59.742  38.929  1.00 44.96           O
ATOM    227  NE2 GLN A  32      58.169  58.439  37.337  1.00 44.96           N
ATOM    228  C   GLN A  32      58.002  60.205  42.647  1.00 44.96           C
ATOM    229  O   GLN A  32      57.077  61.014  42.587  1.00 44.96           O
ATOM    230  N   LEU A  33      58.456  59.716  43.816  1.00 53.16           N
ATOM    231  CA  LEU A  33      57.872  60.123  45.057  1.00 53.16           C
ATOM    232  CB  LEU A  33      58.442  59.364  46.266  1.00 53.16           C
ATOM    233  CG  LEU A  33      57.824  59.788  47.610  1.00 53.16           C
ATOM    234  CD1 LEU A  33      56.319  59.483  47.656  1.00 53.16           C
ATOM    235  CD2 LEU A  33      58.591  59.168  48.789  1.00 53.16           C
ATOM    236  C   LEU A  33      58.137  61.576  45.270  1.00 53.16           C
ATOM    237  O   LEU A  33      57.228  62.340  45.581  1.00 53.16           O
ATOM    238  N   GLU A  34      59.391  62.019  45.066  1.00 96.64           N
ATOM    239  CA  GLU A  34      59.699  63.391  45.325  1.00 96.64           C
ATOM    240  CB  GLU A  34      61.195  63.729  45.162  1.00 96.64           C
ATOM    241  CG  GLU A  34      62.028  63.463  46.424  1.00 96.64           C
ATOM    242  CD  GLU A  34      61.933  61.993  46.813  1.00 96.64           C
ATOM    243  OE1 GLU A  34      60.830  61.569  47.252  1.00 96.64           O
ATOM    244  OE2 GLU A  34      62.958  61.273  46.679  1.00 96.64           O
ATOM    245  C   GLU A  34      58.892  64.272  44.425  1.00 96.64           C
ATOM    246  O   GLU A  34      58.392  65.306  44.866  1.00 96.64           O
ATOM    247  N   HIS A  35      58.746  63.905  43.139  1.00 63.45           N
ATOM    248  CA  HIS A  35      57.994  64.737  42.246  1.00 63.45           C
ATOM    249  ND1 HIS A  35      55.914  65.033  39.639  1.00 63.45           N
ATOM    250  CG  HIS A  35      57.255  65.197  39.899  1.00 63.45           C
ATOM    251  CB  HIS A  35      58.051  64.283  40.781  1.00 63.45           C
ATOM    252  NE2 HIS A  35      56.552  66.860  38.548  1.00 63.45           N
ATOM    253  CD2 HIS A  35      57.630  66.319  39.225  1.00 63.45           C
ATOM    254  CE1 HIS A  35      55.544  66.055  38.827  1.00 63.45           C
ATOM    255  C   HIS A  35      56.538  64.784  42.615  1.00 63.45           C
ATOM    256  O   HIS A  35      55.985  65.859  42.832  1.00 63.45           O
ATOM    257  N   LYS A  36      55.885  63.611  42.716  1.00 82.83           N
ATOM    258  CA  LYS A  36      54.463  63.522  42.931  1.00 82.83           C
ATOM    259  CB  LYS A  36      53.954  62.072  42.889  1.00 82.83           C
ATOM    260  CG  LYS A  36      54.223  61.379  41.556  1.00 82.83           C
ATOM    261  CD  LYS A  36      54.006  59.867  41.596  1.00 82.83           C
ATOM    262  CE  LYS A  36      54.471  59.174  40.317  1.00 82.83           C
ATOM    263  NZ  LYS A  36      53.953  59.903  39.141  1.00 82.83           N
ATOM    264  C   LYS A  36      54.098  64.052  44.278  1.00 82.83           C
ATOM    265  O   LYS A  36      53.165  64.841  44.420  1.00 82.83           O
ATOM    266  N   LEU A  37      54.854  63.636  45.305  1.00 51.76           N
ATOM    267  CA  LEU A  37      54.582  64.018  46.655  1.00 51.76           C
ATOM    268  CB  LEU A  37      55.578  63.386  47.641  1.00 51.76           C
ATOM    269  CG  LEU A  37      55.287  63.713  49.115  1.00 51.76           C
ATOM    270  CD1 LEU A  37      53.946  63.106  49.561  1.00 51.76           C
ATOM    271  CD2 LEU A  37      56.457  63.297  50.018  1.00 51.76           C
ATOM    272  C   LEU A  37      54.729  65.504  46.717  1.00 51.76           C
ATOM    273  O   LEU A  37      54.025  66.184  47.462  1.00 51.76           O
ATOM    274  N   LYS A  38      55.700  66.039  45.961  1.00129.22           N
ATOM    275  CA  LYS A  38      55.952  67.447  45.914  1.00129.22           C
ATOM    276  CB  LYS A  38      57.269  67.790  45.203  1.00129.22           C
ATOM    277  CG  LYS A  38      57.561  69.290  45.164  1.00129.22           C
ATOM    278  CD  LYS A  38      58.977  69.625  44.695  1.00129.22           C
ATOM    279  CE  LYS A  38      59.347  68.955  43.371  1.00129.22           C
ATOM    280  NZ  LYS A  38      58.276  69.183  42.374  1.00129.22           N
ATOM    281  C   LYS A  38      54.863  68.198  45.205  1.00129.22           C
ATOM    282  O   LYS A  38      54.592  69.334  45.570  1.00129.22           O
ATOM    283  N   SER A  39      54.280  67.647  44.119  1.00111.31           N
ATOM    284  CA  SER A  39      53.294  68.344  43.328  1.00111.31           C
ATOM    285  CB  SER A  39      53.244  67.831  41.879  1.00111.31           C
ATOM    286  OG  SER A  39      52.987  66.436  41.863  1.00111.31           O
ATOM    287  C   SER A  39      51.888  68.341  43.878  1.00111.31           C
ATOM    288  O   SER A  39      51.215  69.369  43.813  1.00111.31           O
ATOM    289  N   GLU A  40      51.403  67.207  44.437  1.00121.02           N
ATOM    290  CA  GLU A  40      50.013  67.078  44.799  1.00121.02           C
ATOM    291  CB  GLU A  40      49.305  65.931  44.067  1.00121.02           C
ATOM    292  CG  GLU A  40      49.947  64.572  44.340  1.00121.02           C
ATOM    293  CD  GLU A  40      48.914  63.507  44.018  1.00121.02           C
ATOM    294  OE1 GLU A  40      47.808  63.574  44.617  1.00121.02           O
ATOM    295  OE2 GLU A  40      49.211  62.616  43.178  1.00121.02           O
ATOM    296  C   GLU A  40      49.851  66.789  46.261  1.00121.02           C
ATOM    297  O   GLU A  40      50.748  67.027  47.067  1.00121.02           O
ATOM    298  N   SER A  41      48.643  66.305  46.641  1.00 58.31           N
ATOM    299  CA  SER A  41      48.388  66.019  48.022  1.00 58.31           C
ATOM    300  CB  SER A  41      46.897  65.804  48.343  1.00 58.31           C
ATOM    301  OG  SER A  41      46.728  65.527  49.725  1.00 58.31           O
ATOM    302  C   SER A  41      49.122  64.772  48.399  1.00 58.31           C
ATOM    303  O   SER A  41      48.960  63.714  47.791  1.00 58.31           O
ATOM    304  N   ALA A  42      49.958  64.888  49.448  1.00 37.92           N
ATOM    305  CA  ALA A  42      50.721  63.792  49.960  1.00 37.92           C
ATOM    306  CB  ALA A  42      51.645  64.200  51.117  1.00 37.92           C
ATOM    307  C   ALA A  42      49.752  62.789  50.499  1.00 37.92           C
ATOM    308  O   ALA A  42      49.957  61.583  50.379  1.00 37.92           O
ATOM    309  N   GLU A  43      48.668  63.285  51.125  1.00 86.52           N
ATOM    310  CA  GLU A  43      47.689  62.447  51.751  1.00 86.52           C
ATOM    311  CB  GLU A  43      46.602  63.264  52.469  1.00 86.52           C
ATOM    312  CG  GLU A  43      47.161  64.248  53.499  1.00 86.52           C
ATOM    313  CD  GLU A  43      48.169  63.519  54.374  1.00 86.52           C
ATOM    314  OE1 GLU A  43      47.860  62.382  54.819  1.00 86.52           O
ATOM    315  OE2 GLU A  43      49.269  64.091  54.600  1.00 86.52           O
ATOM    316  C   GLU A  43      47.006  61.601  50.718  1.00 86.52           C
ATOM    317  O   GLU A  43      46.800  60.406  50.924  1.00 86.52           O
ATOM    318  N   LYS A  44      46.638  62.208  49.574  1.00 78.52           N
ATOM    319  CA  LYS A  44      45.952  61.519  48.517  1.00 78.52           C
ATOM    320  CB  LYS A  44      45.620  62.448  47.342  1.00 78.52           C
ATOM    321  CG  LYS A  44      45.154  61.694  46.098  1.00 78.52           C
ATOM    322  CD  LYS A  44      44.710  62.611  44.961  1.00 78.52           C
ATOM    323  CE  LYS A  44      44.830  61.948  43.591  1.00 78.52           C
ATOM    324  NZ  LYS A  44      46.259  61.719  43.278  1.00 78.52           N
ATOM    325  C   LYS A  44      46.829  60.441  47.965  1.00 78.52           C
ATOM    326  O   LYS A  44      46.373  59.331  47.701  1.00 78.52           O
ATOM    327  N   THR A  45      48.122  60.738  47.765  1.00 37.80           N
ATOM    328  CA  THR A  45      49.005  59.768  47.189  1.00 37.80           C
ATOM    329  CB  THR A  45      50.385  60.309  46.949  1.00 37.80           C
ATOM    330  OG1 THR A  45      50.981  60.704  48.175  1.00 37.80           O
ATOM    331  CG2 THR A  45      50.283  61.513  46.000  1.00 37.80           C
ATOM    332  C   THR A  45      49.122  58.605  48.119  1.00 37.80           C
ATOM    333  O   THR A  45      49.107  57.453  47.687  1.00 37.80           O
ATOM    334  N   ARG A  46      49.219  58.880  49.432  1.00 80.14           N
ATOM    335  CA  ARG A  46      49.383  57.833  50.395  1.00 80.14           C
ATOM    336  CB  ARG A  46      49.384  58.339  51.848  1.00 80.14           C
ATOM    337  CG  ARG A  46      50.435  59.394  52.198  1.00 80.14           C
ATOM    338  CD  ARG A  46      50.375  59.771  53.679  1.00 80.14           C
ATOM    339  NE  ARG A  46      51.140  61.030  53.880  1.00 80.14           N
ATOM    340  CZ  ARG A  46      51.202  61.575  55.130  1.00 80.14           C
ATOM    341  NH1 ARG A  46      50.647  60.910  56.186  1.00 80.14           N
ATOM    342  NH2 ARG A  46      51.811  62.780  55.327  1.00 80.14           N
ATOM    343  C   ARG A  46      48.194  56.928  50.305  1.00 80.14           C
ATOM    344  O   ARG A  46      48.335  55.707  50.349  1.00 80.14           O
ATOM    345  N   GLU A  47      46.984  57.511  50.167  1.00 97.39           N
ATOM    346  CA  GLU A  47      45.790  56.716  50.178  1.00 97.39           C
ATOM    347  CB  GLU A  47      44.475  57.527  50.149  1.00 97.39           C
ATOM    348  CG  GLU A  47      44.140  58.202  48.818  1.00 97.39           C
ATOM    349  CD  GLU A  47      43.422  57.194  47.930  1.00 97.39           C
ATOM    350  OE1 GLU A  47      43.107  56.078  48.423  1.00 97.39           O
ATOM    351  OE2 GLU A  47      43.173  57.532  46.743  1.00 97.39           O
ATOM    352  C   GLU A  47      45.800  55.780  49.012  1.00 97.39           C
ATOM    353  O   GLU A  47      45.429  54.617  49.152  1.00 97.39           O
ATOM    354  N   VAL A  48      46.257  56.242  47.833  1.00 39.58           N
ATOM    355  CA  VAL A  48      46.235  55.392  46.676  1.00 39.58           C
ATOM    356  CB  VAL A  48      46.769  56.053  45.438  1.00 39.58           C
ATOM    357  CG1 VAL A  48      46.781  55.014  44.304  1.00 39.58           C
ATOM    358  CG2 VAL A  48      45.914  57.295  45.133  1.00 39.58           C
ATOM    359  C   VAL A  48      47.088  54.191  46.948  1.00 39.58           C
ATOM    360  O   VAL A  48      46.730  53.078  46.566  1.00 39.58           O
ATOM    361  N   LEU A  49      48.250  54.379  47.602  1.00 93.06           N
ATOM    362  CA  LEU A  49      49.099  53.254  47.877  1.00 93.06           C
ATOM    363  CB  LEU A  49      50.481  53.607  48.460  1.00 93.06           C
ATOM    364  CG  LEU A  49      51.464  54.231  47.451  1.00 93.06           C
ATOM    365  CD1 LEU A  49      51.656  53.314  46.234  1.00 93.06           C
ATOM    366  CD2 LEU A  49      51.095  55.670  47.079  1.00 93.06           C
ATOM    367  C   LEU A  49      48.437  52.308  48.836  1.00 93.06           C
ATOM    368  O   LEU A  49      48.560  51.093  48.694  1.00 93.06           O
ATOM    369  N   TRP A  50      47.720  52.833  49.847  1.00 66.53           N
ATOM    370  CA  TRP A  50      47.096  51.998  50.837  1.00 66.53           C
ATOM    371  CB  TRP A  50      46.318  52.799  51.897  1.00 66.53           C
ATOM    372  CG  TRP A  50      47.123  53.841  52.636  1.00 66.53           C
ATOM    373  CD2 TRP A  50      48.284  53.573  53.439  1.00 66.53           C
ATOM    374  CD1 TRP A  50      46.943  55.193  52.662  1.00 66.53           C
ATOM    375  NE1 TRP A  50      47.910  55.783  53.436  1.00 66.53           N
ATOM    376  CE2 TRP A  50      48.744  54.800  53.920  1.00 66.53           C
ATOM    377  CE3 TRP A  50      48.918  52.405  53.743  1.00 66.53           C
ATOM    378  CZ2 TRP A  50      49.848  54.875  54.719  1.00 66.53           C
ATOM    379  CZ3 TRP A  50      50.027  52.486  54.557  1.00 66.53           C
ATOM    380  CH2 TRP A  50      50.483  53.696  55.037  1.00 66.53           C
ATOM    381  C   TRP A  50      46.082  51.149  50.138  1.00 66.53           C
ATOM    382  O   TRP A  50      45.913  49.971  50.451  1.00 66.53           O
ATOM    383  N   GLN A  51      45.371  51.756  49.170  1.00108.65           N
ATOM    384  CA  GLN A  51      44.316  51.121  48.437  1.00108.65           C
ATOM    385  CB  GLN A  51      43.669  52.106  47.449  1.00108.65           C
ATOM    386  CG  GLN A  51      42.450  51.571  46.702  1.00108.65           C
ATOM    387  CD  GLN A  51      41.962  52.692  45.792  1.00108.65           C
ATOM    388  OE1 GLN A  51      41.574  51.564  46.088  1.00108.65           O
ATOM    389  NE2 GLN A  51      42.991  53.521  46.116  1.00108.65           N
ATOM    390  C   GLN A  51      44.879  49.968  47.663  1.00108.65           C
ATOM    391  O   GLN A  51      44.283  48.893  47.614  1.00108.65           O
ATOM    392  N   GLN A  52      46.055  50.160  47.039  1.00 41.31           N
ATOM    393  CA  GLN A  52      46.660  49.124  46.251  1.00 41.31           C
ATOM    394  CB  GLN A  52      47.937  49.598  45.539  1.00 41.31           C
ATOM    395  CG  GLN A  52      47.714  50.806  44.628  1.00 41.31           C
ATOM    396  CD  GLN A  52      46.610  50.455  43.643  1.00 41.31           C
ATOM    397  OE1 GLN A  52      46.611  49.380  43.045  1.00 41.31           O
ATOM    398  NE2 GLN A  52      45.630  51.384  43.478  1.00 41.31           N
ATOM    399  C   GLN A  52      47.051  47.992  47.150  1.00 41.31           C
ATOM    400  O   GLN A  52      46.881  46.825  46.800  1.00 41.31           O
ATOM    401  N   TYR A  53      47.581  48.312  48.345  1.00 57.56           N
ATOM    402  CA  TYR A  53      48.058  47.305  49.250  1.00 57.56           C
ATOM    403  CB  TYR A  53      48.667  47.937  50.514  1.00 57.56           C
ATOM    404  CG  TYR A  53      49.063  46.878  51.485  1.00 57.56           C
ATOM    405  CD1 TYR A  53      50.209  46.139  51.303  1.00 57.56           C
ATOM    406  CD2 TYR A  53      48.290  46.646  52.600  1.00 57.56           C
ATOM    407  CE1 TYR A  53      50.568  45.172  52.214  1.00 57.56           C
ATOM    408  CE2 TYR A  53      48.643  45.682  53.514  1.00 57.56           C
ATOM    409  CZ  TYR A  53      49.785  44.943  53.321  1.00 57.56           C
ATOM    410  OH  TYR A  53      50.152  43.954  54.258  1.00 57.56           O
ATOM    411  C   TYR A  53      46.921  46.416  49.654  1.00 57.56           C
ATOM    412  O   TYR A  53      47.025  45.193  49.573  1.00 57.56           O
ATOM    413  N   TYR A  54      45.784  47.005  50.065  1.00 75.18           N
ATOM    414  CA  TYR A  54      44.665  46.218  50.495  1.00 75.18           C
ATOM    415  CB  TYR A  54      43.585  47.004  51.255  1.00 75.18           C
ATOM    416  CG  TYR A  54      44.153  47.106  52.628  1.00 75.18           C
ATOM    417  CD1 TYR A  54      44.053  46.020  53.469  1.00 75.18           C
ATOM    418  CD2 TYR A  54      44.783  48.245  53.075  1.00 75.18           C
ATOM    419  CE1 TYR A  54      44.571  46.064  54.740  1.00 75.18           C
ATOM    420  CE2 TYR A  54      45.302  48.295  54.348  1.00 75.18           C
ATOM    421  CZ  TYR A  54      45.196  47.203  55.180  1.00 75.18           C
ATOM    422  OH  TYR A  54      45.727  47.246  56.487  1.00 75.18           O
ATOM    423  C   TYR A  54      44.094  45.426  49.365  1.00 75.18           C
ATOM    424  O   TYR A  54      43.573  44.333  49.578  1.00 75.18           O
ATOM    425  N   ALA A  55      44.136  45.973  48.138  1.00 30.58           N
ATOM    426  CA  ALA A  55      43.627  45.265  46.997  1.00 30.58           C
ATOM    427  CB  ALA A  55      43.708  46.090  45.700  1.00 30.58           C
ATOM    428  C   ALA A  55      44.421  44.005  46.784  1.00 30.58           C
ATOM    429  O   ALA A  55      43.852  42.967  46.453  1.00 30.58           O
ATOM    430  N   SER A  56      45.756  44.059  46.984  1.00102.64           N
ATOM    431  CA  SER A  56      46.622  42.938  46.707  1.00102.64           C
ATOM    432  CB  SER A  56      48.071  43.162  47.172  1.00102.64           C
ATOM    433  OG  SER A  56      48.612  44.331  46.580  1.00102.64           O
ATOM    434  C   SER A  56      46.154  41.727  47.451  1.00102.64           C
ATOM    435  O   SER A  56      46.101  41.733  48.680  1.00102.64           O
ATOM    436  N   ASN A  57      45.847  40.632  46.717  1.00 62.55           N
ATOM    437  CA  ASN A  57      45.372  39.438  47.361  1.00 62.55           C
ATOM    438  CB  ASN A  57      44.931  38.342  46.368  1.00 62.55           C
ATOM    439  CG  ASN A  57      44.316  37.192  47.156  1.00 62.55           C
ATOM    440  OD1 ASN A  57      44.561  36.022  46.865  1.00 62.55           O
ATOM    441  ND2 ASN A  57      43.492  37.533  48.184  1.00 62.55           N
ATOM    442  C   ASN A  57      46.450  38.913  48.263  1.00 62.55           C
ATOM    443  O   ASN A  57      46.185  38.702  49.446  1.00 62.55           O
ATOM    444  N   PRO A  58      47.656  38.675  47.802  1.00 97.60           N
ATOM    445  CA  PRO A  58      48.691  38.388  48.749  1.00 97.60           C
ATOM    446  CD  PRO A  58      47.931  38.089  46.501  1.00 97.60           C
ATOM    447  CB  PRO A  58      49.771  37.613  47.994  1.00 97.60           C
ATOM    448  CG  PRO A  58      49.450  37.858  46.508  1.00 97.60           C
ATOM    449  C   PRO A  58      49.085  39.766  49.156  1.00 97.60           C
ATOM    450  O   PRO A  58      49.046  40.624  48.276  1.00 97.60           O
ATOM    451  N   PRO A  59      49.461  40.063  50.358  1.00144.48           N
ATOM    452  CA  PRO A  59      49.788  41.432  50.604  1.00144.48           C
ATOM    453  CD  PRO A  59      48.877  39.442  51.530  1.00144.48           C
ATOM    454  CB  PRO A  59      49.828  41.597  52.127  1.00144.48           C
ATOM    455  CG  PRO A  59      49.578  40.178  52.685  1.00144.48           C
ATOM    456  C   PRO A  59      51.036  41.791  49.865  1.00144.48           C
ATOM    457  O   PRO A  59      52.004  41.035  49.917  1.00144.48           O
ATOM    458  N   ASP A  60      51.048  42.955  49.189  1.00 55.69           N
ATOM    459  CA  ASP A  60      52.193  43.306  48.404  1.00 55.69           C
ATOM    460  CB  ASP A  60      51.886  44.257  47.240  1.00 55.69           C
ATOM    461  CG  ASP A  60      53.175  44.427  46.448  1.00 55.69           C
ATOM    462  OD1 ASP A  60      54.103  43.599  46.644  1.00 55.69           O
ATOM    463  OD2 ASP A  60      53.249  45.386  45.635  1.00 55.69           O
ATOM    464  C   ASP A  60      53.187  43.995  49.277  1.00 55.69           C
ATOM    465  O   ASP A  60      52.977  45.117  49.738  1.00 55.69           O
ATOM    466  N   HIS A  61      54.320  43.312  49.509  1.00 55.33           N
ATOM    467  CA  HIS A  61      55.388  43.809  50.322  1.00 55.33           C
ATOM    468  ND1 HIS A  61      56.823  40.507  51.680  1.00 55.33           N
ATOM    469  CG  HIS A  61      56.045  41.611  51.410  1.00 55.33           C
ATOM    470  CB  HIS A  61      56.494  42.767  50.566  1.00 55.33           C
ATOM    471  NE2 HIS A  61      54.889  40.196  52.733  1.00 55.33           N
ATOM    472  CD2 HIS A  61      54.867  41.406  52.061  1.00 55.33           C
ATOM    473  CE1 HIS A  61      56.083  39.693  52.476  1.00 55.33           C
ATOM    474  C   HIS A  61      56.026  44.986  49.652  1.00 55.33           C
ATOM    475  O   HIS A  61      56.520  45.889  50.323  1.00 55.33           O
ATOM    476  N   ALA A  62      56.084  44.987  48.307  1.00 35.51           N
ATOM    477  CA  ALA A  62      56.743  46.066  47.623  1.00 35.51           C
ATOM    478  CB  ALA A  62      56.806  45.851  46.102  1.00 35.51           C
ATOM    479  C   ALA A  62      56.027  47.362  47.865  1.00 35.51           C
ATOM    480  O   ALA A  62      56.655  48.369  48.190  1.00 35.51           O
ATOM    481  N   VAL A  63      54.686  47.371  47.728  1.00 37.86           N
ATOM    482  CA  VAL A  63      53.916  48.573  47.913  1.00 37.86           C
ATOM    483  CB  VAL A  63      52.458  48.393  47.606  1.00 37.86           C
ATOM    484  CG1 VAL A  63      51.715  49.681  48.000  1.00 37.86           C
ATOM    485  CG2 VAL A  63      52.314  48.027  46.119  1.00 37.86           C
ATOM    486  C   VAL A  63      54.026  48.990  49.345  1.00 37.86           C
ATOM    487  O   VAL A  63      54.117  50.178  49.656  1.00 37.86           O
ATOM    488  N   LEU A  64      54.022  47.997  50.252  1.00102.66           N
ATOM    489  CA  LEU A  64      54.091  48.219  51.667  1.00102.66           C
ATOM    490  CB  LEU A  64      54.072  46.863  52.415  1.00102.66           C
ATOM    491  CG  LEU A  64      54.045  46.868  53.963  1.00102.66           C
ATOM    492  CD1 LEU A  64      54.030  45.420  54.481  1.00102.66           C
ATOM    493  CD2 LEU A  64      55.194  47.671  54.599  1.00102.66           C
ATOM    494  C   LEU A  64      55.376  48.941  51.957  1.00102.66           C
ATOM    495  O   LEU A  64      55.390  49.914  52.709  1.00102.66           O
ATOM    496  N   GLU A  65      56.494  48.495  51.355  1.00119.42           N
ATOM    497  CA  GLU A  65      57.760  49.121  51.616  1.00119.42           C
ATOM    498  CB  GLU A  65      58.959  48.382  51.008  1.00119.42           C
ATOM    499  CG  GLU A  65      59.408  47.224  51.887  1.00119.42           C
ATOM    500  CD  GLU A  65      59.832  47.843  53.215  1.00119.42           C
ATOM    501  OE1 GLU A  65      59.956  49.097  53.277  1.00119.42           O
ATOM    502  OE2 GLU A  65      60.039  47.068  54.186  1.00119.42           O
ATOM    503  C   GLU A  65      57.791  50.533  51.116  1.00119.42           C
ATOM    504  O   GLU A  65      58.382  51.398  51.760  1.00119.42           O
ATOM    505  N   VAL A  66      57.172  50.812  49.954  1.00 43.37           N
ATOM    506  CA  VAL A  66      57.208  52.142  49.406  1.00 43.37           C
ATOM    507  CB  VAL A  66      56.509  52.249  48.081  1.00 43.37           C
ATOM    508  CG1 VAL A  66      56.488  53.725  47.644  1.00 43.37           C
ATOM    509  CG2 VAL A  66      57.233  51.325  47.087  1.00 43.37           C
ATOM    510  C   VAL A  66      56.535  53.085  50.359  1.00 43.37           C
ATOM    511  O   VAL A  66      56.991  54.212  50.544  1.00 43.37           O
ATOM    512  N   LEU A  67      55.410  52.661  50.966  1.00 59.85           N
ATOM    513  CA  LEU A  67      54.705  53.476  51.921  1.00 59.85           C
ATOM    514  CB  LEU A  67      53.413  52.800  52.404  1.00 59.85           C
ATOM    515  CG  LEU A  67      52.305  52.778  51.340  1.00 59.85           C
ATOM    516  CD1 LEU A  67      51.099  51.943  51.797  1.00 59.85           C
ATOM    517  CD2 LEU A  67      51.897  54.213  50.973  1.00 59.85           C
ATOM    518  C   LEU A  67      55.565  53.685  53.132  1.00 59.85           C
ATOM    519  O   LEU A  67      55.667  54.786  53.670  1.00 59.85           O
ATOM    520  N   ALA A  68      56.221  52.602  53.571  1.00 54.90           N
ATOM    521  CA  ALA A  68      57.027  52.545  54.755  1.00 54.90           C
ATOM    522  CB  ALA A  68      57.563  51.128  55.025  1.00 54.90           C
ATOM    523  C   ALA A  68      58.215  53.456  54.653  1.00 54.90           C
ATOM    524  O   ALA A  68      58.674  53.998  55.656  1.00 54.90           O
ATOM    525  N   THR A  69      58.752  53.654  53.438  1.00 60.46           N
ATOM    526  CA  THR A  69      60.008  54.334  53.279  1.00 60.46           C
ATOM    527  CB  THR A  69      60.396  54.472  51.836  1.00 60.46           C
ATOM    528  OG1 THR A  69      60.467  53.187  51.232  1.00 60.46           O
ATOM    529  CG2 THR A  69      61.767  55.165  51.755  1.00 60.46           C
ATOM    530  C   THR A  69      60.023  55.696  53.919  1.00 60.46           C
ATOM    531  O   THR A  69      60.965  55.980  54.656  1.00 60.46           O
ATOM    532  N   PRO A  70      59.077  56.571  53.714  1.00 78.11           N
ATOM    533  CA  PRO A  70      59.179  57.856  54.357  1.00 78.11           C
ATOM    534  CD  PRO A  70      58.386  56.658  52.441  1.00 78.11           C
ATOM    535  CB  PRO A  70      58.100  58.722  53.714  1.00 78.11           C
ATOM    536  CG  PRO A  70      57.992  58.141  52.291  1.00 78.11           C
ATOM    537  C   PRO A  70      59.131  57.783  55.853  1.00 78.11           C
ATOM    538  O   PRO A  70      59.814  58.572  56.504  1.00 78.11           O
ATOM    539  N   VAL A  71      58.331  56.864  56.425  1.00 57.90           N
ATOM    540  CA  VAL A  71      58.248  56.772  57.856  1.00 57.90           C
ATOM    541  CB  VAL A  71      57.100  55.939  58.359  1.00 57.90           C
ATOM    542  CG1 VAL A  71      55.796  56.570  57.843  1.00 57.90           C
ATOM    543  CG2 VAL A  71      57.297  54.468  57.972  1.00 57.90           C
ATOM    544  C   VAL A  71      59.534  56.223  58.391  1.00 57.90           C
ATOM    545  O   VAL A  71      59.924  56.516  59.519  1.00 57.90           O
ATOM    546  N   ARG A  72      60.192  55.355  57.604  1.00139.28           N
ATOM    547  CA  ARG A  72      61.436  54.742  57.970  1.00139.28           C
ATOM    548  CB  ARG A  72      61.859  53.708  56.915  1.00139.28           C
ATOM    549  CG  ARG A  72      60.830  52.582  56.763  1.00139.28           C
ATOM    550  CD  ARG A  72      60.764  51.656  57.979  1.00139.28           C
ATOM    551  NE  ARG A  72      59.609  50.729  57.808  1.00139.28           N
ATOM    552  CZ  ARG A  72      59.733  49.601  57.050  1.00139.28           C
ATOM    553  NH1 ARG A  72      60.875  49.375  56.335  1.00139.28           N
ATOM    554  NH2 ARG A  72      58.709  48.700  57.000  1.00139.28           N
ATOM    555  C   ARG A  72      62.493  55.798  58.066  1.00139.28           C
ATOM    556  O   ARG A  72      63.282  55.820  59.009  1.00139.28           O
ATOM    557  N   GLU A  73      62.516  56.717  57.083  1.00 58.09           N
ATOM    558  CA  GLU A  73      63.508  57.751  57.020  1.00 58.09           C
ATOM    559  CB  GLU A  73      63.380  58.563  55.717  1.00 58.09           C
ATOM    560  CG  GLU A  73      63.649  57.705  54.471  1.00 58.09           C
ATOM    561  CD  GLU A  73      63.145  58.418  53.217  1.00 58.09           C
ATOM    562  OE1 GLU A  73      63.853  59.334  52.722  1.00 58.09           O
ATOM    563  OE2 GLU A  73      62.045  58.043  52.729  1.00 58.09           O
ATOM    564  C   GLU A  73      63.352  58.663  58.202  1.00 58.09           C
ATOM    565  O   GLU A  73      64.339  59.034  58.836  1.00 58.09           O
ATOM    566  N   ALA A  74      62.102  59.040  58.537  1.00 29.77           N
ATOM    567  CA  ALA A  74      61.838  59.935  59.631  1.00 29.77           C
ATOM    568  CB  ALA A  74      60.352  60.320  59.744  1.00 29.77           C
ATOM    569  C   ALA A  74      62.236  59.303  60.931  1.00 29.77           C
ATOM    570  O   ALA A  74      62.812  59.960  61.797  1.00 29.77           O
ATOM    571  N   LEU A  75      61.929  58.004  61.103  1.00 49.10           N
ATOM    572  CA  LEU A  75      62.204  57.301  62.325  1.00 49.10           C
ATOM    573  CB  LEU A  75      61.686  55.850  62.291  1.00 49.10           C
ATOM    574  CG  LEU A  75      61.957  55.051  63.582  1.00 49.10           C
ATOM    575  CD1 LEU A  75      61.243  55.676  64.791  1.00 49.10           C
ATOM    576  CD2 LEU A  75      61.611  53.564  63.401  1.00 49.10           C
ATOM    577  C   LEU A  75      63.682  57.257  62.556  1.00 49.10           C
ATOM    578  O   LEU A  75      64.145  57.462  63.677  1.00 49.10           O
ATOM    579  N   LEU A  76      64.464  56.996  61.494  1.00 93.21           N
ATOM    580  CA  LEU A  76      65.886  56.891  61.636  1.00 93.21           C
ATOM    581  CB  LEU A  76      66.585  56.524  60.310  1.00 93.21           C
ATOM    582  CG  LEU A  76      68.077  56.151  60.447  1.00 93.21           C
ATOM    583  CD1 LEU A  76      68.939  57.326  60.935  1.00 93.21           C
ATOM    584  CD2 LEU A  76      68.249  54.885  61.302  1.00 93.21           C
ATOM    585  C   LEU A  76      66.380  58.229  62.078  1.00 93.21           C
ATOM    586  O   LEU A  76      67.230  58.336  62.961  1.00 93.21           O
ATOM    587  N   ALA A  77      65.810  59.299  61.502  1.00 46.47           N
ATOM    588  CA  ALA A  77      66.272  60.616  61.809  1.00 46.47           C
ATOM    589  CB  ALA A  77      65.481  61.709  61.069  1.00 46.47           C
ATOM    590  C   ALA A  77      66.118  60.850  63.281  1.00 46.47           C
ATOM    591  O   ALA A  77      66.944  61.529  63.884  1.00 46.47           O
ATOM    592  N   ARG A  78      65.007  60.392  63.887  1.00118.23           N
ATOM    593  CA  ARG A  78      64.819  60.592  65.300  1.00118.23           C
ATOM    594  CB  ARG A  78      63.340  60.439  65.684  1.00118.23           C
ATOM    595  CG  ARG A  78      62.449  61.375  64.865  1.00118.23           C
ATOM    596  CD  ARG A  78      60.960  61.273  65.192  1.00118.23           C
ATOM    597  NE  ARG A  78      60.234  62.069  64.162  1.00118.23           N
ATOM    598  CZ  ARG A  78      58.940  62.454  64.365  1.00118.23           C
ATOM    599  NH1 ARG A  78      58.316  62.178  65.546  1.00118.23           N
ATOM    600  NH2 ARG A  78      58.268  63.116  63.379  1.00118.23           N
ATOM    601  C   ARG A  78      65.631  59.670  66.191  1.00118.23           C
ATOM    602  O   ARG A  78      66.244  60.125  67.153  1.00118.23           O
ATOM    603  N   PHE A  79      65.542  58.339  65.952  1.00125.99           N
ATOM    604  CA  PHE A  79      66.128  57.258  66.720  1.00125.99           C
ATOM    605  CB  PHE A  79      65.141  56.103  66.905  1.00125.99           C
ATOM    606  CG  PHE A  79      64.105  56.703  67.789  1.00125.99           C
ATOM    607  CD1 PHE A  79      64.271  56.692  69.155  1.00125.99           C
ATOM    608  CD2 PHE A  79      62.988  57.302  67.255  1.00125.99           C
ATOM    609  CE1 PHE A  79      63.326  57.252  69.981  1.00125.99           C
ATOM    610  CE2 PHE A  79      62.038  57.864  68.075  1.00125.99           C
ATOM    611  CZ  PHE A  79      62.207  57.837  69.439  1.00125.99           C
ATOM    612  C   PHE A  79      67.473  56.717  66.321  1.00125.99           C
ATOM    613  O   PHE A  79      68.146  56.106  67.149  1.00125.99           O
ATOM    614  N   GLY A  80      67.900  56.890  65.059  1.00 63.30           N
ATOM    615  CA  GLY A  80      69.028  56.180  64.514  1.00 63.30           C
ATOM    616  C   GLY A  80      70.247  56.315  65.375  1.00 63.30           C
ATOM    617  O   GLY A  80      71.062  55.397  65.422  1.00 63.30           O
ATOM    618  N   GLN A  81      70.463  57.480  66.003  1.00 97.03           N
ATOM    619  CA  GLN A  81      71.597  57.690  66.861  1.00 97.03           C
ATOM    620  CB  GLN A  81      71.741  59.172  67.236  1.00 97.03           C
ATOM    621  CG  GLN A  81      73.007  59.505  68.019  1.00 97.03           C
ATOM    622  CD  GLN A  81      72.974  61.002  68.298  1.00 97.03           C
ATOM    623  OE1 GLN A  81      72.018  61.510  68.882  1.00 97.03           O
ATOM    624  NE2 GLN A  81      74.037  61.731  67.862  1.00 97.03           N
ATOM    625  C   GLN A  81      71.477  56.897  68.139  1.00 97.03           C
ATOM    626  O   GLN A  81      72.456  56.333  68.624  1.00 97.03           O
ATOM    627  N   HIS A  82      70.258  56.823  68.708  1.00 62.80           N
ATOM    628  CA  HIS A  82      70.012  56.233  69.996  1.00 62.80           C
ATOM    629  ND1 HIS A  82      67.873  58.467  69.412  1.00 62.80           N
ATOM    630  CG  HIS A  82      67.889  57.556  70.444  1.00 62.80           C
ATOM    631  CB  HIS A  82      68.516  56.198  70.359  1.00 62.80           C
ATOM    632  NE2 HIS A  82      66.789  59.412  71.106  1.00 62.80           N
ATOM    633  CD2 HIS A  82      67.222  58.150  71.471  1.00 62.80           C
ATOM    634  CE1 HIS A  82      67.204  59.558  69.861  1.00 62.80           C
ATOM    635  C   HIS A  82      70.491  54.820  70.042  1.00 62.80           C
ATOM    636  O   HIS A  82      70.248  54.029  69.134  1.00 62.80           O
ATOM    637  N   GLN A  83      71.204  54.478  71.134  1.00 64.64           N
ATOM    638  CA  GLN A  83      71.677  53.143  71.327  1.00 64.64           C
ATOM    639  CB  GLN A  83      73.030  52.885  70.650  1.00 64.64           C
ATOM    640  CG  GLN A  83      74.147  53.792  71.158  1.00 64.64           C
ATOM    641  CD  GLN A  83      75.283  53.671  70.160  1.00 64.64           C
ATOM    642  OE1 GLN A  83      76.430  53.414  70.522  1.00 64.64           O
ATOM    643  NE2 GLN A  83      74.952  53.859  68.854  1.00 64.64           N
ATOM    644  C   GLN A  83      71.794  52.938  72.799  1.00 64.64           C
ATOM    645  O   GLN A  83      72.333  53.783  73.513  1.00 64.64           O
ATOM    646  N   GLY A  84      71.282  51.793  73.289  1.00 23.97           N
ATOM    647  CA  GLY A  84      71.274  51.533  74.693  1.00 23.97           C
ATOM    648  C   GLY A  84      69.861  51.174  75.008  1.00 23.97           C
ATOM    649  O   GLY A  84      69.149  50.622  74.171  1.00 23.97           O
ATOM    650  N   PRO A  85      69.438  51.456  76.203  1.00149.23           N
ATOM    651  CA  PRO A  85      68.074  51.155  76.530  1.00149.23           C
ATOM    652  CD  PRO A  85      70.319  51.279  77.346  1.00149.23           C
ATOM    653  CB  PRO A  85      68.001  51.118  78.053  1.00149.23           C
ATOM    654  CG  PRO A  85      69.429  50.723  78.470  1.00149.23           C
ATOM    655  C   PRO A  85      67.136  52.138  75.912  1.00149.23           C
ATOM    656  O   PRO A  85      67.542  53.262  75.620  1.00149.23           O
ATOM    657  N   VAL A  86      65.882  51.713  75.683  1.00105.84           N
ATOM    658  CA  VAL A  86      64.870  52.575  75.155  1.00105.84           C
ATOM    659  CB  VAL A  86      64.023  51.897  74.118  1.00105.84           C
ATOM    660  CG1 VAL A  86      63.272  50.739  74.794  1.00105.84           C
ATOM    661  CG2 VAL A  86      63.097  52.932  73.459  1.00105.84           C
ATOM    662  C   VAL A  86      63.988  52.922  76.309  1.00105.84           C
ATOM    663  O   VAL A  86      63.796  52.101  77.206  1.00105.84           O
ATOM    664  N   VAL A  87      63.465  54.165  76.342  1.00 64.51           N
ATOM    665  CA  VAL A  87      62.589  54.522  77.417  1.00 64.51           C
ATOM    666  CB  VAL A  87      63.064  55.734  78.169  1.00 64.51           C
ATOM    667  CG1 VAL A  87      64.366  55.353  78.894  1.00 64.51           C
ATOM    668  CG2 VAL A  87      63.262  56.903  77.186  1.00 64.51           C
ATOM    669  C   VAL A  87      61.231  54.775  76.837  1.00 64.51           C
ATOM    670  O   VAL A  87      60.958  55.799  76.214  1.00 64.51           O
ATOM    671  N   PRO A  88      60.361  53.837  77.071  1.00147.63           N
ATOM    672  CA  PRO A  88      59.031  53.826  76.529  1.00147.63           C
ATOM    673  CD  PRO A  88      60.556  52.836  78.106  1.00147.63           C
ATOM    674  CB  PRO A  88      58.392  52.543  77.058  1.00147.63           C
ATOM    675  CG  PRO A  88      59.152  52.271  78.371  1.00147.63           C
ATOM    676  C   PRO A  88      58.213  55.034  76.868  1.00147.63           C
ATOM    677  O   PRO A  88      57.385  55.430  76.048  1.00147.63           O
ATOM    678  N   ALA A  89      58.409  55.645  78.049  1.00 44.91           N
ATOM    679  CA  ALA A  89      57.533  56.718  78.412  1.00 44.91           C
ATOM    680  CB  ALA A  89      57.872  57.321  79.786  1.00 44.91           C
ATOM    681  C   ALA A  89      57.638  57.818  77.408  1.00 44.91           C
ATOM    682  O   ALA A  89      56.617  58.371  77.004  1.00 44.91           O
ATOM    683  N   ILE A  90      58.876  58.225  77.060  1.00 58.95           N
ATOM    684  CA  ILE A  90      59.105  59.240  76.067  1.00 58.95           C
ATOM    685  CB  ILE A  90      60.439  59.903  76.237  1.00 58.95           C
ATOM    686  CG2 ILE A  90      60.646  60.875  75.062  1.00 58.95           C
ATOM    687  CG1 ILE A  90      60.514  60.584  77.615  1.00 58.95           C
ATOM    688  CD1 ILE A  90      61.926  61.016  78.010  1.00 58.95           C
ATOM    689  C   ILE A  90      59.038  58.721  74.656  1.00 58.95           C
ATOM    690  O   ILE A  90      58.353  59.282  73.801  1.00 58.95           O
ATOM    691  N   ASP A  91      59.751  57.604  74.399  1.00 52.60           N
ATOM    692  CA  ASP A  91      60.004  57.083  73.081  1.00 52.60           C
ATOM    693  CB  ASP A  91      60.990  55.901  73.105  1.00 52.60           C
ATOM    694  CG  ASP A  91      62.344  56.454  73.528  1.00 52.60           C
ATOM    695  OD1 ASP A  91      62.506  57.703  73.499  1.00 52.60           O
ATOM    696  OD2 ASP A  91      63.233  55.640  73.892  1.00 52.60           O
ATOM    697  C   ASP A  91      58.768  56.641  72.361  1.00 52.60           C
ATOM    698  O   ASP A  91      58.643  56.890  71.163  1.00 52.60           O
ATOM    699  N   LEU A  92      57.829  55.966  73.049  1.00115.07           N
ATOM    700  CA  LEU A  92      56.676  55.460  72.357  1.00115.07           C
ATOM    701  CB  LEU A  92      55.762  54.581  73.238  1.00115.07           C
ATOM    702  CG  LEU A  92      54.615  53.855  72.487  1.00115.07           C
ATOM    703  CD1 LEU A  92      53.547  54.818  71.947  1.00115.07           C
ATOM    704  CD2 LEU A  92      55.170  52.927  71.395  1.00115.07           C
ATOM    705  C   LEU A  92      55.877  56.608  71.830  1.00115.07           C
ATOM    706  O   LEU A  92      55.414  56.560  70.692  1.00115.07           O
ATOM    707  N   PRO A  93      55.683  57.638  72.606  1.00 70.56           N
ATOM    708  CA  PRO A  93      54.918  58.748  72.119  1.00 70.56           C
ATOM    709  CD  PRO A  93      55.566  57.494  74.049  1.00 70.56           C
ATOM    710  CB  PRO A  93      54.661  59.637  73.332  1.00 70.56           C
ATOM    711  CG  PRO A  93      54.636  58.636  74.502  1.00 70.56           C
ATOM    712  C   PRO A  93      55.554  59.436  70.956  1.00 70.56           C
ATOM    713  O   PRO A  93      54.825  59.885  70.074  1.00 70.56           O
ATOM    714  N   GLU A  94      56.894  59.543  70.923  1.00124.51           N
ATOM    715  CA  GLU A  94      57.521  60.206  69.819  1.00124.51           C
ATOM    716  CB  GLU A  94      59.033  60.414  70.005  1.00124.51           C
ATOM    717  CG  GLU A  94      59.700  61.098  68.809  1.00124.51           C
ATOM    718  CD  GLU A  94      59.122  62.499  68.651  1.00124.51           C
ATOM    719  OE1 GLU A  94      58.155  62.836  69.385  1.00124.51           O
ATOM    720  OE2 GLU A  94      59.644  63.253  67.787  1.00124.51           O
ATOM    721  C   GLU A  94      57.313  59.383  68.589  1.00124.51           C
ATOM    722  O   GLU A  94      57.052  59.911  67.509  1.00124.51           O
ATOM    723  N   LEU A  95      57.405  58.050  68.745  1.00 51.71           N
ATOM    724  CA  LEU A  95      57.262  57.118  67.665  1.00 51.71           C
ATOM    725  CB  LEU A  95      57.391  55.663  68.148  1.00 51.71           C
ATOM    726  CG  LEU A  95      57.250  54.601  67.043  1.00 51.71           C
ATOM    727  CD1 LEU A  95      58.372  54.706  65.997  1.00 51.71           C
ATOM    728  CD2 LEU A  95      57.123  53.194  67.653  1.00 51.71           C
ATOM    729  C   LEU A  95      55.896  57.274  67.076  1.00 51.71           C
ATOM    730  O   LEU A  95      55.729  57.235  65.858  1.00 51.71           O
ATOM    731  N   ARG A  96      54.870  57.436  67.929  1.00118.57           N
ATOM    732  CA  ARG A  96      53.522  57.588  67.461  1.00118.57           C
ATOM    733  CB  ARG A  96      52.497  57.658  68.607  1.00118.57           C
ATOM    734  CG  ARG A  96      52.410  56.355  69.402  1.00118.57           C
ATOM    735  CD  ARG A  96      51.907  55.175  68.572  1.00118.57           C
ATOM    736  NE  ARG A  96      51.872  53.984  69.466  1.00118.57           N
ATOM    737  CZ  ARG A  96      50.764  53.748  70.227  1.00118.57           C
ATOM    738  NH1 ARG A  96      49.699  54.597  70.148  1.00118.57           N
ATOM    739  NH2 ARG A  96      50.716  52.668  71.061  1.00118.57           N
ATOM    740  C   ARG A  96      53.423  58.864  66.689  1.00118.57           C
ATOM    741  O   ARG A  96      52.777  58.921  65.645  1.00118.57           O
ATOM    742  N   SER A  97      54.092  59.920  67.184  1.00 40.37           N
ATOM    743  CA  SER A  97      54.031  61.217  66.577  1.00 40.37           C
ATOM    744  CB  SER A  97      54.983  62.211  67.265  1.00 40.37           C
ATOM    745  OG  SER A  97      55.033  63.435  66.549  1.00 40.37           O
ATOM    746  C   SER A  97      54.473  61.106  65.152  1.00 40.37           C
ATOM    747  O   SER A  97      53.779  61.560  64.244  1.00 40.37           O
ATOM    748  N   VAL A  98      55.640  60.479  64.915  1.00 88.61           N
ATOM    749  CA  VAL A  98      56.143  60.379  63.577  1.00 88.61           C
ATOM    750  CB  VAL A  98      57.501  59.740  63.494  1.00 88.61           C
ATOM    751  CG1 VAL A  98      57.410  58.277  63.953  1.00 88.61           C
ATOM    752  CG2 VAL A  98      58.014  59.905  62.054  1.00 88.61           C
ATOM    753  C   VAL A  98      55.202  59.558  62.751  1.00 88.61           C
ATOM    754  O   VAL A  98      54.966  59.860  61.582  1.00 88.61           O
ATOM    755  N   LEU A  99      54.654  58.477  63.337  1.00146.40           N
ATOM    756  CA  LEU A  99      53.756  57.605  62.629  1.00146.40           C
ATOM    757  CB  LEU A  99      53.374  56.341  63.422  1.00146.40           C
ATOM    758  CG  LEU A  99      54.400  55.195  63.325  1.00146.40           C
ATOM    759  CD1 LEU A  99      54.302  54.505  61.956  1.00146.40           C
ATOM    760  CD2 LEU A  99      55.833  55.662  63.620  1.00146.40           C
ATOM    761  C   LEU A  99      52.491  58.309  62.252  1.00146.40           C
ATOM    762  O   LEU A  99      51.994  58.123  61.141  1.00146.40           O
ATOM    763  N   GLN A 100      51.935  59.142  63.154  1.00103.21           N
ATOM    764  CA  GLN A 100      50.673  59.765  62.875  1.00103.21           C
ATOM    765  CB  GLN A 100      50.204  60.747  63.965  1.00103.21           C
ATOM    766  CG  GLN A 100      50.992  62.054  64.022  1.00103.21           C
ATOM    767  CD  GLN A 100      50.297  63.026  63.077  1.00103.21           C
ATOM    768  OE1 GLN A 100      49.073  63.010  62.951  1.00103.21           O
ATOM    769  NE2 GLN A 100      51.093  63.882  62.382  1.00103.21           N
ATOM    770  C   GLN A 100      50.799  60.547  61.573  1.00103.21           C
ATOM    771  O   GLN A 100      51.782  61.325  61.442  1.00103.21           O
ATOM    772  OXT GLN A 100      49.915  60.374  60.692  1.00103.21           O
TER
END
