# Supplementary material for: Effective Identification of Bacterial Type III Secretion Signals Using Joint Element Features
Source: PLoS One. 2013 Apr 4;8(4):e59754. doi: 10.1371/journal.pone.0059754 (PMC3617162; doi:10.1371/journal.pone.0059754)
Supplement: Zip file S1 — Predicted 3D structure of T3S and non-T3S signal sequences. (ZIP) [file pone.0059754.s017.zip › Supplemental_Zip_FileS1.Predicted_structure/Pos/model18.pdb]

HEADER protein
METHOD
METHOD    The models are generated by I-TASSER which combines the
METHOD    methods of threading, ab initio modeling and structural
METHOD    refinement. The procedure is fully automated.
METHOD
METHOD    Please cite following articles when you use the I-TASSER server:
METHOD 1. Ambrish Roy, Alper Kucukural, Yang Zhang. I-TASSER: a unified
METHOD    platform for automated protein structure and function prediction.
METHOD    Nature Protocols, vol 5, 725-738 (2010). 
METHOD 2. Yang Zhang. I-TASSER server for protein 3D structure prediction.
METHOD    BMC Bioinformatics, vol 9, 40 (2008).
METHOD
MODEL  1
REMARK PARENT N/A (Threading alignments from the templates are below the Z-score cut-off)
ATOM      1  N   ALA A   1      67.968  97.390  62.862  1.00                  
ATOM      2  CA  ALA A   1      67.736  98.806  63.179  1.00                  
ATOM      3  HA  ALA A   1      67.787  98.920  64.262  1.00                  
ATOM      4  CB  ALA A   1      68.873  99.626  62.552  1.00                  
ATOM      5  HB1 ALA A   1      68.767 100.675  62.832  1.00                  
ATOM      6  HB2 ALA A   1      69.834  99.257  62.911  1.00                  
ATOM      7  HB3 ALA A   1      68.837  99.540  61.466  1.00                  
ATOM      8  C   ALA A   1      66.345  99.300  62.741  1.00                  
ATOM      9  O   ALA A   1      66.029 100.487  62.824  1.00                  
ATOM     10  N   ALA A   2      65.499  98.378  62.278  1.00                  
ATOM     11  H   ALA A   2      65.835  97.429  62.269  1.00                  
ATOM     12  CA  ALA A   2      64.074  98.619  62.133  1.00                  
ATOM     13  HA  ALA A   2      63.936  99.448  61.437  1.00                  
ATOM     14  CB  ALA A   2      63.414  97.365  61.544  1.00                  
ATOM     15  HB1 ALA A   2      62.346  97.541  61.406  1.00                  
ATOM     16  HB2 ALA A   2      63.860  97.131  60.577  1.00                  
ATOM     17  HB3 ALA A   2      63.552  96.520  62.220  1.00                  
ATOM     18  C   ALA A   2      63.458  99.010  63.483  1.00                  
ATOM     19  O   ALA A   2      63.779  98.416  64.512  1.00                  
ATOM     20  N   SER A   3      62.466  99.905  63.461  1.00                  
ATOM     21  H   SER A   3      62.298 100.393  62.595  1.00                  
ATOM     22  CA  SER A   3      61.502 100.104  64.559  1.00                  
ATOM     23  HA  SER A   3      62.062 100.215  65.489  1.00                  
ATOM     24  CB  SER A   3      60.729 101.411  64.320  1.00                  
ATOM     25  HB1 SER A   3      60.134 101.326  63.409  1.00                  
ATOM     26  HB2 SER A   3      61.437 102.233  64.205  1.00                  
ATOM     27  OG  SER A   3      59.878 101.692  65.409  1.00                  
ATOM     28  HG  SER A   3      59.259 100.948  65.472  1.00                  
ATOM     29  C   SER A   3      60.565  98.889  64.728  1.00                  
ATOM     30  O   SER A   3      59.358  99.060  64.878  1.00                  
ATOM     31  N   GLY A   4      61.118  97.670  64.625  1.00                  
ATOM     32  H   GLY A   4      62.131  97.648  64.601  1.00                  
ATOM     33  CA  GLY A   4      60.424  96.388  64.491  1.00                  
ATOM     34  HA1 GLY A   4      61.109  95.574  64.726  1.00                  
ATOM     35  HA2 GLY A   4      60.078  96.270  63.463  1.00                  
ATOM     36  C   GLY A   4      59.214  96.297  65.419  1.00                  
ATOM     37  O   GLY A   4      58.083  96.306  64.941  1.00                  
ATOM     38  N   GLY A   5      59.484  96.357  66.730  1.00                  
ATOM     39  H   GLY A   5      60.462  96.362  66.974  1.00                  
ATOM     40  CA  GLY A   5      58.539  96.561  67.841  1.00                  
ATOM     41  HA1 GLY A   5      58.137  97.572  67.769  1.00                  
ATOM     42  HA2 GLY A   5      59.082  96.483  68.782  1.00                  
ATOM     43  C   GLY A   5      57.357  95.583  67.906  1.00                  
ATOM     44  O   GLY A   5      57.306  94.706  68.765  1.00                  
ATOM     45  N   THR A   6      56.418  95.732  66.976  1.00                  
ATOM     46  H   THR A   6      56.673  96.363  66.223  1.00                  
ATOM     47  CA  THR A   6      55.370  94.750  66.663  1.00                  
ATOM     48  HA  THR A   6      54.932  94.387  67.593  1.00                  
ATOM     49  CB  THR A   6      54.260  95.474  65.865  1.00                  
ATOM     50  HB  THR A   6      54.681  95.879  64.944  1.00                  
ATOM     51  CG2 THR A   6      52.997  94.674  65.528  1.00                  
ATOM     52 1HG2 THR A   6      52.200  95.361  65.240  1.00                  
ATOM     53 2HG2 THR A   6      53.176  94.017  64.678  1.00                  
ATOM     54 3HG2 THR A   6      52.670  94.102  66.396  1.00                  
ATOM     55  OG1 THR A   6      53.786  96.539  66.655  1.00                  
ATOM     56  HG1 THR A   6      54.540  97.073  66.914  1.00                  
ATOM     57  C   THR A   6      55.972  93.534  65.920  1.00                  
ATOM     58  O   THR A   6      57.183  93.415  65.737  1.00                  
ATOM     59  N   GLY A   7      55.146  92.573  65.505  1.00                  
ATOM     60  H   GLY A   7      54.165  92.659  65.724  1.00                  
ATOM     61  CA  GLY A   7      55.545  91.502  64.585  1.00                  
ATOM     62  HA1 GLY A   7      56.320  91.870  63.911  1.00                  
ATOM     63  HA2 GLY A   7      54.685  91.213  63.981  1.00                  
ATOM     64  C   GLY A   7      56.082  90.237  65.275  1.00                  
ATOM     65  O   GLY A   7      55.902  89.139  64.761  1.00                  
ATOM     66  N   GLY A   8      56.676  90.358  66.466  1.00                  
ATOM     67  H   GLY A   8      56.871  91.298  66.785  1.00                  
ATOM     68  CA  GLY A   8      56.755  89.267  67.453  1.00                  
ATOM     69  HA1 GLY A   8      55.770  88.806  67.529  1.00                  
ATOM     70  HA2 GLY A   8      56.987  89.703  68.424  1.00                  
ATOM     71  C   GLY A   8      57.759  88.129  67.210  1.00                  
ATOM     72  O   GLY A   8      57.861  87.266  68.082  1.00                  
ATOM     73  N   LEU A   9      58.520  88.134  66.104  1.00                  
ATOM     74  H   LEU A   9      58.301  88.844  65.420  1.00                  
ATOM     75  CA  LEU A   9      59.414  87.034  65.675  1.00                  
ATOM     76  HA  LEU A   9      58.776  86.200  65.391  1.00                  
ATOM     77  CB  LEU A   9      60.228  87.445  64.432  1.00                  
ATOM     78  HB1 LEU A   9      60.922  86.633  64.208  1.00                  
ATOM     79  HB2 LEU A   9      60.822  88.327  64.677  1.00                  
ATOM     80  CG  LEU A   9      59.415  87.732  63.154  1.00                  
ATOM     81  HG  LEU A   9      58.795  88.615  63.313  1.00                  
ATOM     82  CD1 LEU A   9      60.379  88.017  61.999  1.00                  
ATOM     83 1HD1 LEU A   9      59.812  88.276  61.105  1.00                  
ATOM     84 2HD1 LEU A   9      61.024  88.858  62.256  1.00                  
ATOM     85 3HD1 LEU A   9      60.994  87.139  61.792  1.00                  
ATOM     86  CD2 LEU A   9      58.517  86.563  62.746  1.00                  
ATOM     87 1HD2 LEU A   9      58.069  86.759  61.772  1.00                  
ATOM     88 2HD2 LEU A   9      59.099  85.642  62.691  1.00                  
ATOM     89 3HD2 LEU A   9      57.710  86.441  63.469  1.00                  
ATOM     90  C   LEU A   9      60.356  86.451  66.761  1.00                  
ATOM     91  O   LEU A   9      60.743  85.278  66.715  1.00                  
ATOM     92  N   GLY A  10      60.684  87.245  67.782  1.00                  
ATOM     93  H   GLY A  10      60.309  88.180  67.774  1.00                  
ATOM     94  CA  GLY A  10      61.408  86.803  68.972  1.00                  
ATOM     95  HA1 GLY A  10      61.419  87.617  69.697  1.00                  
ATOM     96  HA2 GLY A  10      62.437  86.579  68.695  1.00                  
ATOM     97  C   GLY A  10      60.827  85.568  69.670  1.00                  
ATOM     98  O   GLY A  10      61.577  84.669  70.043  1.00                  
ATOM     99  N   GLY A  11      59.500  85.464  69.779  1.00                  
ATOM    100  H   GLY A  11      58.925  86.203  69.382  1.00                  
ATOM    101  CA  GLY A  11      58.819  84.280  70.326  1.00                  
ATOM    102  HA1 GLY A  11      57.939  84.606  70.880  1.00                  
ATOM    103  HA2 GLY A  11      59.476  83.747  71.013  1.00                  
ATOM    104  C   GLY A  11      58.352  83.304  69.240  1.00                  
ATOM    105  O   GLY A  11      57.754  82.287  69.564  1.00                  
ATOM    106  N   THR A  12      58.683  83.555  67.970  1.00                  
ATOM    107  H   THR A  12      59.119  84.440  67.750  1.00                  
ATOM    108  CA  THR A  12      58.714  82.533  66.910  1.00                  
ATOM    109  HA  THR A  12      57.882  81.844  67.063  1.00                  
ATOM    110  CB  THR A  12      58.569  83.149  65.505  1.00                  
ATOM    111  HB  THR A  12      59.481  83.684  65.241  1.00                  
ATOM    112  CG2 THR A  12      58.277  82.112  64.423  1.00                  
ATOM    113 1HG2 THR A  12      58.101  82.616  63.472  1.00                  
ATOM    114 2HG2 THR A  12      59.132  81.446  64.304  1.00                  
ATOM    115 3HG2 THR A  12      57.399  81.522  64.689  1.00                  
ATOM    116  OG1 THR A  12      57.492  84.056  65.482  1.00                  
ATOM    117  HG1 THR A  12      56.693  83.564  65.686  1.00                  
ATOM    118  C   THR A  12      59.991  81.706  66.956  1.00                  
ATOM    119  O   THR A  12      59.930  80.501  66.733  1.00                  
ATOM    120  N   GLN A  13      61.108  82.297  67.406  1.00                  
ATOM    121  H   GLN A  13      61.136  83.304  67.508  1.00                  
ATOM    122  CA  GLN A  13      62.188  81.466  67.974  1.00                  
ATOM    123  HA  GLN A  13      62.467  80.729  67.217  1.00                  
ATOM    124  CB  GLN A  13      63.445  82.299  68.302  1.00                  
ATOM    125  HB1 GLN A  13      64.299  81.621  68.335  1.00                  
ATOM    126  HB2 GLN A  13      63.325  82.706  69.306  1.00                  
ATOM    127  CG  GLN A  13      63.800  83.488  67.382  1.00                  
ATOM    128  HG1 GLN A  13      64.689  83.960  67.801  1.00                  
ATOM    129  HG2 GLN A  13      63.007  84.231  67.424  1.00                  
ATOM    130  CD  GLN A  13      64.089  83.178  65.909  1.00                  
ATOM    131  OE1 GLN A  13      63.530  82.285  65.289  1.00                  
ATOM    132  NE2 GLN A  13      64.954  83.949  65.281  1.00                  
ATOM    133 1HE2 GLN A  13      65.412  84.713  65.737  1.00                  
ATOM    134 2HE2 GLN A  13      65.070  83.773  64.281  1.00                  
ATOM    135  C   GLN A  13      61.702  80.687  69.202  1.00                  
ATOM    136  O   GLN A  13      62.261  79.648  69.513  1.00                  
ATOM    137  N   GLY A  14      60.650  81.175  69.876  1.00                  
ATOM    138  H   GLY A  14      60.284  82.050  69.537  1.00                  
ATOM    139  CA  GLY A  14      59.793  80.418  70.801  1.00                  
ATOM    140  HA1 GLY A  14      59.180  79.727  70.222  1.00                  
ATOM    141  HA2 GLY A  14      59.128  81.109  71.316  1.00                  
ATOM    142  C   GLY A  14      60.523  79.620  71.869  1.00                  
ATOM    143  O   GLY A  14      60.100  78.512  72.162  1.00                  
ATOM    144  N   VAL A  15      61.634  80.160  72.381  1.00                  
ATOM    145  H   VAL A  15      61.849  81.094  72.073  1.00                  
ATOM    146  CA  VAL A  15      62.715  79.430  73.067  1.00                  
ATOM    147  HA  VAL A  15      63.589  80.070  72.946  1.00                  
ATOM    148  CB  VAL A  15      62.547  79.365  74.604  1.00                  
ATOM    149  HB  VAL A  15      62.426  80.394  74.946  1.00                  
ATOM    150  CG1 VAL A  15      61.339  78.587  75.131  1.00                  
ATOM    151 1HG1 VAL A  15      61.291  78.678  76.216  1.00                  
ATOM    152 2HG1 VAL A  15      60.421  78.990  74.709  1.00                  
ATOM    153 3HG1 VAL A  15      61.436  77.535  74.871  1.00                  
ATOM    154  CG2 VAL A  15      63.814  78.824  75.281  1.00                  
ATOM    155 1HG2 VAL A  15      63.725  78.922  76.363  1.00                  
ATOM    156 2HG2 VAL A  15      63.958  77.768  75.043  1.00                  
ATOM    157 3HG2 VAL A  15      64.688  79.383  74.950  1.00                  
ATOM    158  C   VAL A  15      63.143  78.123  72.379  1.00                  
ATOM    159  O   VAL A  15      62.819  77.025  72.806  1.00                  
ATOM    160  N   ASN A  16      63.893  78.281  71.286  1.00                  
ATOM    161  H   ASN A  16      64.048  79.225  70.969  1.00                  
ATOM    162  CA  ASN A  16      64.502  77.229  70.465  1.00                  
ATOM    163  HA  ASN A  16      64.989  77.743  69.636  1.00                  
ATOM    164  CB  ASN A  16      65.632  76.548  71.270  1.00                  
ATOM    165  HB1 ASN A  16      66.174  75.853  70.632  1.00                  
ATOM    166  HB2 ASN A  16      65.191  75.970  72.083  1.00                  
ATOM    167  CG  ASN A  16      66.637  77.534  71.855  1.00                  
ATOM    168  OD1 ASN A  16      66.889  78.609  71.317  1.00                  
ATOM    169  ND2 ASN A  16      67.250  77.214  72.970  1.00                  
ATOM    170 1HD2 ASN A  16      66.989  76.333  73.437  1.00                  
ATOM    171 2HD2 ASN A  16      67.823  77.895  73.416  1.00                  
ATOM    172  C   ASN A  16      63.541  76.262  69.770  1.00                  
ATOM    173  O   ASN A  16      63.934  75.164  69.384  1.00                  
ATOM    174  N   LEU A  17      62.298  76.704  69.574  1.00                  
ATOM    175  H   LEU A  17      62.159  77.691  69.756  1.00                  
ATOM    176  CA  LEU A  17      61.114  75.860  69.611  1.00                  
ATOM    177  HA  LEU A  17      60.256  76.529  69.673  1.00                  
ATOM    178  CB  LEU A  17      60.951  75.058  68.305  1.00                  
ATOM    179  HB1 LEU A  17      60.020  74.492  68.355  1.00                  
ATOM    180  HB2 LEU A  17      61.773  74.349  68.232  1.00                  
ATOM    181  CG  LEU A  17      60.953  75.923  67.023  1.00                  
ATOM    182  HG  LEU A  17      61.918  76.419  66.920  1.00                  
ATOM    183  CD1 LEU A  17      60.754  75.032  65.798  1.00                  
ATOM    184 1HD1 LEU A  17      60.801  75.635  64.891  1.00                  
ATOM    185 2HD1 LEU A  17      61.551  74.290  65.762  1.00                  
ATOM    186 3HD1 LEU A  17      59.792  74.524  65.848  1.00                  
ATOM    187  CD2 LEU A  17      59.853  76.992  67.004  1.00                  
ATOM    188 1HD2 LEU A  17      59.868  77.516  66.048  1.00                  
ATOM    189 2HD2 LEU A  17      58.875  76.535  67.148  1.00                  
ATOM    190 3HD2 LEU A  17      60.036  77.733  67.782  1.00                  
ATOM    191  C   LEU A  17      61.134  75.069  70.936  1.00                  
ATOM    192  O   LEU A  17      61.754  74.008  71.065  1.00                  
ATOM    193  N   ALA A  18      60.422  75.610  71.936  1.00                  
ATOM    194  H   ALA A  18      60.126  76.573  71.827  1.00                  
ATOM    195  CA  ALA A  18      60.333  75.071  73.296  1.00                  
ATOM    196  HA  ALA A  18      61.279  75.253  73.809  1.00                  
ATOM    197  CB  ALA A  18      59.203  75.789  74.046  1.00                  
ATOM    198  HB1 ALA A  18      59.366  76.864  74.035  1.00                  
ATOM    199  HB2 ALA A  18      58.243  75.574  73.577  1.00                  
ATOM    200  HB3 ALA A  18      59.181  75.446  75.081  1.00                  
ATOM    201  C   ALA A  18      60.093  73.538  73.283  1.00                  
ATOM    202  O   ALA A  18      60.597  72.745  74.092  1.00                  
ATOM    203  N   ALA A  19      59.311  73.145  72.276  1.00                  
ATOM    204  H   ALA A  19      58.974  73.881  71.679  1.00                  
ATOM    205  CA  ALA A  19      58.987  71.795  71.897  1.00                  
ATOM    206  HA  ALA A  19      58.543  71.315  72.769  1.00                  
ATOM    207  CB  ALA A  19      57.902  71.878  70.816  1.00                  
ATOM    208  HB1 ALA A  19      57.559  70.872  70.566  1.00                  
ATOM    209  HB2 ALA A  19      57.051  72.456  71.180  1.00                  
ATOM    210  HB3 ALA A  19      58.303  72.347  69.916  1.00                  
ATOM    211  C   ALA A  19      60.125  70.879  71.433  1.00                  
ATOM    212  O   ALA A  19      59.985  69.680  71.644  1.00                  
ATOM    213  N   VAL A  20      61.213  71.351  70.808  1.00                  
ATOM    214  H   VAL A  20      61.336  72.352  70.707  1.00                  
ATOM    215  CA  VAL A  20      62.348  70.461  70.498  1.00                  
ATOM    216  HA  VAL A  20      61.928  69.545  70.082  1.00                  
ATOM    217  CB  VAL A  20      63.348  70.964  69.443  1.00                  
ATOM    218  HB  VAL A  20      63.987  70.115  69.201  1.00                  
ATOM    219  CG1 VAL A  20      62.617  71.332  68.147  1.00                  
ATOM    220 1HG1 VAL A  20      63.336  71.617  67.380  1.00                  
ATOM    221 2HG1 VAL A  20      62.044  70.476  67.795  1.00                  
ATOM    222 3HG1 VAL A  20      61.943  72.166  68.324  1.00                  
ATOM    223  CG2 VAL A  20      64.279  72.087  69.907  1.00                  
ATOM    224 1HG2 VAL A  20      65.077  71.680  70.528  1.00                  
ATOM    225 2HG2 VAL A  20      64.732  72.587  69.057  1.00                  
ATOM    226 3HG2 VAL A  20      63.739  72.832  70.475  1.00                  
ATOM    227  C   VAL A  20      63.036  70.051  71.777  1.00                  
ATOM    228  O   VAL A  20      63.134  68.848  72.023  1.00                  
ATOM    229  N   GLU A  21      63.411  71.016  72.625  1.00                  
ATOM    230  H   GLU A  21      63.292  71.990  72.372  1.00                  
ATOM    231  CA  GLU A  21      64.153  70.648  73.849  1.00                  
ATOM    232  HA  GLU A  21      65.026  70.063  73.558  1.00                  
ATOM    233  CB  GLU A  21      64.676  71.903  74.581  1.00                  
ATOM    234  HB1 GLU A  21      65.242  71.572  75.453  1.00                  
ATOM    235  HB2 GLU A  21      63.841  72.518  74.917  1.00                  
ATOM    236  CG  GLU A  21      65.594  72.732  73.655  1.00                  
ATOM    237  HG1 GLU A  21      64.970  73.307  72.966  1.00                  
ATOM    238  HG2 GLU A  21      66.196  72.048  73.051  1.00                  
ATOM    239  CD  GLU A  21      66.558  73.673  74.399  1.00                  
ATOM    240  OE1 GLU A  21      67.481  73.143  75.059  1.00                  
ATOM    241  OE2 GLU A  21      66.445  74.912  74.223  1.00                  
ATOM    242  C   GLU A  21      63.283  69.712  74.715  1.00                  
ATOM    243  O   GLU A  21      63.677  68.568  75.019  1.00                  
ATOM    244  N   ALA A  22      62.023  70.119  74.941  1.00                  
ATOM    245  H   ALA A  22      61.726  71.029  74.604  1.00                  
ATOM    246  CA  ALA A  22      61.060  69.259  75.622  1.00                  
ATOM    247  HA  ALA A  22      61.393  69.142  76.654  1.00                  
ATOM    248  CB  ALA A  22      59.697  69.960  75.643  1.00                  
ATOM    249  HB1 ALA A  22      59.335  70.100  74.624  1.00                  
ATOM    250  HB2 ALA A  22      58.982  69.353  76.198  1.00                  
ATOM    251  HB3 ALA A  22      59.789  70.933  76.127  1.00                  
ATOM    252  C   ALA A  22      60.962  67.838  75.022  1.00                  
ATOM    253  O   ALA A  22      61.066  66.840  75.748  1.00                  
ATOM    254  N   ALA A  23      60.802  67.720  73.699  1.00                  
ATOM    255  H   ALA A  23      60.815  68.538  73.102  1.00                  
ATOM    256  CA  ALA A  23      60.587  66.424  73.073  1.00                  
ATOM    257  HA  ALA A  23      59.782  65.916  73.603  1.00                  
ATOM    258  CB  ALA A  23      60.127  66.617  71.625  1.00                  
ATOM    259  HB1 ALA A  23      59.919  65.646  71.175  1.00                  
ATOM    260  HB2 ALA A  23      59.206  67.200  71.606  1.00                  
ATOM    261  HB3 ALA A  23      60.894  67.135  71.048  1.00                  
ATOM    262  C   ALA A  23      61.825  65.531  73.185  1.00                  
ATOM    263  O   ALA A  23      61.687  64.313  73.300  1.00                  
ATOM    264  N   ALA A  24      63.029  66.119  73.216  1.00                  
ATOM    265  H   ALA A  24      63.094  67.131  73.130  1.00                  
ATOM    266  CA  ALA A  24      64.243  65.352  73.451  1.00                  
ATOM    267  HA  ALA A  24      64.258  64.505  72.763  1.00                  
ATOM    268  CB  ALA A  24      65.466  66.230  73.147  1.00                  
ATOM    269  HB1 ALA A  24      66.379  65.644  73.260  1.00                  
ATOM    270  HB2 ALA A  24      65.407  66.601  72.123  1.00                  
ATOM    271  HB3 ALA A  24      65.503  67.081  73.829  1.00                  
ATOM    272  C   ALA A  24      64.247  64.791  74.876  1.00                  
ATOM    273  O   ALA A  24      64.498  63.599  75.066  1.00                  
ATOM    274  N   ALA A  25      63.857  65.606  75.865  1.00                  
ATOM    275  H   ALA A  25      63.589  66.561  75.643  1.00                  
ATOM    276  CA  ALA A  25      63.760  65.149  77.255  1.00                  
ATOM    277  HA  ALA A  25      64.699  64.663  77.525  1.00                  
ATOM    278  CB  ALA A  25      63.590  66.387  78.145  1.00                  
ATOM    279  HB1 ALA A  25      63.576  66.085  79.193  1.00                  
ATOM    280  HB2 ALA A  25      64.421  67.076  77.986  1.00                  
ATOM    281  HB3 ALA A  25      62.655  66.895  77.908  1.00                  
ATOM    282  C   ALA A  25      62.644  64.130  77.519  1.00                  
ATOM    283  O   ALA A  25      62.691  63.445  78.541  1.00                  
ATOM    284  N   LYS A  26      61.685  63.980  76.592  1.00                  
ATOM    285  H   LYS A  26      61.636  64.669  75.850  1.00                  
ATOM    286  CA  LYS A  26      60.723  62.864  76.615  1.00                  
ATOM    287  HA  LYS A  26      60.942  62.293  77.518  1.00                  
ATOM    288  CB  LYS A  26      59.293  63.368  76.841  1.00                  
ATOM    289  HB1 LYS A  26      59.291  64.129  77.624  1.00                  
ATOM    290  HB2 LYS A  26      58.727  62.522  77.223  1.00                  
ATOM    291  CG  LYS A  26      58.625  63.943  75.584  1.00                  
ATOM    292  HG1 LYS A  26      59.001  63.431  74.701  1.00                  
ATOM    293  HG2 LYS A  26      58.901  64.993  75.490  1.00                  
ATOM    294  CD  LYS A  26      57.090  63.828  75.610  1.00                  
ATOM    295  HD1 LYS A  26      56.717  64.151  74.636  1.00                  
ATOM    296  HD2 LYS A  26      56.699  64.520  76.357  1.00                  
ATOM    297  CE  LYS A  26      56.533  62.420  75.910  1.00                  
ATOM    298  HE1 LYS A  26      55.466  62.420  75.675  1.00                  
ATOM    299  HE2 LYS A  26      56.651  62.213  76.976  1.00                  
ATOM    300  NZ  LYS A  26      57.213  61.364  75.123  1.00                  
ATOM    301  HZ1 LYS A  26      56.776  60.457  75.149  1.00                  
ATOM    302  HZ2 LYS A  26      57.215  61.618  74.128  1.00                  
ATOM    303  HZ3 LYS A  26      58.205  61.272  75.326  1.00                  
ATOM    304  C   LYS A  26      60.910  61.793  75.536  1.00                  
ATOM    305  O   LYS A  26      60.033  60.941  75.384  1.00                  
ATOM    306  N   ALA A  27      62.068  61.814  74.875  1.00                  
ATOM    307  H   ALA A  27      62.663  62.615  75.041  1.00                  
ATOM    308  CA  ALA A  27      62.658  60.762  74.051  1.00                  
ATOM    309  HA  ALA A  27      63.503  61.229  73.544  1.00                  
ATOM    310  CB  ALA A  27      63.249  59.700  74.994  1.00                  
ATOM    311  HB1 ALA A  27      63.833  58.979  74.422  1.00                  
ATOM    312  HB2 ALA A  27      63.904  60.174  75.726  1.00                  
ATOM    313  HB3 ALA A  27      62.445  59.174  75.511  1.00                  
ATOM    314  C   ALA A  27      61.802  60.162  72.909  1.00                  
ATOM    315  O   ALA A  27      62.042  59.028  72.494  1.00                  
ATOM    316  N   ASP A  28      60.840  60.906  72.354  1.00                  
ATOM    317  H   ASP A  28      60.683  61.832  72.728  1.00                  
ATOM    318  CA  ASP A  28      60.058  60.513  71.164  1.00                  
ATOM    319  HA  ASP A  28      59.686  59.495  71.294  1.00                  
ATOM    320  CB  ASP A  28      58.852  61.457  70.983  1.00                  
ATOM    321  HB1 ASP A  28      58.285  61.144  70.105  1.00                  
ATOM    322  HB2 ASP A  28      59.212  62.474  70.813  1.00                  
ATOM    323  CG  ASP A  28      57.914  61.469  72.175  1.00                  
ATOM    324  OD1 ASP A  28      57.658  62.556  72.736  1.00                  
ATOM    325  OD2 ASP A  28      57.472  60.392  72.629  1.00                  
ATOM    326  C   ASP A  28      60.924  60.572  69.879  1.00                  
ATOM    327  O   ASP A  28      60.732  61.419  69.000  1.00                  
ATOM    328  N   ALA A  29      61.963  59.736  69.802  1.00                  
ATOM    329  H   ALA A  29      62.081  59.094  70.583  1.00                  
ATOM    330  CA  ALA A  29      63.142  59.983  68.970  1.00                  
ATOM    331  HA  ALA A  29      63.656  60.843  69.402  1.00                  
ATOM    332  CB  ALA A  29      64.083  58.779  69.098  1.00                  
ATOM    333  HB1 ALA A  29      65.014  58.981  68.565  1.00                  
ATOM    334  HB2 ALA A  29      64.312  58.595  70.148  1.00                  
ATOM    335  HB3 ALA A  29      63.615  57.890  68.673  1.00                  
ATOM    336  C   ALA A  29      62.884  60.345  67.494  1.00                  
ATOM    337  O   ALA A  29      63.565  61.212  66.948  1.00                  
ATOM    338  N   ALA A  30      61.894  59.715  66.852  1.00                  
ATOM    339  H   ALA A  30      61.347  59.047  67.370  1.00                  
ATOM    340  CA  ALA A  30      61.517  59.999  65.465  1.00                  
ATOM    341  HA  ALA A  30      62.411  59.942  64.842  1.00                  
ATOM    342  CB  ALA A  30      60.536  58.913  65.002  1.00                  
ATOM    343  HB1 ALA A  30      60.255  59.097  63.964  1.00                  
ATOM    344  HB2 ALA A  30      61.004  57.931  65.073  1.00                  
ATOM    345  HB3 ALA A  30      59.635  58.932  65.617  1.00                  
ATOM    346  C   ALA A  30      60.925  61.407  65.273  1.00                  
ATOM    347  O   ALA A  30      61.401  62.174  64.431  1.00                  
ATOM    348  N   GLU A  31      59.932  61.767  66.091  1.00                  
ATOM    349  H   GLU A  31      59.619  61.127  66.804  1.00                  
ATOM    350  CA  GLU A  31      59.271  63.075  66.022  1.00                  
ATOM    351  HA  GLU A  31      58.964  63.242  64.988  1.00                  
ATOM    352  CB  GLU A  31      58.023  63.072  66.924  1.00                  
ATOM    353  HB1 GLU A  31      58.291  63.413  67.926  1.00                  
ATOM    354  HB2 GLU A  31      57.637  62.056  67.020  1.00                  
ATOM    355  CG  GLU A  31      56.909  63.966  66.360  1.00                  
ATOM    356  HG1 GLU A  31      57.284  64.990  66.280  1.00                  
ATOM    357  HG2 GLU A  31      56.073  63.969  67.064  1.00                  
ATOM    358  CD  GLU A  31      56.421  63.459  64.993  1.00                  
ATOM    359  OE1 GLU A  31      56.094  62.254  64.905  1.00                  
ATOM    360  OE2 GLU A  31      56.427  64.260  64.032  1.00                  
ATOM    361  C   GLU A  31      60.227  64.219  66.403  1.00                  
ATOM    362  O   GLU A  31      60.253  65.289  65.780  1.00                  
ATOM    363  N   VAL A  32      61.105  63.946  67.376  1.00                  
ATOM    364  H   VAL A  32      61.017  63.051  67.850  1.00                  
ATOM    365  CA  VAL A  32      62.226  64.829  67.728  1.00                  
ATOM    366  HA  VAL A  32      61.838  65.793  68.060  1.00                  
ATOM    367  CB  VAL A  32      63.067  64.200  68.863  1.00                  
ATOM    368  HB  VAL A  32      63.321  63.177  68.594  1.00                  
ATOM    369  CG1 VAL A  32      64.378  64.949  69.156  1.00                  
ATOM    370 1HG1 VAL A  32      64.171  66.002  69.357  1.00                  
ATOM    371 2HG1 VAL A  32      64.872  64.512  70.023  1.00                  
ATOM    372 3HG1 VAL A  32      65.059  64.875  68.309  1.00                  
ATOM    373  CG2 VAL A  32      62.287  64.160  70.172  1.00                  
ATOM    374 1HG2 VAL A  32      62.832  63.576  70.913  1.00                  
ATOM    375 2HG2 VAL A  32      62.160  65.177  70.529  1.00                  
ATOM    376 3HG2 VAL A  32      61.306  63.710  70.030  1.00                  
ATOM    377  C   VAL A  32      63.139  65.069  66.534  1.00                  
ATOM    378  O   VAL A  32      63.436  66.222  66.245  1.00                  
ATOM    379  N   VAL A  33      63.608  64.022  65.845  1.00                  
ATOM    380  H   VAL A  33      63.323  63.085  66.112  1.00                  
ATOM    381  CA  VAL A  33      64.540  64.195  64.720  1.00                  
ATOM    382  HA  VAL A  33      65.371  64.817  65.053  1.00                  
ATOM    383  CB  VAL A  33      65.132  62.847  64.256  1.00                  
ATOM    384  HB  VAL A  33      64.334  62.108  64.170  1.00                  
ATOM    385  CG1 VAL A  33      65.872  62.928  62.914  1.00                  
ATOM    386 1HG1 VAL A  33      66.368  61.983  62.696  1.00                  
ATOM    387 2HG1 VAL A  33      65.169  63.128  62.104  1.00                  
ATOM    388 3HG1 VAL A  33      66.617  63.727  62.938  1.00                  
ATOM    389  CG2 VAL A  33      66.165  62.359  65.281  1.00                  
ATOM    390 1HG2 VAL A  33      66.497  61.356  65.013  1.00                  
ATOM    391 2HG2 VAL A  33      67.018  63.039  65.291  1.00                  
ATOM    392 3HG2 VAL A  33      65.724  62.328  66.275  1.00                  
ATOM    393  C   VAL A  33      63.894  64.954  63.557  1.00                  
ATOM    394  O   VAL A  33      64.498  65.890  63.033  1.00                  
ATOM    395  N   ALA A  34      62.647  64.637  63.202  1.00                  
ATOM    396  H   ALA A  34      62.175  63.867  63.666  1.00                  
ATOM    397  CA  ALA A  34      61.926  65.384  62.169  1.00                  
ATOM    398  HA  ALA A  34      62.478  65.296  61.232  1.00                  
ATOM    399  CB  ALA A  34      60.550  64.733  61.981  1.00                  
ATOM    400  HB1 ALA A  34      60.006  65.248  61.189  1.00                  
ATOM    401  HB2 ALA A  34      60.669  63.684  61.706  1.00                  
ATOM    402  HB3 ALA A  34      59.972  64.794  62.905  1.00                  
ATOM    403  C   ALA A  34      61.806  66.888  62.484  1.00                  
ATOM    404  O   ALA A  34      62.103  67.746  61.641  1.00                  
ATOM    405  N   SER A  35      61.433  67.203  63.728  1.00                  
ATOM    406  H   SER A  35      61.193  66.448  64.364  1.00                  
ATOM    407  CA  SER A  35      61.344  68.584  64.209  1.00                  
ATOM    408  HA  SER A  35      60.653  69.138  63.574  1.00                  
ATOM    409  CB  SER A  35      60.797  68.590  65.644  1.00                  
ATOM    410  HB1 SER A  35      60.674  69.624  65.969  1.00                  
ATOM    411  HB2 SER A  35      61.503  68.096  66.313  1.00                  
ATOM    412  OG  SER A  35      59.544  67.936  65.731  1.00                  
ATOM    413  HG  SER A  35      59.683  66.968  65.703  1.00                  
ATOM    414  C   SER A  35      62.695  69.299  64.184  1.00                  
ATOM    415  O   SER A  35      62.764  70.451  63.766  1.00                  
ATOM    416  N   GLN A  36      63.771  68.626  64.595  1.00                  
ATOM    417  H   GLN A  36      63.625  67.674  64.924  1.00                  
ATOM    418  CA  GLN A  36      65.142  69.133  64.631  1.00                  
ATOM    419  HA  GLN A  36      65.164  70.051  65.215  1.00                  
ATOM    420  CB  GLN A  36      66.015  68.073  65.330  1.00                  
ATOM    421  HB1 GLN A  36      65.880  67.103  64.855  1.00                  
ATOM    422  HB2 GLN A  36      65.665  67.984  66.359  1.00                  
ATOM    423  CG  GLN A  36      67.518  68.390  65.373  1.00                  
ATOM    424  HG1 GLN A  36      67.931  67.929  66.266  1.00                  
ATOM    425  HG2 GLN A  36      67.662  69.466  65.449  1.00                  
ATOM    426  CD  GLN A  36      68.310  67.866  64.182  1.00                  
ATOM    427  OE1 GLN A  36      68.476  66.672  63.978  1.00                  
ATOM    428  NE2 GLN A  36      68.856  68.752  63.374  1.00                  
ATOM    429 1HE2 GLN A  36      68.666  69.733  63.513  1.00                  
ATOM    430 2HE2 GLN A  36      69.297  68.416  62.536  1.00                  
ATOM    431  C   GLN A  36      65.682  69.466  63.239  1.00                  
ATOM    432  O   GLN A  36      66.361  70.484  63.078  1.00                  
ATOM    433  N   GLU A  37      65.368  68.646  62.235  1.00                  
ATOM    434  H   GLU A  37      64.883  67.779  62.445  1.00                  
ATOM    435  CA  GLU A  37      65.873  68.848  60.876  1.00                  
ATOM    436  HA  GLU A  37      66.835  69.353  60.973  1.00                  
ATOM    437  CB  GLU A  37      66.220  67.514  60.183  1.00                  
ATOM    438  HB1 GLU A  37      66.570  67.722  59.171  1.00                  
ATOM    439  HB2 GLU A  37      65.347  66.860  60.147  1.00                  
ATOM    440  CG  GLU A  37      67.361  66.867  61.003  1.00                  
ATOM    441  HG1 GLU A  37      66.947  66.523  61.950  1.00                  
ATOM    442  HG2 GLU A  37      68.101  67.641  61.203  1.00                  
ATOM    443  CD  GLU A  37      68.135  65.706  60.374  1.00                  
ATOM    444  OE1 GLU A  37      67.646  65.131  59.381  1.00                  
ATOM    445  OE2 GLU A  37      69.245  65.415  60.898  1.00                  
ATOM    446  C   GLU A  37      65.051  69.877  60.088  1.00                  
ATOM    447  O   GLU A  37      65.630  70.729  59.403  1.00                  
ATOM    448  N   GLY A  38      63.741  69.955  60.362  1.00                  
ATOM    449  H   GLY A  38      63.322  69.220  60.926  1.00                  
ATOM    450  CA  GLY A  38      62.945  71.154  60.073  1.00                  
ATOM    451  HA1 GLY A  38      61.941  71.009  60.471  1.00                  
ATOM    452  HA2 GLY A  38      62.881  71.287  58.993  1.00                  
ATOM    453  C   GLY A  38      63.518  72.440  60.682  1.00                  
ATOM    454  O   GLY A  38      63.466  73.487  60.041  1.00                  
ATOM    455  N   SER A  39      64.080  72.361  61.892  1.00                  
ATOM    456  H   SER A  39      64.089  71.456  62.343  1.00                  
ATOM    457  CA  SER A  39      64.575  73.524  62.639  1.00                  
ATOM    458  HA  SER A  39      63.842  74.328  62.553  1.00                  
ATOM    459  CB  SER A  39      64.732  73.210  64.130  1.00                  
ATOM    460  HB1 SER A  39      65.062  74.115  64.642  1.00                  
ATOM    461  HB2 SER A  39      65.491  72.443  64.275  1.00                  
ATOM    462  OG  SER A  39      63.517  72.780  64.716  1.00                  
ATOM    463  HG  SER A  39      63.225  71.947  64.295  1.00                  
ATOM    464  C   SER A  39      65.896  74.059  62.103  1.00                  
ATOM    465  O   SER A  39      65.940  75.207  61.685  1.00                  
ATOM    466  N   GLU A  40      66.949  73.239  62.032  1.00                  
ATOM    467  H   GLU A  40      66.843  72.285  62.360  1.00                  
ATOM    468  CA  GLU A  40      68.237  73.617  61.415  1.00                  
ATOM    469  HA  GLU A  40      68.680  74.448  61.960  1.00                  
ATOM    470  CB  GLU A  40      69.179  72.391  61.513  1.00                  
ATOM    471  HB1 GLU A  40      68.585  71.519  61.228  1.00                  
ATOM    472  HB2 GLU A  40      69.458  72.243  62.556  1.00                  
ATOM    473  CG  GLU A  40      70.446  72.336  60.627  1.00                  
ATOM    474  HG1 GLU A  40      70.208  72.675  59.617  1.00                  
ATOM    475  HG2 GLU A  40      70.718  71.282  60.534  1.00                  
ATOM    476  CD  GLU A  40      71.693  73.071  61.150  1.00                  
ATOM    477  OE1 GLU A  40      72.003  73.036  62.359  1.00                  
ATOM    478  OE2 GLU A  40      72.483  73.599  60.332  1.00                  
ATOM    479  C   GLU A  40      68.027  74.063  59.960  1.00                  
ATOM    480  O   GLU A  40      68.555  75.088  59.548  1.00                  
ATOM    481  N   MET A  41      67.177  73.389  59.172  1.00                  
ATOM    482  H   MET A  41      66.716  72.549  59.506  1.00                  
ATOM    483  CA  MET A  41      66.895  73.869  57.814  1.00                  
ATOM    484  HA  MET A  41      67.836  73.934  57.270  1.00                  
ATOM    485  CB  MET A  41      66.025  72.813  57.122  1.00                  
ATOM    486  HB1 MET A  41      65.048  72.771  57.605  1.00                  
ATOM    487  HB2 MET A  41      66.515  71.847  57.240  1.00                  
ATOM    488  CG  MET A  41      65.833  73.060  55.624  1.00                  
ATOM    489  HG1 MET A  41      66.803  72.998  55.132  1.00                  
ATOM    490  HG2 MET A  41      65.439  74.066  55.475  1.00                  
ATOM    491  SD  MET A  41      64.693  71.895  54.819  1.00                  
ATOM    492  CE  MET A  41      65.465  70.301  55.220  1.00                  
ATOM    493  HE1 MET A  41      65.392  70.113  56.292  1.00                  
ATOM    494  HE2 MET A  41      64.948  69.502  54.687  1.00                  
ATOM    495  HE3 MET A  41      66.514  70.312  54.925  1.00                  
ATOM    496  C   MET A  41      66.222  75.251  57.781  1.00                  
ATOM    497  O   MET A  41      66.621  76.135  57.014  1.00                  
ATOM    498  N   ASN A  42      65.215  75.452  58.636  1.00                  
ATOM    499  H   ASN A  42      64.929  74.696  59.248  1.00                  
ATOM    500  CA  ASN A  42      64.500  76.715  58.765  1.00                  
ATOM    501  HA  ASN A  42      64.240  77.053  57.762  1.00                  
ATOM    502  CB  ASN A  42      63.195  76.482  59.541  1.00                  
ATOM    503  HB1 ASN A  42      63.433  76.139  60.548  1.00                  
ATOM    504  HB2 ASN A  42      62.611  75.714  59.037  1.00                  
ATOM    505  CG  ASN A  42      62.321  77.718  59.658  1.00                  
ATOM    506  OD1 ASN A  42      62.096  78.252  60.729  1.00                  
ATOM    507  ND2 ASN A  42      61.764  78.206  58.575  1.00                  
ATOM    508 1HD2 ASN A  42      62.079  77.917  57.653  1.00                  
ATOM    509 2HD2 ASN A  42      61.222  79.035  58.699  1.00                  
ATOM    510  C   ASN A  42      65.338  77.829  59.389  1.00                  
ATOM    511  O   ASN A  42      64.950  78.980  59.272  1.00                  
ATOM    512  N   MET A  43      66.502  77.544  59.971  1.00                  
ATOM    513  H   MET A  43      66.731  76.569  60.135  1.00                  
ATOM    514  CA  MET A  43      67.365  78.547  60.585  1.00                  
ATOM    515  HA  MET A  43      66.859  79.509  60.571  1.00                  
ATOM    516  CB  MET A  43      67.577  78.219  62.062  1.00                  
ATOM    517  HB1 MET A  43      68.366  78.858  62.461  1.00                  
ATOM    518  HB2 MET A  43      67.860  77.173  62.145  1.00                  
ATOM    519  CG  MET A  43      66.299  78.453  62.877  1.00                  
ATOM    520  HG1 MET A  43      65.543  77.737  62.556  1.00                  
ATOM    521  HG2 MET A  43      65.929  79.457  62.665  1.00                  
ATOM    522  SD  MET A  43      66.509  78.302  64.674  1.00                  
ATOM    523  CE  MET A  43      64.791  78.572  65.187  1.00                  
ATOM    524  HE1 MET A  43      64.445  79.541  64.823  1.00                  
ATOM    525  HE2 MET A  43      64.159  77.784  64.778  1.00                  
ATOM    526  HE3 MET A  43      64.729  78.553  66.275  1.00                  
ATOM    527  C   MET A  43      68.653  78.785  59.797  1.00                  
ATOM    528  O   MET A  43      69.139  79.908  59.845  1.00                  
ATOM    529  N   ILE A  44      69.087  77.892  58.899  1.00                  
ATOM    530  H   ILE A  44      68.790  76.922  58.989  1.00                  
ATOM    531  CA  ILE A  44      69.942  78.294  57.771  1.00                  
ATOM    532  HA  ILE A  44      70.713  78.943  58.188  1.00                  
ATOM    533  CB  ILE A  44      70.708  77.124  57.114  1.00                  
ATOM    534  HB  ILE A  44      71.366  77.559  56.360  1.00                  
ATOM    535  CG2 ILE A  44      71.608  76.484  58.187  1.00                  
ATOM    536 1HG2 ILE A  44      72.335  75.814  57.732  1.00                  
ATOM    537 2HG2 ILE A  44      72.134  77.264  58.732  1.00                  
ATOM    538 3HG2 ILE A  44      71.001  75.915  58.897  1.00                  
ATOM    539  CG1 ILE A  44      69.817  76.082  56.411  1.00                  
ATOM    540 1HG1 ILE A  44      69.214  76.577  55.653  1.00                  
ATOM    541 2HG1 ILE A  44      69.155  75.640  57.147  1.00                  
ATOM    542  CD1 ILE A  44      70.587  74.953  55.716  1.00                  
ATOM    543  HD1 ILE A  44      69.884  74.325  55.167  1.00                  
ATOM    544  HD2 ILE A  44      71.312  75.371  55.018  1.00                  
ATOM    545  HD3 ILE A  44      71.099  74.333  56.452  1.00                  
ATOM    546  C   ILE A  44      69.191  79.184  56.773  1.00                  
ATOM    547  O   ILE A  44      69.669  80.272  56.434  1.00                  
ATOM    548  N   GLN A  45      67.976  78.785  56.379  1.00                  
ATOM    549  H   GLN A  45      67.642  77.883  56.706  1.00                  
ATOM    550  CA  GLN A  45      67.088  79.582  55.523  1.00                  
ATOM    551  HA  GLN A  45      67.609  79.833  54.599  1.00                  
ATOM    552  CB  GLN A  45      65.881  78.692  55.178  1.00                  
ATOM    553  HB1 GLN A  45      65.554  78.188  56.085  1.00                  
ATOM    554  HB2 GLN A  45      66.224  77.922  54.486  1.00                  
ATOM    555  CG  GLN A  45      64.665  79.393  54.559  1.00                  
ATOM    556  HG1 GLN A  45      64.292  78.792  53.731  1.00                  
ATOM    557  HG2 GLN A  45      64.942  80.370  54.161  1.00                  
ATOM    558  CD  GLN A  45      63.538  79.519  55.581  1.00                  
ATOM    559  OE1 GLN A  45      62.968  78.541  56.042  1.00                  
ATOM    560  NE2 GLN A  45      63.175  80.704  55.991  1.00                  
ATOM    561 1HE2 GLN A  45      63.625  81.532  55.577  1.00                  
ATOM    562 2HE2 GLN A  45      62.400  80.783  56.613  1.00                  
ATOM    563  C   GLN A  45      66.723  80.910  56.209  1.00                  
ATOM    564  O   GLN A  45      67.090  81.959  55.692  1.00                  
ATOM    565  N   GLN A  46      66.140  80.898  57.414  1.00                  
ATOM    566  H   GLN A  46      65.837  80.023  57.826  1.00                  
ATOM    567  CA  GLN A  46      65.820  82.137  58.129  1.00                  
ATOM    568  HA  GLN A  46      65.157  82.719  57.488  1.00                  
ATOM    569  CB  GLN A  46      65.080  81.887  59.467  1.00                  
ATOM    570  HB1 GLN A  46      65.755  81.359  60.138  1.00                  
ATOM    571  HB2 GLN A  46      64.206  81.268  59.271  1.00                  
ATOM    572  CG  GLN A  46      64.561  83.150  60.192  1.00                  
ATOM    573  HG1 GLN A  46      63.603  83.439  59.758  1.00                  
ATOM    574  HG2 GLN A  46      65.247  83.979  60.058  1.00                  
ATOM    575  CD  GLN A  46      64.396  82.985  61.704  1.00                  
ATOM    576  OE1 GLN A  46      65.010  83.686  62.494  1.00                  
ATOM    577  NE2 GLN A  46      63.559  82.094  62.185  1.00                  
ATOM    578 1HE2 GLN A  46      63.090  81.446  61.575  1.00                  
ATOM    579 2HE2 GLN A  46      63.537  81.986  63.195  1.00                  
ATOM    580  C   GLN A  46      67.060  82.997  58.394  1.00                  
ATOM    581  O   GLN A  46      66.943  84.209  58.351  1.00                  
ATOM    582  N   SER A  47      68.251  82.449  58.647  1.00                  
ATOM    583  H   SER A  47      68.344  81.441  58.718  1.00                  
ATOM    584  CA  SER A  47      69.435  83.291  58.848  1.00                  
ATOM    585  HA  SER A  47      69.124  84.144  59.453  1.00                  
ATOM    586  CB  SER A  47      70.527  82.568  59.639  1.00                  
ATOM    587  HB1 SER A  47      71.133  81.948  58.977  1.00                  
ATOM    588  HB2 SER A  47      70.075  81.944  60.402  1.00                  
ATOM    589  OG  SER A  47      71.326  83.524  60.315  1.00                  
ATOM    590  HG  SER A  47      70.817  83.783  61.118  1.00                  
ATOM    591  C   SER A  47      70.012  83.868  57.549  1.00                  
ATOM    592  O   SER A  47      70.799  84.822  57.605  1.00                  
ATOM    593  N   GLN A  48      69.641  83.343  56.379  1.00                  
ATOM    594  H   GLN A  48      69.028  82.535  56.370  1.00                  
ATOM    595  CA  GLN A  48      69.830  84.084  55.126  1.00                  
ATOM    596  HA  GLN A  48      70.796  84.586  55.177  1.00                  
ATOM    597  CB  GLN A  48      69.928  83.103  53.927  1.00                  
ATOM    598  HB1 GLN A  48      70.197  82.120  54.318  1.00                  
ATOM    599  HB2 GLN A  48      70.780  83.412  53.320  1.00                  
ATOM    600  CG  GLN A  48      68.720  82.901  52.983  1.00                  
ATOM    601  HG1 GLN A  48      67.788  82.918  53.536  1.00                  
ATOM    602  HG2 GLN A  48      68.799  81.911  52.536  1.00                  
ATOM    603  CD  GLN A  48      68.649  83.899  51.823  1.00                  
ATOM    604  OE1 GLN A  48      69.628  84.176  51.149  1.00                  
ATOM    605  NE2 GLN A  48      67.498  84.450  51.514  1.00                  
ATOM    606 1HE2 GLN A  48      66.653  84.220  52.052  1.00                  
ATOM    607 2HE2 GLN A  48      67.488  85.099  50.755  1.00                  
ATOM    608  C   GLN A  48      68.779  85.200  54.978  1.00                  
ATOM    609  O   GLN A  48      69.139  86.345  54.697  1.00                  
ATOM    610  N   ASP A  49      67.506  84.894  55.252  1.00                  
ATOM    611  H   ASP A  49      67.284  83.925  55.463  1.00                  
ATOM    612  CA  ASP A  49      66.387  85.815  55.012  1.00                  
ATOM    613  HA  ASP A  49      66.438  86.165  53.979  1.00                  
ATOM    614  CB  ASP A  49      65.050  85.082  55.204  1.00                  
ATOM    615  HB1 ASP A  49      64.237  85.779  54.996  1.00                  
ATOM    616  HB2 ASP A  49      64.964  84.771  56.247  1.00                  
ATOM    617  CG  ASP A  49      64.875  83.856  54.305  1.00                  
ATOM    618  OD1 ASP A  49      65.302  83.903  53.129  1.00                  
ATOM    619  OD2 ASP A  49      64.309  82.864  54.815  1.00                  
ATOM    620  C   ASP A  49      66.423  87.056  55.921  1.00                  
ATOM    621  O   ASP A  49      66.295  88.198  55.486  1.00                  
ATOM    622  N   LEU A  50      66.663  86.820  57.206  1.00                  
ATOM    623  H   LEU A  50      66.761  85.843  57.463  1.00                  
ATOM    624  CA  LEU A  50      66.886  87.793  58.260  1.00                  
ATOM    625  HA  LEU A  50      66.336  88.698  58.005  1.00                  
ATOM    626  CB  LEU A  50      66.348  87.273  59.617  1.00                  
ATOM    627  HB1 LEU A  50      66.782  87.876  60.415  1.00                  
ATOM    628  HB2 LEU A  50      66.707  86.258  59.778  1.00                  
ATOM    629  CG  LEU A  50      64.817  87.301  59.833  1.00                  
ATOM    630  HG  LEU A  50      64.617  86.792  60.777  1.00                  
ATOM    631  CD1 LEU A  50      64.287  88.733  59.966  1.00                  
ATOM    632 1HD1 LEU A  50      63.235  88.703  60.252  1.00                  
ATOM    633 2HD1 LEU A  50      64.847  89.266  60.734  1.00                  
ATOM    634 3HD1 LEU A  50      64.379  89.262  59.018  1.00                  
ATOM    635  CD2 LEU A  50      64.001  86.600  58.747  1.00                  
ATOM    636 1HD2 LEU A  50      62.961  86.518  59.062  1.00                  
ATOM    637 2HD2 LEU A  50      64.040  87.165  57.815  1.00                  
ATOM    638 3HD2 LEU A  50      64.400  85.604  58.571  1.00                  
ATOM    639  C   LEU A  50      68.360  88.191  58.285  1.00                  
ATOM    640  O   LEU A  50      69.035  88.103  59.309  1.00                  
ATOM    641  N   THR A  51      68.858  88.651  57.136  1.00                  
ATOM    642  H   THR A  51      68.251  88.625  56.318  1.00                  
ATOM    643  CA  THR A  51      70.213  89.193  56.956  1.00                  
ATOM    644  HA  THR A  51      70.903  88.419  57.288  1.00                  
ATOM    645  CB  THR A  51      70.519  89.497  55.474  1.00                  
ATOM    646  HB  THR A  51      70.694  90.568  55.361  1.00                  
ATOM    647  CG2 THR A  51      71.762  88.752  54.993  1.00                  
ATOM    648 1HG2 THR A  51      71.948  88.999  53.948  1.00                  
ATOM    649 2HG2 THR A  51      72.623  89.054  55.589  1.00                  
ATOM    650 3HG2 THR A  51      71.610  87.676  55.086  1.00                  
ATOM    651  OG1 THR A  51      69.463  89.142  54.609  1.00                  
ATOM    652  HG1 THR A  51      69.374  88.170  54.579  1.00                  
ATOM    653  C   THR A  51      70.496  90.418  57.843  1.00                  
ATOM    654  O   THR A  51      71.657  90.758  58.065  1.00                  
ATOM    655  N   ASN A  52      69.455  91.058  58.396  1.00                  
ATOM    656  H   ASN A  52      68.542  90.693  58.178  1.00                  
ATOM    657  CA  ASN A  52      69.548  92.093  59.432  1.00                  
ATOM    658  HA  ASN A  52      70.013  92.968  58.980  1.00                  
ATOM    659  CB  ASN A  52      68.118  92.466  59.886  1.00                  
ATOM    660  HB1 ASN A  52      67.594  91.560  60.193  1.00                  
ATOM    661  HB2 ASN A  52      67.573  92.910  59.054  1.00                  
ATOM    662  CG  ASN A  52      68.100  93.418  61.078  1.00                  
ATOM    663  OD1 ASN A  52      68.443  93.067  62.197  1.00                  
ATOM    664  ND2 ASN A  52      67.747  94.668  60.878  1.00                  
ATOM    665 1HD2 ASN A  52      67.496  94.997  59.965  1.00                  
ATOM    666 2HD2 ASN A  52      67.818  95.288  61.673  1.00                  
ATOM    667  C   ASN A  52      70.398  91.634  60.646  1.00                  
ATOM    668  O   ASN A  52      70.170  90.546  61.181  1.00                  
ATOM    669  N   PRO A  53      71.338  92.458  61.148  1.00                  
ATOM    670  CD  PRO A  53      71.547  93.855  60.790  1.00                  
ATOM    671  HD1 PRO A  53      70.638  94.443  60.912  1.00                  
ATOM    672  HD2 PRO A  53      71.906  93.919  59.761  1.00                  
ATOM    673  CG  PRO A  53      72.627  94.362  61.738  1.00                  
ATOM    674  HG1 PRO A  53      72.177  94.654  62.688  1.00                  
ATOM    675  HG2 PRO A  53      73.191  95.189  61.306  1.00                  
ATOM    676  CB  PRO A  53      73.492  93.120  61.931  1.00                  
ATOM    677  HB1 PRO A  53      74.050  93.162  62.868  1.00                  
ATOM    678  HB2 PRO A  53      74.183  93.028  61.092  1.00                  
ATOM    679  CA  PRO A  53      72.491  91.956  61.891  1.00                  
ATOM    680  HA  PRO A  53      72.948  91.164  61.298  1.00                  
ATOM    681  C   PRO A  53      72.275  91.383  63.299  1.00                  
ATOM    682  O   PRO A  53      73.001  90.468  63.691  1.00                  
ATOM    683  N   ALA A  54      71.320  91.864  64.094  1.00                  
ATOM    684  H   ALA A  54      70.699  92.582  63.742  1.00                  
ATOM    685  CA  ALA A  54      71.149  91.338  65.459  1.00                  
ATOM    686  HA  ALA A  54      72.122  91.266  65.946  1.00                  
ATOM    687  CB  ALA A  54      70.291  92.334  66.251  1.00                  
ATOM    688  HB1 ALA A  54      70.131  91.959  67.262  1.00                  
ATOM    689  HB2 ALA A  54      70.802  93.297  66.307  1.00                  
ATOM    690  HB3 ALA A  54      69.323  92.476  65.767  1.00                  
ATOM    691  C   ALA A  54      70.516  89.939  65.444  1.00                  
ATOM    692  O   ALA A  54      71.035  88.988  66.041  1.00                  
ATOM    693  N   ALA A  55      69.422  89.795  64.697  1.00                  
ATOM    694  H   ALA A  55      69.075  90.594  64.182  1.00                  
ATOM    695  CA  ALA A  55      68.768  88.510  64.504  1.00                  
ATOM    696  HA  ALA A  55      68.529  88.076  65.476  1.00                  
ATOM    697  CB  ALA A  55      67.459  88.747  63.739  1.00                  
ATOM    698  HB1 ALA A  55      66.949  87.796  63.581  1.00                  
ATOM    699  HB2 ALA A  55      66.807  89.409  64.312  1.00                  
ATOM    700  HB3 ALA A  55      67.666  89.201  62.767  1.00                  
ATOM    701  C   ALA A  55      69.672  87.527  63.752  1.00                  
ATOM    702  O   ALA A  55      69.777  86.369  64.155  1.00                  
ATOM    703  N   ALA A  56      70.395  88.003  62.734  1.00                  
ATOM    704  H   ALA A  56      70.190  88.932  62.376  1.00                  
ATOM    705  CA  ALA A  56      71.411  87.240  62.025  1.00                  
ATOM    706  HA  ALA A  56      70.943  86.383  61.541  1.00                  
ATOM    707  CB  ALA A  56      72.033  88.128  60.939  1.00                  
ATOM    708  HB1 ALA A  56      72.440  89.029  61.390  1.00                  
ATOM    709  HB2 ALA A  56      72.844  87.604  60.440  1.00                  
ATOM    710  HB3 ALA A  56      71.288  88.408  60.199  1.00                  
ATOM    711  C   ALA A  56      72.541  86.743  62.912  1.00                  
ATOM    712  O   ALA A  56      72.977  85.631  62.703  1.00                  
ATOM    713  N   THR A  57      73.039  87.513  63.881  1.00                  
ATOM    714  H   THR A  57      72.702  88.463  63.977  1.00                  
ATOM    715  CA  THR A  57      74.082  87.026  64.804  1.00                  
ATOM    716  HA  THR A  57      74.831  86.484  64.230  1.00                  
ATOM    717  CB  THR A  57      74.816  88.167  65.532  1.00                  
ATOM    718  HB  THR A  57      75.354  87.755  66.387  1.00                  
ATOM    719  CG2 THR A  57      75.823  88.857  64.616  1.00                  
ATOM    720 1HG2 THR A  57      76.304  89.677  65.151  1.00                  
ATOM    721 2HG2 THR A  57      76.589  88.144  64.314  1.00                  
ATOM    722 3HG2 THR A  57      75.333  89.247  63.724  1.00                  
ATOM    723  OG1 THR A  57      73.924  89.159  65.986  1.00                  
ATOM    724  HG1 THR A  57      73.732  89.717  65.212  1.00                  
ATOM    725  C   THR A  57      73.528  86.042  65.819  1.00                  
ATOM    726  O   THR A  57      74.225  85.077  66.141  1.00                  
ATOM    727  N   ARG A  58      72.268  86.198  66.270  1.00                  
ATOM    728  H   ARG A  58      71.731  87.002  65.958  1.00                  
ATOM    729  CA  ARG A  58      71.627  85.126  67.061  1.00                  
ATOM    730  HA  ARG A  58      72.259  84.905  67.920  1.00                  
ATOM    731  CB  ARG A  58      70.219  85.502  67.569  1.00                  
ATOM    732  HB1 ARG A  58      69.839  84.658  68.147  1.00                  
ATOM    733  HB2 ARG A  58      69.545  85.643  66.724  1.00                  
ATOM    734  CG  ARG A  58      70.131  86.753  68.457  1.00                  
ATOM    735  HG1 ARG A  58      69.150  86.775  68.934  1.00                  
ATOM    736  HG2 ARG A  58      70.201  87.634  67.830  1.00                  
ATOM    737  CD  ARG A  58      71.215  86.826  69.541  1.00                  
ATOM    738  HD1 ARG A  58      72.201  86.702  69.091  1.00                  
ATOM    739  HD2 ARG A  58      71.062  86.006  70.245  1.00                  
ATOM    740  NE  ARG A  58      71.187  88.110  70.263  1.00                  
ATOM    741  HE  ARG A  58      70.748  88.110  71.168  1.00                  
ATOM    742  CZ  ARG A  58      71.790  89.230  69.892  1.00                  
ATOM    743  NH1 ARG A  58      72.350  89.389  68.722  1.00                  
ATOM    744 1HH1 ARG A  58      72.199  88.717  67.981  1.00                  
ATOM    745 2HH1 ARG A  58      72.935  90.179  68.528  1.00                  
ATOM    746  NH2 ARG A  58      71.854  90.232  70.725  1.00                  
ATOM    747 1HH2 ARG A  58      71.474  90.151  71.653  1.00                  
ATOM    748 2HH2 ARG A  58      72.293  91.087  70.437  1.00                  
ATOM    749  C   ARG A  58      71.605  83.793  66.279  1.00                  
ATOM    750  O   ARG A  58      72.265  82.793  66.593  1.00                  
ATOM    751  N   THR A  59      70.921  83.846  65.149  1.00                  
ATOM    752  H   THR A  59      70.447  84.711  64.928  1.00                  
ATOM    753  CA  THR A  59      70.792  82.735  64.210  1.00                  
ATOM    754  HA  THR A  59      70.430  81.877  64.779  1.00                  
ATOM    755  CB  THR A  59      69.715  83.013  63.151  1.00                  
ATOM    756  HB  THR A  59      69.690  82.187  62.443  1.00                  
ATOM    757  CG2 THR A  59      68.327  83.165  63.771  1.00                  
ATOM    758 1HG2 THR A  59      67.603  83.357  62.979  1.00                  
ATOM    759 2HG2 THR A  59      68.049  82.239  64.274  1.00                  
ATOM    760 3HG2 THR A  59      68.301  83.986  64.486  1.00                  
ATOM    761  OG1 THR A  59      69.977  84.222  62.478  1.00                  
ATOM    762  HG1 THR A  59      69.686  84.944  63.059  1.00                  
ATOM    763  C   THR A  59      72.124  82.256  63.605  1.00                  
ATOM    764  O   THR A  59      72.134  81.164  63.047  1.00                  
ATOM    765  N   LYS A  60      73.255  82.959  63.833  1.00                  
ATOM    766  H   LYS A  60      73.113  83.901  64.167  1.00                  
ATOM    767  CA  LYS A  60      74.659  82.599  63.500  1.00                  
ATOM    768  HA  LYS A  60      74.604  81.694  62.898  1.00                  
ATOM    769  CB  LYS A  60      75.331  83.639  62.579  1.00                  
ATOM    770  HB1 LYS A  60      76.392  83.398  62.482  1.00                  
ATOM    771  HB2 LYS A  60      75.256  84.626  63.031  1.00                  
ATOM    772  CG  LYS A  60      74.712  83.618  61.172  1.00                  
ATOM    773  HG1 LYS A  60      73.632  83.672  61.257  1.00                  
ATOM    774  HG2 LYS A  60      74.963  82.674  60.681  1.00                  
ATOM    775  CD  LYS A  60      75.196  84.780  60.288  1.00                  
ATOM    776  HD1 LYS A  60      76.271  84.666  60.130  1.00                  
ATOM    777  HD2 LYS A  60      75.022  85.729  60.799  1.00                  
ATOM    778  CE  LYS A  60      74.492  84.797  58.915  1.00                  
ATOM    779  HE1 LYS A  60      74.541  83.791  58.492  1.00                  
ATOM    780  HE2 LYS A  60      75.047  85.471  58.258  1.00                  
ATOM    781  NZ  LYS A  60      73.082  85.243  59.013  1.00                  
ATOM    782  HZ1 LYS A  60      72.585  85.191  58.124  1.00                  
ATOM    783  HZ2 LYS A  60      72.540  84.627  59.619  1.00                  
ATOM    784  HZ3 LYS A  60      73.000  86.182  59.368  1.00                  
ATOM    785  C   LYS A  60      75.559  82.186  64.701  1.00                  
ATOM    786  O   LYS A  60      76.656  81.688  64.484  1.00                  
ATOM    787  N   LYS A  61      75.022  82.172  65.922  1.00                  
ATOM    788  H   LYS A  61      74.223  82.771  66.096  1.00                  
ATOM    789  CA  LYS A  61      75.015  80.960  66.785  1.00                  
ATOM    790  HA  LYS A  61      75.901  80.350  66.596  1.00                  
ATOM    791  CB  LYS A  61      75.013  81.390  68.269  1.00                  
ATOM    792  HB1 LYS A  61      74.885  80.527  68.925  1.00                  
ATOM    793  HB2 LYS A  61      74.179  82.066  68.459  1.00                  
ATOM    794  CG  LYS A  61      76.317  82.096  68.709  1.00                  
ATOM    795  HG1 LYS A  61      76.294  82.187  69.794  1.00                  
ATOM    796  HG2 LYS A  61      76.354  83.097  68.278  1.00                  
ATOM    797  CD  LYS A  61      77.594  81.329  68.284  1.00                  
ATOM    798  HD1 LYS A  61      77.786  81.563  67.237  1.00                  
ATOM    799  HD2 LYS A  61      77.391  80.263  68.346  1.00                  
ATOM    800  CE  LYS A  61      78.838  81.648  69.103  1.00                  
ATOM    801  HE1 LYS A  61      79.053  82.719  69.073  1.00                  
ATOM    802  HE2 LYS A  61      79.684  81.130  68.644  1.00                  
ATOM    803  NZ  LYS A  61      78.696  81.188  70.507  1.00                  
ATOM    804  HZ1 LYS A  61      78.260  80.258  70.531  1.00                  
ATOM    805  HZ2 LYS A  61      79.573  81.125  71.004  1.00                  
ATOM    806  HZ3 LYS A  61      78.071  81.790  71.017  1.00                  
ATOM    807  C   LYS A  61      73.808  80.083  66.357  1.00                  
ATOM    808  O   LYS A  61      73.053  79.647  67.180  1.00                  
ATOM    809  N   LYS A  62      73.624  80.011  65.018  1.00                  
ATOM    810  H   LYS A  62      73.671  80.879  64.535  1.00                  
ATOM    811  CA  LYS A  62      73.777  78.878  64.014  1.00                  
ATOM    812  HA  LYS A  62      73.204  79.130  63.142  1.00                  
ATOM    813  CB  LYS A  62      75.243  78.749  63.573  1.00                  
ATOM    814  HB1 LYS A  62      75.865  78.454  64.415  1.00                  
ATOM    815  HB2 LYS A  62      75.582  79.724  63.242  1.00                  
ATOM    816  CG  LYS A  62      75.580  77.786  62.404  1.00                  
ATOM    817  HG1 LYS A  62      75.547  76.761  62.760  1.00                  
ATOM    818  HG2 LYS A  62      76.619  77.962  62.122  1.00                  
ATOM    819  CD  LYS A  62      74.719  77.920  61.126  1.00                  
ATOM    820  HD1 LYS A  62      75.349  78.358  60.353  1.00                  
ATOM    821  HD2 LYS A  62      73.879  78.590  61.265  1.00                  
ATOM    822  CE  LYS A  62      74.216  76.568  60.621  1.00                  
ATOM    823  HE1 LYS A  62      75.031  75.844  60.646  1.00                  
ATOM    824  HE2 LYS A  62      73.884  76.673  59.589  1.00                  
ATOM    825  NZ  LYS A  62      73.092  76.048  61.429  1.00                  
ATOM    826  HZ1 LYS A  62      72.757  75.140  61.098  1.00                  
ATOM    827  HZ2 LYS A  62      73.336  75.902  62.404  1.00                  
ATOM    828  HZ3 LYS A  62      72.252  76.633  61.415  1.00                  
ATOM    829  C   LYS A  62      73.091  77.603  64.387  1.00                  
ATOM    830  O   LYS A  62      73.588  76.510  64.119  1.00                  
ATOM    831  N   GLU A  63      72.016  77.793  65.110  1.00                  
ATOM    832  H   GLU A  63      71.660  78.746  65.189  1.00                  
ATOM    833  CA  GLU A  63      71.485  76.697  65.900  1.00                  
ATOM    834  HA  GLU A  63      70.803  77.121  66.634  1.00                  
ATOM    835  CB  GLU A  63      70.650  75.792  64.964  1.00                  
ATOM    836  HB1 GLU A  63      69.974  75.213  65.582  1.00                  
ATOM    837  HB2 GLU A  63      71.294  75.114  64.406  1.00                  
ATOM    838  CG  GLU A  63      69.759  76.580  63.972  1.00                  
ATOM    839  HG1 GLU A  63      69.410  77.496  64.454  1.00                  
ATOM    840  HG2 GLU A  63      68.879  75.961  63.786  1.00                  
ATOM    841  CD  GLU A  63      70.447  76.895  62.631  1.00                  
ATOM    842  OE1 GLU A  63      70.437  76.012  61.757  1.00                  
ATOM    843  OE2 GLU A  63      71.080  77.961  62.443  1.00                  
ATOM    844  C   GLU A  63      72.643  76.061  66.676  1.00                  
ATOM    845  O   GLU A  63      72.706  74.887  66.799  1.00                  
ATOM    846  N   GLU A  64      73.626  76.859  67.129  1.00                  
ATOM    847  H   GLU A  64      73.483  77.846  66.985  1.00                  
ATOM    848  CA  GLU A  64      74.918  76.449  67.686  1.00                  
ATOM    849  HA  GLU A  64      75.498  75.917  66.928  1.00                  
ATOM    850  CB  GLU A  64      75.691  77.696  68.149  1.00                  
ATOM    851  HB1 GLU A  64      74.963  78.393  68.554  1.00                  
ATOM    852  HB2 GLU A  64      76.139  78.160  67.274  1.00                  
ATOM    853  CG  GLU A  64      76.789  77.501  69.217  1.00                  
ATOM    854  HG1 GLU A  64      77.705  77.967  68.850  1.00                  
ATOM    855  HG2 GLU A  64      77.019  76.447  69.361  1.00                  
ATOM    856  CD  GLU A  64      76.396  78.159  70.548  1.00                  
ATOM    857  OE1 GLU A  64      75.618  77.581  71.342  1.00                  
ATOM    858  OE2 GLU A  64      76.845  79.301  70.804  1.00                  
ATOM    859  C   GLU A  64      74.676  75.490  68.842  1.00                  
ATOM    860  O   GLU A  64      75.253  74.410  68.908  1.00                  
ATOM    861  N   LYS A  65      73.735  75.852  69.709  1.00                  
ATOM    862  H   LYS A  65      73.310  76.753  69.576  1.00                  
ATOM    863  CA  LYS A  65      73.241  74.976  70.758  1.00                  
ATOM    864  HA  LYS A  65      74.097  74.574  71.287  1.00                  
ATOM    865  CB  LYS A  65      72.388  75.793  71.747  1.00                  
ATOM    866  HB1 LYS A  65      71.379  75.382  71.815  1.00                  
ATOM    867  HB2 LYS A  65      72.299  76.817  71.385  1.00                  
ATOM    868  CG  LYS A  65      73.030  75.775  73.145  1.00                  
ATOM    869  HG1 LYS A  65      74.109  75.909  73.059  1.00                  
ATOM    870  HG2 LYS A  65      72.852  74.799  73.599  1.00                  
ATOM    871  CD  LYS A  65      72.475  76.864  74.079  1.00                  
ATOM    872  HD1 LYS A  65      72.925  76.741  75.065  1.00                  
ATOM    873  HD2 LYS A  65      71.397  76.720  74.185  1.00                  
ATOM    874  CE  LYS A  65      72.740  78.292  73.573  1.00                  
ATOM    875  HE1 LYS A  65      72.334  78.993  74.307  1.00                  
ATOM    876  HE2 LYS A  65      72.189  78.437  72.640  1.00                  
ATOM    877  NZ  LYS A  65      74.183  78.562  73.351  1.00                  
ATOM    878  HZ1 LYS A  65      74.340  79.462  72.924  1.00                  
ATOM    879  HZ2 LYS A  65      74.721  78.503  74.201  1.00                  
ATOM    880  HZ3 LYS A  65      74.599  77.906  72.677  1.00                  
ATOM    881  C   LYS A  65      72.465  73.772  70.231  1.00                  
ATOM    882  O   LYS A  65      72.532  72.713  70.844  1.00                  
ATOM    883  N   PHE A  66      71.805  73.899  69.085  1.00                  
ATOM    884  H   PHE A  66      71.901  74.766  68.579  1.00                  
ATOM    885  CA  PHE A  66      71.249  72.789  68.321  1.00                  
ATOM    886  HA  PHE A  66      70.779  72.154  69.067  1.00                  
ATOM    887  CB  PHE A  66      70.117  73.229  67.378  1.00                  
ATOM    888  HB1 PHE A  66      70.500  73.223  66.357  1.00                  
ATOM    889  HB2 PHE A  66      69.841  74.252  67.636  1.00                  
ATOM    890  CG  PHE A  66      68.838  72.397  67.400  1.00                  
ATOM    891  CD1 PHE A  66      67.632  73.005  67.004  1.00                  
ATOM    892  HD1 PHE A  66      67.629  74.031  66.668  1.00                  
ATOM    893  CE1 PHE A  66      66.423  72.288  67.052  1.00                  
ATOM    894  HE1 PHE A  66      65.495  72.771  66.781  1.00                  
ATOM    895  CZ  PHE A  66      66.410  70.959  67.508  1.00                  
ATOM    896  HZ  PHE A  66      65.484  70.408  67.552  1.00                  
ATOM    897  CE2 PHE A  66      67.605  70.342  67.904  1.00                  
ATOM    898  HE2 PHE A  66      67.601  69.317  68.249  1.00                  
ATOM    899  CD2 PHE A  66      68.815  71.046  67.814  1.00                  
ATOM    900  HD2 PHE A  66      69.718  70.525  68.078  1.00                  
ATOM    901  C   PHE A  66      72.280  71.914  67.581  1.00                  
ATOM    902  O   PHE A  66      71.949  70.823  67.159  1.00                  
ATOM    903  N   GLN A  67      73.548  72.303  67.492  1.00                  
ATOM    904  H   GLN A  67      73.721  73.277  67.712  1.00                  
ATOM    905  CA  GLN A  67      74.599  71.614  66.745  1.00                  
ATOM    906  HA  GLN A  67      74.175  70.806  66.153  1.00                  
ATOM    907  CB  GLN A  67      75.306  72.577  65.782  1.00                  
ATOM    908  HB1 GLN A  67      76.195  72.071  65.401  1.00                  
ATOM    909  HB2 GLN A  67      75.626  73.472  66.315  1.00                  
ATOM    910  CG  GLN A  67      74.433  72.972  64.581  1.00                  
ATOM    911  HG1 GLN A  67      73.628  73.636  64.883  1.00                  
ATOM    912  HG2 GLN A  67      73.983  72.074  64.158  1.00                  
ATOM    913  CD  GLN A  67      75.242  73.654  63.484  1.00                  
ATOM    914  OE1 GLN A  67      76.354  74.127  63.672  1.00                  
ATOM    915  NE2 GLN A  67      74.762  73.668  62.265  1.00                  
ATOM    916 1HE2 GLN A  67      73.799  73.339  62.103  1.00                  
ATOM    917 2HE2 GLN A  67      75.360  73.964  61.525  1.00                  
ATOM    918  C   GLN A  67      75.602  70.990  67.712  1.00                  
ATOM    919  O   GLN A  67      76.206  69.961  67.413  1.00                  
ATOM    920  N   THR A  68      75.700  71.519  68.935  1.00                  
ATOM    921  H   THR A  68      75.289  72.434  69.088  1.00                  
ATOM    922  CA  THR A  68      76.169  70.738  70.075  1.00                  
ATOM    923  HA  THR A  68      77.003  70.141  69.719  1.00                  
ATOM    924  CB  THR A  68      76.786  71.578  71.206  1.00                  
ATOM    925  HB  THR A  68      77.678  72.070  70.817  1.00                  
ATOM    926  CG2 THR A  68      75.895  72.650  71.814  1.00                  
ATOM    927 1HG2 THR A  68      75.887  73.499  71.137  1.00                  
ATOM    928 2HG2 THR A  68      74.884  72.282  71.968  1.00                  
ATOM    929 3HG2 THR A  68      76.313  72.990  72.761  1.00                  
ATOM    930  OG1 THR A  68      77.190  70.738  72.268  1.00                  
ATOM    931  HG1 THR A  68      77.941  70.231  71.928  1.00                  
ATOM    932  C   THR A  68      75.130  69.726  70.556  1.00                  
ATOM    933  O   THR A  68      75.499  68.585  70.848  1.00                  
ATOM    934  N   LEU A  69      73.835  70.067  70.569  1.00                  
ATOM    935  H   LEU A  69      73.562  71.020  70.366  1.00                  
ATOM    936  CA  LEU A  69      72.781  69.060  70.675  1.00                  
ATOM    937  HA  LEU A  69      72.934  68.521  71.608  1.00                  
ATOM    938  CB  LEU A  69      71.386  69.706  70.733  1.00                  
ATOM    939  HB1 LEU A  69      71.233  70.252  69.809  1.00                  
ATOM    940  HB2 LEU A  69      71.374  70.417  71.559  1.00                  
ATOM    941  CG  LEU A  69      70.193  68.741  70.902  1.00                  
ATOM    942  HG  LEU A  69      70.044  68.186  69.977  1.00                  
ATOM    943  CD1 LEU A  69      70.383  67.746  72.051  1.00                  
ATOM    944 1HD1 LEU A  69      69.479  67.145  72.157  1.00                  
ATOM    945 2HD1 LEU A  69      71.204  67.066  71.825  1.00                  
ATOM    946 3HD1 LEU A  69      70.571  68.278  72.981  1.00                  
ATOM    947  CD2 LEU A  69      68.930  69.546  71.216  1.00                  
ATOM    948 1HD2 LEU A  69      68.062  68.886  71.236  1.00                  
ATOM    949 2HD2 LEU A  69      69.017  70.046  72.181  1.00                  
ATOM    950 3HD2 LEU A  69      68.767  70.301  70.449  1.00                  
ATOM    951  C   LEU A  69      72.945  68.033  69.555  1.00                  
ATOM    952  O   LEU A  69      73.075  66.868  69.879  1.00                  
ATOM    953  N   GLU A  70      73.130  68.431  68.295  1.00                  
ATOM    954  H   GLU A  70      72.909  69.387  68.043  1.00                  
ATOM    955  CA  GLU A  70      73.327  67.487  67.197  1.00                  
ATOM    956  HA  GLU A  70      72.697  66.637  67.443  1.00                  
ATOM    957  CB  GLU A  70      72.815  67.989  65.836  1.00                  
ATOM    958  HB1 GLU A  70      73.188  67.321  65.060  1.00                  
ATOM    959  HB2 GLU A  70      73.218  68.975  65.620  1.00                  
ATOM    960  CG  GLU A  70      71.281  68.006  65.691  1.00                  
ATOM    961  HG1 GLU A  70      71.067  68.009  64.623  1.00                  
ATOM    962  HG2 GLU A  70      70.872  68.923  66.107  1.00                  
ATOM    963  CD  GLU A  70      70.578  66.809  66.347  1.00                  
ATOM    964  OE1 GLU A  70      70.724  65.684  65.815  1.00                  
ATOM    965  OE2 GLU A  70      69.966  67.008  67.419  1.00                  
ATOM    966  C   GLU A  70      74.685  66.786  67.104  1.00                  
ATOM    967  O   GLU A  70      74.806  65.830  66.347  1.00                  
ATOM    968  N   SER A  71      75.655  67.101  67.959  1.00                  
ATOM    969  H   SER A  71      75.551  67.944  68.508  1.00                  
ATOM    970  CA  SER A  71      76.835  66.251  68.213  1.00                  
ATOM    971  HA  SER A  71      76.862  65.456  67.469  1.00                  
ATOM    972  CB  SER A  71      78.145  67.026  68.029  1.00                  
ATOM    973  HB1 SER A  71      78.321  67.166  66.962  1.00                  
ATOM    974  HB2 SER A  71      78.977  66.454  68.441  1.00                  
ATOM    975  OG  SER A  71      78.092  68.297  68.638  1.00                  
ATOM    976  HG  SER A  71      77.522  68.856  68.078  1.00                  
ATOM    977  C   SER A  71      76.765  65.515  69.558  1.00                  
ATOM    978  O   SER A  71      77.695  64.808  69.941  1.00                  
ATOM    979  N   ARG A  72      75.603  65.587  70.219  1.00                  
ATOM    980  H   ARG A  72      74.950  66.307  69.932  1.00                  
ATOM    981  CA  ARG A  72      75.151  64.662  71.275  1.00                  
ATOM    982  HA  ARG A  72      75.908  63.886  71.411  1.00                  
ATOM    983  CB  ARG A  72      75.016  65.452  72.583  1.00                  
ATOM    984  HB1 ARG A  72      74.528  64.833  73.337  1.00                  
ATOM    985  HB2 ARG A  72      74.398  66.330  72.396  1.00                  
ATOM    986  CG  ARG A  72      76.393  65.874  73.125  1.00                  
ATOM    987  HG1 ARG A  72      76.959  66.411  72.363  1.00                  
ATOM    988  HG2 ARG A  72      76.947  64.972  73.385  1.00                  
ATOM    989  CD  ARG A  72      76.281  66.757  74.373  1.00                  
ATOM    990  HD1 ARG A  72      77.238  66.713  74.898  1.00                  
ATOM    991  HD2 ARG A  72      75.521  66.355  75.046  1.00                  
ATOM    992  NE  ARG A  72      76.012  68.169  74.035  1.00                  
ATOM    993  HE  ARG A  72      76.815  68.726  73.790  1.00                  
ATOM    994  CZ  ARG A  72      74.851  68.799  73.996  1.00                  
ATOM    995  NH1 ARG A  72      73.716  68.196  74.210  1.00                  
ATOM    996 1HH1 ARG A  72      73.731  67.200  74.333  1.00                  
ATOM    997 2HH1 ARG A  72      72.848  68.682  74.086  1.00                  
ATOM    998  NH2 ARG A  72      74.819  70.072  73.737  1.00                  
ATOM    999 1HH2 ARG A  72      75.678  70.507  73.413  1.00                  
ATOM   1000 2HH2 ARG A  72      73.946  70.562  73.677  1.00                  
ATOM   1001  C   ARG A  72      73.867  63.891  70.913  1.00                  
ATOM   1002  O   ARG A  72      73.293  63.210  71.760  1.00                  
ATOM   1003  N   LYS A  73      73.438  64.001  69.651  1.00                  
ATOM   1004  H   LYS A  73      73.915  64.710  69.122  1.00                  
ATOM   1005  CA  LYS A  73      72.272  63.364  69.024  1.00                  
ATOM   1006  HA  LYS A  73      72.015  62.501  69.640  1.00                  
ATOM   1007  CB  LYS A  73      71.066  64.319  69.033  1.00                  
ATOM   1008  HB1 LYS A  73      71.364  65.247  68.554  1.00                  
ATOM   1009  HB2 LYS A  73      70.804  64.553  70.066  1.00                  
ATOM   1010  CG  LYS A  73      69.812  63.791  68.312  1.00                  
ATOM   1011  HG1 LYS A  73      70.059  63.637  67.263  1.00                  
ATOM   1012  HG2 LYS A  73      69.044  64.566  68.342  1.00                  
ATOM   1013  CD  LYS A  73      69.211  62.498  68.897  1.00                  
ATOM   1014  HD1 LYS A  73      68.575  62.760  69.743  1.00                  
ATOM   1015  HD2 LYS A  73      69.985  61.819  69.252  1.00                  
ATOM   1016  CE  LYS A  73      68.373  61.784  67.828  1.00                  
ATOM   1017  HE1 LYS A  73      67.789  62.537  67.295  1.00                  
ATOM   1018  HE2 LYS A  73      67.685  61.087  68.313  1.00                  
ATOM   1019  NZ  LYS A  73      69.238  61.036  66.886  1.00                  
ATOM   1020  HZ1 LYS A  73      70.118  61.513  66.712  1.00                  
ATOM   1021  HZ2 LYS A  73      69.489  60.123  67.277  1.00                  
ATOM   1022  HZ3 LYS A  73      68.794  60.801  66.012  1.00                  
ATOM   1023  C   LYS A  73      72.616  62.770  67.642  1.00                  
ATOM   1024  O   LYS A  73      71.934  61.844  67.195  1.00                  
ATOM   1025  N   LYS A  74      73.757  63.140  67.044  1.00                  
ATOM   1026  H   LYS A  74      74.208  63.986  67.361  1.00                  
ATOM   1027  CA  LYS A  74      74.586  62.229  66.233  1.00                  
ATOM   1028  HA  LYS A  74      73.970  61.377  65.953  1.00                  
ATOM   1029  CB  LYS A  74      75.030  62.889  64.906  1.00                  
ATOM   1030  HB1 LYS A  74      75.795  62.252  64.460  1.00                  
ATOM   1031  HB2 LYS A  74      75.501  63.850  65.093  1.00                  
ATOM   1032  CG  LYS A  74      73.912  63.039  63.841  1.00                  
ATOM   1033  HG1 LYS A  74      73.415  62.075  63.722  1.00                  
ATOM   1034  HG2 LYS A  74      74.396  63.275  62.893  1.00                  
ATOM   1035  CD  LYS A  74      72.840  64.119  64.095  1.00                  
ATOM   1036  HD1 LYS A  74      73.328  65.088  64.204  1.00                  
ATOM   1037  HD2 LYS A  74      72.304  63.888  65.012  1.00                  
ATOM   1038  CE  LYS A  74      71.816  64.183  62.945  1.00                  
ATOM   1039  HE1 LYS A  74      71.293  63.225  62.891  1.00                  
ATOM   1040  HE2 LYS A  74      72.339  64.334  61.999  1.00                  
ATOM   1041  NZ  LYS A  74      70.815  65.266  63.125  1.00                  
ATOM   1042  HZ1 LYS A  74      70.376  65.244  64.051  1.00                  
ATOM   1043  HZ2 LYS A  74      71.217  66.184  63.058  1.00                  
ATOM   1044  HZ3 LYS A  74      70.075  65.225  62.410  1.00                  
ATOM   1045  C   LYS A  74      75.726  61.669  67.088  1.00                  
ATOM   1046  O   LYS A  74      75.992  62.154  68.180  1.00                  
ATOM   1047  N   GLY A  75      76.276  60.538  66.640  1.00                  
ATOM   1048  H   GLY A  75      76.118  60.303  65.675  1.00                  
ATOM   1049  CA  GLY A  75      76.626  59.424  67.547  1.00                  
ATOM   1050  HA1 GLY A  75      76.909  59.816  68.526  1.00                  
ATOM   1051  HA2 GLY A  75      77.475  58.877  67.137  1.00                  
ATOM   1052  C   GLY A  75      75.460  58.444  67.744  1.00                  
ATOM   1053  O   GLY A  75      75.628  57.366  68.309  1.00                  
ATOM   1054  N   GLU A  76      74.281  58.827  67.238  1.00                  
ATOM   1055  H   GLU A  76      74.284  59.698  66.743  1.00                  
ATOM   1056  CA  GLU A  76      72.957  58.450  67.737  1.00                  
ATOM   1057  HA  GLU A  76      72.288  59.197  67.310  1.00                  
ATOM   1058  CB  GLU A  76      72.534  57.080  67.154  1.00                  
ATOM   1059  HB1 GLU A  76      73.075  56.283  67.666  1.00                  
ATOM   1060  HB2 GLU A  76      72.836  57.060  66.106  1.00                  
ATOM   1061  CG  GLU A  76      71.024  56.769  67.190  1.00                  
ATOM   1062  HG1 GLU A  76      70.787  56.329  68.160  1.00                  
ATOM   1063  HG2 GLU A  76      70.801  56.018  66.429  1.00                  
ATOM   1064  CD  GLU A  76      70.162  58.021  66.968  1.00                  
ATOM   1065  OE1 GLU A  76      70.196  58.625  65.875  1.00                  
ATOM   1066  OE2 GLU A  76      69.602  58.538  67.959  1.00                  
ATOM   1067  C   GLU A  76      72.807  58.644  69.259  1.00                  
ATOM   1068  O   GLU A  76      73.719  59.150  69.916  1.00                  
ATOM   1069  N   ALA A  77      71.667  58.275  69.841  1.00                  
ATOM   1070  H   ALA A  77      70.871  58.030  69.256  1.00                  
ATOM   1071  CA  ALA A  77      71.514  58.034  71.267  1.00                  
ATOM   1072  HA  ALA A  77      71.827  58.924  71.815  1.00                  
ATOM   1073  CB  ALA A  77      70.026  57.783  71.558  1.00                  
ATOM   1074  HB1 ALA A  77      69.883  57.601  72.624  1.00                  
ATOM   1075  HB2 ALA A  77      69.438  58.653  71.263  1.00                  
ATOM   1076  HB3 ALA A  77      69.675  56.912  71.001  1.00                  
ATOM   1077  C   ALA A  77      72.426  56.849  71.699  1.00                  
ATOM   1078  O   ALA A  77      71.976  55.733  71.962  1.00                  
ATOM   1079  N   GLY A  78      73.743  57.081  71.677  1.00                  
ATOM   1080  H   GLY A  78      74.027  58.001  71.349  1.00                  
ATOM   1081  CA  GLY A  78      74.795  56.146  72.061  1.00                  
ATOM   1082  HA1 GLY A  78      74.655  55.881  73.110  1.00                  
ATOM   1083  HA2 GLY A  78      75.758  56.649  71.967  1.00                  
ATOM   1084  C   GLY A  78      74.857  54.833  71.253  1.00                  
ATOM   1085  O   GLY A  78      74.629  53.737  71.783  1.00                  
ATOM   1086  N   LYS A  79      75.194  54.955  69.960  1.00                  
ATOM   1087  H   LYS A  79      75.363  55.903  69.629  1.00                  
ATOM   1088  CA  LYS A  79      75.283  53.880  68.947  1.00                  
ATOM   1089  HA  LYS A  79      75.247  54.399  67.989  1.00                  
ATOM   1090  CB  LYS A  79      76.654  53.170  69.012  1.00                  
ATOM   1091  HB1 LYS A  79      76.626  52.373  69.756  1.00                  
ATOM   1092  HB2 LYS A  79      77.391  53.897  69.357  1.00                  
ATOM   1093  CG  LYS A  79      77.185  52.620  67.668  1.00                  
ATOM   1094  HG1 LYS A  79      78.210  52.291  67.847  1.00                  
ATOM   1095  HG2 LYS A  79      77.233  53.429  66.938  1.00                  
ATOM   1096  CD  LYS A  79      76.429  51.425  67.056  1.00                  
ATOM   1097  HD1 LYS A  79      76.148  50.747  67.862  1.00                  
ATOM   1098  HD2 LYS A  79      77.108  50.879  66.400  1.00                  
ATOM   1099  CE  LYS A  79      75.204  51.839  66.223  1.00                  
ATOM   1100  HE1 LYS A  79      75.483  51.858  65.166  1.00                  
ATOM   1101  HE2 LYS A  79      74.903  52.848  66.509  1.00                  
ATOM   1102  NZ  LYS A  79      74.062  50.919  66.429  1.00                  
ATOM   1103  HZ1 LYS A  79      73.230  51.178  65.920  1.00                  
ATOM   1104  HZ2 LYS A  79      74.262  49.958  66.138  1.00                  
ATOM   1105  HZ3 LYS A  79      73.793  50.853  67.408  1.00                  
ATOM   1106  C   LYS A  79      74.061  52.968  68.971  1.00                  
ATOM   1107  O   LYS A  79      74.187  51.753  69.121  1.00                  
ATOM   1108  N   ALA A  80      72.903  53.593  68.760  1.00                  
ATOM   1109  H   ALA A  80      72.934  54.594  68.667  1.00                  
ATOM   1110  CA  ALA A  80      71.576  53.016  68.943  1.00                  
ATOM   1111  HA  ALA A  80      70.885  53.851  69.073  1.00                  
ATOM   1112  CB  ALA A  80      71.115  52.276  67.680  1.00                  
ATOM   1113  HB1 ALA A  80      70.052  52.051  67.780  1.00                  
ATOM   1114  HB2 ALA A  80      71.253  52.902  66.800  1.00                  
ATOM   1115  HB3 ALA A  80      71.649  51.335  67.570  1.00                  
ATOM   1116  C   ALA A  80      71.505  52.195  70.231  1.00                  
ATOM   1117  O   ALA A  80      71.733  50.993  70.203  1.00                  
ATOM   1118  N   GLU A  81      71.312  52.851  71.376  1.00                  
ATOM   1119  H   GLU A  81      71.152  53.852  71.328  1.00                  
ATOM   1120  CA  GLU A  81      71.046  52.190  72.657  1.00                  
ATOM   1121  HA  GLU A  81      71.188  52.939  73.435  1.00                  
ATOM   1122  CB  GLU A  81      69.569  51.719  72.732  1.00                  
ATOM   1123  HB1 GLU A  81      69.343  51.537  73.784  1.00                  
ATOM   1124  HB2 GLU A  81      69.468  50.763  72.216  1.00                  
ATOM   1125  CG  GLU A  81      68.488  52.664  72.178  1.00                  
ATOM   1126  HG1 GLU A  81      68.694  53.681  72.521  1.00                  
ATOM   1127  HG2 GLU A  81      67.525  52.364  72.595  1.00                  
ATOM   1128  CD  GLU A  81      68.394  52.610  70.642  1.00                  
ATOM   1129  OE1 GLU A  81      68.143  51.506  70.097  1.00                  
ATOM   1130  OE2 GLU A  81      68.659  53.659  70.014  1.00                  
ATOM   1131  C   GLU A  81      72.016  51.010  72.980  1.00                  
ATOM   1132  O   GLU A  81      71.590  49.890  73.279  1.00                  
ATOM   1133  N   LYS A  82      73.339  51.215  72.867  1.00                  
ATOM   1134  H   LYS A  82      73.623  52.147  72.566  1.00                  
ATOM   1135  CA  LYS A  82      74.398  50.177  73.014  1.00                  
ATOM   1136  HA  LYS A  82      75.277  50.691  72.624  1.00                  
ATOM   1137  CB  LYS A  82      74.770  49.916  74.507  1.00                  
ATOM   1138  HB1 LYS A  82      74.437  50.772  75.096  1.00                  
ATOM   1139  HB2 LYS A  82      75.861  49.954  74.541  1.00                  
ATOM   1140  CG  LYS A  82      74.399  48.632  75.298  1.00                  
ATOM   1141  HG1 LYS A  82      74.976  48.687  76.223  1.00                  
ATOM   1142  HG2 LYS A  82      74.774  47.740  74.803  1.00                  
ATOM   1143  CD  LYS A  82      72.933  48.428  75.732  1.00                  
ATOM   1144  HD1 LYS A  82      72.341  49.312  75.505  1.00                  
ATOM   1145  HD2 LYS A  82      72.928  48.341  76.819  1.00                  
ATOM   1146  CE  LYS A  82      72.257  47.154  75.185  1.00                  
ATOM   1147  HE1 LYS A  82      71.294  47.039  75.690  1.00                  
ATOM   1148  HE2 LYS A  82      72.869  46.280  75.433  1.00                  
ATOM   1149  NZ  LYS A  82      72.026  47.212  73.725  1.00                  
ATOM   1150  HZ1 LYS A  82      72.906  47.200  73.214  1.00                  
ATOM   1151  HZ2 LYS A  82      71.475  46.436  73.385  1.00                  
ATOM   1152  HZ3 LYS A  82      71.569  48.087  73.470  1.00                  
ATOM   1153  C   LYS A  82      74.291  48.983  72.049  1.00                  
ATOM   1154  O   LYS A  82      74.430  47.829  72.448  1.00                  
ATOM   1155  N   LYS A  83      74.015  49.253  70.770  1.00                  
ATOM   1156  H   LYS A  83      73.886  50.236  70.541  1.00                  
ATOM   1157  CA  LYS A  83      73.462  48.308  69.783  1.00                  
ATOM   1158  HA  LYS A  83      73.222  48.900  68.903  1.00                  
ATOM   1159  CB  LYS A  83      74.427  47.198  69.322  1.00                  
ATOM   1160  HB1 LYS A  83      73.855  46.564  68.645  1.00                  
ATOM   1161  HB2 LYS A  83      74.734  46.593  70.174  1.00                  
ATOM   1162  CG  LYS A  83      75.671  47.661  68.563  1.00                  
ATOM   1163  HG1 LYS A  83      76.453  47.922  69.277  1.00                  
ATOM   1164  HG2 LYS A  83      75.419  48.553  67.992  1.00                  
ATOM   1165  CD  LYS A  83      76.200  46.605  67.568  1.00                  
ATOM   1166  HD1 LYS A  83      77.081  47.035  67.091  1.00                  
ATOM   1167  HD2 LYS A  83      75.464  46.454  66.778  1.00                  
ATOM   1168  CE  LYS A  83      76.611  45.235  68.142  1.00                  
ATOM   1169  HE1 LYS A  83      77.150  45.389  69.082  1.00                  
ATOM   1170  HE2 LYS A  83      77.307  44.783  67.430  1.00                  
ATOM   1171  NZ  LYS A  83      75.473  44.297  68.347  1.00                  
ATOM   1172  HZ1 LYS A  83      75.794  43.366  68.575  1.00                  
ATOM   1173  HZ2 LYS A  83      74.891  44.575  69.138  1.00                  
ATOM   1174  HZ3 LYS A  83      74.867  44.211  67.533  1.00                  
ATOM   1175  C   LYS A  83      72.132  47.693  70.225  1.00                  
ATOM   1176  O   LYS A  83      72.104  46.670  70.911  1.00                  
ATOM   1177  N   SER A  84      71.027  48.230  69.738  1.00                  
ATOM   1178  H   SER A  84      71.076  49.153  69.315  1.00                  
ATOM   1179  CA  SER A  84      69.788  47.492  69.534  1.00                  
ATOM   1180  HA  SER A  84      69.542  46.973  70.460  1.00                  
ATOM   1181  CB  SER A  84      68.616  48.443  69.249  1.00                  
ATOM   1182  HB1 SER A  84      68.204  48.773  70.204  1.00                  
ATOM   1183  HB2 SER A  84      67.832  47.921  68.699  1.00                  
ATOM   1184  OG  SER A  84      69.027  49.589  68.536  1.00                  
ATOM   1185  HG  SER A  84      68.676  50.372  69.039  1.00                  
ATOM   1186  C   SER A  84      69.941  46.403  68.462  1.00                  
ATOM   1187  O   SER A  84      69.224  45.414  68.502  1.00                  
ATOM   1188  N   GLU A  85      70.986  46.446  67.624  1.00                  
ATOM   1189  H   GLU A  85      71.445  47.350  67.512  1.00                  
ATOM   1190  CA  GLU A  85      71.491  45.285  66.853  1.00                  
ATOM   1191  HA  GLU A  85      70.622  44.753  66.461  1.00                  
ATOM   1192  CB  GLU A  85      72.357  45.708  65.641  1.00                  
ATOM   1193  HB1 GLU A  85      72.192  44.971  64.853  1.00                  
ATOM   1194  HB2 GLU A  85      73.412  45.647  65.910  1.00                  
ATOM   1195  CG  GLU A  85      72.123  47.099  65.042  1.00                  
ATOM   1196  HG1 GLU A  85      71.056  47.331  65.025  1.00                  
ATOM   1197  HG2 GLU A  85      72.482  47.096  64.011  1.00                  
ATOM   1198  CD  GLU A  85      72.908  48.148  65.832  1.00                  
ATOM   1199  OE1 GLU A  85      74.123  48.329  65.589  1.00                  
ATOM   1200  OE2 GLU A  85      72.344  48.792  66.738  1.00                  
ATOM   1201  C   GLU A  85      72.286  44.273  67.710  1.00                  
ATOM   1202  O   GLU A  85      73.041  43.453  67.185  1.00                  
ATOM   1203  N   SER A  86      72.230  44.360  69.043  1.00                  
ATOM   1204  H   SER A  86      71.746  45.149  69.456  1.00                  
ATOM   1205  CA  SER A  86      72.504  43.216  69.925  1.00                  
ATOM   1206  HA  SER A  86      73.107  42.469  69.409  1.00                  
ATOM   1207  CB  SER A  86      73.242  43.611  71.211  1.00                  
ATOM   1208  HB1 SER A  86      73.305  42.737  71.863  1.00                  
ATOM   1209  HB2 SER A  86      72.681  44.382  71.740  1.00                  
ATOM   1210  OG  SER A  86      74.562  44.057  70.960  1.00                  
ATOM   1211  HG  SER A  86      74.961  44.150  71.837  1.00                  
ATOM   1212  C   SER A  86      71.211  42.498  70.374  1.00                  
ATOM   1213  O   SER A  86      71.268  41.442  70.999  1.00                  
ATOM   1214  N   THR A  87      70.042  43.091  70.111  1.00                  
ATOM   1215  H   THR A  87      70.038  43.834  69.423  1.00                  
ATOM   1216  CA  THR A  87      68.810  43.034  70.920  1.00                  
ATOM   1217  HA  THR A  87      68.144  43.808  70.537  1.00                  
ATOM   1218  CB  THR A  87      68.057  41.699  70.760  1.00                  
ATOM   1219  HB  THR A  87      68.657  40.880  71.159  1.00                  
ATOM   1220  CG2 THR A  87      66.695  41.704  71.454  1.00                  
ATOM   1221 1HG2 THR A  87      66.169  40.771  71.252  1.00                  
ATOM   1222 2HG2 THR A  87      66.825  41.790  72.533  1.00                  
ATOM   1223 3HG2 THR A  87      66.098  42.544  71.098  1.00                  
ATOM   1224  OG1 THR A  87      67.790  41.451  69.400  1.00                  
ATOM   1225  HG1 THR A  87      67.124  40.761  69.363  1.00                  
ATOM   1226  C   THR A  87      69.035  43.369  72.400  1.00                  
ATOM   1227  O   THR A  87      68.552  44.382  72.895  1.00                  
ATOM   1228  N   GLU A  88      69.823  42.561  73.098  1.00                  
ATOM   1229  H   GLU A  88      70.283  41.815  72.586  1.00                  
ATOM   1230  CA  GLU A  88      70.019  42.574  74.548  1.00                  
ATOM   1231  HA  GLU A  88      69.634  43.496  74.983  1.00                  
ATOM   1232  CB  GLU A  88      69.182  41.389  75.092  1.00                  
ATOM   1233  HB1 GLU A  88      69.464  40.505  74.527  1.00                  
ATOM   1234  HB2 GLU A  88      68.137  41.581  74.846  1.00                  
ATOM   1235  CG  GLU A  88      69.244  41.057  76.595  1.00                  
ATOM   1236  HG1 GLU A  88      68.267  41.251  77.042  1.00                  
ATOM   1237  HG2 GLU A  88      69.962  41.712  77.093  1.00                  
ATOM   1238  CD  GLU A  88      69.641  39.585  76.813  1.00                  
ATOM   1239  OE1 GLU A  88      70.806  39.244  76.505  1.00                  
ATOM   1240  OE2 GLU A  88      68.805  38.772  77.258  1.00                  
ATOM   1241  C   GLU A  88      71.543  42.535  74.797  1.00                  
ATOM   1242  O   GLU A  88      72.255  43.415  74.297  1.00                  
ATOM   1243  N   GLU A  89      72.064  41.497  75.458  1.00                  
ATOM   1244  H   GLU A  89      71.445  40.890  75.990  1.00                  
ATOM   1245  CA  GLU A  89      73.250  40.803  74.949  1.00                  
ATOM   1246  HA  GLU A  89      73.982  41.543  74.627  1.00                  
ATOM   1247  CB  GLU A  89      73.921  39.919  76.005  1.00                  
ATOM   1248  HB1 GLU A  89      74.844  39.525  75.580  1.00                  
ATOM   1249  HB2 GLU A  89      73.260  39.085  76.182  1.00                  
ATOM   1250  CG  GLU A  89      74.251  40.558  77.361  1.00                  
ATOM   1251  HG1 GLU A  89      73.340  40.965  77.804  1.00                  
ATOM   1252  HG2 GLU A  89      74.955  41.379  77.200  1.00                  
ATOM   1253  CD  GLU A  89      74.852  39.514  78.321  1.00                  
ATOM   1254  OE1 GLU A  89      74.403  38.339  78.258  1.00                  
ATOM   1255  OE2 GLU A  89      75.749  39.888  79.108  1.00                  
ATOM   1256  C   GLU A  89      72.884  39.955  73.728  1.00                  
ATOM   1257  O   GLU A  89      73.605  39.967  72.729  1.00                  
ATOM   1258  N   LYS A  90      71.761  39.224  73.823  1.00                  
ATOM   1259  H   LYS A  90      71.248  39.271  74.705  1.00                  
ATOM   1260  CA  LYS A  90      71.403  38.120  72.931  1.00                  
ATOM   1261  HA  LYS A  90      71.908  38.270  71.979  1.00                  
ATOM   1262  CB  LYS A  90      71.883  36.799  73.567  1.00                  
ATOM   1263  HB1 LYS A  90      71.757  36.011  72.825  1.00                  
ATOM   1264  HB2 LYS A  90      71.207  36.585  74.391  1.00                  
ATOM   1265  CG  LYS A  90      73.342  36.732  74.084  1.00                  
ATOM   1266  HG1 LYS A  90      73.650  37.679  74.497  1.00                  
ATOM   1267  HG2 LYS A  90      74.002  36.532  73.240  1.00                  
ATOM   1268  CD  LYS A  90      73.618  35.700  75.193  1.00                  
ATOM   1269  HD1 LYS A  90      74.607  35.900  75.608  1.00                  
ATOM   1270  HD2 LYS A  90      73.655  34.710  74.736  1.00                  
ATOM   1271  CE  LYS A  90      72.602  35.643  76.349  1.00                  
ATOM   1272  HE1 LYS A  90      72.950  34.896  77.064  1.00                  
ATOM   1273  HE2 LYS A  90      71.650  35.281  75.945  1.00                  
ATOM   1274  NZ  LYS A  90      72.378  36.935  77.054  1.00                  
ATOM   1275  HZ1 LYS A  90      71.897  37.624  76.476  1.00                  
ATOM   1276  HZ2 LYS A  90      71.746  36.818  77.828  1.00                  
ATOM   1277  HZ3 LYS A  90      73.238  37.360  77.417  1.00                  
ATOM   1278  C   LYS A  90      69.885  38.024  72.725  1.00                  
ATOM   1279  O   LYS A  90      69.126  38.142  73.683  1.00                  
ATOM   1280  N   PRO A  91      69.414  37.693  71.512  1.00                  
ATOM   1281  CD  PRO A  91      70.132  37.704  70.245  1.00                  
ATOM   1282  HD1 PRO A  91      71.053  37.122  70.301  1.00                  
ATOM   1283  HD2 PRO A  91      70.351  38.735  69.965  1.00                  
ATOM   1284  CG  PRO A  91      69.182  37.078  69.221  1.00                  
ATOM   1285  HG1 PRO A  91      69.382  36.007  69.146  1.00                  
ATOM   1286  HG2 PRO A  91      69.273  37.554  68.245  1.00                  
ATOM   1287  CB  PRO A  91      67.798  37.297  69.832  1.00                  
ATOM   1288  HB1 PRO A  91      67.074  36.561  69.479  1.00                  
ATOM   1289  HB2 PRO A  91      67.454  38.307  69.601  1.00                  
ATOM   1290  CA  PRO A  91      68.058  37.185  71.337  1.00                  
ATOM   1291  HA  PRO A  91      67.342  37.806  71.878  1.00                  
ATOM   1292  C   PRO A  91      67.911  35.744  71.831  1.00                  
ATOM   1293  O   PRO A  91      66.783  35.286  71.946  1.00                  
ATOM   1294  N   ASP A  92      68.996  35.009  72.113  1.00                  
ATOM   1295  H   ASP A  92      69.916  35.418  72.061  1.00                  
ATOM   1296  CA  ASP A  92      68.870  33.627  72.592  1.00                  
ATOM   1297  HA  ASP A  92      68.109  33.157  71.968  1.00                  
ATOM   1298  CB  ASP A  92      70.147  32.792  72.354  1.00                  
ATOM   1299  HB1 ASP A  92      70.611  33.101  71.415  1.00                  
ATOM   1300  HB2 ASP A  92      69.839  31.752  72.235  1.00                  
ATOM   1301  CG  ASP A  92      71.191  32.847  73.473  1.00                  
ATOM   1302  OD1 ASP A  92      71.882  31.830  73.690  1.00                  
ATOM   1303  OD2 ASP A  92      71.323  33.929  74.081  1.00                  
ATOM   1304  C   ASP A  92      68.337  33.527  74.030  1.00                  
ATOM   1305  O   ASP A  92      67.571  32.612  74.321  1.00                  
ATOM   1306  N   THR A  93      68.626  34.494  74.907  1.00                  
ATOM   1307  H   THR A  93      69.363  35.154  74.686  1.00                  
ATOM   1308  CA  THR A  93      67.990  34.591  76.231  1.00                  
ATOM   1309  HA  THR A  93      67.977  33.591  76.662  1.00                  
ATOM   1310  CB  THR A  93      68.741  35.511  77.205  1.00                  
ATOM   1311  HB  THR A  93      68.034  36.053  77.834  1.00                  
ATOM   1312  CG2 THR A  93      69.661  34.690  78.109  1.00                  
ATOM   1313 1HG2 THR A  93      70.362  34.117  77.500  1.00                  
ATOM   1314 2HG2 THR A  93      70.208  35.358  78.773  1.00                  
ATOM   1315 3HG2 THR A  93      69.063  34.006  78.711  1.00                  
ATOM   1316  OG1 THR A  93      69.562  36.425  76.531  1.00                  
ATOM   1317  HG1 THR A  93      69.235  37.333  76.764  1.00                  
ATOM   1318  C   THR A  93      66.525  35.019  76.156  1.00                  
ATOM   1319  O   THR A  93      65.697  34.471  76.885  1.00                  
ATOM   1320  N   ASP A  94      66.166  35.935  75.251  1.00                  
ATOM   1321  H   ASP A  94      66.882  36.387  74.699  1.00                  
ATOM   1322  CA  ASP A  94      64.754  36.256  75.007  1.00                  
ATOM   1323  HA  ASP A  94      64.305  36.560  75.955  1.00                  
ATOM   1324  CB  ASP A  94      64.605  37.433  74.028  1.00                  
ATOM   1325  HB1 ASP A  94      65.038  37.165  73.063  1.00                  
ATOM   1326  HB2 ASP A  94      65.145  38.297  74.418  1.00                  
ATOM   1327  CG  ASP A  94      63.124  37.801  73.849  1.00                  
ATOM   1328  OD1 ASP A  94      62.534  37.418  72.818  1.00                  
ATOM   1329  OD2 ASP A  94      62.547  38.387  74.793  1.00                  
ATOM   1330  C   ASP A  94      63.974  35.033  74.507  1.00                  
ATOM   1331  O   ASP A  94      62.884  34.766  75.004  1.00                  
ATOM   1332  N   LEU A  95      64.561  34.248  73.598  1.00                  
ATOM   1333  H   LEU A  95      65.442  34.566  73.206  1.00                  
ATOM   1334  CA  LEU A  95      64.029  32.968  73.131  1.00                  
ATOM   1335  HA  LEU A  95      63.047  33.154  72.705  1.00                  
ATOM   1336  CB  LEU A  95      64.949  32.456  72.001  1.00                  
ATOM   1337  HB1 LEU A  95      65.956  32.331  72.392  1.00                  
ATOM   1338  HB2 LEU A  95      65.000  33.244  71.249  1.00                  
ATOM   1339  CG  LEU A  95      64.563  31.160  71.260  1.00                  
ATOM   1340  HG  LEU A  95      65.157  31.136  70.346  1.00                  
ATOM   1341  CD1 LEU A  95      64.897  29.879  72.029  1.00                  
ATOM   1342 1HD1 LEU A  95      64.774  29.020  71.371  1.00                  
ATOM   1343 2HD1 LEU A  95      65.932  29.913  72.370  1.00                  
ATOM   1344 3HD1 LEU A  95      64.239  29.750  72.886  1.00                  
ATOM   1345  CD2 LEU A  95      63.091  31.129  70.846  1.00                  
ATOM   1346 1HD2 LEU A  95      62.908  30.258  70.218  1.00                  
ATOM   1347 2HD2 LEU A  95      62.450  31.066  71.726  1.00                  
ATOM   1348 3HD2 LEU A  95      62.848  32.029  70.284  1.00                  
ATOM   1349  C   LEU A  95      63.858  31.965  74.280  1.00                  
ATOM   1350  O   LEU A  95      62.829  31.293  74.363  1.00                  
ATOM   1351  N   ALA A  96      64.832  31.897  75.190  1.00                  
ATOM   1352  H   ALA A  96      65.675  32.438  75.033  1.00                  
ATOM   1353  CA  ALA A  96      64.761  31.058  76.376  1.00                  
ATOM   1354  HA  ALA A  96      64.605  30.038  76.034  1.00                  
ATOM   1355  CB  ALA A  96      66.094  31.100  77.133  1.00                  
ATOM   1356  HB1 ALA A  96      66.068  30.378  77.949  1.00                  
ATOM   1357  HB2 ALA A  96      66.911  30.846  76.457  1.00                  
ATOM   1358  HB3 ALA A  96      66.264  32.092  77.549  1.00                  
ATOM   1359  C   ALA A  96      63.558  31.426  77.260  1.00                  
ATOM   1360  O   ALA A  96      62.762  30.550  77.587  1.00                  
ATOM   1361  N   ASP A  97      63.349  32.709  77.575  1.00                  
ATOM   1362  H   ASP A  97      64.033  33.403  77.282  1.00                  
ATOM   1363  CA  ASP A  97      62.122  33.157  78.256  1.00                  
ATOM   1364  HA  ASP A  97      62.032  32.624  79.205  1.00                  
ATOM   1365  CB  ASP A  97      62.244  34.650  78.585  1.00                  
ATOM   1366  HB1 ASP A  97      62.495  35.198  77.677  1.00                  
ATOM   1367  HB2 ASP A  97      63.066  34.790  79.290  1.00                  
ATOM   1368  CG  ASP A  97      60.961  35.226  79.194  1.00                  
ATOM   1369  OD1 ASP A  97      60.675  34.921  80.370  1.00                  
ATOM   1370  OD2 ASP A  97      60.290  35.994  78.463  1.00                  
ATOM   1371  C   ASP A  97      60.842  32.825  77.451  1.00                  
ATOM   1372  O   ASP A  97      59.826  32.415  78.009  1.00                  
ATOM   1373  N   LYS A  98      60.906  32.900  76.116  1.00                  
ATOM   1374  H   LYS A  98      61.779  33.233  75.716  1.00                  
ATOM   1375  CA  LYS A  98      59.833  32.501  75.191  1.00                  
ATOM   1376  HA  LYS A  98      58.896  32.902  75.578  1.00                  
ATOM   1377  CB  LYS A  98      60.075  33.078  73.776  1.00                  
ATOM   1378  HB1 LYS A  98      59.817  32.319  73.035  1.00                  
ATOM   1379  HB2 LYS A  98      61.131  33.283  73.632  1.00                  
ATOM   1380  CG  LYS A  98      59.254  34.330  73.410  1.00                  
ATOM   1381  HG1 LYS A  98      58.240  34.250  73.806  1.00                  
ATOM   1382  HG2 LYS A  98      59.180  34.361  72.322  1.00                  
ATOM   1383  CD  LYS A  98      59.897  35.650  73.852  1.00                  
ATOM   1384  HD1 LYS A  98      59.449  36.476  73.299  1.00                  
ATOM   1385  HD2 LYS A  98      60.951  35.617  73.582  1.00                  
ATOM   1386  CE  LYS A  98      59.730  35.920  75.349  1.00                  
ATOM   1387  HE1 LYS A  98      59.558  34.978  75.874  1.00                  
ATOM   1388  HE2 LYS A  98      58.854  36.551  75.512  1.00                  
ATOM   1389  NZ  LYS A  98      60.932  36.559  75.920  1.00                  
ATOM   1390  HZ1 LYS A  98      60.806  36.681  76.926  1.00                  
ATOM   1391  HZ2 LYS A  98      61.734  35.951  75.786  1.00                  
ATOM   1392  HZ3 LYS A  98      61.192  37.442  75.473  1.00                  
ATOM   1393  C   LYS A  98      59.582  30.978  75.103  1.00                  
ATOM   1394  O   LYS A  98      58.611  30.604  74.443  1.00                  
ATOM   1395  N   TYR A  99      60.400  30.102  75.712  1.00                  
ATOM   1396  H   TYR A  99      61.172  30.498  76.236  1.00                  
ATOM   1397  CA  TYR A  99      60.520  28.672  75.338  1.00                  
ATOM   1398  HA  TYR A  99      61.103  28.666  74.417  1.00                  
ATOM   1399  CB  TYR A  99      61.318  27.878  76.396  1.00                  
ATOM   1400  HB1 TYR A  99      60.740  27.005  76.706  1.00                  
ATOM   1401  HB2 TYR A  99      61.441  28.477  77.297  1.00                  
ATOM   1402  CG  TYR A  99      62.666  27.362  75.921  1.00                  
ATOM   1403  CD1 TYR A  99      62.748  26.576  74.753  1.00                  
ATOM   1404  HD1 TYR A  99      61.851  26.337  74.196  1.00                  
ATOM   1405  CE1 TYR A  99      63.997  26.102  74.306  1.00                  
ATOM   1406  HE1 TYR A  99      64.067  25.505  73.410  1.00                  
ATOM   1407  CZ  TYR A  99      65.170  26.417  75.021  1.00                  
ATOM   1408  OH  TYR A  99      66.371  25.960  74.581  1.00                  
ATOM   1409  HH  TYR A  99      67.092  26.325  75.095  1.00                  
ATOM   1410  CE2 TYR A  99      65.088  27.185  76.203  1.00                  
ATOM   1411  HE2 TYR A  99      65.981  27.422  76.760  1.00                  
ATOM   1412  CD2 TYR A  99      63.834  27.639  76.658  1.00                  
ATOM   1413  HD2 TYR A  99      63.765  28.219  77.568  1.00                  
ATOM   1414  C   TYR A  99      59.231  27.892  75.006  1.00                  
ATOM   1415  O   TYR A  99      59.238  27.089  74.076  1.00                  
ATOM   1416  N   ALA A 100      58.128  28.096  75.735  1.00                  
ATOM   1417  H   ALA A 100      58.169  28.797  76.459  1.00                  
ATOM   1418  CA  ALA A 100      56.818  27.555  75.365  1.00                  
ATOM   1419  HA  ALA A 100      56.913  26.477  75.222  1.00                  
ATOM   1420  CB  ALA A 100      55.843  27.822  76.520  1.00                  
ATOM   1421  HB1 ALA A 100      54.870  27.384  76.288  1.00                  
ATOM   1422  HB2 ALA A 100      56.221  27.373  77.439  1.00                  
ATOM   1423  HB3 ALA A 100      55.722  28.897  76.665  1.00                  
ATOM   1424  C   ALA A 100      56.360  28.163  74.022  1.00                  
ATOM   1425  O   ALA A 100      57.000  28.980  73.361  1.00                  
TER
END
