# Supplementary material for: Effective Identification of Bacterial Type III Secretion Signals Using Joint Element Features
Source: PLoS One. 2013 Apr 4;8(4):e59754. doi: 10.1371/journal.pone.0059754 (PMC3617162; doi:10.1371/journal.pone.0059754)
Supplement: Zip file S1 — Predicted 3D structure of T3S and non-T3S signal sequences. (ZIP) [file pone.0059754.s017.zip › Supplemental_Zip_FileS1.Predicted_structure/Pos/model21.pdb]

HEADER protein
METHOD
METHOD    The models are generated by I-TASSER which combines the
METHOD    methods of threading, ab initio modeling and structural
METHOD    refinement. The procedure is fully automated.
METHOD
METHOD    Please cite following articles when you use the I-TASSER server:
METHOD 1. Ambrish Roy, Alper Kucukural, Yang Zhang. I-TASSER: a unified
METHOD    platform for automated protein structure and function prediction.
METHOD    Nature Protocols, vol 5, 725-738 (2010). 
METHOD 2. Yang Zhang. I-TASSER server for protein 3D structure prediction.
METHOD    BMC Bioinformatics, vol 9, 40 (2008).
METHOD
MODEL  1
REMARK PARENT N/A (Threading alignments from the templates are below the Z-score cut-off)
ATOM      1  N   THR A   1      46.012  66.353  46.567  1.00                  
ATOM      2  CA  THR A   1      46.314  66.870  47.916  1.00                  
ATOM      3  HA  THR A   1      46.483  67.943  47.845  1.00                  
ATOM      4  CB  THR A   1      45.133  66.628  48.869  1.00                  
ATOM      5  HB  THR A   1      45.431  66.826  49.899  1.00                  
ATOM      6  CG2 THR A   1      43.930  67.508  48.532  1.00                  
ATOM      7 1HG2 THR A   1      43.122  67.296  49.232  1.00                  
ATOM      8 2HG2 THR A   1      44.210  68.557  48.623  1.00                  
ATOM      9 3HG2 THR A   1      43.588  67.313  47.516  1.00                  
ATOM     10  OG1 THR A   1      44.717  65.289  48.743  1.00                  
ATOM     11  HG1 THR A   1      44.834  65.092  47.806  1.00                  
ATOM     12  C   THR A   1      47.581  66.264  48.528  1.00                  
ATOM     13  O   THR A   1      48.014  66.667  49.605  1.00                  
ATOM     14  N   THR A   2      48.192  65.294  47.844  1.00                  
ATOM     15  H   THR A   2      47.770  65.029  46.964  1.00                  
ATOM     16  CA  THR A   2      49.203  64.390  48.413  1.00                  
ATOM     17  HA  THR A   2      49.488  64.735  49.405  1.00                  
ATOM     18  CB  THR A   2      48.626  62.970  48.582  1.00                  
ATOM     19  HB  THR A   2      49.431  62.297  48.879  1.00                  
ATOM     20  CG2 THR A   2      47.525  62.898  49.637  1.00                  
ATOM     21 1HG2 THR A   2      47.217  61.861  49.768  1.00                  
ATOM     22 2HG2 THR A   2      47.898  63.282  50.587  1.00                  
ATOM     23 3HG2 THR A   2      46.664  63.488  49.326  1.00                  
ATOM     24  OG1 THR A   2      48.078  62.519  47.358  1.00                  
ATOM     25  HG1 THR A   2      48.756  62.731  46.695  1.00                  
ATOM     26  C   THR A   2      50.451  64.280  47.531  1.00                  
ATOM     27  O   THR A   2      50.339  63.780  46.407  1.00                  
ATOM     28  N   PRO A   3      51.642  64.683  48.017  1.00                  
ATOM     29  CD  PRO A   3      51.862  65.526  49.181  1.00                  
ATOM     30  HD1 PRO A   3      51.785  64.923  50.088  1.00                  
ATOM     31  HD2 PRO A   3      51.154  66.356  49.215  1.00                  
ATOM     32  CG  PRO A   3      53.286  66.051  49.028  1.00                  
ATOM     33  HG1 PRO A   3      53.736  66.289  49.992  1.00                  
ATOM     34  HG2 PRO A   3      53.283  66.927  48.377  1.00                  
ATOM     35  CB  PRO A   3      54.005  64.897  48.331  1.00                  
ATOM     36  HB1 PRO A   3      54.352  64.194  49.085  1.00                  
ATOM     37  HB2 PRO A   3      54.847  65.252  47.736  1.00                  
ATOM     38  CA  PRO A   3      52.922  64.254  47.452  1.00                  
ATOM     39  HA  PRO A   3      52.999  64.660  46.443  1.00                  
ATOM     40  C   PRO A   3      53.061  62.729  47.376  1.00                  
ATOM     41  O   PRO A   3      52.292  61.978  47.969  1.00                  
ATOM     42  N   THR A   4      54.104  62.271  46.692  1.00                  
ATOM     43  H   THR A   4      54.717  62.938  46.245  1.00                  
ATOM     44  CA  THR A   4      54.506  60.863  46.606  1.00                  
ATOM     45  HA  THR A   4      54.123  60.324  47.471  1.00                  
ATOM     46  CB  THR A   4      53.938  60.205  45.335  1.00                  
ATOM     47  HB  THR A   4      52.860  60.103  45.463  1.00                  
ATOM     48  CG2 THR A   4      54.174  60.971  44.030  1.00                  
ATOM     49 1HG2 THR A   4      53.730  60.425  43.197  1.00                  
ATOM     50 2HG2 THR A   4      53.702  61.952  44.081  1.00                  
ATOM     51 3HG2 THR A   4      55.242  61.094  43.846  1.00                  
ATOM     52  OG1 THR A   4      54.483  58.920  45.148  1.00                  
ATOM     53  HG1 THR A   4      54.168  58.618  44.294  1.00                  
ATOM     54  C   THR A   4      56.026  60.821  46.646  1.00                  
ATOM     55  O   THR A   4      56.722  61.557  45.944  1.00                  
ATOM     56  N   LEU A   5      56.519  59.911  47.468  1.00                  
ATOM     57  H   LEU A   5      55.852  59.423  48.059  1.00                  
ATOM     58  CA  LEU A   5      57.731  59.173  47.186  1.00                  
ATOM     59  HA  LEU A   5      58.003  59.350  46.144  1.00                  
ATOM     60  CB  LEU A   5      58.875  59.647  48.095  1.00                  
ATOM     61  HB1 LEU A   5      58.632  59.392  49.125  1.00                  
ATOM     62  HB2 LEU A   5      58.943  60.735  48.031  1.00                  
ATOM     63  CG  LEU A   5      60.245  59.050  47.729  1.00                  
ATOM     64  HG  LEU A   5      60.187  57.964  47.742  1.00                  
ATOM     65  CD1 LEU A   5      60.747  59.495  46.352  1.00                  
ATOM     66 1HD1 LEU A   5      61.750  59.103  46.184  1.00                  
ATOM     67 2HD1 LEU A   5      60.097  59.117  45.564  1.00                  
ATOM     68 3HD1 LEU A   5      60.781  60.584  46.303  1.00                  
ATOM     69  CD2 LEU A   5      61.271  59.490  48.768  1.00                  
ATOM     70 1HD2 LEU A   5      62.230  59.014  48.561  1.00                  
ATOM     71 2HD2 LEU A   5      61.393  60.574  48.746  1.00                  
ATOM     72 3HD2 LEU A   5      60.932  59.190  49.757  1.00                  
ATOM     73  C   LEU A   5      57.330  57.739  47.334  1.00                  
ATOM     74  O   LEU A   5      56.631  57.425  48.291  1.00                  
ATOM     75  N   ILE A   6      57.750  56.867  46.422  1.00                  
ATOM     76  H   ILE A   6      58.337  57.160  45.655  1.00                  
ATOM     77  CA  ILE A   6      57.414  55.465  46.585  1.00                  
ATOM     78  HA  ILE A   6      57.249  55.348  47.650  1.00                  
ATOM     79  CB  ILE A   6      56.023  55.160  46.039  1.00                  
ATOM     80  HB  ILE A   6      55.339  55.874  46.480  1.00                  
ATOM     81  CG2 ILE A   6      55.857  55.334  44.537  1.00                  
ATOM     82 1HG2 ILE A   6      54.805  55.330  44.267  1.00                  
ATOM     83 2HG2 ILE A   6      56.271  56.292  44.227  1.00                  
ATOM     84 3HG2 ILE A   6      56.336  54.505  44.035  1.00                  
ATOM     85  CG1 ILE A   6      55.643  53.754  46.488  1.00                  
ATOM     86 1HG1 ILE A   6      56.355  53.135  46.002  1.00                  
ATOM     87 2HG1 ILE A   6      54.696  53.490  46.062  1.00                  
ATOM     88  CD1 ILE A   6      55.636  53.399  47.989  1.00                  
ATOM     89  HD1 ILE A   6      54.841  52.693  48.203  1.00                  
ATOM     90  HD2 ILE A   6      56.552  52.935  48.323  1.00                  
ATOM     91  HD3 ILE A   6      55.499  54.278  48.588  1.00                  
ATOM     92  C   ILE A   6      58.604  54.518  46.367  1.00                  
ATOM     93  O   ILE A   6      59.422  54.668  45.468  1.00                  
ATOM     94  N   VAL A   7      58.708  53.597  47.330  1.00                  
ATOM     95  H   VAL A   7      58.062  53.725  48.094  1.00                  
ATOM     96  CA  VAL A   7      59.615  52.457  47.504  1.00                  
ATOM     97  HA  VAL A   7      60.489  52.628  46.876  1.00                  
ATOM     98  CB  VAL A   7      60.129  52.309  48.958  1.00                  
ATOM     99  HB  VAL A   7      60.600  53.248  49.239  1.00                  
ATOM    100  CG1 VAL A   7      59.004  52.010  49.965  1.00                  
ATOM    101 1HG1 VAL A   7      59.425  51.972  50.970  1.00                  
ATOM    102 2HG1 VAL A   7      58.244  52.786  49.949  1.00                  
ATOM    103 3HG1 VAL A   7      58.543  51.046  49.744  1.00                  
ATOM    104  CG2 VAL A   7      61.226  51.248  49.104  1.00                  
ATOM    105 1HG2 VAL A   7      61.707  51.339  50.074  1.00                  
ATOM    106 2HG2 VAL A   7      60.815  50.242  49.026  1.00                  
ATOM    107 3HG2 VAL A   7      61.981  51.387  48.328  1.00                  
ATOM    108  C   VAL A   7      58.972  51.148  47.029  1.00                  
ATOM    109  O   VAL A   7      59.595  50.108  46.876  1.00                  
ATOM    110  N   THR A   8      57.695  51.286  46.721  1.00                  
ATOM    111  H   THR A   8      57.328  52.182  46.977  1.00                  
ATOM    112  CA  THR A   8      56.822  50.545  45.839  1.00                  
ATOM    113  HA  THR A   8      57.265  49.565  45.655  1.00                  
ATOM    114  CB  THR A   8      55.511  50.290  46.649  1.00                  
ATOM    115  HB  THR A   8      55.562  50.885  47.554  1.00                  
ATOM    116  CG2 THR A   8      54.093  50.494  46.107  1.00                  
ATOM    117 1HG2 THR A   8      53.374  50.322  46.909  1.00                  
ATOM    118 2HG2 THR A   8      53.964  51.509  45.759  1.00                  
ATOM    119 3HG2 THR A   8      53.872  49.821  45.292  1.00                  
ATOM    120  OG1 THR A   8      55.550  48.973  47.116  1.00                  
ATOM    121  HG1 THR A   8      54.829  48.836  47.742  1.00                  
ATOM    122  C   THR A   8      56.801  51.278  44.472  1.00                  
ATOM    123  O   THR A   8      55.768  51.815  44.075  1.00                  
ATOM    124  N   PRO A   9      57.985  51.448  43.830  1.00                  
ATOM    125  CD  PRO A   9      59.124  50.554  43.845  1.00                  
ATOM    126  HD1 PRO A   9      59.067  49.953  42.952  1.00                  
ATOM    127  HD2 PRO A   9      59.148  49.859  44.671  1.00                  
ATOM    128  CG  PRO A   9      60.358  51.444  43.775  1.00                  
ATOM    129  HG1 PRO A   9      61.238  50.921  43.420  1.00                  
ATOM    130  HG2 PRO A   9      60.558  51.904  44.741  1.00                  
ATOM    131  CB  PRO A   9      59.898  52.498  42.781  1.00                  
ATOM    132  HB1 PRO A   9      59.977  52.107  41.768  1.00                  
ATOM    133  HB2 PRO A   9      60.467  53.422  42.884  1.00                  
ATOM    134  CA  PRO A   9      58.430  52.679  43.170  1.00                  
ATOM    135  HA  PRO A   9      58.367  53.438  43.929  1.00                  
ATOM    136  C   PRO A   9      57.574  53.160  42.011  1.00                  
ATOM    137  O   PRO A   9      56.988  52.364  41.283  1.00                  
ATOM    138  N   PRO A  10      57.492  54.480  41.795  1.00                  
ATOM    139  CD  PRO A  10      58.319  55.549  42.357  1.00                  
ATOM    140  HD1 PRO A  10      59.368  55.399  42.100  1.00                  
ATOM    141  HD2 PRO A  10      58.223  55.599  43.438  1.00                  
ATOM    142  CG  PRO A  10      57.813  56.850  41.726  1.00                  
ATOM    143  HG1 PRO A  10      58.495  57.160  40.933  1.00                  
ATOM    144  HG2 PRO A  10      57.713  57.644  42.467  1.00                  
ATOM    145  CB  PRO A  10      56.456  56.475  41.121  1.00                  
ATOM    146  HB1 PRO A  10      56.214  57.091  40.254  1.00                  
ATOM    147  HB2 PRO A  10      55.676  56.570  41.876  1.00                  
ATOM    148  CA  PRO A  10      56.629  54.998  40.753  1.00                  
ATOM    149  HA  PRO A  10      55.663  54.492  40.741  1.00                  
ATOM    150  C   PRO A  10      57.287  54.872  39.380  1.00                  
ATOM    151  O   PRO A  10      56.673  55.103  38.342  1.00                  
ATOM    152  N   SER A  11      58.579  54.567  39.378  1.00                  
ATOM    153  H   SER A  11      59.022  54.370  40.265  1.00                  
ATOM    154  CA  SER A  11      59.436  54.419  38.228  1.00                  
ATOM    155  HA  SER A  11      58.871  53.943  37.431  1.00                  
ATOM    156  CB  SER A  11      59.893  55.803  37.732  1.00                  
ATOM    157  HB1 SER A  11      60.746  55.685  37.062  1.00                  
ATOM    158  HB2 SER A  11      60.193  56.415  38.585  1.00                  
ATOM    159  OG  SER A  11      58.830  56.407  37.032  1.00                  
ATOM    160  HG  SER A  11      57.990  56.151  37.448  1.00                  
ATOM    161  C   SER A  11      60.628  53.576  38.597  1.00                  
ATOM    162  O   SER A  11      60.998  53.512  39.778  1.00                  
ATOM    163  N   PRO A  12      61.253  52.925  37.597  1.00                  
ATOM    164  CD  PRO A  12      60.811  52.784  36.215  1.00                  
ATOM    165  HD1 PRO A  12      61.006  53.709  35.670  1.00                  
ATOM    166  HD2 PRO A  12      59.757  52.518  36.151  1.00                  
ATOM    167  CG  PRO A  12      61.660  51.656  35.636  1.00                  
ATOM    168  HG1 PRO A  12      61.807  51.768  34.562  1.00                  
ATOM    169  HG2 PRO A  12      61.201  50.694  35.860  1.00                  
ATOM    170  CB  PRO A  12      62.970  51.792  36.408  1.00                  
ATOM    171  HB1 PRO A  12      63.600  52.532  35.913  1.00                  
ATOM    172  HB2 PRO A  12      63.502  50.843  36.465  1.00                  
ATOM    173  CA  PRO A  12      62.522  52.285  37.783  1.00                  
ATOM    174  HA  PRO A  12      62.399  51.446  38.463  1.00                  
ATOM    175  C   PRO A  12      63.693  53.223  38.430  1.00                  
ATOM    176  O   PRO A  12      63.438  54.437  38.241  1.00                  
ATOM    177  N   PRO A  13      64.862  52.922  39.073  1.00                  
ATOM    178  CD  PRO A  13      65.575  54.057  39.741  1.00                  
ATOM    179  HD1 PRO A  13      64.931  54.389  40.559  1.00                  
ATOM    180  HD2 PRO A  13      65.684  54.868  39.011  1.00                  
ATOM    181  CG  PRO A  13      66.919  53.588  40.252  1.00                  
ATOM    182  HG1 PRO A  13      67.218  54.123  41.153  1.00                  
ATOM    183  HG2 PRO A  13      67.683  53.732  39.486  1.00                  
ATOM    184  CB  PRO A  13      66.714  52.108  40.508  1.00                  
ATOM    185  HB1 PRO A  13      66.186  51.967  41.453  1.00                  
ATOM    186  HB2 PRO A  13      67.653  51.553  40.498  1.00                  
ATOM    187  CA  PRO A  13      65.824  51.736  39.328  1.00                  
ATOM    188  HA  PRO A  13      66.461  51.632  38.439  1.00                  
ATOM    189  C   PRO A  13      65.101  50.419  39.529  1.00                  
ATOM    190  O   PRO A  13      65.465  49.436  38.906  1.00                  
ATOM    191  N   ALA A  14      64.044  50.500  40.334  1.00                  
ATOM    192  H   ALA A  14      63.962  51.327  40.893  1.00                  
ATOM    193  CA  ALA A  14      62.838  49.656  40.393  1.00                  
ATOM    194  HA  ALA A  14      62.000  50.323  40.139  1.00                  
ATOM    195  CB  ALA A  14      62.816  48.526  39.352  1.00                  
ATOM    196  HB1 ALA A  14      61.846  48.037  39.374  1.00                  
ATOM    197  HB2 ALA A  14      62.969  48.916  38.348  1.00                  
ATOM    198  HB3 ALA A  14      63.583  47.786  39.575  1.00                  
ATOM    199  C   ALA A  14      62.466  49.111  41.855  1.00                  
ATOM    200  O   ALA A  14      63.283  49.497  42.711  1.00                  
ATOM    201  N   PRO A  15      61.416  48.314  42.295  1.00                  
ATOM    202  CD  PRO A  15      61.444  47.903  43.723  1.00                  
ATOM    203  HD1 PRO A  15      61.252  48.785  44.333  1.00                  
ATOM    204  HD2 PRO A  15      62.432  47.505  43.957  1.00                  
ATOM    205  CG  PRO A  15      60.383  46.851  43.965  1.00                  
ATOM    206  HG1 PRO A  15      59.977  46.913  44.973  1.00                  
ATOM    207  HG2 PRO A  15      60.800  45.859  43.788  1.00                  
ATOM    208  CB  PRO A  15      59.320  47.146  42.917  1.00                  
ATOM    209  HB1 PRO A  15      58.617  47.889  43.293  1.00                  
ATOM    210  HB2 PRO A  15      58.825  46.224  42.638  1.00                  
ATOM    211  CA  PRO A  15      60.136  47.679  41.746  1.00                  
ATOM    212  HA  PRO A  15      60.483  46.801  41.189  1.00                  
ATOM    213  C   PRO A  15      59.421  48.579  40.730  1.00                  
ATOM    214  O   PRO A  15      59.615  49.787  40.722  1.00                  
ATOM    215  N   SER A  16      58.600  48.031  39.834  1.00                  
ATOM    216  H   SER A  16      58.430  47.035  39.851  1.00                  
ATOM    217  CA  SER A  16      57.907  48.855  38.815  1.00                  
ATOM    218  HA  SER A  16      58.600  49.630  38.473  1.00                  
ATOM    219  CB  SER A  16      57.549  47.968  37.621  1.00                  
ATOM    220  HB1 SER A  16      56.634  47.412  37.823  1.00                  
ATOM    221  HB2 SER A  16      58.351  47.255  37.435  1.00                  
ATOM    222  OG  SER A  16      57.378  48.745  36.446  1.00                  
ATOM    223  HG  SER A  16      57.366  48.153  35.688  1.00                  
ATOM    224  C   SER A  16      56.658  49.567  39.377  1.00                  
ATOM    225  O   SER A  16      55.795  50.018  38.621  1.00                  
ATOM    226  N   TYR A  17      56.484  49.544  40.690  1.00                  
ATOM    227  H   TYR A  17      57.317  49.582  41.255  1.00                  
ATOM    228  CA  TYR A  17      55.267  49.114  41.371  1.00                  
ATOM    229  HA  TYR A  17      55.218  48.109  41.007  1.00                  
ATOM    230  CB  TYR A  17      55.484  48.882  42.876  1.00                  
ATOM    231  HB1 TYR A  17      54.728  49.422  43.430  1.00                  
ATOM    232  HB2 TYR A  17      56.456  49.287  43.118  1.00                  
ATOM    233  CG  TYR A  17      55.564  47.438  43.381  1.00                  
ATOM    234  CD1 TYR A  17      56.256  46.446  42.656  1.00                  
ATOM    235  HD1 TYR A  17      56.719  46.683  41.708  1.00                  
ATOM    236  CE1 TYR A  17      56.370  45.133  43.159  1.00                  
ATOM    237  HE1 TYR A  17      56.900  44.374  42.602  1.00                  
ATOM    238  CZ  TYR A  17      55.737  44.774  44.364  1.00                  
ATOM    239  OH  TYR A  17      55.756  43.484  44.789  1.00                  
ATOM    240  HH  TYR A  17      55.246  43.349  45.590  1.00                  
ATOM    241  CE2 TYR A  17      55.061  45.762  45.103  1.00                  
ATOM    242  HE2 TYR A  17      54.600  45.504  46.046  1.00                  
ATOM    243  CD2 TYR A  17      55.002  47.082  44.623  1.00                  
ATOM    244  HD2 TYR A  17      54.493  47.815  45.220  1.00                  
ATOM    245  C   TYR A  17      53.908  49.611  40.825  1.00                  
ATOM    246  O   TYR A  17      53.390  49.003  39.886  1.00                  
ATOM    247  N   SER A  18      53.232  50.590  41.444  1.00                  
ATOM    248  H   SER A  18      53.740  51.137  42.128  1.00                  
ATOM    249  CA  SER A  18      51.748  50.532  41.494  1.00                  
ATOM    250  HA  SER A  18      51.427  51.229  42.266  1.00                  
ATOM    251  CB  SER A  18      51.076  51.003  40.195  1.00                  
ATOM    252  HB1 SER A  18      49.993  50.967  40.320  1.00                  
ATOM    253  HB2 SER A  18      51.350  50.351  39.370  1.00                  
ATOM    254  OG  SER A  18      51.460  52.332  39.902  1.00                  
ATOM    255  HG  SER A  18      52.379  52.310  39.612  1.00                  
ATOM    256  C   SER A  18      51.283  49.157  41.962  1.00                  
ATOM    257  O   SER A  18      50.468  48.525  41.308  1.00                  
ATOM    258  N   ALA A  19      51.891  48.670  43.054  1.00                  
ATOM    259  H   ALA A  19      52.504  49.286  43.560  1.00                  
ATOM    260  CA  ALA A  19      51.846  47.267  43.471  1.00                  
ATOM    261  HA  ALA A  19      52.601  47.095  44.228  1.00                  
ATOM    262  CB  ALA A  19      50.498  46.985  44.137  1.00                  
ATOM    263  HB1 ALA A  19      50.333  47.675  44.961  1.00                  
ATOM    264  HB2 ALA A  19      49.694  47.075  43.408  1.00                  
ATOM    265  HB3 ALA A  19      50.493  45.957  44.501  1.00                  
ATOM    266  C   ALA A  19      52.112  46.271  42.309  1.00                  
ATOM    267  O   ALA A  19      51.303  45.407  41.972  1.00                  
ATOM    268  N   ASN A  20      53.227  46.504  41.624  1.00                  
ATOM    269  H   ASN A  20      53.861  47.157  42.048  1.00                  
ATOM    270  CA  ASN A  20      53.624  45.973  40.320  1.00                  
ATOM    271  HA  ASN A  20      54.346  46.665  39.904  1.00                  
ATOM    272  CB  ASN A  20      54.335  44.607  40.486  1.00                  
ATOM    273  HB1 ASN A  20      53.627  43.801  40.294  1.00                  
ATOM    274  HB2 ASN A  20      54.663  44.459  41.505  1.00                  
ATOM    275  CG  ASN A  20      55.538  44.469  39.558  1.00                  
ATOM    276  OD1 ASN A  20      56.387  45.349  39.478  1.00                  
ATOM    277  ND2 ASN A  20      55.677  43.376  38.840  1.00                  
ATOM    278 1HD2 ASN A  20      54.955  42.675  38.846  1.00                  
ATOM    279 2HD2 ASN A  20      56.477  43.309  38.238  1.00                  
ATOM    280  C   ASN A  20      52.546  45.863  39.212  1.00                  
ATOM    281  O   ASN A  20      52.672  45.039  38.307  1.00                  
ATOM    282  N   ARG A  21      51.517  46.711  39.247  1.00                  
ATOM    283  H   ARG A  21      51.503  47.368  40.017  1.00                  
ATOM    284  CA  ARG A  21      50.352  46.723  38.350  1.00                  
ATOM    285  HA  ARG A  21      49.681  47.485  38.748  1.00                  
ATOM    286  CB  ARG A  21      50.712  47.159  36.908  1.00                  
ATOM    287  HB1 ARG A  21      49.775  47.332  36.375  1.00                  
ATOM    288  HB2 ARG A  21      51.222  46.341  36.394  1.00                  
ATOM    289  CG  ARG A  21      51.548  48.441  36.790  1.00                  
ATOM    290  HG1 ARG A  21      51.446  49.025  37.702  1.00                  
ATOM    291  HG2 ARG A  21      51.167  49.038  35.961  1.00                  
ATOM    292  CD  ARG A  21      53.026  48.133  36.524  1.00                  
ATOM    293  HD1 ARG A  21      53.141  47.734  35.515  1.00                  
ATOM    294  HD2 ARG A  21      53.362  47.365  37.220  1.00                  
ATOM    295  NE  ARG A  21      53.870  49.321  36.719  1.00                  
ATOM    296  HE  ARG A  21      54.292  49.417  37.640  1.00                  
ATOM    297  CZ  ARG A  21      54.177  50.274  35.860  1.00                  
ATOM    298  NH1 ARG A  21      53.704  50.310  34.643  1.00                  
ATOM    299 1HH1 ARG A  21      53.106  49.563  34.340  1.00                  
ATOM    300 2HH1 ARG A  21      53.956  51.057  34.024  1.00                  
ATOM    301  NH2 ARG A  21      54.970  51.231  36.241  1.00                  
ATOM    302 1HH2 ARG A  21      55.418  51.119  37.149  1.00                  
ATOM    303 2HH2 ARG A  21      55.227  51.983  35.633  1.00                  
ATOM    304  C   ARG A  21      49.492  45.450  38.362  1.00                  
ATOM    305  O   ARG A  21      49.095  44.970  37.300  1.00                  
ATOM    306  N   VAL A  22      49.063  44.974  39.541  1.00                  
ATOM    307  H   VAL A  22      49.450  45.362  40.393  1.00                  
ATOM    308  CA  VAL A  22      47.740  44.309  39.567  1.00                  
ATOM    309  HA  VAL A  22      47.827  43.428  38.932  1.00                  
ATOM    310  CB  VAL A  22      47.301  43.803  40.957  1.00                  
ATOM    311  HB  VAL A  22      48.090  43.155  41.338  1.00                  
ATOM    312  CG1 VAL A  22      47.049  44.906  41.989  1.00                  
ATOM    313 1HG1 VAL A  22      46.812  44.465  42.955  1.00                  
ATOM    314 2HG1 VAL A  22      47.944  45.519  42.088  1.00                  
ATOM    315 3HG1 VAL A  22      46.209  45.535  41.696  1.00                  
ATOM    316  CG2 VAL A  22      46.020  42.960  40.838  1.00                  
ATOM    317 1HG2 VAL A  22      45.736  42.572  41.815  1.00                  
ATOM    318 2HG2 VAL A  22      45.196  43.563  40.458  1.00                  
ATOM    319 3HG2 VAL A  22      46.198  42.116  40.171  1.00                  
ATOM    320  C   VAL A  22      46.702  45.280  38.951  1.00                  
ATOM    321  O   VAL A  22      46.611  46.431  39.389  1.00                  
ATOM    322  N   PRO A  23      45.951  44.899  37.905  1.00                  
ATOM    323  CD  PRO A  23      45.888  43.570  37.314  1.00                  
ATOM    324  HD1 PRO A  23      45.549  42.825  38.033  1.00                  
ATOM    325  HD2 PRO A  23      46.868  43.299  36.919  1.00                  
ATOM    326  CG  PRO A  23      44.894  43.679  36.163  1.00                  
ATOM    327  HG1 PRO A  23      43.875  43.569  36.540  1.00                  
ATOM    328  HG2 PRO A  23      45.101  42.952  35.377  1.00                  
ATOM    329  CB  PRO A  23      45.119  45.111  35.688  1.00                  
ATOM    330  HB1 PRO A  23      44.265  45.484  35.121  1.00                  
ATOM    331  HB2 PRO A  23      46.018  45.148  35.071  1.00                  
ATOM    332  CA  PRO A  23      45.368  45.885  36.992  1.00                  
ATOM    333  HA  PRO A  23      46.110  46.659  36.789  1.00                  
ATOM    334  C   PRO A  23      44.090  46.608  37.482  1.00                  
ATOM    335  O   PRO A  23      43.456  47.323  36.710  1.00                  
ATOM    336  N   GLN A  24      43.657  46.395  38.724  1.00                  
ATOM    337  H   GLN A  24      44.295  45.943  39.361  1.00                  
ATOM    338  CA  GLN A  24      42.247  46.505  39.123  1.00                  
ATOM    339  HA  GLN A  24      41.661  46.180  38.266  1.00                  
ATOM    340  CB  GLN A  24      41.982  45.477  40.239  1.00                  
ATOM    341  HB1 GLN A  24      41.336  45.915  40.988  1.00                  
ATOM    342  HB2 GLN A  24      42.917  45.202  40.731  1.00                  
ATOM    343  CG  GLN A  24      41.285  44.207  39.728  1.00                  
ATOM    344  HG1 GLN A  24      41.262  43.473  40.534  1.00                  
ATOM    345  HG2 GLN A  24      41.856  43.785  38.901  1.00                  
ATOM    346  CD  GLN A  24      39.844  44.455  39.276  1.00                  
ATOM    347  OE1 GLN A  24      39.292  45.539  39.385  1.00                  
ATOM    348  NE2 GLN A  24      39.184  43.460  38.729  1.00                  
ATOM    349 1HE2 GLN A  24      39.603  42.557  38.605  1.00                  
ATOM    350 2HE2 GLN A  24      38.231  43.654  38.474  1.00                  
ATOM    351  C   GLN A  24      41.735  47.922  39.481  1.00                  
ATOM    352  O   GLN A  24      41.982  48.368  40.589  1.00                  
ATOM    353  N   PRO A  25      41.019  48.682  38.629  1.00                  
ATOM    354  CD  PRO A  25      40.364  48.212  37.412  1.00                  
ATOM    355  HD1 PRO A  25      39.428  47.719  37.678  1.00                  
ATOM    356  HD2 PRO A  25      40.987  47.532  36.834  1.00                  
ATOM    357  CG  PRO A  25      40.069  49.456  36.576  1.00                  
ATOM    358  HG1 PRO A  25      39.158  49.341  35.988  1.00                  
ATOM    359  HG2 PRO A  25      40.921  49.669  35.929  1.00                  
ATOM    360  CB  PRO A  25      39.935  50.554  37.626  1.00                  
ATOM    361  HB1 PRO A  25      38.930  50.525  38.051  1.00                  
ATOM    362  HB2 PRO A  25      40.143  51.539  37.206  1.00                  
ATOM    363  CA  PRO A  25      40.975  50.156  38.679  1.00                  
ATOM    364  HA  PRO A  25      41.942  50.494  38.306  1.00                  
ATOM    365  C   PRO A  25      40.738  50.922  40.002  1.00                  
ATOM    366  O   PRO A  25      41.551  51.787  40.353  1.00                  
ATOM    367  N   SER A  26      39.649  50.668  40.744  1.00                  
ATOM    368  H   SER A  26      39.002  49.959  40.430  1.00                  
ATOM    369  CA  SER A  26      39.383  51.428  41.990  1.00                  
ATOM    370  HA  SER A  26      39.431  52.490  41.748  1.00                  
ATOM    371  CB  SER A  26      37.987  51.152  42.551  1.00                  
ATOM    372  HB1 SER A  26      37.911  50.115  42.879  1.00                  
ATOM    373  HB2 SER A  26      37.245  51.339  41.773  1.00                  
ATOM    374  OG  SER A  26      37.749  52.025  43.643  1.00                  
ATOM    375  HG  SER A  26      36.813  51.952  43.871  1.00                  
ATOM    376  C   SER A  26      40.471  51.158  43.047  1.00                  
ATOM    377  O   SER A  26      41.088  52.062  43.651  1.00                  
ATOM    378  N   LEU A  27      40.777  49.868  43.170  1.00                  
ATOM    379  H   LEU A  27      40.297  49.216  42.566  1.00                  
ATOM    380  CA  LEU A  27      41.908  49.350  43.915  1.00                  
ATOM    381  HA  LEU A  27      41.775  49.585  44.971  1.00                  
ATOM    382  CB  LEU A  27      42.015  47.811  43.751  1.00                  
ATOM    383  HB1 LEU A  27      42.763  47.482  44.472  1.00                  
ATOM    384  HB2 LEU A  27      42.465  47.599  42.786  1.00                  
ATOM    385  CG  LEU A  27      40.778  46.883  43.892  1.00                  
ATOM    386  HG  LEU A  27      40.337  47.013  44.873  1.00                  
ATOM    387  CD1 LEU A  27      39.630  47.110  42.897  1.00                  
ATOM    388 1HD1 LEU A  27      38.989  46.228  42.853  1.00                  
ATOM    389 2HD1 LEU A  27      39.009  47.934  43.240  1.00                  
ATOM    390 3HD1 LEU A  27      40.002  47.318  41.898  1.00                  
ATOM    391  CD2 LEU A  27      41.281  45.436  43.798  1.00                  
ATOM    392 1HD2 LEU A  27      41.795  45.160  44.718  1.00                  
ATOM    393 2HD2 LEU A  27      40.454  44.746  43.648  1.00                  
ATOM    394 3HD2 LEU A  27      41.992  45.315  42.986  1.00                  
ATOM    395  C   LEU A  27      43.214  49.988  43.435  1.00                  
ATOM    396  O   LEU A  27      44.110  50.167  44.238  1.00                  
ATOM    397  N   MET A  28      43.318  50.359  42.159  1.00                  
ATOM    398  H   MET A  28      42.562  50.076  41.548  1.00                  
ATOM    399  CA  MET A  28      44.522  50.844  41.512  1.00                  
ATOM    400  HA  MET A  28      45.341  50.237  41.900  1.00                  
ATOM    401  CB  MET A  28      44.495  50.620  39.992  1.00                  
ATOM    402  HB1 MET A  28      43.940  51.428  39.517  1.00                  
ATOM    403  HB2 MET A  28      44.011  49.675  39.756  1.00                  
ATOM    404  CG  MET A  28      45.917  50.572  39.414  1.00                  
ATOM    405  HG1 MET A  28      46.252  49.533  39.389  1.00                  
ATOM    406  HG2 MET A  28      46.596  51.113  40.070  1.00                  
ATOM    407  SD  MET A  28      46.073  51.291  37.758  1.00                  
ATOM    408  CE  MET A  28      45.166  50.053  36.790  1.00                  
ATOM    409  HE1 MET A  28      45.160  50.340  35.739  1.00                  
ATOM    410  HE2 MET A  28      45.652  49.083  36.890  1.00                  
ATOM    411  HE3 MET A  28      44.139  49.976  37.146  1.00                  
ATOM    412  C   MET A  28      44.841  52.293  41.846  1.00                  
ATOM    413  O   MET A  28      46.010  52.637  42.054  1.00                  
ATOM    414  N   ASP A  29      43.825  53.153  41.938  1.00                  
ATOM    415  H   ASP A  29      42.891  52.828  41.699  1.00                  
ATOM    416  CA  ASP A  29      43.979  54.395  42.716  1.00                  
ATOM    417  HA  ASP A  29      44.738  55.030  42.259  1.00                  
ATOM    418  CB  ASP A  29      42.649  55.169  42.705  1.00                  
ATOM    419  HB1 ASP A  29      41.822  54.458  42.727  1.00                  
ATOM    420  HB2 ASP A  29      42.575  55.728  41.771  1.00                  
ATOM    421  CG  ASP A  29      42.491  56.132  43.887  1.00                  
ATOM    422  OD1 ASP A  29      41.541  55.898  44.670  1.00                  
ATOM    423  OD2 ASP A  29      43.316  57.063  44.033  1.00                  
ATOM    424  C   ASP A  29      44.464  54.071  44.129  1.00                  
ATOM    425  O   ASP A  29      45.470  54.631  44.548  1.00                  
ATOM    426  N   LYS A  30      43.846  53.127  44.851  1.00                  
ATOM    427  H   LYS A  30      43.064  52.614  44.455  1.00                  
ATOM    428  CA  LYS A  30      44.181  53.006  46.293  1.00                  
ATOM    429  HA  LYS A  30      44.253  54.025  46.674  1.00                  
ATOM    430  CB  LYS A  30      42.970  52.391  47.009  1.00                  
ATOM    431  HB1 LYS A  30      43.196  52.330  48.060  1.00                  
ATOM    432  HB2 LYS A  30      42.766  51.401  46.596  1.00                  
ATOM    433  CG  LYS A  30      41.731  53.301  46.911  1.00                  
ATOM    434  HG1 LYS A  30      41.832  53.928  46.038  1.00                  
ATOM    435  HG2 LYS A  30      41.708  53.970  47.773  1.00                  
ATOM    436  CD  LYS A  30      40.393  52.555  46.814  1.00                  
ATOM    437  HD1 LYS A  30      40.138  52.146  47.794  1.00                  
ATOM    438  HD2 LYS A  30      40.478  51.721  46.116  1.00                  
ATOM    439  CE  LYS A  30      39.266  53.491  46.339  1.00                  
ATOM    440  HE1 LYS A  30      39.136  54.295  47.069  1.00                  
ATOM    441  HE2 LYS A  30      38.338  52.914  46.302  1.00                  
ATOM    442  NZ  LYS A  30      39.540  54.070  44.997  1.00                  
ATOM    443  HZ1 LYS A  30      40.354  54.694  45.021  1.00                  
ATOM    444  HZ2 LYS A  30      39.748  53.336  44.326  1.00                  
ATOM    445  HZ3 LYS A  30      38.763  54.614  44.655  1.00                  
ATOM    446  C   LYS A  30      45.555  52.404  46.633  1.00                  
ATOM    447  O   LYS A  30      46.162  52.759  47.649  1.00                  
ATOM    448  N   ILE A  31      46.076  51.591  45.725  1.00                  
ATOM    449  H   ILE A  31      45.411  51.283  45.022  1.00                  
ATOM    450  CA  ILE A  31      47.437  51.068  45.560  1.00                  
ATOM    451  HA  ILE A  31      47.766  50.586  46.479  1.00                  
ATOM    452  CB  ILE A  31      47.369  50.004  44.444  1.00                  
ATOM    453  HB  ILE A  31      46.640  50.321  43.699  1.00                  
ATOM    454  CG2 ILE A  31      48.694  49.839  43.698  1.00                  
ATOM    455 1HG2 ILE A  31      48.614  49.008  43.001  1.00                  
ATOM    456 2HG2 ILE A  31      48.911  50.722  43.101  1.00                  
ATOM    457 3HG2 ILE A  31      49.502  49.666  44.406  1.00                  
ATOM    458  CG1 ILE A  31      46.885  48.684  45.079  1.00                  
ATOM    459 1HG1 ILE A  31      46.026  48.882  45.722  1.00                  
ATOM    460 2HG1 ILE A  31      47.684  48.293  45.703  1.00                  
ATOM    461  CD1 ILE A  31      46.460  47.608  44.076  1.00                  
ATOM    462  HD1 ILE A  31      46.054  46.752  44.615  1.00                  
ATOM    463  HD2 ILE A  31      45.695  48.000  43.405  1.00                  
ATOM    464  HD3 ILE A  31      47.316  47.278  43.495  1.00                  
ATOM    465  C   ILE A  31      48.413  52.198  45.247  1.00                  
ATOM    466  O   ILE A  31      49.406  52.385  45.951  1.00                  
ATOM    467  N   LYS A  32      48.110  53.035  44.248  1.00                  
ATOM    468  H   LYS A  32      47.260  52.904  43.706  1.00                  
ATOM    469  CA  LYS A  32      48.950  54.217  44.005  1.00                  
ATOM    470  HA  LYS A  32      49.987  53.897  43.924  1.00                  
ATOM    471  CB  LYS A  32      48.567  54.880  42.672  1.00                  
ATOM    472  HB1 LYS A  32      49.046  55.860  42.622  1.00                  
ATOM    473  HB2 LYS A  32      47.486  55.021  42.619  1.00                  
ATOM    474  CG  LYS A  32      49.057  54.047  41.478  1.00                  
ATOM    475  HG1 LYS A  32      48.562  53.076  41.472  1.00                  
ATOM    476  HG2 LYS A  32      50.125  53.872  41.608  1.00                  
ATOM    477  CD  LYS A  32      48.851  54.764  40.130  1.00                  
ATOM    478  HD1 LYS A  32      49.832  54.887  39.664  1.00                  
ATOM    479  HD2 LYS A  32      48.438  55.763  40.281  1.00                  
ATOM    480  CE  LYS A  32      47.965  53.977  39.157  1.00                  
ATOM    481  HE1 LYS A  32      48.349  52.954  39.087  1.00                  
ATOM    482  HE2 LYS A  32      48.045  54.432  38.165  1.00                  
ATOM    483  NZ  LYS A  32      46.543  53.962  39.579  1.00                  
ATOM    484  HZ1 LYS A  32      45.994  53.413  38.925  1.00                  
ATOM    485  HZ2 LYS A  32      46.455  53.536  40.499  1.00                  
ATOM    486  HZ3 LYS A  32      46.161  54.896  39.618  1.00                  
ATOM    487  C   LYS A  32      48.891  55.258  45.157  1.00                  
ATOM    488  O   LYS A  32      49.770  56.114  45.283  1.00                  
ATOM    489  N   LYS A  33      47.906  55.166  46.055  1.00                  
ATOM    490  H   LYS A  33      47.117  54.585  45.798  1.00                  
ATOM    491  CA  LYS A  33      47.792  56.034  47.231  1.00                  
ATOM    492  HA  LYS A  33      48.260  56.990  46.993  1.00                  
ATOM    493  CB  LYS A  33      46.318  56.316  47.570  1.00                  
ATOM    494  HB1 LYS A  33      46.255  56.801  48.546  1.00                  
ATOM    495  HB2 LYS A  33      45.778  55.374  47.630  1.00                  
ATOM    496  CG  LYS A  33      45.638  57.222  46.527  1.00                  
ATOM    497  HG1 LYS A  33      44.557  57.106  46.624  1.00                  
ATOM    498  HG2 LYS A  33      45.922  56.903  45.525  1.00                  
ATOM    499  CD  LYS A  33      45.989  58.711  46.686  1.00                  
ATOM    500  HD1 LYS A  33      47.060  58.826  46.859  1.00                  
ATOM    501  HD2 LYS A  33      45.465  59.119  47.552  1.00                  
ATOM    502  CE  LYS A  33      45.633  59.521  45.432  1.00                  
ATOM    503  HE1 LYS A  33      46.256  59.165  44.606  1.00                  
ATOM    504  HE2 LYS A  33      45.888  60.570  45.617  1.00                  
ATOM    505  NZ  LYS A  33      44.202  59.399  45.057  1.00                  
ATOM    506  HZ1 LYS A  33      43.994  59.933  44.227  1.00                  
ATOM    507  HZ2 LYS A  33      43.957  58.431  44.817  1.00                  
ATOM    508  HZ3 LYS A  33      43.591  59.695  45.802  1.00                  
ATOM    509  C   LYS A  33      48.580  55.542  48.453  1.00                  
ATOM    510  O   LYS A  33      49.320  56.344  49.041  1.00                  
ATOM    511  N   ILE A  34      48.517  54.237  48.787  1.00                  
ATOM    512  H   ILE A  34      47.926  53.617  48.248  1.00                  
ATOM    513  CA  ILE A  34      49.547  53.689  49.692  1.00                  
ATOM    514  HA  ILE A  34      49.442  54.189  50.656  1.00                  
ATOM    515  CB  ILE A  34      49.552  52.156  49.970  1.00                  
ATOM    516  HB  ILE A  34      48.765  52.000  50.691  1.00                  
ATOM    517  CG2 ILE A  34      49.260  51.269  48.761  1.00                  
ATOM    518 1HG2 ILE A  34      49.263  50.219  49.047  1.00                  
ATOM    519 2HG2 ILE A  34      48.295  51.525  48.337  1.00                  
ATOM    520 3HG2 ILE A  34      50.042  51.388  48.016  1.00                  
ATOM    521  CG1 ILE A  34      50.806  51.588  50.689  1.00                  
ATOM    522 1HG1 ILE A  34      50.492  50.677  51.190  1.00                  
ATOM    523 2HG1 ILE A  34      51.118  52.290  51.463  1.00                  
ATOM    524  CD1 ILE A  34      52.032  51.164  49.858  1.00                  
ATOM    525  HD1 ILE A  34      52.823  50.850  50.538  1.00                  
ATOM    526  HD2 ILE A  34      51.782  50.323  49.212  1.00                  
ATOM    527  HD3 ILE A  34      52.414  51.974  49.249  1.00                  
ATOM    528  C   ILE A  34      50.910  54.072  49.180  1.00                  
ATOM    529  O   ILE A  34      51.712  54.536  49.969  1.00                  
ATOM    530  N   ALA A  35      51.135  53.921  47.876  1.00                  
ATOM    531  H   ALA A  35      50.432  53.478  47.295  1.00                  
ATOM    532  CA  ALA A  35      52.394  54.289  47.271  1.00                  
ATOM    533  HA  ALA A  35      53.125  53.608  47.674  1.00                  
ATOM    534  CB  ALA A  35      52.277  54.038  45.764  1.00                  
ATOM    535  HB1 ALA A  35      53.075  54.532  45.223  1.00                  
ATOM    536  HB2 ALA A  35      52.277  52.969  45.557  1.00                  
ATOM    537  HB3 ALA A  35      51.362  54.446  45.392  1.00                  
ATOM    538  C   ALA A  35      52.834  55.704  47.652  1.00                  
ATOM    539  O   ALA A  35      53.871  55.848  48.314  1.00                  
ATOM    540  N   ALA A  36      51.984  56.695  47.338  1.00                  
ATOM    541  H   ALA A  36      51.146  56.477  46.815  1.00                  
ATOM    542  CA  ALA A  36      52.187  58.078  47.770  1.00                  
ATOM    543  HA  ALA A  36      52.945  58.502  47.122  1.00                  
ATOM    544  CB  ALA A  36      50.884  58.864  47.553  1.00                  
ATOM    545  HB1 ALA A  36      51.047  59.914  47.773  1.00                  
ATOM    546  HB2 ALA A  36      50.558  58.770  46.517  1.00                  
ATOM    547  HB3 ALA A  36      50.099  58.508  48.214  1.00                  
ATOM    548  C   ALA A  36      52.760  58.157  49.204  1.00                  
ATOM    549  O   ALA A  36      53.908  58.591  49.426  1.00                  
ATOM    550  N   ILE A  37      52.014  57.596  50.163  1.00                  
ATOM    551  H   ILE A  37      51.145  57.133  49.925  1.00                  
ATOM    552  CA  ILE A  37      52.425  57.790  51.563  1.00                  
ATOM    553  HA  ILE A  37      52.885  58.774  51.575  1.00                  
ATOM    554  CB  ILE A  37      51.220  57.953  52.526  1.00                  
ATOM    555  HB  ILE A  37      50.942  56.969  52.887  1.00                  
ATOM    556  CG2 ILE A  37      51.658  58.840  53.713  1.00                  
ATOM    557 1HG2 ILE A  37      50.831  59.050  54.386  1.00                  
ATOM    558 2HG2 ILE A  37      52.427  58.340  54.298  1.00                  
ATOM    559 3HG2 ILE A  37      52.046  59.795  53.355  1.00                  
ATOM    560  CG1 ILE A  37      49.981  58.596  51.842  1.00                  
ATOM    561 1HG1 ILE A  37      49.688  57.989  50.988  1.00                  
ATOM    562 2HG1 ILE A  37      50.248  59.588  51.473  1.00                  
ATOM    563  CD1 ILE A  37      48.719  58.715  52.706  1.00                  
ATOM    564  HD1 ILE A  37      47.894  59.065  52.084  1.00                  
ATOM    565  HD2 ILE A  37      48.459  57.739  53.114  1.00                  
ATOM    566  HD3 ILE A  37      48.862  59.431  53.514  1.00                  
ATOM    567  C   ILE A  37      53.575  56.860  52.039  1.00                  
ATOM    568  O   ILE A  37      54.182  57.096  53.082  1.00                  
ATOM    569  N   ALA A  38      53.958  55.841  51.265  1.00                  
ATOM    570  H   ALA A  38      53.457  55.714  50.391  1.00                  
ATOM    571  CA  ALA A  38      54.762  54.719  51.752  1.00                  
ATOM    572  HA  ALA A  38      54.624  54.672  52.832  1.00                  
ATOM    573  CB  ALA A  38      54.211  53.393  51.240  1.00                  
ATOM    574  HB1 ALA A  38      54.883  52.578  51.511  1.00                  
ATOM    575  HB2 ALA A  38      53.243  53.216  51.707  1.00                  
ATOM    576  HB3 ALA A  38      54.082  53.432  50.165  1.00                  
ATOM    577  C   ALA A  38      56.275  54.854  51.552  1.00                  
ATOM    578  O   ALA A  38      57.027  54.564  52.496  1.00                  
ATOM    579  N   SER A  39      56.754  55.391  50.416  1.00                  
ATOM    580  H   SER A  39      56.115  55.755  49.714  1.00                  
ATOM    581  CA  SER A  39      58.124  55.942  50.517  1.00                  
ATOM    582  HA  SER A  39      58.636  55.402  51.309  1.00                  
ATOM    583  CB  SER A  39      59.141  55.728  49.428  1.00                  
ATOM    584  HB1 SER A  39      58.938  56.320  48.554  1.00                  
ATOM    585  HB2 SER A  39      59.107  54.682  49.245  1.00                  
ATOM    586  OG  SER A  39      60.452  55.994  49.874  1.00                  
ATOM    587  HG  SER A  39      60.431  56.820  50.383  1.00                  
ATOM    588  C   SER A  39      58.161  57.374  51.033  1.00                  
ATOM    589  O   SER A  39      59.245  57.765  51.492  1.00                  
ATOM    590  N   LEU A  40      57.036  58.118  51.087  1.00                  
ATOM    591  H   LEU A  40      56.182  57.836  50.617  1.00                  
ATOM    592  CA  LEU A  40      57.086  59.308  51.935  1.00                  
ATOM    593  HA  LEU A  40      57.853  59.969  51.537  1.00                  
ATOM    594  CB  LEU A  40      55.750  60.075  51.956  1.00                  
ATOM    595  HB1 LEU A  40      55.724  60.689  52.858  1.00                  
ATOM    596  HB2 LEU A  40      54.939  59.358  52.035  1.00                  
ATOM    597  CG  LEU A  40      55.486  61.008  50.764  1.00                  
ATOM    598  HG  LEU A  40      55.502  60.440  49.841  1.00                  
ATOM    599  CD1 LEU A  40      54.109  61.648  50.943  1.00                  
ATOM    600 1HD1 LEU A  40      53.881  62.275  50.088  1.00                  
ATOM    601 2HD1 LEU A  40      53.344  60.876  50.992  1.00                  
ATOM    602 3HD1 LEU A  40      54.077  62.248  51.851  1.00                  
ATOM    603  CD2 LEU A  40      56.510  62.141  50.646  1.00                  
ATOM    604 1HD2 LEU A  40      56.227  62.801  49.827  1.00                  
ATOM    605 2HD2 LEU A  40      56.548  62.713  51.573  1.00                  
ATOM    606 3HD2 LEU A  40      57.496  61.741  50.419  1.00                  
ATOM    607  C   LEU A  40      57.539  59.005  53.377  1.00                  
ATOM    608  O   LEU A  40      58.502  59.600  53.878  1.00                  
ATOM    609  N   ILE A  41      56.904  58.026  54.023  1.00                  
ATOM    610  H   ILE A  41      56.060  57.625  53.625  1.00                  
ATOM    611  CA  ILE A  41      57.325  57.584  55.354  1.00                  
ATOM    612  HA  ILE A  41      57.501  58.483  55.946  1.00                  
ATOM    613  CB  ILE A  41      56.263  56.788  56.083  1.00                  
ATOM    614  HB  ILE A  41      56.687  56.521  57.047  1.00                  
ATOM    615  CG2 ILE A  41      55.088  57.744  56.351  1.00                  
ATOM    616 1HG2 ILE A  41      54.510  57.391  57.195  1.00                  
ATOM    617 2HG2 ILE A  41      55.447  58.737  56.621  1.00                  
ATOM    618 3HG2 ILE A  41      54.448  57.825  55.476  1.00                  
ATOM    619  CG1 ILE A  41      55.913  55.503  55.303  1.00                  
ATOM    620 1HG1 ILE A  41      55.952  55.711  54.247  1.00                  
ATOM    621 2HG1 ILE A  41      54.881  55.268  55.466  1.00                  
ATOM    622  CD1 ILE A  41      56.767  54.251  55.599  1.00                  
ATOM    623  HD1 ILE A  41      56.136  53.363  55.545  1.00                  
ATOM    624  HD2 ILE A  41      57.563  54.129  54.874  1.00                  
ATOM    625  HD3 ILE A  41      57.226  54.309  56.586  1.00                  
ATOM    626  C   ILE A  41      58.634  56.835  55.409  1.00                  
ATOM    627  O   ILE A  41      59.296  56.970  56.434  1.00                  
ATOM    628  N   LEU A  42      59.076  56.106  54.375  1.00                  
ATOM    629  H   LEU A  42      58.486  55.896  53.578  1.00                  
ATOM    630  CA  LEU A  42      60.442  55.574  54.488  1.00                  
ATOM    631  HA  LEU A  42      60.517  55.054  55.443  1.00                  
ATOM    632  CB  LEU A  42      60.708  54.549  53.374  1.00                  
ATOM    633  HB1 LEU A  42      60.685  55.064  52.415  1.00                  
ATOM    634  HB2 LEU A  42      59.910  53.805  53.383  1.00                  
ATOM    635  CG  LEU A  42      62.065  53.826  53.515  1.00                  
ATOM    636  HG  LEU A  42      62.875  54.554  53.476  1.00                  
ATOM    637  CD1 LEU A  42      62.180  53.014  54.810  1.00                  
ATOM    638 1HD1 LEU A  42      63.108  52.441  54.806  1.00                  
ATOM    639 2HD1 LEU A  42      62.208  53.683  55.669  1.00                  
ATOM    640 3HD1 LEU A  42      61.336  52.331  54.903  1.00                  
ATOM    641  CD2 LEU A  42      62.234  52.867  52.337  1.00                  
ATOM    642 1HD2 LEU A  42      62.147  53.417  51.399  1.00                  
ATOM    643 2HD2 LEU A  42      63.219  52.403  52.382  1.00                  
ATOM    644 3HD2 LEU A  42      61.470  52.091  52.378  1.00                  
ATOM    645  C   LEU A  42      61.493  56.688  54.504  1.00                  
ATOM    646  O   LEU A  42      62.416  56.593  55.299  1.00                  
ATOM    647  N   ILE A  43      61.358  57.767  53.722  1.00                  
ATOM    648  H   ILE A  43      60.566  57.840  53.091  1.00                  
ATOM    649  CA  ILE A  43      62.331  58.876  53.830  1.00                  
ATOM    650  HA  ILE A  43      63.328  58.437  53.887  1.00                  
ATOM    651  CB  ILE A  43      62.298  59.747  52.549  1.00                  
ATOM    652  HB  ILE A  43      61.340  59.600  52.049  1.00                  
ATOM    653  CG2 ILE A  43      62.438  61.260  52.799  1.00                  
ATOM    654 1HG2 ILE A  43      62.442  61.794  51.848  1.00                  
ATOM    655 2HG2 ILE A  43      61.592  61.626  53.380  1.00                  
ATOM    656 3HG2 ILE A  43      63.368  61.475  53.329  1.00                  
ATOM    657  CG1 ILE A  43      63.430  59.325  51.583  1.00                  
ATOM    658 1HG1 ILE A  43      64.395  59.532  52.049  1.00                  
ATOM    659 2HG1 ILE A  43      63.364  59.931  50.680  1.00                  
ATOM    660  CD1 ILE A  43      63.404  57.847  51.165  1.00                  
ATOM    661  HD1 ILE A  43      64.144  57.681  50.382  1.00                  
ATOM    662  HD2 ILE A  43      63.646  57.202  52.010  1.00                  
ATOM    663  HD3 ILE A  43      62.419  57.585  50.783  1.00                  
ATOM    664  C   ILE A  43      62.197  59.668  55.138  1.00                  
ATOM    665  O   ILE A  43      63.216  59.979  55.769  1.00                  
ATOM    666  N   GLY A  44      60.959  59.916  55.587  1.00                  
ATOM    667  H   GLY A  44      60.169  59.660  55.001  1.00                  
ATOM    668  CA  GLY A  44      60.690  60.493  56.906  1.00                  
ATOM    669  HA1 GLY A  44      59.620  60.447  57.108  1.00                  
ATOM    670  HA2 GLY A  44      61.013  61.535  56.921  1.00                  
ATOM    671  C   GLY A  44      61.423  59.737  58.003  1.00                  
ATOM    672  O   GLY A  44      62.185  60.338  58.744  1.00                  
ATOM    673  N   THR A  45      61.288  58.413  58.020  1.00                  
ATOM    674  H   THR A  45      60.665  58.010  57.330  1.00                  
ATOM    675  CA  THR A  45      61.951  57.471  58.933  1.00                  
ATOM    676  HA  THR A  45      61.745  57.755  59.961  1.00                  
ATOM    677  CB  THR A  45      61.391  56.054  58.728  1.00                  
ATOM    678  HB  THR A  45      61.642  55.702  57.727  1.00                  
ATOM    679  CG2 THR A  45      61.879  55.030  59.745  1.00                  
ATOM    680 1HG2 THR A  45      61.664  55.379  60.756  1.00                  
ATOM    681 2HG2 THR A  45      61.369  54.083  59.570  1.00                  
ATOM    682 3HG2 THR A  45      62.951  54.868  59.639  1.00                  
ATOM    683  OG1 THR A  45      59.992  56.077  58.862  1.00                  
ATOM    684  HG1 THR A  45      59.631  56.359  58.005  1.00                  
ATOM    685  C   THR A  45      63.462  57.400  58.768  1.00                  
ATOM    686  O   THR A  45      64.137  57.248  59.771  1.00                  
ATOM    687  N   ILE A  46      64.019  57.568  57.566  1.00                  
ATOM    688  H   ILE A  46      63.408  57.643  56.761  1.00                  
ATOM    689  CA  ILE A  46      65.473  57.574  57.333  1.00                  
ATOM    690  HA  ILE A  46      65.909  56.755  57.904  1.00                  
ATOM    691  CB  ILE A  46      65.775  57.325  55.833  1.00                  
ATOM    692  HB  ILE A  46      65.069  57.919  55.252  1.00                  
ATOM    693  CG2 ILE A  46      67.182  57.775  55.398  1.00                  
ATOM    694 1HG2 ILE A  46      67.373  57.463  54.370  1.00                  
ATOM    695 2HG2 ILE A  46      67.259  58.862  55.441  1.00                  
ATOM    696 3HG2 ILE A  46      67.939  57.343  56.053  1.00                  
ATOM    697  CG1 ILE A  46      65.551  55.840  55.453  1.00                  
ATOM    698 1HG1 ILE A  46      65.513  55.765  54.365  1.00                  
ATOM    699 2HG1 ILE A  46      64.586  55.513  55.834  1.00                  
ATOM    700  CD1 ILE A  46      66.601  54.839  55.961  1.00                  
ATOM    701  HD1 ILE A  46      66.299  53.832  55.674  1.00                  
ATOM    702  HD2 ILE A  46      67.574  55.047  55.517  1.00                  
ATOM    703  HD3 ILE A  46      66.678  54.883  57.047  1.00                  
ATOM    704  C   ILE A  46      66.149  58.844  57.877  1.00                  
ATOM    705  O   ILE A  46      67.231  58.804  58.459  1.00                  
ATOM    706  N   GLY A  47      65.483  59.995  57.845  1.00                  
ATOM    707  H   GLY A  47      64.598  60.068  57.353  1.00                  
ATOM    708  CA  GLY A  47      65.885  60.970  58.863  1.00                  
ATOM    709  HA1 GLY A  47      65.290  61.866  58.698  1.00                  
ATOM    710  HA2 GLY A  47      66.943  61.219  58.766  1.00                  
ATOM    711  C   GLY A  47      65.613  60.434  60.297  1.00                  
ATOM    712  O   GLY A  47      66.314  60.721  61.260  1.00                  
ATOM    713  N   PHE A  48      64.499  59.728  60.420  1.00                  
ATOM    714  H   PHE A  48      64.122  59.386  59.551  1.00                  
ATOM    715  CA  PHE A  48      63.528  59.712  61.518  1.00                  
ATOM    716  HA  PHE A  48      62.628  59.243  61.138  1.00                  
ATOM    717  CB  PHE A  48      64.056  58.862  62.692  1.00                  
ATOM    718  HB1 PHE A  48      64.645  59.496  63.357  1.00                  
ATOM    719  HB2 PHE A  48      64.743  58.118  62.284  1.00                  
ATOM    720  CG  PHE A  48      63.033  58.094  63.521  1.00                  
ATOM    721  CD1 PHE A  48      61.646  58.360  63.471  1.00                  
ATOM    722  HD1 PHE A  48      61.258  59.163  62.866  1.00                  
ATOM    723  CE1 PHE A  48      60.745  57.575  64.214  1.00                  
ATOM    724  HE1 PHE A  48      59.682  57.774  64.162  1.00                  
ATOM    725  CZ  PHE A  48      61.223  56.551  65.048  1.00                  
ATOM    726  HZ  PHE A  48      60.531  55.961  65.633  1.00                  
ATOM    727  CE2 PHE A  48      62.602  56.291  65.115  1.00                  
ATOM    728  HE2 PHE A  48      62.974  55.496  65.747  1.00                  
ATOM    729  CD2 PHE A  48      63.498  57.053  64.347  1.00                  
ATOM    730  HD2 PHE A  48      64.554  56.831  64.384  1.00                  
ATOM    731  C   PHE A  48      63.177  61.162  61.886  1.00                  
ATOM    732  O   PHE A  48      62.976  61.535  63.034  1.00                  
ATOM    733  N   LEU A  49      63.181  61.982  60.837  1.00                  
ATOM    734  H   LEU A  49      63.142  61.497  59.947  1.00                  
ATOM    735  CA  LEU A  49      63.498  63.422  60.819  1.00                  
ATOM    736  HA  LEU A  49      63.643  63.600  59.754  1.00                  
ATOM    737  CB  LEU A  49      62.297  64.315  61.173  1.00                  
ATOM    738  HB1 LEU A  49      62.462  64.753  62.151  1.00                  
ATOM    739  HB2 LEU A  49      61.400  63.701  61.214  1.00                  
ATOM    740  CG  LEU A  49      62.049  65.450  60.162  1.00                  
ATOM    741  HG  LEU A  49      61.931  65.019  59.167  1.00                  
ATOM    742  CD1 LEU A  49      60.758  66.192  60.510  1.00                  
ATOM    743 1HD1 LEU A  49      60.531  66.913  59.724  1.00                  
ATOM    744 2HD1 LEU A  49      59.932  65.485  60.587  1.00                  
ATOM    745 3HD1 LEU A  49      60.876  66.724  61.452  1.00                  
ATOM    746  CD2 LEU A  49      63.195  66.465  60.131  1.00                  
ATOM    747 1HD2 LEU A  49      62.935  67.300  59.482  1.00                  
ATOM    748 2HD2 LEU A  49      63.386  66.838  61.138  1.00                  
ATOM    749 3HD2 LEU A  49      64.103  66.002  59.748  1.00                  
ATOM    750  C   LEU A  49      64.867  63.845  61.396  1.00                  
ATOM    751  O   LEU A  49      64.964  64.631  62.331  1.00                  
ATOM    752  N   ALA A  50      65.933  63.346  60.761  1.00                  
ATOM    753  H   ALA A  50      65.748  62.637  60.081  1.00                  
ATOM    754  CA  ALA A  50      67.354  63.535  61.072  1.00                  
ATOM    755  HA  ALA A  50      67.899  62.933  60.343  1.00                  
ATOM    756  CB  ALA A  50      67.750  64.994  60.798  1.00                  
ATOM    757  HB1 ALA A  50      68.833  65.097  60.882  1.00                  
ATOM    758  HB2 ALA A  50      67.444  65.283  59.792  1.00                  
ATOM    759  HB3 ALA A  50      67.277  65.653  61.526  1.00                  
ATOM    760  C   ALA A  50      67.871  63.023  62.428  1.00                  
ATOM    761  O   ALA A  50      69.076  62.816  62.567  1.00                  
ATOM    762  N   LEU A  51      66.989  62.791  63.398  1.00                  
ATOM    763  H   LEU A  51      66.022  63.020  63.208  1.00                  
ATOM    764  CA  LEU A  51      67.270  62.171  64.688  1.00                  
ATOM    765  HA  LEU A  51      67.816  61.243  64.517  1.00                  
ATOM    766  CB  LEU A  51      68.103  63.148  65.553  1.00                  
ATOM    767  HB1 LEU A  51      67.501  64.040  65.736  1.00                  
ATOM    768  HB2 LEU A  51      68.983  63.462  64.992  1.00                  
ATOM    769  CG  LEU A  51      68.591  62.600  66.906  1.00                  
ATOM    770  HG  LEU A  51      67.735  62.330  67.523  1.00                  
ATOM    771  CD1 LEU A  51      69.499  61.377  66.753  1.00                  
ATOM    772 1HD1 LEU A  51      69.883  61.078  67.727  1.00                  
ATOM    773 2HD1 LEU A  51      68.945  60.540  66.334  1.00                  
ATOM    774 3HD1 LEU A  51      70.334  61.616  66.093  1.00                  
ATOM    775  CD2 LEU A  51      69.386  63.680  67.644  1.00                  
ATOM    776 1HD2 LEU A  51      69.697  63.310  68.621  1.00                  
ATOM    777 2HD2 LEU A  51      70.269  63.955  67.066  1.00                  
ATOM    778 3HD2 LEU A  51      68.761  64.561  67.785  1.00                  
ATOM    779  C   LEU A  51      65.932  61.877  65.358  1.00                  
ATOM    780  O   LEU A  51      64.983  62.637  65.182  1.00                  
ATOM    781  N   LEU A  52      65.864  60.854  66.210  1.00                  
ATOM    782  H   LEU A  52      66.659  60.243  66.306  1.00                  
ATOM    783  CA  LEU A  52      64.716  60.654  67.097  1.00                  
ATOM    784  HA  LEU A  52      63.822  60.825  66.492  1.00                  
ATOM    785  CB  LEU A  52      64.659  59.187  67.573  1.00                  
ATOM    786  HB1 LEU A  52      65.237  59.069  68.491  1.00                  
ATOM    787  HB2 LEU A  52      65.119  58.556  66.812  1.00                  
ATOM    788  CG  LEU A  52      63.222  58.658  67.778  1.00                  
ATOM    789  HG  LEU A  52      62.728  58.622  66.808  1.00                  
ATOM    790  CD1 LEU A  52      63.295  57.240  68.343  1.00                  
ATOM    791 1HD1 LEU A  52      62.295  56.810  68.388  1.00                  
ATOM    792 2HD1 LEU A  52      63.916  56.617  67.701  1.00                  
ATOM    793 3HD1 LEU A  52      63.724  57.260  69.345  1.00                  
ATOM    794  CD2 LEU A  52      62.340  59.481  68.718  1.00                  
ATOM    795 1HD2 LEU A  52      61.382  58.981  68.859  1.00                  
ATOM    796 2HD2 LEU A  52      62.824  59.591  69.688  1.00                  
ATOM    797 3HD2 LEU A  52      62.158  60.462  68.285  1.00                  
ATOM    798  C   LEU A  52      64.683  61.695  68.236  1.00                  
ATOM    799  O   LEU A  52      64.739  61.371  69.421  1.00                  
ATOM    800  N   GLY A  53      64.566  62.972  67.874  1.00                  
ATOM    801  H   GLY A  53      64.569  63.153  66.872  1.00                  
ATOM    802  CA  GLY A  53      63.871  63.927  68.720  1.00                  
ATOM    803  HA1 GLY A  53      63.849  64.905  68.241  1.00                  
ATOM    804  HA2 GLY A  53      64.375  64.004  69.684  1.00                  
ATOM    805  C   GLY A  53      62.447  63.423  68.905  1.00                  
ATOM    806  O   GLY A  53      61.732  63.214  67.925  1.00                  
ATOM    807  N   HIS A  54      62.031  63.185  70.149  1.00                  
ATOM    808  H   HIS A  54      62.705  63.249  70.898  1.00                  
ATOM    809  CA  HIS A  54      60.767  62.493  70.428  1.00                  
ATOM    810  HA  HIS A  54      60.840  61.474  70.043  1.00                  
ATOM    811  CB  HIS A  54      60.555  62.388  71.946  1.00                  
ATOM    812  HB1 HIS A  54      59.572  61.955  72.135  1.00                  
ATOM    813  HB2 HIS A  54      60.580  63.383  72.392  1.00                  
ATOM    814  CG  HIS A  54      61.577  61.504  72.614  1.00                  
ATOM    815  ND1 HIS A  54      61.797  60.168  72.287  1.00                  
ATOM    816  CE1 HIS A  54      62.798  59.754  73.076  1.00                  
ATOM    817  HE1 HIS A  54      63.213  58.754  73.062  1.00                  
ATOM    818  NE2 HIS A  54      63.205  60.751  73.880  1.00                  
ATOM    819  HE2 HIS A  54      63.946  60.679  74.563  1.00                  
ATOM    820  CD2 HIS A  54      62.444  61.867  73.604  1.00                  
ATOM    821  HD2 HIS A  54      62.511  62.837  74.077  1.00                  
ATOM    822  C   HIS A  54      59.539  63.106  69.756  1.00                  
ATOM    823  O   HIS A  54      58.622  62.367  69.438  1.00                  
ATOM    824  N   LEU A  55      59.527  64.411  69.462  1.00                  
ATOM    825  H   LEU A  55      60.316  64.970  69.741  1.00                  
ATOM    826  CA  LEU A  55      58.473  65.020  68.644  1.00                  
ATOM    827  HA  LEU A  55      57.506  64.775  69.085  1.00                  
ATOM    828  CB  LEU A  55      58.642  66.552  68.633  1.00                  
ATOM    829  HB1 LEU A  55      57.920  66.971  67.929  1.00                  
ATOM    830  HB2 LEU A  55      59.640  66.791  68.261  1.00                  
ATOM    831  CG  LEU A  55      58.440  67.242  69.995  1.00                  
ATOM    832  HG  LEU A  55      59.139  66.825  70.721  1.00                  
ATOM    833  CD1 LEU A  55      58.728  68.737  69.857  1.00                  
ATOM    834 1HD1 LEU A  55      58.625  69.223  70.828  1.00                  
ATOM    835 2HD1 LEU A  55      59.747  68.886  69.500  1.00                  
ATOM    836 3HD1 LEU A  55      58.030  69.193  69.154  1.00                  
ATOM    837  CD2 LEU A  55      57.014  67.081  70.526  1.00                  
ATOM    838 1HD2 LEU A  55      56.898  67.652  71.447  1.00                  
ATOM    839 2HD2 LEU A  55      56.294  67.442  69.790  1.00                  
ATOM    840 3HD2 LEU A  55      56.809  66.035  70.750  1.00                  
ATOM    841  C   LEU A  55      58.424  64.484  67.206  1.00                  
ATOM    842  O   LEU A  55      57.357  64.111  66.727  1.00                  
ATOM    843  N   VAL A  56      59.559  64.433  66.508  1.00                  
ATOM    844  H   VAL A  56      60.437  64.606  66.979  1.00                  
ATOM    845  CA  VAL A  56      59.593  63.976  65.111  1.00                  
ATOM    846  HA  VAL A  56      58.730  64.405  64.600  1.00                  
ATOM    847  CB  VAL A  56      60.833  64.476  64.363  1.00                  
ATOM    848  HB  VAL A  56      60.785  64.040  63.370  1.00                  
ATOM    849  CG1 VAL A  56      60.773  66.005  64.231  1.00                  
ATOM    850 1HG1 VAL A  56      61.640  66.362  63.676  1.00                  
ATOM    851 2HG1 VAL A  56      59.867  66.295  63.699  1.00                  
ATOM    852 3HG1 VAL A  56      60.777  66.475  65.214  1.00                  
ATOM    853  CG2 VAL A  56      62.176  64.115  65.000  1.00                  
ATOM    854 1HG2 VAL A  56      62.992  64.391  64.332  1.00                  
ATOM    855 2HG2 VAL A  56      62.316  64.647  65.938  1.00                  
ATOM    856 3HG2 VAL A  56      62.243  63.040  65.164  1.00                  
ATOM    857  C   VAL A  56      59.420  62.465  64.991  1.00                  
ATOM    858  O   VAL A  56      58.696  61.992  64.110  1.00                  
ATOM    859  N   GLY A  57      59.969  61.729  65.963  1.00                  
ATOM    860  H   GLY A  57      60.572  62.188  66.635  1.00                  
ATOM    861  CA  GLY A  57      59.659  60.320  66.148  1.00                  
ATOM    862  HA1 GLY A  57      60.193  59.943  67.017  1.00                  
ATOM    863  HA2 GLY A  57      59.986  59.777  65.266  1.00                  
ATOM    864  C   GLY A  57      58.171  60.074  66.357  1.00                  
ATOM    865  O   GLY A  57      57.646  59.153  65.752  1.00                  
ATOM    866  N   PHE A  58      57.467  60.909  67.127  1.00                  
ATOM    867  H   PHE A  58      57.952  61.625  67.654  1.00                  
ATOM    868  CA  PHE A  58      56.016  60.802  67.293  1.00                  
ATOM    869  HA  PHE A  58      55.772  59.745  67.386  1.00                  
ATOM    870  CB  PHE A  58      55.556  61.467  68.602  1.00                  
ATOM    871  HB1 PHE A  58      54.584  61.935  68.441  1.00                  
ATOM    872  HB2 PHE A  58      56.227  62.277  68.878  1.00                  
ATOM    873  CG  PHE A  58      55.408  60.492  69.759  1.00                  
ATOM    874  CD1 PHE A  58      56.538  59.987  70.430  1.00                  
ATOM    875  HD1 PHE A  58      57.527  60.285  70.122  1.00                  
ATOM    876  CE1 PHE A  58      56.385  59.087  71.501  1.00                  
ATOM    877  HE1 PHE A  58      57.256  58.711  72.020  1.00                  
ATOM    878  CZ  PHE A  58      55.100  58.678  71.898  1.00                  
ATOM    879  HZ  PHE A  58      54.982  57.990  72.724  1.00                  
ATOM    880  CE2 PHE A  58      53.969  59.163  71.216  1.00                  
ATOM    881  HE2 PHE A  58      52.981  58.844  71.514  1.00                  
ATOM    882  CD2 PHE A  58      54.123  60.064  70.148  1.00                  
ATOM    883  HD2 PHE A  58      53.252  60.428  69.623  1.00                  
ATOM    884  C   PHE A  58      55.170  61.310  66.121  1.00                  
ATOM    885  O   PHE A  58      54.011  60.919  66.040  1.00                  
ATOM    886  N   LEU A  59      55.694  62.127  65.203  1.00                  
ATOM    887  H   LEU A  59      56.608  62.528  65.373  1.00                  
ATOM    888  CA  LEU A  59      55.032  62.344  63.908  1.00                  
ATOM    889  HA  LEU A  59      53.968  62.530  64.070  1.00                  
ATOM    890  CB  LEU A  59      55.646  63.566  63.187  1.00                  
ATOM    891  HB1 LEU A  59      55.620  63.375  62.113  1.00                  
ATOM    892  HB2 LEU A  59      56.692  63.679  63.473  1.00                  
ATOM    893  CG  LEU A  59      54.901  64.894  63.419  1.00                  
ATOM    894  HG  LEU A  59      53.875  64.787  63.065  1.00                  
ATOM    895  CD1 LEU A  59      54.868  65.345  64.877  1.00                  
ATOM    896 1HD1 LEU A  59      54.295  66.268  64.966  1.00                  
ATOM    897 2HD1 LEU A  59      54.396  64.584  65.497  1.00                  
ATOM    898 3HD1 LEU A  59      55.882  65.517  65.235  1.00                  
ATOM    899  CD2 LEU A  59      55.588  65.991  62.603  1.00                  
ATOM    900 1HD2 LEU A  59      55.053  66.932  62.729  1.00                  
ATOM    901 2HD2 LEU A  59      56.618  66.117  62.937  1.00                  
ATOM    902 3HD2 LEU A  59      55.579  65.724  61.546  1.00                  
ATOM    903  C   LEU A  59      55.122  61.068  63.054  1.00                  
ATOM    904  O   LEU A  59      54.130  60.370  62.829  1.00                  
ATOM    905  N   ILE A  60      56.350  60.739  62.639  1.00                  
ATOM    906  H   ILE A  60      57.131  61.290  62.982  1.00                  
ATOM    907  CA  ILE A  60      56.642  59.615  61.731  1.00                  
ATOM    908  HA  ILE A  60      56.141  59.795  60.779  1.00                  
ATOM    909  CB  ILE A  60      58.164  59.587  61.492  1.00                  
ATOM    910  HB  ILE A  60      58.661  59.679  62.460  1.00                  
ATOM    911  CG2 ILE A  60      58.651  58.281  60.841  1.00                  
ATOM    912 1HG2 ILE A  60      59.715  58.335  60.636  1.00                  
ATOM    913 2HG2 ILE A  60      58.495  57.435  61.511  1.00                  
ATOM    914 3HG2 ILE A  60      58.118  58.101  59.907  1.00                  
ATOM    915  CG1 ILE A  60      58.551  60.792  60.603  1.00                  
ATOM    916 1HG1 ILE A  60      57.916  61.653  60.812  1.00                  
ATOM    917 2HG1 ILE A  60      58.418  60.530  59.552  1.00                  
ATOM    918  CD1 ILE A  60      59.991  61.234  60.838  1.00                  
ATOM    919  HD1 ILE A  60      60.263  61.980  60.092  1.00                  
ATOM    920  HD2 ILE A  60      60.088  61.666  61.834  1.00                  
ATOM    921  HD3 ILE A  60      60.657  60.381  60.761  1.00                  
ATOM    922  C   ILE A  60      56.108  58.287  62.242  1.00                  
ATOM    923  O   ILE A  60      55.782  57.391  61.464  1.00                  
ATOM    924  N   ALA A  61      55.967  58.195  63.558  1.00                  
ATOM    925  H   ALA A  61      56.367  58.943  64.115  1.00                  
ATOM    926  CA  ALA A  61      55.033  57.308  64.176  1.00                  
ATOM    927  HA  ALA A  61      55.187  56.350  63.686  1.00                  
ATOM    928  CB  ALA A  61      55.423  57.098  65.647  1.00                  
ATOM    929  HB1 ALA A  61      54.826  56.293  66.074  1.00                  
ATOM    930  HB2 ALA A  61      56.474  56.813  65.719  1.00                  
ATOM    931  HB3 ALA A  61      55.248  58.011  66.209  1.00                  
ATOM    932  C   ALA A  61      53.515  57.693  63.971  1.00                  
ATOM    933  O   ALA A  61      53.043  57.829  62.835  1.00                  
ATOM    934  N   PRO A  62      52.643  57.502  65.017  1.00                  
ATOM    935  CD  PRO A  62      52.098  58.716  65.615  1.00                  
ATOM    936  HD1 PRO A  62      52.191  59.551  64.916  1.00                  
ATOM    937  HD2 PRO A  62      52.618  58.947  66.545  1.00                  
ATOM    938  CG  PRO A  62      50.614  58.479  65.904  1.00                  
ATOM    939  HG1 PRO A  62      50.019  59.372  65.708  1.00                  
ATOM    940  HG2 PRO A  62      50.489  58.154  66.938  1.00                  
ATOM    941  CB  PRO A  62      50.248  57.343  64.957  1.00                  
ATOM    942  HB1 PRO A  62      50.096  57.729  63.949  1.00                  
ATOM    943  HB2 PRO A  62      49.376  56.787  65.306  1.00                  
ATOM    944  CA  PRO A  62      51.534  56.508  65.019  1.00                  
ATOM    945  HA  PRO A  62      51.541  55.984  65.972  1.00                  
ATOM    946  C   PRO A  62      51.651  55.466  63.923  1.00                  
ATOM    947  O   PRO A  62      50.651  55.117  63.297  1.00                  
ATOM    948  N   GLN A  63      52.927  55.067  63.722  1.00                  
ATOM    949  H   GLN A  63      53.625  55.505  64.295  1.00                  
ATOM    950  CA  GLN A  63      53.446  54.218  62.654  1.00                  
ATOM    951  HA  GLN A  63      54.525  54.312  62.587  1.00                  
ATOM    952  CB  GLN A  63      53.058  52.806  63.118  1.00                  
ATOM    953  HB1 GLN A  63      51.983  52.683  63.033  1.00                  
ATOM    954  HB2 GLN A  63      53.276  52.739  64.186  1.00                  
ATOM    955  CG  GLN A  63      53.767  51.610  62.492  1.00                  
ATOM    956  HG1 GLN A  63      54.823  51.745  62.644  1.00                  
ATOM    957  HG2 GLN A  63      53.598  51.567  61.421  1.00                  
ATOM    958  CD  GLN A  63      53.314  50.317  63.183  1.00                  
ATOM    959  OE1 GLN A  63      52.276  50.243  63.811  1.00                  
ATOM    960  NE2 GLN A  63      54.094  49.260  63.191  1.00                  
ATOM    961 1HE2 GLN A  63      54.945  49.216  62.659  1.00                  
ATOM    962 2HE2 GLN A  63      53.659  48.424  63.577  1.00                  
ATOM    963  C   GLN A  63      52.800  54.769  61.391  1.00                  
ATOM    964  O   GLN A  63      51.681  54.430  60.996  1.00                  
ATOM    965  N   ILE A  64      53.454  55.756  60.790  1.00                  
ATOM    966  H   ILE A  64      54.287  56.155  61.213  1.00                  
ATOM    967  CA  ILE A  64      53.093  56.169  59.449  1.00                  
ATOM    968  HA  ILE A  64      53.671  57.058  59.204  1.00                  
ATOM    969  CB  ILE A  64      53.574  55.000  58.552  1.00                  
ATOM    970  HB  ILE A  64      53.196  54.093  58.981  1.00                  
ATOM    971  CG2 ILE A  64      53.013  54.994  57.129  1.00                  
ATOM    972 1HG2 ILE A  64      51.991  54.666  57.192  1.00                  
ATOM    973 2HG2 ILE A  64      53.030  55.972  56.657  1.00                  
ATOM    974 3HG2 ILE A  64      53.507  54.241  56.523  1.00                  
ATOM    975  CG1 ILE A  64      55.102  54.784  58.607  1.00                  
ATOM    976 1HG1 ILE A  64      55.601  55.748  58.657  1.00                  
ATOM    977 2HG1 ILE A  64      55.376  54.264  57.704  1.00                  
ATOM    978  CD1 ILE A  64      55.661  53.904  59.737  1.00                  
ATOM    979  HD1 ILE A  64      56.685  53.620  59.490  1.00                  
ATOM    980  HD2 ILE A  64      55.692  54.452  60.675  1.00                  
ATOM    981  HD3 ILE A  64      55.064  52.998  59.846  1.00                  
ATOM    982  C   ILE A  64      51.628  56.589  59.426  1.00                  
ATOM    983  O   ILE A  64      50.856  56.067  58.640  1.00                  
ATOM    984  N   THR A  65      51.221  57.394  60.419  1.00                  
ATOM    985  H   THR A  65      51.932  57.691  61.082  1.00                  
ATOM    986  CA  THR A  65      49.851  57.902  60.638  1.00                  
ATOM    987  HA  THR A  65      49.804  58.153  61.695  1.00                  
ATOM    988  CB  THR A  65      49.626  59.232  59.889  1.00                  
ATOM    989  HB  THR A  65      48.645  59.625  60.157  1.00                  
ATOM    990  CG2 THR A  65      50.667  60.298  60.237  1.00                  
ATOM    991 1HG2 THR A  65      50.390  61.240  59.766  1.00                  
ATOM    992 2HG2 THR A  65      50.709  60.438  61.317  1.00                  
ATOM    993 3HG2 THR A  65      51.652  59.999  59.876  1.00                  
ATOM    994  OG1 THR A  65      49.675  59.050  58.495  1.00                  
ATOM    995  HG1 THR A  65      48.957  58.444  58.277  1.00                  
ATOM    996  C   THR A  65      48.708  56.923  60.437  1.00                  
ATOM    997  O   THR A  65      47.672  57.273  59.869  1.00                  
ATOM    998  N   ILE A  66      48.889  55.658  60.819  1.00                  
ATOM    999  H   ILE A  66      49.741  55.404  61.315  1.00                  
ATOM   1000  CA  ILE A  66      47.912  54.629  60.424  1.00                  
ATOM   1001  HA  ILE A  66      48.466  53.694  60.444  1.00                  
ATOM   1002  CB  ILE A  66      46.867  54.535  61.580  1.00                  
ATOM   1003  HB  ILE A  66      47.385  54.894  62.474  1.00                  
ATOM   1004  CG2 ILE A  66      45.667  55.495  61.474  1.00                  
ATOM   1005 1HG2 ILE A  66      44.931  55.298  62.250  1.00                  
ATOM   1006 2HG2 ILE A  66      46.014  56.519  61.612  1.00                  
ATOM   1007 3HG2 ILE A  66      45.191  55.444  60.504  1.00                  
ATOM   1008  CG1 ILE A  66      46.577  53.067  61.975  1.00                  
ATOM   1009 1HG1 ILE A  66      47.531  52.578  62.178  1.00                  
ATOM   1010 2HG1 ILE A  66      46.110  52.525  61.169  1.00                  
ATOM   1011  CD1 ILE A  66      45.707  52.893  63.227  1.00                  
ATOM   1012  HD1 ILE A  66      45.691  51.839  63.508  1.00                  
ATOM   1013  HD2 ILE A  66      46.120  53.472  64.054  1.00                  
ATOM   1014  HD3 ILE A  66      44.684  53.211  63.029  1.00                  
ATOM   1015  C   ILE A  66      47.531  54.816  58.919  1.00                  
ATOM   1016  O   ILE A  66      46.393  54.748  58.451  1.00                  
ATOM   1017  N   VAL A  67      48.568  54.994  58.091  1.00                  
ATOM   1018  H   VAL A  67      49.467  55.190  58.504  1.00                  
ATOM   1019  CA  VAL A  67      48.518  54.561  56.683  1.00                  
ATOM   1020  HA  VAL A  67      47.553  54.903  56.310  1.00                  
ATOM   1021  CB  VAL A  67      49.532  55.135  55.681  1.00                  
ATOM   1022  HB  VAL A  67      50.506  54.708  55.855  1.00                  
ATOM   1023  CG1 VAL A  67      49.161  54.827  54.216  1.00                  
ATOM   1024 1HG1 VAL A  67      49.946  55.190  53.558  1.00                  
ATOM   1025 2HG1 VAL A  67      49.077  53.758  54.048  1.00                  
ATOM   1026 3HG1 VAL A  67      48.221  55.309  53.953  1.00                  
ATOM   1027  CG2 VAL A  67      49.581  56.660  55.753  1.00                  
ATOM   1028 1HG2 VAL A  67      48.639  57.098  55.425  1.00                  
ATOM   1029 2HG2 VAL A  67      49.772  57.008  56.760  1.00                  
ATOM   1030 3HG2 VAL A  67      50.395  57.008  55.131  1.00                  
ATOM   1031  C   VAL A  67      48.431  53.050  56.694  1.00                  
ATOM   1032  O   VAL A  67      47.890  52.482  55.754  1.00                  
ATOM   1033  N   LEU A  68      48.776  52.394  57.818  1.00                  
ATOM   1034  H   LEU A  68      49.303  52.865  58.537  1.00                  
ATOM   1035  CA  LEU A  68      48.149  51.096  58.105  1.00                  
ATOM   1036  HA  LEU A  68      48.371  50.476  57.247  1.00                  
ATOM   1037  CB  LEU A  68      48.671  50.317  59.307  1.00                  
ATOM   1038  HB1 LEU A  68      48.610  50.927  60.201  1.00                  
ATOM   1039  HB2 LEU A  68      49.679  50.090  59.006  1.00                  
ATOM   1040  CG  LEU A  68      48.031  48.947  59.622  1.00                  
ATOM   1041  HG  LEU A  68      47.793  48.475  58.679  1.00                  
ATOM   1042  CD1 LEU A  68      49.029  48.047  60.340  1.00                  
ATOM   1043 1HD1 LEU A  68      48.599  47.055  60.491  1.00                  
ATOM   1044 2HD1 LEU A  68      49.914  47.931  59.720  1.00                  
ATOM   1045 3HD1 LEU A  68      49.303  48.473  61.304  1.00                  
ATOM   1046  CD2 LEU A  68      46.791  48.999  60.526  1.00                  
ATOM   1047 1HD2 LEU A  68      45.983  49.569  60.082  1.00                  
ATOM   1048 2HD2 LEU A  68      46.425  47.984  60.689  1.00                  
ATOM   1049 3HD2 LEU A  68      47.052  49.440  61.488  1.00                  
ATOM   1050  C   LEU A  68      46.636  51.175  58.187  1.00                  
ATOM   1051  O   LEU A  68      46.004  50.278  57.662  1.00                  
ATOM   1052  N   LEU A  69      45.999  52.206  58.747  1.00                  
ATOM   1053  H   LEU A  69      46.483  53.004  59.128  1.00                  
ATOM   1054  CA  LEU A  69      44.547  52.248  58.615  1.00                  
ATOM   1055  HA  LEU A  69      44.189  51.289  58.989  1.00                  
ATOM   1056  CB  LEU A  69      43.842  53.335  59.450  1.00                  
ATOM   1057  HB1 LEU A  69      44.011  54.301  58.977  1.00                  
ATOM   1058  HB2 LEU A  69      44.255  53.348  60.452  1.00                  
ATOM   1059  CG  LEU A  69      42.318  53.145  59.591  1.00                  
ATOM   1060  HG  LEU A  69      41.860  53.074  58.605  1.00                  
ATOM   1061  CD1 LEU A  69      41.948  51.903  60.409  1.00                  
ATOM   1062 1HD1 LEU A  69      40.865  51.850  60.528  1.00                  
ATOM   1063 2HD1 LEU A  69      42.269  50.999  59.897  1.00                  
ATOM   1064 3HD1 LEU A  69      42.416  51.948  61.393  1.00                  
ATOM   1065  CD2 LEU A  69      41.707  54.353  60.301  1.00                  
ATOM   1066 1HD2 LEU A  69      40.626  54.230  60.379  1.00                  
ATOM   1067 2HD2 LEU A  69      42.133  54.456  61.300  1.00                  
ATOM   1068 3HD2 LEU A  69      41.916  55.256  59.729  1.00                  
ATOM   1069  C   LEU A  69      44.118  52.321  57.151  1.00                  
ATOM   1070  O   LEU A  69      43.140  51.682  56.775  1.00                  
ATOM   1071  N   ALA A  70      44.888  52.998  56.296  1.00                  
ATOM   1072  H   ALA A  70      45.654  53.548  56.663  1.00                  
ATOM   1073  CA  ALA A  70      44.645  52.899  54.851  1.00                  
ATOM   1074  HA  ALA A  70      43.608  53.203  54.697  1.00                  
ATOM   1075  CB  ALA A  70      45.519  53.937  54.131  1.00                  
ATOM   1076  HB1 ALA A  70      46.484  53.506  53.865  1.00                  
ATOM   1077  HB2 ALA A  70      45.003  54.297  53.244  1.00                  
ATOM   1078  HB3 ALA A  70      45.681  54.801  54.777  1.00                  
ATOM   1079  C   ALA A  70      44.767  51.457  54.271  1.00                  
ATOM   1080  O   ALA A  70      43.890  51.056  53.480  1.00                  
ATOM   1081  N   LEU A  71      45.841  50.709  54.639  1.00                  
ATOM   1082  H   LEU A  71      46.506  51.152  55.268  1.00                  
ATOM   1083  CA  LEU A  71      46.050  49.259  54.349  1.00                  
ATOM   1084  HA  LEU A  71      46.383  49.097  53.349  1.00                  
ATOM   1085  CB  LEU A  71      47.077  48.510  55.286  1.00                  
ATOM   1086  HB1 LEU A  71      47.319  49.154  56.107  1.00                  
ATOM   1087  HB2 LEU A  71      47.961  48.410  54.688  1.00                  
ATOM   1088  CG  LEU A  71      46.869  47.057  55.879  1.00                  
ATOM   1089  HG  LEU A  71      46.275  46.485  55.172  1.00                  
ATOM   1090  CD1 LEU A  71      48.171  46.317  56.154  1.00                  
ATOM   1091 1HD1 LEU A  71      47.983  45.301  56.512  1.00                  
ATOM   1092 2HD1 LEU A  71      48.777  46.209  55.275  1.00                  
ATOM   1093 3HD1 LEU A  71      48.718  46.844  56.929  1.00                  
ATOM   1094  CD2 LEU A  71      46.253  46.899  57.279  1.00                  
ATOM   1095 1HD2 LEU A  71      45.433  46.189  57.238  1.00                  
ATOM   1096 2HD2 LEU A  71      46.916  46.498  58.053  1.00                  
ATOM   1097 3HD2 LEU A  71      45.959  47.862  57.642  1.00                  
ATOM   1098  C   LEU A  71      44.755  48.572  54.617  1.00                  
ATOM   1099  O   LEU A  71      44.204  47.943  53.737  1.00                  
ATOM   1100  N   PHE A  72      44.341  48.754  55.860  1.00                  
ATOM   1101  H   PHE A  72      44.912  49.359  56.443  1.00                  
ATOM   1102  CA  PHE A  72      43.424  47.916  56.553  1.00                  
ATOM   1103  HA  PHE A  72      43.684  46.864  56.471  1.00                  
ATOM   1104  CB  PHE A  72      43.292  48.362  58.033  1.00                  
ATOM   1105  HB1 PHE A  72      42.937  49.392  58.065  1.00                  
ATOM   1106  HB2 PHE A  72      44.245  48.376  58.545  1.00                  
ATOM   1107  CG  PHE A  72      42.361  47.516  58.877  1.00                  
ATOM   1108  CD1 PHE A  72      42.831  46.320  59.451  1.00                  
ATOM   1109  HD1 PHE A  72      43.848  45.996  59.273  1.00                  
ATOM   1110  CE1 PHE A  72      41.981  45.545  60.259  1.00                  
ATOM   1111  HE1 PHE A  72      42.341  44.624  60.696  1.00                  
ATOM   1112  CZ  PHE A  72      40.661  45.967  60.498  1.00                  
ATOM   1113  HZ  PHE A  72      40.007  45.368  61.116  1.00                  
ATOM   1114  CE2 PHE A  72      40.190  47.162  59.926  1.00                  
ATOM   1115  HE2 PHE A  72      39.172  47.479  60.100  1.00                  
ATOM   1116  CD2 PHE A  72      41.038  47.936  59.115  1.00                  
ATOM   1117  HD2 PHE A  72      40.668  48.849  58.673  1.00                  
ATOM   1118  C   PHE A  72      42.064  48.087  55.949  1.00                  
ATOM   1119  O   PHE A  72      41.362  47.116  55.723  1.00                  
ATOM   1120  N   ILE A  73      41.683  49.331  55.674  1.00                  
ATOM   1121  H   ILE A  73      42.265  50.118  55.945  1.00                  
ATOM   1122  CA  ILE A  73      40.383  49.549  55.095  1.00                  
ATOM   1123  HA  ILE A  73      39.681  48.933  55.660  1.00                  
ATOM   1124  CB  ILE A  73      39.860  50.995  55.246  1.00                  
ATOM   1125  HB  ILE A  73      38.852  51.011  54.826  1.00                  
ATOM   1126  CG2 ILE A  73      39.709  51.324  56.743  1.00                  
ATOM   1127 1HG2 ILE A  73      39.179  52.267  56.874  1.00                  
ATOM   1128 2HG2 ILE A  73      39.127  50.544  57.235  1.00                  
ATOM   1129 3HG2 ILE A  73      40.682  51.391  57.225  1.00                  
ATOM   1130  CG1 ILE A  73      40.688  52.033  54.459  1.00                  
ATOM   1131 1HG1 ILE A  73      40.597  51.810  53.398  1.00                  
ATOM   1132 2HG1 ILE A  73      41.734  51.945  54.731  1.00                  
ATOM   1133  CD1 ILE A  73      40.256  53.490  54.655  1.00                  
ATOM   1134  HD1 ILE A  73      40.814  54.127  53.969  1.00                  
ATOM   1135  HD2 ILE A  73      39.190  53.592  54.450  1.00                  
ATOM   1136  HD3 ILE A  73      40.467  53.812  55.675  1.00                  
ATOM   1137  C   ILE A  73      40.278  49.029  53.679  1.00                  
ATOM   1138  O   ILE A  73      39.273  48.395  53.332  1.00                  
ATOM   1139  N   ILE A  74      41.328  49.243  52.870  1.00                  
ATOM   1140  H   ILE A  74      42.183  49.664  53.212  1.00                  
ATOM   1141  CA  ILE A  74      41.178  48.775  51.493  1.00                  
ATOM   1142  HA  ILE A  74      40.133  48.943  51.226  1.00                  
ATOM   1143  CB  ILE A  74      41.906  49.659  50.481  1.00                  
ATOM   1144  HB  ILE A  74      41.474  49.441  49.521  1.00                  
ATOM   1145  CG2 ILE A  74      41.615  51.156  50.721  1.00                  
ATOM   1146 1HG2 ILE A  74      41.896  51.743  49.852  1.00                  
ATOM   1147 2HG2 ILE A  74      40.543  51.293  50.882  1.00                  
ATOM   1148 3HG2 ILE A  74      42.145  51.514  51.602  1.00                  
ATOM   1149  CG1 ILE A  74      43.391  49.345  50.393  1.00                  
ATOM   1150 1HG1 ILE A  74      43.552  48.276  50.342  1.00                  
ATOM   1151 2HG1 ILE A  74      43.862  49.697  51.297  1.00                  
ATOM   1152  CD1 ILE A  74      43.992  50.001  49.151  1.00                  
ATOM   1153  HD1 ILE A  74      44.983  49.621  48.925  1.00                  
ATOM   1154  HD2 ILE A  74      43.361  49.839  48.280  1.00                  
ATOM   1155  HD3 ILE A  74      44.055  51.056  49.343  1.00                  
ATOM   1156  C   ILE A  74      41.309  47.254  51.382  1.00                  
ATOM   1157  O   ILE A  74      40.498  46.628  50.713  1.00                  
ATOM   1158  N   SER A  75      42.215  46.643  52.138  1.00                  
ATOM   1159  H   SER A  75      42.776  47.195  52.778  1.00                  
ATOM   1160  CA  SER A  75      42.360  45.199  52.236  1.00                  
ATOM   1161  HA  SER A  75      42.514  44.814  51.236  1.00                  
ATOM   1162  CB  SER A  75      43.538  44.811  53.097  1.00                  
ATOM   1163  HB1 SER A  75      44.426  45.289  52.699  1.00                  
ATOM   1164  HB2 SER A  75      43.621  43.729  53.026  1.00                  
ATOM   1165  OG  SER A  75      43.406  45.152  54.458  1.00                  
ATOM   1166  HG  SER A  75      43.986  44.543  54.944  1.00                  
ATOM   1167  C   SER A  75      41.121  44.499  52.773  1.00                  
ATOM   1168  O   SER A  75      40.757  43.434  52.278  1.00                  
ATOM   1169  N   LEU A  76      40.450  45.120  53.742  1.00                  
ATOM   1170  H   LEU A  76      40.885  45.926  54.181  1.00                  
ATOM   1171  CA  LEU A  76      39.208  44.642  54.319  1.00                  
ATOM   1172  HA  LEU A  76      39.300  43.562  54.439  1.00                  
ATOM   1173  CB  LEU A  76      39.028  45.267  55.714  1.00                  
ATOM   1174  HB1 LEU A  76      38.895  46.343  55.592  1.00                  
ATOM   1175  HB2 LEU A  76      39.944  45.093  56.280  1.00                  
ATOM   1176  CG  LEU A  76      37.856  44.730  56.555  1.00                  
ATOM   1177  HG  LEU A  76      36.908  44.949  56.066  1.00                  
ATOM   1178  CD1 LEU A  76      37.958  43.226  56.818  1.00                  
ATOM   1179 1HD1 LEU A  76      37.165  42.916  57.497  1.00                  
ATOM   1180 2HD1 LEU A  76      37.833  42.681  55.883  1.00                  
ATOM   1181 3HD1 LEU A  76      38.927  42.986  57.256  1.00                  
ATOM   1182  CD2 LEU A  76      37.856  45.437  57.909  1.00                  
ATOM   1183 1HD2 LEU A  76      36.995  45.114  58.492  1.00                  
ATOM   1184 2HD2 LEU A  76      38.771  45.198  58.449  1.00                  
ATOM   1185 3HD2 LEU A  76      37.798  46.515  57.759  1.00                  
ATOM   1186  C   LEU A  76      37.985  44.887  53.420  1.00                  
ATOM   1187  O   LEU A  76      36.964  44.230  53.614  1.00                  
ATOM   1188  N   ALA A  77      38.093  45.710  52.364  1.00                  
ATOM   1189  H   ALA A  77      38.921  46.281  52.255  1.00                  
ATOM   1190  CA  ALA A  77      37.149  45.603  51.241  1.00                  
ATOM   1191  HA  ALA A  77      36.142  45.646  51.658  1.00                  
ATOM   1192  CB  ALA A  77      37.311  46.814  50.311  1.00                  
ATOM   1193  HB1 ALA A  77      36.460  46.861  49.631  1.00                  
ATOM   1194  HB2 ALA A  77      37.348  47.731  50.900  1.00                  
ATOM   1195  HB3 ALA A  77      38.220  46.717  49.722  1.00                  
ATOM   1196  C   ALA A  77      37.245  44.264  50.472  1.00                  
ATOM   1197  O   ALA A  77      36.521  44.054  49.498  1.00                  
ATOM   1198  N   GLY A  78      38.149  43.366  50.877  1.00                  
ATOM   1199  H   GLY A  78      38.768  43.646  51.626  1.00                  
ATOM   1200  CA  GLY A  78      38.272  41.969  50.456  1.00                  
ATOM   1201  HA1 GLY A  78      37.311  41.477  50.608  1.00                  
ATOM   1202  HA2 GLY A  78      39.008  41.480  51.095  1.00                  
ATOM   1203  C   GLY A  78      38.686  41.737  49.013  1.00                  
ATOM   1204  O   GLY A  78      38.864  40.590  48.601  1.00                  
ATOM   1205  N   ASN A  79      38.819  42.805  48.230  1.00                  
ATOM   1206  H   ASN A  79      38.617  43.710  48.623  1.00                  
ATOM   1207  CA  ASN A  79      39.148  42.692  46.828  1.00                  
ATOM   1208  HA  ASN A  79      38.634  41.793  46.479  1.00                  
ATOM   1209  CB  ASN A  79      38.542  43.861  46.024  1.00                  
ATOM   1210  HB1 ASN A  79      39.302  44.579  45.740  1.00                  
ATOM   1211  HB2 ASN A  79      37.780  44.370  46.615  1.00                  
ATOM   1212  CG  ASN A  79      37.918  43.351  44.747  1.00                  
ATOM   1213  OD1 ASN A  79      38.597  42.892  43.845  1.00                  
ATOM   1214  ND2 ASN A  79      36.613  43.370  44.650  1.00                  
ATOM   1215 1HD2 ASN A  79      36.043  43.680  45.420  1.00                  
ATOM   1216 2HD2 ASN A  79      36.217  42.945  43.832  1.00                  
ATOM   1217  C   ASN A  79      40.639  42.395  46.586  1.00                  
ATOM   1218  O   ASN A  79      41.469  42.344  47.496  1.00                  
ATOM   1219  N   ALA A  80      40.981  42.173  45.325  1.00                  
ATOM   1220  H   ALA A  80      40.268  42.276  44.610  1.00                  
ATOM   1221  CA  ALA A  80      42.233  41.547  44.952  1.00                  
ATOM   1222  HA  ALA A  80      42.248  40.553  45.401  1.00                  
ATOM   1223  CB  ALA A  80      42.204  41.379  43.427  1.00                  
ATOM   1224  HB1 ALA A  80      43.084  40.828  43.093  1.00                  
ATOM   1225  HB2 ALA A  80      41.311  40.827  43.130  1.00                  
ATOM   1226  HB3 ALA A  80      42.195  42.359  42.947  1.00                  
ATOM   1227  C   ALA A  80      43.541  42.271  45.385  1.00                  
ATOM   1228  O   ALA A  80      43.635  43.455  45.709  1.00                  
ATOM   1229  N   LEU A  81      44.623  41.506  45.409  1.00                  
ATOM   1230  H   LEU A  81      44.537  40.563  45.059  1.00                  
ATOM   1231  CA  LEU A  81      45.781  41.798  46.250  1.00                  
ATOM   1232  HA  LEU A  81      46.232  40.813  46.334  1.00                  
ATOM   1233  CB  LEU A  81      46.892  42.610  45.551  1.00                  
ATOM   1234  HB1 LEU A  81      47.652  42.800  46.296  1.00                  
ATOM   1235  HB2 LEU A  81      46.490  43.560  45.200  1.00                  
ATOM   1236  CG  LEU A  81      47.664  41.920  44.405  1.00                  
ATOM   1237  HG  LEU A  81      47.041  41.903  43.514  1.00                  
ATOM   1238  CD1 LEU A  81      48.945  42.709  44.112  1.00                  
ATOM   1239 1HD1 LEU A  81      48.723  43.758  43.938  1.00                  
ATOM   1240 2HD1 LEU A  81      49.631  42.638  44.958  1.00                  
ATOM   1241 3HD1 LEU A  81      49.440  42.306  43.229  1.00                  
ATOM   1242  CD2 LEU A  81      48.114  40.488  44.711  1.00                  
ATOM   1243 1HD2 LEU A  81      47.259  39.816  44.729  1.00                  
ATOM   1244 2HD2 LEU A  81      48.788  40.138  43.928  1.00                  
ATOM   1245 3HD2 LEU A  81      48.639  40.456  45.667  1.00                  
ATOM   1246  C   LEU A  81      45.519  41.981  47.775  1.00                  
ATOM   1247  O   LEU A  81      46.404  42.377  48.529  1.00                  
ATOM   1248  N   TYR A  82      44.313  41.707  48.282  1.00                  
ATOM   1249  H   TYR A  82      43.594  41.324  47.690  1.00                  
ATOM   1250  CA  TYR A  82      43.864  42.300  49.550  1.00                  
ATOM   1251  HA  TYR A  82      42.786  42.143  49.614  1.00                  
ATOM   1252  CB  TYR A  82      44.467  41.578  50.765  1.00                  
ATOM   1253  HB1 TYR A  82      43.940  41.912  51.659  1.00                  
ATOM   1254  HB2 TYR A  82      45.514  41.859  50.873  1.00                  
ATOM   1255  CG  TYR A  82      44.371  40.065  50.694  1.00                  
ATOM   1256  CD1 TYR A  82      45.496  39.308  50.315  1.00                  
ATOM   1257  HD1 TYR A  82      46.430  39.808  50.095  1.00                  
ATOM   1258  CE1 TYR A  82      45.404  37.906  50.215  1.00                  
ATOM   1259  HE1 TYR A  82      46.262  37.316  49.928  1.00                  
ATOM   1260  CZ  TYR A  82      44.182  37.257  50.492  1.00                  
ATOM   1261  OH  TYR A  82      44.096  35.906  50.385  1.00                  
ATOM   1262  HH  TYR A  82      43.223  35.572  50.597  1.00                  
ATOM   1263  CE2 TYR A  82      43.052  38.017  50.872  1.00                  
ATOM   1264  HE2 TYR A  82      42.115  37.525  51.084  1.00                  
ATOM   1265  CD2 TYR A  82      43.150  39.419  50.972  1.00                  
ATOM   1266  HD2 TYR A  82      42.283  40.004  51.252  1.00                  
ATOM   1267  C   TYR A  82      44.067  43.822  49.509  1.00                  
ATOM   1268  O   TYR A  82      44.783  44.432  50.317  1.00                  
ATOM   1269  N   LEU A  83      43.511  44.372  48.422  1.00                  
ATOM   1270  H   LEU A  83      42.899  43.759  47.893  1.00                  
ATOM   1271  CA  LEU A  83      43.871  45.612  47.736  1.00                  
ATOM   1272  HA  LEU A  83      43.646  45.481  46.684  1.00                  
ATOM   1273  CB  LEU A  83      42.946  46.764  48.176  1.00                  
ATOM   1274  HB1 LEU A  83      43.452  47.696  47.967  1.00                  
ATOM   1275  HB2 LEU A  83      42.747  46.672  49.237  1.00                  
ATOM   1276  CG  LEU A  83      41.625  46.800  47.389  1.00                  
ATOM   1277  HG  LEU A  83      41.902  46.750  46.347  1.00                  
ATOM   1278  CD1 LEU A  83      40.751  45.607  47.706  1.00                  
ATOM   1279 1HD1 LEU A  83      39.702  45.826  47.520  1.00                  
ATOM   1280 2HD1 LEU A  83      41.094  44.803  47.074  1.00                  
ATOM   1281 3HD1 LEU A  83      40.860  45.295  48.741  1.00                  
ATOM   1282  CD2 LEU A  83      40.761  48.051  47.532  1.00                  
ATOM   1283 1HD2 LEU A  83      39.963  48.037  46.792  1.00                  
ATOM   1284 2HD2 LEU A  83      40.285  48.048  48.512  1.00                  
ATOM   1285 3HD2 LEU A  83      41.364  48.942  47.373  1.00                  
ATOM   1286  C   LEU A  83      45.386  45.922  47.696  1.00                  
ATOM   1287  O   LEU A  83      45.819  47.041  47.939  1.00                  
ATOM   1288  N   GLN A  84      46.229  44.901  47.537  1.00                  
ATOM   1289  H   GLN A  84      45.791  44.019  47.329  1.00                  
ATOM   1290  CA  GLN A  84      47.657  44.814  48.028  1.00                  
ATOM   1291  HA  GLN A  84      48.025  43.798  47.989  1.00                  
ATOM   1292  CB  GLN A  84      48.569  45.589  47.042  1.00                  
ATOM   1293  HB1 GLN A  84      48.147  46.578  46.904  1.00                  
ATOM   1294  HB2 GLN A  84      48.546  45.088  46.075  1.00                  
ATOM   1295  CG  GLN A  84      50.047  45.806  47.451  1.00                  
ATOM   1296  HG1 GLN A  84      50.077  46.447  48.328  1.00                  
ATOM   1297  HG2 GLN A  84      50.567  46.361  46.685  1.00                  
ATOM   1298  CD  GLN A  84      50.858  44.541  47.721  1.00                  
ATOM   1299  OE1 GLN A  84      50.505  43.436  47.346  1.00                  
ATOM   1300  NE2 GLN A  84      51.989  44.666  48.385  1.00                  
ATOM   1301 1HE2 GLN A  84      52.303  45.569  48.702  1.00                  
ATOM   1302 2HE2 GLN A  84      52.440  43.805  48.647  1.00                  
ATOM   1303  C   GLN A  84      47.953  45.225  49.452  1.00                  
ATOM   1304  O   GLN A  84      49.011  44.951  50.023  1.00                  
ATOM   1305  N   LYS A  85      47.050  45.984  50.018  1.00                  
ATOM   1306  H   LYS A  85      46.155  46.061  49.557  1.00                  
ATOM   1307  CA  LYS A  85      47.406  46.988  50.995  1.00                  
ATOM   1308  HA  LYS A  85      48.407  47.337  50.745  1.00                  
ATOM   1309  CB  LYS A  85      46.441  48.169  50.941  1.00                  
ATOM   1310  HB1 LYS A  85      45.778  48.134  51.791  1.00                  
ATOM   1311  HB2 LYS A  85      45.785  48.039  50.095  1.00                  
ATOM   1312  CG  LYS A  85      47.188  49.514  50.756  1.00                  
ATOM   1313  HG1 LYS A  85      47.242  49.694  49.685  1.00                  
ATOM   1314  HG2 LYS A  85      48.206  49.424  51.136  1.00                  
ATOM   1315  CD  LYS A  85      46.559  50.738  51.441  1.00                  
ATOM   1316  HD1 LYS A  85      47.228  51.097  52.224  1.00                  
ATOM   1317  HD2 LYS A  85      45.661  50.398  51.922  1.00                  
ATOM   1318  CE  LYS A  85      46.172  51.910  50.538  1.00                  
ATOM   1319  HE1 LYS A  85      45.875  51.512  49.568  1.00                  
ATOM   1320  HE2 LYS A  85      47.021  52.565  50.350  1.00                  
ATOM   1321  NZ  LYS A  85      45.070  52.688  51.148  1.00                  
ATOM   1322  HZ1 LYS A  85      44.668  53.328  50.475  1.00                  
ATOM   1323  HZ2 LYS A  85      44.342  52.062  51.486  1.00                  
ATOM   1324  HZ3 LYS A  85      45.424  53.205  51.940  1.00                  
ATOM   1325  C   LYS A  85      47.542  46.291  52.319  1.00                  
ATOM   1326  O   LYS A  85      48.407  46.716  53.060  1.00                  
ATOM   1327  N   THR A  86      46.859  45.152  52.507  1.00                  
ATOM   1328  H   THR A  86      46.200  44.871  51.788  1.00                  
ATOM   1329  CA  THR A  86      47.169  44.206  53.590  1.00                  
ATOM   1330  HA  THR A  86      47.089  44.734  54.525  1.00                  
ATOM   1331  CB  THR A  86      46.163  43.041  53.681  1.00                  
ATOM   1332  HB  THR A  86      45.514  43.104  52.815  1.00                  
ATOM   1333  CG2 THR A  86      46.676  41.600  53.726  1.00                  
ATOM   1334 1HG2 THR A  86      45.827  40.916  53.766  1.00                  
ATOM   1335 2HG2 THR A  86      47.250  41.376  52.827  1.00                  
ATOM   1336 3HG2 THR A  86      47.298  41.439  54.609  1.00                  
ATOM   1337  OG1 THR A  86      45.401  43.201  54.859  1.00                  
ATOM   1338  HG1 THR A  86      45.972  42.947  55.596  1.00                  
ATOM   1339  C   THR A  86      48.574  43.663  53.575  1.00                  
ATOM   1340  O   THR A  86      49.114  43.418  54.645  1.00                  
ATOM   1341  N   ALA A  87      49.187  43.490  52.403  1.00                  
ATOM   1342  H   ALA A  87      48.759  43.783  51.531  1.00                  
ATOM   1343  CA  ALA A  87      50.596  43.077  52.438  1.00                  
ATOM   1344  HA  ALA A  87      50.767  42.365  53.249  1.00                  
ATOM   1345  CB  ALA A  87      50.939  42.376  51.118  1.00                  
ATOM   1346  HB1 ALA A  87      51.987  42.072  51.129  1.00                  
ATOM   1347  HB2 ALA A  87      50.316  41.489  51.002  1.00                  
ATOM   1348  HB3 ALA A  87      50.765  43.041  50.275  1.00                  
ATOM   1349  C   ALA A  87      51.479  44.290  52.688  1.00                  
ATOM   1350  O   ALA A  87      52.507  44.205  53.357  1.00                  
ATOM   1351  N   ASN A  88      51.077  45.437  52.135  1.00                  
ATOM   1352  H   ASN A  88      50.237  45.434  51.571  1.00                  
ATOM   1353  CA  ASN A  88      51.912  46.613  52.198  1.00                  
ATOM   1354  HA  ASN A  88      52.922  46.219  52.064  1.00                  
ATOM   1355  CB  ASN A  88      51.685  47.566  51.013  1.00                  
ATOM   1356  HB1 ASN A  88      51.205  48.476  51.364  1.00                  
ATOM   1357  HB2 ASN A  88      51.049  47.093  50.268  1.00                  
ATOM   1358  CG  ASN A  88      53.013  47.921  50.350  1.00                  
ATOM   1359  OD1 ASN A  88      53.180  47.783  49.147  1.00                  
ATOM   1360  ND2 ASN A  88      53.995  48.359  51.101  1.00                  
ATOM   1361 1HD2 ASN A  88      53.863  48.410  52.105  1.00                  
ATOM   1362 2HD2 ASN A  88      54.896  48.502  50.683  1.00                  
ATOM   1363  C   ASN A  88      51.997  47.305  53.534  1.00                  
ATOM   1364  O   ASN A  88      53.008  47.978  53.769  1.00                  
ATOM   1365  N   LEU A  89      51.006  47.109  54.403  1.00                  
ATOM   1366  H   LEU A  89      50.227  46.518  54.138  1.00                  
ATOM   1367  CA  LEU A  89      51.037  47.643  55.751  1.00                  
ATOM   1368  HA  LEU A  89      52.069  47.956  55.820  1.00                  
ATOM   1369  CB  LEU A  89      50.413  49.048  55.924  1.00                  
ATOM   1370  HB1 LEU A  89      50.838  49.462  56.834  1.00                  
ATOM   1371  HB2 LEU A  89      49.380  48.949  56.167  1.00                  
ATOM   1372  CG  LEU A  89      50.637  50.080  54.766  1.00                  
ATOM   1373  HG  LEU A  89      51.480  49.789  54.155  1.00                  
ATOM   1374  CD1 LEU A  89      49.457  50.242  53.814  1.00                  
ATOM   1375 1HD1 LEU A  89      49.653  51.034  53.104  1.00                  
ATOM   1376 2HD1 LEU A  89      49.306  49.310  53.274  1.00                  
ATOM   1377 3HD1 LEU A  89      48.579  50.525  54.381  1.00                  
ATOM   1378  CD2 LEU A  89      50.987  51.486  55.243  1.00                  
ATOM   1379 1HD2 LEU A  89      50.558  51.649  56.219  1.00                  
ATOM   1380 2HD2 LEU A  89      52.067  51.579  55.302  1.00                  
ATOM   1381 3HD2 LEU A  89      50.653  52.257  54.556  1.00                  
ATOM   1382  C   LEU A  89      51.193  46.687  56.942  1.00                  
ATOM   1383  O   LEU A  89      51.660  47.136  57.981  1.00                  
ATOM   1384  N   HIS A  90      51.115  45.376  56.710  1.00                  
ATOM   1385  CA  HIS A  90      52.060  44.414  57.293  1.00                  
ATOM   1386  CB  HIS A  90      51.725  43.933  58.716  1.00                  
ATOM   1387  CG  HIS A  90      50.276  43.796  59.117  1.00                  
ATOM   1388  ND1 HIS A  90      49.742  44.316  60.297  1.00                  
ATOM   1389  CE1 HIS A  90      48.482  43.866  60.349  1.00                  
ATOM   1390  NE2 HIS A  90      48.217  43.070  59.294  1.00                  
ATOM   1391  CD2 HIS A  90      49.350  42.992  58.509  1.00                  
ATOM   1392  C   HIS A  90      53.535  44.743  57.009  1.00                  
ATOM   1393  O   HIS A  90      54.407  44.511  57.839  1.00                  
ATOM   1394  N   LEU A  91      53.826  45.366  55.853  1.00                  
ATOM   1395  H   LEU A  91      53.104  45.380  55.144  1.00                  
ATOM   1396  CA  LEU A  91      55.188  45.845  55.544  1.00                  
ATOM   1397  HA  LEU A  91      55.879  45.096  55.936  1.00                  
ATOM   1398  CB  LEU A  91      55.414  45.907  54.017  1.00                  
ATOM   1399  HB1 LEU A  91      55.297  46.932  53.671  1.00                  
ATOM   1400  HB2 LEU A  91      54.658  45.302  53.526  1.00                  
ATOM   1401  CG  LEU A  91      56.778  45.378  53.532  1.00                  
ATOM   1402  HG  LEU A  91      56.886  44.336  53.832  1.00                  
ATOM   1403  CD1 LEU A  91      56.800  45.443  52.002  1.00                  
ATOM   1404 1HD1 LEU A  91      57.732  45.016  51.631  1.00                  
ATOM   1405 2HD1 LEU A  91      55.973  44.856  51.602  1.00                  
ATOM   1406 3HD1 LEU A  91      56.713  46.475  51.668  1.00                  
ATOM   1407  CD2 LEU A  91      57.979  46.170  54.050  1.00                  
ATOM   1408 1HD2 LEU A  91      58.888  45.851  53.541  1.00                  
ATOM   1409 2HD2 LEU A  91      57.829  47.238  53.896  1.00                  
ATOM   1410 3HD2 LEU A  91      58.116  45.967  55.111  1.00                  
ATOM   1411  C   LEU A  91      55.582  47.169  56.204  1.00                  
ATOM   1412  O   LEU A  91      56.702  47.314  56.669  1.00                  
ATOM   1413  N   TYR A  92      54.679  48.141  56.305  1.00                  
ATOM   1414  H   TYR A  92      53.807  48.020  55.812  1.00                  
ATOM   1415  CA  TYR A  92      54.864  49.305  57.197  1.00                  
ATOM   1416  HA  TYR A  92      55.754  49.850  56.885  1.00                  
ATOM   1417  CB  TYR A  92      53.636  50.222  57.060  1.00                  
ATOM   1418  HB1 TYR A  92      52.982  49.802  56.310  1.00                  
ATOM   1419  HB2 TYR A  92      54.031  51.131  56.602  1.00                  
ATOM   1420  CG  TYR A  92      52.761  50.667  58.253  1.00                  
ATOM   1421  CD1 TYR A  92      52.295  49.884  59.338  1.00                  
ATOM   1422  HD1 TYR A  92      52.404  48.832  59.375  1.00                  
ATOM   1423  CE1 TYR A  92      51.567  50.432  60.406  1.00                  
ATOM   1424  HE1 TYR A  92      51.257  49.831  61.248  1.00                  
ATOM   1425  CZ  TYR A  92      51.111  51.748  60.314  1.00                  
ATOM   1426  OH  TYR A  92      50.321  52.264  61.285  1.00                  
ATOM   1427  HH  TYR A  92      50.497  53.220  61.352  1.00                  
ATOM   1428  CE2 TYR A  92      51.381  52.470  59.139  1.00                  
ATOM   1429  HE2 TYR A  92      50.974  53.457  59.006  1.00                  
ATOM   1430  CD2 TYR A  92      52.229  51.950  58.158  1.00                  
ATOM   1431  HD2 TYR A  92      52.453  52.534  57.289  1.00                  
ATOM   1432  C   TYR A  92      55.070  48.903  58.640  1.00                  
ATOM   1433  O   TYR A  92      55.831  49.538  59.376  1.00                  
ATOM   1434  N   GLN A  93      54.391  47.826  59.025  1.00                  
ATOM   1435  H   GLN A  93      53.726  47.393  58.392  1.00                  
ATOM   1436  CA  GLN A  93      54.453  47.339  60.375  1.00                  
ATOM   1437  HA  GLN A  93      54.331  48.158  61.069  1.00                  
ATOM   1438  CB  GLN A  93      53.420  46.240  60.629  1.00                  
ATOM   1439  HB1 GLN A  93      53.863  45.449  61.239  1.00                  
ATOM   1440  HB2 GLN A  93      53.149  45.791  59.683  1.00                  
ATOM   1441  CG  GLN A  93      52.158  46.748  61.321  1.00                  
ATOM   1442  HG1 GLN A  93      51.300  46.466  60.717  1.00                  
ATOM   1443  HG2 GLN A  93      52.170  47.828  61.420  1.00                  
ATOM   1444  CD  GLN A  93      52.017  46.148  62.706  1.00                  
ATOM   1445  OE1 GLN A  93      52.708  46.528  63.643  1.00                  
ATOM   1446  NE2 GLN A  93      51.123  45.199  62.858  1.00                  
ATOM   1447 1HE2 GLN A  93      50.604  44.883  62.037  1.00                  
ATOM   1448 2HE2 GLN A  93      51.019  44.779  63.759  1.00                  
ATOM   1449  C   GLN A  93      55.819  46.759  60.533  1.00                  
ATOM   1450  O   GLN A  93      56.466  47.101  61.508  1.00                  
ATOM   1451  N   ASP A  94      56.276  45.982  59.551  1.00                  
ATOM   1452  H   ASP A  94      55.635  45.654  58.834  1.00                  
ATOM   1453  CA  ASP A  94      57.584  45.395  59.615  1.00                  
ATOM   1454  HA  ASP A  94      57.617  44.966  60.613  1.00                  
ATOM   1455  CB  ASP A  94      57.805  44.198  58.683  1.00                  
ATOM   1456  HB1 ASP A  94      58.097  44.544  57.690  1.00                  
ATOM   1457  HB2 ASP A  94      56.882  43.622  58.599  1.00                  
ATOM   1458  CG  ASP A  94      58.888  43.291  59.297  1.00                  
ATOM   1459  OD1 ASP A  94      58.683  42.811  60.437  1.00                  
ATOM   1460  OD2 ASP A  94      59.965  43.113  58.690  1.00                  
ATOM   1461  C   ASP A  94      58.739  46.392  59.581  1.00                  
ATOM   1462  O   ASP A  94      59.720  46.201  60.285  1.00                  
ATOM   1463  N   LEU A  95      58.591  47.517  58.887  1.00                  
ATOM   1464  H   LEU A  95      57.787  47.579  58.271  1.00                  
ATOM   1465  CA  LEU A  95      59.522  48.639  58.951  1.00                  
ATOM   1466  HA  LEU A  95      60.535  48.258  58.806  1.00                  
ATOM   1467  CB  LEU A  95      59.193  49.638  57.827  1.00                  
ATOM   1468  HB1 LEU A  95      59.775  50.548  57.985  1.00                  
ATOM   1469  HB2 LEU A  95      58.138  49.903  57.905  1.00                  
ATOM   1470  CG  LEU A  95      59.482  49.117  56.404  1.00                  
ATOM   1471  HG  LEU A  95      59.067  48.121  56.278  1.00                  
ATOM   1472  CD1 LEU A  95      58.815  50.048  55.390  1.00                  
ATOM   1473 1HD1 LEU A  95      59.032  49.703  54.380  1.00                  
ATOM   1474 2HD1 LEU A  95      57.736  50.028  55.536  1.00                  
ATOM   1475 3HD1 LEU A  95      59.181  51.066  55.517  1.00                  
ATOM   1476  CD2 LEU A  95      60.976  49.052  56.083  1.00                  
ATOM   1477 1HD2 LEU A  95      61.119  48.697  55.062  1.00                  
ATOM   1478 2HD2 LEU A  95      61.434  50.033  56.197  1.00                  
ATOM   1479 3HD2 LEU A  95      61.464  48.348  56.759  1.00                  
ATOM   1480  C   LEU A  95      59.502  49.323  60.311  1.00                  
ATOM   1481  O   LEU A  95      60.577  49.686  60.763  1.00                  
ATOM   1482  N   GLN A  96      58.367  49.491  61.011  1.00                  
ATOM   1483  H   GLN A  96      57.477  49.212  60.612  1.00                  
ATOM   1484  CA  GLN A  96      58.462  50.069  62.364  1.00                  
ATOM   1485  HA  GLN A  96      59.268  50.792  62.297  1.00                  
ATOM   1486  CB  GLN A  96      57.262  50.925  62.778  1.00                  
ATOM   1487  HB1 GLN A  96      56.522  50.289  63.256  1.00                  
ATOM   1488  HB2 GLN A  96      56.843  51.392  61.886  1.00                  
ATOM   1489  CG  GLN A  96      57.720  52.040  63.752  1.00                  
ATOM   1490  HG1 GLN A  96      58.406  52.707  63.230  1.00                  
ATOM   1491  HG2 GLN A  96      58.258  51.596  64.588  1.00                  
ATOM   1492  CD  GLN A  96      56.598  52.890  64.343  1.00                  
ATOM   1493  OE1 GLN A  96      56.414  54.051  64.022  1.00                  
ATOM   1494  NE2 GLN A  96      55.808  52.362  65.252  1.00                  
ATOM   1495 1HE2 GLN A  96      55.917  51.403  65.523  1.00                  
ATOM   1496 2HE2 GLN A  96      55.108  52.963  65.648  1.00                  
ATOM   1497  C   GLN A  96      58.906  49.072  63.458  1.00                  
ATOM   1498  O   GLN A  96      59.604  49.440  64.407  1.00                  
ATOM   1499  N   ARG A  97      58.571  47.795  63.283  1.00                  
ATOM   1500  H   ARG A  97      57.968  47.589  62.491  1.00                  
ATOM   1501  CA  ARG A  97      59.098  46.636  63.999  1.00                  
ATOM   1502  HA  ARG A  97      58.851  46.717  65.058  1.00                  
ATOM   1503  CB  ARG A  97      58.448  45.362  63.415  1.00                  
ATOM   1504  HB1 ARG A  97      58.721  45.285  62.369  1.00                  
ATOM   1505  HB2 ARG A  97      57.367  45.498  63.457  1.00                  
ATOM   1506  CG  ARG A  97      58.745  44.003  64.077  1.00                  
ATOM   1507  HG1 ARG A  97      58.027  43.285  63.677  1.00                  
ATOM   1508  HG2 ARG A  97      58.560  44.089  65.148  1.00                  
ATOM   1509  CD  ARG A  97      60.148  43.408  63.867  1.00                  
ATOM   1510  HD1 ARG A  97      60.158  42.408  64.303  1.00                  
ATOM   1511  HD2 ARG A  97      60.870  44.008  64.414  1.00                  
ATOM   1512  NE  ARG A  97      60.534  43.295  62.444  1.00                  
ATOM   1513  HE  ARG A  97      59.809  43.075  61.756  1.00                  
ATOM   1514  CZ  ARG A  97      61.739  43.448  61.928  1.00                  
ATOM   1515  NH1 ARG A  97      62.773  43.684  62.684  1.00                  
ATOM   1516 1HH1 ARG A  97      62.648  43.884  63.651  1.00                  
ATOM   1517 2HH1 ARG A  97      63.666  43.925  62.239  1.00                  
ATOM   1518  NH2 ARG A  97      61.938  43.364  60.648  1.00                  
ATOM   1519 1HH2 ARG A  97      61.157  43.225  59.999  1.00                  
ATOM   1520 2HH2 ARG A  97      62.841  43.638  60.253  1.00                  
ATOM   1521  C   ARG A  97      60.625  46.614  63.902  1.00                  
ATOM   1522  O   ARG A  97      61.292  46.382  64.905  1.00                  
ATOM   1523  N   GLU A  98      61.160  46.921  62.722  1.00                  
ATOM   1524  H   GLU A  98      60.544  46.941  61.915  1.00                  
ATOM   1525  CA  GLU A  98      62.583  47.144  62.474  1.00                  
ATOM   1526  HA  GLU A  98      63.144  46.314  62.902  1.00                  
ATOM   1527  CB  GLU A  98      62.852  47.187  60.953  1.00                  
ATOM   1528  HB1 GLU A  98      62.602  48.175  60.571  1.00                  
ATOM   1529  HB2 GLU A  98      62.211  46.465  60.450  1.00                  
ATOM   1530  CG  GLU A  98      64.298  46.869  60.548  1.00                  
ATOM   1531  HG1 GLU A  98      64.993  47.455  61.152  1.00                  
ATOM   1532  HG2 GLU A  98      64.438  47.156  59.504  1.00                  
ATOM   1533  CD  GLU A  98      64.577  45.371  60.701  1.00                  
ATOM   1534  OE1 GLU A  98      64.990  44.950  61.802  1.00                  
ATOM   1535  OE2 GLU A  98      64.243  44.588  59.787  1.00                  
ATOM   1536  C   GLU A  98      63.111  48.424  63.149  1.00                  
ATOM   1537  O   GLU A  98      64.194  48.416  63.728  1.00                  
ATOM   1538  N   VAL A  99      62.334  49.517  63.131  1.00                  
ATOM   1539  H   VAL A  99      61.480  49.475  62.588  1.00                  
ATOM   1540  CA  VAL A  99      62.714  50.809  63.732  1.00                  
ATOM   1541  HA  VAL A  99      63.679  51.097  63.314  1.00                  
ATOM   1542  CB  VAL A  99      61.707  51.927  63.388  1.00                  
ATOM   1543  HB  VAL A  99      60.706  51.543  63.528  1.00                  
ATOM   1544  CG1 VAL A  99      61.798  53.198  64.241  1.00                  
ATOM   1545 1HG1 VAL A  99      61.108  53.950  63.856  1.00                  
ATOM   1546 2HG1 VAL A  99      61.530  52.984  65.275  1.00                  
ATOM   1547 3HG1 VAL A  99      62.814  53.592  64.203  1.00                  
ATOM   1548  CG2 VAL A  99      61.878  52.377  61.934  1.00                  
ATOM   1549 1HG2 VAL A  99      62.764  53.006  61.843  1.00                  
ATOM   1550 2HG2 VAL A  99      62.019  51.525  61.276  1.00                  
ATOM   1551 3HG2 VAL A  99      60.998  52.937  61.622  1.00                  
ATOM   1552  C   VAL A  99      62.928  50.731  65.246  1.00                  
ATOM   1553  O   VAL A  99      63.811  51.402  65.781  1.00                  
ATOM   1554  N   GLY A 100      62.139  49.924  65.961  1.00                  
ATOM   1555  H   GLY A 100      61.408  49.413  65.476  1.00                  
ATOM   1556  CA  GLY A 100      62.321  49.758  67.405  1.00                  
ATOM   1557  HA1 GLY A 100      61.517  49.139  67.800  1.00                  
ATOM   1558  HA2 GLY A 100      62.289  50.735  67.887  1.00                  
ATOM   1559  C   GLY A 100      63.654  49.093  67.755  1.00                  
ATOM   1560  O   GLY A 100      64.482  48.737  66.916  1.00                  
TER
END
