# Supplementary material for: Effective Identification of Bacterial Type III Secretion Signals Using Joint Element Features
Source: PLoS One. 2013 Apr 4;8(4):e59754. doi: 10.1371/journal.pone.0059754 (PMC3617162; doi:10.1371/journal.pone.0059754)
Supplement: Zip file S1 — Predicted 3D structure of T3S and non-T3S signal sequences. (ZIP) [file pone.0059754.s017.zip › Supplemental_Zip_FileS1.Predicted_structure/Pos/model23.pdb]

HEADER protein
METHOD
METHOD    The models are generated by I-TASSER which combines the
METHOD    methods of threading, ab initio modeling and structural
METHOD    refinement. The procedure is fully automated.
METHOD
METHOD    Please cite following articles when you use the I-TASSER server:
METHOD 1. Ambrish Roy, Alper Kucukural, Yang Zhang. I-TASSER: a unified
METHOD    platform for automated protein structure and function prediction.
METHOD    Nature Protocols, vol 5, 725-738 (2010). 
METHOD 2. Yang Zhang. I-TASSER server for protein 3D structure prediction.
METHOD    BMC Bioinformatics, vol 9, 40 (2008).
METHOD
MODEL  1
REMARK PARENT N/A (Threading alignments from the templates are below the Z-score cut-off)
ATOM      1  N   SER A   1      71.944  50.088  46.464  1.00 62.76           N
ATOM      2  CA  SER A   1      73.037  51.061  46.664  1.00 62.76           C
ATOM      3  CB  SER A   1      73.051  52.079  45.511  1.00 62.76           C
ATOM      4  OG  SER A   1      71.872  52.866  45.536  1.00 62.76           O
ATOM      5  C   SER A   1      72.854  51.803  47.946  1.00 62.76           C
ATOM      6  O   SER A   1      73.797  51.964  48.718  1.00 62.76           O
ATOM      7  N   ALA A   2      71.617  52.269  48.208  1.00 40.38           N
ATOM      8  CA  ALA A   2      71.375  53.014  49.406  1.00 40.38           C
ATOM      9  CB  ALA A   2      71.659  54.516  49.249  1.00 40.38           C
ATOM     10  C   ALA A   2      69.933  52.879  49.775  1.00 40.38           C
ATOM     11  O   ALA A   2      69.128  52.253  49.088  1.00 40.38           O
ATOM     12  N   PRO A   3      69.643  53.446  50.913  1.00 75.61           N
ATOM     13  CA  PRO A   3      68.295  53.483  51.416  1.00 75.61           C
ATOM     14  CD  PRO A   3      70.622  53.410  51.990  1.00 75.61           C
ATOM     15  CB  PRO A   3      68.414  53.837  52.897  1.00 75.61           C
ATOM     16  CG  PRO A   3      69.808  53.316  53.290  1.00 75.61           C
ATOM     17  C   PRO A   3      67.548  54.506  50.627  1.00 75.61           C
ATOM     18  O   PRO A   3      68.154  55.153  49.774  1.00 75.61           O
ATOM     19  N   ILE A   4      66.230  54.636  50.865  1.00 88.02           N
ATOM     20  CA  ILE A   4      65.454  55.638  50.193  1.00 88.02           C
ATOM     21  CB  ILE A   4      64.071  55.759  50.772  1.00 88.02           C
ATOM     22  CG2 ILE A   4      63.320  56.857  49.998  1.00 88.02           C
ATOM     23  CG1 ILE A   4      63.358  54.396  50.740  1.00 88.02           C
ATOM     24  CD1 ILE A   4      62.111  54.334  51.621  1.00 88.02           C
ATOM     25  C   ILE A   4      66.174  56.943  50.421  1.00 88.02           C
ATOM     26  O   ILE A   4      66.594  57.261  51.533  1.00 88.02           O
ATOM     27  N   PRO A   5      66.332  57.676  49.347  1.00125.60           N
ATOM     28  CA  PRO A   5      67.066  58.927  49.311  1.00125.60           C
ATOM     29  CD  PRO A   5      66.343  57.018  48.051  1.00125.60           C
ATOM     30  CB  PRO A   5      67.618  59.055  47.890  1.00125.60           C
ATOM     31  CG  PRO A   5      66.743  58.112  47.053  1.00125.60           C
ATOM     32  C   PRO A   5      66.286  60.140  49.725  1.00125.60           C
ATOM     33  O   PRO A   5      65.360  60.031  50.527  1.00125.60           O
ATOM     34  N   THR A   6      66.689  61.316  49.184  1.00 66.85           N
ATOM     35  CA  THR A   6      66.162  62.612  49.519  1.00 66.85           C
ATOM     36  CB  THR A   6      66.912  63.752  48.885  1.00 66.85           C
ATOM     37  OG1 THR A   6      66.745  63.741  47.476  1.00 66.85           O
ATOM     38  CG2 THR A   6      68.404  63.610  49.234  1.00 66.85           C
ATOM     39  C   THR A   6      64.727  62.738  49.102  1.00 66.85           C
ATOM     40  O   THR A   6      64.143  61.874  48.448  1.00 66.85           O
ATOM     41  N   PRO A   7      64.156  63.842  49.513  1.00 75.46           N
ATOM     42  CA  PRO A   7      62.767  64.110  49.263  1.00 75.46           C
ATOM     43  CD  PRO A   7      64.622  64.507  50.720  1.00 75.46           C
ATOM     44  CB  PRO A   7      62.427  65.344  50.094  1.00 75.46           C
ATOM     45  CG  PRO A   7      63.397  65.247  51.285  1.00 75.46           C
ATOM     46  C   PRO A   7      62.402  64.217  47.816  1.00 75.46           C
ATOM     47  O   PRO A   7      61.221  64.053  47.511  1.00 75.46           O
ATOM     48  N   GLN A   8      63.351  64.543  46.913  1.00 53.93           N
ATOM     49  CA  GLN A   8      62.971  64.628  45.529  1.00 53.93           C
ATOM     50  CB  GLN A   8      64.049  65.207  44.601  1.00 53.93           C
ATOM     51  CG  GLN A   8      63.562  65.273  43.150  1.00 53.93           C
ATOM     52  CD  GLN A   8      64.668  65.843  42.274  1.00 53.93           C
ATOM     53  OE1 GLN A   8      64.412  66.271  41.149  1.00 53.93           O
ATOM     54  NE2 GLN A   8      65.925  65.855  42.795  1.00 53.93           N
ATOM     55  C   GLN A   8      62.650  63.263  45.005  1.00 53.93           C
ATOM     56  O   GLN A   8      61.621  63.068  44.359  1.00 53.93           O
ATOM     57  N   GLU A   9      63.518  62.274  45.297  1.00 91.48           N
ATOM     58  CA  GLU A   9      63.317  60.940  44.805  1.00 91.48           C
ATOM     59  CB  GLU A   9      64.483  59.979  45.100  1.00 91.48           C
ATOM     60  CG  GLU A   9      65.716  60.238  44.230  1.00 91.48           C
ATOM     61  CD  GLU A   9      66.390  61.503  44.733  1.00 91.48           C
ATOM     62  OE1 GLU A   9      66.477  61.661  45.979  1.00 91.48           O
ATOM     63  OE2 GLU A   9      66.833  62.321  43.885  1.00 91.48           O
ATOM     64  C   GLU A   9      62.082  60.388  45.435  1.00 91.48           C
ATOM     65  O   GLU A   9      61.364  59.592  44.831  1.00 91.48           O
ATOM     66  N   LEU A  10      61.824  60.785  46.692  1.00113.68           N
ATOM     67  CA  LEU A  10      60.661  60.348  47.403  1.00113.68           C
ATOM     68  CB  LEU A  10      60.633  61.006  48.806  1.00113.68           C
ATOM     69  CG  LEU A  10      59.465  60.679  49.767  1.00113.68           C
ATOM     70  CD1 LEU A  10      59.667  61.434  51.089  1.00113.68           C
ATOM     71  CD2 LEU A  10      58.066  60.965  49.188  1.00113.68           C
ATOM     72  C   LEU A  10      59.461  60.794  46.616  1.00113.68           C
ATOM     73  O   LEU A  10      58.604  59.987  46.262  1.00113.68           O
ATOM     74  N   SER A  11      59.412  62.088  46.255  1.00 80.42           N
ATOM     75  CA  SER A  11      58.263  62.654  45.606  1.00 80.42           C
ATOM     76  CB  SER A  11      58.431  64.160  45.342  1.00 80.42           C
ATOM     77  OG  SER A  11      57.275  64.676  44.701  1.00 80.42           O
ATOM     78  C   SER A  11      58.026  61.993  44.282  1.00 80.42           C
ATOM     79  O   SER A  11      56.888  61.674  43.944  1.00 80.42           O
ATOM     80  N   ASP A  12      59.094  61.762  43.496  1.00 44.33           N
ATOM     81  CA  ASP A  12      58.941  61.183  42.190  1.00 44.33           C
ATOM     82  CB  ASP A  12      60.282  61.063  41.442  1.00 44.33           C
ATOM     83  CG  ASP A  12      60.032  60.487  40.054  1.00 44.33           C
ATOM     84  OD1 ASP A  12      59.626  59.299  39.956  1.00 44.33           O
ATOM     85  OD2 ASP A  12      60.260  61.234  39.065  1.00 44.33           O
ATOM     86  C   ASP A  12      58.369  59.808  42.337  1.00 44.33           C
ATOM     87  O   ASP A  12      57.459  59.411  41.611  1.00 44.33           O
ATOM     88  N   GLN A  13      58.881  59.065  43.329  1.00 80.43           N
ATOM     89  CA  GLN A  13      58.522  57.706  43.596  1.00 80.43           C
ATOM     90  CB  GLN A  13      59.370  57.113  44.736  1.00 80.43           C
ATOM     91  CG  GLN A  13      59.189  55.612  44.972  1.00 80.43           C
ATOM     92  CD  GLN A  13      60.253  55.193  45.980  1.00 80.43           C
ATOM     93  OE1 GLN A  13      59.973  54.979  47.158  1.00 80.43           O
ATOM     94  NE2 GLN A  13      61.524  55.086  45.502  1.00 80.43           N
ATOM     95  C   GLN A  13      57.073  57.639  43.979  1.00 80.43           C
ATOM     96  O   GLN A  13      56.438  56.605  43.771  1.00 80.43           O
ATOM     97  N   ILE A  14      56.529  58.704  44.612  1.00 79.54           N
ATOM     98  CA  ILE A  14      55.147  58.661  45.000  1.00 79.54           C
ATOM     99  CB  ILE A  14      54.940  59.022  46.439  1.00 79.54           C
ATOM    100  CG2 ILE A  14      53.429  59.067  46.716  1.00 79.54           C
ATOM    101  CG1 ILE A  14      55.692  58.042  47.345  1.00 79.54           C
ATOM    102  CD1 ILE A  14      55.771  58.531  48.786  1.00 79.54           C
ATOM    103  C   ILE A  14      54.350  59.645  44.196  1.00 79.54           C
ATOM    104  O   ILE A  14      54.086  60.759  44.654  1.00 79.54           O
ATOM    105  N   THR A  15      53.912  59.231  42.986  1.00 79.85           N
ATOM    106  CA  THR A  15      53.081  60.068  42.166  1.00 79.85           C
ATOM    107  CB  THR A  15      53.840  61.056  41.330  1.00 79.85           C
ATOM    108  OG1 THR A  15      54.708  60.374  40.437  1.00 79.85           O
ATOM    109  CG2 THR A  15      54.644  61.988  42.251  1.00 79.85           C
ATOM    110  C   THR A  15      52.337  59.188  41.201  1.00 79.85           C
ATOM    111  O   THR A  15      52.446  57.965  41.236  1.00 79.85           O
ATOM    112  N   CYS A  16      51.519  59.847  40.352  1.00126.34           N
ATOM    113  CA  CYS A  16      50.854  59.371  39.161  1.00126.34           C
ATOM    114  CB  CYS A  16      51.829  58.591  38.262  1.00126.34           C
ATOM    115  SG  CYS A  16      51.045  57.969  36.751  1.00126.34           S
ATOM    116  C   CYS A  16      49.616  58.518  39.316  1.00126.34           C
ATOM    117  O   CYS A  16      48.778  58.512  38.417  1.00126.34           O
ATOM    118  N   LEU A  17      49.395  57.832  40.445  1.00271.39           N
ATOM    119  CA  LEU A  17      48.253  56.959  40.583  1.00271.39           C
ATOM    120  CB  LEU A  17      48.334  55.919  41.711  1.00271.39           C
ATOM    121  CG  LEU A  17      49.277  54.743  41.411  1.00271.39           C
ATOM    122  CD1 LEU A  17      48.727  53.887  40.260  1.00271.39           C
ATOM    123  CD2 LEU A  17      50.721  55.214  41.179  1.00271.39           C
ATOM    124  C   LEU A  17      46.960  57.692  40.742  1.00271.39           C
ATOM    125  O   LEU A  17      45.949  57.016  40.891  1.00271.39           O
ATOM    126  N   ASN A  18      46.975  59.025  40.970  1.00263.20           N
ATOM    127  CA  ASN A  18      45.788  59.855  40.950  1.00263.20           C
ATOM    128  CB  ASN A  18      44.440  59.212  41.340  1.00263.20           C
ATOM    129  CG  ASN A  18      43.319  59.947  40.610  1.00263.20           C
ATOM    130  OD1 ASN A  18      43.418  61.118  40.246  1.00263.20           O
ATOM    131  ND2 ASN A  18      42.203  59.213  40.359  1.00263.20           N
ATOM    132  C   ASN A  18      46.012  60.943  41.948  1.00263.20           C
ATOM    133  O   ASN A  18      47.125  61.144  42.429  1.00263.20           O
ATOM    134  N   VAL A  19      44.923  61.644  42.317  1.00131.79           N
ATOM    135  CA  VAL A  19      44.976  62.747  43.229  1.00131.79           C
ATOM    136  CB  VAL A  19      43.645  63.396  43.484  1.00131.79           C
ATOM    137  CG1 VAL A  19      42.702  62.371  44.136  1.00131.79           C
ATOM    138  CG2 VAL A  19      43.882  64.649  44.348  1.00131.79           C
ATOM    139  C   VAL A  19      45.507  62.274  44.547  1.00131.79           C
ATOM    140  O   VAL A  19      46.186  63.030  45.239  1.00131.79           O
ATOM    141  N   GLN A  20      45.201  61.026  44.956  1.00 67.86           N
ATOM    142  CA  GLN A  20      45.696  60.586  46.232  1.00 67.86           C
ATOM    143  CB  GLN A  20      45.188  59.206  46.676  1.00 67.86           C
ATOM    144  CG  GLN A  20      43.808  59.281  47.331  1.00 67.86           C
ATOM    145  CD  GLN A  20      43.987  60.074  48.623  1.00 67.86           C
ATOM    146  OE1 GLN A  20      44.384  61.238  48.607  1.00 67.86           O
ATOM    147  NE2 GLN A  20      43.703  59.416  49.779  1.00 67.86           N
ATOM    148  C   GLN A  20      47.195  60.572  46.229  1.00 67.86           C
ATOM    149  O   GLN A  20      47.809  61.001  47.205  1.00 67.86           O
ATOM    150  N   TYR A  21      47.829  60.092  45.138  1.00 87.47           N
ATOM    151  CA  TYR A  21      49.267  60.139  45.077  1.00 87.47           C
ATOM    152  CB  TYR A  21      49.890  59.562  43.799  1.00 87.47           C
ATOM    153  CG  TYR A  21      50.301  58.160  44.045  1.00 87.47           C
ATOM    154  CD1 TYR A  21      49.391  57.145  44.155  1.00 87.47           C
ATOM    155  CD2 TYR A  21      51.643  57.876  44.147  1.00 87.47           C
ATOM    156  CE1 TYR A  21      49.825  55.860  44.372  1.00 87.47           C
ATOM    157  CE2 TYR A  21      52.080  56.594  44.367  1.00 87.47           C
ATOM    158  CZ  TYR A  21      51.165  55.581  44.479  1.00 87.47           C
ATOM    159  OH  TYR A  21      51.603  54.259  44.705  1.00 87.47           O
ATOM    160  C   TYR A  21      49.747  61.551  45.130  1.00 87.47           C
ATOM    161  O   TYR A  21      50.714  61.844  45.829  1.00 87.47           O
ATOM    162  N   GLN A  22      49.100  62.469  44.388  1.00 91.88           N
ATOM    163  CA  GLN A  22      49.585  63.821  44.393  1.00 91.88           C
ATOM    164  CB  GLN A  22      48.840  64.774  43.438  1.00 91.88           C
ATOM    165  CG  GLN A  22      49.419  64.824  42.020  1.00 91.88           C
ATOM    166  CD  GLN A  22      49.496  63.422  41.444  1.00 91.88           C
ATOM    167  OE1 GLN A  22      48.479  62.825  41.099  1.00 91.88           O
ATOM    168  NE2 GLN A  22      50.739  62.878  41.342  1.00 91.88           N
ATOM    169  C   GLN A  22      49.504  64.400  45.770  1.00 91.88           C
ATOM    170  O   GLN A  22      50.392  65.143  46.184  1.00 91.88           O
ATOM    171  N   GLN A  23      48.429  64.094  46.512  1.00111.75           N
ATOM    172  CA  GLN A  23      48.257  64.660  47.820  1.00111.75           C
ATOM    173  CB  GLN A  23      46.846  64.384  48.368  1.00111.75           C
ATOM    174  CG  GLN A  23      46.431  65.302  49.516  1.00111.75           C
ATOM    175  CD  GLN A  23      44.911  65.241  49.603  1.00111.75           C
ATOM    176  OE1 GLN A  23      44.294  65.849  50.476  1.00111.75           O
ATOM    177  NE2 GLN A  23      44.286  64.494  48.654  1.00111.75           N
ATOM    178  C   GLN A  23      49.308  64.124  48.758  1.00111.75           C
ATOM    179  O   GLN A  23      49.787  64.847  49.630  1.00111.75           O
ATOM    180  N   VAL A  24      49.674  62.829  48.644  1.00 67.82           N
ATOM    181  CA  VAL A  24      50.709  62.286  49.491  1.00 67.82           C
ATOM    182  CB  VAL A  24      50.786  60.781  49.484  1.00 67.82           C
ATOM    183  CG1 VAL A  24      49.490  60.239  50.114  1.00 67.82           C
ATOM    184  CG2 VAL A  24      51.038  60.273  48.056  1.00 67.82           C
ATOM    185  C   VAL A  24      52.043  62.871  49.116  1.00 67.82           C
ATOM    186  O   VAL A  24      52.906  63.048  49.974  1.00 67.82           O
ATOM    187  N   SER A  25      52.267  63.154  47.815  1.00 45.87           N
ATOM    188  CA  SER A  25      53.499  63.759  47.378  1.00 45.87           C
ATOM    189  CB  SER A  25      53.550  63.927  45.849  1.00 45.87           C
ATOM    190  OG  SER A  25      54.774  64.536  45.471  1.00 45.87           O
ATOM    191  C   SER A  25      53.614  65.129  47.985  1.00 45.87           C
ATOM    192  O   SER A  25      54.677  65.518  48.468  1.00 45.87           O
ATOM    193  N   GLU A  26      52.506  65.893  47.987  1.00 77.11           N
ATOM    194  CA  GLU A  26      52.466  67.236  48.507  1.00 77.11           C
ATOM    195  CB  GLU A  26      51.082  67.887  48.325  1.00 77.11           C
ATOM    196  CG  GLU A  26      50.996  69.325  48.838  1.00 77.11           C
ATOM    197  CD  GLU A  26      51.583  70.254  47.783  1.00 77.11           C
ATOM    198  OE1 GLU A  26      52.073  69.745  46.740  1.00 77.11           O
ATOM    199  OE2 GLU A  26      51.537  71.493  48.007  1.00 77.11           O
ATOM    200  C   GLU A  26      52.750  67.187  49.978  1.00 77.11           C
ATOM    201  O   GLU A  26      53.410  68.061  50.537  1.00 77.11           O
ATOM    202  N   LEU A  27      52.232  66.144  50.641  1.00118.53           N
ATOM    203  CA  LEU A  27      52.377  65.921  52.049  1.00118.53           C
ATOM    204  CB  LEU A  27      51.667  64.602  52.436  1.00118.53           C
ATOM    205  CG  LEU A  27      51.625  64.203  53.925  1.00118.53           C
ATOM    206  CD1 LEU A  27      53.016  63.958  54.518  1.00118.53           C
ATOM    207  CD2 LEU A  27      50.765  65.171  54.740  1.00118.53           C
ATOM    208  C   LEU A  27      53.837  65.750  52.338  1.00118.53           C
ATOM    209  O   LEU A  27      54.338  66.237  53.349  1.00118.53           O
ATOM    210  N   ALA A  28      54.547  65.001  51.474  1.00 41.08           N
ATOM    211  CA  ALA A  28      55.945  64.741  51.667  1.00 41.08           C
ATOM    212  CB  ALA A  28      56.504  63.737  50.642  1.00 41.08           C
ATOM    213  C   ALA A  28      56.732  66.010  51.534  1.00 41.08           C
ATOM    214  O   ALA A  28      57.597  66.296  52.360  1.00 41.08           O
ATOM    215  N   ARG A  29      56.430  66.822  50.502  1.00135.90           N
ATOM    216  CA  ARG A  29      57.188  68.018  50.266  1.00135.90           C
ATOM    217  CB  ARG A  29      56.776  68.774  48.986  1.00135.90           C
ATOM    218  CG  ARG A  29      55.313  69.211  48.939  1.00135.90           C
ATOM    219  CD  ARG A  29      54.999  70.203  47.818  1.00135.90           C
ATOM    220  NE  ARG A  29      55.630  71.496  48.198  1.00135.90           N
ATOM    221  CZ  ARG A  29      54.968  72.348  49.034  1.00135.90           C
ATOM    222  NH1 ARG A  29      53.720  72.027  49.483  1.00135.90           N
ATOM    223  NH2 ARG A  29      55.561  73.509  49.434  1.00135.90           N
ATOM    224  C   ARG A  29      57.053  68.943  51.438  1.00135.90           C
ATOM    225  O   ARG A  29      58.040  69.515  51.898  1.00135.90           O
ATOM    226  N   GLU A  30      55.828  69.095  51.973  1.00 84.95           N
ATOM    227  CA  GLU A  30      55.607  69.980  53.083  1.00 84.95           C
ATOM    228  CB  GLU A  30      54.125  70.086  53.487  1.00 84.95           C
ATOM    229  CG  GLU A  30      53.908  70.964  54.721  1.00 84.95           C
ATOM    230  CD  GLU A  30      54.405  72.364  54.395  1.00 84.95           C
ATOM    231  OE1 GLU A  30      54.612  72.657  53.188  1.00 84.95           O
ATOM    232  OE2 GLU A  30      54.593  73.157  55.355  1.00 84.95           O
ATOM    233  C   GLU A  30      56.375  69.486  54.272  1.00 84.95           C
ATOM    234  O   GLU A  30      56.912  70.274  55.050  1.00 84.95           O
ATOM    235  N   ASN A  31      56.432  68.156  54.446  1.00 78.31           N
ATOM    236  CA  ASN A  31      57.101  67.506  55.542  1.00 78.31           C
ATOM    237  CB  ASN A  31      56.768  66.010  55.655  1.00 78.31           C
ATOM    238  CG  ASN A  31      55.326  65.899  56.126  1.00 78.31           C
ATOM    239  OD1 ASN A  31      54.587  66.882  56.156  1.00 78.31           O
ATOM    240  ND2 ASN A  31      54.921  64.669  56.534  1.00 78.31           N
ATOM    241  C   ASN A  31      58.597  67.638  55.427  1.00 78.31           C
ATOM    242  O   ASN A  31      59.311  67.438  56.408  1.00 78.31           O
ATOM    243  N   LYS A  32      59.116  67.953  54.224  1.00143.32           N
ATOM    244  CA  LYS A  32      60.534  68.057  53.987  1.00143.32           C
ATOM    245  CB  LYS A  32      61.308  68.792  55.102  1.00143.32           C
ATOM    246  CG  LYS A  32      61.363  70.317  54.960  1.00143.32           C
ATOM    247  CD  LYS A  32      60.012  71.024  55.024  1.00143.32           C
ATOM    248  CE  LYS A  32      59.528  71.530  53.664  1.00143.32           C
ATOM    249  NZ  LYS A  32      58.257  72.270  53.820  1.00143.32           N
ATOM    250  C   LYS A  32      61.172  66.706  53.804  1.00143.32           C
ATOM    251  O   LYS A  32      62.396  66.594  53.807  1.00143.32           O
ATOM    252  N   GLY A  33      60.360  65.645  53.643  1.00 52.02           N
ATOM    253  CA  GLY A  33      60.835  64.372  53.162  1.00 52.02           C
ATOM    254  C   GLY A  33      61.820  63.633  54.018  1.00 52.02           C
ATOM    255  O   GLY A  33      62.856  63.202  53.511  1.00 52.02           O
ATOM    256  N   ASP A  34      61.545  63.461  55.323  1.00 68.79           N
ATOM    257  CA  ASP A  34      62.359  62.568  56.100  1.00 68.79           C
ATOM    258  CB  ASP A  34      61.922  62.541  57.579  1.00 68.79           C
ATOM    259  CG  ASP A  34      62.689  61.505  58.396  1.00 68.79           C
ATOM    260  OD1 ASP A  34      63.763  61.032  57.942  1.00 68.79           O
ATOM    261  OD2 ASP A  34      62.193  61.175  59.507  1.00 68.79           O
ATOM    262  C   ASP A  34      62.086  61.211  55.516  1.00 68.79           C
ATOM    263  O   ASP A  34      60.982  60.943  55.046  1.00 68.79           O
ATOM    264  N   ILE A  35      63.104  60.329  55.510  1.00 46.17           N
ATOM    265  CA  ILE A  35      63.006  59.001  54.970  1.00 46.17           C
ATOM    266  CB  ILE A  35      64.322  58.276  55.019  1.00 46.17           C
ATOM    267  CG2 ILE A  35      65.319  59.035  54.128  1.00 46.17           C
ATOM    268  CG1 ILE A  35      64.799  58.114  56.473  1.00 46.17           C
ATOM    269  CD1 ILE A  35      65.966  57.141  56.633  1.00 46.17           C
ATOM    270  C   ILE A  35      62.015  58.215  55.770  1.00 46.17           C
ATOM    271  O   ILE A  35      61.220  57.462  55.212  1.00 46.17           O
ATOM    272  N   GLU A  36      62.049  58.354  57.108  1.00 89.10           N
ATOM    273  CA  GLU A  36      61.155  57.604  57.941  1.00 89.10           C
ATOM    274  CB  GLU A  36      61.435  57.795  59.439  1.00 89.10           C
ATOM    275  CG  GLU A  36      62.836  57.327  59.839  1.00 89.10           C
ATOM    276  CD  GLU A  36      63.022  55.905  59.329  1.00 89.10           C
ATOM    277  OE1 GLU A  36      62.106  55.070  59.554  1.00 89.10           O
ATOM    278  OE2 GLU A  36      64.080  55.637  58.701  1.00 89.10           O
ATOM    279  C   GLU A  36      59.749  58.052  57.669  1.00 89.10           C
ATOM    280  O   GLU A  36      58.838  57.230  57.585  1.00 89.10           O
ATOM    281  N   GLY A  37      59.540  59.374  57.502  1.00 25.01           N
ATOM    282  CA  GLY A  37      58.230  59.923  57.282  1.00 25.01           C
ATOM    283  C   GLY A  37      57.667  59.358  56.014  1.00 25.01           C
ATOM    284  O   GLY A  37      56.501  58.969  55.956  1.00 25.01           O
ATOM    285  N   LEU A  38      58.508  59.281  54.971  1.00129.19           N
ATOM    286  CA  LEU A  38      58.144  58.769  53.681  1.00129.19           C
ATOM    287  CB  LEU A  38      59.386  58.750  52.764  1.00129.19           C
ATOM    288  CG  LEU A  38      59.275  57.941  51.458  1.00129.19           C
ATOM    289  CD1 LEU A  38      59.444  56.431  51.705  1.00129.19           C
ATOM    290  CD2 LEU A  38      57.978  58.270  50.713  1.00129.19           C
ATOM    291  C   LEU A  38      57.646  57.362  53.841  1.00129.19           C
ATOM    292  O   LEU A  38      56.600  57.000  53.307  1.00129.19           O
ATOM    293  N   LYS A  39      58.374  56.537  54.613  1.00102.89           N
ATOM    294  CA  LYS A  39      58.048  55.146  54.788  1.00102.89           C
ATOM    295  CB  LYS A  39      59.086  54.384  55.628  1.00102.89           C
ATOM    296  CG  LYS A  39      60.479  54.339  55.002  1.00102.89           C
ATOM    297  CD  LYS A  39      61.541  53.796  55.958  1.00102.89           C
ATOM    298  CE  LYS A  39      62.975  53.968  55.456  1.00102.89           C
ATOM    299  NZ  LYS A  39      63.498  55.291  55.862  1.00102.89           N
ATOM    300  C   LYS A  39      56.720  54.991  55.485  1.00102.89           C
ATOM    301  O   LYS A  39      56.037  53.987  55.300  1.00102.89           O
ATOM    302  N   THR A  40      56.401  55.942  56.383  1.00131.01           N
ATOM    303  CA  THR A  40      55.247  56.120  57.237  1.00131.01           C
ATOM    304  CB  THR A  40      55.605  56.958  58.439  1.00131.01           C
ATOM    305  OG1 THR A  40      56.712  56.364  59.095  1.00131.01           O
ATOM    306  CG2 THR A  40      54.439  57.028  59.437  1.00131.01           C
ATOM    307  C   THR A  40      54.087  56.765  56.514  1.00131.01           C
ATOM    308  O   THR A  40      53.034  56.998  57.104  1.00131.01           O
ATOM    309  N   LEU A  41      54.258  57.117  55.224  1.00156.54           N
ATOM    310  CA  LEU A  41      53.359  57.826  54.332  1.00156.54           C
ATOM    311  CB  LEU A  41      53.977  58.150  52.961  1.00156.54           C
ATOM    312  CG  LEU A  41      53.107  59.111  52.129  1.00156.54           C
ATOM    313  CD1 LEU A  41      52.920  60.456  52.852  1.00156.54           C
ATOM    314  CD2 LEU A  41      53.662  59.281  50.705  1.00156.54           C
ATOM    315  C   LEU A  41      52.075  57.054  54.126  1.00156.54           C
ATOM    316  O   LEU A  41      51.412  57.185  53.096  1.00156.54           O
ATOM    317  N   THR A  42      51.859  56.043  54.986  1.00178.91           N
ATOM    318  CA  THR A  42      50.699  55.218  55.115  1.00178.91           C
ATOM    319  CB  THR A  42      51.092  53.782  55.359  1.00178.91           C
ATOM    320  OG1 THR A  42      49.966  52.916  55.337  1.00178.91           O
ATOM    321  CG2 THR A  42      51.847  53.697  56.696  1.00178.91           C
ATOM    322  C   THR A  42      49.831  55.736  56.251  1.00178.91           C
ATOM    323  O   THR A  42      49.750  56.941  56.486  1.00178.91           O
ATOM    324  N   ALA A  43      49.215  54.816  57.033  1.00 72.77           N
ATOM    325  CA  ALA A  43      48.108  55.121  57.907  1.00 72.77           C
ATOM    326  CB  ALA A  43      47.645  53.892  58.710  1.00 72.77           C
ATOM    327  C   ALA A  43      48.349  56.226  58.893  1.00 72.77           C
ATOM    328  O   ALA A  43      47.562  57.172  58.931  1.00 72.77           O
ATOM    329  N   ALA A  44      49.429  56.182  59.692  1.00 47.24           N
ATOM    330  CA  ALA A  44      49.571  57.190  60.709  1.00 47.24           C
ATOM    331  CB  ALA A  44      50.775  56.925  61.630  1.00 47.24           C
ATOM    332  C   ALA A  44      49.757  58.559  60.117  1.00 47.24           C
ATOM    333  O   ALA A  44      49.077  59.508  60.503  1.00 47.24           O
ATOM    334  N   LEU A  45      50.664  58.692  59.132  1.00 56.21           N
ATOM    335  CA  LEU A  45      51.017  59.985  58.610  1.00 56.21           C
ATOM    336  CB  LEU A  45      52.171  59.913  57.594  1.00 56.21           C
ATOM    337  CG  LEU A  45      52.575  61.282  57.016  1.00 56.21           C
ATOM    338  CD1 LEU A  45      53.099  62.223  58.112  1.00 56.21           C
ATOM    339  CD2 LEU A  45      53.561  61.121  55.847  1.00 56.21           C
ATOM    340  C   LEU A  45      49.865  60.652  57.923  1.00 56.21           C
ATOM    341  O   LEU A  45      49.593  61.827  58.159  1.00 56.21           O
ATOM    342  N   THR A  46      49.144  59.918  57.059  1.00 62.16           N
ATOM    343  CA  THR A  46      48.082  60.496  56.283  1.00 62.16           C
ATOM    344  CB  THR A  46      47.535  59.571  55.234  1.00 62.16           C
ATOM    345  OG1 THR A  46      46.932  58.429  55.827  1.00 62.16           O
ATOM    346  CG2 THR A  46      48.697  59.153  54.314  1.00 62.16           C
ATOM    347  C   THR A  46      46.970  60.901  57.189  1.00 62.16           C
ATOM    348  O   THR A  46      46.255  61.861  56.906  1.00 62.16           O
ATOM    349  N   ALA A  47      46.757  60.141  58.279  1.00 31.08           N
ATOM    350  CA  ALA A  47      45.724  60.487  59.207  1.00 31.08           C
ATOM    351  CB  ALA A  47      45.591  59.475  60.357  1.00 31.08           C
ATOM    352  C   ALA A  47      46.044  61.822  59.821  1.00 31.08           C
ATOM    353  O   ALA A  47      45.167  62.677  59.927  1.00 31.08           O
ATOM    354  N   ASP A  48      47.316  62.048  60.218  1.00 35.05           N
ATOM    355  CA  ASP A  48      47.700  63.278  60.862  1.00 35.05           C
ATOM    356  CB  ASP A  48      49.195  63.331  61.224  1.00 35.05           C
ATOM    357  CG  ASP A  48      49.464  62.365  62.368  1.00 35.05           C
ATOM    358  OD1 ASP A  48      48.727  62.429  63.388  1.00 35.05           O
ATOM    359  OD2 ASP A  48      50.421  61.556  62.239  1.00 35.05           O
ATOM    360  C   ASP A  48      47.473  64.404  59.906  1.00 35.05           C
ATOM    361  O   ASP A  48      46.999  65.475  60.285  1.00 35.05           O
ATOM    362  N   ALA A  49      47.831  64.172  58.633  1.00 40.79           N
ATOM    363  CA  ALA A  49      47.713  65.134  57.577  1.00 40.79           C
ATOM    364  CB  ALA A  49      48.291  64.619  56.250  1.00 40.79           C
ATOM    365  C   ALA A  49      46.264  65.451  57.351  1.00 40.79           C
ATOM    366  O   ALA A  49      45.925  66.595  57.054  1.00 40.79           O
ATOM    367  N   GLY A  50      45.373  64.443  57.470  1.00 36.15           N
ATOM    368  CA  GLY A  50      43.960  64.654  57.272  1.00 36.15           C
ATOM    369  C   GLY A  50      43.661  64.686  55.801  1.00 36.15           C
ATOM    370  O   GLY A  50      42.769  65.402  55.352  1.00 36.15           O
ATOM    371  N   ILE A  51      44.362  63.852  55.013  1.00 70.77           N
ATOM    372  CA  ILE A  51      44.299  63.924  53.580  1.00 70.77           C
ATOM    373  CB  ILE A  51      45.199  62.910  52.932  1.00 70.77           C
ATOM    374  CG2 ILE A  51      44.914  62.900  51.422  1.00 70.77           C
ATOM    375  CG1 ILE A  51      46.668  63.206  53.284  1.00 70.77           C
ATOM    376  CD1 ILE A  51      47.629  62.079  52.905  1.00 70.77           C
ATOM    377  C   ILE A  51      42.910  63.725  53.030  1.00 70.77           C
ATOM    378  O   ILE A  51      42.498  64.500  52.168  1.00 70.77           O
ATOM    379  N   GLN A  52      42.146  62.704  53.481  1.00 80.70           N
ATOM    380  CA  GLN A  52      40.834  62.479  52.913  1.00 80.70           C
ATOM    381  CB  GLN A  52      40.872  61.871  51.494  1.00 80.70           C
ATOM    382  CG  GLN A  52      41.202  62.871  50.385  1.00 80.70           C
ATOM    383  CD  GLN A  52      40.839  62.220  49.057  1.00 80.70           C
ATOM    384  OE1 GLN A  52      39.670  61.939  48.796  1.00 80.70           O
ATOM    385  NE2 GLN A  52      41.859  61.975  48.193  1.00 80.70           N
ATOM    386  C   GLN A  52      40.063  61.525  53.789  1.00 80.70           C
ATOM    387  O   GLN A  52      40.463  61.245  54.918  1.00 80.70           O
ATOM    388  N   PRO A  53      38.939  61.028  53.306  1.00 77.95           N
ATOM    389  CA  PRO A  53      38.204  60.055  54.068  1.00 77.95           C
ATOM    390  CD  PRO A  53      38.036  61.838  52.496  1.00 77.95           C
ATOM    391  CB  PRO A  53      36.872  59.877  53.349  1.00 77.95           C
ATOM    392  CG  PRO A  53      36.625  61.263  52.728  1.00 77.95           C
ATOM    393  C   PRO A  53      39.028  58.815  54.206  1.00 77.95           C
ATOM    394  O   PRO A  53      39.884  58.564  53.361  1.00 77.95           O
ATOM    395  N   SER A  54      38.752  58.014  55.248  1.00 44.96           N
ATOM    396  CA  SER A  54      39.570  56.901  55.634  1.00 44.96           C
ATOM    397  CB  SER A  54      38.961  56.120  56.811  1.00 44.96           C
ATOM    398  OG  SER A  54      39.797  55.028  57.161  1.00 44.96           O
ATOM    399  C   SER A  54      39.775  55.925  54.515  1.00 44.96           C
ATOM    400  O   SER A  54      40.860  55.361  54.394  1.00 44.96           O
ATOM    401  N   ALA A  55      38.752  55.660  53.686  1.00 39.28           N
ATOM    402  CA  ALA A  55      38.933  54.678  52.655  1.00 39.28           C
ATOM    403  CB  ALA A  55      37.638  54.406  51.871  1.00 39.28           C
ATOM    404  C   ALA A  55      39.962  55.142  51.666  1.00 39.28           C
ATOM    405  O   ALA A  55      40.891  54.407  51.331  1.00 39.28           O
ATOM    406  N   ASP A  56      39.834  56.402  51.209  1.00 58.91           N
ATOM    407  CA  ASP A  56      40.671  56.967  50.189  1.00 58.91           C
ATOM    408  CB  ASP A  56      40.195  58.372  49.800  1.00 58.91           C
ATOM    409  CG  ASP A  56      38.833  58.202  49.141  1.00 58.91           C
ATOM    410  OD1 ASP A  56      38.771  57.577  48.049  1.00 58.91           O
ATOM    411  OD2 ASP A  56      37.831  58.680  49.736  1.00 58.91           O
ATOM    412  C   ASP A  56      42.061  57.066  50.717  1.00 58.91           C
ATOM    413  O   ASP A  56      43.037  56.850  49.996  1.00 58.91           O
ATOM    414  N   GLU A  57      42.179  57.409  52.011  1.00123.34           N
ATOM    415  CA  GLU A  57      43.477  57.498  52.594  1.00123.34           C
ATOM    416  CB  GLU A  57      43.440  57.798  54.100  1.00123.34           C
ATOM    417  CG  GLU A  57      42.966  59.212  54.410  1.00123.34           C
ATOM    418  CD  GLU A  57      43.939  60.137  53.705  1.00123.34           C
ATOM    419  OE1 GLU A  57      45.075  60.305  54.222  1.00123.34           O
ATOM    420  OE2 GLU A  57      43.567  60.667  52.625  1.00123.34           O
ATOM    421  C   GLU A  57      44.123  56.162  52.449  1.00123.34           C
ATOM    422  O   GLU A  57      45.171  56.052  51.819  1.00123.34           O
ATOM    423  N   ILE A  58      43.437  55.094  52.898  1.00 61.69           N
ATOM    424  CA  ILE A  58      44.023  53.784  52.963  1.00 61.69           C
ATOM    425  CB  ILE A  58      43.054  52.725  53.398  1.00 61.69           C
ATOM    426  CG2 ILE A  58      43.754  51.362  53.270  1.00 61.69           C
ATOM    427  CG1 ILE A  58      42.539  53.009  54.817  1.00 61.69           C
ATOM    428  CD1 ILE A  58      41.345  52.139  55.205  1.00 61.69           C
ATOM    429  C   ILE A  58      44.523  53.392  51.608  1.00 61.69           C
ATOM    430  O   ILE A  58      45.594  52.797  51.504  1.00 61.69           O
ATOM    431  N   TYR A  59      43.775  53.707  50.534  1.00 60.77           N
ATOM    432  CA  TYR A  59      44.207  53.308  49.224  1.00 60.77           C
ATOM    433  CB  TYR A  59      43.291  53.795  48.084  1.00 60.77           C
ATOM    434  CG  TYR A  59      41.906  53.312  48.327  1.00 60.77           C
ATOM    435  CD1 TYR A  59      41.600  51.974  48.260  1.00 60.77           C
ATOM    436  CD2 TYR A  59      40.903  54.216  48.595  1.00 60.77           C
ATOM    437  CE1 TYR A  59      40.314  51.540  48.484  1.00 60.77           C
ATOM    438  CE2 TYR A  59      39.615  53.789  48.818  1.00 60.77           C
ATOM    439  CZ  TYR A  59      39.320  52.447  48.767  1.00 60.77           C
ATOM    440  OH  TYR A  59      38.001  52.000  48.998  1.00 60.77           O
ATOM    441  C   TYR A  59      45.531  53.947  48.928  1.00 60.77           C
ATOM    442  O   TYR A  59      46.464  53.277  48.492  1.00 60.77           O
ATOM    443  N   SER A  60      45.650  55.266  49.177  1.00 47.53           N
ATOM    444  CA  SER A  60      46.847  55.989  48.857  1.00 47.53           C
ATOM    445  CB  SER A  60      46.742  57.480  49.216  1.00 47.53           C
ATOM    446  OG  SER A  60      47.946  58.153  48.883  1.00 47.53           O
ATOM    447  C   SER A  60      47.987  55.413  49.631  1.00 47.53           C
ATOM    448  O   SER A  60      49.096  55.268  49.123  1.00 47.53           O
ATOM    449  N   LEU A  61      47.731  55.050  50.892  1.00132.53           N
ATOM    450  CA  LEU A  61      48.730  54.515  51.771  1.00132.53           C
ATOM    451  CB  LEU A  61      48.107  54.157  53.124  1.00132.53           C
ATOM    452  CG  LEU A  61      47.894  55.348  54.067  1.00132.53           C
ATOM    453  CD1 LEU A  61      47.339  56.598  53.378  1.00132.53           C
ATOM    454  CD2 LEU A  61      46.967  54.913  55.202  1.00132.53           C
ATOM    455  C   LEU A  61      49.267  53.239  51.213  1.00132.53           C
ATOM    456  O   LEU A  61      50.479  53.031  51.188  1.00132.53           O
ATOM    457  N   GLN A  62      48.369  52.358  50.737  1.00 64.06           N
ATOM    458  CA  GLN A  62      48.779  51.058  50.298  1.00 64.06           C
ATOM    459  CB  GLN A  62      47.588  50.176  49.888  1.00 64.06           C
ATOM    460  CG  GLN A  62      47.930  48.687  49.841  1.00 64.06           C
ATOM    461  CD  GLN A  62      47.993  48.196  51.281  1.00 64.06           C
ATOM    462  OE1 GLN A  62      47.275  48.682  52.155  1.00 64.06           O
ATOM    463  NE2 GLN A  62      48.882  47.200  51.540  1.00 64.06           N
ATOM    464  C   GLN A  62      49.668  51.212  49.106  1.00 64.06           C
ATOM    465  O   GLN A  62      50.704  50.556  48.996  1.00 64.06           O
ATOM    466  N   THR A  63      49.282  52.108  48.181  1.00 53.84           N
ATOM    467  CA  THR A  63      50.040  52.308  46.982  1.00 53.84           C
ATOM    468  CB  THR A  63      49.347  53.241  46.036  1.00 53.84           C
ATOM    469  OG1 THR A  63      49.120  54.489  46.671  1.00 53.84           O
ATOM    470  CG2 THR A  63      48.008  52.611  45.627  1.00 53.84           C
ATOM    471  C   THR A  63      51.396  52.861  47.317  1.00 53.84           C
ATOM    472  O   THR A  63      52.402  52.417  46.765  1.00 53.84           O
ATOM    473  N   ALA A  64      51.461  53.842  48.241  1.00 49.31           N
ATOM    474  CA  ALA A  64      52.716  54.455  48.591  1.00 49.31           C
ATOM    475  CB  ALA A  64      52.553  55.604  49.601  1.00 49.31           C
ATOM    476  C   ALA A  64      53.657  53.452  49.195  1.00 49.31           C
ATOM    477  O   ALA A  64      54.819  53.369  48.801  1.00 49.31           O
ATOM    478  N   ALA A  65      53.171  52.633  50.144  1.00 50.38           N
ATOM    479  CA  ALA A  65      53.995  51.676  50.837  1.00 50.38           C
ATOM    480  CB  ALA A  65      53.225  50.903  51.922  1.00 50.38           C
ATOM    481  C   ALA A  65      54.522  50.673  49.858  1.00 50.38           C
ATOM    482  O   ALA A  65      55.636  50.174  50.009  1.00 50.38           O
ATOM    483  N   ALA A  66      53.705  50.303  48.856  1.00 40.94           N
ATOM    484  CA  ALA A  66      54.147  49.352  47.879  1.00 40.94           C
ATOM    485  CB  ALA A  66      53.049  48.992  46.866  1.00 40.94           C
ATOM    486  C   ALA A  66      55.301  49.923  47.102  1.00 40.94           C
ATOM    487  O   ALA A  66      56.289  49.232  46.860  1.00 40.94           O
ATOM    488  N   LEU A  67      55.212  51.203  46.684  1.00107.99           N
ATOM    489  CA  LEU A  67      56.256  51.785  45.880  1.00107.99           C
ATOM    490  CB  LEU A  67      55.880  53.141  45.254  1.00107.99           C
ATOM    491  CG  LEU A  67      54.980  53.011  44.010  1.00107.99           C
ATOM    492  CD1 LEU A  67      53.639  52.327  44.318  1.00107.99           C
ATOM    493  CD2 LEU A  67      54.817  54.370  43.312  1.00107.99           C
ATOM    494  C   LEU A  67      57.523  51.944  46.660  1.00107.99           C
ATOM    495  O   LEU A  67      58.614  51.777  46.117  1.00107.99           O
ATOM    496  N   ILE A  68      57.410  52.308  47.948  1.00 51.42           N
ATOM    497  CA  ILE A  68      58.546  52.482  48.808  1.00 51.42           C
ATOM    498  CB  ILE A  68      58.148  52.926  50.184  1.00 51.42           C
ATOM    499  CG2 ILE A  68      59.411  52.924  51.062  1.00 51.42           C
ATOM    500  CG1 ILE A  68      57.426  54.281  50.132  1.00 51.42           C
ATOM    501  CD1 ILE A  68      56.723  54.652  51.438  1.00 51.42           C
ATOM    502  C   ILE A  68      59.237  51.165  48.976  1.00 51.42           C
ATOM    503  O   ILE A  68      60.461  51.079  48.882  1.00 51.42           O
ATOM    504  N   LEU A  69      58.459  50.094  49.221  1.00 67.96           N
ATOM    505  CA  LEU A  69      59.042  48.803  49.460  1.00 67.96           C
ATOM    506  CB  LEU A  69      58.010  47.705  49.753  1.00 67.96           C
ATOM    507  CG  LEU A  69      58.645  46.303  49.779  1.00 67.96           C
ATOM    508  CD1 LEU A  69      59.762  46.202  50.823  1.00 67.96           C
ATOM    509  CD2 LEU A  69      57.572  45.221  49.940  1.00 67.96           C
ATOM    510  C   LEU A  69      59.804  48.374  48.254  1.00 67.96           C
ATOM    511  O   LEU A  69      60.942  47.920  48.365  1.00 67.96           O
ATOM    512  N   SER A  70      59.209  48.541  47.060  1.00 90.04           N
ATOM    513  CA  SER A  70      59.878  48.131  45.865  1.00 90.04           C
ATOM    514  CB  SER A  70      59.093  48.476  44.586  1.00 90.04           C
ATOM    515  OG  SER A  70      57.866  47.764  44.544  1.00 90.04           O
ATOM    516  C   SER A  70      61.155  48.905  45.807  1.00 90.04           C
ATOM    517  O   SER A  70      62.203  48.380  45.437  1.00 90.04           O
ATOM    518  N   ALA A  71      61.097  50.180  46.226  1.00 73.28           N
ATOM    519  CA  ALA A  71      62.227  51.058  46.154  1.00 73.28           C
ATOM    520  CB  ALA A  71      61.907  52.478  46.651  1.00 73.28           C
ATOM    521  C   ALA A  71      63.379  50.547  46.979  1.00 73.28           C
ATOM    522  O   ALA A  71      64.527  50.819  46.638  1.00 73.28           O
ATOM    523  N   SER A  72      63.125  49.949  48.163  1.00 87.51           N
ATOM    524  CA  SER A  72      64.181  49.406  48.995  1.00 87.51           C
ATOM    525  CB  SER A  72      63.935  49.676  50.489  1.00 87.51           C
ATOM    526  OG  SER A  72      64.990  49.126  51.264  1.00 87.51           O
ATOM    527  C   SER A  72      64.409  47.914  48.862  1.00 87.51           C
ATOM    528  O   SER A  72      65.445  47.413  49.294  1.00 87.51           O
ATOM    529  N   GLU A  73      63.445  47.159  48.298  1.00 96.57           N
ATOM    530  CA  GLU A  73      63.425  45.714  48.335  1.00 96.57           C
ATOM    531  CB  GLU A  73      62.120  45.128  47.776  1.00 96.57           C
ATOM    532  CG  GLU A  73      61.901  45.460  46.300  1.00 96.57           C
ATOM    533  CD  GLU A  73      60.886  44.480  45.736  1.00 96.57           C
ATOM    534  OE1 GLU A  73      60.787  43.348  46.281  1.00 96.57           O
ATOM    535  OE2 GLU A  73      60.199  44.851  44.748  1.00 96.57           O
ATOM    536  C   GLU A  73      64.530  45.012  47.595  1.00 96.57           C
ATOM    537  O   GLU A  73      65.006  43.991  48.084  1.00 96.57           O
ATOM    538  N   LYS A  74      64.947  45.476  46.397  1.00180.32           N
ATOM    539  CA  LYS A  74      65.909  44.707  45.647  1.00180.32           C
ATOM    540  CB  LYS A  74      65.271  44.042  44.416  1.00180.32           C
ATOM    541  CG  LYS A  74      64.234  42.977  44.780  1.00180.32           C
ATOM    542  CD  LYS A  74      64.811  41.806  45.582  1.00180.32           C
ATOM    543  CE  LYS A  74      63.755  40.862  46.163  1.00180.32           C
ATOM    544  NZ  LYS A  74      63.032  41.530  47.269  1.00180.32           N
ATOM    545  C   LYS A  74      67.025  45.602  45.184  1.00180.32           C
ATOM    546  O   LYS A  74      67.039  46.792  45.493  1.00180.32           O
ATOM    547  N   PRO A  75      67.953  45.079  44.410  1.00120.36           N
ATOM    548  CA  PRO A  75      69.082  45.861  43.989  1.00120.36           C
ATOM    549  CD  PRO A  75      68.266  43.658  44.430  1.00120.36           C
ATOM    550  CB  PRO A  75      69.974  44.895  43.216  1.00120.36           C
ATOM    551  CG  PRO A  75      69.708  43.545  43.908  1.00120.36           C
ATOM    552  C   PRO A  75      68.644  47.080  43.240  1.00120.36           C
ATOM    553  O   PRO A  75      67.508  47.116  42.789  1.00120.36           O
ATOM    554  N   GLY A  76      69.591  47.997  42.982  1.00116.31           N
ATOM    555  CA  GLY A  76      69.538  49.383  42.576  1.00116.31           C
ATOM    556  C   GLY A  76      68.634  49.712  41.411  1.00116.31           C
ATOM    557  O   GLY A  76      68.444  50.892  41.123  1.00116.31           O
ATOM    558  N   SER A  77      68.083  48.714  40.699  1.00100.35           N
ATOM    559  CA  SER A  77      67.393  48.843  39.436  1.00100.35           C
ATOM    560  CB  SER A  77      66.827  47.481  38.981  1.00100.35           C
ATOM    561  OG  SER A  77      66.199  47.582  37.711  1.00100.35           O
ATOM    562  C   SER A  77      66.266  49.866  39.385  1.00100.35           C
ATOM    563  O   SER A  77      65.632  50.014  38.345  1.00100.35           O
ATOM    564  N   GLY A  78      65.934  50.606  40.455  1.00 69.63           N
ATOM    565  CA  GLY A  78      64.881  51.594  40.323  1.00 69.63           C
ATOM    566  C   GLY A  78      63.557  50.904  40.106  1.00 69.63           C
ATOM    567  O   GLY A  78      62.899  51.124  39.091  1.00 69.63           O
ATOM    568  N   PRO A  79      63.131  50.109  41.059  1.00112.90           N
ATOM    569  CA  PRO A  79      62.004  49.218  40.945  1.00112.90           C
ATOM    570  CD  PRO A  79      63.842  49.927  42.317  1.00112.90           C
ATOM    571  CB  PRO A  79      61.963  48.410  42.244  1.00112.90           C
ATOM    572  CG  PRO A  79      63.376  48.558  42.834  1.00112.90           C
ATOM    573  C   PRO A  79      60.652  49.781  40.665  1.00112.90           C
ATOM    574  O   PRO A  79      60.299  50.830  41.210  1.00112.90           O
ATOM    575  N   SER A  80      59.885  49.059  39.811  1.00136.31           N
ATOM    576  CA  SER A  80      58.521  49.398  39.545  1.00136.31           C
ATOM    577  CB  SER A  80      58.370  50.591  38.586  1.00136.31           C
ATOM    578  OG  SER A  80      58.854  50.253  37.295  1.00136.31           O
ATOM    579  C   SER A  80      57.819  48.226  38.911  1.00136.31           C
ATOM    580  O   SER A  80      56.611  48.268  38.730  1.00136.31           O
ATOM    581  N   GLY A  81      58.546  47.173  38.498  1.00143.64           N
ATOM    582  CA  GLY A  81      57.978  46.042  37.800  1.00143.64           C
ATOM    583  C   GLY A  81      57.189  45.063  38.616  1.00143.64           C
ATOM    584  O   GLY A  81      56.167  44.573  38.137  1.00143.64           O
ATOM    585  N   SER A  82      57.641  44.712  39.842  1.00 74.36           N
ATOM    586  CA  SER A  82      56.975  43.626  40.515  1.00 74.36           C
ATOM    587  CB  SER A  82      57.649  42.266  40.274  1.00 74.36           C
ATOM    588  OG  SER A  82      57.572  41.932  38.895  1.00 74.36           O
ATOM    589  C   SER A  82      56.920  43.859  42.000  1.00 74.36           C
ATOM    590  O   SER A  82      57.071  44.985  42.470  1.00 74.36           O
ATOM    591  N   THR A  83      56.696  42.770  42.775  1.00 72.49           N
ATOM    592  CA  THR A  83      56.527  42.837  44.205  1.00 72.49           C
ATOM    593  CB  THR A  83      57.760  43.318  44.920  1.00 72.49           C
ATOM    594  OG1 THR A  83      58.857  42.482  44.587  1.00 72.49           O
ATOM    595  CG2 THR A  83      57.522  43.279  46.443  1.00 72.49           C
ATOM    596  C   THR A  83      55.411  43.795  44.475  1.00 72.49           C
ATOM    597  O   THR A  83      55.553  44.752  45.231  1.00 72.49           O
ATOM    598  N   GLU A  84      54.234  43.536  43.879  1.00126.71           N
ATOM    599  CA  GLU A  84      53.210  44.534  43.934  1.00126.71           C
ATOM    600  CB  GLU A  84      52.402  44.616  42.628  1.00126.71           C
ATOM    601  CG  GLU A  84      51.377  45.747  42.611  1.00126.71           C
ATOM    602  CD  GLU A  84      52.133  47.058  42.460  1.00126.71           C
ATOM    603  OE1 GLU A  84      52.882  47.198  41.456  1.00126.71           O
ATOM    604  OE2 GLU A  84      51.972  47.936  43.348  1.00126.71           O
ATOM    605  C   GLU A  84      52.225  44.350  45.052  1.00126.71           C
ATOM    606  O   GLU A  84      51.533  43.340  45.131  1.00126.71           O
ATOM    607  N   GLY A  85      52.187  45.334  45.979  1.00 67.61           N
ATOM    608  CA  GLY A  85      51.114  45.506  46.916  1.00 67.61           C
ATOM    609  C   GLY A  85      51.252  44.770  48.215  1.00 67.61           C
ATOM    610  O   GLY A  85      50.775  45.274  49.231  1.00 67.61           O
ATOM    611  N   SER A  86      51.903  43.589  48.267  1.00126.44           N
ATOM    612  CA  SER A  86      51.891  42.916  49.541  1.00126.44           C
ATOM    613  CB  SER A  86      52.057  41.387  49.436  1.00126.44           C
ATOM    614  OG  SER A  86      53.306  41.049  48.848  1.00126.44           O
ATOM    615  C   SER A  86      53.006  43.480  50.370  1.00126.44           C
ATOM    616  O   SER A  86      54.117  42.954  50.380  1.00126.44           O
ATOM    617  N   VAL A  87      52.676  44.533  51.153  1.00142.04           N
ATOM    618  CA  VAL A  87      53.601  45.350  51.908  1.00142.04           C
ATOM    619  CB  VAL A  87      53.009  46.628  52.425  1.00142.04           C
ATOM    620  CG1 VAL A  87      52.494  47.451  51.239  1.00142.04           C
ATOM    621  CG2 VAL A  87      51.950  46.294  53.485  1.00142.04           C
ATOM    622  C   VAL A  87      54.157  44.660  53.116  1.00142.04           C
ATOM    623  O   VAL A  87      53.492  43.865  53.774  1.00142.04           O
ATOM    624  N   THR A  88      55.463  44.908  53.352  1.00 96.27           N
ATOM    625  CA  THR A  88      56.268  44.407  54.438  1.00 96.27           C
ATOM    626  CB  THR A  88      57.704  44.268  54.038  1.00 96.27           C
ATOM    627  OG1 THR A  88      58.271  45.544  53.782  1.00 96.27           O
ATOM    628  CG2 THR A  88      57.757  43.404  52.766  1.00 96.27           C
ATOM    629  C   THR A  88      56.274  45.170  55.741  1.00 96.27           C
ATOM    630  O   THR A  88      56.338  44.543  56.795  1.00 96.27           O
ATOM    631  N   VAL A  89      56.203  46.523  55.711  1.00100.17           N
ATOM    632  CA  VAL A  89      56.509  47.401  56.828  1.00100.17           C
ATOM    633  CB  VAL A  89      55.996  48.794  56.619  1.00100.17           C
ATOM    634  CG1 VAL A  89      56.364  49.638  57.847  1.00100.17           C
ATOM    635  CG2 VAL A  89      56.569  49.328  55.302  1.00100.17           C
ATOM    636  C   VAL A  89      55.997  46.883  58.155  1.00100.17           C
ATOM    637  O   VAL A  89      54.881  46.379  58.281  1.00100.17           O
ATOM    638  N   GLN A  90      56.859  47.032  59.186  1.00213.92           N
ATOM    639  CA  GLN A  90      56.765  46.572  60.550  1.00213.92           C
ATOM    640  CB  GLN A  90      58.077  46.736  61.330  1.00213.92           C
ATOM    641  CG  GLN A  90      59.222  45.925  60.727  1.00213.92           C
ATOM    642  CD  GLN A  90      58.719  44.505  60.531  1.00213.92           C
ATOM    643  OE1 GLN A  90      58.762  43.972  59.424  1.00213.92           O
ATOM    644  NE2 GLN A  90      58.225  43.873  61.629  1.00213.92           N
ATOM    645  C   GLN A  90      55.676  47.274  61.313  1.00213.92           C
ATOM    646  O   GLN A  90      55.343  46.870  62.425  1.00213.92           O
ATOM    647  N   SER A  91      55.180  48.391  60.754  1.00147.69           N
ATOM    648  CA  SER A  91      54.241  49.359  61.272  1.00147.69           C
ATOM    649  CB  SER A  91      54.143  50.508  60.251  1.00147.69           C
ATOM    650  OG  SER A  91      55.425  51.074  60.038  1.00147.69           O
ATOM    651  C   SER A  91      52.850  48.802  61.508  1.00147.69           C
ATOM    652  O   SER A  91      52.622  47.601  61.371  1.00147.69           O
ATOM    653  N   PRO A  92      51.883  49.664  61.836  1.00118.24           N
ATOM    654  CA  PRO A  92      50.563  49.217  62.194  1.00118.24           C
ATOM    655  CD  PRO A  92      52.142  50.975  62.426  1.00118.24           C
ATOM    656  CB  PRO A  92      49.749  50.485  62.439  1.00118.24           C
ATOM    657  CG  PRO A  92      50.802  51.448  63.024  1.00118.24           C
ATOM    658  C   PRO A  92      49.945  48.194  61.304  1.00118.24           C
ATOM    659  O   PRO A  92      49.845  48.388  60.095  1.00118.24           O
ATOM    660  N   CYS A  93      49.434  47.136  61.957  1.00 58.99           N
ATOM    661  CA  CYS A  93      48.974  45.892  61.412  1.00 58.99           C
ATOM    662  CB  CYS A  93      48.487  44.943  62.515  1.00 58.99           C
ATOM    663  SG  CYS A  93      49.777  44.621  63.752  1.00 58.99           S
ATOM    664  C   CYS A  93      47.836  46.068  60.461  1.00 58.99           C
ATOM    665  O   CYS A  93      47.702  45.287  59.522  1.00 58.99           O
ATOM    666  N   LYS A  94      46.987  47.086  60.667  1.00 46.33           N
ATOM    667  CA  LYS A  94      45.826  47.234  59.840  1.00 46.33           C
ATOM    668  CB  LYS A  94      45.044  48.519  60.157  1.00 46.33           C
ATOM    669  CG  LYS A  94      43.799  48.701  59.288  1.00 46.33           C
ATOM    670  CD  LYS A  94      42.855  49.791  59.797  1.00 46.33           C
ATOM    671  CE  LYS A  94      41.667  50.039  58.865  1.00 46.33           C
ATOM    672  NZ  LYS A  94      40.769  51.050  59.458  1.00 46.33           N
ATOM    673  C   LYS A  94      46.239  47.311  58.400  1.00 46.33           C
ATOM    674  O   LYS A  94      45.580  46.743  57.531  1.00 46.33           O
ATOM    675  N   PHE A  95      47.346  48.013  58.115  1.00 89.84           N
ATOM    676  CA  PHE A  95      47.809  48.241  56.774  1.00 89.84           C
ATOM    677  CB  PHE A  95      49.055  49.148  56.817  1.00 89.84           C
ATOM    678  CG  PHE A  95      49.462  49.634  55.468  1.00 89.84           C
ATOM    679  CD1 PHE A  95      48.644  50.478  54.755  1.00 89.84           C
ATOM    680  CD2 PHE A  95      50.688  49.294  54.944  1.00 89.84           C
ATOM    681  CE1 PHE A  95      49.024  50.948  53.520  1.00 89.84           C
ATOM    682  CE2 PHE A  95      51.075  49.762  53.710  1.00 89.84           C
ATOM    683  CZ  PHE A  95      50.241  50.588  52.995  1.00 89.84           C
ATOM    684  C   PHE A  95      48.149  46.939  56.098  1.00 89.84           C
ATOM    685  O   PHE A  95      47.664  46.644  55.007  1.00 89.84           O
ATOM    686  N   LYS A  96      48.973  46.089  56.730  1.00 68.12           N
ATOM    687  CA  LYS A  96      49.357  44.874  56.071  1.00 68.12           C
ATOM    688  CB  LYS A  96      50.502  44.111  56.759  1.00 68.12           C
ATOM    689  CG  LYS A  96      51.120  43.057  55.834  1.00 68.12           C
ATOM    690  CD  LYS A  96      52.504  42.570  56.267  1.00 68.12           C
ATOM    691  CE  LYS A  96      53.136  41.578  55.289  1.00 68.12           C
ATOM    692  NZ  LYS A  96      54.531  41.292  55.697  1.00 68.12           N
ATOM    693  C   LYS A  96      48.174  43.964  55.928  1.00 68.12           C
ATOM    694  O   LYS A  96      48.052  43.256  54.931  1.00 68.12           O
ATOM    695  N   LYS A  97      47.273  43.941  56.930  1.00155.08           N
ATOM    696  CA  LYS A  97      46.138  43.062  56.879  1.00155.08           C
ATOM    697  CB  LYS A  97      45.277  43.104  58.156  1.00155.08           C
ATOM    698  CG  LYS A  97      45.937  42.444  59.373  1.00155.08           C
ATOM    699  CD  LYS A  97      46.116  40.921  59.268  1.00155.08           C
ATOM    700  CE  LYS A  97      47.320  40.458  58.439  1.00155.08           C
ATOM    701  NZ  LYS A  97      46.943  40.273  57.018  1.00155.08           N
ATOM    702  C   LYS A  97      45.261  43.438  55.725  1.00155.08           C
ATOM    703  O   LYS A  97      44.756  42.566  55.020  1.00155.08           O
ATOM    704  N   VAL A  98      45.060  44.749  55.486  1.00114.14           N
ATOM    705  CA  VAL A  98      44.176  45.141  54.423  1.00114.14           C
ATOM    706  CB  VAL A  98      43.931  46.626  54.317  1.00114.14           C
ATOM    707  CG1 VAL A  98      45.235  47.371  54.004  1.00114.14           C
ATOM    708  CG2 VAL A  98      42.866  46.847  53.234  1.00114.14           C
ATOM    709  C   VAL A  98      44.712  44.649  53.115  1.00114.14           C
ATOM    710  O   VAL A  98      43.941  44.189  52.276  1.00114.14           O
ATOM    711  N   LEU A  99      46.034  44.747  52.865  1.00177.28           N
ATOM    712  CA  LEU A  99      46.490  44.192  51.618  1.00177.28           C
ATOM    713  CB  LEU A  99      47.022  45.219  50.605  1.00177.28           C
ATOM    714  CG  LEU A  99      45.926  46.108  49.995  1.00177.28           C
ATOM    715  CD1 LEU A  99      44.962  45.294  49.120  1.00177.28           C
ATOM    716  CD2 LEU A  99      45.207  46.924  51.078  1.00177.28           C
ATOM    717  C   LEU A  99      47.593  43.217  51.869  1.00177.28           C
ATOM    718  O   LEU A  99      48.731  43.606  52.134  1.00177.28           O
ATOM    719  N   ALA A 100      47.261  41.916  51.724  1.00 30.50           N
ATOM    720  CA  ALA A 100      48.149  40.802  51.904  1.00 30.50           C
ATOM    721  CB  ALA A 100      48.965  40.464  50.642  1.00 30.50           C
ATOM    722  C   ALA A 100      49.117  41.063  53.049  1.00 30.50           C
ATOM    723  O   ALA A 100      48.782  40.687  54.204  1.00 30.50           O
ATOM    724  OXT ALA A 100      50.206  41.639  52.784  1.00 30.50           O
TER
END
