# Supplementary material for: Effective Identification of Bacterial Type III Secretion Signals Using Joint Element Features
Source: PLoS One. 2013 Apr 4;8(4):e59754. doi: 10.1371/journal.pone.0059754 (PMC3617162; doi:10.1371/journal.pone.0059754)
Supplement: Zip file S1 — Predicted 3D structure of T3S and non-T3S signal sequences. (ZIP) [file pone.0059754.s017.zip › Supplemental_Zip_FileS1.Predicted_structure/Pos/model32.pdb]

HEADER protein
METHOD
METHOD    The models are generated by I-TASSER which combines the
METHOD    methods of threading, ab initio modeling and structural
METHOD    refinement. The procedure is fully automated.
METHOD
METHOD    Please cite following articles when you use the I-TASSER server:
METHOD 1. Ambrish Roy, Alper Kucukural, Yang Zhang. I-TASSER: a unified
METHOD    platform for automated protein structure and function prediction.
METHOD    Nature Protocols, vol 5, 725-738 (2010). 
METHOD 2. Yang Zhang. I-TASSER server for protein 3D structure prediction.
METHOD    BMC Bioinformatics, vol 9, 40 (2008).
METHOD
MODEL  1
REMARK PARENT N/A
ATOM      1  N   PHE A   1      38.593  50.698  39.533  1.00 54.16           N
ATOM      2  CA  PHE A   1      38.672  52.157  39.750  1.00 54.16           C
ATOM      3  CB  PHE A   1      39.273  52.444  41.136  1.00 54.16           C
ATOM      4  CG  PHE A   1      39.010  53.871  41.458  1.00 54.16           C
ATOM      5  CD1 PHE A   1      37.754  54.264  41.860  1.00 54.16           C
ATOM      6  CD2 PHE A   1      40.012  54.809  41.380  1.00 54.16           C
ATOM      7  CE1 PHE A   1      37.495  55.578  42.165  1.00 54.16           C
ATOM      8  CE2 PHE A   1      39.760  56.122  41.683  1.00 54.16           C
ATOM      9  CZ  PHE A   1      38.501  56.509  42.074  1.00 54.16           C
ATOM     10  C   PHE A   1      39.552  52.713  38.679  1.00 54.16           C
ATOM     11  O   PHE A   1      40.072  51.964  37.858  1.00 54.16           O
ATOM     12  N   ASN A   2      39.775  54.038  38.675  1.00 71.78           N
ATOM     13  CA  ASN A   2      40.520  54.670  37.625  1.00 71.78           C
ATOM     14  CB  ASN A   2      40.788  56.156  37.934  1.00 71.78           C
ATOM     15  CG  ASN A   2      39.472  56.904  38.098  1.00 71.78           C
ATOM     16  OD1 ASN A   2      38.580  56.838  37.254  1.00 71.78           O
ATOM     17  ND2 ASN A   2      39.348  57.648  39.231  1.00 71.78           N
ATOM     18  C   ASN A   2      41.867  54.016  37.567  1.00 71.78           C
ATOM     19  O   ASN A   2      42.465  53.818  36.510  1.00 71.78           O
ATOM     20  N   ILE A   3      42.405  53.785  38.764  1.00 99.06           N
ATOM     21  CA  ILE A   3      43.664  53.200  39.103  1.00 99.06           C
ATOM     22  CB  ILE A   3      44.045  53.643  40.480  1.00 99.06           C
ATOM     23  CG2 ILE A   3      43.165  52.874  41.478  1.00 99.06           C
ATOM     24  CG1 ILE A   3      45.544  53.507  40.738  1.00 99.06           C
ATOM     25  CD1 ILE A   3      45.962  54.420  41.883  1.00 99.06           C
ATOM     26  C   ILE A   3      43.742  51.692  39.041  1.00 99.06           C
ATOM     27  O   ILE A   3      44.796  51.155  38.702  1.00 99.06           O
ATOM     28  N   THR A   4      42.647  50.965  39.372  1.00 81.66           N
ATOM     29  CA  THR A   4      42.755  49.561  39.724  1.00 81.66           C
ATOM     30  CB  THR A   4      41.424  48.906  39.954  1.00 81.66           C
ATOM     31  OG1 THR A   4      40.616  48.996  38.790  1.00 81.66           O
ATOM     32  CG2 THR A   4      40.741  49.595  41.149  1.00 81.66           C
ATOM     33  C   THR A   4      43.516  48.736  38.737  1.00 81.66           C
ATOM     34  O   THR A   4      44.544  48.158  39.093  1.00 81.66           O
ATOM     35  N   ASN A   5      43.047  48.624  37.486  1.00121.47           N
ATOM     36  CA  ASN A   5      43.888  47.989  36.518  1.00121.47           C
ATOM     37  CB  ASN A   5      43.204  46.836  35.760  1.00121.47           C
ATOM     38  CG  ASN A   5      42.949  45.698  36.738  1.00121.47           C
ATOM     39  OD1 ASN A   5      41.889  45.074  36.717  1.00121.47           O
ATOM     40  ND2 ASN A   5      43.945  45.415  37.620  1.00121.47           N
ATOM     41  C   ASN A   5      44.086  49.098  35.554  1.00121.47           C
ATOM     42  O   ASN A   5      43.805  48.934  34.368  1.00121.47           O
ATOM     43  N   ILE A   6      44.667  50.207  36.077  1.00196.66           N
ATOM     44  CA  ILE A   6      44.715  51.517  35.477  1.00196.66           C
ATOM     45  CB  ILE A   6      45.953  51.712  34.646  1.00196.66           C
ATOM     46  CG2 ILE A   6      47.163  51.668  35.588  1.00196.66           C
ATOM     47  CG1 ILE A   6      46.015  50.670  33.514  1.00196.66           C
ATOM     48  CD1 ILE A   6      47.054  50.963  32.437  1.00196.66           C
ATOM     49  C   ILE A   6      43.512  51.606  34.598  1.00196.66           C
ATOM     50  O   ILE A   6      43.590  51.942  33.417  1.00196.66           O
ATOM     51  N   GLN A   7      42.347  51.409  35.246  1.00178.19           N
ATOM     52  CA  GLN A   7      41.101  51.164  34.575  1.00178.19           C
ATOM     53  CB  GLN A   7      40.004  50.605  35.494  1.00178.19           C
ATOM     54  CG  GLN A   7      40.279  49.193  36.010  1.00178.19           C
ATOM     55  CD  GLN A   7      39.998  48.224  34.874  1.00178.19           C
ATOM     56  OE1 GLN A   7      40.699  47.228  34.702  1.00178.19           O
ATOM     57  NE2 GLN A   7      38.933  48.515  34.082  1.00178.19           N
ATOM     58  C   GLN A   7      40.517  52.327  33.861  1.00178.19           C
ATOM     59  O   GLN A   7      40.019  52.163  32.749  1.00178.19           O
ATOM     60  N   SER A   8      40.498  53.514  34.488  1.00 54.75           N
ATOM     61  CA  SER A   8      39.916  54.633  33.809  1.00 54.75           C
ATOM     62  CB  SER A   8      39.619  55.826  34.730  1.00 54.75           C
ATOM     63  OG  SER A   8      40.833  56.419  35.163  1.00 54.75           O
ATOM     64  C   SER A   8      40.895  55.097  32.788  1.00 54.75           C
ATOM     65  O   SER A   8      40.550  55.833  31.868  1.00 54.75           O
ATOM     66  N   THR A   9      42.169  54.705  32.989  1.00 90.79           N
ATOM     67  CA  THR A   9      43.340  55.070  32.241  1.00 90.79           C
ATOM     68  CB  THR A   9      43.334  54.750  30.762  1.00 90.79           C
ATOM     69  OG1 THR A   9      42.337  55.476  30.062  1.00 90.79           O
ATOM     70  CG2 THR A   9      43.131  53.234  30.586  1.00 90.79           C
ATOM     71  C   THR A   9      43.592  56.532  32.458  1.00 90.79           C
ATOM     72  O   THR A   9      44.545  57.091  31.920  1.00 90.79           O
ATOM     73  N   ALA A  10      42.693  57.198  33.217  1.00 66.89           N
ATOM     74  CA  ALA A  10      42.883  58.531  33.699  1.00 66.89           C
ATOM     75  CB  ALA A  10      41.598  59.150  34.274  1.00 66.89           C
ATOM     76  C   ALA A  10      43.867  58.416  34.807  1.00 66.89           C
ATOM     77  O   ALA A  10      44.758  59.246  34.958  1.00 66.89           O
ATOM     78  N   ARG A  11      43.648  57.397  35.666  1.00248.67           N
ATOM     79  CA  ARG A  11      44.551  57.048  36.719  1.00248.67           C
ATOM     80  CB  ARG A  11      43.951  56.253  37.891  1.00248.67           C
ATOM     81  CG  ARG A  11      43.356  57.161  38.978  1.00248.67           C
ATOM     82  CD  ARG A  11      44.234  57.317  40.231  1.00248.67           C
ATOM     83  NE  ARG A  11      45.099  58.524  40.075  1.00248.67           N
ATOM     84  CZ  ARG A  11      44.681  59.739  40.537  1.00248.67           C
ATOM     85  NH1 ARG A  11      43.452  59.862  41.118  1.00248.67           N
ATOM     86  NH2 ARG A  11      45.489  60.832  40.425  1.00248.67           N
ATOM     87  C   ARG A  11      45.713  56.321  36.143  1.00248.67           C
ATOM     88  O   ARG A  11      46.742  56.217  36.800  1.00248.67           O
ATOM     89  N   HIS A  12      45.551  55.663  34.976  1.00 76.55           N
ATOM     90  CA  HIS A  12      46.741  55.132  34.372  1.00 76.55           C
ATOM     91  ND1 HIS A  12      48.122  54.187  31.188  1.00 76.55           N
ATOM     92  CG  HIS A  12      47.811  53.864  32.491  1.00 76.55           C
ATOM     93  CB  HIS A  12      46.510  54.224  33.155  1.00 76.55           C
ATOM     94  NE2 HIS A  12      49.900  53.146  32.024  1.00 76.55           N
ATOM     95  CD2 HIS A  12      48.911  53.231  32.987  1.00 76.55           C
ATOM     96  CE1 HIS A  12      49.381  53.734  30.962  1.00 76.55           C
ATOM     97  C   HIS A  12      47.569  56.282  33.903  1.00 76.55           C
ATOM     98  O   HIS A  12      48.775  56.338  34.137  1.00 76.55           O
ATOM     99  N   GLN A  13      46.918  57.251  33.235  1.00 80.71           N
ATOM    100  CA  GLN A  13      47.623  58.383  32.722  1.00 80.71           C
ATOM    101  CB  GLN A  13      46.732  59.349  31.927  1.00 80.71           C
ATOM    102  CG  GLN A  13      47.531  60.439  31.210  1.00 80.71           C
ATOM    103  CD  GLN A  13      48.252  59.795  30.033  1.00 80.71           C
ATOM    104  OE1 GLN A  13      48.029  60.170  28.882  1.00 80.71           O
ATOM    105  NE2 GLN A  13      49.136  58.803  30.321  1.00 80.71           N
ATOM    106  C   GLN A  13      48.173  59.122  33.892  1.00 80.71           C
ATOM    107  O   GLN A  13      49.295  59.621  33.850  1.00 80.71           O
ATOM    108  N   SER A  14      47.383  59.214  34.975  1.00 83.06           N
ATOM    109  CA  SER A  14      47.823  59.909  36.146  1.00 83.06           C
ATOM    110  CB  SER A  14      46.735  60.000  37.225  1.00 83.06           C
ATOM    111  OG  SER A  14      47.239  60.703  38.349  1.00 83.06           O
ATOM    112  C   SER A  14      48.997  59.189  36.736  1.00 83.06           C
ATOM    113  O   SER A  14      50.001  59.815  37.065  1.00 83.06           O
ATOM    114  N   ILE A  15      48.925  57.849  36.862  1.00 88.96           N
ATOM    115  CA  ILE A  15      49.997  57.120  37.484  1.00 88.96           C
ATOM    116  CB  ILE A  15      49.696  55.649  37.590  1.00 88.96           C
ATOM    117  CG2 ILE A  15      51.012  54.899  37.840  1.00 88.96           C
ATOM    118  CG1 ILE A  15      48.601  55.386  38.637  1.00 88.96           C
ATOM    119  CD1 ILE A  15      48.019  53.975  38.559  1.00 88.96           C
ATOM    120  C   ILE A  15      51.252  57.267  36.682  1.00 88.96           C
ATOM    121  O   ILE A  15      52.322  57.529  37.232  1.00 88.96           O
ATOM    122  N   SER A  16      51.149  57.102  35.351  1.00 38.52           N
ATOM    123  CA  SER A  16      52.291  57.185  34.488  1.00 38.52           C
ATOM    124  CB  SER A  16      51.970  56.794  33.035  1.00 38.52           C
ATOM    125  OG  SER A  16      51.599  55.425  32.970  1.00 38.52           O
ATOM    126  C   SER A  16      52.823  58.587  34.471  1.00 38.52           C
ATOM    127  O   SER A  16      54.036  58.789  34.475  1.00 38.52           O
ATOM    128  N   ASN A  17      51.928  59.595  34.427  1.00 48.54           N
ATOM    129  CA  ASN A  17      52.325  60.977  34.371  1.00 48.54           C
ATOM    130  CB  ASN A  17      51.150  61.944  34.147  1.00 48.54           C
ATOM    131  CG  ASN A  17      51.713  63.359  34.100  1.00 48.54           C
ATOM    132  OD1 ASN A  17      51.368  64.210  34.923  1.00 48.54           O
ATOM    133  ND2 ASN A  17      52.614  63.626  33.118  1.00 48.54           N
ATOM    134  C   ASN A  17      52.969  61.363  35.662  1.00 48.54           C
ATOM    135  O   ASN A  17      53.974  62.074  35.677  1.00 48.54           O
ATOM    136  N   GLU A  18      52.395  60.899  36.788  1.00 56.42           N
ATOM    137  CA  GLU A  18      52.910  61.241  38.078  1.00 56.42           C
ATOM    138  CB  GLU A  18      52.122  60.558  39.217  1.00 56.42           C
ATOM    139  CG  GLU A  18      50.694  61.090  39.390  1.00 56.42           C
ATOM    140  CD  GLU A  18      49.911  60.104  40.251  1.00 56.42           C
ATOM    141  OE1 GLU A  18      50.525  59.107  40.715  1.00 56.42           O
ATOM    142  OE2 GLU A  18      48.688  60.329  40.454  1.00 56.42           O
ATOM    143  C   GLU A  18      54.314  60.731  38.129  1.00 56.42           C
ATOM    144  O   GLU A  18      55.234  61.454  38.501  1.00 56.42           O
ATOM    145  N   ALA A  19      54.518  59.472  37.702  1.00 31.68           N
ATOM    146  CA  ALA A  19      55.817  58.873  37.732  1.00 31.68           C
ATOM    147  CB  ALA A  19      55.809  57.416  37.239  1.00 31.68           C
ATOM    148  C   ALA A  19      56.739  59.642  36.834  1.00 31.68           C
ATOM    149  O   ALA A  19      57.891  59.893  37.184  1.00 31.68           O
ATOM    150  N   SER A  20      56.244  60.052  35.652  1.00 40.44           N
ATOM    151  CA  SER A  20      57.054  60.717  34.668  1.00 40.44           C
ATOM    152  CB  SER A  20      56.304  60.972  33.349  1.00 40.44           C
ATOM    153  OG  SER A  20      55.964  59.739  32.734  1.00 40.44           O
ATOM    154  C   SER A  20      57.515  62.050  35.173  1.00 40.44           C
ATOM    155  O   SER A  20      58.561  62.544  34.755  1.00 40.44           O
ATOM    156  N   THR A  21      56.719  62.695  36.043  1.00128.14           N
ATOM    157  CA  THR A  21      57.056  63.993  36.558  1.00128.14           C
ATOM    158  CB  THR A  21      55.885  64.729  37.150  1.00128.14           C
ATOM    159  OG1 THR A  21      56.192  66.110  37.255  1.00128.14           O
ATOM    160  CG2 THR A  21      55.567  64.169  38.545  1.00128.14           C
ATOM    161  C   THR A  21      58.151  63.903  37.591  1.00128.14           C
ATOM    162  O   THR A  21      58.884  64.867  37.803  1.00128.14           O
ATOM    163  N   GLU A  22      58.276  62.752  38.284  1.00142.65           N
ATOM    164  CA  GLU A  22      59.164  62.620  39.409  1.00142.65           C
ATOM    165  CB  GLU A  22      58.707  61.574  40.440  1.00142.65           C
ATOM    166  CG  GLU A  22      57.637  62.104  41.394  1.00142.65           C
ATOM    167  CD  GLU A  22      58.333  63.037  42.378  1.00142.65           C
ATOM    168  OE1 GLU A  22      59.493  63.440  42.095  1.00142.65           O
ATOM    169  OE2 GLU A  22      57.715  63.354  43.429  1.00142.65           O
ATOM    170  C   GLU A  22      60.595  62.327  39.084  1.00142.65           C
ATOM    171  O   GLU A  22      60.968  61.972  37.966  1.00142.65           O
ATOM    172  N   VAL A  23      61.437  62.529  40.124  1.00125.27           N
ATOM    173  CA  VAL A  23      62.846  62.278  40.090  1.00125.27           C
ATOM    174  CB  VAL A  23      63.581  63.013  41.173  1.00125.27           C
ATOM    175  CG1 VAL A  23      63.427  62.239  42.486  1.00125.27           C
ATOM    176  CG2 VAL A  23      65.026  63.258  40.730  1.00125.27           C
ATOM    177  C   VAL A  23      62.998  60.799  40.290  1.00125.27           C
ATOM    178  O   VAL A  23      62.132  60.162  40.887  1.00125.27           O
ATOM    179  N   PRO A  24      64.066  60.220  39.823  1.00 70.16           N
ATOM    180  CA  PRO A  24      64.189  58.787  39.852  1.00 70.16           C
ATOM    181  CD  PRO A  24      64.838  60.809  38.741  1.00 70.16           C
ATOM    182  CB  PRO A  24      65.463  58.474  39.072  1.00 70.16           C
ATOM    183  CG  PRO A  24      65.540  59.626  38.049  1.00 70.16           C
ATOM    184  C   PRO A  24      64.083  58.127  41.193  1.00 70.16           C
ATOM    185  O   PRO A  24      63.571  57.010  41.248  1.00 70.16           O
ATOM    186  N   LEU A  25      64.551  58.765  42.280  1.00 39.76           N
ATOM    187  CA  LEU A  25      64.470  58.123  43.560  1.00 39.76           C
ATOM    188  CB  LEU A  25      65.152  58.952  44.663  1.00 39.76           C
ATOM    189  CG  LEU A  25      65.121  58.293  46.054  1.00 39.76           C
ATOM    190  CD1 LEU A  25      65.926  56.983  46.064  1.00 39.76           C
ATOM    191  CD2 LEU A  25      65.571  59.277  47.146  1.00 39.76           C
ATOM    192  C   LEU A  25      63.021  57.964  43.915  1.00 39.76           C
ATOM    193  O   LEU A  25      62.598  56.906  44.381  1.00 39.76           O
ATOM    194  N   LYS A  26      62.223  59.027  43.686  1.00134.83           N
ATOM    195  CA  LYS A  26      60.815  59.037  43.980  1.00134.83           C
ATOM    196  CB  LYS A  26      60.145  60.405  43.766  1.00134.83           C
ATOM    197  CG  LYS A  26      60.424  61.430  44.865  1.00134.83           C
ATOM    198  CD  LYS A  26      61.889  61.846  44.962  1.00134.83           C
ATOM    199  CE  LYS A  26      62.087  63.219  45.601  1.00134.83           C
ATOM    200  NZ  LYS A  26      61.437  64.251  44.763  1.00134.83           N
ATOM    201  C   LYS A  26      60.083  58.067  43.108  1.00134.83           C
ATOM    202  O   LYS A  26      59.075  57.503  43.529  1.00134.83           O
ATOM    203  N   GLU A  27      60.525  57.885  41.849  1.00 91.79           N
ATOM    204  CA  GLU A  27      59.815  56.990  40.977  1.00 91.79           C
ATOM    205  CB  GLU A  27      60.345  56.965  39.532  1.00 91.79           C
ATOM    206  CG  GLU A  27      59.330  56.422  38.515  1.00 91.79           C
ATOM    207  CD  GLU A  27      59.067  54.941  38.772  1.00 91.79           C
ATOM    208  OE1 GLU A  27      60.057  54.188  38.971  1.00 91.79           O
ATOM    209  OE2 GLU A  27      57.872  54.543  38.759  1.00 91.79           O
ATOM    210  C   GLU A  27      59.923  55.595  41.517  1.00 91.79           C
ATOM    211  O   GLU A  27      58.944  54.852  41.518  1.00 91.79           O
ATOM    212  N   GLU A  28      61.122  55.198  41.991  1.00 73.08           N
ATOM    213  CA  GLU A  28      61.317  53.862  42.484  1.00 73.08           C
ATOM    214  CB  GLU A  28      62.778  53.592  42.885  1.00 73.08           C
ATOM    215  CG  GLU A  28      63.086  52.122  43.179  1.00 73.08           C
ATOM    216  CD  GLU A  28      62.627  51.800  44.592  1.00 73.08           C
ATOM    217  OE1 GLU A  28      62.537  52.751  45.413  1.00 73.08           O
ATOM    218  OE2 GLU A  28      62.367  50.599  44.871  1.00 73.08           O
ATOM    219  C   GLU A  28      60.464  53.678  43.698  1.00 73.08           C
ATOM    220  O   GLU A  28      59.784  52.663  43.850  1.00 73.08           O
ATOM    221  N   ILE A  29      60.455  54.692  44.582  1.00 36.42           N
ATOM    222  CA  ILE A  29      59.715  54.615  45.804  1.00 36.42           C
ATOM    223  CB  ILE A  29      59.888  55.841  46.655  1.00 36.42           C
ATOM    224  CG2 ILE A  29      58.926  55.734  47.850  1.00 36.42           C
ATOM    225  CG1 ILE A  29      61.361  56.002  47.067  1.00 36.42           C
ATOM    226  CD1 ILE A  29      61.682  57.363  47.683  1.00 36.42           C
ATOM    227  C   ILE A  29      58.263  54.480  45.472  1.00 36.42           C
ATOM    228  O   ILE A  29      57.546  53.692  46.085  1.00 36.42           O
ATOM    229  N   TRP A  30      57.791  55.254  44.481  1.00100.65           N
ATOM    230  CA  TRP A  30      56.405  55.255  44.116  1.00100.65           C
ATOM    231  CB  TRP A  30      56.021  56.432  43.199  1.00100.65           C
ATOM    232  CG  TRP A  30      54.553  56.493  42.848  1.00100.65           C
ATOM    233  CD2 TRP A  30      53.497  56.519  43.823  1.00100.65           C
ATOM    234  CD1 TRP A  30      53.943  56.462  41.627  1.00100.65           C
ATOM    235  NE1 TRP A  30      52.578  56.496  41.780  1.00100.65           N
ATOM    236  CE2 TRP A  30      52.288  56.521  43.127  1.00100.65           C
ATOM    237  CE3 TRP A  30      53.532  56.530  45.188  1.00100.65           C
ATOM    238  CZ2 TRP A  30      51.093  56.536  43.787  1.00100.65           C
ATOM    239  CZ3 TRP A  30      52.323  56.552  45.850  1.00100.65           C
ATOM    240  CH2 TRP A  30      51.128  56.555  45.163  1.00100.65           C
ATOM    241  C   TRP A  30      55.995  53.953  43.510  1.00100.65           C
ATOM    242  O   TRP A  30      54.849  53.541  43.663  1.00100.65           O
ATOM    243  N   ASN A  31      56.887  53.277  42.771  1.00 90.72           N
ATOM    244  CA  ASN A  31      56.469  52.054  42.154  1.00 90.72           C
ATOM    245  CB  ASN A  31      57.572  51.481  41.250  1.00 90.72           C
ATOM    246  CG  ASN A  31      56.914  50.690  40.136  1.00 90.72           C
ATOM    247  OD1 ASN A  31      56.227  49.693  40.350  1.00 90.72           O
ATOM    248  ND2 ASN A  31      57.125  51.180  38.885  1.00 90.72           N
ATOM    249  C   ASN A  31      56.141  51.048  43.225  1.00 90.72           C
ATOM    250  O   ASN A  31      55.041  50.496  43.250  1.00 90.72           O
ATOM    251  N   LYS A  32      57.069  50.822  44.179  1.00118.67           N
ATOM    252  CA  LYS A  32      56.861  49.803  45.172  1.00118.67           C
ATOM    253  CB  LYS A  32      58.078  49.602  46.096  1.00118.67           C
ATOM    254  CG  LYS A  32      58.276  50.726  47.112  1.00118.67           C
ATOM    255  CD  LYS A  32      59.472  50.514  48.037  1.00118.67           C
ATOM    256  CE  LYS A  32      60.797  50.864  47.362  1.00118.67           C
ATOM    257  NZ  LYS A  32      61.884  50.946  48.359  1.00118.67           N
ATOM    258  C   LYS A  32      55.683  50.164  46.029  1.00118.67           C
ATOM    259  O   LYS A  32      54.819  49.332  46.302  1.00118.67           O
ATOM    260  N   ILE A  33      55.616  51.439  46.448  1.00107.57           N
ATOM    261  CA  ILE A  33      54.601  51.964  47.319  1.00107.57           C
ATOM    262  CB  ILE A  33      54.860  53.391  47.709  1.00107.57           C
ATOM    263  CG2 ILE A  33      53.635  53.910  48.479  1.00107.57           C
ATOM    264  CG1 ILE A  33      56.171  53.491  48.506  1.00107.57           C
ATOM    265  CD1 ILE A  33      56.144  52.703  49.815  1.00107.57           C
ATOM    266  C   ILE A  33      53.255  51.910  46.657  1.00107.57           C
ATOM    267  O   ILE A  33      52.249  51.681  47.324  1.00107.57           O
ATOM    268  N   SER A  34      53.184  52.132  45.328  1.00 99.56           N
ATOM    269  CA  SER A  34      51.906  52.198  44.667  1.00 99.56           C
ATOM    270  CB  SER A  34      52.000  52.349  43.141  1.00 99.56           C
ATOM    271  OG  SER A  34      52.428  53.658  42.807  1.00 99.56           O
ATOM    272  C   SER A  34      51.127  50.946  44.930  1.00 99.56           C
ATOM    273  O   SER A  34      49.907  50.990  45.068  1.00 99.56           O
ATOM    274  N   ALA A  35      51.811  49.797  45.037  1.00 47.99           N
ATOM    275  CA  ALA A  35      51.148  48.544  45.269  1.00 47.99           C
ATOM    276  CB  ALA A  35      52.129  47.360  45.331  1.00 47.99           C
ATOM    277  C   ALA A  35      50.428  48.603  46.589  1.00 47.99           C
ATOM    278  O   ALA A  35      49.400  47.953  46.771  1.00 47.99           O
ATOM    279  N   PHE A  36      50.978  49.356  47.561  1.00 87.11           N
ATOM    280  CA  PHE A  36      50.444  49.487  48.893  1.00 87.11           C
ATOM    281  CB  PHE A  36      51.316  50.383  49.795  1.00 87.11           C
ATOM    282  CG  PHE A  36      52.605  49.700  50.105  1.00 87.11           C
ATOM    283  CD1 PHE A  36      53.549  49.499  49.126  1.00 87.11           C
ATOM    284  CD2 PHE A  36      52.887  49.294  51.390  1.00 87.11           C
ATOM    285  CE1 PHE A  36      54.741  48.879  49.416  1.00 87.11           C
ATOM    286  CE2 PHE A  36      54.078  48.674  51.686  1.00 87.11           C
ATOM    287  CZ  PHE A  36      55.008  48.462  50.697  1.00 87.11           C
ATOM    288  C   PHE A  36      49.080  50.128  48.876  1.00 87.11           C
ATOM    289  O   PHE A  36      48.221  49.763  49.678  1.00 87.11           O
ATOM    290  N   PHE A  37      48.852  51.119  47.988  1.00 75.56           N
ATOM    291  CA  PHE A  37      47.627  51.884  47.985  1.00 75.56           C
ATOM    292  CB  PHE A  37      47.881  53.397  47.862  1.00 75.56           C
ATOM    293  CG  PHE A  37      48.711  53.833  49.022  1.00 75.56           C
ATOM    294  CD1 PHE A  37      50.068  53.605  49.026  1.00 75.56           C
ATOM    295  CD2 PHE A  37      48.143  54.480  50.095  1.00 75.56           C
ATOM    296  CE1 PHE A  37      50.845  54.007  50.087  1.00 75.56           C
ATOM    297  CE2 PHE A  37      48.916  54.884  51.158  1.00 75.56           C
ATOM    298  CZ  PHE A  37      50.270  54.648  51.157  1.00 75.56           C
ATOM    299  C   PHE A  37      46.773  51.500  46.805  1.00 75.56           C
ATOM    300  O   PHE A  37      47.223  50.805  45.895  1.00 75.56           O
ATOM    301  N   SER A  38      45.498  51.961  46.808  1.00127.29           N
ATOM    302  CA  SER A  38      44.523  51.642  45.795  1.00127.29           C
ATOM    303  CB  SER A  38      43.341  50.789  46.281  1.00127.29           C
ATOM    304  OG  SER A  38      43.701  49.418  46.297  1.00127.29           O
ATOM    305  C   SER A  38      43.917  52.884  45.215  1.00127.29           C
ATOM    306  O   SER A  38      44.579  53.904  45.038  1.00127.29           O
ATOM    307  N   SER A  39      42.584  52.815  44.990  1.00170.91           N
ATOM    308  CA  SER A  39      41.805  53.705  44.179  1.00170.91           C
ATOM    309  CB  SER A  39      40.296  53.641  44.501  1.00170.91           C
ATOM    310  OG  SER A  39      40.031  54.044  45.835  1.00170.91           O
ATOM    311  C   SER A  39      42.258  55.135  44.218  1.00170.91           C
ATOM    312  O   SER A  39      42.948  55.555  43.290  1.00170.91           O
ATOM    313  N   GLU A  40      41.771  55.944  45.180  1.00151.35           N
ATOM    314  CA  GLU A  40      42.178  57.312  45.390  1.00151.35           C
ATOM    315  CB  GLU A  40      41.024  58.235  45.797  1.00151.35           C
ATOM    316  CG  GLU A  40      40.031  58.413  44.643  1.00151.35           C
ATOM    317  CD  GLU A  40      40.798  58.866  43.399  1.00151.35           C
ATOM    318  OE1 GLU A  40      41.960  59.331  43.547  1.00151.35           O
ATOM    319  OE2 GLU A  40      40.228  58.756  42.280  1.00151.35           O
ATOM    320  C   GLU A  40      43.307  57.404  46.367  1.00151.35           C
ATOM    321  O   GLU A  40      44.008  58.411  46.445  1.00151.35           O
ATOM    322  N   HIS A  41      43.473  56.347  47.174  1.00100.57           N
ATOM    323  CA  HIS A  41      44.440  56.298  48.227  1.00100.57           C
ATOM    324  ND1 HIS A  41      42.767  53.207  48.165  1.00100.57           N
ATOM    325  CG  HIS A  41      43.164  54.264  48.954  1.00100.57           C
ATOM    326  CB  HIS A  41      44.516  54.900  48.853  1.00100.57           C
ATOM    327  NE2 HIS A  41      41.028  53.731  49.445  1.00100.57           N
ATOM    328  CD2 HIS A  41      42.090  54.570  49.731  1.00100.57           C
ATOM    329  CE1 HIS A  41      41.483  52.929  48.499  1.00100.57           C
ATOM    330  C   HIS A  41      45.769  56.548  47.592  1.00100.57           C
ATOM    331  O   HIS A  41      46.648  57.152  48.203  1.00100.57           O
ATOM    332  N   GLN A  42      45.962  56.053  46.353  1.00 67.49           N
ATOM    333  CA  GLN A  42      47.210  56.264  45.680  1.00 67.49           C
ATOM    334  CB  GLN A  42      47.405  55.456  44.384  1.00 67.49           C
ATOM    335  CG  GLN A  42      47.689  53.977  44.667  1.00 67.49           C
ATOM    336  CD  GLN A  42      48.223  53.333  43.397  1.00 67.49           C
ATOM    337  OE1 GLN A  42      48.666  54.023  42.481  1.00 67.49           O
ATOM    338  NE2 GLN A  42      48.161  51.977  43.322  1.00 67.49           N
ATOM    339  C   GLN A  42      47.441  57.720  45.392  1.00 67.49           C
ATOM    340  O   GLN A  42      48.573  58.186  45.500  1.00 67.49           O
ATOM    341  N   VAL A  43      46.402  58.491  45.009  1.00 96.59           N
ATOM    342  CA  VAL A  43      46.643  59.878  44.709  1.00 96.59           C
ATOM    343  CB  VAL A  43      45.450  60.597  44.133  1.00 96.59           C
ATOM    344  CG1 VAL A  43      44.392  60.826  45.223  1.00 96.59           C
ATOM    345  CG2 VAL A  43      45.946  61.894  43.474  1.00 96.59           C
ATOM    346  C   VAL A  43      47.098  60.592  45.951  1.00 96.59           C
ATOM    347  O   VAL A  43      48.040  61.381  45.904  1.00 96.59           O
ATOM    348  N   GLU A  44      46.450  60.326  47.103  1.00112.56           N
ATOM    349  CA  GLU A  44      46.826  60.978  48.329  1.00112.56           C
ATOM    350  CB  GLU A  44      45.912  60.640  49.517  1.00112.56           C
ATOM    351  CG  GLU A  44      44.651  61.493  49.549  1.00112.56           C
ATOM    352  CD  GLU A  44      45.126  62.925  49.758  1.00112.56           C
ATOM    353  OE1 GLU A  44      46.059  63.125  50.580  1.00112.56           O
ATOM    354  OE2 GLU A  44      44.563  63.837  49.094  1.00112.56           O
ATOM    355  C   GLU A  44      48.209  60.569  48.719  1.00112.56           C
ATOM    356  O   GLU A  44      48.984  61.384  49.217  1.00112.56           O
ATOM    357  N   ALA A  45      48.557  59.287  48.513  1.00 32.13           N
ATOM    358  CA  ALA A  45      49.855  58.812  48.891  1.00 32.13           C
ATOM    359  CB  ALA A  45      50.053  57.317  48.587  1.00 32.13           C
ATOM    360  C   ALA A  45      50.893  59.571  48.118  1.00 32.13           C
ATOM    361  O   ALA A  45      51.925  59.955  48.665  1.00 32.13           O
ATOM    362  N   GLN A  46      50.638  59.812  46.818  1.00 64.62           N
ATOM    363  CA  GLN A  46      51.557  60.520  45.969  1.00 64.62           C
ATOM    364  CB  GLN A  46      51.066  60.594  44.509  1.00 64.62           C
ATOM    365  CG  GLN A  46      51.956  61.434  43.588  1.00 64.62           C
ATOM    366  CD  GLN A  46      53.321  60.771  43.479  1.00 64.62           C
ATOM    367  OE1 GLN A  46      53.453  59.650  42.993  1.00 64.62           O
ATOM    368  NE2 GLN A  46      54.376  61.488  43.951  1.00 64.62           N
ATOM    369  C   GLN A  46      51.733  61.920  46.481  1.00 64.62           C
ATOM    370  O   GLN A  46      52.846  62.442  46.499  1.00 64.62           O
ATOM    371  N   ASN A  47      50.638  62.566  46.923  1.00 49.93           N
ATOM    372  CA  ASN A  47      50.703  63.923  47.390  1.00 49.93           C
ATOM    373  CB  ASN A  47      49.330  64.445  47.856  1.00 49.93           C
ATOM    374  CG  ASN A  47      48.373  64.450  46.672  1.00 49.93           C
ATOM    375  OD1 ASN A  47      48.728  64.854  45.566  1.00 49.93           O
ATOM    376  ND2 ASN A  47      47.118  63.978  46.907  1.00 49.93           N
ATOM    377  C   ASN A  47      51.605  63.977  48.587  1.00 49.93           C
ATOM    378  O   ASN A  47      52.497  64.820  48.668  1.00 49.93           O
ATOM    379  N   CYS A  48      51.409  63.045  49.537  1.00 47.27           N
ATOM    380  CA  CYS A  48      52.127  63.044  50.781  1.00 47.27           C
ATOM    381  CB  CYS A  48      51.659  61.923  51.725  1.00 47.27           C
ATOM    382  SG  CYS A  48      49.916  62.113  52.213  1.00 47.27           S
ATOM    383  C   CYS A  48      53.596  62.862  50.541  1.00 47.27           C
ATOM    384  O   CYS A  48      54.411  63.565  51.134  1.00 47.27           O
ATOM    385  N   ILE A  49      53.977  61.918  49.658  1.00 45.84           N
ATOM    386  CA  ILE A  49      55.362  61.649  49.388  1.00 45.84           C
ATOM    387  CB  ILE A  49      55.576  60.469  48.480  1.00 45.84           C
ATOM    388  CG2 ILE A  49      55.041  59.217  49.198  1.00 45.84           C
ATOM    389  CG1 ILE A  49      54.953  60.712  47.096  1.00 45.84           C
ATOM    390  CD1 ILE A  49      55.383  59.688  46.045  1.00 45.84           C
ATOM    391  C   ILE A  49      55.983  62.853  48.757  1.00 45.84           C
ATOM    392  O   ILE A  49      57.131  63.186  49.044  1.00 45.84           O
ATOM    393  N   ALA A  50      55.239  63.538  47.868  1.00 37.76           N
ATOM    394  CA  ALA A  50      55.763  64.695  47.207  1.00 37.76           C
ATOM    395  CB  ALA A  50      54.740  65.348  46.261  1.00 37.76           C
ATOM    396  C   ALA A  50      56.132  65.701  48.252  1.00 37.76           C
ATOM    397  O   ALA A  50      57.199  66.304  48.185  1.00 37.76           O
ATOM    398  N   TYR A  51      55.267  65.894  49.264  1.00 76.43           N
ATOM    399  CA  TYR A  51      55.539  66.829  50.321  1.00 76.43           C
ATOM    400  CB  TYR A  51      54.355  67.063  51.283  1.00 76.43           C
ATOM    401  CG  TYR A  51      53.330  67.897  50.586  1.00 76.43           C
ATOM    402  CD1 TYR A  51      52.382  67.320  49.776  1.00 76.43           C
ATOM    403  CD2 TYR A  51      53.313  69.264  50.747  1.00 76.43           C
ATOM    404  CE1 TYR A  51      51.436  68.084  49.134  1.00 76.43           C
ATOM    405  CE2 TYR A  51      52.369  70.036  50.109  1.00 76.43           C
ATOM    406  CZ  TYR A  51      51.428  69.447  49.299  1.00 76.43           C
ATOM    407  OH  TYR A  51      50.459  70.234  48.641  1.00 76.43           O
ATOM    408  C   TYR A  51      56.718  66.365  51.130  1.00 76.43           C
ATOM    409  O   TYR A  51      57.438  67.179  51.704  1.00 76.43           O
ATOM    410  N   LEU A  52      56.891  65.046  51.320  1.00 93.72           N
ATOM    411  CA  LEU A  52      58.029  64.641  52.094  1.00 93.72           C
ATOM    412  CB  LEU A  52      57.988  63.141  52.426  1.00 93.72           C
ATOM    413  CG  LEU A  52      56.834  62.744  53.366  1.00 93.72           C
ATOM    414  CD1 LEU A  52      56.837  61.235  53.654  1.00 93.72           C
ATOM    415  CD2 LEU A  52      56.861  63.582  54.655  1.00 93.72           C
ATOM    416  C   LEU A  52      59.347  64.888  51.395  1.00 93.72           C
ATOM    417  O   LEU A  52      60.177  65.653  51.881  1.00 93.72           O
ATOM    418  N   CYS A  53      59.579  64.168  50.271  1.00168.65           N
ATOM    419  CA  CYS A  53      60.778  64.142  49.455  1.00168.65           C
ATOM    420  CB  CYS A  53      61.007  62.760  48.824  1.00168.65           C
ATOM    421  SG  CYS A  53      61.308  61.464  50.059  1.00168.65           S
ATOM    422  C   CYS A  53      60.916  65.134  48.323  1.00168.65           C
ATOM    423  O   CYS A  53      62.030  65.348  47.848  1.00168.65           O
ATOM    424  N   HIS A  54      59.798  65.553  47.699  1.00146.25           N
ATOM    425  CA  HIS A  54      59.792  66.456  46.572  1.00146.25           C
ATOM    426  ND1 HIS A  54      60.073  66.382  43.512  1.00146.25           N
ATOM    427  CG  HIS A  54      58.905  66.617  44.205  1.00146.25           C
ATOM    428  CB  HIS A  54      58.656  66.113  45.594  1.00146.25           C
ATOM    429  NE2 HIS A  54      58.744  67.524  42.147  1.00146.25           N
ATOM    430  CD2 HIS A  54      58.105  67.316  43.357  1.00146.25           C
ATOM    431  CE1 HIS A  54      59.923  66.946  42.287  1.00146.25           C
ATOM    432  C   HIS A  54      59.778  67.946  46.849  1.00146.25           C
ATOM    433  O   HIS A  54      60.320  68.663  46.011  1.00146.25           O
ATOM    434  N   PRO A  55      59.204  68.505  47.897  1.00104.02           N
ATOM    435  CA  PRO A  55      59.014  69.935  47.991  1.00104.02           C
ATOM    436  CD  PRO A  55      59.249  67.921  49.233  1.00104.02           C
ATOM    437  CB  PRO A  55      58.316  70.153  49.327  1.00104.02           C
ATOM    438  CG  PRO A  55      58.961  69.073  50.209  1.00104.02           C
ATOM    439  C   PRO A  55      60.301  70.712  47.988  1.00104.02           C
ATOM    440  O   PRO A  55      61.358  70.133  48.237  1.00104.02           O
ATOM    441  N   PRO A  56      60.225  71.989  47.686  1.00 74.54           N
ATOM    442  CA  PRO A  56      61.355  72.882  47.677  1.00 74.54           C
ATOM    443  CD  PRO A  56      58.957  72.695  47.593  1.00 74.54           C
ATOM    444  CB  PRO A  56      60.795  74.236  47.245  1.00 74.54           C
ATOM    445  CG  PRO A  56      59.327  74.184  47.708  1.00 74.54           C
ATOM    446  C   PRO A  56      62.005  72.961  49.030  1.00 74.54           C
ATOM    447  O   PRO A  56      63.203  73.238  49.088  1.00 74.54           O
ATOM    448  N   GLU A  57      61.233  72.776  50.122  1.00 88.44           N
ATOM    449  CA  GLU A  57      61.768  72.813  51.457  1.00 88.44           C
ATOM    450  CB  GLU A  57      61.168  73.937  52.319  1.00 88.44           C
ATOM    451  CG  GLU A  57      61.521  73.834  53.804  1.00 88.44           C
ATOM    452  CD  GLU A  57      63.022  74.011  53.967  1.00 88.44           C
ATOM    453  OE1 GLU A  57      63.729  74.091  52.927  1.00 88.44           O
ATOM    454  OE2 GLU A  57      63.483  74.064  55.137  1.00 88.44           O
ATOM    455  C   GLU A  57      61.442  71.512  52.130  1.00 88.44           C
ATOM    456  O   GLU A  57      60.404  70.912  51.865  1.00 88.44           O
ATOM    457  N   THR A  58      62.324  71.044  53.040  1.00 42.52           N
ATOM    458  CA  THR A  58      62.113  69.772  53.677  1.00 42.52           C
ATOM    459  CB  THR A  58      63.351  69.202  54.311  1.00 42.52           C
ATOM    460  OG1 THR A  58      63.841  70.080  55.313  1.00 42.52           O
ATOM    461  CG2 THR A  58      64.414  68.995  53.220  1.00 42.52           C
ATOM    462  C   THR A  58      61.061  69.908  54.737  1.00 42.52           C
ATOM    463  O   THR A  58      60.809  70.997  55.247  1.00 42.52           O
ATOM    464  N   ALA A  59      60.394  68.783  55.078  1.00 42.20           N
ATOM    465  CA  ALA A  59      59.334  68.803  56.041  1.00 42.20           C
ATOM    466  CB  ALA A  59      58.389  67.588  55.954  1.00 42.20           C
ATOM    467  C   ALA A  59      59.913  68.831  57.418  1.00 42.20           C
ATOM    468  O   ALA A  59      60.952  68.233  57.691  1.00 42.20           O
ATOM    469  N   SER A  60      59.223  69.531  58.337  1.00 74.21           N
ATOM    470  CA  SER A  60      59.686  69.583  59.690  1.00 74.21           C
ATOM    471  CB  SER A  60      58.951  70.626  60.549  1.00 74.21           C
ATOM    472  OG  SER A  60      59.465  70.615  61.872  1.00 74.21           O
ATOM    473  C   SER A  60      59.434  68.224  60.262  1.00 74.21           C
ATOM    474  O   SER A  60      58.635  67.453  59.732  1.00 74.21           O
ATOM    475  N   PRO A  61      60.094  67.888  61.329  1.00136.07           N
ATOM    476  CA  PRO A  61      59.961  66.570  61.870  1.00136.07           C
ATOM    477  CD  PRO A  61      61.372  68.481  61.676  1.00136.07           C
ATOM    478  CB  PRO A  61      61.039  66.443  62.953  1.00136.07           C
ATOM    479  CG  PRO A  61      61.677  67.847  63.042  1.00136.07           C
ATOM    480  C   PRO A  61      58.575  66.187  62.292  1.00136.07           C
ATOM    481  O   PRO A  61      58.233  65.013  62.157  1.00136.07           O
ATOM    482  N   GLU A  62      57.760  67.121  62.816  1.00 95.00           N
ATOM    483  CA  GLU A  62      56.435  66.730  63.205  1.00 95.00           C
ATOM    484  CB  GLU A  62      55.667  67.836  63.955  1.00 95.00           C
ATOM    485  CG  GLU A  62      55.352  69.082  63.122  1.00 95.00           C
ATOM    486  CD  GLU A  62      54.031  68.866  62.392  1.00 95.00           C
ATOM    487  OE1 GLU A  62      53.395  67.798  62.604  1.00 95.00           O
ATOM    488  OE2 GLU A  62      53.638  69.775  61.614  1.00 95.00           O
ATOM    489  C   GLU A  62      55.666  66.397  61.965  1.00 95.00           C
ATOM    490  O   GLU A  62      54.964  65.390  61.898  1.00 95.00           O
ATOM    491  N   GLU A  63      55.827  67.244  60.934  1.00 95.77           N
ATOM    492  CA  GLU A  63      55.121  67.147  59.690  1.00 95.77           C
ATOM    493  CB  GLU A  63      55.503  68.307  58.749  1.00 95.77           C
ATOM    494  CG  GLU A  63      55.132  68.093  57.282  1.00 95.77           C
ATOM    495  CD  GLU A  63      53.622  68.021  57.167  1.00 95.77           C
ATOM    496  OE1 GLU A  63      53.024  67.157  57.861  1.00 95.77           O
ATOM    497  OE2 GLU A  63      53.048  68.821  56.382  1.00 95.77           O
ATOM    498  C   GLU A  63      55.460  65.866  58.997  1.00 95.77           C
ATOM    499  O   GLU A  63      54.589  65.220  58.417  1.00 95.77           O
ATOM    500  N   ILE A  64      56.743  65.468  59.026  1.00 44.59           N
ATOM    501  CA  ILE A  64      57.137  64.261  58.362  1.00 44.59           C
ATOM    502  CB  ILE A  64      58.627  64.047  58.365  1.00 44.59           C
ATOM    503  CG2 ILE A  64      59.094  63.860  59.816  1.00 44.59           C
ATOM    504  CG1 ILE A  64      59.007  62.888  57.429  1.00 44.59           C
ATOM    505  CD1 ILE A  64      60.504  62.799  57.132  1.00 44.59           C
ATOM    506  C   ILE A  64      56.478  63.086  59.021  1.00 44.59           C
ATOM    507  O   ILE A  64      55.990  62.182  58.345  1.00 44.59           O
ATOM    508  N   LYS A  65      56.439  63.053  60.366  1.00 57.92           N
ATOM    509  CA  LYS A  65      55.835  61.923  61.014  1.00 57.92           C
ATOM    510  CB  LYS A  65      56.009  61.903  62.545  1.00 57.92           C
ATOM    511  CG  LYS A  65      57.427  61.499  62.969  1.00 57.92           C
ATOM    512  CD  LYS A  65      57.702  61.617  64.471  1.00 57.92           C
ATOM    513  CE  LYS A  65      59.050  61.022  64.896  1.00 57.92           C
ATOM    514  NZ  LYS A  65      59.225  61.141  66.361  1.00 57.92           N
ATOM    515  C   LYS A  65      54.375  61.867  60.680  1.00 57.92           C
ATOM    516  O   LYS A  65      53.830  60.784  60.469  1.00 57.92           O
ATOM    517  N   SER A  66      53.703  63.033  60.614  1.00 75.88           N
ATOM    518  CA  SER A  66      52.293  63.055  60.337  1.00 75.88           C
ATOM    519  CB  SER A  66      51.671  64.460  60.466  1.00 75.88           C
ATOM    520  OG  SER A  66      52.291  65.376  59.578  1.00 75.88           O
ATOM    521  C   SER A  66      52.030  62.509  58.961  1.00 75.88           C
ATOM    522  O   SER A  66      51.065  61.773  58.761  1.00 75.88           O
ATOM    523  N   LYS A  67      52.880  62.847  57.971  1.00 61.13           N
ATOM    524  CA  LYS A  67      52.695  62.360  56.631  1.00 61.13           C
ATOM    525  CB  LYS A  67      53.653  63.005  55.621  1.00 61.13           C
ATOM    526  CG  LYS A  67      53.308  64.471  55.357  1.00 61.13           C
ATOM    527  CD  LYS A  67      54.431  65.250  54.675  1.00 61.13           C
ATOM    528  CE  LYS A  67      54.085  66.713  54.408  1.00 61.13           C
ATOM    529  NZ  LYS A  67      55.308  67.456  54.035  1.00 61.13           N
ATOM    530  C   LYS A  67      52.894  60.873  56.604  1.00 61.13           C
ATOM    531  O   LYS A  67      52.224  60.175  55.845  1.00 61.13           O
ATOM    532  N   PHE A  68      53.839  60.344  57.409  1.00124.41           N
ATOM    533  CA  PHE A  68      54.076  58.923  57.434  1.00124.41           C
ATOM    534  CB  PHE A  68      55.275  58.486  58.293  1.00124.41           C
ATOM    535  CG  PHE A  68      56.513  58.689  57.492  1.00124.41           C
ATOM    536  CD1 PHE A  68      56.949  57.683  56.662  1.00124.41           C
ATOM    537  CD2 PHE A  68      57.227  59.863  57.553  1.00124.41           C
ATOM    538  CE1 PHE A  68      58.087  57.834  55.908  1.00124.41           C
ATOM    539  CE2 PHE A  68      58.367  60.021  56.801  1.00124.41           C
ATOM    540  CZ  PHE A  68      58.798  59.007  55.977  1.00124.41           C
ATOM    541  C   PHE A  68      52.880  58.180  57.946  1.00124.41           C
ATOM    542  O   PHE A  68      52.521  57.142  57.393  1.00124.41           O
ATOM    543  N   GLU A  69      52.244  58.664  59.032  1.00 87.26           N
ATOM    544  CA  GLU A  69      51.085  57.989  59.546  1.00 87.26           C
ATOM    545  CB  GLU A  69      50.539  58.573  60.860  1.00 87.26           C
ATOM    546  CG  GLU A  69      51.215  57.981  62.094  1.00 87.26           C
ATOM    547  CD  GLU A  69      50.599  56.602  62.294  1.00 87.26           C
ATOM    548  OE1 GLU A  69      49.587  56.302  61.606  1.00 87.26           O
ATOM    549  OE2 GLU A  69      51.125  55.833  63.140  1.00 87.26           O
ATOM    550  C   GLU A  69      49.995  58.044  58.531  1.00 87.26           C
ATOM    551  O   GLU A  69      49.245  57.084  58.364  1.00 87.26           O
ATOM    552  N   CYS A  70      49.883  59.170  57.809  1.00 65.79           N
ATOM    553  CA  CYS A  70      48.834  59.288  56.842  1.00 65.79           C
ATOM    554  CB  CYS A  70      48.874  60.620  56.077  1.00 65.79           C
ATOM    555  SG  CYS A  70      47.536  60.748  54.854  1.00 65.79           S
ATOM    556  C   CYS A  70      49.011  58.190  55.841  1.00 65.79           C
ATOM    557  O   CYS A  70      48.046  57.533  55.454  1.00 65.79           O
ATOM    558  N   LEU A  71      50.267  57.945  55.416  1.00 56.70           N
ATOM    559  CA  LEU A  71      50.553  56.945  54.429  1.00 56.70           C
ATOM    560  CB  LEU A  71      52.047  56.868  54.075  1.00 56.70           C
ATOM    561  CG  LEU A  71      52.574  58.109  53.334  1.00 56.70           C
ATOM    562  CD1 LEU A  71      54.072  57.975  53.014  1.00 56.70           C
ATOM    563  CD2 LEU A  71      51.732  58.405  52.083  1.00 56.70           C
ATOM    564  C   LEU A  71      50.150  55.585  54.927  1.00 56.70           C
ATOM    565  O   LEU A  71      49.542  54.813  54.190  1.00 56.70           O
ATOM    566  N   ARG A  72      50.464  55.254  56.193  1.00158.07           N
ATOM    567  CA  ARG A  72      50.171  53.951  56.729  1.00158.07           C
ATOM    568  CB  ARG A  72      50.544  53.838  58.218  1.00158.07           C
ATOM    569  CG  ARG A  72      51.984  54.229  58.550  1.00158.07           C
ATOM    570  CD  ARG A  72      52.288  54.258  60.051  1.00158.07           C
ATOM    571  NE  ARG A  72      52.316  52.850  60.539  1.00158.07           N
ATOM    572  CZ  ARG A  72      51.217  52.314  61.148  1.00158.07           C
ATOM    573  NH1 ARG A  72      50.108  53.081  61.352  1.00158.07           N
ATOM    574  NH2 ARG A  72      51.232  51.014  61.561  1.00158.07           N
ATOM    575  C   ARG A  72      48.688  53.744  56.698  1.00158.07           C
ATOM    576  O   ARG A  72      48.195  52.689  56.303  1.00158.07           O
ATOM    577  N   MET A  73      47.945  54.785  57.107  1.00 65.72           N
ATOM    578  CA  MET A  73      46.518  54.753  57.261  1.00 65.72           C
ATOM    579  CB  MET A  73      45.993  56.103  57.777  1.00 65.72           C
ATOM    580  CG  MET A  73      44.647  56.031  58.494  1.00 65.72           C
ATOM    581  SD  MET A  73      44.760  55.295  60.151  1.00 65.72           S
ATOM    582  CE  MET A  73      45.859  56.587  60.807  1.00 65.72           C
ATOM    583  C   MET A  73      45.880  54.504  55.925  1.00 65.72           C
ATOM    584  O   MET A  73      44.863  53.819  55.829  1.00 65.72           O
ATOM    585  N   LEU A  74      46.444  55.116  54.869  1.00 75.88           N
ATOM    586  CA  LEU A  74      45.986  55.031  53.512  1.00 75.88           C
ATOM    587  CB  LEU A  74      46.647  56.090  52.619  1.00 75.88           C
ATOM    588  CG  LEU A  74      46.299  57.525  53.051  1.00 75.88           C
ATOM    589  CD1 LEU A  74      46.973  58.553  52.141  1.00 75.88           C
ATOM    590  CD2 LEU A  74      44.780  57.734  53.144  1.00 75.88           C
ATOM    591  C   LEU A  74      46.258  53.679  52.909  1.00 75.88           C
ATOM    592  O   LEU A  74      45.555  53.268  51.984  1.00 75.88           O
ATOM    593  N   ALA A  75      47.326  52.984  53.359  1.00 43.36           N
ATOM    594  CA  ALA A  75      47.703  51.716  52.789  1.00 43.36           C
ATOM    595  CB  ALA A  75      49.143  51.295  53.131  1.00 43.36           C
ATOM    596  C   ALA A  75      46.791  50.618  53.253  1.00 43.36           C
ATOM    597  O   ALA A  75      46.109  50.739  54.270  1.00 43.36           O
ATOM    598  N   PHE A  76      46.752  49.504  52.484  1.00 75.11           N
ATOM    599  CA  PHE A  76      45.963  48.366  52.872  1.00 75.11           C
ATOM    600  CB  PHE A  76      46.014  47.166  51.909  1.00 75.11           C
ATOM    601  CG  PHE A  76      45.125  47.430  50.747  1.00 75.11           C
ATOM    602  CD1 PHE A  76      43.770  47.223  50.865  1.00 75.11           C
ATOM    603  CD2 PHE A  76      45.637  47.863  49.547  1.00 75.11           C
ATOM    604  CE1 PHE A  76      42.929  47.453  49.804  1.00 75.11           C
ATOM    605  CE2 PHE A  76      44.800  48.093  48.483  1.00 75.11           C
ATOM    606  CZ  PHE A  76      43.446  47.890  48.610  1.00 75.11           C
ATOM    607  C   PHE A  76      46.518  47.880  54.170  1.00 75.11           C
ATOM    608  O   PHE A  76      47.708  48.017  54.436  1.00 75.11           O
ATOM    609  N   PRO A  77      45.684  47.297  54.985  1.00 68.38           N
ATOM    610  CA  PRO A  77      46.102  46.897  56.297  1.00 68.38           C
ATOM    611  CD  PRO A  77      44.250  47.522  54.909  1.00 68.38           C
ATOM    612  CB  PRO A  77      44.838  46.388  56.987  1.00 68.38           C
ATOM    613  CG  PRO A  77      43.716  47.208  56.319  1.00 68.38           C
ATOM    614  C   PRO A  77      47.272  45.963  56.336  1.00 68.38           C
ATOM    615  O   PRO A  77      48.088  46.095  57.248  1.00 68.38           O
ATOM    616  N   ALA A  78      47.395  45.021  55.381  1.00 30.83           N
ATOM    617  CA  ALA A  78      48.513  44.118  55.422  1.00 30.83           C
ATOM    618  CB  ALA A  78      48.472  43.077  54.291  1.00 30.83           C
ATOM    619  C   ALA A  78      49.768  44.922  55.255  1.00 30.83           C
ATOM    620  O   ALA A  78      50.745  44.754  55.984  1.00 30.83           O
ATOM    621  N   TYR A  79      49.732  45.867  54.304  1.00 82.03           N
ATOM    622  CA  TYR A  79      50.821  46.733  53.953  1.00 82.03           C
ATOM    623  CB  TYR A  79      50.485  47.668  52.776  1.00 82.03           C
ATOM    624  CG  TYR A  79      50.328  46.844  51.542  1.00 82.03           C
ATOM    625  CD1 TYR A  79      51.430  46.488  50.798  1.00 82.03           C
ATOM    626  CD2 TYR A  79      49.082  46.431  51.125  1.00 82.03           C
ATOM    627  CE1 TYR A  79      51.293  45.733  49.658  1.00 82.03           C
ATOM    628  CE2 TYR A  79      48.939  45.675  49.985  1.00 82.03           C
ATOM    629  CZ  TYR A  79      50.046  45.326  49.250  1.00 82.03           C
ATOM    630  OH  TYR A  79      49.907  44.551  48.079  1.00 82.03           O
ATOM    631  C   TYR A  79      51.153  47.594  55.134  1.00 82.03           C
ATOM    632  O   TYR A  79      52.294  48.023  55.291  1.00 82.03           O
ATOM    633  N   ALA A  80      50.147  47.905  55.972  1.00 46.50           N
ATOM    634  CA  ALA A  80      50.307  48.765  57.117  1.00 46.50           C
ATOM    635  CB  ALA A  80      49.010  48.940  57.924  1.00 46.50           C
ATOM    636  C   ALA A  80      51.337  48.180  58.032  1.00 46.50           C
ATOM    637  O   ALA A  80      52.077  48.908  58.691  1.00 46.50           O
ATOM    638  N   ASP A  81      51.402  46.841  58.109  1.00114.42           N
ATOM    639  CA  ASP A  81      52.371  46.175  58.928  1.00114.42           C
ATOM    640  CB  ASP A  81      52.269  44.652  58.734  1.00114.42           C
ATOM    641  CG  ASP A  81      53.451  43.967  59.386  1.00114.42           C
ATOM    642  OD1 ASP A  81      54.574  44.050  58.817  1.00114.42           O
ATOM    643  OD2 ASP A  81      53.250  43.341  60.458  1.00114.42           O
ATOM    644  C   ASP A  81      53.727  46.629  58.475  1.00114.42           C
ATOM    645  O   ASP A  81      54.647  46.788  59.276  1.00114.42           O
ATOM    646  N   ASN A  82      53.868  46.867  57.161  1.00 80.80           N
ATOM    647  CA  ASN A  82      55.108  47.249  56.546  1.00 80.80           C
ATOM    648  CB  ASN A  82      54.991  47.410  55.019  1.00 80.80           C
ATOM    649  CG  ASN A  82      54.665  46.055  54.410  1.00 80.80           C
ATOM    650  OD1 ASN A  82      54.347  45.955  53.226  1.00 80.80           O
ATOM    651  ND2 ASN A  82      54.732  44.981  55.243  1.00 80.80           N
ATOM    652  C   ASN A  82      55.591  48.569  57.082  1.00 80.80           C
ATOM    653  O   ASN A  82      56.797  48.805  57.098  1.00 80.80           O
ATOM    654  N   ILE A  83      54.692  49.488  57.503  1.00108.72           N
ATOM    655  CA  ILE A  83      55.181  50.774  57.935  1.00108.72           C
ATOM    656  CB  ILE A  83      54.269  51.912  57.573  1.00108.72           C
ATOM    657  CG2 ILE A  83      54.872  53.195  58.169  1.00108.72           C
ATOM    658  CG1 ILE A  83      54.071  51.990  56.049  1.00108.72           C
ATOM    659  CD1 ILE A  83      53.253  50.834  55.475  1.00108.72           C
ATOM    660  C   ILE A  83      55.318  50.779  59.429  1.00108.72           C
ATOM    661  O   ILE A  83      54.389  51.113  60.164  1.00108.72           O
ATOM    662  N   GLN A  84      56.533  50.458  59.907  1.00188.25           N
ATOM    663  CA  GLN A  84      56.820  50.319  61.304  1.00188.25           C
ATOM    664  CB  GLN A  84      57.889  49.231  61.534  1.00188.25           C
ATOM    665  CG  GLN A  84      58.501  49.163  62.934  1.00188.25           C
ATOM    666  CD  GLN A  84      59.832  49.917  62.939  1.00188.25           C
ATOM    667  OE1 GLN A  84      60.635  49.754  63.857  1.00188.25           O
ATOM    668  NE2 GLN A  84      60.083  50.755  61.897  1.00188.25           N
ATOM    669  C   GLN A  84      57.342  51.595  61.882  1.00188.25           C
ATOM    670  O   GLN A  84      58.015  52.371  61.206  1.00188.25           O
ATOM    671  N   TYR A  85      56.947  51.892  63.139  1.00104.30           N
ATOM    672  CA  TYR A  85      57.640  52.914  63.864  1.00104.30           C
ATOM    673  CB  TYR A  85      56.999  54.320  63.848  1.00104.30           C
ATOM    674  CG  TYR A  85      55.575  54.328  64.281  1.00104.30           C
ATOM    675  CD1 TYR A  85      55.230  54.483  65.605  1.00104.30           C
ATOM    676  CD2 TYR A  85      54.580  54.202  63.341  1.00104.30           C
ATOM    677  CE1 TYR A  85      53.910  54.503  65.985  1.00104.30           C
ATOM    678  CE2 TYR A  85      53.261  54.220  63.717  1.00104.30           C
ATOM    679  CZ  TYR A  85      52.923  54.371  65.039  1.00104.30           C
ATOM    680  OH  TYR A  85      51.564  54.392  65.421  1.00104.30           O
ATOM    681  C   TYR A  85      57.865  52.405  65.250  1.00104.30           C
ATOM    682  O   TYR A  85      56.984  52.437  66.104  1.00104.30           O
ATOM    683  N   SER A  86      59.092  51.928  65.520  1.00 45.32           N
ATOM    684  CA  SER A  86      59.350  51.368  66.810  1.00 45.32           C
ATOM    685  CB  SER A  86      60.381  50.224  66.783  1.00 45.32           C
ATOM    686  OG  SER A  86      60.587  49.703  68.088  1.00 45.32           O
ATOM    687  C   SER A  86      59.897  52.459  67.649  1.00 45.32           C
ATOM    688  O   SER A  86      60.907  53.076  67.322  1.00 45.32           O
ATOM    689  N   ARG A  87      59.223  52.731  68.773  1.00109.20           N
ATOM    690  CA  ARG A  87      59.721  53.775  69.603  1.00109.20           C
ATOM    691  CB  ARG A  87      58.679  54.409  70.536  1.00109.20           C
ATOM    692  CG  ARG A  87      59.335  55.505  71.365  1.00109.20           C
ATOM    693  CD  ARG A  87      58.411  56.380  72.204  1.00109.20           C
ATOM    694  NE  ARG A  87      59.179  57.637  72.422  1.00109.20           N
ATOM    695  CZ  ARG A  87      60.348  57.590  73.124  1.00109.20           C
ATOM    696  NH1 ARG A  87      60.757  56.414  73.680  1.00109.20           N
ATOM    697  NH2 ARG A  87      61.132  58.701  73.240  1.00109.20           N
ATOM    698  C   ARG A  87      60.767  53.176  70.476  1.00109.20           C
ATOM    699  O   ARG A  87      60.538  52.198  71.184  1.00109.20           O
ATOM    700  N   GLY A  88      61.965  53.773  70.426  1.00 39.90           N
ATOM    701  CA  GLY A  88      63.063  53.356  71.240  1.00 39.90           C
ATOM    702  C   GLY A  88      63.487  54.609  71.912  1.00 39.90           C
ATOM    703  O   GLY A  88      62.675  55.523  72.052  1.00 39.90           O
ATOM    704  N   GLY A  89      64.749  54.683  72.383  1.00 33.15           N
ATOM    705  CA  GLY A  89      65.152  55.941  72.932  1.00 33.15           C
ATOM    706  C   GLY A  89      65.028  56.886  71.790  1.00 33.15           C
ATOM    707  O   GLY A  89      64.395  57.935  71.894  1.00 33.15           O
ATOM    708  N   ALA A  90      65.624  56.508  70.644  1.00 36.40           N
ATOM    709  CA  ALA A  90      65.387  57.257  69.453  1.00 36.40           C
ATOM    710  CB  ALA A  90      66.485  57.101  68.387  1.00 36.40           C
ATOM    711  C   ALA A  90      64.126  56.664  68.915  1.00 36.40           C
ATOM    712  O   ALA A  90      63.862  55.481  69.122  1.00 36.40           O
ATOM    713  N   ASP A  91      63.301  57.466  68.220  1.00146.26           N
ATOM    714  CA  ASP A  91      62.063  56.954  67.708  1.00146.26           C
ATOM    715  CB  ASP A  91      60.962  58.027  67.594  1.00146.26           C
ATOM    716  CG  ASP A  91      60.433  58.423  68.958  1.00146.26           C
ATOM    717  OD1 ASP A  91      59.829  57.543  69.619  1.00146.26           O
ATOM    718  OD2 ASP A  91      60.593  59.610  69.347  1.00146.26           O
ATOM    719  C   ASP A  91      62.305  56.511  66.299  1.00146.26           C
ATOM    720  O   ASP A  91      62.518  57.335  65.412  1.00146.26           O
ATOM    721  N   GLN A  92      62.255  55.190  66.041  1.00116.19           N
ATOM    722  CA  GLN A  92      62.476  54.746  64.698  1.00116.19           C
ATOM    723  CB  GLN A  92      62.927  53.285  64.558  1.00116.19           C
ATOM    724  CG  GLN A  92      64.379  53.007  64.919  1.00116.19           C
ATOM    725  CD  GLN A  92      64.606  51.517  64.712  1.00116.19           C
ATOM    726  OE1 GLN A  92      65.140  50.827  65.578  1.00116.19           O
ATOM    727  NE2 GLN A  92      64.176  50.999  63.528  1.00116.19           N
ATOM    728  C   GLN A  92      61.182  54.780  63.959  1.00116.19           C
ATOM    729  O   GLN A  92      60.301  53.951  64.182  1.00116.19           O
ATOM    730  N   TYR A  93      61.041  55.741  63.032  1.00 81.59           N
ATOM    731  CA  TYR A  93      59.885  55.750  62.188  1.00 81.59           C
ATOM    732  CB  TYR A  93      59.212  57.133  62.052  1.00 81.59           C
ATOM    733  CG  TYR A  93      58.408  57.402  63.281  1.00 81.59           C
ATOM    734  CD1 TYR A  93      59.004  57.756  64.470  1.00 81.59           C
ATOM    735  CD2 TYR A  93      57.035  57.314  63.229  1.00 81.59           C
ATOM    736  CE1 TYR A  93      58.240  58.000  65.588  1.00 81.59           C
ATOM    737  CE2 TYR A  93      56.266  57.556  64.342  1.00 81.59           C
ATOM    738  CZ  TYR A  93      56.871  57.899  65.526  1.00 81.59           C
ATOM    739  OH  TYR A  93      56.089  58.148  66.674  1.00 81.59           O
ATOM    740  C   TYR A  93      60.403  55.357  60.847  1.00 81.59           C
ATOM    741  O   TYR A  93      61.211  56.072  60.255  1.00 81.59           O
ATOM    742  N   CYS A  94      59.969  54.189  60.333  1.00 61.29           N
ATOM    743  CA  CYS A  94      60.533  53.765  59.088  1.00 61.29           C
ATOM    744  CB  CYS A  94      61.656  52.729  59.269  1.00 61.29           C
ATOM    745  SG  CYS A  94      63.066  53.387  60.210  1.00 61.29           S
ATOM    746  C   CYS A  94      59.496  53.107  58.240  1.00 61.29           C
ATOM    747  O   CYS A  94      58.727  52.265  58.700  1.00 61.29           O
ATOM    748  N   ILE A  95      59.460  53.493  56.952  1.00 77.49           N
ATOM    749  CA  ILE A  95      58.630  52.812  56.011  1.00 77.49           C
ATOM    750  CB  ILE A  95      58.191  53.673  54.860  1.00 77.49           C
ATOM    751  CG2 ILE A  95      59.439  54.236  54.162  1.00 77.49           C
ATOM    752  CG1 ILE A  95      57.234  52.896  53.942  1.00 77.49           C
ATOM    753  CD1 ILE A  95      56.504  53.776  52.928  1.00 77.49           C
ATOM    754  C   ILE A  95      59.486  51.704  55.500  1.00 77.49           C
ATOM    755  O   ILE A  95      60.640  51.919  55.135  1.00 77.49           O
ATOM    756  N   LEU A  96      58.956  50.469  55.524  1.00 97.00           N
ATOM    757  CA  LEU A  96      59.728  49.350  55.077  1.00 97.00           C
ATOM    758  CB  LEU A  96      59.785  48.203  56.100  1.00 97.00           C
ATOM    759  CG  LEU A  96      60.460  48.615  57.423  1.00 97.00           C
ATOM    760  CD1 LEU A  96      59.652  49.697  58.153  1.00 97.00           C
ATOM    761  CD2 LEU A  96      60.745  47.403  58.317  1.00 97.00           C
ATOM    762  C   LEU A  96      59.084  48.833  53.834  1.00 97.00           C
ATOM    763  O   LEU A  96      57.930  49.141  53.542  1.00 97.00           O
ATOM    764  N   SER A  97      59.844  48.059  53.039  1.00 33.55           N
ATOM    765  CA  SER A  97      59.288  47.505  51.844  1.00 33.55           C
ATOM    766  CB  SER A  97      60.339  47.044  50.820  1.00 33.55           C
ATOM    767  OG  SER A  97      61.054  48.164  50.318  1.00 33.55           O
ATOM    768  C   SER A  97      58.477  46.315  52.241  1.00 33.55           C
ATOM    769  O   SER A  97      58.498  45.886  53.394  1.00 33.55           O
ATOM    770  N   GLU A  98      57.730  45.757  51.273  1.00142.93           N
ATOM    771  CA  GLU A  98      56.890  44.623  51.509  1.00142.93           C
ATOM    772  CB  GLU A  98      56.297  44.082  50.199  1.00142.93           C
ATOM    773  CG  GLU A  98      55.646  45.161  49.334  1.00142.93           C
ATOM    774  CD  GLU A  98      56.776  45.902  48.623  1.00142.93           C
ATOM    775  OE1 GLU A  98      57.713  45.217  48.133  1.00142.93           O
ATOM    776  OE2 GLU A  98      56.726  47.160  48.568  1.00142.93           O
ATOM    777  C   GLU A  98      57.810  43.559  52.004  1.00142.93           C
ATOM    778  O   GLU A  98      57.530  42.878  52.989  1.00142.93           O
ATOM    779  N   ASN A  99      58.955  43.398  51.314  1.00125.97           N
ATOM    780  CA  ASN A  99      59.937  42.469  51.776  1.00125.97           C
ATOM    781  CB  ASN A  99      60.797  41.883  50.639  1.00125.97           C
ATOM    782  CG  ASN A  99      61.783  40.872  51.213  1.00125.97           C
ATOM    783  OD1 ASN A  99      62.100  40.879  52.402  1.00125.97           O
ATOM    784  ND2 ASN A  99      62.294  39.969  50.334  1.00125.97           N
ATOM    785  C   ASN A  99      60.827  43.295  52.639  1.00125.97           C
ATOM    786  O   ASN A  99      61.881  43.758  52.204  1.00125.97           O
ATOM    787  N   SER A 100      60.416  43.494  53.905  1.00 65.47           N
ATOM    788  CA  SER A 100      61.183  44.320  54.784  1.00 65.47           C
ATOM    789  CB  SER A 100      60.503  44.562  56.142  1.00 65.47           C
ATOM    790  OG  SER A 100      59.297  45.289  55.955  1.00 65.47           O
ATOM    791  C   SER A 100      62.501  43.609  55.045  1.00 65.47           C
ATOM    792  O   SER A 100      63.562  44.167  54.655  1.00 65.47           O
ATOM    793  OXT SER A 100      62.464  42.499  55.638  1.00 65.47           O
TER
END
