# Supplementary material for: Effective Identification of Bacterial Type III Secretion Signals Using Joint Element Features
Source: PLoS One. 2013 Apr 4;8(4):e59754. doi: 10.1371/journal.pone.0059754 (PMC3617162; doi:10.1371/journal.pone.0059754)
Supplement: Zip file S1 — Predicted 3D structure of T3S and non-T3S signal sequences. (ZIP) [file pone.0059754.s017.zip › Supplemental_Zip_FileS1.Predicted_structure/Pos/model34.pdb]

HEADER protein
METHOD
METHOD    The models are generated by I-TASSER which combines the
METHOD    methods of threading, ab initio modeling and structural
METHOD    refinement. The procedure is fully automated.
METHOD
METHOD    Please cite following articles when you use the I-TASSER server:
METHOD 1. Ambrish Roy, Alper Kucukural, Yang Zhang. I-TASSER: a unified
METHOD    platform for automated protein structure and function prediction.
METHOD    Nature Protocols, vol 5, 725-738 (2010). 
METHOD 2. Yang Zhang. I-TASSER server for protein 3D structure prediction.
METHOD    BMC Bioinformatics, vol 9, 40 (2008).
METHOD
MODEL  1
REMARK PARENT N/A (Threading alignments from the templates are below the Z-score cut-off)
ATOM      1  N   SER A   1      62.711  35.715  62.704  1.00 69.56           N
ATOM      2  CA  SER A   1      61.908  36.313  63.795  1.00 69.56           C
ATOM      3  CB  SER A   1      62.457  35.865  65.157  1.00 69.56           C
ATOM      4  OG  SER A   1      62.288  34.464  65.311  1.00 69.56           O
ATOM      5  C   SER A   1      61.991  37.802  63.727  1.00 69.56           C
ATOM      6  O   SER A   1      61.272  38.509  64.432  1.00 69.56           O
ATOM      7  N   GLU A   2      62.861  38.310  62.835  1.00 94.71           N
ATOM      8  CA  GLU A   2      63.073  39.720  62.689  1.00 94.71           C
ATOM      9  CB  GLU A   2      64.131  40.069  61.631  1.00 94.71           C
ATOM     10  CG  GLU A   2      65.557  39.765  62.089  1.00 94.71           C
ATOM     11  CD  GLU A   2      65.903  40.777  63.170  1.00 94.71           C
ATOM     12  OE1 GLU A   2      65.715  41.999  62.916  1.00 94.71           O
ATOM     13  OE2 GLU A   2      66.355  40.349  64.264  1.00 94.71           O
ATOM     14  C   GLU A   2      61.799  40.363  62.254  1.00 94.71           C
ATOM     15  O   GLU A   2      61.501  41.485  62.657  1.00 94.71           O
ATOM     16  N   GLU A   3      61.008  39.680  61.410  1.00 70.20           N
ATOM     17  CA  GLU A   3      59.793  40.292  60.961  1.00 70.20           C
ATOM     18  CB  GLU A   3      59.061  39.509  59.868  1.00 70.20           C
ATOM     19  CG  GLU A   3      59.795  39.635  58.533  1.00 70.20           C
ATOM     20  CD  GLU A   3      58.816  39.287  57.431  1.00 70.20           C
ATOM     21  OE1 GLU A   3      58.680  38.077  57.122  1.00 70.20           O
ATOM     22  OE2 GLU A   3      58.185  40.233  56.889  1.00 70.20           O
ATOM     23  C   GLU A   3      58.890  40.522  62.127  1.00 70.20           C
ATOM     24  O   GLU A   3      58.101  41.465  62.122  1.00 70.20           O
ATOM     25  N   GLY A   4      58.937  39.639  63.139  1.00 26.34           N
ATOM     26  CA  GLY A   4      58.145  39.850  64.319  1.00 26.34           C
ATOM     27  C   GLY A   4      58.647  41.069  65.039  1.00 26.34           C
ATOM     28  O   GLY A   4      57.865  41.847  65.584  1.00 26.34           O
ATOM     29  N   PHE A   5      59.983  41.242  65.094  1.00115.57           N
ATOM     30  CA  PHE A   5      60.598  42.357  65.766  1.00115.57           C
ATOM     31  CB  PHE A   5      62.132  42.250  65.860  1.00115.57           C
ATOM     32  CG  PHE A   5      62.438  41.220  66.890  1.00115.57           C
ATOM     33  CD1 PHE A   5      62.535  41.585  68.213  1.00115.57           C
ATOM     34  CD2 PHE A   5      62.609  39.899  66.548  1.00115.57           C
ATOM     35  CE1 PHE A   5      62.813  40.652  69.183  1.00115.57           C
ATOM     36  CE2 PHE A   5      62.888  38.960  67.514  1.00115.57           C
ATOM     37  CZ  PHE A   5      62.988  39.335  68.833  1.00115.57           C
ATOM     38  C   PHE A   5      60.276  43.631  65.053  1.00115.57           C
ATOM     39  O   PHE A   5      60.053  44.662  65.685  1.00115.57           O
ATOM     40  N   MET A   6      60.289  43.601  63.707  1.00 61.99           N
ATOM     41  CA  MET A   6      60.015  44.777  62.935  1.00 61.99           C
ATOM     42  CB  MET A   6      60.273  44.567  61.439  1.00 61.99           C
ATOM     43  CG  MET A   6      61.754  44.299  61.170  1.00 61.99           C
ATOM     44  SD  MET A   6      62.171  43.832  59.468  1.00 61.99           S
ATOM     45  CE  MET A   6      63.876  43.397  59.908  1.00 61.99           C
ATOM     46  C   MET A   6      58.590  45.172  63.163  1.00 61.99           C
ATOM     47  O   MET A   6      58.276  46.356  63.270  1.00 61.99           O
ATOM     48  N   LEU A   7      57.688  44.179  63.265  1.00 42.65           N
ATOM     49  CA  LEU A   7      56.301  44.467  63.496  1.00 42.65           C
ATOM     50  CB  LEU A   7      55.443  43.192  63.567  1.00 42.65           C
ATOM     51  CG  LEU A   7      53.951  43.466  63.826  1.00 42.65           C
ATOM     52  CD1 LEU A   7      53.319  44.269  62.676  1.00 42.65           C
ATOM     53  CD2 LEU A   7      53.194  42.167  64.140  1.00 42.65           C
ATOM     54  C   LEU A   7      56.194  45.159  64.820  1.00 42.65           C
ATOM     55  O   LEU A   7      55.417  46.100  64.981  1.00 42.65           O
ATOM     56  N   ALA A   8      56.982  44.701  65.811  1.00 31.87           N
ATOM     57  CA  ALA A   8      56.948  45.267  67.129  1.00 31.87           C
ATOM     58  CB  ALA A   8      57.877  44.531  68.110  1.00 31.87           C
ATOM     59  C   ALA A   8      57.383  46.701  67.084  1.00 31.87           C
ATOM     60  O   ALA A   8      56.789  47.556  67.737  1.00 31.87           O
ATOM     61  N   VAL A   9      58.443  46.999  66.310  1.00 57.73           N
ATOM     62  CA  VAL A   9      58.985  48.328  66.211  1.00 57.73           C
ATOM     63  CB  VAL A   9      60.216  48.379  65.351  1.00 57.73           C
ATOM     64  CG1 VAL A   9      60.583  49.846  65.087  1.00 57.73           C
ATOM     65  CG2 VAL A   9      61.331  47.606  66.068  1.00 57.73           C
ATOM     66  C   VAL A   9      57.970  49.237  65.595  1.00 57.73           C
ATOM     67  O   VAL A   9      57.800  50.374  66.032  1.00 57.73           O
ATOM     68  N   LEU A  10      57.261  48.752  64.559  1.00104.89           N
ATOM     69  CA  LEU A  10      56.311  49.565  63.854  1.00104.89           C
ATOM     70  CB  LEU A  10      55.643  48.799  62.694  1.00104.89           C
ATOM     71  CG  LEU A  10      54.889  49.666  61.660  1.00104.89           C
ATOM     72  CD1 LEU A  10      54.114  48.779  60.675  1.00104.89           C
ATOM     73  CD2 LEU A  10      54.012  50.751  62.299  1.00104.89           C
ATOM     74  C   LEU A  10      55.256  49.947  64.844  1.00104.89           C
ATOM     75  O   LEU A  10      54.820  51.096  64.896  1.00104.89           O
ATOM     76  N   LYS A  11      54.839  48.982  65.683  1.00 91.45           N
ATOM     77  CA  LYS A  11      53.843  49.244  66.678  1.00 91.45           C
ATOM     78  CB  LYS A  11      53.406  47.985  67.445  1.00 91.45           C
ATOM     79  CG  LYS A  11      52.625  47.038  66.531  1.00 91.45           C
ATOM     80  CD  LYS A  11      52.252  45.686  67.138  1.00 91.45           C
ATOM     81  CE  LYS A  11      51.473  44.809  66.153  1.00 91.45           C
ATOM     82  NZ  LYS A  11      50.782  43.713  66.865  1.00 91.45           N
ATOM     83  C   LYS A  11      54.399  50.261  67.623  1.00 91.45           C
ATOM     84  O   LYS A  11      53.659  51.028  68.235  1.00 91.45           O
ATOM     85  N   GLY A  12      55.732  50.263  67.794  1.00 37.60           N
ATOM     86  CA  GLY A  12      56.368  51.222  68.645  1.00 37.60           C
ATOM     87  C   GLY A  12      56.167  52.603  68.089  1.00 37.60           C
ATOM     88  O   GLY A  12      55.964  53.543  68.855  1.00 37.60           O
ATOM     89  N   ILE A  13      56.280  52.781  66.751  1.00118.33           N
ATOM     90  CA  ILE A  13      56.067  54.087  66.175  1.00118.33           C
ATOM     91  CB  ILE A  13      57.279  54.609  65.457  1.00118.33           C
ATOM     92  CG2 ILE A  13      56.868  55.884  64.713  1.00118.33           C
ATOM     93  CG1 ILE A  13      58.465  54.809  66.416  1.00118.33           C
ATOM     94  CD1 ILE A  13      59.791  55.062  65.697  1.00118.33           C
ATOM     95  C   ILE A  13      54.985  53.991  65.132  1.00118.33           C
ATOM     96  O   ILE A  13      55.276  53.761  63.960  1.00118.33           O
ATOM     97  N   PRO A  14      53.751  54.218  65.498  1.00174.37           N
ATOM     98  CA  PRO A  14      52.699  54.055  64.522  1.00174.37           C
ATOM     99  CD  PRO A  14      53.311  53.819  66.826  1.00174.37           C
ATOM    100  CB  PRO A  14      51.406  53.870  65.317  1.00174.37           C
ATOM    101  CG  PRO A  14      51.887  53.262  66.647  1.00174.37           C
ATOM    102  C   PRO A  14      52.606  55.121  63.472  1.00174.37           C
ATOM    103  O   PRO A  14      52.660  56.301  63.806  1.00174.37           O
ATOM    104  N   LEU A  15      52.421  54.735  62.192  1.00 81.68           N
ATOM    105  CA  LEU A  15      52.264  55.720  61.161  1.00 81.68           C
ATOM    106  CB  LEU A  15      53.201  55.512  59.956  1.00 81.68           C
ATOM    107  CG  LEU A  15      53.020  56.566  58.844  1.00 81.68           C
ATOM    108  CD1 LEU A  15      53.353  57.977  59.353  1.00 81.68           C
ATOM    109  CD2 LEU A  15      53.811  56.187  57.580  1.00 81.68           C
ATOM    110  C   LEU A  15      50.868  55.612  60.644  1.00 81.68           C
ATOM    111  O   LEU A  15      50.596  54.836  59.728  1.00 81.68           O
ATOM    112  N   ILE A  16      49.947  56.393  61.242  1.00125.56           N
ATOM    113  CA  ILE A  16      48.586  56.437  60.805  1.00125.56           C
ATOM    114  CB  ILE A  16      48.443  56.550  59.326  1.00125.56           C
ATOM    115  CG2 ILE A  16      46.953  56.455  58.948  1.00125.56           C
ATOM    116  CG1 ILE A  16      49.078  57.898  58.951  1.00125.56           C
ATOM    117  CD1 ILE A  16      49.313  58.100  57.468  1.00125.56           C
ATOM    118  C   ILE A  16      47.838  55.289  61.404  1.00125.56           C
ATOM    119  O   ILE A  16      46.878  55.499  62.142  1.00125.56           O
ATOM    120  N   GLN A  17      48.236  54.040  61.090  1.00 57.02           N
ATOM    121  CA  GLN A  17      47.557  52.911  61.664  1.00 57.02           C
ATOM    122  CB  GLN A  17      46.422  52.388  60.770  1.00 57.02           C
ATOM    123  CG  GLN A  17      46.914  51.883  59.414  1.00 57.02           C
ATOM    124  CD  GLN A  17      45.699  51.477  58.593  1.00 57.02           C
ATOM    125  OE1 GLN A  17      44.568  51.486  59.078  1.00 57.02           O
ATOM    126  NE2 GLN A  17      45.939  51.114  57.305  1.00 57.02           N
ATOM    127  C   GLN A  17      48.551  51.807  61.856  1.00 57.02           C
ATOM    128  O   GLN A  17      49.722  51.936  61.503  1.00 57.02           O
ATOM    129  N   ASP A  18      48.107  50.690  62.466  1.00 60.55           N
ATOM    130  CA  ASP A  18      48.980  49.569  62.655  1.00 60.55           C
ATOM    131  CB  ASP A  18      48.477  48.581  63.730  1.00 60.55           C
ATOM    132  CG  ASP A  18      49.567  47.561  64.046  1.00 60.55           C
ATOM    133  OD1 ASP A  18      50.743  47.804  63.668  1.00 60.55           O
ATOM    134  OD2 ASP A  18      49.234  46.520  64.675  1.00 60.55           O
ATOM    135  C   ASP A  18      49.016  48.843  61.345  1.00 60.55           C
ATOM    136  O   ASP A  18      48.086  48.110  61.010  1.00 60.55           O
ATOM    137  N   ILE A  19      50.106  49.029  60.569  1.00 66.91           N
ATOM    138  CA  ILE A  19      50.228  48.371  59.298  1.00 66.91           C
ATOM    139  CB  ILE A  19      51.199  49.062  58.385  1.00 66.91           C
ATOM    140  CG2 ILE A  19      51.342  48.221  57.105  1.00 66.91           C
ATOM    141  CG1 ILE A  19      50.750  50.510  58.129  1.00 66.91           C
ATOM    142  CD1 ILE A  19      51.833  51.377  57.490  1.00 66.91           C
ATOM    143  C   ILE A  19      50.795  47.035  59.636  1.00 66.91           C
ATOM    144  O   ILE A  19      52.010  46.839  59.669  1.00 66.91           O
ATOM    145  N   ARG A  20      49.896  46.061  59.862  1.00100.72           N
ATOM    146  CA  ARG A  20      50.331  44.815  60.404  1.00100.72           C
ATOM    147  CB  ARG A  20      49.216  44.146  61.224  1.00100.72           C
ATOM    148  CG  ARG A  20      49.672  43.002  62.125  1.00100.72           C
ATOM    149  CD  ARG A  20      48.538  42.496  63.015  1.00100.72           C
ATOM    150  NE  ARG A  20      49.035  41.340  63.811  1.00100.72           N
ATOM    151  CZ  ARG A  20      48.162  40.333  64.109  1.00100.72           C
ATOM    152  NH1 ARG A  20      46.897  40.378  63.603  1.00100.72           N
ATOM    153  NH2 ARG A  20      48.544  39.290  64.903  1.00100.72           N
ATOM    154  C   ARG A  20      50.784  43.881  59.332  1.00100.72           C
ATOM    155  O   ARG A  20      50.043  43.001  58.894  1.00100.72           O
ATOM    156  N   ALA A  21      52.045  44.050  58.890  1.00 51.58           N
ATOM    157  CA  ALA A  21      52.599  43.072  58.007  1.00 51.58           C
ATOM    158  CB  ALA A  21      54.008  43.427  57.494  1.00 51.58           C
ATOM    159  C   ALA A  21      52.712  41.872  58.890  1.00 51.58           C
ATOM    160  O   ALA A  21      53.075  41.999  60.058  1.00 51.58           O
ATOM    161  N   GLU A  22      52.378  40.676  58.371  1.00 81.47           N
ATOM    162  CA  GLU A  22      52.395  39.529  59.227  1.00 81.47           C
ATOM    163  CB  GLU A  22      50.986  39.154  59.730  1.00 81.47           C
ATOM    164  CG  GLU A  22      50.956  38.190  60.919  1.00 81.47           C
ATOM    165  CD  GLU A  22      51.134  39.007  62.194  1.00 81.47           C
ATOM    166  OE1 GLU A  22      51.646  40.153  62.094  1.00 81.47           O
ATOM    167  OE2 GLU A  22      50.759  38.498  63.283  1.00 81.47           O
ATOM    168  C   GLU A  22      52.912  38.383  58.423  1.00 81.47           C
ATOM    169  O   GLU A  22      52.657  38.283  57.224  1.00 81.47           O
ATOM    170  N   GLY A  23      53.664  37.477  59.073  1.00 15.77           N
ATOM    171  CA  GLY A  23      54.186  36.352  58.359  1.00 15.77           C
ATOM    172  C   GLY A  23      55.395  36.802  57.610  1.00 15.77           C
ATOM    173  O   GLY A  23      55.987  37.833  57.922  1.00 15.77           O
ATOM    174  N   ASN A  24      55.790  36.022  56.583  1.00 61.54           N
ATOM    175  CA  ASN A  24      56.979  36.341  55.852  1.00 61.54           C
ATOM    176  CB  ASN A  24      57.656  35.089  55.259  1.00 61.54           C
ATOM    177  CG  ASN A  24      59.032  35.448  54.711  1.00 61.54           C
ATOM    178  OD1 ASN A  24      59.452  34.896  53.695  1.00 61.54           O
ATOM    179  ND2 ASN A  24      59.759  36.369  55.398  1.00 61.54           N
ATOM    180  C   ASN A  24      56.630  37.255  54.722  1.00 61.54           C
ATOM    181  O   ASN A  24      56.492  36.820  53.579  1.00 61.54           O
ATOM    182  N   SER A  25      56.460  38.558  55.019  1.00 53.19           N
ATOM    183  CA  SER A  25      56.244  39.503  53.960  1.00 53.19           C
ATOM    184  CB  SER A  25      55.826  40.902  54.450  1.00 53.19           C
ATOM    185  OG  SER A  25      56.917  41.560  55.077  1.00 53.19           O
ATOM    186  C   SER A  25      57.564  39.647  53.269  1.00 53.19           C
ATOM    187  O   SER A  25      57.634  39.856  52.060  1.00 53.19           O
ATOM    188  N   ARG A  26      58.649  39.553  54.068  1.00172.89           N
ATOM    189  CA  ARG A  26      60.024  39.675  53.662  1.00172.89           C
ATOM    190  CB  ARG A  26      60.509  38.585  52.682  1.00172.89           C
ATOM    191  CG  ARG A  26      62.008  38.690  52.372  1.00172.89           C
ATOM    192  CD  ARG A  26      62.884  38.605  53.626  1.00172.89           C
ATOM    193  NE  ARG A  26      64.314  38.740  53.218  1.00172.89           N
ATOM    194  CZ  ARG A  26      64.874  39.975  53.060  1.00172.89           C
ATOM    195  NH1 ARG A  26      64.100  41.093  53.177  1.00172.89           N
ATOM    196  NH2 ARG A  26      66.206  40.097  52.782  1.00172.89           N
ATOM    197  C   ARG A  26      60.234  41.024  53.047  1.00172.89           C
ATOM    198  O   ARG A  26      61.306  41.332  52.530  1.00172.89           O
ATOM    199  N   SER A  27      59.237  41.911  53.187  1.00174.14           N
ATOM    200  CA  SER A  27      59.272  43.186  52.537  1.00174.14           C
ATOM    201  CB  SER A  27      58.207  43.318  51.437  1.00174.14           C
ATOM    202  OG  SER A  27      58.346  42.275  50.487  1.00174.14           O
ATOM    203  C   SER A  27      58.882  44.174  53.572  1.00174.14           C
ATOM    204  O   SER A  27      59.725  44.717  54.285  1.00174.14           O
ATOM    205  N   TRP A  28      57.571  44.478  53.571  1.00150.74           N
ATOM    206  CA  TRP A  28      56.866  45.319  54.491  1.00150.74           C
ATOM    207  CB  TRP A  28      57.698  46.001  55.591  1.00150.74           C
ATOM    208  CG  TRP A  28      57.971  45.026  56.718  1.00150.74           C
ATOM    209  CD2 TRP A  28      57.309  45.066  57.993  1.00150.74           C
ATOM    210  CD1 TRP A  28      58.818  43.956  56.761  1.00150.74           C
ATOM    211  NE1 TRP A  28      58.713  43.321  57.975  1.00150.74           N
ATOM    212  CE2 TRP A  28      57.791  43.996  58.745  1.00150.74           C
ATOM    213  CE3 TRP A  28      56.369  45.922  58.494  1.00150.74           C
ATOM    214  CZ2 TRP A  28      57.338  43.764  60.012  1.00150.74           C
ATOM    215  CZ3 TRP A  28      55.922  45.691  59.776  1.00150.74           C
ATOM    216  CH2 TRP A  28      56.397  44.631  60.519  1.00150.74           C
ATOM    217  C   TRP A  28      56.009  46.262  53.719  1.00150.74           C
ATOM    218  O   TRP A  28      56.135  46.389  52.502  1.00150.74           O
ATOM    219  N   ILE A  29      55.108  46.958  54.433  1.00 78.41           N
ATOM    220  CA  ILE A  29      54.086  47.733  53.794  1.00 78.41           C
ATOM    221  CB  ILE A  29      52.738  47.087  53.999  1.00 78.41           C
ATOM    222  CG2 ILE A  29      51.653  47.873  53.243  1.00 78.41           C
ATOM    223  CG1 ILE A  29      52.801  45.620  53.546  1.00 78.41           C
ATOM    224  CD1 ILE A  29      51.604  44.792  54.014  1.00 78.41           C
ATOM    225  C   ILE A  29      54.067  49.086  54.445  1.00 78.41           C
ATOM    226  O   ILE A  29      54.765  49.316  55.430  1.00 78.41           O
ATOM    227  N   MET A  30      53.333  50.049  53.848  1.00 96.11           N
ATOM    228  CA  MET A  30      53.156  51.349  54.436  1.00 96.11           C
ATOM    229  CB  MET A  30      54.121  52.414  53.886  1.00 96.11           C
ATOM    230  CG  MET A  30      55.536  52.377  54.465  1.00 96.11           C
ATOM    231  SD  MET A  30      55.666  53.111  56.125  1.00 96.11           S
ATOM    232  CE  MET A  30      55.119  51.643  57.045  1.00 96.11           C
ATOM    233  C   MET A  30      51.777  51.838  54.100  1.00 96.11           C
ATOM    234  O   MET A  30      51.234  51.517  53.044  1.00 96.11           O
ATOM    235  N   THR A  31      51.166  52.605  55.032  1.00 63.69           N
ATOM    236  CA  THR A  31      49.907  53.265  54.803  1.00 63.69           C
ATOM    237  CB  THR A  31      48.756  52.705  55.590  1.00 63.69           C
ATOM    238  OG1 THR A  31      48.994  52.839  56.985  1.00 63.69           O
ATOM    239  CG2 THR A  31      48.566  51.227  55.214  1.00 63.69           C
ATOM    240  C   THR A  31      50.112  54.674  55.271  1.00 63.69           C
ATOM    241  O   THR A  31      50.651  54.896  56.353  1.00 63.69           O
ATOM    242  N   ILE A  32      49.666  55.664  54.473  1.00211.15           N
ATOM    243  CA  ILE A  32      49.918  57.039  54.801  1.00211.15           C
ATOM    244  CB  ILE A  32      51.164  57.524  54.076  1.00211.15           C
ATOM    245  CG2 ILE A  32      51.042  57.107  52.609  1.00211.15           C
ATOM    246  CG1 ILE A  32      51.564  58.994  54.307  1.00211.15           C
ATOM    247  CD1 ILE A  32      50.887  60.016  53.392  1.00211.15           C
ATOM    248  C   ILE A  32      48.664  57.849  54.593  1.00211.15           C
ATOM    249  O   ILE A  32      47.626  57.308  54.215  1.00211.15           O
ATOM    250  N   ASP A  33      48.710  59.158  54.923  1.00 96.44           N
ATOM    251  CA  ASP A  33      47.578  60.047  54.893  1.00 96.44           C
ATOM    252  CB  ASP A  33      47.919  61.497  55.278  1.00 96.44           C
ATOM    253  CG  ASP A  33      48.073  61.559  56.787  1.00 96.44           C
ATOM    254  OD1 ASP A  33      47.185  61.011  57.490  1.00 96.44           O
ATOM    255  OD2 ASP A  33      49.083  62.149  57.257  1.00 96.44           O
ATOM    256  C   ASP A  33      46.935  60.107  53.548  1.00 96.44           C
ATOM    257  O   ASP A  33      47.276  60.944  52.713  1.00 96.44           O
ATOM    258  N   GLY A  34      45.974  59.193  53.320  1.00 38.86           N
ATOM    259  CA  GLY A  34      45.161  59.188  52.140  1.00 38.86           C
ATOM    260  C   GLY A  34      45.952  58.645  50.999  1.00 38.86           C
ATOM    261  O   GLY A  34      45.393  58.200  49.997  1.00 38.86           O
ATOM    262  N   HIS A  35      47.288  58.639  51.127  1.00 86.56           N
ATOM    263  CA  HIS A  35      48.076  58.223  50.011  1.00 86.56           C
ATOM    264  ND1 HIS A  35      49.534  59.498  47.470  1.00 86.56           N
ATOM    265  CG  HIS A  35      50.077  58.959  48.616  1.00 86.56           C
ATOM    266  CB  HIS A  35      49.401  59.004  49.949  1.00 86.56           C
ATOM    267  NE2 HIS A  35      51.515  58.672  46.905  1.00 86.56           N
ATOM    268  CD2 HIS A  35      51.288  58.458  48.252  1.00 86.56           C
ATOM    269  CE1 HIS A  35      50.434  59.298  46.478  1.00 86.56           C
ATOM    270  C   HIS A  35      48.364  56.762  50.160  1.00 86.56           C
ATOM    271  O   HIS A  35      48.822  56.321  51.213  1.00 86.56           O
ATOM    272  N   PRO A  36      48.057  55.977  49.156  1.00103.75           N
ATOM    273  CA  PRO A  36      48.441  54.594  49.181  1.00103.75           C
ATOM    274  CD  PRO A  36      46.924  56.215  48.283  1.00103.75           C
ATOM    275  CB  PRO A  36      47.610  53.895  48.100  1.00103.75           C
ATOM    276  CG  PRO A  36      46.987  55.048  47.284  1.00103.75           C
ATOM    277  C   PRO A  36      49.918  54.627  48.954  1.00103.75           C
ATOM    278  O   PRO A  36      50.346  55.172  47.938  1.00103.75           O
ATOM    279  N   ALA A  37      50.707  54.015  49.851  1.00 76.40           N
ATOM    280  CA  ALA A  37      52.132  54.157  49.799  1.00 76.40           C
ATOM    281  CB  ALA A  37      52.784  54.168  51.191  1.00 76.40           C
ATOM    282  C   ALA A  37      52.806  53.082  48.994  1.00 76.40           C
ATOM    283  O   ALA A  37      52.178  52.179  48.444  1.00 76.40           O
ATOM    284  N   ARG A  38      54.137  53.274  48.853  1.00195.08           N
ATOM    285  CA  ARG A  38      55.157  52.470  48.229  1.00195.08           C
ATOM    286  CB  ARG A  38      56.423  53.245  47.849  1.00195.08           C
ATOM    287  CG  ARG A  38      56.277  53.956  46.511  1.00195.08           C
ATOM    288  CD  ARG A  38      55.110  54.934  46.480  1.00195.08           C
ATOM    289  NE  ARG A  38      55.268  55.731  45.238  1.00195.08           N
ATOM    290  CZ  ARG A  38      54.398  56.746  44.980  1.00195.08           C
ATOM    291  NH1 ARG A  38      53.333  56.940  45.808  1.00195.08           N
ATOM    292  NH2 ARG A  38      54.598  57.564  43.910  1.00195.08           N
ATOM    293  C   ARG A  38      55.605  51.311  49.061  1.00195.08           C
ATOM    294  O   ARG A  38      56.373  50.501  48.556  1.00195.08           O
ATOM    295  N   GLY A  39      55.304  51.257  50.372  1.00 63.12           N
ATOM    296  CA  GLY A  39      55.699  50.079  51.098  1.00 63.12           C
ATOM    297  C   GLY A  39      56.799  50.384  52.052  1.00 63.12           C
ATOM    298  O   GLY A  39      57.233  51.522  52.208  1.00 63.12           O
ATOM    299  N   GLU A  40      57.195  49.339  52.795  1.00134.70           N
ATOM    300  CA  GLU A  40      58.350  49.353  53.630  1.00134.70           C
ATOM    301  CB  GLU A  40      58.013  48.962  55.087  1.00134.70           C
ATOM    302  CG  GLU A  40      59.201  48.953  56.048  1.00134.70           C
ATOM    303  CD  GLU A  40      58.723  48.939  57.495  1.00134.70           C
ATOM    304  OE1 GLU A  40      57.626  49.491  57.775  1.00134.70           O
ATOM    305  OE2 GLU A  40      59.464  48.377  58.345  1.00134.70           O
ATOM    306  C   GLU A  40      59.151  48.267  53.001  1.00134.70           C
ATOM    307  O   GLU A  40      58.582  47.407  52.333  1.00134.70           O
ATOM    308  N   ILE A  41      60.487  48.317  53.104  1.00 57.53           N
ATOM    309  CA  ILE A  41      61.284  47.254  52.568  1.00 57.53           C
ATOM    310  CB  ILE A  41      62.117  47.646  51.382  1.00 57.53           C
ATOM    311  CG2 ILE A  41      61.165  48.056  50.246  1.00 57.53           C
ATOM    312  CG1 ILE A  41      63.128  48.734  51.772  1.00 57.53           C
ATOM    313  CD1 ILE A  41      64.221  48.951  50.727  1.00 57.53           C
ATOM    314  C   ILE A  41      62.214  46.885  53.672  1.00 57.53           C
ATOM    315  O   ILE A  41      62.452  47.691  54.570  1.00 57.53           O
ATOM    316  N   PHE A  42      62.721  45.637  53.666  1.00103.24           N
ATOM    317  CA  PHE A  42      63.637  45.202  54.685  1.00103.24           C
ATOM    318  CB  PHE A  42      63.196  43.865  55.320  1.00103.24           C
ATOM    319  CG  PHE A  42      64.305  43.249  56.100  1.00103.24           C
ATOM    320  CD1 PHE A  42      64.940  43.932  57.108  1.00103.24           C
ATOM    321  CD2 PHE A  42      64.670  41.947  55.850  1.00103.24           C
ATOM    322  CE1 PHE A  42      65.953  43.335  57.821  1.00103.24           C
ATOM    323  CE2 PHE A  42      65.679  41.343  56.557  1.00103.24           C
ATOM    324  CZ  PHE A  42      66.325  42.041  57.546  1.00103.24           C
ATOM    325  C   PHE A  42      65.000  45.072  54.065  1.00103.24           C
ATOM    326  O   PHE A  42      65.160  44.400  53.045  1.00103.24           O
ATOM    327  N   SER A  43      66.021  45.736  54.668  1.00 90.09           N
ATOM    328  CA  SER A  43      67.332  45.729  54.076  1.00 90.09           C
ATOM    329  CB  SER A  43      67.770  47.118  53.587  1.00 90.09           C
ATOM    330  OG  SER A  43      69.069  47.044  53.020  1.00 90.09           O
ATOM    331  C   SER A  43      68.391  45.280  55.046  1.00 90.09           C
ATOM    332  O   SER A  43      69.166  46.086  55.561  1.00 90.09           O
ATOM    333  N   GLU A  44      68.396  43.963  55.311  1.00194.24           N
ATOM    334  CA  GLU A  44      69.365  43.108  55.945  1.00194.24           C
ATOM    335  CB  GLU A  44      70.710  43.154  55.210  1.00194.24           C
ATOM    336  CG  GLU A  44      70.516  42.889  53.715  1.00194.24           C
ATOM    337  CD  GLU A  44      69.347  41.920  53.561  1.00194.24           C
ATOM    338  OE1 GLU A  44      69.546  40.703  53.821  1.00194.24           O
ATOM    339  OE2 GLU A  44      68.238  42.388  53.188  1.00194.24           O
ATOM    340  C   GLU A  44      69.583  43.346  57.415  1.00194.24           C
ATOM    341  O   GLU A  44      69.675  42.374  58.168  1.00194.24           O
ATOM    342  N   ALA A  45      69.732  44.608  57.875  1.00 91.32           N
ATOM    343  CA  ALA A  45      69.862  44.832  59.293  1.00 91.32           C
ATOM    344  CB  ALA A  45      70.590  46.146  59.616  1.00 91.32           C
ATOM    345  C   ALA A  45      68.539  44.889  60.005  1.00 91.32           C
ATOM    346  O   ALA A  45      68.269  44.111  60.922  1.00 91.32           O
ATOM    347  N   PHE A  46      67.647  45.789  59.523  1.00135.55           N
ATOM    348  CA  PHE A  46      66.436  46.104  60.236  1.00135.55           C
ATOM    349  CB  PHE A  46      66.676  47.081  61.405  1.00135.55           C
ATOM    350  CG  PHE A  46      65.564  46.912  62.389  1.00135.55           C
ATOM    351  CD1 PHE A  46      65.551  45.801  63.202  1.00135.55           C
ATOM    352  CD2 PHE A  46      64.536  47.822  62.503  1.00135.55           C
ATOM    353  CE1 PHE A  46      64.545  45.600  64.117  1.00135.55           C
ATOM    354  CE2 PHE A  46      63.527  47.630  63.419  1.00135.55           C
ATOM    355  CZ  PHE A  46      63.532  46.521  64.232  1.00135.55           C
ATOM    356  C   PHE A  46      65.472  46.710  59.243  1.00135.55           C
ATOM    357  O   PHE A  46      65.588  46.446  58.048  1.00135.55           O
ATOM    358  N   SER A  47      64.512  47.563  59.688  1.00140.27           N
ATOM    359  CA  SER A  47      63.432  47.924  58.801  1.00140.27           C
ATOM    360  CB  SER A  47      62.035  47.748  59.429  1.00140.27           C
ATOM    361  OG  SER A  47      61.864  48.623  60.531  1.00140.27           O
ATOM    362  C   SER A  47      63.508  49.296  58.199  1.00140.27           C
ATOM    363  O   SER A  47      64.129  50.211  58.737  1.00140.27           O
ATOM    364  N   ILE A  48      62.879  49.440  57.002  1.00 85.50           N
ATOM    365  CA  ILE A  48      62.889  50.701  56.310  1.00 85.50           C
ATOM    366  CB  ILE A  48      63.691  50.636  55.045  1.00 85.50           C
ATOM    367  CG2 ILE A  48      63.614  52.002  54.347  1.00 85.50           C
ATOM    368  CG1 ILE A  48      65.129  50.204  55.367  1.00 85.50           C
ATOM    369  CD1 ILE A  48      65.939  49.812  54.134  1.00 85.50           C
ATOM    370  C   ILE A  48      61.491  51.120  55.945  1.00 85.50           C
ATOM    371  O   ILE A  48      60.956  50.700  54.919  1.00 85.50           O
ATOM    372  N   SER A  49      60.894  52.030  56.746  1.00 71.08           N
ATOM    373  CA  SER A  49      59.561  52.511  56.495  1.00 71.08           C
ATOM    374  CB  SER A  49      58.889  53.158  57.720  1.00 71.08           C
ATOM    375  OG  SER A  49      58.689  52.189  58.737  1.00 71.08           O
ATOM    376  C   SER A  49      59.631  53.553  55.420  1.00 71.08           C
ATOM    377  O   SER A  49      60.376  54.526  55.533  1.00 71.08           O
ATOM    378  N   LEU A  50      58.832  53.381  54.344  1.00 77.58           N
ATOM    379  CA  LEU A  50      58.899  54.317  53.257  1.00 77.58           C
ATOM    380  CB  LEU A  50      59.103  53.621  51.902  1.00 77.58           C
ATOM    381  CG  LEU A  50      60.428  52.838  51.806  1.00 77.58           C
ATOM    382  CD1 LEU A  50      60.582  52.164  50.433  1.00 77.58           C
ATOM    383  CD2 LEU A  50      61.630  53.729  52.164  1.00 77.58           C
ATOM    384  C   LEU A  50      57.613  55.090  53.160  1.00 77.58           C
ATOM    385  O   LEU A  50      56.605  54.587  52.668  1.00 77.58           O
ATOM    386  N   PHE A  51      57.621  56.364  53.601  1.00 98.22           N
ATOM    387  CA  PHE A  51      56.430  57.168  53.513  1.00 98.22           C
ATOM    388  CB  PHE A  51      55.962  57.727  54.871  1.00 98.22           C
ATOM    389  CG  PHE A  51      57.153  58.253  55.587  1.00 98.22           C
ATOM    390  CD1 PHE A  51      57.571  59.555  55.443  1.00 98.22           C
ATOM    391  CD2 PHE A  51      57.858  57.410  56.415  1.00 98.22           C
ATOM    392  CE1 PHE A  51      58.681  60.003  56.121  1.00 98.22           C
ATOM    393  CE2 PHE A  51      58.966  57.852  57.094  1.00 98.22           C
ATOM    394  CZ  PHE A  51      59.377  59.155  56.949  1.00 98.22           C
ATOM    395  C   PHE A  51      56.630  58.244  52.480  1.00 98.22           C
ATOM    396  O   PHE A  51      57.569  59.036  52.555  1.00 98.22           O
ATOM    397  N   LEU A  52      55.709  58.304  51.487  1.00120.55           N
ATOM    398  CA  LEU A  52      55.949  59.121  50.329  1.00120.55           C
ATOM    399  CB  LEU A  52      56.094  58.257  49.070  1.00120.55           C
ATOM    400  CG  LEU A  52      57.115  57.124  49.259  1.00120.55           C
ATOM    401  CD1 LEU A  52      57.279  56.312  47.971  1.00120.55           C
ATOM    402  CD2 LEU A  52      58.447  57.639  49.828  1.00120.55           C
ATOM    403  C   LEU A  52      54.835  60.091  50.051  1.00120.55           C
ATOM    404  O   LEU A  52      53.667  59.832  50.334  1.00120.55           O
ATOM    405  N   ASN A  53      55.207  61.262  49.482  1.00199.02           N
ATOM    406  CA  ASN A  53      54.280  62.296  49.095  1.00199.02           C
ATOM    407  CB  ASN A  53      54.130  63.357  50.199  1.00199.02           C
ATOM    408  CG  ASN A  53      55.530  63.809  50.589  1.00199.02           C
ATOM    409  OD1 ASN A  53      56.333  63.020  51.085  1.00199.02           O
ATOM    410  ND2 ASN A  53      55.835  65.111  50.350  1.00199.02           N
ATOM    411  C   ASN A  53      54.797  62.947  47.829  1.00199.02           C
ATOM    412  O   ASN A  53      55.559  63.910  47.850  1.00199.02           O
ATOM    413  N   ASP A  54      54.267  62.480  46.691  1.00138.54           N
ATOM    414  CA  ASP A  54      54.632  62.699  45.312  1.00138.54           C
ATOM    415  CB  ASP A  54      53.899  61.702  44.409  1.00138.54           C
ATOM    416  CG  ASP A  54      54.382  60.332  44.862  1.00138.54           C
ATOM    417  OD1 ASP A  54      55.600  60.051  44.708  1.00138.54           O
ATOM    418  OD2 ASP A  54      53.543  59.561  45.399  1.00138.54           O
ATOM    419  C   ASP A  54      54.374  64.081  44.790  1.00138.54           C
ATOM    420  O   ASP A  54      54.610  64.324  43.607  1.00138.54           O
ATOM    421  N   LEU A  55      53.778  64.993  45.577  1.00 81.66           N
ATOM    422  CA  LEU A  55      53.503  66.286  45.002  1.00 81.66           C
ATOM    423  CB  LEU A  55      52.871  67.267  46.007  1.00 81.66           C
ATOM    424  CG  LEU A  55      52.558  68.657  45.419  1.00 81.66           C
ATOM    425  CD1 LEU A  55      51.544  68.571  44.266  1.00 81.66           C
ATOM    426  CD2 LEU A  55      52.117  69.634  46.520  1.00 81.66           C
ATOM    427  C   LEU A  55      54.763  66.915  44.466  1.00 81.66           C
ATOM    428  O   LEU A  55      55.656  67.300  45.218  1.00 81.66           O
ATOM    429  N   GLU A  56      54.844  67.085  43.128  1.00 61.79           N
ATOM    430  CA  GLU A  56      56.016  67.672  42.541  1.00 61.79           C
ATOM    431  CB  GLU A  56      56.158  67.529  41.016  1.00 61.79           C
ATOM    432  CG  GLU A  56      55.162  68.361  40.210  1.00 61.79           C
ATOM    433  CD  GLU A  56      55.759  68.544  38.821  1.00 61.79           C
ATOM    434  OE1 GLU A  56      56.778  67.865  38.522  1.00 61.79           O
ATOM    435  OE2 GLU A  56      55.216  69.377  38.047  1.00 61.79           O
ATOM    436  C   GLU A  56      55.968  69.135  42.826  1.00 61.79           C
ATOM    437  O   GLU A  56      54.930  69.667  43.215  1.00 61.79           O
ATOM    438  N   SER A  57      57.108  69.828  42.646  1.00 59.58           N
ATOM    439  CA  SER A  57      57.157  71.222  42.959  1.00 59.58           C
ATOM    440  CB  SER A  57      56.202  72.079  42.109  1.00 59.58           C
ATOM    441  OG  SER A  57      56.316  73.444  42.483  1.00 59.58           O
ATOM    442  C   SER A  57      56.766  71.334  44.397  1.00 59.58           C
ATOM    443  O   SER A  57      56.075  72.269  44.795  1.00 59.58           O
ATOM    444  N   LEU A  58      57.253  70.375  45.212  1.00133.05           N
ATOM    445  CA  LEU A  58      56.969  70.292  46.619  1.00133.05           C
ATOM    446  CB  LEU A  58      57.890  69.308  47.359  1.00133.05           C
ATOM    447  CG  LEU A  58      57.495  67.837  47.179  1.00133.05           C
ATOM    448  CD1 LEU A  58      58.596  66.904  47.689  1.00133.05           C
ATOM    449  CD2 LEU A  58      56.162  67.555  47.893  1.00133.05           C
ATOM    450  C   LEU A  58      57.173  71.646  47.224  1.00133.05           C
ATOM    451  O   LEU A  58      58.260  72.222  47.213  1.00133.05           O
ATOM    452  N   PRO A  59      56.103  72.116  47.802  1.00 83.44           N
ATOM    453  CA  PRO A  59      56.053  73.451  48.327  1.00 83.44           C
ATOM    454  CD  PRO A  59      54.790  71.657  47.373  1.00 83.44           C
ATOM    455  CB  PRO A  59      54.581  73.727  48.626  1.00 83.44           C
ATOM    456  CG  PRO A  59      53.835  72.837  47.617  1.00 83.44           C
ATOM    457  C   PRO A  59      56.955  73.683  49.492  1.00 83.44           C
ATOM    458  O   PRO A  59      57.401  72.728  50.125  1.00 83.44           O
ATOM    459  N   LYS A  60      57.214  74.969  49.790  1.00121.16           N
ATOM    460  CA  LYS A  60      58.117  75.371  50.827  1.00121.16           C
ATOM    461  CB  LYS A  60      58.143  76.894  51.051  1.00121.16           C
ATOM    462  CG  LYS A  60      58.940  77.687  50.015  1.00121.16           C
ATOM    463  CD  LYS A  60      60.436  77.366  50.023  1.00121.16           C
ATOM    464  CE  LYS A  60      61.279  78.353  49.213  1.00121.16           C
ATOM    465  NZ  LYS A  60      60.888  78.307  47.788  1.00121.16           N
ATOM    466  C   LYS A  60      57.690  74.775  52.127  1.00121.16           C
ATOM    467  O   LYS A  60      58.548  74.359  52.904  1.00121.16           O
ATOM    468  N   PRO A  61      56.424  74.723  52.428  1.00 63.41           N
ATOM    469  CA  PRO A  61      56.039  74.145  53.683  1.00 63.41           C
ATOM    470  CD  PRO A  61      55.482  75.741  51.988  1.00 63.41           C
ATOM    471  CB  PRO A  61      54.549  74.439  53.827  1.00 63.41           C
ATOM    472  CG  PRO A  61      54.379  75.767  53.062  1.00 63.41           C
ATOM    473  C   PRO A  61      56.422  72.701  53.764  1.00 63.41           C
ATOM    474  O   PRO A  61      56.677  72.220  54.868  1.00 63.41           O
ATOM    475  N   CYS A  62      56.436  71.986  52.621  1.00 84.93           N
ATOM    476  CA  CYS A  62      56.832  70.606  52.600  1.00 84.93           C
ATOM    477  CB  CYS A  62      56.614  69.927  51.236  1.00 84.93           C
ATOM    478  SG  CYS A  62      54.857  69.699  50.831  1.00 84.93           S
ATOM    479  C   CYS A  62      58.294  70.515  52.899  1.00 84.93           C
ATOM    480  O   CYS A  62      58.741  69.602  53.592  1.00 84.93           O
ATOM    481  N   LEU A  63      59.089  71.457  52.353  1.00 91.28           N
ATOM    482  CA  LEU A  63      60.506  71.410  52.578  1.00 91.28           C
ATOM    483  CB  LEU A  63      61.302  72.455  51.774  1.00 91.28           C
ATOM    484  CG  LEU A  63      61.398  72.141  50.267  1.00 91.28           C
ATOM    485  CD1 LEU A  63      62.215  70.863  50.021  1.00 91.28           C
ATOM    486  CD2 LEU A  63      60.016  72.091  49.602  1.00 91.28           C
ATOM    487  C   LEU A  63      60.768  71.640  54.030  1.00 91.28           C
ATOM    488  O   LEU A  63      61.637  70.999  54.618  1.00 91.28           O
ATOM    489  N   ALA A  64      60.012  72.571  54.640  1.00 21.13           N
ATOM    490  CA  ALA A  64      60.182  72.897  56.027  1.00 21.13           C
ATOM    491  CB  ALA A  64      59.242  74.023  56.490  1.00 21.13           C
ATOM    492  C   ALA A  64      59.869  71.683  56.844  1.00 21.13           C
ATOM    493  O   ALA A  64      60.539  71.394  57.832  1.00 21.13           O
ATOM    494  N   TYR A  65      58.825  70.935  56.447  1.00 43.35           N
ATOM    495  CA  TYR A  65      58.427  69.778  57.193  1.00 43.35           C
ATOM    496  CB  TYR A  65      57.147  69.131  56.633  1.00 43.35           C
ATOM    497  CG  TYR A  65      56.875  67.885  57.405  1.00 43.35           C
ATOM    498  CD1 TYR A  65      57.415  66.687  56.999  1.00 43.35           C
ATOM    499  CD2 TYR A  65      56.089  67.908  58.534  1.00 43.35           C
ATOM    500  CE1 TYR A  65      57.173  65.531  57.702  1.00 43.35           C
ATOM    501  CE2 TYR A  65      55.844  66.754  59.243  1.00 43.35           C
ATOM    502  CZ  TYR A  65      56.385  65.562  58.826  1.00 43.35           C
ATOM    503  OH  TYR A  65      56.135  64.377  59.550  1.00 43.35           O
ATOM    504  C   TYR A  65      59.521  68.749  57.170  1.00 43.35           C
ATOM    505  O   TYR A  65      59.842  68.157  58.198  1.00 43.35           O
ATOM    506  N   VAL A  66      60.133  68.505  55.995  1.00134.10           N
ATOM    507  CA  VAL A  66      61.128  67.475  55.911  1.00134.10           C
ATOM    508  CB  VAL A  66      61.564  67.145  54.509  1.00134.10           C
ATOM    509  CG1 VAL A  66      60.315  66.769  53.699  1.00134.10           C
ATOM    510  CG2 VAL A  66      62.384  68.294  53.916  1.00134.10           C
ATOM    511  C   VAL A  66      62.327  67.857  56.719  1.00134.10           C
ATOM    512  O   VAL A  66      62.988  66.988  57.284  1.00134.10           O
ATOM    513  N   THR A  67      62.659  69.165  56.766  1.00113.46           N
ATOM    514  CA  THR A  67      63.799  69.623  57.514  1.00113.46           C
ATOM    515  CB  THR A  67      64.109  71.082  57.321  1.00113.46           C
ATOM    516  OG1 THR A  67      63.066  71.894  57.837  1.00113.46           O
ATOM    517  CG2 THR A  67      64.291  71.351  55.818  1.00113.46           C
ATOM    518  C   THR A  67      63.562  69.382  58.975  1.00113.46           C
ATOM    519  O   THR A  67      64.471  68.972  59.696  1.00113.46           O
ATOM    520  N   LEU A  68      62.323  69.623  59.447  1.00119.14           N
ATOM    521  CA  LEU A  68      61.984  69.459  60.832  1.00119.14           C
ATOM    522  CB  LEU A  68      60.526  69.863  61.133  1.00119.14           C
ATOM    523  CG  LEU A  68      60.115  69.796  62.621  1.00119.14           C
ATOM    524  CD1 LEU A  68      60.016  68.352  63.143  1.00119.14           C
ATOM    525  CD2 LEU A  68      61.021  70.688  63.487  1.00119.14           C
ATOM    526  C   LEU A  68      62.163  68.010  61.166  1.00119.14           C
ATOM    527  O   LEU A  68      62.633  67.670  62.250  1.00119.14           O
ATOM    528  N   LEU A  69      61.788  67.120  60.228  1.00 49.79           N
ATOM    529  CA  LEU A  69      61.890  65.702  60.400  1.00 49.79           C
ATOM    530  CB  LEU A  69      61.394  64.948  59.153  1.00 49.79           C
ATOM    531  CG  LEU A  69      61.473  63.412  59.245  1.00 49.79           C
ATOM    532  CD1 LEU A  69      60.606  62.865  60.391  1.00 49.79           C
ATOM    533  CD2 LEU A  69      61.139  62.767  57.888  1.00 49.79           C
ATOM    534  C   LEU A  69      63.335  65.373  60.597  1.00 49.79           C
ATOM    535  O   LEU A  69      63.692  64.581  61.467  1.00 49.79           O
ATOM    536  N   LEU A  70      64.203  66.019  59.803  1.00129.83           N
ATOM    537  CA  LEU A  70      65.619  65.806  59.831  1.00129.83           C
ATOM    538  CB  LEU A  70      66.334  66.605  58.722  1.00129.83           C
ATOM    539  CG  LEU A  70      67.812  66.233  58.487  1.00129.83           C
ATOM    540  CD1 LEU A  70      68.721  66.667  59.643  1.00129.83           C
ATOM    541  CD2 LEU A  70      67.949  64.739  58.150  1.00129.83           C
ATOM    542  C   LEU A  70      66.123  66.225  61.190  1.00129.83           C
ATOM    543  O   LEU A  70      67.137  65.722  61.662  1.00129.83           O
ATOM    544  N   ALA A  71      65.475  67.231  61.814  1.00 66.95           N
ATOM    545  CA  ALA A  71      65.787  67.745  63.128  1.00 66.95           C
ATOM    546  CB  ALA A  71      65.066  69.070  63.426  1.00 66.95           C
ATOM    547  C   ALA A  71      65.439  66.790  64.248  1.00 66.95           C
ATOM    548  O   ALA A  71      66.143  66.758  65.253  1.00 66.95           O
ATOM    549  N   ALA A  72      64.311  66.057  64.102  1.00 85.92           N
ATOM    550  CA  ALA A  72      63.601  65.132  64.968  1.00 85.92           C
ATOM    551  CB  ALA A  72      62.214  64.759  64.416  1.00 85.92           C
ATOM    552  C   ALA A  72      64.314  63.829  65.261  1.00 85.92           C
ATOM    553  O   ALA A  72      63.943  63.117  66.192  1.00 85.92           O
ATOM    554  N   HIS A  73      65.357  63.496  64.487  1.00125.35           N
ATOM    555  CA  HIS A  73      65.993  62.225  64.245  1.00125.35           C
ATOM    556  ND1 HIS A  73      68.955  60.597  64.300  1.00125.35           N
ATOM    557  CG  HIS A  73      68.173  61.220  63.352  1.00125.35           C
ATOM    558  CB  HIS A  73      67.375  62.459  63.612  1.00125.35           C
ATOM    559  NE2 HIS A  73      69.202  59.445  62.416  1.00125.35           N
ATOM    560  CD2 HIS A  73      68.334  60.501  62.209  1.00125.35           C
ATOM    561  CE1 HIS A  73      69.547  59.543  63.686  1.00125.35           C
ATOM    562  C   HIS A  73      66.197  61.244  65.378  1.00125.35           C
ATOM    563  O   HIS A  73      65.849  60.092  65.132  1.00125.35           O
ATOM    564  N   PRO A  74      66.675  61.476  66.566  1.00 93.66           N
ATOM    565  CA  PRO A  74      67.004  60.355  67.418  1.00 93.66           C
ATOM    566  CD  PRO A  74      67.483  62.646  66.863  1.00 93.66           C
ATOM    567  CB  PRO A  74      67.702  60.972  68.629  1.00 93.66           C
ATOM    568  CG  PRO A  74      68.380  62.229  68.044  1.00 93.66           C
ATOM    569  C   PRO A  74      65.970  59.308  67.753  1.00 93.66           C
ATOM    570  O   PRO A  74      66.347  58.141  67.845  1.00 93.66           O
ATOM    571  N   ASP A  75      64.689  59.660  67.966  1.00 67.01           N
ATOM    572  CA  ASP A  75      63.717  58.658  68.312  1.00 67.01           C
ATOM    573  CB  ASP A  75      62.369  59.281  68.716  1.00 67.01           C
ATOM    574  CG  ASP A  75      61.535  58.219  69.417  1.00 67.01           C
ATOM    575  OD1 ASP A  75      61.457  57.074  68.897  1.00 67.01           O
ATOM    576  OD2 ASP A  75      60.960  58.546  70.489  1.00 67.01           O
ATOM    577  C   ASP A  75      63.473  57.749  67.132  1.00 67.01           C
ATOM    578  O   ASP A  75      63.347  56.537  67.285  1.00 67.01           O
ATOM    579  N   VAL A  76      63.332  58.368  65.942  1.00179.21           N
ATOM    580  CA  VAL A  76      63.091  57.883  64.599  1.00179.21           C
ATOM    581  CB  VAL A  76      62.452  58.913  63.714  1.00179.21           C
ATOM    582  CG1 VAL A  76      61.075  59.274  64.288  1.00179.21           C
ATOM    583  CG2 VAL A  76      63.404  60.112  63.589  1.00179.21           C
ATOM    584  C   VAL A  76      64.338  57.415  63.877  1.00179.21           C
ATOM    585  O   VAL A  76      64.263  57.060  62.707  1.00179.21           O
ATOM    586  N   HIS A  77      65.515  57.524  64.511  1.00147.23           N
ATOM    587  CA  HIS A  77      66.874  57.299  64.059  1.00147.23           C
ATOM    588  ND1 HIS A  77      69.295  54.795  64.529  1.00147.23           N
ATOM    589  CG  HIS A  77      69.046  56.116  64.830  1.00147.23           C
ATOM    590  CB  HIS A  77      67.684  56.630  65.189  1.00147.23           C
ATOM    591  NE2 HIS A  77      71.247  55.853  64.418  1.00147.23           N
ATOM    592  CD2 HIS A  77      70.246  56.749  64.757  1.00147.23           C
ATOM    593  CE1 HIS A  77      70.628  54.695  64.292  1.00147.23           C
ATOM    594  C   HIS A  77      67.133  56.527  62.775  1.00147.23           C
ATOM    595  O   HIS A  77      66.386  55.640  62.361  1.00147.23           O
ATOM    596  N   ASP A  78      68.296  56.915  62.167  1.00133.78           N
ATOM    597  CA  ASP A  78      69.114  56.444  61.059  1.00133.78           C
ATOM    598  CB  ASP A  78      69.493  54.961  61.240  1.00133.78           C
ATOM    599  CG  ASP A  78      70.775  54.665  60.472  1.00133.78           C
ATOM    600  OD1 ASP A  78      71.640  55.577  60.389  1.00133.78           O
ATOM    601  OD2 ASP A  78      70.901  53.525  59.951  1.00133.78           O
ATOM    602  C   ASP A  78      68.616  56.628  59.638  1.00133.78           C
ATOM    603  O   ASP A  78      69.165  56.015  58.724  1.00133.78           O
ATOM    604  N   TYR A  79      67.673  57.543  59.360  1.00 95.19           N
ATOM    605  CA  TYR A  79      67.120  57.656  58.029  1.00 95.19           C
ATOM    606  CB  TYR A  79      65.676  58.186  58.036  1.00 95.19           C
ATOM    607  CG  TYR A  79      65.690  59.468  58.796  1.00 95.19           C
ATOM    608  CD1 TYR A  79      66.071  60.647  58.197  1.00 95.19           C
ATOM    609  CD2 TYR A  79      65.316  59.484  60.121  1.00 95.19           C
ATOM    610  CE1 TYR A  79      66.083  61.825  58.908  1.00 95.19           C
ATOM    611  CE2 TYR A  79      65.326  60.657  60.836  1.00 95.19           C
ATOM    612  CZ  TYR A  79      65.709  61.829  60.230  1.00 95.19           C
ATOM    613  OH  TYR A  79      65.718  63.032  60.966  1.00 95.19           O
ATOM    614  C   TYR A  79      67.926  58.520  57.086  1.00 95.19           C
ATOM    615  O   TYR A  79      68.589  59.476  57.487  1.00 95.19           O
ATOM    616  N   ALA A  80      67.936  58.128  55.784  1.00 76.20           N
ATOM    617  CA  ALA A  80      68.505  58.921  54.721  1.00 76.20           C
ATOM    618  CB  ALA A  80      69.378  58.111  53.747  1.00 76.20           C
ATOM    619  C   ALA A  80      67.294  59.397  53.972  1.00 76.20           C
ATOM    620  O   ALA A  80      66.720  58.664  53.172  1.00 76.20           O
ATOM    621  N   ILE A  81      66.944  60.684  54.155  1.00 93.20           N
ATOM    622  CA  ILE A  81      65.652  61.230  53.822  1.00 93.20           C
ATOM    623  CB  ILE A  81      65.486  62.641  54.325  1.00 93.20           C
ATOM    624  CG2 ILE A  81      66.423  63.556  53.520  1.00 93.20           C
ATOM    625  CG1 ILE A  81      64.008  63.067  54.271  1.00 93.20           C
ATOM    626  CD1 ILE A  81      63.713  64.368  55.017  1.00 93.20           C
ATOM    627  C   ILE A  81      65.247  61.228  52.376  1.00 93.20           C
ATOM    628  O   ILE A  81      64.083  60.947  52.099  1.00 93.20           O
ATOM    629  N   GLN A  82      66.148  61.590  51.440  1.00206.73           N
ATOM    630  CA  GLN A  82      65.883  61.696  50.018  1.00206.73           C
ATOM    631  CB  GLN A  82      65.389  60.428  49.271  1.00206.73           C
ATOM    632  CG  GLN A  82      64.035  59.816  49.615  1.00206.73           C
ATOM    633  CD  GLN A  82      63.904  58.571  48.746  1.00206.73           C
ATOM    634  OE1 GLN A  82      63.660  57.472  49.241  1.00206.73           O
ATOM    635  NE2 GLN A  82      64.054  58.756  47.406  1.00206.73           N
ATOM    636  C   GLN A  82      65.143  62.967  49.676  1.00206.73           C
ATOM    637  O   GLN A  82      65.696  64.051  49.861  1.00206.73           O
ATOM    638  N   LEU A  83      63.874  62.881  49.213  1.00174.38           N
ATOM    639  CA  LEU A  83      63.088  64.024  48.791  1.00174.38           C
ATOM    640  CB  LEU A  83      62.862  65.010  49.948  1.00174.38           C
ATOM    641  CG  LEU A  83      61.917  66.164  49.597  1.00174.38           C
ATOM    642  CD1 LEU A  83      60.468  65.666  49.584  1.00174.38           C
ATOM    643  CD2 LEU A  83      62.141  67.395  50.488  1.00174.38           C
ATOM    644  C   LEU A  83      63.771  64.830  47.723  1.00174.38           C
ATOM    645  O   LEU A  83      64.506  65.756  48.043  1.00174.38           O
ATOM    646  N   THR A  84      63.680  64.421  46.435  1.00121.40           N
ATOM    647  CA  THR A  84      64.268  65.209  45.381  1.00121.40           C
ATOM    648  CB  THR A  84      64.552  64.410  44.154  1.00121.40           C
ATOM    649  OG1 THR A  84      65.330  63.268  44.484  1.00121.40           O
ATOM    650  CG2 THR A  84      65.366  65.311  43.209  1.00121.40           C
ATOM    651  C   THR A  84      63.459  66.408  44.949  1.00121.40           C
ATOM    652  O   THR A  84      63.962  67.529  44.992  1.00121.40           O
ATOM    653  N   ALA A  85      62.177  66.185  44.552  1.00107.28           N
ATOM    654  CA  ALA A  85      61.300  67.165  43.948  1.00107.28           C
ATOM    655  CB  ALA A  85      62.006  68.361  43.285  1.00107.28           C
ATOM    656  C   ALA A  85      60.613  66.416  42.846  1.00107.28           C
ATOM    657  O   ALA A  85      59.390  66.275  42.826  1.00107.28           O
ATOM    658  N   ASP A  86      61.417  65.964  41.859  1.00125.57           N
ATOM    659  CA  ASP A  86      60.921  65.162  40.778  1.00125.57           C
ATOM    660  CB  ASP A  86      61.985  64.797  39.727  1.00125.57           C
ATOM    661  CG  ASP A  86      63.034  63.908  40.370  1.00125.57           C
ATOM    662  OD1 ASP A  86      63.524  64.276  41.469  1.00125.57           O
ATOM    663  OD2 ASP A  86      63.366  62.853  39.768  1.00125.57           O
ATOM    664  C   ASP A  86      60.418  63.896  41.397  1.00125.57           C
ATOM    665  O   ASP A  86      59.536  63.235  40.845  1.00125.57           O
ATOM    666  N   GLY A  87      61.018  63.512  42.547  1.00 55.66           N
ATOM    667  CA  GLY A  87      60.578  62.373  43.308  1.00 55.66           C
ATOM    668  C   GLY A  87      60.233  62.855  44.700  1.00 55.66           C
ATOM    669  O   GLY A  87      60.922  63.694  45.276  1.00 55.66           O
ATOM    670  N   GLY A  88      59.098  62.341  45.215  1.00104.23           N
ATOM    671  CA  GLY A  88      58.360  62.582  46.436  1.00104.23           C
ATOM    672  C   GLY A  88      58.827  61.938  47.722  1.00104.23           C
ATOM    673  O   GLY A  88      58.289  62.261  48.781  1.00104.23           O
ATOM    674  N   TRP A  89      59.708  60.926  47.679  1.00135.70           N
ATOM    675  CA  TRP A  89      59.969  60.087  48.821  1.00135.70           C
ATOM    676  CB  TRP A  89      61.012  59.012  48.504  1.00135.70           C
ATOM    677  CG  TRP A  89      60.749  58.186  47.268  1.00135.70           C
ATOM    678  CD2 TRP A  89      61.175  58.591  45.958  1.00135.70           C
ATOM    679  CD1 TRP A  89      60.131  56.979  47.119  1.00135.70           C
ATOM    680  NE1 TRP A  89      60.152  56.604  45.797  1.00135.70           N
ATOM    681  CE2 TRP A  89      60.789  57.589  45.071  1.00135.70           C
ATOM    682  CE3 TRP A  89      61.836  59.709  45.531  1.00135.70           C
ATOM    683  CZ2 TRP A  89      61.059  57.688  43.737  1.00135.70           C
ATOM    684  CZ3 TRP A  89      62.106  59.807  44.184  1.00135.70           C
ATOM    685  CH2 TRP A  89      61.724  58.814  43.304  1.00135.70           C
ATOM    686  C   TRP A  89      60.506  60.786  50.042  1.00135.70           C
ATOM    687  O   TRP A  89      61.316  61.709  49.973  1.00135.70           O
ATOM    688  N   LEU A  90      59.998  60.345  51.216  1.00141.91           N
ATOM    689  CA  LEU A  90      60.589  60.611  52.498  1.00141.91           C
ATOM    690  CB  LEU A  90      59.698  61.329  53.532  1.00141.91           C
ATOM    691  CG  LEU A  90      59.636  62.862  53.341  1.00141.91           C
ATOM    692  CD1 LEU A  90      59.001  63.250  52.000  1.00141.91           C
ATOM    693  CD2 LEU A  90      58.961  63.554  54.538  1.00141.91           C
ATOM    694  C   LEU A  90      60.930  59.228  52.968  1.00141.91           C
ATOM    695  O   LEU A  90      60.054  58.371  53.090  1.00141.91           O
ATOM    696  N   ASN A  91      62.229  58.967  53.212  1.00 76.28           N
ATOM    697  CA  ASN A  91      62.685  57.628  53.464  1.00 76.28           C
ATOM    698  CB  ASN A  91      63.862  57.273  52.531  1.00 76.28           C
ATOM    699  CG  ASN A  91      64.185  55.790  52.599  1.00 76.28           C
ATOM    700  OD1 ASN A  91      64.501  55.249  53.656  1.00 76.28           O
ATOM    701  ND2 ASN A  91      64.121  55.113  51.421  1.00 76.28           N
ATOM    702  C   ASN A  91      63.165  57.503  54.879  1.00 76.28           C
ATOM    703  O   ASN A  91      64.067  58.228  55.297  1.00 76.28           O
ATOM    704  N   GLY A  92      62.602  56.549  55.658  1.00 51.19           N
ATOM    705  CA  GLY A  92      63.046  56.452  57.022  1.00 51.19           C
ATOM    706  C   GLY A  92      63.567  55.071  57.309  1.00 51.19           C
ATOM    707  O   GLY A  92      62.813  54.115  57.479  1.00 51.19           O
ATOM    708  N   TYR A  93      64.903  54.971  57.430  1.00103.10           N
ATOM    709  CA  TYR A  93      65.665  53.785  57.726  1.00103.10           C
ATOM    710  CB  TYR A  93      67.077  53.915  57.120  1.00103.10           C
ATOM    711  CG  TYR A  93      67.887  52.666  57.200  1.00103.10           C
ATOM    712  CD1 TYR A  93      67.757  51.696  56.234  1.00103.10           C
ATOM    713  CD2 TYR A  93      68.794  52.474  58.214  1.00103.10           C
ATOM    714  CE1 TYR A  93      68.507  50.546  56.283  1.00103.10           C
ATOM    715  CE2 TYR A  93      69.547  51.325  58.266  1.00103.10           C
ATOM    716  CZ  TYR A  93      69.406  50.358  57.302  1.00103.10           C
ATOM    717  OH  TYR A  93      70.181  49.181  57.358  1.00103.10           O
ATOM    718  C   TYR A  93      65.804  53.752  59.227  1.00103.10           C
ATOM    719  O   TYR A  93      66.003  54.805  59.829  1.00103.10           O
ATOM    720  N   TYR A  94      65.624  52.576  59.889  1.00117.43           N
ATOM    721  CA  TYR A  94      65.777  52.556  61.329  1.00117.43           C
ATOM    722  CB  TYR A  94      64.412  52.560  62.034  1.00117.43           C
ATOM    723  CG  TYR A  94      64.609  52.888  63.470  1.00117.43           C
ATOM    724  CD1 TYR A  94      64.904  51.915  64.396  1.00117.43           C
ATOM    725  CD2 TYR A  94      64.488  54.195  63.879  1.00117.43           C
ATOM    726  CE1 TYR A  94      65.075  52.253  65.717  1.00117.43           C
ATOM    727  CE2 TYR A  94      64.658  54.538  65.197  1.00117.43           C
ATOM    728  CZ  TYR A  94      64.952  53.564  66.117  1.00117.43           C
ATOM    729  OH  TYR A  94      65.126  53.917  67.471  1.00117.43           O
ATOM    730  C   TYR A  94      66.526  51.305  61.764  1.00117.43           C
ATOM    731  O   TYR A  94      66.071  50.190  61.509  1.00117.43           O
ATOM    732  N   THR A  95      67.751  51.481  62.329  1.00192.88           N
ATOM    733  CA  THR A  95      68.662  50.475  62.849  1.00192.88           C
ATOM    734  CB  THR A  95      70.087  50.797  62.511  1.00192.88           C
ATOM    735  OG1 THR A  95      70.387  52.131  62.887  1.00192.88           O
ATOM    736  CG2 THR A  95      70.311  50.586  61.010  1.00192.88           C
ATOM    737  C   THR A  95      68.644  50.069  64.318  1.00192.88           C
ATOM    738  O   THR A  95      68.864  48.894  64.611  1.00192.88           O
ATOM    739  N   THR A  96      68.409  51.000  65.277  1.00 91.21           N
ATOM    740  CA  THR A  96      68.646  50.781  66.696  1.00 91.21           C
ATOM    741  CB  THR A  96      68.073  51.871  67.557  1.00 91.21           C
ATOM    742  OG1 THR A  96      68.625  53.126  67.185  1.00 91.21           O
ATOM    743  CG2 THR A  96      68.402  51.576  69.030  1.00 91.21           C
ATOM    744  C   THR A  96      68.086  49.467  67.161  1.00 91.21           C
ATOM    745  O   THR A  96      66.878  49.244  67.172  1.00 91.21           O
ATOM    746  N   SER A  97      68.998  48.577  67.601  1.00 61.07           N
ATOM    747  CA  SER A  97      68.722  47.215  67.963  1.00 61.07           C
ATOM    748  CB  SER A  97      70.012  46.416  68.192  1.00 61.07           C
ATOM    749  OG  SER A  97      70.770  46.387  66.991  1.00 61.07           O
ATOM    750  C   SER A  97      67.877  47.111  69.202  1.00 61.07           C
ATOM    751  O   SER A  97      67.241  46.086  69.438  1.00 61.07           O
ATOM    752  N   SER A  98      67.886  48.136  70.067  1.00 91.40           N
ATOM    753  CA  SER A  98      67.105  48.075  71.271  1.00 91.40           C
ATOM    754  CB  SER A  98      67.544  49.123  72.306  1.00 91.40           C
ATOM    755  OG  SER A  98      68.900  48.907  72.666  1.00 91.40           O
ATOM    756  C   SER A  98      65.654  48.333  70.982  1.00 91.40           C
ATOM    757  O   SER A  98      64.783  47.920  71.745  1.00 91.40           O
ATOM    758  N   SER A  99      65.365  49.016  69.859  1.00 47.54           N
ATOM    759  CA  SER A  99      64.047  49.490  69.531  1.00 47.54           C
ATOM    760  CB  SER A  99      64.031  50.339  68.251  1.00 47.54           C
ATOM    761  OG  SER A  99      64.811  51.508  68.448  1.00 47.54           O
ATOM    762  C   SER A  99      63.080  48.367  69.336  1.00 47.54           C
ATOM    763  O   SER A  99      61.872  48.562  69.474  1.00 47.54           O
ATOM    764  N   SER A 100      63.565  47.167  68.983  1.00 22.20           N
ATOM    765  CA  SER A 100      62.651  46.084  68.787  1.00 22.20           C
ATOM    766  CB  SER A 100      63.351  44.760  68.449  1.00 22.20           C
ATOM    767  OG  SER A 100      64.028  44.874  67.207  1.00 22.20           O
ATOM    768  C   SER A 100      61.912  45.892  70.102  1.00 22.20           C
ATOM    769  O   SER A 100      60.659  46.020  70.097  1.00 22.20           O
ATOM    770  OXT SER A 100      62.589  45.615  71.128  1.00 22.20           O
TER
END
