# Supplementary material for: Effective Identification of Bacterial Type III Secretion Signals Using Joint Element Features
Source: PLoS One. 2013 Apr 4;8(4):e59754. doi: 10.1371/journal.pone.0059754 (PMC3617162; doi:10.1371/journal.pone.0059754)
Supplement: Zip file S1 — Predicted 3D structure of T3S and non-T3S signal sequences. (ZIP) [file pone.0059754.s017.zip › Supplemental_Zip_FileS1.Predicted_structure/Pos/model39.pdb]

HEADER protein
METHOD
METHOD    The models are generated by I-TASSER which combines the
METHOD    methods of threading, ab initio modeling and structural
METHOD    refinement. The procedure is fully automated.
METHOD
METHOD    Please cite following articles when you use the I-TASSER server:
METHOD 1. Ambrish Roy, Alper Kucukural, Yang Zhang. I-TASSER: a unified
METHOD    platform for automated protein structure and function prediction.
METHOD    Nature Protocols, vol 5, 725-738 (2010). 
METHOD 2. Yang Zhang. I-TASSER server for protein 3D structure prediction.
METHOD    BMC Bioinformatics, vol 9, 40 (2008).
METHOD
MODEL  1
REMARK PARENT N/A (Threading alignments from the templates are below the Z-score cut-off)
ATOM      1  N   LYS A   1      61.697  71.629  60.778  1.00124.22           N
ATOM      2  CA  LYS A   1      60.373  71.214  60.261  1.00124.22           C
ATOM      3  CB  LYS A   1      59.911  72.205  59.173  1.00124.22           C
ATOM      4  CG  LYS A   1      58.662  71.743  58.414  1.00124.22           C
ATOM      5  CD  LYS A   1      58.168  72.691  57.327  1.00124.22           C
ATOM      6  CE  LYS A   1      57.476  71.931  56.196  1.00124.22           C
ATOM      7  NZ  LYS A   1      58.429  70.966  55.614  1.00124.22           N
ATOM      8  C   LYS A   1      60.368  69.858  59.617  1.00124.22           C
ATOM      9  O   LYS A   1      59.298  69.287  59.405  1.00124.22           O
ATOM     10  N   ILE A   2      61.564  69.304  59.323  1.00163.58           N
ATOM     11  CA  ILE A   2      61.731  68.079  58.577  1.00163.58           C
ATOM     12  CB  ILE A   2      60.658  67.024  58.733  1.00163.58           C
ATOM     13  CG2 ILE A   2      60.861  65.987  57.614  1.00163.58           C
ATOM     14  CG1 ILE A   2      60.654  66.413  60.148  1.00163.58           C
ATOM     15  CD1 ILE A   2      60.219  67.383  61.245  1.00163.58           C
ATOM     16  C   ILE A   2      61.787  68.486  57.140  1.00163.58           C
ATOM     17  O   ILE A   2      61.046  69.372  56.715  1.00163.58           O
ATOM     18  N   HIS A   3      62.705  67.880  56.358  1.00 86.49           N
ATOM     19  CA  HIS A   3      62.863  68.311  55.001  1.00 86.49           C
ATOM     20  ND1 HIS A   3      65.069  68.318  52.365  1.00 86.49           N
ATOM     21  CG  HIS A   3      64.531  69.200  53.278  1.00 86.49           C
ATOM     22  CB  HIS A   3      64.280  68.847  54.713  1.00 86.49           C
ATOM     23  NE2 HIS A   3      64.715  70.221  51.273  1.00 86.49           N
ATOM     24  CD2 HIS A   3      64.321  70.358  52.592  1.00 86.49           C
ATOM     25  CE1 HIS A   3      65.157  68.979  51.185  1.00 86.49           C
ATOM     26  C   HIS A   3      62.589  67.227  53.996  1.00 86.49           C
ATOM     27  O   HIS A   3      63.471  66.450  53.636  1.00 86.49           O
ATOM     28  N   ILE A   4      61.332  67.167  53.522  1.00216.71           N
ATOM     29  CA  ILE A   4      60.953  66.442  52.341  1.00216.71           C
ATOM     30  CB  ILE A   4      59.605  65.771  52.389  1.00216.71           C
ATOM     31  CG2 ILE A   4      59.746  64.470  53.181  1.00216.71           C
ATOM     32  CG1 ILE A   4      58.494  66.725  52.861  1.00216.71           C
ATOM     33  CD1 ILE A   4      58.626  67.153  54.325  1.00216.71           C
ATOM     34  C   ILE A   4      60.929  67.563  51.352  1.00216.71           C
ATOM     35  O   ILE A   4      60.620  68.650  51.838  1.00216.71           O
ATOM     36  N   PRO A   5      61.174  67.558  50.054  1.00108.65           N
ATOM     37  CA  PRO A   5      61.348  66.479  49.099  1.00108.65           C
ATOM     38  CD  PRO A   5      61.566  68.835  49.473  1.00108.65           C
ATOM     39  CB  PRO A   5      61.459  67.169  47.740  1.00108.65           C
ATOM     40  CG  PRO A   5      62.117  68.515  48.077  1.00108.65           C
ATOM     41  C   PRO A   5      62.473  65.490  49.186  1.00108.65           C
ATOM     42  O   PRO A   5      62.371  64.493  48.471  1.00108.65           O
ATOM     43  N   SER A   6      63.540  65.719  49.976  1.00 39.52           N
ATOM     44  CA  SER A   6      64.679  64.835  49.923  1.00 39.52           C
ATOM     45  CB  SER A   6      65.748  65.143  50.989  1.00 39.52           C
ATOM     46  OG  SER A   6      66.384  66.379  50.701  1.00 39.52           O
ATOM     47  C   SER A   6      64.234  63.427  50.154  1.00 39.52           C
ATOM     48  O   SER A   6      64.692  62.504  49.481  1.00 39.52           O
ATOM     49  N   ALA A   7      63.311  63.236  51.109  1.00 35.50           N
ATOM     50  CA  ALA A   7      62.803  61.935  51.423  1.00 35.50           C
ATOM     51  CB  ALA A   7      61.806  61.968  52.595  1.00 35.50           C
ATOM     52  C   ALA A   7      62.058  61.378  50.246  1.00 35.50           C
ATOM     53  O   ALA A   7      62.215  60.208  49.902  1.00 35.50           O
ATOM     54  N   ALA A   8      61.240  62.214  49.579  1.00 35.04           N
ATOM     55  CA  ALA A   8      60.394  61.723  48.526  1.00 35.04           C
ATOM     56  CB  ALA A   8      59.524  62.823  47.896  1.00 35.04           C
ATOM     57  C   ALA A   8      61.233  61.135  47.436  1.00 35.04           C
ATOM     58  O   ALA A   8      60.936  60.052  46.934  1.00 35.04           O
ATOM     59  N   SER A   9      62.325  61.824  47.061  1.00 34.52           N
ATOM     60  CA  SER A   9      63.170  61.382  45.987  1.00 34.52           C
ATOM     61  CB  SER A   9      64.375  62.327  45.790  1.00 34.52           C
ATOM     62  OG  SER A   9      65.235  61.861  44.760  1.00 34.52           O
ATOM     63  C   SER A   9      63.702  60.028  46.332  1.00 34.52           C
ATOM     64  O   SER A   9      63.659  59.105  45.521  1.00 34.52           O
ATOM     65  N   ASN A  10      64.174  59.871  47.579  1.00 69.93           N
ATOM     66  CA  ASN A  10      64.817  58.667  48.019  1.00 69.93           C
ATOM     67  CB  ASN A  10      65.295  58.810  49.474  1.00 69.93           C
ATOM     68  CG  ASN A  10      66.506  57.924  49.704  1.00 69.93           C
ATOM     69  OD1 ASN A  10      66.931  57.737  50.843  1.00 69.93           O
ATOM     70  ND2 ASN A  10      67.097  57.401  48.596  1.00 69.93           N
ATOM     71  C   ASN A  10      63.834  57.537  47.955  1.00 69.93           C
ATOM     72  O   ASN A  10      64.198  56.406  47.639  1.00 69.93           O
ATOM     73  N   ILE A  11      62.561  57.815  48.292  1.00115.63           N
ATOM     74  CA  ILE A  11      61.509  56.836  48.311  1.00115.63           C
ATOM     75  CB  ILE A  11      60.269  57.396  48.942  1.00115.63           C
ATOM     76  CG2 ILE A  11      59.152  56.345  48.872  1.00115.63           C
ATOM     77  CG1 ILE A  11      60.601  57.852  50.375  1.00115.63           C
ATOM     78  CD1 ILE A  11      61.193  56.752  51.254  1.00115.63           C
ATOM     79  C   ILE A  11      61.194  56.351  46.923  1.00115.63           C
ATOM     80  O   ILE A  11      60.947  55.162  46.726  1.00115.63           O
ATOM     81  N   VAL A  12      61.156  57.256  45.924  1.00118.12           N
ATOM     82  CA  VAL A  12      60.824  56.879  44.575  1.00118.12           C
ATOM     83  CB  VAL A  12      60.722  58.082  43.673  1.00118.12           C
ATOM     84  CG1 VAL A  12      60.346  57.641  42.255  1.00118.12           C
ATOM     85  CG2 VAL A  12      59.743  59.083  44.301  1.00118.12           C
ATOM     86  C   VAL A  12      61.911  55.980  44.070  1.00118.12           C
ATOM     87  O   VAL A  12      61.652  54.979  43.399  1.00118.12           O
ATOM     88  N   ASP A  13      63.171  56.323  44.396  1.00 49.28           N
ATOM     89  CA  ASP A  13      64.274  55.513  43.976  1.00 49.28           C
ATOM     90  CB  ASP A  13      65.637  56.025  44.472  1.00 49.28           C
ATOM     91  CG  ASP A  13      65.926  57.353  43.800  1.00 49.28           C
ATOM     92  OD1 ASP A  13      64.951  58.015  43.352  1.00 49.28           O
ATOM     93  OD2 ASP A  13      67.124  57.729  43.727  1.00 49.28           O
ATOM     94  C   ASP A  13      64.070  54.173  44.605  1.00 49.28           C
ATOM     95  O   ASP A  13      64.215  53.138  43.964  1.00 49.28           O
ATOM     96  N   GLY A  14      63.656  54.167  45.881  1.00 51.05           N
ATOM     97  CA  GLY A  14      63.486  52.961  46.636  1.00 51.05           C
ATOM     98  C   GLY A  14      62.466  52.087  45.979  1.00 51.05           C
ATOM     99  O   GLY A  14      62.476  50.876  46.189  1.00 51.05           O
ATOM    100  N   ASN A  15      61.471  52.675  45.289  1.00 96.50           N
ATOM    101  CA  ASN A  15      60.491  51.846  44.643  1.00 96.50           C
ATOM    102  CB  ASN A  15      59.181  52.584  44.325  1.00 96.50           C
ATOM    103  CG  ASN A  15      58.043  51.569  44.383  1.00 96.50           C
ATOM    104  OD1 ASN A  15      57.068  51.803  45.095  1.00 96.50           O
ATOM    105  ND2 ASN A  15      58.160  50.425  43.656  1.00 96.50           N
ATOM    106  C   ASN A  15      61.027  51.258  43.363  1.00 96.50           C
ATOM    107  O   ASN A  15      60.728  50.110  43.035  1.00 96.50           O
ATOM    108  N   SER A  16      61.826  52.041  42.600  1.00 70.26           N
ATOM    109  CA  SER A  16      62.269  51.636  41.289  1.00 70.26           C
ATOM    110  CB  SER A  16      62.994  52.749  40.500  1.00 70.26           C
ATOM    111  OG  SER A  16      62.103  53.813  40.214  1.00 70.26           O
ATOM    112  C   SER A  16      63.125  50.391  41.282  1.00 70.26           C
ATOM    113  O   SER A  16      62.698  49.425  40.650  1.00 70.26           O
ATOM    114  N   PRO A  17      64.280  50.285  41.912  1.00 88.46           N
ATOM    115  CA  PRO A  17      64.993  49.047  41.761  1.00 88.46           C
ATOM    116  CD  PRO A  17      65.219  51.394  42.001  1.00 88.46           C
ATOM    117  CB  PRO A  17      66.410  49.296  42.265  1.00 88.46           C
ATOM    118  CG  PRO A  17      66.627  50.780  41.932  1.00 88.46           C
ATOM    119  C   PRO A  17      64.297  47.858  42.339  1.00 88.46           C
ATOM    120  O   PRO A  17      64.538  46.755  41.849  1.00 88.46           O
ATOM    121  N   PRO A  18      63.485  47.999  43.343  1.00 81.14           N
ATOM    122  CA  PRO A  18      62.777  46.836  43.788  1.00 81.14           C
ATOM    123  CD  PRO A  18      63.817  48.867  44.462  1.00 81.14           C
ATOM    124  CB  PRO A  18      62.163  47.196  45.133  1.00 81.14           C
ATOM    125  CG  PRO A  18      63.185  48.195  45.701  1.00 81.14           C
ATOM    126  C   PRO A  18      61.826  46.377  42.732  1.00 81.14           C
ATOM    127  O   PRO A  18      61.465  45.201  42.746  1.00 81.14           O
ATOM    128  N   SER A  19      61.392  47.291  41.836  1.00101.77           N
ATOM    129  CA  SER A  19      60.543  46.970  40.721  1.00101.77           C
ATOM    130  CB  SER A  19      60.112  48.216  39.921  1.00101.77           C
ATOM    131  OG  SER A  19      59.451  49.149  40.763  1.00101.77           O
ATOM    132  C   SER A  19      61.359  46.135  39.773  1.00101.77           C
ATOM    133  O   SER A  19      60.837  45.262  39.082  1.00101.77           O
ATOM    134  N   ASP A  20      62.670  46.441  39.697  1.00113.32           N
ATOM    135  CA  ASP A  20      63.632  45.786  38.854  1.00113.32           C
ATOM    136  CB  ASP A  20      64.982  46.512  38.948  1.00113.32           C
ATOM    137  CG  ASP A  20      65.894  46.090  37.814  1.00113.32           C
ATOM    138  OD1 ASP A  20      66.469  44.970  37.881  1.00113.32           O
ATOM    139  OD2 ASP A  20      66.046  46.906  36.870  1.00113.32           O
ATOM    140  C   ASP A  20      63.838  44.374  39.326  1.00113.32           C
ATOM    141  O   ASP A  20      63.885  43.434  38.534  1.00113.32           O
ATOM    142  N   ILE A  21      63.931  44.213  40.659  1.00117.84           N
ATOM    143  CA  ILE A  21      64.198  42.991  41.369  1.00117.84           C
ATOM    144  CB  ILE A  21      64.240  43.158  42.860  1.00117.84           C
ATOM    145  CG2 ILE A  21      64.398  41.755  43.477  1.00117.84           C
ATOM    146  CG1 ILE A  21      65.351  44.134  43.272  1.00117.84           C
ATOM    147  CD1 ILE A  21      66.744  43.647  42.884  1.00117.84           C
ATOM    148  C   ILE A  21      63.096  42.020  41.096  1.00117.84           C
ATOM    149  O   ILE A  21      63.308  40.810  41.141  1.00117.84           O
ATOM    150  N   GLN A  22      61.892  42.538  40.800  1.00 89.90           N
ATOM    151  CA  GLN A  22      60.713  41.745  40.605  1.00 89.90           C
ATOM    152  CB  GLN A  22      60.958  40.476  39.766  1.00 89.90           C
ATOM    153  CG  GLN A  22      61.366  40.764  38.319  1.00 89.90           C
ATOM    154  CD  GLN A  22      60.247  41.549  37.645  1.00 89.90           C
ATOM    155  OE1 GLN A  22      59.090  41.134  37.625  1.00 89.90           O
ATOM    156  NE2 GLN A  22      60.612  42.724  37.066  1.00 89.90           N
ATOM    157  C   GLN A  22      60.092  41.333  41.907  1.00 89.90           C
ATOM    158  O   GLN A  22      59.403  40.315  41.964  1.00 89.90           O
ATOM    159  N   ALA A  23      60.309  42.111  42.992  1.00 77.44           N
ATOM    160  CA  ALA A  23      59.555  41.851  44.192  1.00 77.44           C
ATOM    161  CB  ALA A  23      60.037  42.639  45.421  1.00 77.44           C
ATOM    162  C   ALA A  23      58.164  42.316  43.881  1.00 77.44           C
ATOM    163  O   ALA A  23      58.003  43.289  43.151  1.00 77.44           O
ATOM    164  N   LYS A  24      57.122  41.542  44.254  1.00178.36           N
ATOM    165  CA  LYS A  24      55.770  42.007  44.089  1.00178.36           C
ATOM    166  CB  LYS A  24      54.831  40.863  43.696  1.00178.36           C
ATOM    167  CG  LYS A  24      55.221  40.353  42.304  1.00178.36           C
ATOM    168  CD  LYS A  24      55.192  41.467  41.251  1.00178.36           C
ATOM    169  CE  LYS A  24      55.835  41.100  39.911  1.00178.36           C
ATOM    170  NZ  LYS A  24      57.303  41.288  39.971  1.00178.36           N
ATOM    171  C   LYS A  24      55.279  42.779  45.282  1.00178.36           C
ATOM    172  O   LYS A  24      54.816  43.914  45.158  1.00178.36           O
ATOM    173  N   GLU A  25      55.371  42.169  46.485  1.00110.94           N
ATOM    174  CA  GLU A  25      55.056  42.871  47.693  1.00110.94           C
ATOM    175  CB  GLU A  25      54.785  41.934  48.891  1.00110.94           C
ATOM    176  CG  GLU A  25      53.518  41.088  48.764  1.00110.94           C
ATOM    177  CD  GLU A  25      52.332  42.009  49.005  1.00110.94           C
ATOM    178  OE1 GLU A  25      52.544  43.149  49.494  1.00110.94           O
ATOM    179  OE2 GLU A  25      51.188  41.580  48.695  1.00110.94           O
ATOM    180  C   GLU A  25      56.345  43.561  47.981  1.00110.94           C
ATOM    181  O   GLU A  25      57.397  42.928  47.919  1.00110.94           O
ATOM    182  N   VAL A  26      56.334  44.877  48.254  1.00158.99           N
ATOM    183  CA  VAL A  26      57.611  45.449  48.546  1.00158.99           C
ATOM    184  CB  VAL A  26      58.293  46.002  47.321  1.00158.99           C
ATOM    185  CG1 VAL A  26      57.332  46.927  46.554  1.00158.99           C
ATOM    186  CG2 VAL A  26      59.558  46.736  47.787  1.00158.99           C
ATOM    187  C   VAL A  26      57.501  46.563  49.534  1.00158.99           C
ATOM    188  O   VAL A  26      57.313  47.724  49.171  1.00158.99           O
ATOM    189  N   SER A  27      57.639  46.242  50.830  1.00 64.85           N
ATOM    190  CA  SER A  27      57.775  47.311  51.751  1.00 64.85           C
ATOM    191  CB  SER A  27      57.668  46.878  53.222  1.00 64.85           C
ATOM    192  OG  SER A  27      57.814  48.006  54.071  1.00 64.85           O
ATOM    193  C   SER A  27      59.179  47.756  51.510  1.00 64.85           C
ATOM    194  O   SER A  27      60.044  46.943  51.188  1.00 64.85           O
ATOM    195  N   PHE A  28      59.446  49.065  51.656  1.00119.43           N
ATOM    196  CA  PHE A  28      60.784  49.575  51.554  1.00119.43           C
ATOM    197  CB  PHE A  28      60.825  51.114  51.689  1.00119.43           C
ATOM    198  CG  PHE A  28      59.929  51.729  50.668  1.00119.43           C
ATOM    199  CD1 PHE A  28      58.591  51.903  50.941  1.00119.43           C
ATOM    200  CD2 PHE A  28      60.417  52.141  49.450  1.00119.43           C
ATOM    201  CE1 PHE A  28      57.750  52.472  50.014  1.00119.43           C
ATOM    202  CE2 PHE A  28      59.578  52.711  48.520  1.00119.43           C
ATOM    203  CZ  PHE A  28      58.244  52.884  48.801  1.00119.43           C
ATOM    204  C   PHE A  28      61.474  48.994  52.760  1.00119.43           C
ATOM    205  O   PHE A  28      60.754  48.460  53.606  1.00119.43           O
ATOM    206  N   PRO A  29      62.807  49.070  52.875  1.00101.06           N
ATOM    207  CA  PRO A  29      63.584  48.461  53.945  1.00101.06           C
ATOM    208  CD  PRO A  29      63.599  50.022  52.114  1.00101.06           C
ATOM    209  CB  PRO A  29      64.933  49.174  53.953  1.00101.06           C
ATOM    210  CG  PRO A  29      65.055  49.768  52.540  1.00101.06           C
ATOM    211  C   PRO A  29      62.853  48.585  55.243  1.00101.06           C
ATOM    212  O   PRO A  29      62.446  49.679  55.629  1.00101.06           O
ATOM    213  N   PRO A  30      62.743  47.466  55.896  1.00139.04           N
ATOM    214  CA  PRO A  30      61.715  47.232  56.868  1.00139.04           C
ATOM    215  CD  PRO A  30      63.878  46.571  56.062  1.00139.04           C
ATOM    216  CB  PRO A  30      62.089  45.907  57.544  1.00139.04           C
ATOM    217  CG  PRO A  30      63.620  45.845  57.391  1.00139.04           C
ATOM    218  C   PRO A  30      61.256  48.312  57.811  1.00139.04           C
ATOM    219  O   PRO A  30      60.050  48.553  57.755  1.00139.04           O
ATOM    220  N   PRO A  31      62.024  48.949  58.656  1.00150.37           N
ATOM    221  CA  PRO A  31      61.408  49.909  59.546  1.00150.37           C
ATOM    222  CD  PRO A  31      63.069  48.209  59.349  1.00150.37           C
ATOM    223  CB  PRO A  31      61.850  49.511  60.949  1.00150.37           C
ATOM    224  CG  PRO A  31      63.222  48.867  60.721  1.00150.37           C
ATOM    225  C   PRO A  31      61.814  51.321  59.314  1.00150.37           C
ATOM    226  O   PRO A  31      62.628  51.601  58.435  1.00150.37           O
ATOM    227  N   GLU A  32      61.306  52.201  60.201  1.00301.57           N
ATOM    228  CA  GLU A  32      61.625  53.591  60.201  1.00301.57           C
ATOM    229  CB  GLU A  32      63.133  53.899  60.204  1.00301.57           C
ATOM    230  CG  GLU A  32      63.414  55.396  60.325  1.00301.57           C
ATOM    231  CD  GLU A  32      62.852  55.860  61.661  1.00301.57           C
ATOM    232  OE1 GLU A  32      62.583  54.994  62.535  1.00301.57           O
ATOM    233  OE2 GLU A  32      62.679  57.099  61.818  1.00301.57           O
ATOM    234  C   GLU A  32      60.995  54.180  58.996  1.00301.57           C
ATOM    235  O   GLU A  32      60.654  53.472  58.050  1.00301.57           O
ATOM    236  N   ILE A  33      60.771  55.502  59.025  1.00162.50           N
ATOM    237  CA  ILE A  33      60.123  56.089  57.900  1.00162.50           C
ATOM    238  CB  ILE A  33      58.705  56.454  58.240  1.00162.50           C
ATOM    239  CG2 ILE A  33      58.020  55.123  58.591  1.00162.50           C
ATOM    240  CG1 ILE A  33      58.614  57.450  59.411  1.00162.50           C
ATOM    241  CD1 ILE A  33      58.995  56.842  60.762  1.00162.50           C
ATOM    242  C   ILE A  33      60.920  57.269  57.413  1.00162.50           C
ATOM    243  O   ILE A  33      61.001  58.307  58.057  1.00162.50           O
ATOM    244  N   PRO A  34      61.479  57.132  56.242  1.00 92.21           N
ATOM    245  CA  PRO A  34      62.326  58.166  55.701  1.00 92.21           C
ATOM    246  CD  PRO A  34      61.893  55.811  55.797  1.00 92.21           C
ATOM    247  CB  PRO A  34      63.011  57.537  54.491  1.00 92.21           C
ATOM    248  CG  PRO A  34      63.097  56.046  54.869  1.00 92.21           C
ATOM    249  C   PRO A  34      61.663  59.488  55.421  1.00 92.21           C
ATOM    250  O   PRO A  34      62.384  60.475  55.265  1.00 92.21           O
ATOM    251  N   ALA A  35      60.323  59.539  55.260  1.00 82.45           N
ATOM    252  CA  ALA A  35      59.696  60.803  54.979  1.00 82.45           C
ATOM    253  CB  ALA A  35      58.259  60.657  54.434  1.00 82.45           C
ATOM    254  C   ALA A  35      59.680  61.783  56.141  1.00 82.45           C
ATOM    255  O   ALA A  35      60.129  62.915  55.971  1.00 82.45           O
ATOM    256  N   PRO A  36      59.240  61.406  57.326  1.00203.39           N
ATOM    257  CA  PRO A  36      59.098  62.347  58.421  1.00203.39           C
ATOM    258  CD  PRO A  36      58.263  60.328  57.433  1.00203.39           C
ATOM    259  CB  PRO A  36      58.160  61.686  59.432  1.00203.39           C
ATOM    260  CG  PRO A  36      57.327  60.712  58.589  1.00203.39           C
ATOM    261  C   PRO A  36      60.360  62.820  59.070  1.00203.39           C
ATOM    262  O   PRO A  36      60.264  63.563  60.044  1.00203.39           O
ATOM    263  N   GLY A  37      61.539  62.338  58.651  1.00 63.29           N
ATOM    264  CA  GLY A  37      62.748  62.897  59.185  1.00 63.29           C
ATOM    265  C   GLY A  37      63.213  62.170  60.410  1.00 63.29           C
ATOM    266  O   GLY A  37      64.291  62.500  60.899  1.00 63.29           O
ATOM    267  N   THR A  38      62.400  61.228  60.954  1.00188.33           N
ATOM    268  CA  THR A  38      62.702  60.367  62.084  1.00188.33           C
ATOM    269  CB  THR A  38      64.116  60.417  62.623  1.00188.33           C
ATOM    270  OG1 THR A  38      64.408  59.271  63.404  1.00188.33           O
ATOM    271  CG2 THR A  38      64.263  61.669  63.503  1.00188.33           C
ATOM    272  C   THR A  38      61.768  60.787  63.192  1.00188.33           C
ATOM    273  O   THR A  38      61.107  61.813  63.055  1.00188.33           O
ATOM    274  N   PRO A  39      61.663  60.040  64.275  1.00158.86           N
ATOM    275  CA  PRO A  39      60.735  60.420  65.321  1.00158.86           C
ATOM    276  CD  PRO A  39      61.728  58.591  64.137  1.00158.86           C
ATOM    277  CB  PRO A  39      60.583  59.181  66.202  1.00158.86           C
ATOM    278  CG  PRO A  39      60.794  58.017  65.215  1.00158.86           C
ATOM    279  C   PRO A  39      60.911  61.713  66.088  1.00158.86           C
ATOM    280  O   PRO A  39      61.336  61.706  67.241  1.00158.86           O
ATOM    281  N   ALA A  40      60.542  62.821  65.432  1.00134.76           N
ATOM    282  CA  ALA A  40      60.384  64.213  65.772  1.00134.76           C
ATOM    283  CB  ALA A  40      60.467  65.153  64.554  1.00134.76           C
ATOM    284  C   ALA A  40      59.048  64.438  66.435  1.00134.76           C
ATOM    285  O   ALA A  40      58.691  65.580  66.719  1.00134.76           O
ATOM    286  N   ALA A  41      58.288  63.364  66.736  1.00135.43           N
ATOM    287  CA  ALA A  41      56.848  63.231  66.742  1.00135.43           C
ATOM    288  CB  ALA A  41      56.373  62.086  67.652  1.00135.43           C
ATOM    289  C   ALA A  41      55.996  64.423  67.078  1.00135.43           C
ATOM    290  O   ALA A  41      55.032  64.546  66.324  1.00135.43           O
ATOM    291  N   PRO A  42      56.126  65.318  68.008  1.00171.65           N
ATOM    292  CA  PRO A  42      55.090  66.331  68.103  1.00171.65           C
ATOM    293  CD  PRO A  42      56.660  64.974  69.312  1.00171.65           C
ATOM    294  CB  PRO A  42      55.373  67.058  69.411  1.00171.65           C
ATOM    295  CG  PRO A  42      55.976  65.945  70.293  1.00171.65           C
ATOM    296  C   PRO A  42      54.898  67.214  66.891  1.00171.65           C
ATOM    297  O   PRO A  42      53.818  67.784  66.729  1.00171.65           O
ATOM    298  N   VAL A  43      55.913  67.309  66.016  1.00 67.01           N
ATOM    299  CA  VAL A  43      55.899  68.114  64.821  1.00 67.01           C
ATOM    300  CB  VAL A  43      57.211  68.091  64.089  1.00 67.01           C
ATOM    301  CG1 VAL A  43      58.282  68.754  64.971  1.00 67.01           C
ATOM    302  CG2 VAL A  43      57.541  66.635  63.724  1.00 67.01           C
ATOM    303  C   VAL A  43      54.848  67.618  63.866  1.00 67.01           C
ATOM    304  O   VAL A  43      54.354  68.383  63.039  1.00 67.01           O
ATOM    305  N   LEU A  44      54.462  66.332  63.952  1.00124.28           N
ATOM    306  CA  LEU A  44      53.548  65.759  62.997  1.00124.28           C
ATOM    307  CB  LEU A  44      53.188  64.291  63.276  1.00124.28           C
ATOM    308  CG  LEU A  44      54.264  63.301  62.801  1.00124.28           C
ATOM    309  CD1 LEU A  44      54.339  63.274  61.266  1.00124.28           C
ATOM    310  CD2 LEU A  44      55.627  63.596  63.439  1.00124.28           C
ATOM    311  C   LEU A  44      52.261  66.519  62.923  1.00124.28           C
ATOM    312  O   LEU A  44      51.607  66.510  61.882  1.00124.28           O
ATOM    313  N   LEU A  45      51.828  67.143  64.027  1.00 68.45           N
ATOM    314  CA  LEU A  45      50.582  67.858  64.078  1.00 68.45           C
ATOM    315  CB  LEU A  45      50.177  68.221  65.514  1.00 68.45           C
ATOM    316  CG  LEU A  45      49.852  66.954  66.326  1.00 68.45           C
ATOM    317  CD1 LEU A  45      49.387  67.281  67.754  1.00 68.45           C
ATOM    318  CD2 LEU A  45      48.869  66.055  65.556  1.00 68.45           C
ATOM    319  C   LEU A  45      50.563  69.100  63.221  1.00 68.45           C
ATOM    320  O   LEU A  45      49.491  69.503  62.776  1.00 68.45           O
ATOM    321  N   THR A  46      51.720  69.758  62.984  1.00 56.24           N
ATOM    322  CA  THR A  46      51.765  71.027  62.290  1.00 56.24           C
ATOM    323  CB  THR A  46      53.156  71.580  62.197  1.00 56.24           C
ATOM    324  OG1 THR A  46      53.701  71.719  63.501  1.00 56.24           O
ATOM    325  CG2 THR A  46      53.105  72.951  61.499  1.00 56.24           C
ATOM    326  C   THR A  46      51.219  70.915  60.895  1.00 56.24           C
ATOM    327  O   THR A  46      51.560  70.015  60.128  1.00 56.24           O
ATOM    328  N   PRO A  47      50.367  71.852  60.557  1.00141.91           N
ATOM    329  CA  PRO A  47      49.728  71.859  59.266  1.00141.91           C
ATOM    330  CD  PRO A  47      49.555  72.517  61.561  1.00141.91           C
ATOM    331  CB  PRO A  47      48.568  72.858  59.373  1.00141.91           C
ATOM    332  CG  PRO A  47      48.746  73.536  60.748  1.00141.91           C
ATOM    333  C   PRO A  47      50.657  72.047  58.101  1.00141.91           C
ATOM    334  O   PRO A  47      50.332  71.567  57.015  1.00141.91           O
ATOM    335  N   GLU A  48      51.789  72.756  58.279  1.00116.10           N
ATOM    336  CA  GLU A  48      52.742  72.921  57.217  1.00116.10           C
ATOM    337  CB  GLU A  48      53.864  73.901  57.618  1.00116.10           C
ATOM    338  CG  GLU A  48      55.236  73.673  56.973  1.00116.10           C
ATOM    339  CD  GLU A  48      55.229  73.962  55.481  1.00116.10           C
ATOM    340  OE1 GLU A  48      54.473  73.267  54.746  1.00116.10           O
ATOM    341  OE2 GLU A  48      55.994  74.860  55.049  1.00116.10           O
ATOM    342  C   GLU A  48      53.349  71.597  56.894  1.00116.10           C
ATOM    343  O   GLU A  48      53.406  71.193  55.734  1.00116.10           O
ATOM    344  N   GLN A  49      53.801  70.865  57.926  1.00 75.02           N
ATOM    345  CA  GLN A  49      54.440  69.604  57.684  1.00 75.02           C
ATOM    346  CB  GLN A  49      55.159  69.016  58.904  1.00 75.02           C
ATOM    347  CG  GLN A  49      55.764  67.638  58.619  1.00 75.02           C
ATOM    348  CD  GLN A  49      56.640  67.706  57.372  1.00 75.02           C
ATOM    349  OE1 GLN A  49      57.016  68.776  56.895  1.00 75.02           O
ATOM    350  NE2 GLN A  49      56.977  66.509  56.821  1.00 75.02           N
ATOM    351  C   GLN A  49      53.451  68.605  57.197  1.00 75.02           C
ATOM    352  O   GLN A  49      53.779  67.757  56.368  1.00 75.02           O
ATOM    353  N   ILE A  50      52.214  68.667  57.715  1.00126.17           N
ATOM    354  CA  ILE A  50      51.221  67.713  57.333  1.00126.17           C
ATOM    355  CB  ILE A  50      49.966  67.846  58.144  1.00126.17           C
ATOM    356  CG2 ILE A  50      49.174  69.070  57.662  1.00126.17           C
ATOM    357  CG1 ILE A  50      49.191  66.523  58.107  1.00126.17           C
ATOM    358  CD1 ILE A  50      49.909  65.398  58.855  1.00126.17           C
ATOM    359  C   ILE A  50      50.956  67.881  55.871  1.00126.17           C
ATOM    360  O   ILE A  50      50.811  66.898  55.146  1.00126.17           O
ATOM    361  N   ARG A  51      50.904  69.140  55.398  1.00127.22           N
ATOM    362  CA  ARG A  51      50.660  69.395  54.012  1.00127.22           C
ATOM    363  CB  ARG A  51      50.595  70.888  53.667  1.00127.22           C
ATOM    364  CG  ARG A  51      50.563  71.039  52.156  1.00127.22           C
ATOM    365  CD  ARG A  51      49.432  70.190  51.597  1.00127.22           C
ATOM    366  NE  ARG A  51      49.651  69.988  50.145  1.00127.22           N
ATOM    367  CZ  ARG A  51      48.791  69.153  49.498  1.00127.22           C
ATOM    368  NH1 ARG A  51      47.857  68.459  50.212  1.00127.22           N
ATOM    369  NH2 ARG A  51      48.832  69.033  48.141  1.00127.22           N
ATOM    370  C   ARG A  51      51.775  68.829  53.193  1.00127.22           C
ATOM    371  O   ARG A  51      51.543  68.220  52.150  1.00127.22           O
ATOM    372  N   GLN A  52      53.022  69.004  53.662  1.00 82.95           N
ATOM    373  CA  GLN A  52      54.188  68.616  52.922  1.00 82.95           C
ATOM    374  CB  GLN A  52      55.466  68.963  53.711  1.00 82.95           C
ATOM    375  CG  GLN A  52      56.710  69.199  52.854  1.00 82.95           C
ATOM    376  CD  GLN A  52      56.711  70.667  52.429  1.00 82.95           C
ATOM    377  OE1 GLN A  52      56.933  70.985  51.262  1.00 82.95           O
ATOM    378  NE2 GLN A  52      56.471  71.588  53.402  1.00 82.95           N
ATOM    379  C   GLN A  52      54.144  67.128  52.709  1.00 82.95           C
ATOM    380  O   GLN A  52      54.423  66.634  51.616  1.00 82.95           O
ATOM    381  N   GLN A  53      53.777  66.369  53.759  1.00134.52           N
ATOM    382  CA  GLN A  53      53.703  64.935  53.685  1.00134.52           C
ATOM    383  CB  GLN A  53      53.445  64.276  55.050  1.00134.52           C
ATOM    384  CG  GLN A  53      54.594  64.521  56.029  1.00134.52           C
ATOM    385  CD  GLN A  53      54.179  64.005  57.396  1.00134.52           C
ATOM    386  OE1 GLN A  53      54.950  64.035  58.354  1.00134.52           O
ATOM    387  NE2 GLN A  53      52.912  63.525  57.496  1.00134.52           N
ATOM    388  C   GLN A  53      52.597  64.553  52.753  1.00134.52           C
ATOM    389  O   GLN A  53      52.709  63.570  52.024  1.00134.52           O
ATOM    390  N   ARG A  54      51.481  65.300  52.760  1.00135.71           N
ATOM    391  CA  ARG A  54      50.436  64.959  51.844  1.00135.71           C
ATOM    392  CB  ARG A  54      49.143  65.769  52.028  1.00135.71           C
ATOM    393  CG  ARG A  54      48.128  65.059  52.922  1.00135.71           C
ATOM    394  CD  ARG A  54      47.597  63.784  52.257  1.00135.71           C
ATOM    395  NE  ARG A  54      46.943  64.190  50.980  1.00135.71           N
ATOM    396  CZ  ARG A  54      47.157  63.481  49.831  1.00135.71           C
ATOM    397  NH1 ARG A  54      47.991  62.401  49.824  1.00135.71           N
ATOM    398  NH2 ARG A  54      46.539  63.861  48.676  1.00135.71           N
ATOM    399  C   ARG A  54      50.927  65.146  50.438  1.00135.71           C
ATOM    400  O   ARG A  54      50.562  64.365  49.562  1.00135.71           O
ATOM    401  N   ASP A  55      51.751  66.182  50.166  1.00 67.71           N
ATOM    402  CA  ASP A  55      52.219  66.419  48.820  1.00 67.71           C
ATOM    403  CB  ASP A  55      53.156  67.643  48.691  1.00 67.71           C
ATOM    404  CG  ASP A  55      52.362  68.936  48.615  1.00 67.71           C
ATOM    405  OD1 ASP A  55      51.454  69.008  47.746  1.00 67.71           O
ATOM    406  OD2 ASP A  55      52.660  69.870  49.404  1.00 67.71           O
ATOM    407  C   ASP A  55      53.037  65.263  48.317  1.00 67.71           C
ATOM    408  O   ASP A  55      52.785  64.728  47.240  1.00 67.71           O
ATOM    409  N   TYR A  56      54.036  64.822  49.095  1.00 99.38           N
ATOM    410  CA  TYR A  56      54.915  63.778  48.647  1.00 99.38           C
ATOM    411  CB  TYR A  56      56.148  63.604  49.537  1.00 99.38           C
ATOM    412  CG  TYR A  56      56.836  64.879  49.227  1.00 99.38           C
ATOM    413  CD1 TYR A  56      57.439  65.026  48.000  1.00 99.38           C
ATOM    414  CD2 TYR A  56      56.867  65.917  50.128  1.00 99.38           C
ATOM    415  CE1 TYR A  56      58.065  66.197  47.657  1.00 99.38           C
ATOM    416  CE2 TYR A  56      57.494  67.092  49.788  1.00 99.38           C
ATOM    417  CZ  TYR A  56      58.104  67.230  48.561  1.00 99.38           C
ATOM    418  OH  TYR A  56      58.748  68.437  48.215  1.00 99.38           O
ATOM    419  C   TYR A  56      54.165  62.505  48.509  1.00 99.38           C
ATOM    420  O   TYR A  56      54.534  61.649  47.708  1.00 99.38           O
ATOM    421  N   ALA A  57      53.132  62.326  49.346  1.00 47.62           N
ATOM    422  CA  ALA A  57      52.281  61.182  49.237  1.00 47.62           C
ATOM    423  CB  ALA A  57      51.140  61.174  50.275  1.00 47.62           C
ATOM    424  C   ALA A  57      51.626  61.221  47.880  1.00 47.62           C
ATOM    425  O   ALA A  57      51.432  60.178  47.258  1.00 47.62           O
ATOM    426  N   ILE A  58      51.245  62.424  47.395  1.00 93.29           N
ATOM    427  CA  ILE A  58      50.564  62.534  46.131  1.00 93.29           C
ATOM    428  CB  ILE A  58      50.040  63.938  45.836  1.00 93.29           C
ATOM    429  CG2 ILE A  58      51.097  64.776  45.095  1.00 93.29           C
ATOM    430  CG1 ILE A  58      48.745  63.871  45.014  1.00 93.29           C
ATOM    431  CD1 ILE A  58      47.526  63.497  45.855  1.00 93.29           C
ATOM    432  C   ILE A  58      51.520  62.113  45.046  1.00 93.29           C
ATOM    433  O   ILE A  58      51.144  61.393  44.124  1.00 93.29           O
ATOM    434  N   HIS A  59      52.796  62.547  45.147  1.00 64.63           N
ATOM    435  CA  HIS A  59      53.834  62.295  44.182  1.00 64.63           C
ATOM    436  ND1 HIS A  59      57.348  61.783  44.167  1.00 64.63           N
ATOM    437  CG  HIS A  59      56.343  62.632  43.766  1.00 64.63           C
ATOM    438  CB  HIS A  59      55.151  62.976  44.606  1.00 64.63           C
ATOM    439  NE2 HIS A  59      57.872  62.467  42.118  1.00 64.63           N
ATOM    440  CD2 HIS A  59      56.678  63.043  42.512  1.00 64.63           C
ATOM    441  CE1 HIS A  59      58.239  61.720  43.143  1.00 64.63           C
ATOM    442  C   HIS A  59      54.086  60.825  44.082  1.00 64.63           C
ATOM    443  O   HIS A  59      54.168  60.271  42.986  1.00 64.63           O
ATOM    444  N   PHE A  60      54.202  60.161  45.243  1.00 93.18           N
ATOM    445  CA  PHE A  60      54.487  58.761  45.335  1.00 93.18           C
ATOM    446  CB  PHE A  60      54.767  58.348  46.799  1.00 93.18           C
ATOM    447  CG  PHE A  60      55.127  56.901  46.928  1.00 93.18           C
ATOM    448  CD1 PHE A  60      56.313  56.411  46.429  1.00 93.18           C
ATOM    449  CD2 PHE A  60      54.265  56.021  47.542  1.00 93.18           C
ATOM    450  CE1 PHE A  60      56.632  55.077  46.555  1.00 93.18           C
ATOM    451  CE2 PHE A  60      54.581  54.688  47.672  1.00 93.18           C
ATOM    452  CZ  PHE A  60      55.771  54.209  47.183  1.00 93.18           C
ATOM    453  C   PHE A  60      53.334  57.986  44.759  1.00 93.18           C
ATOM    454  O   PHE A  60      53.538  56.957  44.119  1.00 93.18           O
ATOM    455  N   MET A  61      52.087  58.448  44.980  1.00 85.56           N
ATOM    456  CA  MET A  61      50.933  57.767  44.459  1.00 85.56           C
ATOM    457  CB  MET A  61      49.618  58.512  44.747  1.00 85.56           C
ATOM    458  CG  MET A  61      49.260  58.720  46.220  1.00 85.56           C
ATOM    459  SD  MET A  61      47.802  59.791  46.436  1.00 85.56           S
ATOM    460  CE  MET A  61      47.673  59.639  48.239  1.00 85.56           C
ATOM    461  C   MET A  61      51.035  57.765  42.964  1.00 85.56           C
ATOM    462  O   MET A  61      50.827  56.745  42.311  1.00 85.56           O
ATOM    463  N   GLN A  62      51.397  58.922  42.384  1.00 49.40           N
ATOM    464  CA  GLN A  62      51.443  59.065  40.959  1.00 49.40           C
ATOM    465  CB  GLN A  62      51.911  60.475  40.565  1.00 49.40           C
ATOM    466  CG  GLN A  62      50.969  61.564  41.086  1.00 49.40           C
ATOM    467  CD  GLN A  62      51.657  62.919  40.969  1.00 49.40           C
ATOM    468  OE1 GLN A  62      52.873  63.001  40.810  1.00 49.40           O
ATOM    469  NE2 GLN A  62      50.859  64.017  41.065  1.00 49.40           N
ATOM    470  C   GLN A  62      52.436  58.085  40.419  1.00 49.40           C
ATOM    471  O   GLN A  62      52.178  57.414  39.420  1.00 49.40           O
ATOM    472  N   TYR A  63      53.598  57.964  41.082  1.00 74.17           N
ATOM    473  CA  TYR A  63      54.647  57.099  40.626  1.00 74.17           C
ATOM    474  CB  TYR A  63      55.953  57.266  41.421  1.00 74.17           C
ATOM    475  CG  TYR A  63      57.018  56.530  40.675  1.00 74.17           C
ATOM    476  CD1 TYR A  63      57.614  57.136  39.596  1.00 74.17           C
ATOM    477  CD2 TYR A  63      57.424  55.263  41.036  1.00 74.17           C
ATOM    478  CE1 TYR A  63      58.597  56.499  38.878  1.00 74.17           C
ATOM    479  CE2 TYR A  63      58.410  54.616  40.321  1.00 74.17           C
ATOM    480  CZ  TYR A  63      58.996  55.237  39.239  1.00 74.17           C
ATOM    481  OH  TYR A  63      60.005  54.590  38.495  1.00 74.17           O
ATOM    482  C   TYR A  63      54.232  55.652  40.720  1.00 74.17           C
ATOM    483  O   TYR A  63      54.560  54.862  39.836  1.00 74.17           O
ATOM    484  N   THR A  64      53.556  55.239  41.819  1.00 86.83           N
ATOM    485  CA  THR A  64      53.164  53.853  41.953  1.00 86.83           C
ATOM    486  CB  THR A  64      52.871  53.386  43.356  1.00 86.83           C
ATOM    487  OG1 THR A  64      51.927  54.230  43.996  1.00 86.83           O
ATOM    488  CG2 THR A  64      54.190  53.334  44.143  1.00 86.83           C
ATOM    489  C   THR A  64      52.048  53.468  41.019  1.00 86.83           C
ATOM    490  O   THR A  64      51.975  52.319  40.584  1.00 86.83           O
ATOM    491  N   ILE A  65      51.098  54.380  40.737  1.00 98.94           N
ATOM    492  CA  ILE A  65      50.076  54.073  39.771  1.00 98.94           C
ATOM    493  CB  ILE A  65      48.946  55.070  39.732  1.00 98.94           C
ATOM    494  CG2 ILE A  65      49.512  56.446  39.339  1.00 98.94           C
ATOM    495  CG1 ILE A  65      47.820  54.582  38.798  1.00 98.94           C
ATOM    496  CD1 ILE A  65      47.117  53.308  39.269  1.00 98.94           C
ATOM    497  C   ILE A  65      50.688  54.007  38.398  1.00 98.94           C
ATOM    498  O   ILE A  65      50.296  53.173  37.584  1.00 98.94           O
ATOM    499  N   ARG A  66      51.634  54.924  38.090  1.00201.25           N
ATOM    500  CA  ARG A  66      52.275  54.993  36.798  1.00201.25           C
ATOM    501  CB  ARG A  66      52.999  56.307  36.480  1.00201.25           C
ATOM    502  CG  ARG A  66      52.006  57.357  35.964  1.00201.25           C
ATOM    503  CD  ARG A  66      51.289  56.993  34.645  1.00201.25           C
ATOM    504  NE  ARG A  66      50.346  55.854  34.879  1.00201.25           N
ATOM    505  CZ  ARG A  66      50.589  54.631  34.311  1.00201.25           C
ATOM    506  NH1 ARG A  66      51.635  54.483  33.448  1.00201.25           N
ATOM    507  NH2 ARG A  66      49.804  53.554  34.602  1.00201.25           N
ATOM    508  C   ARG A  66      53.152  53.823  36.558  1.00201.25           C
ATOM    509  O   ARG A  66      53.360  53.426  35.412  1.00201.25           O
ATOM    510  N   ALA A  67      53.716  53.245  37.626  1.00100.40           N
ATOM    511  CA  ALA A  67      54.346  51.966  37.521  1.00100.40           C
ATOM    512  CB  ALA A  67      55.150  51.595  38.773  1.00100.40           C
ATOM    513  C   ALA A  67      53.170  51.027  37.419  1.00100.40           C
ATOM    514  O   ALA A  67      52.132  51.340  36.831  1.00100.40           O
ATOM    515  N   LEU A  68      53.323  49.777  37.870  1.00146.89           N
ATOM    516  CA  LEU A  68      52.127  48.993  37.885  1.00146.89           C
ATOM    517  CB  LEU A  68      52.171  47.696  37.041  1.00146.89           C
ATOM    518  CG  LEU A  68      52.281  47.923  35.511  1.00146.89           C
ATOM    519  CD1 LEU A  68      51.091  48.730  34.956  1.00146.89           C
ATOM    520  CD2 LEU A  68      53.651  48.499  35.119  1.00146.89           C
ATOM    521  C   LEU A  68      51.830  48.655  39.324  1.00146.89           C
ATOM    522  O   LEU A  68      52.205  49.375  40.249  1.00146.89           O
ATOM    523  N   GLY A  69      51.181  47.499  39.506  1.00127.42           N
ATOM    524  CA  GLY A  69      50.609  46.853  40.652  1.00127.42           C
ATOM    525  C   GLY A  69      51.591  46.498  41.722  1.00127.42           C
ATOM    526  O   GLY A  69      51.217  45.714  42.594  1.00127.42           O
ATOM    527  N   ALA A  70      52.898  46.818  41.577  1.00 77.28           N
ATOM    528  CA  ALA A  70      53.744  46.557  42.714  1.00 77.28           C
ATOM    529  CB  ALA A  70      55.165  47.138  42.598  1.00 77.28           C
ATOM    530  C   ALA A  70      53.079  47.211  43.893  1.00 77.28           C
ATOM    531  O   ALA A  70      52.834  48.417  43.893  1.00 77.28           O
ATOM    532  N   THR A  71      52.751  46.402  44.925  1.00 77.69           N
ATOM    533  CA  THR A  71      52.100  46.905  46.100  1.00 77.69           C
ATOM    534  CB  THR A  71      51.214  45.911  46.798  1.00 77.69           C
ATOM    535  OG1 THR A  71      51.948  44.741  47.122  1.00 77.69           O
ATOM    536  CG2 THR A  71      50.016  45.578  45.893  1.00 77.69           C
ATOM    537  C   THR A  71      53.199  47.256  47.037  1.00 77.69           C
ATOM    538  O   THR A  71      53.987  46.400  47.441  1.00 77.69           O
ATOM    539  N   VAL A  72      53.275  48.544  47.409  1.00164.71           N
ATOM    540  CA  VAL A  72      54.424  48.935  48.145  1.00164.71           C
ATOM    541  CB  VAL A  72      55.356  49.661  47.229  1.00164.71           C
ATOM    542  CG1 VAL A  72      54.521  50.661  46.419  1.00164.71           C
ATOM    543  CG2 VAL A  72      56.465  50.319  48.045  1.00164.71           C
ATOM    544  C   VAL A  72      54.027  49.813  49.280  1.00164.71           C
ATOM    545  O   VAL A  72      53.864  51.021  49.131  1.00164.71           O
ATOM    546  N   VAL A  73      53.935  49.213  50.478  1.00115.63           N
ATOM    547  CA  VAL A  73      53.518  49.930  51.635  1.00115.63           C
ATOM    548  CB  VAL A  73      52.974  49.047  52.719  1.00115.63           C
ATOM    549  CG1 VAL A  73      54.091  48.098  53.191  1.00115.63           C
ATOM    550  CG2 VAL A  73      52.391  49.939  53.830  1.00115.63           C
ATOM    551  C   VAL A  73      54.683  50.669  52.191  1.00115.63           C
ATOM    552  O   VAL A  73      55.813  50.182  52.205  1.00115.63           O
ATOM    553  N   PHE A  74      54.418  51.908  52.632  1.00135.00           N
ATOM    554  CA  PHE A  74      55.426  52.678  53.283  1.00135.00           C
ATOM    555  CB  PHE A  74      55.775  53.937  52.457  1.00135.00           C
ATOM    556  CG  PHE A  74      56.846  54.762  53.089  1.00135.00           C
ATOM    557  CD1 PHE A  74      58.159  54.349  53.055  1.00135.00           C
ATOM    558  CD2 PHE A  74      56.541  55.946  53.719  1.00135.00           C
ATOM    559  CE1 PHE A  74      59.149  55.111  53.631  1.00135.00           C
ATOM    560  CE2 PHE A  74      57.528  56.711  54.296  1.00135.00           C
ATOM    561  CZ  PHE A  74      58.836  56.295  54.254  1.00135.00           C
ATOM    562  C   PHE A  74      54.848  53.066  54.607  1.00135.00           C
ATOM    563  O   PHE A  74      53.802  53.708  54.675  1.00135.00           O
ATOM    564  N   GLY A  75      55.483  52.656  55.718  1.00 63.47           N
ATOM    565  CA  GLY A  75      54.962  53.108  56.975  1.00 63.47           C
ATOM    566  C   GLY A  75      55.136  54.588  56.898  1.00 63.47           C
ATOM    567  O   GLY A  75      56.213  55.062  56.545  1.00 63.47           O
ATOM    568  N   LEU A  76      54.077  55.369  57.180  1.00163.76           N
ATOM    569  CA  LEU A  76      54.238  56.784  57.053  1.00163.76           C
ATOM    570  CB  LEU A  76      53.780  57.301  55.671  1.00163.76           C
ATOM    571  CG  LEU A  76      54.138  58.762  55.321  1.00163.76           C
ATOM    572  CD1 LEU A  76      53.627  59.106  53.917  1.00163.76           C
ATOM    573  CD2 LEU A  76      53.627  59.769  56.361  1.00163.76           C
ATOM    574  C   LEU A  76      53.433  57.436  58.137  1.00163.76           C
ATOM    575  O   LEU A  76      52.207  57.539  58.065  1.00163.76           O
ATOM    576  N   SER A  77      54.131  57.935  59.173  1.00133.26           N
ATOM    577  CA  SER A  77      53.487  58.615  60.259  1.00133.26           C
ATOM    578  CB  SER A  77      52.907  59.989  59.880  1.00133.26           C
ATOM    579  OG  SER A  77      53.952  60.864  59.485  1.00133.26           O
ATOM    580  C   SER A  77      52.353  57.798  60.798  1.00133.26           C
ATOM    581  O   SER A  77      51.252  58.315  60.971  1.00133.26           O
ATOM    582  N   VAL A  78      52.623  56.508  61.089  1.00185.56           N
ATOM    583  CA  VAL A  78      51.722  55.513  61.632  1.00185.56           C
ATOM    584  CB  VAL A  78      51.051  55.873  62.940  1.00185.56           C
ATOM    585  CG1 VAL A  78      49.812  56.749  62.680  1.00185.56           C
ATOM    586  CG2 VAL A  78      50.702  54.568  63.676  1.00185.56           C
ATOM    587  C   VAL A  78      50.634  55.178  60.655  1.00185.56           C
ATOM    588  O   VAL A  78      49.669  54.498  61.003  1.00185.56           O
ATOM    589  N   ALA A  79      50.760  55.613  59.390  1.00 66.49           N
ATOM    590  CA  ALA A  79      49.757  55.215  58.439  1.00 66.49           C
ATOM    591  CB  ALA A  79      49.140  56.388  57.658  1.00 66.49           C
ATOM    592  C   ALA A  79      50.445  54.314  57.453  1.00 66.49           C
ATOM    593  O   ALA A  79      51.535  54.617  56.980  1.00 66.49           O
ATOM    594  N   ALA A  80      49.808  53.180  57.100  1.00 75.68           N
ATOM    595  CA  ALA A  80      50.406  52.194  56.243  1.00 75.68           C
ATOM    596  CB  ALA A  80      49.930  50.764  56.558  1.00 75.68           C
ATOM    597  C   ALA A  80      50.027  52.510  54.827  1.00 75.68           C
ATOM    598  O   ALA A  80      48.921  52.231  54.375  1.00 75.68           O
ATOM    599  N   ALA A  81      51.031  53.020  54.098  1.00172.33           N
ATOM    600  CA  ALA A  81      51.081  53.607  52.792  1.00172.33           C
ATOM    601  CB  ALA A  81      52.337  54.447  52.507  1.00172.33           C
ATOM    602  C   ALA A  81      50.856  52.755  51.590  1.00172.33           C
ATOM    603  O   ALA A  81      51.087  53.294  50.520  1.00172.33           O
ATOM    604  N   VAL A  82      50.700  51.416  51.637  1.00164.28           N
ATOM    605  CA  VAL A  82      50.354  50.841  50.358  1.00164.28           C
ATOM    606  CB  VAL A  82      50.277  49.334  50.352  1.00164.28           C
ATOM    607  CG1 VAL A  82      49.271  48.839  51.406  1.00164.28           C
ATOM    608  CG2 VAL A  82      49.939  48.880  48.923  1.00164.28           C
ATOM    609  C   VAL A  82      49.024  51.430  49.995  1.00164.28           C
ATOM    610  O   VAL A  82      47.959  51.053  50.476  1.00164.28           O
ATOM    611  N   ILE A  83      49.118  52.393  49.079  1.00162.96           N
ATOM    612  CA  ILE A  83      48.184  53.307  48.518  1.00162.96           C
ATOM    613  CB  ILE A  83      48.899  54.252  47.608  1.00162.96           C
ATOM    614  CG2 ILE A  83      48.228  55.619  47.786  1.00162.96           C
ATOM    615  CG1 ILE A  83      50.373  54.372  48.026  1.00162.96           C
ATOM    616  CD1 ILE A  83      51.253  54.982  46.935  1.00162.96           C
ATOM    617  C   ILE A  83      47.215  52.506  47.706  1.00162.96           C
ATOM    618  O   ILE A  83      46.256  53.045  47.153  1.00162.96           O
ATOM    619  N   SER A  84      47.511  51.199  47.559  1.00 97.56           N
ATOM    620  CA  SER A  84      46.842  50.285  46.678  1.00 97.56           C
ATOM    621  CB  SER A  84      45.319  50.198  46.875  1.00 97.56           C
ATOM    622  OG  SER A  84      44.776  49.246  45.971  1.00 97.56           O
ATOM    623  C   SER A  84      47.104  50.679  45.264  1.00 97.56           C
ATOM    624  O   SER A  84      46.230  51.143  44.535  1.00 97.56           O
ATOM    625  N   GLY A  85      48.383  50.535  44.868  1.00 34.66           N
ATOM    626  CA  GLY A  85      48.782  50.801  43.517  1.00 34.66           C
ATOM    627  C   GLY A  85      48.875  52.282  43.367  1.00 34.66           C
ATOM    628  O   GLY A  85      48.777  52.815  42.262  1.00 34.66           O
ATOM    629  N   GLY A  86      49.037  52.992  44.496  1.00 32.86           N
ATOM    630  CA  GLY A  86      49.187  54.414  44.442  1.00 32.86           C
ATOM    631  C   GLY A  86      47.849  55.023  44.190  1.00 32.86           C
ATOM    632  O   GLY A  86      47.738  56.192  43.826  1.00 32.86           O
ATOM    633  N   ALA A  87      46.788  54.222  44.380  1.00 57.67           N
ATOM    634  CA  ALA A  87      45.450  54.695  44.223  1.00 57.67           C
ATOM    635  CB  ALA A  87      44.396  53.582  44.108  1.00 57.67           C
ATOM    636  C   ALA A  87      45.123  55.483  45.445  1.00 57.67           C
ATOM    637  O   ALA A  87      45.979  55.793  46.270  1.00 57.67           O
ATOM    638  N   GLY A  88      43.852  55.870  45.554  1.00 73.98           N
ATOM    639  CA  GLY A  88      43.292  56.678  46.594  1.00 73.98           C
ATOM    640  C   GLY A  88      43.322  56.020  47.938  1.00 73.98           C
ATOM    641  O   GLY A  88      43.131  56.731  48.924  1.00 73.98           O
ATOM    642  N   LEU A  89      43.496  54.675  47.999  1.00105.83           N
ATOM    643  CA  LEU A  89      43.364  53.843  49.178  1.00105.83           C
ATOM    644  CB  LEU A  89      44.176  52.532  49.096  1.00105.83           C
ATOM    645  CG  LEU A  89      44.096  51.644  50.356  1.00105.83           C
ATOM    646  CD1 LEU A  89      42.653  51.209  50.654  1.00105.83           C
ATOM    647  CD2 LEU A  89      45.056  50.445  50.263  1.00105.83           C
ATOM    648  C   LEU A  89      43.774  54.561  50.430  1.00105.83           C
ATOM    649  O   LEU A  89      44.760  55.288  50.482  1.00105.83           O
ATOM    650  N   PRO A  90      42.935  54.409  51.429  1.00178.23           N
ATOM    651  CA  PRO A  90      43.212  55.004  52.706  1.00178.23           C
ATOM    652  CD  PRO A  90      41.507  54.279  51.191  1.00178.23           C
ATOM    653  CB  PRO A  90      41.914  54.927  53.500  1.00178.23           C
ATOM    654  CG  PRO A  90      40.828  54.926  52.411  1.00178.23           C
ATOM    655  C   PRO A  90      44.340  54.272  53.361  1.00178.23           C
ATOM    656  O   PRO A  90      44.399  53.051  53.229  1.00178.23           O
ATOM    657  N   ILE A  91      45.243  54.981  54.069  1.00152.80           N
ATOM    658  CA  ILE A  91      46.321  54.276  54.713  1.00152.80           C
ATOM    659  CB  ILE A  91      47.683  54.662  54.180  1.00152.80           C
ATOM    660  CG2 ILE A  91      47.772  54.221  52.704  1.00152.80           C
ATOM    661  CG1 ILE A  91      47.971  56.158  54.370  1.00152.80           C
ATOM    662  CD1 ILE A  91      47.087  57.062  53.515  1.00152.80           C
ATOM    663  C   ILE A  91      46.247  54.528  56.205  1.00152.80           C
ATOM    664  O   ILE A  91      46.669  55.568  56.707  1.00152.80           O
ATOM    665  N   ALA A  92      45.528  53.613  56.890  1.00124.89           N
ATOM    666  CA  ALA A  92      45.174  53.453  58.280  1.00124.89           C
ATOM    667  CB  ALA A  92      43.798  52.769  58.408  1.00124.89           C
ATOM    668  C   ALA A  92      46.076  52.762  59.276  1.00124.89           C
ATOM    669  O   ALA A  92      46.088  53.153  60.444  1.00124.89           O
ATOM    670  N   ILE A  93      46.817  51.705  58.874  1.00154.26           N
ATOM    671  CA  ILE A  93      47.360  50.773  59.837  1.00154.26           C
ATOM    672  CB  ILE A  93      46.881  49.367  59.525  1.00154.26           C
ATOM    673  CG2 ILE A  93      47.246  48.387  60.657  1.00154.26           C
ATOM    674  CG1 ILE A  93      45.354  49.395  59.330  1.00154.26           C
ATOM    675  CD1 ILE A  93      44.577  49.879  60.555  1.00154.26           C
ATOM    676  C   ILE A  93      48.862  50.853  59.837  1.00154.26           C
ATOM    677  O   ILE A  93      49.440  51.739  59.221  1.00154.26           O
ATOM    678  N   LEU A  94      49.540  49.989  60.617  1.00157.04           N
ATOM    679  CA  LEU A  94      50.960  50.053  60.803  1.00157.04           C
ATOM    680  CB  LEU A  94      51.423  48.971  61.782  1.00157.04           C
ATOM    681  CG  LEU A  94      52.854  49.170  62.278  1.00157.04           C
ATOM    682  CD1 LEU A  94      52.896  50.340  63.273  1.00157.04           C
ATOM    683  CD2 LEU A  94      53.451  47.861  62.820  1.00157.04           C
ATOM    684  C   LEU A  94      51.727  49.816  59.533  1.00157.04           C
ATOM    685  O   LEU A  94      52.509  50.669  59.117  1.00157.04           O
ATOM    686  N   ALA A  95      51.511  48.662  58.864  1.00 58.26           N
ATOM    687  CA  ALA A  95      52.259  48.340  57.675  1.00 58.26           C
ATOM    688  CB  ALA A  95      53.765  48.127  57.905  1.00 58.26           C
ATOM    689  C   ALA A  95      51.723  47.054  57.146  1.00 58.26           C
ATOM    690  O   ALA A  95      50.674  46.577  57.574  1.00 58.26           O
ATOM    691  N   GLY A  96      52.436  46.453  56.174  1.00 37.56           N
ATOM    692  CA  GLY A  96      51.923  45.267  55.568  1.00 37.56           C
ATOM    693  C   GLY A  96      50.997  45.750  54.498  1.00 37.56           C
ATOM    694  O   GLY A  96      50.876  46.952  54.264  1.00 37.56           O
ATOM    695  N   ALA A  97      50.320  44.801  53.828  1.00 86.45           N
ATOM    696  CA  ALA A  97      49.451  45.060  52.716  1.00 86.45           C
ATOM    697  CB  ALA A  97      49.374  43.888  51.717  1.00 86.45           C
ATOM    698  C   ALA A  97      48.062  45.327  53.180  1.00 86.45           C
ATOM    699  O   ALA A  97      47.782  45.440  54.373  1.00 86.45           O
ATOM    700  N   ALA A  98      47.160  45.491  52.187  1.00236.11           N
ATOM    701  CA  ALA A  98      45.794  45.766  52.483  1.00236.11           C
ATOM    702  CB  ALA A  98      45.168  44.777  53.474  1.00236.11           C
ATOM    703  C   ALA A  98      45.806  47.129  53.074  1.00236.11           C
ATOM    704  O   ALA A  98      46.770  47.872  52.904  1.00236.11           O
ATOM    705  N   LEU A  99      44.673  47.549  53.649  1.00206.81           N
ATOM    706  CA  LEU A  99      44.639  48.753  54.419  1.00206.81           C
ATOM    707  CB  LEU A  99      43.228  49.351  54.549  1.00206.81           C
ATOM    708  CG  LEU A  99      42.283  48.673  55.548  1.00206.81           C
ATOM    709  CD1 LEU A  99      42.571  49.124  56.991  1.00206.81           C
ATOM    710  CD2 LEU A  99      40.819  48.861  55.120  1.00206.81           C
ATOM    711  C   LEU A  99      45.241  48.393  55.742  1.00206.81           C
ATOM    712  O   LEU A  99      45.523  49.235  56.590  1.00206.81           O
ATOM    713  N   VAL A 100      45.333  47.081  55.998  1.00 89.10           N
ATOM    714  CA  VAL A 100      45.932  46.591  57.198  1.00 89.10           C
ATOM    715  CB  VAL A 100      45.454  45.213  57.536  1.00 89.10           C
ATOM    716  CG1 VAL A 100      43.966  45.313  57.913  1.00 89.10           C
ATOM    717  CG2 VAL A 100      45.707  44.297  56.327  1.00 89.10           C
ATOM    718  C   VAL A 100      47.436  46.555  56.944  1.00 89.10           C
ATOM    719  O   VAL A 100      48.056  45.470  57.118  1.00 89.10           O
ATOM    720  OXT VAL A 100      47.987  47.625  56.573  1.00 89.10           O
TER
END
