# Supplementary material for: Effective Identification of Bacterial Type III Secretion Signals Using Joint Element Features
Source: PLoS One. 2013 Apr 4;8(4):e59754. doi: 10.1371/journal.pone.0059754 (PMC3617162; doi:10.1371/journal.pone.0059754)
Supplement: Zip file S1 — Predicted 3D structure of T3S and non-T3S signal sequences. (ZIP) [file pone.0059754.s017.zip › Supplemental_Zip_FileS1.Predicted_structure/Pos/model43.pdb]

HEADER protein
METHOD
METHOD    The models are generated by I-TASSER which combines the
METHOD    methods of threading, ab initio modeling and structural
METHOD    refinement. The procedure is fully automated.
METHOD
METHOD    Please cite following articles when you use the I-TASSER server:
METHOD 1. Ambrish Roy, Alper Kucukural, Yang Zhang. I-TASSER: a unified
METHOD    platform for automated protein structure and function prediction.
METHOD    Nature Protocols, vol 5, 725-738 (2010). 
METHOD 2. Yang Zhang. I-TASSER server for protein 3D structure prediction.
METHOD    BMC Bioinformatics, vol 9, 40 (2008).
METHOD
MODEL  1
REMARK PARENT 1jyo_E 1jyo 2wwe_A 3frr 
ATOM      1  N   LEU A   1      36.760  53.862  63.004  1.00                  
ATOM      2  CA  LEU A   1      35.515  53.453  62.369  1.00                  
ATOM      3  HA  LEU A   1      35.718  52.573  61.759  1.00                  
ATOM      4  CB  LEU A   1      34.523  53.050  63.481  1.00                  
ATOM      5  HB1 LEU A   1      34.186  53.943  64.008  1.00                  
ATOM      6  HB2 LEU A   1      35.076  52.442  64.199  1.00                  
ATOM      7  CG  LEU A   1      33.298  52.223  63.038  1.00                  
ATOM      8  HG  LEU A   1      33.636  51.357  62.469  1.00                  
ATOM      9  CD1 LEU A   1      32.560  51.727  64.283  1.00                  
ATOM     10 1HD1 LEU A   1      31.721  51.096  63.991  1.00                  
ATOM     11 2HD1 LEU A   1      33.234  51.136  64.902  1.00                  
ATOM     12 3HD1 LEU A   1      32.189  52.573  64.863  1.00                  
ATOM     13  CD2 LEU A   1      32.284  53.006  62.200  1.00                  
ATOM     14 1HD2 LEU A   1      31.375  52.417  62.074  1.00                  
ATOM     15 2HD2 LEU A   1      32.035  53.947  62.689  1.00                  
ATOM     16 3HD2 LEU A   1      32.684  53.202  61.208  1.00                  
ATOM     17  C   LEU A   1      34.989  54.550  61.452  1.00                  
ATOM     18  O   LEU A   1      34.827  54.307  60.255  1.00                  
ATOM     19  N   LYS A   2      34.891  55.784  61.953  1.00                  
ATOM     20  H   LYS A   2      35.163  55.904  62.920  1.00                  
ATOM     21  CA  LYS A   2      34.974  56.950  61.072  1.00                  
ATOM     22  HA  LYS A   2      34.273  56.820  60.245  1.00                  
ATOM     23  CB  LYS A   2      34.580  58.234  61.805  1.00                  
ATOM     24  HB1 LYS A   2      34.872  59.068  61.171  1.00                  
ATOM     25  HB2 LYS A   2      35.119  58.279  62.750  1.00                  
ATOM     26  CG  LYS A   2      33.069  58.323  62.092  1.00                  
ATOM     27  HG1 LYS A   2      32.880  57.944  63.097  1.00                  
ATOM     28  HG2 LYS A   2      32.535  57.677  61.395  1.00                  
ATOM     29  CD  LYS A   2      32.455  59.731  61.957  1.00                  
ATOM     30  HD1 LYS A   2      31.392  59.641  62.183  1.00                  
ATOM     31  HD2 LYS A   2      32.535  60.057  60.918  1.00                  
ATOM     32  CE  LYS A   2      33.036  60.815  62.880  1.00                  
ATOM     33  HE1 LYS A   2      33.240  60.386  63.864  1.00                  
ATOM     34  HE2 LYS A   2      32.291  61.605  62.994  1.00                  
ATOM     35  NZ  LYS A   2      34.269  61.408  62.324  1.00                  
ATOM     36  HZ1 LYS A   2      34.721  62.082  62.939  1.00                  
ATOM     37  HZ2 LYS A   2      35.005  60.705  62.265  1.00                  
ATOM     38  HZ3 LYS A   2      34.162  61.749  61.365  1.00                  
ATOM     39  C   LYS A   2      36.384  56.986  60.459  1.00                  
ATOM     40  O   LYS A   2      37.406  56.730  61.110  1.00                  
ATOM     41  N   TYR A   3      36.424  57.168  59.145  1.00                  
ATOM     42  H   TYR A   3      35.621  57.617  58.717  1.00                  
ATOM     43  CA  TYR A   3      37.660  57.094  58.367  1.00                  
ATOM     44  HA  TYR A   3      38.194  56.175  58.601  1.00                  
ATOM     45  CB  TYR A   3      37.332  57.119  56.861  1.00                  
ATOM     46  HB1 TYR A   3      38.259  57.294  56.312  1.00                  
ATOM     47  HB2 TYR A   3      36.679  57.969  56.655  1.00                  
ATOM     48  CG  TYR A   3      36.689  55.860  56.310  1.00                  
ATOM     49  CD1 TYR A   3      35.326  55.601  56.552  1.00                  
ATOM     50  HD1 TYR A   3      34.728  56.311  57.111  1.00                  
ATOM     51  CE1 TYR A   3      34.731  54.426  56.056  1.00                  
ATOM     52  HE1 TYR A   3      33.687  54.226  56.238  1.00                  
ATOM     53  CZ  TYR A   3      35.483  53.524  55.279  1.00                  
ATOM     54  OH  TYR A   3      34.890  52.406  54.795  1.00                  
ATOM     55  HH  TYR A   3      35.446  51.919  54.186  1.00                  
ATOM     56  CE2 TYR A   3      36.850  53.781  55.029  1.00                  
ATOM     57  HE2 TYR A   3      37.423  53.106  54.407  1.00                  
ATOM     58  CD2 TYR A   3      37.450  54.947  55.549  1.00                  
ATOM     59  HD2 TYR A   3      38.488  55.164  55.326  1.00                  
ATOM     60  C   TYR A   3      38.587  58.264  58.677  1.00                  
ATOM     61  O   TYR A   3      39.795  58.153  58.522  1.00                  
ATOM     62  N   GLU A   4      38.015  59.375  59.112  1.00                  
ATOM     63  H   GLU A   4      36.998  59.393  59.133  1.00                  
ATOM     64  CA  GLU A   4      38.706  60.581  59.522  1.00                  
ATOM     65  HA  GLU A   4      39.368  60.898  58.718  1.00                  
ATOM     66  CB  GLU A   4      37.671  61.705  59.763  1.00                  
ATOM     67  HB1 GLU A   4      38.220  62.646  59.798  1.00                  
ATOM     68  HB2 GLU A   4      37.194  61.572  60.731  1.00                  
ATOM     69  CG  GLU A   4      36.567  61.829  58.689  1.00                  
ATOM     70  HG1 GLU A   4      36.970  61.570  57.706  1.00                  
ATOM     71  HG2 GLU A   4      36.256  62.875  58.642  1.00                  
ATOM     72  CD  GLU A   4      35.323  60.967  59.004  1.00                  
ATOM     73  OE1 GLU A   4      34.391  61.500  59.644  1.00                  
ATOM     74  OE2 GLU A   4      35.333  59.752  58.693  1.00                  
ATOM     75  C   GLU A   4      39.573  60.321  60.754  1.00                  
ATOM     76  O   GLU A   4      40.776  60.547  60.710  1.00                  
ATOM     77  N   GLU A   5      38.995  59.747  61.811  1.00                  
ATOM     78  H   GLU A   5      37.978  59.682  61.838  1.00                  
ATOM     79  CA  GLU A   5      39.709  59.381  63.032  1.00                  
ATOM     80  HA  GLU A   5      40.334  60.225  63.322  1.00                  
ATOM     81  CB  GLU A   5      38.748  59.111  64.204  1.00                  
ATOM     82  HB1 GLU A   5      39.338  58.708  65.028  1.00                  
ATOM     83  HB2 GLU A   5      38.019  58.347  63.927  1.00                  
ATOM     84  CG  GLU A   5      38.037  60.375  64.736  1.00                  
ATOM     85  HG1 GLU A   5      38.778  61.166  64.879  1.00                  
ATOM     86  HG2 GLU A   5      37.615  60.136  65.715  1.00                  
ATOM     87  CD  GLU A   5      36.900  60.887  63.840  1.00                  
ATOM     88  OE1 GLU A   5      36.300  61.950  64.115  1.00                  
ATOM     89  OE2 GLU A   5      36.549  60.199  62.857  1.00                  
ATOM     90  C   GLU A   5      40.667  58.205  62.824  1.00                  
ATOM     91  O   GLU A   5      41.779  58.226  63.359  1.00                  
ATOM     92  N   ARG A   6      40.317  57.217  61.983  1.00                  
ATOM     93  H   ARG A   6      39.381  57.221  61.584  1.00                  
ATOM     94  CA  ARG A   6      41.304  56.182  61.609  1.00                  
ATOM     95  HA  ARG A   6      41.705  55.767  62.535  1.00                  
ATOM     96  CB  ARG A   6      40.659  55.047  60.809  1.00                  
ATOM     97  HB1 ARG A   6      41.425  54.527  60.232  1.00                  
ATOM     98  HB2 ARG A   6      39.915  55.453  60.121  1.00                  
ATOM     99  CG  ARG A   6      40.020  54.042  61.780  1.00                  
ATOM    100  HG1 ARG A   6      39.280  54.554  62.395  1.00                  
ATOM    101  HG2 ARG A   6      40.792  53.642  62.438  1.00                  
ATOM    102  CD  ARG A   6      39.359  52.869  61.050  1.00                  
ATOM    103  HD1 ARG A   6      39.023  52.146  61.797  1.00                  
ATOM    104  HD2 ARG A   6      40.096  52.383  60.410  1.00                  
ATOM    105  NE  ARG A   6      38.192  53.329  60.284  1.00                  
ATOM    106  HE  ARG A   6      37.513  53.858  60.820  1.00                  
ATOM    107  CZ  ARG A   6      37.947  53.198  58.997  1.00                  
ATOM    108  NH1 ARG A   6      38.720  52.555  58.171  1.00                  
ATOM    109 1HH1 ARG A   6      39.514  52.076  58.541  1.00                  
ATOM    110 2HH1 ARG A   6      38.404  52.406  57.232  1.00                  
ATOM    111  NH2 ARG A   6      36.868  53.703  58.492  1.00                  
ATOM    112 1HH2 ARG A   6      36.146  54.083  59.099  1.00                  
ATOM    113 2HH2 ARG A   6      36.702  53.734  57.498  1.00                  
ATOM    114  C   ARG A   6      42.525  56.761  60.910  1.00                  
ATOM    115  O   ARG A   6      43.648  56.464  61.315  1.00                  
ATOM    116  N   LYS A   7      42.336  57.607  59.897  1.00                  
ATOM    117  H   LYS A   7      41.383  57.844  59.636  1.00                  
ATOM    118  CA  LYS A   7      43.450  58.235  59.180  1.00                  
ATOM    119  HA  LYS A   7      44.143  57.449  58.879  1.00                  
ATOM    120  CB  LYS A   7      42.980  58.953  57.911  1.00                  
ATOM    121  HB1 LYS A   7      43.800  59.569  57.536  1.00                  
ATOM    122  HB2 LYS A   7      42.131  59.595  58.147  1.00                  
ATOM    123  CG  LYS A   7      42.613  57.913  56.843  1.00                  
ATOM    124  HG1 LYS A   7      41.727  57.360  57.146  1.00                  
ATOM    125  HG2 LYS A   7      43.429  57.197  56.739  1.00                  
ATOM    126  CD  LYS A   7      42.367  58.529  55.469  1.00                  
ATOM    127  HD1 LYS A   7      42.002  57.739  54.810  1.00                  
ATOM    128  HD2 LYS A   7      43.312  58.897  55.066  1.00                  
ATOM    129  CE  LYS A   7      41.354  59.680  55.478  1.00                  
ATOM    130  HE1 LYS A   7      41.771  60.511  56.052  1.00                  
ATOM    131  HE2 LYS A   7      40.434  59.344  55.964  1.00                  
ATOM    132  NZ  LYS A   7      41.080  60.100  54.089  1.00                  
ATOM    133  HZ1 LYS A   7      40.607  59.337  53.595  1.00                  
ATOM    134  HZ2 LYS A   7      40.556  60.953  54.008  1.00                  
ATOM    135  HZ3 LYS A   7      41.940  60.126  53.541  1.00                  
ATOM    136  C   LYS A   7      44.270  59.144  60.074  1.00                  
ATOM    137  O   LYS A   7      45.487  59.055  60.005  1.00                  
ATOM    138  N   LEU A   8      43.651  59.900  60.973  1.00                  
ATOM    139  H   LEU A   8      42.635  59.947  60.956  1.00                  
ATOM    140  CA  LEU A   8      44.351  60.649  62.013  1.00                  
ATOM    141  HA  LEU A   8      44.976  61.402  61.531  1.00                  
ATOM    142  CB  LEU A   8      43.281  61.356  62.872  1.00                  
ATOM    143  HB1 LEU A   8      42.754  60.596  63.447  1.00                  
ATOM    144  HB2 LEU A   8      42.551  61.826  62.210  1.00                  
ATOM    145  CG  LEU A   8      43.799  62.428  63.840  1.00                  
ATOM    146  HG  LEU A   8      44.608  62.022  64.444  1.00                  
ATOM    147  CD1 LEU A   8      44.271  63.680  63.095  1.00                  
ATOM    148 1HD1 LEU A   8      44.576  64.438  63.815  1.00                  
ATOM    149 2HD1 LEU A   8      45.127  63.443  62.467  1.00                  
ATOM    150 3HD1 LEU A   8      43.462  64.073  62.479  1.00                  
ATOM    151  CD2 LEU A   8      42.658  62.839  64.774  1.00                  
ATOM    152 1HD2 LEU A   8      43.010  63.596  65.473  1.00                  
ATOM    153 2HD2 LEU A   8      41.826  63.242  64.196  1.00                  
ATOM    154 3HD2 LEU A   8      42.314  61.975  65.341  1.00                  
ATOM    155  C   LEU A   8      45.259  59.729  62.834  1.00                  
ATOM    156  O   LEU A   8      46.441  60.044  62.991  1.00                  
ATOM    157  N   ASN A   9      44.773  58.549  63.244  1.00                  
ATOM    158  H   ASN A   9      43.795  58.328  63.085  1.00                  
ATOM    159  CA  ASN A   9      45.597  57.581  63.965  1.00                  
ATOM    160  HA  ASN A   9      46.117  58.128  64.754  1.00                  
ATOM    161  CB  ASN A   9      44.727  56.523  64.659  1.00                  
ATOM    162  HB1 ASN A   9      44.196  55.945  63.905  1.00                  
ATOM    163  HB2 ASN A   9      43.989  57.016  65.292  1.00                  
ATOM    164  CG  ASN A   9      45.571  55.600  65.531  1.00                  
ATOM    165  OD1 ASN A   9      46.314  56.007  66.420  1.00                  
ATOM    166  ND2 ASN A   9      45.529  54.310  65.288  1.00                  
ATOM    167 1HD2 ASN A   9      44.951  53.963  64.548  1.00                  
ATOM    168 2HD2 ASN A   9      46.120  53.712  65.832  1.00                  
ATOM    169  C   ASN A   9      46.719  56.954  63.110  1.00                  
ATOM    170  O   ASN A   9      47.759  56.590  63.653  1.00                  
ATOM    171  N   ASN A  10      46.559  56.861  61.780  1.00                  
ATOM    172  H   ASN A  10      45.674  57.147  61.376  1.00                  
ATOM    173  CA  ASN A  10      47.652  56.451  60.890  1.00                  
ATOM    174  HA  ASN A  10      48.266  55.764  61.477  1.00                  
ATOM    175  CB  ASN A  10      47.120  55.668  59.675  1.00                  
ATOM    176  HB1 ASN A  10      47.105  56.308  58.794  1.00                  
ATOM    177  HB2 ASN A  10      46.108  55.314  59.870  1.00                  
ATOM    178  CG  ASN A  10      47.995  54.452  59.403  1.00                  
ATOM    179  OD1 ASN A  10      47.530  53.331  59.258  1.00                  
ATOM    180  ND2 ASN A  10      49.302  54.598  59.384  1.00                  
ATOM    181 1HD2 ASN A  10      49.679  55.538  59.486  1.00                  
ATOM    182 2HD2 ASN A  10      49.884  53.789  59.446  1.00                  
ATOM    183  C   ASN A  10      48.608  57.587  60.507  1.00                  
ATOM    184  O   ASN A  10      49.626  57.328  59.863  1.00                  
ATOM    185  N   LEU A  11      48.290  58.811  60.920  1.00                  
ATOM    186  H   LEU A  11      47.424  58.923  61.429  1.00                  
ATOM    187  CA  LEU A  11      49.068  60.007  60.680  1.00                  
ATOM    188  HA  LEU A  11      50.033  59.696  60.284  1.00                  
ATOM    189  CB  LEU A  11      48.379  60.856  59.571  1.00                  
ATOM    190  HB1 LEU A  11      48.066  61.824  59.955  1.00                  
ATOM    191  HB2 LEU A  11      47.468  60.356  59.248  1.00                  
ATOM    192  CG  LEU A  11      49.243  61.063  58.308  1.00                  
ATOM    193  HG  LEU A  11      50.141  61.615  58.579  1.00                  
ATOM    194  CD1 LEU A  11      49.672  59.758  57.633  1.00                  
ATOM    195 1HD1 LEU A  11      50.127  59.960  56.665  1.00                  
ATOM    196 2HD1 LEU A  11      50.416  59.248  58.240  1.00                  
ATOM    197 3HD1 LEU A  11      48.816  59.097  57.521  1.00                  
ATOM    198  CD2 LEU A  11      48.461  61.877  57.274  1.00                  
ATOM    199 1HD2 LEU A  11      48.123  62.812  57.717  1.00                  
ATOM    200 2HD2 LEU A  11      49.104  62.107  56.425  1.00                  
ATOM    201 3HD2 LEU A  11      47.593  61.313  56.934  1.00                  
ATOM    202  C   LEU A  11      49.437  60.621  62.006  1.00                  
ATOM    203  O   LEU A  11      50.030  59.875  62.794  1.00                  
ATOM    204  N   THR A  12      49.138  61.914  62.231  1.00                  
ATOM    205  H   THR A  12      48.566  62.393  61.554  1.00                  
ATOM    206  CA  THR A  12      49.468  62.625  63.472  1.00                  
ATOM    207  HA  THR A  12      49.396  63.700  63.328  1.00                  
ATOM    208  CB  THR A  12      48.453  62.181  64.547  1.00                  
ATOM    209  HB  THR A  12      48.500  61.101  64.647  1.00                  
ATOM    210  CG2 THR A  12      48.613  62.785  65.942  1.00                  
ATOM    211 1HG2 THR A  12      49.577  62.520  66.369  1.00                  
ATOM    212 2HG2 THR A  12      48.520  63.862  65.894  1.00                  
ATOM    213 3HG2 THR A  12      47.823  62.397  66.585  1.00                  
ATOM    214  OG1 THR A  12      47.161  62.477  64.100  1.00                  
ATOM    215  HG1 THR A  12      46.868  61.683  63.625  1.00                  
ATOM    216  C   THR A  12      50.892  62.223  63.838  1.00                  
ATOM    217  O   THR A  12      51.082  61.354  64.678  1.00                  
ATOM    218  N   LEU A  13      51.883  62.691  63.071  1.00                  
ATOM    219  H   LEU A  13      51.622  63.317  62.325  1.00                  
ATOM    220  CA  LEU A  13      53.263  62.164  63.038  1.00                  
ATOM    221  HA  LEU A  13      53.279  61.297  62.377  1.00                  
ATOM    222  CB  LEU A  13      54.143  63.263  62.393  1.00                  
ATOM    223  HB1 LEU A  13      53.886  64.222  62.845  1.00                  
ATOM    224  HB2 LEU A  13      53.836  63.328  61.347  1.00                  
ATOM    225  CG  LEU A  13      55.687  63.153  62.393  1.00                  
ATOM    226  HG  LEU A  13      56.030  63.795  61.581  1.00                  
ATOM    227  CD1 LEU A  13      56.324  63.703  63.673  1.00                  
ATOM    228 1HD1 LEU A  13      57.409  63.694  63.563  1.00                  
ATOM    229 2HD1 LEU A  13      55.998  64.726  63.850  1.00                  
ATOM    230 3HD1 LEU A  13      56.068  63.085  64.531  1.00                  
ATOM    231  CD2 LEU A  13      56.242  61.757  62.113  1.00                  
ATOM    232 1HD2 LEU A  13      57.248  61.845  61.703  1.00                  
ATOM    233 2HD2 LEU A  13      56.323  61.173  63.027  1.00                  
ATOM    234 3HD2 LEU A  13      55.603  61.224  61.411  1.00                  
ATOM    235  C   LEU A  13      53.792  61.676  64.395  1.00                  
ATOM    236  O   LEU A  13      54.435  60.642  64.434  1.00                  
ATOM    237  N   SER A  14      53.466  62.325  65.516  1.00                  
ATOM    238  H   SER A  14      52.903  63.155  65.434  1.00                  
ATOM    239  CA  SER A  14      53.685  61.721  66.836  1.00                  
ATOM    240  HA  SER A  14      54.764  61.602  66.939  1.00                  
ATOM    241  CB  SER A  14      53.244  62.688  67.937  1.00                  
ATOM    242  HB1 SER A  14      52.159  62.801  67.910  1.00                  
ATOM    243  HB2 SER A  14      53.702  63.664  67.767  1.00                  
ATOM    244  OG  SER A  14      53.630  62.217  69.211  1.00                  
ATOM    245  HG  SER A  14      54.592  62.183  69.276  1.00                  
ATOM    246  C   SER A  14      53.087  60.313  67.048  1.00                  
ATOM    247  O   SER A  14      53.830  59.374  67.311  1.00                  
ATOM    248  N   SER A  15      51.781  60.114  66.849  1.00                  
ATOM    249  H   SER A  15      51.276  60.890  66.445  1.00                  
ATOM    250  CA  SER A  15      51.147  58.792  66.733  1.00                  
ATOM    251  HA  SER A  15      51.227  58.314  67.706  1.00                  
ATOM    252  CB  SER A  15      49.659  58.884  66.388  1.00                  
ATOM    253  HB1 SER A  15      49.335  57.951  65.923  1.00                  
ATOM    254  HB2 SER A  15      49.482  59.689  65.684  1.00                  
ATOM    255  OG  SER A  15      48.913  59.071  67.579  1.00                  
ATOM    256  HG  SER A  15      48.986  60.002  67.830  1.00                  
ATOM    257  C   SER A  15      51.819  57.866  65.730  1.00                  
ATOM    258  O   SER A  15      52.121  56.734  66.127  1.00                  
ATOM    259  N   PHE A  16      52.110  58.311  64.498  1.00                  
ATOM    260  H   PHE A  16      51.772  59.208  64.165  1.00                  
ATOM    261  CA  PHE A  16      52.905  57.413  63.624  1.00                  
ATOM    262  HA  PHE A  16      52.294  56.542  63.383  1.00                  
ATOM    263  CB  PHE A  16      53.191  58.153  62.306  1.00                  
ATOM    264  HB1 PHE A  16      53.876  58.978  62.503  1.00                  
ATOM    265  HB2 PHE A  16      52.260  58.590  61.943  1.00                  
ATOM    266  CG  PHE A  16      53.766  57.302  61.190  1.00                  
ATOM    267  CD1 PHE A  16      52.915  56.515  60.388  1.00                  
ATOM    268  HD1 PHE A  16      51.858  56.490  60.599  1.00                  
ATOM    269  CE1 PHE A  16      53.438  55.753  59.326  1.00                  
ATOM    270  HE1 PHE A  16      52.786  55.135  58.728  1.00                  
ATOM    271  CZ  PHE A  16      54.819  55.777  59.062  1.00                  
ATOM    272  HZ  PHE A  16      55.230  55.183  58.254  1.00                  
ATOM    273  CE2 PHE A  16      55.668  56.560  59.863  1.00                  
ATOM    274  HE2 PHE A  16      56.731  56.564  59.687  1.00                  
ATOM    275  CD2 PHE A  16      55.146  57.317  60.925  1.00                  
ATOM    276  HD2 PHE A  16      55.815  57.897  61.548  1.00                  
ATOM    277  C   PHE A  16      54.196  56.899  64.306  1.00                  
ATOM    278  O   PHE A  16      54.423  55.688  64.422  1.00                  
ATOM    279  N   SER A  17      54.953  57.814  64.915  1.00                  
ATOM    280  H   SER A  17      54.670  58.788  64.859  1.00                  
ATOM    281  CA  SER A  17      56.217  57.533  65.592  1.00                  
ATOM    282  HA  SER A  17      56.863  56.991  64.898  1.00                  
ATOM    283  CB  SER A  17      56.910  58.850  65.951  1.00                  
ATOM    284  HB1 SER A  17      56.316  59.390  66.688  1.00                  
ATOM    285  HB2 SER A  17      57.006  59.468  65.056  1.00                  
ATOM    286  OG  SER A  17      58.197  58.607  66.479  1.00                  
ATOM    287  HG  SER A  17      58.179  57.778  66.976  1.00                  
ATOM    288  C   SER A  17      56.068  56.668  66.857  1.00                  
ATOM    289  O   SER A  17      57.032  56.035  67.292  1.00                  
ATOM    290  N   LYS A  18      54.868  56.638  67.450  1.00                  
ATOM    291  H   LYS A  18      54.162  57.256  67.066  1.00                  
ATOM    292  CA  LYS A  18      54.478  55.756  68.557  1.00                  
ATOM    293  HA  LYS A  18      55.261  55.740  69.317  1.00                  
ATOM    294  CB  LYS A  18      53.161  56.312  69.175  1.00                  
ATOM    295  HB1 LYS A  18      52.677  56.934  68.435  1.00                  
ATOM    296  HB2 LYS A  18      53.436  56.998  69.976  1.00                  
ATOM    297  CG  LYS A  18      52.086  55.338  69.723  1.00                  
ATOM    298  HG1 LYS A  18      52.325  55.131  70.767  1.00                  
ATOM    299  HG2 LYS A  18      52.091  54.386  69.196  1.00                  
ATOM    300  CD  LYS A  18      50.645  55.904  69.644  1.00                  
ATOM    301  HD1 LYS A  18      50.668  56.978  69.841  1.00                  
ATOM    302  HD2 LYS A  18      50.053  55.431  70.429  1.00                  
ATOM    303  CE  LYS A  18      49.957  55.621  68.287  1.00                  
ATOM    304  HE1 LYS A  18      49.851  54.538  68.175  1.00                  
ATOM    305  HE2 LYS A  18      50.609  55.962  67.481  1.00                  
ATOM    306  NZ  LYS A  18      48.621  56.276  68.156  1.00                  
ATOM    307  HZ1 LYS A  18      48.132  56.010  67.298  1.00                  
ATOM    308  HZ2 LYS A  18      48.010  56.045  68.922  1.00                  
ATOM    309  HZ3 LYS A  18      48.713  57.288  68.110  1.00                  
ATOM    310  C   LYS A  18      54.343  54.336  68.031  1.00                  
ATOM    311  O   LYS A  18      54.916  53.415  68.612  1.00                  
ATOM    312  N   VAL A  19      53.574  54.165  66.945  1.00                  
ATOM    313  H   VAL A  19      53.227  54.977  66.445  1.00                  
ATOM    314  CA  VAL A  19      53.264  52.809  66.457  1.00                  
ATOM    315  HA  VAL A  19      53.080  52.188  67.334  1.00                  
ATOM    316  CB  VAL A  19      51.950  52.767  65.643  1.00                  
ATOM    317  HB  VAL A  19      51.178  53.224  66.266  1.00                  
ATOM    318  CG1 VAL A  19      51.989  53.557  64.334  1.00                  
ATOM    319 1HG1 VAL A  19      51.053  53.429  63.793  1.00                  
ATOM    320 2HG1 VAL A  19      52.111  54.612  64.555  1.00                  
ATOM    321 3HG1 VAL A  19      52.816  53.220  63.710  1.00                  
ATOM    322  CG2 VAL A  19      51.481  51.339  65.348  1.00                  
ATOM    323 1HG2 VAL A  19      50.479  51.356  64.918  1.00                  
ATOM    324 2HG2 VAL A  19      52.160  50.858  64.644  1.00                  
ATOM    325 3HG2 VAL A  19      51.461  50.757  66.270  1.00                  
ATOM    326  C   VAL A  19      54.469  52.151  65.763  1.00                  
ATOM    327  O   VAL A  19      54.574  50.928  65.735  1.00                  
ATOM    328  N   GLY A  20      55.431  52.952  65.292  1.00                  
ATOM    329  H   GLY A  20      55.255  53.950  65.267  1.00                  
ATOM    330  CA  GLY A  20      56.657  52.457  64.656  1.00                  
ATOM    331  HA1 GLY A  20      56.969  53.198  63.918  1.00                  
ATOM    332  HA2 GLY A  20      56.435  51.536  64.116  1.00                  
ATOM    333  C   GLY A  20      57.872  52.182  65.548  1.00                  
ATOM    334  O   GLY A  20      58.908  51.735  65.060  1.00                  
ATOM    335  N   VAL A  21      57.738  52.377  66.859  1.00                  
ATOM    336  H   VAL A  21      56.831  52.675  67.190  1.00                  
ATOM    337  CA  VAL A  21      58.742  52.005  67.865  1.00                  
ATOM    338  HA  VAL A  21      58.287  52.279  68.817  1.00                  
ATOM    339  CB  VAL A  21      58.967  50.472  67.964  1.00                  
ATOM    340  HB  VAL A  21      59.590  50.133  67.137  1.00                  
ATOM    341  CG1 VAL A  21      59.657  50.099  69.287  1.00                  
ATOM    342 1HG1 VAL A  21      59.804  49.020  69.334  1.00                  
ATOM    343 2HG1 VAL A  21      60.637  50.568  69.360  1.00                  
ATOM    344 3HG1 VAL A  21      59.046  50.410  70.135  1.00                  
ATOM    345  CG2 VAL A  21      57.653  49.673  67.931  1.00                  
ATOM    346 1HG2 VAL A  21      57.856  48.612  68.075  1.00                  
ATOM    347 2HG2 VAL A  21      56.978  50.022  68.714  1.00                  
ATOM    348 3HG2 VAL A  21      57.165  49.785  66.962  1.00                  
ATOM    349  C   VAL A  21      60.045  52.815  67.814  1.00                  
ATOM    350  O   VAL A  21      61.122  52.276  67.550  1.00                  
ATOM    351  N   SER A  22      59.948  54.111  68.146  1.00                  
ATOM    352  H   SER A  22      59.004  54.473  68.205  1.00                  
ATOM    353  CA  SER A  22      61.026  55.083  68.478  1.00                  
ATOM    354  HA  SER A  22      60.513  55.974  68.839  1.00                  
ATOM    355  CB  SER A  22      61.896  54.613  69.654  1.00                  
ATOM    356  HB1 SER A  22      61.248  54.326  70.483  1.00                  
ATOM    357  HB2 SER A  22      62.525  55.441  69.983  1.00                  
ATOM    358  OG  SER A  22      62.728  53.520  69.318  1.00                  
ATOM    359  HG  SER A  22      62.220  52.911  68.755  1.00                  
ATOM    360  C   SER A  22      61.884  55.586  67.312  1.00                  
ATOM    361  O   SER A  22      62.209  56.766  67.242  1.00                  
ATOM    362  N   ASN A  23      62.174  54.710  66.358  1.00                  
ATOM    363  H   ASN A  23      61.891  53.759  66.542  1.00                  
ATOM    364  CA  ASN A  23      62.469  55.031  64.979  1.00                  
ATOM    365  HA  ASN A  23      63.315  55.718  64.922  1.00                  
ATOM    366  CB  ASN A  23      62.786  53.710  64.236  1.00                  
ATOM    367  HB1 ASN A  23      63.121  53.946  63.227  1.00                  
ATOM    368  HB2 ASN A  23      61.878  53.112  64.148  1.00                  
ATOM    369  CG  ASN A  23      63.840  52.835  64.893  1.00                  
ATOM    370  OD1 ASN A  23      65.016  52.913  64.589  1.00                  
ATOM    371  ND2 ASN A  23      63.463  51.940  65.779  1.00                  
ATOM    372 1HD2 ASN A  23      62.496  51.866  66.070  1.00                  
ATOM    373 2HD2 ASN A  23      64.194  51.422  66.229  1.00                  
ATOM    374  C   ASN A  23      61.202  55.687  64.396  1.00                  
ATOM    375  O   ASN A  23      60.215  55.003  64.125  1.00                  
ATOM    376  N   ASP A  24      61.205  57.004  64.218  1.00                  
ATOM    377  H   ASP A  24      62.022  57.533  64.487  1.00                  
ATOM    378  CA  ASP A  24      60.078  57.747  63.638  1.00                  
ATOM    379  HA  ASP A  24      59.236  57.653  64.322  1.00                  
ATOM    380  CB  ASP A  24      60.460  59.236  63.570  1.00                  
ATOM    381  HB1 ASP A  24      60.706  59.578  64.577  1.00                  
ATOM    382  HB2 ASP A  24      59.585  59.798  63.238  1.00                  
ATOM    383  CG  ASP A  24      61.639  59.573  62.641  1.00                  
ATOM    384  OD1 ASP A  24      61.810  60.772  62.330  1.00                  
ATOM    385  OD2 ASP A  24      62.351  58.666  62.149  1.00                  
ATOM    386  C   ASP A  24      59.587  57.225  62.280  1.00                  
ATOM    387  O   ASP A  24      58.420  57.396  61.926  1.00                  
ATOM    388  N   ALA A  25      60.500  56.607  61.526  1.00                  
ATOM    389  H   ALA A  25      61.437  56.685  61.904  1.00                  
ATOM    390  CA  ALA A  25      60.388  56.036  60.185  1.00                  
ATOM    391  HA  ALA A  25      61.379  55.662  59.939  1.00                  
ATOM    392  CB  ALA A  25      59.459  54.815  60.216  1.00                  
ATOM    393  HB1 ALA A  25      59.469  54.320  59.245  1.00                  
ATOM    394  HB2 ALA A  25      59.801  54.113  60.977  1.00                  
ATOM    395  HB3 ALA A  25      58.440  55.118  60.454  1.00                  
ATOM    396  C   ALA A  25      60.021  57.040  59.073  1.00                  
ATOM    397  O   ALA A  25      60.393  56.839  57.917  1.00                  
ATOM    398  N   ARG A  26      59.290  58.105  59.431  1.00                  
ATOM    399  H   ARG A  26      59.033  58.104  60.412  1.00                  
ATOM    400  CA  ARG A  26      58.701  59.193  58.628  1.00                  
ATOM    401  HA  ARG A  26      57.888  59.620  59.212  1.00                  
ATOM    402  CB  ARG A  26      59.740  60.304  58.386  1.00                  
ATOM    403  HB1 ARG A  26      59.305  61.089  57.769  1.00                  
ATOM    404  HB2 ARG A  26      60.588  59.877  57.849  1.00                  
ATOM    405  CG  ARG A  26      60.217  60.948  59.690  1.00                  
ATOM    406  HG1 ARG A  26      60.702  60.168  60.263  1.00                  
ATOM    407  HG2 ARG A  26      59.356  61.307  60.254  1.00                  
ATOM    408  CD  ARG A  26      61.192  62.118  59.473  1.00                  
ATOM    409  HD1 ARG A  26      61.543  62.477  60.443  1.00                  
ATOM    410  HD2 ARG A  26      60.652  62.934  58.989  1.00                  
ATOM    411  NE  ARG A  26      62.348  61.740  58.632  1.00                  
ATOM    412  HE  ARG A  26      62.355  62.105  57.696  1.00                  
ATOM    413  CZ  ARG A  26      63.260  60.835  58.943  1.00                  
ATOM    414  NH1 ARG A  26      63.447  60.387  60.148  1.00                  
ATOM    415 1HH1 ARG A  26      62.828  60.691  60.911  1.00                  
ATOM    416 2HH1 ARG A  26      63.982  59.572  60.369  1.00                  
ATOM    417  NH2 ARG A  26      63.991  60.322  57.997  1.00                  
ATOM    418 1HH2 ARG A  26      63.809  60.549  57.040  1.00                  
ATOM    419 2HH2 ARG A  26      64.580  59.539  58.227  1.00                  
ATOM    420  C   ARG A  26      58.058  58.777  57.300  1.00                  
ATOM    421  O   ARG A  26      57.910  59.563  56.369  1.00                  
ATOM    422  N   LEU A  27      57.680  57.510  57.217  1.00                  
ATOM    423  H   LEU A  27      57.867  56.946  58.027  1.00                  
ATOM    424  CA  LEU A  27      57.342  56.817  55.987  1.00                  
ATOM    425  HA  LEU A  27      57.875  57.318  55.176  1.00                  
ATOM    426  CB  LEU A  27      57.860  55.375  56.131  1.00                  
ATOM    427  HB1 LEU A  27      57.047  54.662  56.271  1.00                  
ATOM    428  HB2 LEU A  27      58.506  55.279  57.004  1.00                  
ATOM    429  CG  LEU A  27      58.693  54.974  54.910  1.00                  
ATOM    430  HG  LEU A  27      59.493  55.703  54.766  1.00                  
ATOM    431  CD1 LEU A  27      59.310  53.609  55.162  1.00                  
ATOM    432 1HD1 LEU A  27      59.983  53.394  54.347  1.00                  
ATOM    433 2HD1 LEU A  27      59.884  53.610  56.088  1.00                  
ATOM    434 3HD1 LEU A  27      58.536  52.846  55.207  1.00                  
ATOM    435  CD2 LEU A  27      57.826  54.912  53.656  1.00                  
ATOM    436 1HD2 LEU A  27      58.438  54.648  52.804  1.00                  
ATOM    437 2HD2 LEU A  27      57.024  54.183  53.779  1.00                  
ATOM    438 3HD2 LEU A  27      57.387  55.882  53.435  1.00                  
ATOM    439  C   LEU A  27      55.845  56.927  55.659  1.00                  
ATOM    440  O   LEU A  27      55.237  55.965  55.213  1.00                  
ATOM    441  N   TYR A  28      55.227  58.056  55.999  1.00                  
ATOM    442  H   TYR A  28      55.820  58.846  56.225  1.00                  
ATOM    443  CA  TYR A  28      53.835  58.125  56.440  1.00                  
ATOM    444  HA  TYR A  28      53.803  57.602  57.393  1.00                  
ATOM    445  CB  TYR A  28      53.434  59.585  56.742  1.00                  
ATOM    446  HB1 TYR A  28      52.765  59.587  57.602  1.00                  
ATOM    447  HB2 TYR A  28      52.857  59.974  55.902  1.00                  
ATOM    448  CG  TYR A  28      54.566  60.564  57.001  1.00                  
ATOM    449  CD1 TYR A  28      55.119  60.720  58.288  1.00                  
ATOM    450  HD1 TYR A  28      54.735  60.138  59.116  1.00                  
ATOM    451  CE1 TYR A  28      56.178  61.632  58.484  1.00                  
ATOM    452  HE1 TYR A  28      56.632  61.765  59.450  1.00                  
ATOM    453  CZ  TYR A  28      56.691  62.373  57.400  1.00                  
ATOM    454  OH  TYR A  28      57.732  63.226  57.585  1.00                  
ATOM    455  HH  TYR A  28      58.026  63.582  56.744  1.00                  
ATOM    456  CE2 TYR A  28      56.138  62.211  56.114  1.00                  
ATOM    457  HE2 TYR A  28      56.537  62.762  55.274  1.00                  
ATOM    458  CD2 TYR A  28      55.082  61.306  55.918  1.00                  
ATOM    459  HD2 TYR A  28      54.678  61.168  54.928  1.00                  
ATOM    460  C   TYR A  28      52.791  57.477  55.515  1.00                  
ATOM    461  O   TYR A  28      52.631  57.859  54.351  1.00                  
ATOM    462  N   ILE A  29      52.003  56.562  56.099  1.00                  
ATOM    463  H   ILE A  29      52.163  56.380  57.074  1.00                  
ATOM    464  CA  ILE A  29      51.119  55.641  55.367  1.00                  
ATOM    465  HA  ILE A  29      51.176  55.910  54.308  1.00                  
ATOM    466  CB  ILE A  29      51.581  54.149  55.468  1.00                  
ATOM    467  HB  ILE A  29      51.234  53.739  56.413  1.00                  
ATOM    468  CG2 ILE A  29      50.933  53.351  54.318  1.00                  
ATOM    469 1HG2 ILE A  29      51.081  52.280  54.442  1.00                  
ATOM    470 2HG2 ILE A  29      49.861  53.528  54.259  1.00                  
ATOM    471 3HG2 ILE A  29      51.366  53.660  53.366  1.00                  
ATOM    472  CG1 ILE A  29      53.106  53.925  55.489  1.00                  
ATOM    473 1HG1 ILE A  29      53.523  54.474  56.329  1.00                  
ATOM    474 2HG1 ILE A  29      53.523  54.306  54.563  1.00                  
ATOM    475  CD1 ILE A  29      53.553  52.467  55.663  1.00                  
ATOM    476  HD1 ILE A  29      54.637  52.442  55.770  1.00                  
ATOM    477  HD2 ILE A  29      53.097  52.040  56.557  1.00                  
ATOM    478  HD3 ILE A  29      53.284  51.871  54.793  1.00                  
ATOM    479  C   ILE A  29      49.649  55.770  55.775  1.00                  
ATOM    480  O   ILE A  29      49.098  54.856  56.417  1.00                  
ATOM    481  N   ALA A  30      48.964  56.853  55.412  1.00                  
ATOM    482  H   ALA A  30      49.444  57.550  54.867  1.00                  
ATOM    483  CA  ALA A  30      47.498  56.773  55.314  1.00                  
ATOM    484  HA  ALA A  30      47.121  56.344  56.243  1.00                  
ATOM    485  CB  ALA A  30      46.893  58.168  55.165  1.00                  
ATOM    486  HB1 ALA A  30      47.355  58.880  55.839  1.00                  
ATOM    487  HB2 ALA A  30      47.006  58.521  54.150  1.00                  
ATOM    488  HB3 ALA A  30      45.832  58.141  55.386  1.00                  
ATOM    489  C   ALA A  30      47.079  55.849  54.152  1.00                  
ATOM    490  O   ALA A  30      47.914  55.360  53.392  1.00                  
ATOM    491  N   LYS A  31      45.776  55.546  54.066  1.00                  
ATOM    492  H   LYS A  31      45.122  56.038  54.634  1.00                  
ATOM    493  CA  LYS A  31      45.308  54.354  53.345  1.00                  
ATOM    494  HA  LYS A  31      46.056  54.085  52.597  1.00                  
ATOM    495  CB  LYS A  31      45.219  53.147  54.331  1.00                  
ATOM    496  HB1 LYS A  31      44.859  52.278  53.776  1.00                  
ATOM    497  HB2 LYS A  31      44.495  53.378  55.113  1.00                  
ATOM    498  CG  LYS A  31      46.584  52.799  54.944  1.00                  
ATOM    499  HG1 LYS A  31      46.916  53.632  55.554  1.00                  
ATOM    500  HG2 LYS A  31      47.296  52.660  54.131  1.00                  
ATOM    501  CD  LYS A  31      46.546  51.550  55.817  1.00                  
ATOM    502  HD1 LYS A  31      46.097  50.728  55.266  1.00                  
ATOM    503  HD2 LYS A  31      45.948  51.723  56.707  1.00                  
ATOM    504  CE  LYS A  31      47.964  51.120  56.221  1.00                  
ATOM    505  HE1 LYS A  31      48.550  50.932  55.322  1.00                  
ATOM    506  HE2 LYS A  31      47.911  50.188  56.782  1.00                  
ATOM    507  NZ  LYS A  31      48.662  52.140  57.052  1.00                  
ATOM    508  HZ1 LYS A  31      48.783  53.020  56.549  1.00                  
ATOM    509  HZ2 LYS A  31      48.125  52.336  57.899  1.00                  
ATOM    510  HZ3 LYS A  31      49.585  51.831  57.314  1.00                  
ATOM    511  C   LYS A  31      44.003  54.539  52.530  1.00                  
ATOM    512  O   LYS A  31      43.256  53.606  52.362  1.00                  
ATOM    513  N   GLU A  32      43.799  55.725  51.947  1.00                  
ATOM    514  H   GLU A  32      44.382  56.525  52.132  1.00                  
ATOM    515  CA  GLU A  32      43.372  55.719  50.512  1.00                  
ATOM    516  HA  GLU A  32      42.423  55.192  50.411  1.00                  
ATOM    517  CB  GLU A  32      43.188  57.157  49.974  1.00                  
ATOM    518  HB1 GLU A  32      43.209  57.073  48.889  1.00                  
ATOM    519  HB2 GLU A  32      44.043  57.762  50.270  1.00                  
ATOM    520  CG  GLU A  32      41.866  57.797  50.400  1.00                  
ATOM    521  HG1 GLU A  32      41.051  57.122  50.127  1.00                  
ATOM    522  HG2 GLU A  32      41.726  58.696  49.801  1.00                  
ATOM    523  CD  GLU A  32      41.785  58.159  51.877  1.00                  
ATOM    524  OE1 GLU A  32      42.759  58.741  52.425  1.00                  
ATOM    525  OE2 GLU A  32      40.708  57.989  52.509  1.00                  
ATOM    526  C   GLU A  32      44.487  54.988  49.758  1.00                  
ATOM    527  O   GLU A  32      45.674  55.153  50.045  1.00                  
ATOM    528  N   ASN A  33      44.137  54.099  48.825  1.00                  
ATOM    529  H   ASN A  33      43.177  54.032  48.516  1.00                  
ATOM    530  CA  ASN A  33      45.065  53.127  48.229  1.00                  
ATOM    531  HA  ASN A  33      45.677  52.718  49.034  1.00                  
ATOM    532  CB  ASN A  33      44.237  51.983  47.609  1.00                  
ATOM    533  HB1 ASN A  33      43.524  51.607  48.340  1.00                  
ATOM    534  HB2 ASN A  33      44.910  51.163  47.366  1.00                  
ATOM    535  CG  ASN A  33      43.480  52.365  46.348  1.00                  
ATOM    536  OD1 ASN A  33      43.189  53.522  46.080  1.00                  
ATOM    537  ND2 ASN A  33      43.094  51.412  45.528  1.00                  
ATOM    538 1HD2 ASN A  33      43.274  50.448  45.740  1.00                  
ATOM    539 2HD2 ASN A  33      42.553  51.697  44.730  1.00                  
ATOM    540  C   ASN A  33      46.058  53.712  47.198  1.00                  
ATOM    541  O   ASN A  33      46.650  52.974  46.403  1.00                  
ATOM    542  N   THR A  34      46.198  55.034  47.199  1.00                  
ATOM    543  H   THR A  34      45.727  55.553  47.926  1.00                  
ATOM    544  CA  THR A  34      46.881  55.820  46.190  1.00                  
ATOM    545  HA  THR A  34      46.317  55.698  45.266  1.00                  
ATOM    546  CB  THR A  34      46.836  57.315  46.566  1.00                  
ATOM    547  HB  THR A  34      47.675  57.556  47.215  1.00                  
ATOM    548  CG2 THR A  34      46.848  58.213  45.326  1.00                  
ATOM    549 1HG2 THR A  34      47.039  59.241  45.629  1.00                  
ATOM    550 2HG2 THR A  34      47.626  57.908  44.639  1.00                  
ATOM    551 3HG2 THR A  34      45.887  58.154  44.814  1.00                  
ATOM    552  OG1 THR A  34      45.637  57.642  47.231  1.00                  
ATOM    553  HG1 THR A  34      45.492  58.582  47.105  1.00                  
ATOM    554  C   THR A  34      48.296  55.324  45.959  1.00                  
ATOM    555  O   THR A  34      49.021  55.016  46.888  1.00                  
ATOM    556  N   ASP A  35      48.709  55.215  44.702  1.00                  
ATOM    557  H   ASP A  35      48.055  55.353  43.949  1.00                  
ATOM    558  CA  ASP A  35      50.123  54.997  44.378  1.00                  
ATOM    559  HA  ASP A  35      50.583  54.349  45.126  1.00                  
ATOM    560  CB  ASP A  35      50.170  54.307  43.011  1.00                  
ATOM    561  HB1 ASP A  35      50.076  55.043  42.212  1.00                  
ATOM    562  HB2 ASP A  35      49.344  53.598  42.925  1.00                  
ATOM    563  CG  ASP A  35      51.466  53.529  42.882  1.00                  
ATOM    564  OD1 ASP A  35      51.538  52.499  43.589  1.00                  
ATOM    565  OD2 ASP A  35      52.367  54.008  42.157  1.00                  
ATOM    566  C   ASP A  35      50.919  56.303  44.363  1.00                  
ATOM    567  O   ASP A  35      52.148  56.309  44.312  1.00                  
ATOM    568  N   LYS A  36      50.202  57.429  44.407  1.00                  
ATOM    569  H   LYS A  36      49.207  57.321  44.501  1.00                  
ATOM    570  CA  LYS A  36      50.749  58.765  44.572  1.00                  
ATOM    571  HA  LYS A  36      51.831  58.674  44.534  1.00                  
ATOM    572  CB  LYS A  36      50.343  59.694  43.408  1.00                  
ATOM    573  HB1 LYS A  36      50.866  60.645  43.520  1.00                  
ATOM    574  HB2 LYS A  36      49.272  59.893  43.474  1.00                  
ATOM    575  CG  LYS A  36      50.660  59.121  42.006  1.00                  
ATOM    576  HG1 LYS A  36      50.411  59.884  41.267  1.00                  
ATOM    577  HG2 LYS A  36      49.990  58.281  41.818  1.00                  
ATOM    578  CD  LYS A  36      52.126  58.674  41.757  1.00                  
ATOM    579  HD1 LYS A  36      52.721  58.805  42.657  1.00                  
ATOM    580  HD2 LYS A  36      52.569  59.314  40.992  1.00                  
ATOM    581  CE  LYS A  36      52.207  57.212  41.284  1.00                  
ATOM    582  HE1 LYS A  36      52.205  57.182  40.191  1.00                  
ATOM    583  HE2 LYS A  36      51.317  56.680  41.630  1.00                  
ATOM    584  NZ  LYS A  36      53.395  56.502  41.817  1.00                  
ATOM    585  HZ1 LYS A  36      54.267  56.890  41.468  1.00                  
ATOM    586  HZ2 LYS A  36      53.381  56.518  42.834  1.00                  
ATOM    587  HZ3 LYS A  36      53.323  55.499  41.617  1.00                  
ATOM    588  C   LYS A  36      50.519  59.281  45.989  1.00                  
ATOM    589  O   LYS A  36      49.827  58.676  46.807  1.00                  
ATOM    590  N   ALA A  37      51.214  60.355  46.313  1.00                  
ATOM    591  H   ALA A  37      51.744  60.820  45.601  1.00                  
ATOM    592  CA  ALA A  37      51.047  61.023  47.586  1.00                  
ATOM    593  HA  ALA A  37      50.887  60.291  48.377  1.00                  
ATOM    594  CB  ALA A  37      52.330  61.811  47.877  1.00                  
ATOM    595  HB1 ALA A  37      52.249  62.289  48.854  1.00                  
ATOM    596  HB2 ALA A  37      53.184  61.136  47.887  1.00                  
ATOM    597  HB3 ALA A  37      52.484  62.580  47.120  1.00                  
ATOM    598  C   ALA A  37      49.843  61.964  47.521  1.00                  
ATOM    599  O   ALA A  37      49.556  62.520  46.461  1.00                  
ATOM    600  N   TYR A  38      49.237  62.226  48.674  1.00                  
ATOM    601  H   TYR A  38      49.552  61.757  49.521  1.00                  
ATOM    602  CA  TYR A  38      48.331  63.352  48.835  1.00                  
ATOM    603  HA  TYR A  38      48.366  63.980  47.945  1.00                  
ATOM    604  CB  TYR A  38      46.878  62.886  49.007  1.00                  
ATOM    605  HB1 TYR A  38      46.335  63.647  49.570  1.00                  
ATOM    606  HB2 TYR A  38      46.878  61.978  49.602  1.00                  
ATOM    607  CG  TYR A  38      46.119  62.647  47.712  1.00                  
ATOM    608  CD1 TYR A  38      45.648  61.359  47.389  1.00                  
ATOM    609  HD1 TYR A  38      45.849  60.539  48.059  1.00                  
ATOM    610  CE1 TYR A  38      44.904  61.154  46.207  1.00                  
ATOM    611  HE1 TYR A  38      44.518  60.176  45.954  1.00                  
ATOM    612  CZ  TYR A  38      44.640  62.233  45.339  1.00                  
ATOM    613  OH  TYR A  38      43.930  62.028  44.196  1.00                  
ATOM    614  HH  TYR A  38      43.779  62.843  43.716  1.00                  
ATOM    615  CE2 TYR A  38      45.109  63.525  45.663  1.00                  
ATOM    616  HE2 TYR A  38      44.903  64.357  45.008  1.00                  
ATOM    617  CD2 TYR A  38      45.838  63.730  46.851  1.00                  
ATOM    618  HD2 TYR A  38      46.174  64.726  47.110  1.00                  
ATOM    619  C   TYR A  38      48.817  64.200  50.015  1.00                  
ATOM    620  O   TYR A  38      49.027  63.736  51.144  1.00                  
ATOM    621  N   VAL A  39      49.056  65.467  49.687  1.00                  
ATOM    622  H   VAL A  39      48.813  65.759  48.755  1.00                  
ATOM    623  CA  VAL A  39      49.357  66.524  50.645  1.00                  
ATOM    624  HA  VAL A  39      50.061  66.166  51.393  1.00                  
ATOM    625  CB  VAL A  39      49.961  67.752  49.924  1.00                  
ATOM    626  HB  VAL A  39      49.224  68.154  49.225  1.00                  
ATOM    627  CG1 VAL A  39      50.357  68.870  50.897  1.00                  
ATOM    628 1HG1 VAL A  39      50.838  69.685  50.357  1.00                  
ATOM    629 2HG1 VAL A  39      49.471  69.263  51.390  1.00                  
ATOM    630 3HG1 VAL A  39      51.041  68.481  51.650  1.00                  
ATOM    631  CG2 VAL A  39      51.213  67.382  49.110  1.00                  
ATOM    632 1HG2 VAL A  39      51.624  68.274  48.639  1.00                  
ATOM    633 2HG2 VAL A  39      51.964  66.948  49.769  1.00                  
ATOM    634 3HG2 VAL A  39      50.960  66.669  48.327  1.00                  
ATOM    635  C   VAL A  39      48.055  66.922  51.327  1.00                  
ATOM    636  O   VAL A  39      47.046  67.137  50.649  1.00                  
ATOM    637  N   ALA A  40      48.069  67.032  52.652  1.00                  
ATOM    638  H   ALA A  40      48.941  66.897  53.152  1.00                  
ATOM    639  CA  ALA A  40      46.924  67.510  53.408  1.00                  
ATOM    640  HA  ALA A  40      46.049  66.955  53.073  1.00                  
ATOM    641  CB  ALA A  40      47.163  67.201  54.892  1.00                  
ATOM    642  HB1 ALA A  40      46.272  67.441  55.470  1.00                  
ATOM    643  HB2 ALA A  40      47.394  66.143  55.025  1.00                  
ATOM    644  HB3 ALA A  40      47.994  67.798  55.274  1.00                  
ATOM    645  C   ALA A  40      46.699  69.028  53.188  1.00                  
ATOM    646  O   ALA A  40      47.658  69.806  53.056  1.00                  
ATOM    647  N   PRO A  41      45.440  69.504  53.170  1.00                  
ATOM    648  CD  PRO A  41      44.208  68.727  53.192  1.00                  
ATOM    649  HD1 PRO A  41      44.168  68.066  54.059  1.00                  
ATOM    650  HD2 PRO A  41      44.130  68.147  52.271  1.00                  
ATOM    651  CG  PRO A  41      43.070  69.748  53.253  1.00                  
ATOM    652  HG1 PRO A  41      42.811  69.946  54.294  1.00                  
ATOM    653  HG2 PRO A  41      42.195  69.408  52.699  1.00                  
ATOM    654  CB  PRO A  41      43.686  71.001  52.627  1.00                  
ATOM    655  HB1 PRO A  41      43.201  71.912  52.982  1.00                  
ATOM    656  HB2 PRO A  41      43.610  70.933  51.540  1.00                  
ATOM    657  CA  PRO A  41      45.162  70.929  53.035  1.00                  
ATOM    658  HA  PRO A  41      45.770  71.359  52.238  1.00                  
ATOM    659  C   PRO A  41      45.429  71.718  54.330  1.00                  
ATOM    660  O   PRO A  41      45.941  72.841  54.283  1.00                  
ATOM    661  N   GLU A  42      45.137  71.115  55.484  1.00                  
ATOM    662  H   GLU A  42      44.773  70.177  55.428  1.00                  
ATOM    663  CA  GLU A  42      45.609  71.547  56.806  1.00                  
ATOM    664  HA  GLU A  42      45.398  72.611  56.922  1.00                  
ATOM    665  CB  GLU A  42      44.808  70.787  57.886  1.00                  
ATOM    666  HB1 GLU A  42      43.748  70.944  57.679  1.00                  
ATOM    667  HB2 GLU A  42      45.008  71.236  58.860  1.00                  
ATOM    668  CG  GLU A  42      45.052  69.265  57.966  1.00                  
ATOM    669  HG1 GLU A  42      45.112  68.845  56.960  1.00                  
ATOM    670  HG2 GLU A  42      44.188  68.807  58.453  1.00                  
ATOM    671  CD  GLU A  42      46.308  68.923  58.779  1.00                  
ATOM    672  OE1 GLU A  42      46.250  69.055  60.019  1.00                  
ATOM    673  OE2 GLU A  42      47.369  68.654  58.173  1.00                  
ATOM    674  C   GLU A  42      47.136  71.355  56.962  1.00                  
ATOM    675  O   GLU A  42      47.816  71.024  55.982  1.00                  
ATOM    676  N   LYS A  43      47.696  71.676  58.150  1.00                  
ATOM    677  H   LYS A  43      47.073  71.852  58.927  1.00                  
ATOM    678  CA  LYS A  43      49.156  71.688  58.423  1.00                  
ATOM    679  HA  LYS A  43      49.592  70.932  57.765  1.00                  
ATOM    680  CB  LYS A  43      49.810  73.053  58.038  1.00                  
ATOM    681  HB1 LYS A  43      50.878  73.028  58.261  1.00                  
ATOM    682  HB2 LYS A  43      49.336  73.875  58.576  1.00                  
ATOM    683  CG  LYS A  43      49.601  73.195  56.522  1.00                  
ATOM    684  HG1 LYS A  43      48.529  73.299  56.405  1.00                  
ATOM    685  HG2 LYS A  43      49.971  72.264  56.090  1.00                  
ATOM    686  CD  LYS A  43      50.082  74.300  55.590  1.00                  
ATOM    687  HD1 LYS A  43      51.133  74.529  55.770  1.00                  
ATOM    688  HD2 LYS A  43      49.489  75.201  55.760  1.00                  
ATOM    689  CE  LYS A  43      49.882  73.793  54.130  1.00                  
ATOM    690  HE1 LYS A  43      50.778  73.226  53.863  1.00                  
ATOM    691  HE2 LYS A  43      49.837  74.655  53.459  1.00                  
ATOM    692  NZ  LYS A  43      48.687  72.905  53.914  1.00                  
ATOM    693  HZ1 LYS A  43      47.795  73.381  54.034  1.00                  
ATOM    694  HZ2 LYS A  43      48.676  72.466  53.003  1.00                  
ATOM    695  HZ3 LYS A  43      48.644  72.141  54.594  1.00                  
ATOM    696  C   LYS A  43      49.505  71.147  59.815  1.00                  
ATOM    697  O   LYS A  43      49.996  71.878  60.681  1.00                  
ATOM    698  N   PHE A  44      49.213  69.864  60.015  1.00                  
ATOM    699  H   PHE A  44      48.750  69.380  59.245  1.00                  
ATOM    700  CA  PHE A  44      49.174  69.185  61.309  1.00                  
ATOM    701  HA  PHE A  44      48.265  69.525  61.809  1.00                  
ATOM    702  CB  PHE A  44      49.043  67.674  61.095  1.00                  
ATOM    703  HB1 PHE A  44      50.011  67.274  60.801  1.00                  
ATOM    704  HB2 PHE A  44      48.331  67.461  60.299  1.00                  
ATOM    705  CG  PHE A  44      48.564  67.010  62.362  1.00                  
ATOM    706  CD1 PHE A  44      49.488  66.521  63.304  1.00                  
ATOM    707  HD1 PHE A  44      50.542  66.505  63.069  1.00                  
ATOM    708  CE1 PHE A  44      49.041  66.121  64.574  1.00                  
ATOM    709  HE1 PHE A  44      49.749  65.784  65.317  1.00                  
ATOM    710  CZ  PHE A  44      47.669  66.175  64.886  1.00                  
ATOM    711  HZ  PHE A  44      47.317  65.867  65.860  1.00                  
ATOM    712  CE2 PHE A  44      46.747  66.626  63.930  1.00                  
ATOM    713  HE2 PHE A  44      45.693  66.676  64.166  1.00                  
ATOM    714  CD2 PHE A  44      47.194  67.047  62.669  1.00                  
ATOM    715  HD2 PHE A  44      46.489  67.441  61.946  1.00                  
ATOM    716  C   PHE A  44      50.368  69.457  62.219  1.00                  
ATOM    717  O   PHE A  44      51.515  69.335  61.804  1.00                  
ATOM    718  N   SER A  45      50.136  69.727  63.506  1.00                  
ATOM    719  H   SER A  45      49.174  69.733  63.819  1.00                  
ATOM    720  CA  SER A  45      51.197  70.053  64.480  1.00                  
ATOM    721  HA  SER A  45      50.691  70.457  65.358  1.00                  
ATOM    722  CB  SER A  45      51.916  68.775  64.954  1.00                  
ATOM    723  HB1 SER A  45      51.174  68.083  65.354  1.00                  
ATOM    724  HB2 SER A  45      52.611  69.024  65.757  1.00                  
ATOM    725  OG  SER A  45      52.624  68.134  63.908  1.00                  
ATOM    726  HG  SER A  45      52.257  68.470  63.064  1.00                  
ATOM    727  C   SER A  45      52.162  71.168  64.028  1.00                  
ATOM    728  O   SER A  45      53.350  71.149  64.356  1.00                  
ATOM    729  N   SER A  46      51.657  72.126  63.240  1.00                  
ATOM    730  H   SER A  46      50.685  72.050  62.967  1.00                  
ATOM    731  CA  SER A  46      52.443  73.131  62.512  1.00                  
ATOM    732  HA  SER A  46      51.760  73.589  61.795  1.00                  
ATOM    733  CB  SER A  46      52.906  74.260  63.440  1.00                  
ATOM    734  HB1 SER A  46      53.758  73.931  64.036  1.00                  
ATOM    735  HB2 SER A  46      52.089  74.538  64.107  1.00                  
ATOM    736  OG  SER A  46      53.256  75.383  62.657  1.00                  
ATOM    737  HG  SER A  46      53.580  76.084  63.232  1.00                  
ATOM    738  C   SER A  46      53.571  72.508  61.675  1.00                  
ATOM    739  O   SER A  46      54.760  72.785  61.853  1.00                  
ATOM    740  N   LYS A  47      53.210  71.557  60.809  1.00                  
ATOM    741  H   LYS A  47      52.240  71.248  60.837  1.00                  
ATOM    742  CA  LYS A  47      54.000  71.091  59.660  1.00                  
ATOM    743  HA  LYS A  47      54.430  71.983  59.199  1.00                  
ATOM    744  CB  LYS A  47      55.189  70.198  60.072  1.00                  
ATOM    745  HB1 LYS A  47      55.884  70.812  60.640  1.00                  
ATOM    746  HB2 LYS A  47      55.729  69.892  59.175  1.00                  
ATOM    747  CG  LYS A  47      54.834  68.934  60.872  1.00                  
ATOM    748  HG1 LYS A  47      54.676  68.117  60.167  1.00                  
ATOM    749  HG2 LYS A  47      53.912  69.074  61.424  1.00                  
ATOM    750  CD  LYS A  47      55.932  68.533  61.875  1.00                  
ATOM    751  HD1 LYS A  47      56.922  68.766  61.478  1.00                  
ATOM    752  HD2 LYS A  47      55.874  67.452  62.008  1.00                  
ATOM    753  CE  LYS A  47      55.733  69.174  63.261  1.00                  
ATOM    754  HE1 LYS A  47      56.451  68.734  63.960  1.00                  
ATOM    755  HE2 LYS A  47      54.733  68.905  63.613  1.00                  
ATOM    756  NZ  LYS A  47      55.860  70.651  63.270  1.00                  
ATOM    757  HZ1 LYS A  47      55.416  71.033  64.100  1.00                  
ATOM    758  HZ2 LYS A  47      56.817  70.965  63.214  1.00                  
ATOM    759  HZ3 LYS A  47      55.339  71.082  62.510  1.00                  
ATOM    760  C   LYS A  47      53.116  70.464  58.579  1.00                  
ATOM    761  O   LYS A  47      52.007  70.006  58.837  1.00                  
ATOM    762  N   VAL A  48      53.587  70.533  57.334  1.00                  
ATOM    763  H   VAL A  48      54.519  70.888  57.196  1.00                  
ATOM    764  CA  VAL A  48      52.793  70.203  56.140  1.00                  
ATOM    765  HA  VAL A  48      51.775  70.563  56.300  1.00                  
ATOM    766  CB  VAL A  48      53.327  70.904  54.869  1.00                  
ATOM    767  HB  VAL A  48      54.285  70.473  54.577  1.00                  
ATOM    768  CG1 VAL A  48      52.328  70.747  53.715  1.00                  
ATOM    769 1HG1 VAL A  48      52.680  71.288  52.838  1.00                  
ATOM    770 2HG1 VAL A  48      52.236  69.696  53.441  1.00                  
ATOM    771 3HG1 VAL A  48      51.346  71.115  54.008  1.00                  
ATOM    772  CG2 VAL A  48      53.545  72.407  55.097  1.00                  
ATOM    773 1HG2 VAL A  48      53.811  72.891  54.157  1.00                  
ATOM    774 2HG2 VAL A  48      52.640  72.855  55.497  1.00                  
ATOM    775 3HG2 VAL A  48      54.364  72.568  55.798  1.00                  
ATOM    776  C   VAL A  48      52.698  68.691  55.937  1.00                  
ATOM    777  O   VAL A  48      53.485  68.096  55.201  1.00                  
ATOM    778  N   LEU A  49      51.759  68.061  56.636  1.00                  
ATOM    779  H   LEU A  49      51.169  68.605  57.252  1.00                  
ATOM    780  CA  LEU A  49      51.561  66.620  56.582  1.00                  
ATOM    781  HA  LEU A  49      52.531  66.175  56.800  1.00                  
ATOM    782  CB  LEU A  49      50.590  66.245  57.723  1.00                  
ATOM    783  HB1 LEU A  49      49.579  66.539  57.436  1.00                  
ATOM    784  HB2 LEU A  49      50.862  66.836  58.599  1.00                  
ATOM    785  CG  LEU A  49      50.579  64.766  58.159  1.00                  
ATOM    786  HG  LEU A  49      50.146  64.170  57.358  1.00                  
ATOM    787  CD1 LEU A  49      51.966  64.203  58.494  1.00                  
ATOM    788 1HD1 LEU A  49      52.473  64.856  59.205  1.00                  
ATOM    789 2HD1 LEU A  49      51.877  63.203  58.916  1.00                  
ATOM    790 3HD1 LEU A  49      52.565  64.119  57.588  1.00                  
ATOM    791  CD2 LEU A  49      49.729  64.608  59.424  1.00                  
ATOM    792 1HD2 LEU A  49      48.736  65.028  59.251  1.00                  
ATOM    793 2HD2 LEU A  49      49.628  63.560  59.683  1.00                  
ATOM    794 3HD2 LEU A  49      50.195  65.129  60.257  1.00                  
ATOM    795  C   LEU A  49      51.144  66.152  55.183  1.00                  
ATOM    796  O   LEU A  49      50.425  66.823  54.453  1.00                  
ATOM    797  N   THR A  50      51.677  65.008  54.782  1.00                  
ATOM    798  H   THR A  50      52.268  64.507  55.429  1.00                  
ATOM    799  CA  THR A  50      51.556  64.434  53.436  1.00                  
ATOM    800  HA  THR A  50      50.590  64.679  52.994  1.00                  
ATOM    801  CB  THR A  50      52.683  64.953  52.527  1.00                  
ATOM    802  HB  THR A  50      53.645  64.794  53.016  1.00                  
ATOM    803  CG2 THR A  50      52.711  64.289  51.150  1.00                  
ATOM    804 1HG2 THR A  50      53.466  64.771  50.531  1.00                  
ATOM    805 2HG2 THR A  50      52.963  63.234  51.249  1.00                  
ATOM    806 3HG2 THR A  50      51.736  64.388  50.674  1.00                  
ATOM    807  OG1 THR A  50      52.501  66.334  52.315  1.00                  
ATOM    808  HG1 THR A  50      52.398  66.753  53.180  1.00                  
ATOM    809  C   THR A  50      51.666  62.948  53.641  1.00                  
ATOM    810  O   THR A  50      52.645  62.491  54.227  1.00                  
ATOM    811  N   TRP A  51      50.658  62.198  53.209  1.00                  
ATOM    812  H   TRP A  51      49.936  62.611  52.622  1.00                  
ATOM    813  CA  TRP A  51      50.801  60.749  53.210  1.00                  
ATOM    814  HA  TRP A  51      51.543  60.440  53.949  1.00                  
ATOM    815  CB  TRP A  51      49.497  60.048  53.592  1.00                  
ATOM    816  HB1 TRP A  51      49.216  60.383  54.589  1.00                  
ATOM    817  HB2 TRP A  51      49.714  58.982  53.663  1.00                  
ATOM    818  CG  TRP A  51      48.295  60.213  52.713  1.00                  
ATOM    819  CD1 TRP A  51      47.907  59.342  51.753  1.00                  
ATOM    820  HD1 TRP A  51      48.456  58.453  51.465  1.00                  
ATOM    821  NE1 TRP A  51      46.666  59.706  51.269  1.00                  
ATOM    822  HE1 TRP A  51      46.152  59.166  50.586  1.00                  
ATOM    823  CE2 TRP A  51      46.204  60.853  51.875  1.00                  
ATOM    824  CZ2 TRP A  51      45.031  61.606  51.719  1.00                  
ATOM    825  HZ2 TRP A  51      44.275  61.286  51.016  1.00                  
ATOM    826  CH2 TRP A  51      44.873  62.783  52.470  1.00                  
ATOM    827  HH2 TRP A  51      43.988  63.394  52.344  1.00                  
ATOM    828  CZ3 TRP A  51      45.874  63.178  53.377  1.00                  
ATOM    829  HZ3 TRP A  51      45.755  64.091  53.945  1.00                  
ATOM    830  CE3 TRP A  51      47.037  62.401  53.547  1.00                  
ATOM    831  HE3 TRP A  51      47.795  62.715  54.250  1.00                  
ATOM    832  CD2 TRP A  51      47.241  61.226  52.786  1.00                  
ATOM    833  C   TRP A  51      51.314  60.341  51.835  1.00                  
ATOM    834  O   TRP A  51      50.804  60.772  50.797  1.00                  
ATOM    835  N   LEU A  52      52.354  59.518  51.825  1.00                  
ATOM    836  H   LEU A  52      52.677  59.130  52.705  1.00                  
ATOM    837  CA  LEU A  52      52.780  58.839  50.618  1.00                  
ATOM    838  HA  LEU A  52      52.696  59.486  49.747  1.00                  
ATOM    839  CB  LEU A  52      54.249  58.390  50.801  1.00                  
ATOM    840  HB1 LEU A  52      54.561  57.857  49.902  1.00                  
ATOM    841  HB2 LEU A  52      54.283  57.682  51.632  1.00                  
ATOM    842  CG  LEU A  52      55.255  59.520  51.104  1.00                  
ATOM    843  HG  LEU A  52      54.944  60.066  51.995  1.00                  
ATOM    844  CD1 LEU A  52      56.632  58.926  51.391  1.00                  
ATOM    845 1HD1 LEU A  52      57.350  59.724  51.582  1.00                  
ATOM    846 2HD1 LEU A  52      56.575  58.287  52.273  1.00                  
ATOM    847 3HD1 LEU A  52      56.957  58.329  50.540  1.00                  
ATOM    848  CD2 LEU A  52      55.379  60.510  49.945  1.00                  
ATOM    849 1HD2 LEU A  52      56.156  61.240  50.173  1.00                  
ATOM    850 2HD2 LEU A  52      55.637  59.985  49.027  1.00                  
ATOM    851 3HD2 LEU A  52      54.438  61.041  49.826  1.00                  
ATOM    852  C   LEU A  52      51.832  57.654  50.481  1.00                  
ATOM    853  O   LEU A  52      51.850  56.759  51.331  1.00                  
ATOM    854  N   GLY A  53      50.933  57.684  49.496  1.00                  
ATOM    855  H   GLY A  53      50.923  58.428  48.817  1.00                  
ATOM    856  CA  GLY A  53      49.973  56.605  49.348  1.00                  
ATOM    857  HA1 GLY A  53      49.361  56.782  48.470  1.00                  
ATOM    858  HA2 GLY A  53      49.317  56.593  50.218  1.00                  
ATOM    859  C   GLY A  53      50.653  55.237  49.222  1.00                  
ATOM    860  O   GLY A  53      51.779  55.130  48.725  1.00                  
ATOM    861  N   LYS A  54      49.914  54.218  49.688  1.00                  
ATOM    862  H   LYS A  54      49.024  54.497  50.077  1.00                  
ATOM    863  CA  LYS A  54      50.134  52.771  49.540  1.00                  
ATOM    864  HA  LYS A  54      50.198  52.330  50.534  1.00                  
ATOM    865  CB  LYS A  54      48.896  52.185  48.831  1.00                  
ATOM    866  HB1 LYS A  54      48.774  52.689  47.878  1.00                  
ATOM    867  HB2 LYS A  54      48.010  52.413  49.425  1.00                  
ATOM    868  CG  LYS A  54      48.938  50.658  48.599  1.00                  
ATOM    869  HG1 LYS A  54      48.251  50.203  49.313  1.00                  
ATOM    870  HG2 LYS A  54      49.923  50.260  48.826  1.00                  
ATOM    871  CD  LYS A  54      48.533  50.191  47.187  1.00                  
ATOM    872  HD1 LYS A  54      47.582  50.642  46.904  1.00                  
ATOM    873  HD2 LYS A  54      48.364  49.115  47.254  1.00                  
ATOM    874  CE  LYS A  54      49.573  50.401  46.066  1.00                  
ATOM    875  HE1 LYS A  54      49.285  49.774  45.219  1.00                  
ATOM    876  HE2 LYS A  54      50.548  50.054  46.422  1.00                  
ATOM    877  NZ  LYS A  54      49.683  51.805  45.604  1.00                  
ATOM    878  HZ1 LYS A  54      48.782  52.231  45.437  1.00                  
ATOM    879  HZ2 LYS A  54      50.170  52.349  46.314  1.00                  
ATOM    880  HZ3 LYS A  54      50.289  51.885  44.781  1.00                  
ATOM    881  C   LYS A  54      51.415  52.395  48.780  1.00                  
ATOM    882  O   LYS A  54      51.454  52.407  47.548  1.00                  
ATOM    883  N   MET A  55      52.431  51.976  49.517  1.00                  
ATOM    884  H   MET A  55      52.383  52.077  50.517  1.00                  
ATOM    885  CA  MET A  55      53.601  51.323  48.942  1.00                  
ATOM    886  HA  MET A  55      54.033  51.999  48.206  1.00                  
ATOM    887  CB  MET A  55      54.652  51.042  50.032  1.00                  
ATOM    888  HB1 MET A  55      55.523  50.581  49.563  1.00                  
ATOM    889  HB2 MET A  55      54.253  50.335  50.761  1.00                  
ATOM    890  CG  MET A  55      55.124  52.305  50.761  1.00                  
ATOM    891  HG1 MET A  55      55.335  53.076  50.021  1.00                  
ATOM    892  HG2 MET A  55      56.051  52.063  51.278  1.00                  
ATOM    893  SD  MET A  55      53.968  52.949  52.001  1.00                  
ATOM    894  CE  MET A  55      54.281  54.729  51.842  1.00                  
ATOM    895  HE1 MET A  55      53.645  55.277  52.537  1.00                  
ATOM    896  HE2 MET A  55      55.323  54.947  52.072  1.00                  
ATOM    897  HE3 MET A  55      54.051  55.054  50.828  1.00                  
ATOM    898  C   MET A  55      53.235  50.001  48.250  1.00                  
ATOM    899  O   MET A  55      52.284  49.331  48.667  1.00                  
ATOM    900  N   PRO A  56      53.987  49.575  47.223  1.00                  
ATOM    901  CD  PRO A  56      54.999  50.325  46.495  1.00                  
ATOM    902  HD1 PRO A  56      55.711  50.811  47.163  1.00                  
ATOM    903  HD2 PRO A  56      54.505  51.061  45.862  1.00                  
ATOM    904  CG  PRO A  56      55.719  49.301  45.621  1.00                  
ATOM    905  HG1 PRO A  56      56.548  48.875  46.182  1.00                  
ATOM    906  HG2 PRO A  56      56.056  49.733  44.678  1.00                  
ATOM    907  CB  PRO A  56      54.675  48.212  45.409  1.00                  
ATOM    908  HB1 PRO A  56      55.135  47.251  45.172  1.00                  
ATOM    909  HB2 PRO A  56      53.988  48.515  44.617  1.00                  
ATOM    910  CA  PRO A  56      53.940  48.200  46.752  1.00                  
ATOM    911  HA  PRO A  56      52.906  47.894  46.592  1.00                  
ATOM    912  C   PRO A  56      54.588  47.248  47.762  1.00                  
ATOM    913  O   PRO A  56      55.323  47.653  48.662  1.00                  
ATOM    914  N   LEU A  57      54.314  45.956  47.590  1.00                  
ATOM    915  H   LEU A  57      53.739  45.694  46.806  1.00                  
ATOM    916  CA  LEU A  57      54.769  44.890  48.476  1.00                  
ATOM    917  HA  LEU A  57      54.383  45.084  49.478  1.00                  
ATOM    918  CB  LEU A  57      54.213  43.533  47.991  1.00                  
ATOM    919  HB1 LEU A  57      54.815  42.749  48.451  1.00                  
ATOM    920  HB2 LEU A  57      54.356  43.449  46.913  1.00                  
ATOM    921  CG  LEU A  57      52.740  43.240  48.344  1.00                  
ATOM    922  HG  LEU A  57      52.617  43.297  49.426  1.00                  
ATOM    923  CD1 LEU A  57      51.741  44.196  47.686  1.00                  
ATOM    924 1HD1 LEU A  57      50.724  43.857  47.884  1.00                  
ATOM    925 2HD1 LEU A  57      51.845  45.195  48.108  1.00                  
ATOM    926 3HD1 LEU A  57      51.903  44.222  46.608  1.00                  
ATOM    927  CD2 LEU A  57      52.392  41.819  47.896  1.00                  
ATOM    928 1HD2 LEU A  57      51.367  41.581  48.180  1.00                  
ATOM    929 2HD2 LEU A  57      52.498  41.731  46.814  1.00                  
ATOM    930 3HD2 LEU A  57      53.061  41.106  48.378  1.00                  
ATOM    931  C   LEU A  57      56.301  44.846  48.558  1.00                  
ATOM    932  O   LEU A  57      56.985  44.554  47.582  1.00                  
ATOM    933  N   PHE A  58      56.826  45.086  49.761  1.00                  
ATOM    934  H   PHE A  58      56.200  45.423  50.475  1.00                  
ATOM    935  CA  PHE A  58      58.253  45.265  50.029  1.00                  
ATOM    936  HA  PHE A  58      58.543  46.233  49.630  1.00                  
ATOM    937  CB  PHE A  58      58.461  45.317  51.549  1.00                  
ATOM    938  HB1 PHE A  58      59.522  45.454  51.735  1.00                  
ATOM    939  HB2 PHE A  58      58.178  44.357  51.982  1.00                  
ATOM    940  CG  PHE A  58      57.707  46.432  52.254  1.00                  
ATOM    941  CD1 PHE A  58      58.030  47.779  51.995  1.00                  
ATOM    942  HD1 PHE A  58      58.836  48.021  51.315  1.00                  
ATOM    943  CE1 PHE A  58      57.309  48.811  52.625  1.00                  
ATOM    944  HE1 PHE A  58      57.555  49.840  52.422  1.00                  
ATOM    945  CZ  PHE A  58      56.273  48.503  53.521  1.00                  
ATOM    946  HZ  PHE A  58      55.730  49.301  54.009  1.00                  
ATOM    947  CE2 PHE A  58      55.963  47.161  53.798  1.00                  
ATOM    948  HE2 PHE A  58      55.182  46.924  54.505  1.00                  
ATOM    949  CD2 PHE A  58      56.678  46.128  53.166  1.00                  
ATOM    950  HD2 PHE A  58      56.439  45.099  53.395  1.00                  
ATOM    951  C   PHE A  58      59.193  44.223  49.398  1.00                  
ATOM    952  O   PHE A  58      60.259  44.576  48.896  1.00                  
ATOM    953  N   LYS A  59      58.795  42.941  49.394  1.00                  
ATOM    954  H   LYS A  59      57.886  42.732  49.775  1.00                  
ATOM    955  CA  LYS A  59      59.615  41.837  48.864  1.00                  
ATOM    956  HA  LYS A  59      60.605  41.940  49.313  1.00                  
ATOM    957  CB  LYS A  59      59.068  40.467  49.327  1.00                  
ATOM    958  HB1 LYS A  59      59.693  39.675  48.911  1.00                  
ATOM    959  HB2 LYS A  59      58.067  40.348  48.908  1.00                  
ATOM    960  CG  LYS A  59      58.978  40.264  50.868  1.00                  
ATOM    961  HG1 LYS A  59      58.307  39.422  51.043  1.00                  
ATOM    962  HG2 LYS A  59      58.509  41.139  51.317  1.00                  
ATOM    963  CD  LYS A  59      60.293  39.959  51.632  1.00                  
ATOM    964  HD1 LYS A  59      61.022  40.746  51.432  1.00                  
ATOM    965  HD2 LYS A  59      60.695  39.007  51.276  1.00                  
ATOM    966  CE  LYS A  59      60.029  39.872  53.156  1.00                  
ATOM    967  HE1 LYS A  59      59.181  39.201  53.328  1.00                  
ATOM    968  HE2 LYS A  59      59.744  40.864  53.513  1.00                  
ATOM    969  NZ  LYS A  59      61.181  39.377  53.965  1.00                  
ATOM    970  HZ1 LYS A  59      62.069  39.770  53.698  1.00                  
ATOM    971  HZ2 LYS A  59      61.046  39.546  54.962  1.00                  
ATOM    972  HZ3 LYS A  59      61.294  38.359  53.894  1.00                  
ATOM    973  C   LYS A  59      59.907  41.940  47.359  1.00                  
ATOM    974  O   LYS A  59      60.859  41.332  46.884  1.00                  
ATOM    975  N   ASN A  60      59.160  42.758  46.620  1.00                  
ATOM    976  H   ASN A  60      58.420  43.274  47.084  1.00                  
ATOM    977  CA  ASN A  60      59.377  43.058  45.208  1.00                  
ATOM    978  HA  ASN A  60      59.904  42.223  44.743  1.00                  
ATOM    979  CB  ASN A  60      58.001  43.193  44.526  1.00                  
ATOM    980  HB1 ASN A  60      58.139  43.393  43.466  1.00                  
ATOM    981  HB2 ASN A  60      57.458  44.032  44.963  1.00                  
ATOM    982  CG  ASN A  60      57.153  41.940  44.682  1.00                  
ATOM    983  OD1 ASN A  60      56.324  41.820  45.567  1.00                  
ATOM    984  ND2 ASN A  60      57.346  40.946  43.847  1.00                  
ATOM    985 1HD2 ASN A  60      58.021  41.010  43.111  1.00                  
ATOM    986 2HD2 ASN A  60      56.768  40.138  43.989  1.00                  
ATOM    987  C   ASN A  60      60.280  44.293  45.059  1.00                  
ATOM    988  O   ASN A  60      59.845  45.338  44.572  1.00                  
ATOM    989  N   THR A  61      61.521  44.181  45.547  1.00                  
ATOM    990  H   THR A  61      61.803  43.281  45.914  1.00                  
ATOM    991  CA  THR A  61      62.455  45.306  45.757  1.00                  
ATOM    992  HA  THR A  61      62.094  45.882  46.610  1.00                  
ATOM    993  CB  THR A  61      63.869  44.825  46.101  1.00                  
ATOM    994  HB  THR A  61      64.538  45.685  46.155  1.00                  
ATOM    995  CG2 THR A  61      63.913  44.080  47.435  1.00                  
ATOM    996 1HG2 THR A  61      64.946  43.838  47.685  1.00                  
ATOM    997 2HG2 THR A  61      63.501  44.714  48.221  1.00                  
ATOM    998 3HG2 THR A  61      63.330  43.161  47.379  1.00                  
ATOM    999  OG1 THR A  61      64.328  43.934  45.110  1.00                  
ATOM   1000  HG1 THR A  61      65.266  43.795  45.263  1.00                  
ATOM   1001  C   THR A  61      62.538  46.283  44.590  1.00                  
ATOM   1002  O   THR A  61      62.378  47.483  44.803  1.00                  
ATOM   1003  N   GLU A  62      62.710  45.795  43.354  1.00                  
ATOM   1004  H   GLU A  62      62.923  44.812  43.256  1.00                  
ATOM   1005  CA  GLU A  62      62.758  46.685  42.187  1.00                  
ATOM   1006  HA  GLU A  62      63.480  47.459  42.439  1.00                  
ATOM   1007  CB  GLU A  62      63.261  45.997  40.904  1.00                  
ATOM   1008  HB1 GLU A  62      62.430  45.869  40.208  1.00                  
ATOM   1009  HB2 GLU A  62      63.645  45.004  41.148  1.00                  
ATOM   1010  CG  GLU A  62      64.390  46.790  40.214  1.00                  
ATOM   1011  HG1 GLU A  62      64.595  46.329  39.245  1.00                  
ATOM   1012  HG2 GLU A  62      65.294  46.682  40.818  1.00                  
ATOM   1013  CD  GLU A  62      64.092  48.289  40.022  1.00                  
ATOM   1014  OE1 GLU A  62      64.607  49.109  40.822  1.00                  
ATOM   1015  OE2 GLU A  62      63.343  48.662  39.096  1.00                  
ATOM   1016  C   GLU A  62      61.434  47.429  41.933  1.00                  
ATOM   1017  O   GLU A  62      61.436  48.600  41.561  1.00                  
ATOM   1018  N   VAL A  63      60.288  46.800  42.212  1.00                  
ATOM   1019  H   VAL A  63      60.341  45.895  42.658  1.00                  
ATOM   1020  CA  VAL A  63      58.980  47.467  42.120  1.00                  
ATOM   1021  HA  VAL A  63      58.905  47.920  41.131  1.00                  
ATOM   1022  CB  VAL A  63      57.804  46.479  42.276  1.00                  
ATOM   1023  HB  VAL A  63      57.793  46.074  43.285  1.00                  
ATOM   1024  CG1 VAL A  63      56.453  47.163  42.031  1.00                  
ATOM   1025 1HG1 VAL A  63      55.645  46.439  42.131  1.00                  
ATOM   1026 2HG1 VAL A  63      56.295  47.959  42.758  1.00                  
ATOM   1027 3HG1 VAL A  63      56.428  47.592  41.029  1.00                  
ATOM   1028  CG2 VAL A  63      57.916  45.316  41.281  1.00                  
ATOM   1029 1HG2 VAL A  63      57.050  44.660  41.377  1.00                  
ATOM   1030 2HG2 VAL A  63      57.960  45.703  40.262  1.00                  
ATOM   1031 3HG2 VAL A  63      58.813  44.731  41.478  1.00                  
ATOM   1032  C   VAL A  63      58.877  48.604  43.144  1.00                  
ATOM   1033  O   VAL A  63      58.484  49.718  42.782  1.00                  
ATOM   1034  N   VAL A  64      59.280  48.363  44.402  1.00                  
ATOM   1035  H   VAL A  64      59.601  47.430  44.638  1.00                  
ATOM   1036  CA  VAL A  64      59.321  49.427  45.435  1.00                  
ATOM   1037  HA  VAL A  64      58.325  49.842  45.547  1.00                  
ATOM   1038  CB  VAL A  64      59.791  48.895  46.813  1.00                  
ATOM   1039  HB  VAL A  64      60.873  48.758  46.780  1.00                  
ATOM   1040  CG1 VAL A  64      59.467  49.891  47.936  1.00                  
ATOM   1041 1HG1 VAL A  64      59.888  49.538  48.878  1.00                  
ATOM   1042 2HG1 VAL A  64      59.899  50.863  47.715  1.00                  
ATOM   1043 3HG1 VAL A  64      58.388  50.005  48.043  1.00                  
ATOM   1044  CG2 VAL A  64      59.181  47.555  47.242  1.00                  
ATOM   1045 1HG2 VAL A  64      59.662  47.244  48.167  1.00                  
ATOM   1046 2HG2 VAL A  64      58.106  47.643  47.395  1.00                  
ATOM   1047 3HG2 VAL A  64      59.379  46.786  46.505  1.00                  
ATOM   1048  C   VAL A  64      60.222  50.607  45.038  1.00                  
ATOM   1049  O   VAL A  64      59.852  51.778  45.180  1.00                  
ATOM   1050  N   GLN A  65      61.402  50.285  44.507  1.00                  
ATOM   1051  H   GLN A  65      61.642  49.300  44.437  1.00                  
ATOM   1052  CA  GLN A  65      62.390  51.257  44.042  1.00                  
ATOM   1053  HA  GLN A  65      62.667  51.910  44.867  1.00                  
ATOM   1054  CB  GLN A  65      63.649  50.500  43.594  1.00                  
ATOM   1055  HB1 GLN A  65      64.289  51.153  42.999  1.00                  
ATOM   1056  HB2 GLN A  65      63.344  49.655  42.982  1.00                  
ATOM   1057  CG  GLN A  65      64.442  50.006  44.820  1.00                  
ATOM   1058  HG1 GLN A  65      63.750  49.665  45.589  1.00                  
ATOM   1059  HG2 GLN A  65      65.001  50.848  45.226  1.00                  
ATOM   1060  CD  GLN A  65      65.424  48.858  44.574  1.00                  
ATOM   1061  OE1 GLN A  65      65.955  48.295  45.521  1.00                  
ATOM   1062  NE2 GLN A  65      65.732  48.466  43.358  1.00                  
ATOM   1063 1HE2 GLN A  65      65.308  48.888  42.525  1.00                  
ATOM   1064 2HE2 GLN A  65      66.400  47.728  43.272  1.00                  
ATOM   1065  C   GLN A  65      61.788  52.160  42.961  1.00                  
ATOM   1066  O   GLN A  65      61.652  53.372  43.162  1.00                  
ATOM   1067  N   LYS A  66      61.289  51.550  41.878  1.00                  
ATOM   1068  H   LYS A  66      61.341  50.533  41.843  1.00                  
ATOM   1069  CA  LYS A  66      60.704  52.269  40.743  1.00                  
ATOM   1070  HA  LYS A  66      61.469  52.971  40.411  1.00                  
ATOM   1071  CB  LYS A  66      60.386  51.279  39.607  1.00                  
ATOM   1072  HB1 LYS A  66      59.356  50.930  39.706  1.00                  
ATOM   1073  HB2 LYS A  66      61.027  50.400  39.688  1.00                  
ATOM   1074  CG  LYS A  66      60.592  51.872  38.204  1.00                  
ATOM   1075  HG1 LYS A  66      59.859  52.664  38.052  1.00                  
ATOM   1076  HG2 LYS A  66      60.380  51.086  37.478  1.00                  
ATOM   1077  CD  LYS A  66      61.992  52.446  37.888  1.00                  
ATOM   1078  HD1 LYS A  66      62.125  53.394  38.407  1.00                  
ATOM   1079  HD2 LYS A  66      62.008  52.682  36.824  1.00                  
ATOM   1080  CE  LYS A  66      63.195  51.521  38.166  1.00                  
ATOM   1081  HE1 LYS A  66      64.055  51.896  37.607  1.00                  
ATOM   1082  HE2 LYS A  66      62.962  50.516  37.800  1.00                  
ATOM   1083  NZ  LYS A  66      63.575  51.439  39.597  1.00                  
ATOM   1084  HZ1 LYS A  66      62.779  51.226  40.170  1.00                  
ATOM   1085  HZ2 LYS A  66      64.200  50.652  39.773  1.00                  
ATOM   1086  HZ3 LYS A  66      63.992  52.303  39.958  1.00                  
ATOM   1087  C   LYS A  66      59.523  53.174  41.148  1.00                  
ATOM   1088  O   LYS A  66      59.470  54.350  40.764  1.00                  
ATOM   1089  N   HIS A  67      58.635  52.668  42.009  1.00                  
ATOM   1090  H   HIS A  67      58.746  51.696  42.289  1.00                  
ATOM   1091  CA  HIS A  67      57.562  53.461  42.639  1.00                  
ATOM   1092  HA  HIS A  67      56.876  53.807  41.866  1.00                  
ATOM   1093  CB  HIS A  67      56.781  52.527  43.592  1.00                  
ATOM   1094  HB1 HIS A  67      57.483  51.835  44.052  1.00                  
ATOM   1095  HB2 HIS A  67      56.084  51.932  43.002  1.00                  
ATOM   1096  CG  HIS A  67      56.033  53.183  44.730  1.00                  
ATOM   1097  ND1 HIS A  67      56.566  53.402  46.002  1.00                  
ATOM   1098  CE1 HIS A  67      55.558  53.882  46.747  1.00                  
ATOM   1099  HE1 HIS A  67      55.642  54.142  47.794  1.00                  
ATOM   1100  NE2 HIS A  67      54.426  53.953  46.023  1.00                  
ATOM   1101  HE2 HIS A  67      53.516  54.229  46.382  1.00                  
ATOM   1102  CD2 HIS A  67      54.709  53.516  44.746  1.00                  
ATOM   1103  HD2 HIS A  67      54.006  53.388  43.931  1.00                  
ATOM   1104  C   HIS A  67      58.059  54.727  43.356  1.00                  
ATOM   1105  O   HIS A  67      57.563  55.837  43.107  1.00                  
ATOM   1106  N   THR A  68      59.094  54.570  44.182  1.00                  
ATOM   1107  H   THR A  68      59.488  53.641  44.289  1.00                  
ATOM   1108  CA  THR A  68      59.755  55.683  44.879  1.00                  
ATOM   1109  HA  THR A  68      58.980  56.277  45.360  1.00                  
ATOM   1110  CB  THR A  68      60.623  55.120  46.001  1.00                  
ATOM   1111  HB  THR A  68      61.222  54.291  45.623  1.00                  
ATOM   1112  CG2 THR A  68      61.549  56.126  46.681  1.00                  
ATOM   1113 1HG2 THR A  68      61.897  55.724  47.630  1.00                  
ATOM   1114 2HG2 THR A  68      62.407  56.321  46.038  1.00                  
ATOM   1115 3HG2 THR A  68      61.014  57.057  46.857  1.00                  
ATOM   1116  OG1 THR A  68      59.743  54.652  46.999  1.00                  
ATOM   1117  HG1 THR A  68      59.159  53.993  46.596  1.00                  
ATOM   1118  C   THR A  68      60.487  56.662  43.947  1.00                  
ATOM   1119  O   THR A  68      60.666  57.825  44.302  1.00                  
ATOM   1120  N   GLU A  69      60.828  56.257  42.722  1.00                  
ATOM   1121  H   GLU A  69      60.739  55.273  42.494  1.00                  
ATOM   1122  CA  GLU A  69      61.369  57.163  41.690  1.00                  
ATOM   1123  HA  GLU A  69      61.949  57.963  42.149  1.00                  
ATOM   1124  CB  GLU A  69      62.299  56.331  40.776  1.00                  
ATOM   1125  HB1 GLU A  69      62.659  56.962  39.962  1.00                  
ATOM   1126  HB2 GLU A  69      61.706  55.535  40.327  1.00                  
ATOM   1127  CG  GLU A  69      63.528  55.700  41.465  1.00                  
ATOM   1128  HG1 GLU A  69      63.295  55.455  42.501  1.00                  
ATOM   1129  HG2 GLU A  69      64.338  56.433  41.479  1.00                  
ATOM   1130  CD  GLU A  69      63.996  54.423  40.740  1.00                  
ATOM   1131  OE1 GLU A  69      64.089  54.414  39.495  1.00                  
ATOM   1132  OE2 GLU A  69      64.218  53.380  41.396  1.00                  
ATOM   1133  C   GLU A  69      60.275  57.812  40.816  1.00                  
ATOM   1134  O   GLU A  69      60.564  58.686  40.001  1.00                  
ATOM   1135  N   ASN A  70      59.013  57.397  40.990  1.00                  
ATOM   1136  H   ASN A  70      58.866  56.642  41.650  1.00                  
ATOM   1137  CA  ASN A  70      57.835  57.898  40.260  1.00                  
ATOM   1138  HA  ASN A  70      58.121  58.768  39.665  1.00                  
ATOM   1139  CB  ASN A  70      57.358  56.786  39.299  1.00                  
ATOM   1140  HB1 ASN A  70      56.391  57.062  38.881  1.00                  
ATOM   1141  HB2 ASN A  70      57.243  55.848  39.842  1.00                  
ATOM   1142  CG  ASN A  70      58.290  56.574  38.118  1.00                  
ATOM   1143  OD1 ASN A  70      58.037  57.035  37.020  1.00                  
ATOM   1144  ND2 ASN A  70      59.370  55.851  38.289  1.00                  
ATOM   1145 1HD2 ASN A  70      59.574  55.470  39.205  1.00                  
ATOM   1146 2HD2 ASN A  70      60.005  55.802  37.515  1.00                  
ATOM   1147  C   ASN A  70      56.726  58.364  41.229  1.00                  
ATOM   1148  O   ASN A  70      55.526  58.304  40.929  1.00                  
ATOM   1149  N   ILE A  71      57.127  58.841  42.409  1.00                  
ATOM   1150  H   ILE A  71      58.104  58.719  42.646  1.00                  
ATOM   1151  CA  ILE A  71      56.305  59.664  43.313  1.00                  
ATOM   1152  HA  ILE A  71      55.388  59.927  42.789  1.00                  
ATOM   1153  CB  ILE A  71      55.916  58.796  44.535  1.00                  
ATOM   1154  HB  ILE A  71      55.554  57.842  44.143  1.00                  
ATOM   1155  CG2 ILE A  71      57.120  58.493  45.440  1.00                  
ATOM   1156 1HG2 ILE A  71      57.316  59.342  46.088  1.00                  
ATOM   1157 2HG2 ILE A  71      56.918  57.613  46.051  1.00                  
ATOM   1158 3HG2 ILE A  71      58.007  58.287  44.844  1.00                  
ATOM   1159  CG1 ILE A  71      54.761  59.407  45.358  1.00                  
ATOM   1160 1HG1 ILE A  71      53.939  59.645  44.684  1.00                  
ATOM   1161 2HG1 ILE A  71      55.095  60.332  45.831  1.00                  
ATOM   1162  CD1 ILE A  71      54.242  58.452  46.444  1.00                  
ATOM   1163  HD1 ILE A  71      53.952  57.500  46.001  1.00                  
ATOM   1164  HD2 ILE A  71      55.008  58.277  47.200  1.00                  
ATOM   1165  HD3 ILE A  71      53.377  58.885  46.941  1.00                  
ATOM   1166  C   ILE A  71      57.023  60.976  43.657  1.00                  
ATOM   1167  O   ILE A  71      58.244  61.009  43.745  1.00                  
ATOM   1168  N   ARG A  72      56.283  62.087  43.811  1.00                  
ATOM   1169  H   ARG A  72      55.286  62.007  43.691  1.00                  
ATOM   1170  CA  ARG A  72      56.863  63.437  43.997  1.00                  
ATOM   1171  HA  ARG A  72      57.757  63.470  43.367  1.00                  
ATOM   1172  CB  ARG A  72      55.952  64.554  43.440  1.00                  
ATOM   1173  HB1 ARG A  72      55.774  64.351  42.382  1.00                  
ATOM   1174  HB2 ARG A  72      56.522  65.484  43.474  1.00                  
ATOM   1175  CG  ARG A  72      54.579  64.763  44.120  1.00                  
ATOM   1176  HG1 ARG A  72      54.499  64.133  45.007  1.00                  
ATOM   1177  HG2 ARG A  72      53.795  64.459  43.425  1.00                  
ATOM   1178  CD  ARG A  72      54.341  66.232  44.521  1.00                  
ATOM   1179  HD1 ARG A  72      53.314  66.342  44.875  1.00                  
ATOM   1180  HD2 ARG A  72      54.483  66.872  43.648  1.00                  
ATOM   1181  NE  ARG A  72      55.271  66.607  45.598  1.00                  
ATOM   1182  HE  ARG A  72      55.709  65.821  46.069  1.00                  
ATOM   1183  CZ  ARG A  72      55.791  67.774  45.920  1.00                  
ATOM   1184  NH1 ARG A  72      55.376  68.901  45.414  1.00                  
ATOM   1185 1HH1 ARG A  72      54.605  68.891  44.772  1.00                  
ATOM   1186 2HH1 ARG A  72      55.826  69.759  45.679  1.00                  
ATOM   1187  NH2 ARG A  72      56.769  67.790  46.782  1.00                  
ATOM   1188 1HH2 ARG A  72      57.135  66.909  47.116  1.00                  
ATOM   1189 2HH2 ARG A  72      57.237  68.643  47.029  1.00                  
ATOM   1190  C   ARG A  72      57.426  63.688  45.408  1.00                  
ATOM   1191  O   ARG A  72      56.924  64.523  46.166  1.00                  
ATOM   1192  N   VAL A  73      58.446  62.921  45.781  1.00                  
ATOM   1193  H   VAL A  73      58.768  62.229  45.112  1.00                  
ATOM   1194  CA  VAL A  73      59.303  63.211  46.938  1.00                  
ATOM   1195  HA  VAL A  73      58.663  63.337  47.811  1.00                  
ATOM   1196  CB  VAL A  73      60.313  62.050  47.237  1.00                  
ATOM   1197  HB  VAL A  73      61.290  62.319  46.834  1.00                  
ATOM   1198  CG1 VAL A  73      60.464  61.804  48.753  1.00                  
ATOM   1199 1HG1 VAL A  73      61.228  61.046  48.934  1.00                  
ATOM   1200 2HG1 VAL A  73      60.765  62.708  49.277  1.00                  
ATOM   1201 3HG1 VAL A  73      59.521  61.456  49.176  1.00                  
ATOM   1202  CG2 VAL A  73      59.956  60.684  46.639  1.00                  
ATOM   1203 1HG2 VAL A  73      59.956  60.728  45.551  1.00                  
ATOM   1204 2HG2 VAL A  73      60.709  59.946  46.913  1.00                  
ATOM   1205 3HG2 VAL A  73      58.988  60.362  47.011  1.00                  
ATOM   1206  C   VAL A  73      60.062  64.536  46.725  1.00                  
ATOM   1207  O   VAL A  73      59.922  65.215  45.710  1.00                  
ATOM   1208  N   GLN A  74      60.924  64.855  47.682  1.00                  
ATOM   1209  H   GLN A  74      60.905  64.298  48.523  1.00                  
ATOM   1210  CA  GLN A  74      62.135  65.657  47.488  1.00                  
ATOM   1211  HA  GLN A  74      62.224  66.009  46.459  1.00                  
ATOM   1212  CB  GLN A  74      62.046  66.864  48.452  1.00                  
ATOM   1213  HB1 GLN A  74      61.639  66.520  49.403  1.00                  
ATOM   1214  HB2 GLN A  74      61.337  67.583  48.040  1.00                  
ATOM   1215  CG  GLN A  74      63.366  67.595  48.758  1.00                  
ATOM   1216  HG1 GLN A  74      63.731  68.084  47.856  1.00                  
ATOM   1217  HG2 GLN A  74      64.121  66.886  49.098  1.00                  
ATOM   1218  CD  GLN A  74      63.170  68.642  49.855  1.00                  
ATOM   1219  OE1 GLN A  74      62.749  69.761  49.600  1.00                  
ATOM   1220  NE2 GLN A  74      63.434  68.320  51.103  1.00                  
ATOM   1221 1HE2 GLN A  74      63.762  67.379  51.360  1.00                  
ATOM   1222 2HE2 GLN A  74      63.286  69.021  51.798  1.00                  
ATOM   1223  C   GLN A  74      63.323  64.738  47.796  1.00                  
ATOM   1224  O   GLN A  74      64.200  64.500  46.971  1.00                  
ATOM   1225  N   ASP A  75      63.264  64.103  48.961  1.00                  
ATOM   1226  H   ASP A  75      62.547  64.422  49.612  1.00                  
ATOM   1227  CA  ASP A  75      64.339  63.354  49.602  1.00                  
ATOM   1228  HA  ASP A  75      65.289  63.823  49.340  1.00                  
ATOM   1229  CB  ASP A  75      64.139  63.477  51.131  1.00                  
ATOM   1230  HB1 ASP A  75      65.086  63.279  51.637  1.00                  
ATOM   1231  HB2 ASP A  75      63.414  62.732  51.466  1.00                  
ATOM   1232  CG  ASP A  75      63.606  64.856  51.537  1.00                  
ATOM   1233  OD1 ASP A  75      64.426  65.758  51.800  1.00                  
ATOM   1234  OD2 ASP A  75      62.372  65.035  51.425  1.00                  
ATOM   1235  C   ASP A  75      64.376  61.884  49.147  1.00                  
ATOM   1236  O   ASP A  75      64.525  60.966  49.959  1.00                  
ATOM   1237  N   GLN A  76      64.198  61.644  47.843  1.00                  
ATOM   1238  H   GLN A  76      64.107  62.462  47.247  1.00                  
ATOM   1239  CA  GLN A  76      64.016  60.316  47.234  1.00                  
ATOM   1240  HA  GLN A  76      63.004  59.979  47.460  1.00                  
ATOM   1241  CB  GLN A  76      64.120  60.479  45.705  1.00                  
ATOM   1242  HB1 GLN A  76      65.071  60.951  45.450  1.00                  
ATOM   1243  HB2 GLN A  76      63.326  61.160  45.395  1.00                  
ATOM   1244  CG  GLN A  76      63.966  59.180  44.890  1.00                  
ATOM   1245  HG1 GLN A  76      63.352  59.400  44.016  1.00                  
ATOM   1246  HG2 GLN A  76      63.434  58.428  45.472  1.00                  
ATOM   1247  CD  GLN A  76      65.303  58.607  44.415  1.00                  
ATOM   1248  OE1 GLN A  76      66.190  58.281  45.192  1.00                  
ATOM   1249  NE2 GLN A  76      65.511  58.475  43.121  1.00                  
ATOM   1250 1HE2 GLN A  76      64.812  58.736  42.444  1.00                  
ATOM   1251 2HE2 GLN A  76      66.387  58.071  42.838  1.00                  
ATOM   1252  C   GLN A  76      64.962  59.241  47.803  1.00                  
ATOM   1253  O   GLN A  76      64.522  58.176  48.256  1.00                  
ATOM   1254  N   LYS A  77      66.261  59.563  47.895  1.00                  
ATOM   1255  H   LYS A  77      66.547  60.445  47.492  1.00                  
ATOM   1256  CA  LYS A  77      67.283  58.643  48.413  1.00                  
ATOM   1257  HA  LYS A  77      67.178  57.734  47.816  1.00                  
ATOM   1258  CB  LYS A  77      68.693  59.230  48.183  1.00                  
ATOM   1259  HB1 LYS A  77      69.039  59.760  49.071  1.00                  
ATOM   1260  HB2 LYS A  77      68.625  59.970  47.382  1.00                  
ATOM   1261  CG  LYS A  77      69.737  58.192  47.721  1.00                  
ATOM   1262  HG1 LYS A  77      70.305  58.648  46.908  1.00                  
ATOM   1263  HG2 LYS A  77      69.245  57.317  47.295  1.00                  
ATOM   1264  CD  LYS A  77      70.769  57.745  48.772  1.00                  
ATOM   1265  HD1 LYS A  77      71.282  58.632  49.148  1.00                  
ATOM   1266  HD2 LYS A  77      71.520  57.134  48.266  1.00                  
ATOM   1267  CE  LYS A  77      70.235  56.953  49.973  1.00                  
ATOM   1268  HE1 LYS A  77      69.597  57.602  50.580  1.00                  
ATOM   1269  HE2 LYS A  77      71.087  56.662  50.594  1.00                  
ATOM   1270  NZ  LYS A  77      69.475  55.741  49.578  1.00                  
ATOM   1271  HZ1 LYS A  77      69.285  55.187  50.414  1.00                  
ATOM   1272  HZ2 LYS A  77      68.560  56.015  49.236  1.00                  
ATOM   1273  HZ3 LYS A  77      69.967  55.179  48.898  1.00                  
ATOM   1274  C   LYS A  77      67.024  58.232  49.866  1.00                  
ATOM   1275  O   LYS A  77      67.150  57.051  50.217  1.00                  
ATOM   1276  N   ILE A  78      66.655  59.206  50.697  1.00                  
ATOM   1277  H   ILE A  78      66.419  60.103  50.289  1.00                  
ATOM   1278  CA  ILE A  78      66.344  59.006  52.114  1.00                  
ATOM   1279  HA  ILE A  78      67.172  58.462  52.570  1.00                  
ATOM   1280  CB  ILE A  78      66.180  60.351  52.861  1.00                  
ATOM   1281  HB  ILE A  78      65.246  60.815  52.539  1.00                  
ATOM   1282  CG2 ILE A  78      66.074  60.099  54.377  1.00                  
ATOM   1283 1HG2 ILE A  78      66.034  61.050  54.908  1.00                  
ATOM   1284 2HG2 ILE A  78      65.163  59.543  54.597  1.00                  
ATOM   1285 3HG2 ILE A  78      66.931  59.526  54.732  1.00                  
ATOM   1286  CG1 ILE A  78      67.312  61.366  52.569  1.00                  
ATOM   1287 1HG1 ILE A  78      67.137  62.266  53.161  1.00                  
ATOM   1288 2HG1 ILE A  78      67.260  61.667  51.522  1.00                  
ATOM   1289  CD1 ILE A  78      68.738  60.871  52.858  1.00                  
ATOM   1290  HD1 ILE A  78      69.446  61.666  52.620  1.00                  
ATOM   1291  HD2 ILE A  78      68.845  60.616  53.911  1.00                  
ATOM   1292  HD3 ILE A  78      68.974  60.003  52.243  1.00                  
ATOM   1293  C   ILE A  78      65.102  58.123  52.248  1.00                  
ATOM   1294  O   ILE A  78      65.154  57.120  52.957  1.00                  
ATOM   1295  N   LEU A  79      64.032  58.426  51.498  1.00                  
ATOM   1296  H   LEU A  79      64.078  59.250  50.905  1.00                  
ATOM   1297  CA  LEU A  79      62.807  57.617  51.482  1.00                  
ATOM   1298  HA  LEU A  79      62.376  57.642  52.484  1.00                  
ATOM   1299  CB  LEU A  79      61.775  58.233  50.512  1.00                  
ATOM   1300  HB1 LEU A  79      62.248  58.381  49.542  1.00                  
ATOM   1301  HB2 LEU A  79      61.482  59.213  50.892  1.00                  
ATOM   1302  CG  LEU A  79      60.498  57.386  50.288  1.00                  
ATOM   1303  HG  LEU A  79      60.780  56.440  49.829  1.00                  
ATOM   1304  CD1 LEU A  79      59.715  57.097  51.568  1.00                  
ATOM   1305 1HD1 LEU A  79      58.796  56.566  51.317  1.00                  
ATOM   1306 2HD1 LEU A  79      60.297  56.465  52.236  1.00                  
ATOM   1307 3HD1 LEU A  79      59.462  58.028  52.075  1.00                  
ATOM   1308  CD2 LEU A  79      59.548  58.105  49.332  1.00                  
ATOM   1309 1HD2 LEU A  79      58.712  57.452  49.085  1.00                  
ATOM   1310 2HD2 LEU A  79      59.179  59.024  49.786  1.00                  
ATOM   1311 3HD2 LEU A  79      60.069  58.351  48.413  1.00                  
ATOM   1312  C   LEU A  79      63.087  56.146  51.174  1.00                  
ATOM   1313  O   LEU A  79      62.671  55.286  51.949  1.00                  
ATOM   1314  N   GLN A  80      63.835  55.837  50.105  1.00                  
ATOM   1315  H   GLN A  80      64.152  56.577  49.487  1.00                  
ATOM   1316  CA  GLN A  80      64.124  54.420  49.819  1.00                  
ATOM   1317  HA  GLN A  80      63.174  53.897  49.892  1.00                  
ATOM   1318  CB  GLN A  80      64.622  54.211  48.379  1.00                  
ATOM   1319  HB1 GLN A  80      65.638  54.597  48.290  1.00                  
ATOM   1320  HB2 GLN A  80      63.992  54.778  47.696  1.00                  
ATOM   1321  CG  GLN A  80      64.605  52.729  47.932  1.00                  
ATOM   1322  HG1 GLN A  80      65.341  52.172  48.512  1.00                  
ATOM   1323  HG2 GLN A  80      64.908  52.685  46.886  1.00                  
ATOM   1324  CD  GLN A  80      63.247  52.022  48.065  1.00                  
ATOM   1325  OE1 GLN A  80      63.072  51.065  48.798  1.00                  
ATOM   1326  NE2 GLN A  80      62.223  52.458  47.374  1.00                  
ATOM   1327 1HE2 GLN A  80      62.305  53.236  46.745  1.00                  
ATOM   1328 2HE2 GLN A  80      61.347  51.991  47.532  1.00                  
ATOM   1329  C   GLN A  80      65.041  53.768  50.862  1.00                  
ATOM   1330  O   GLN A  80      64.855  52.596  51.161  1.00                  
ATOM   1331  N   THR A  81      65.979  54.485  51.501  1.00                  
ATOM   1332  H   THR A  81      66.117  55.460  51.269  1.00                  
ATOM   1333  CA  THR A  81      66.701  53.883  52.651  1.00                  
ATOM   1334  HA  THR A  81      67.097  52.919  52.328  1.00                  
ATOM   1335  CB  THR A  81      67.909  54.748  53.059  1.00                  
ATOM   1336  HB  THR A  81      67.608  55.795  53.106  1.00                  
ATOM   1337  CG2 THR A  81      68.564  54.356  54.383  1.00                  
ATOM   1338 1HG2 THR A  81      69.486  54.920  54.526  1.00                  
ATOM   1339 2HG2 THR A  81      67.894  54.589  55.212  1.00                  
ATOM   1340 3HG2 THR A  81      68.782  53.287  54.398  1.00                  
ATOM   1341  OG1 THR A  81      68.929  54.591  52.089  1.00                  
ATOM   1342  HG1 THR A  81      69.367  53.761  52.324  1.00                  
ATOM   1343  C   THR A  81      65.801  53.556  53.855  1.00                  
ATOM   1344  O   THR A  81      65.987  52.531  54.514  1.00                  
ATOM   1345  N   PHE A  82      64.807  54.394  54.153  1.00                  
ATOM   1346  H   PHE A  82      64.690  55.235  53.599  1.00                  
ATOM   1347  CA  PHE A  82      63.858  54.135  55.240  1.00                  
ATOM   1348  HA  PHE A  82      64.422  53.782  56.106  1.00                  
ATOM   1349  CB  PHE A  82      63.183  55.451  55.665  1.00                  
ATOM   1350  HB1 PHE A  82      62.225  55.212  56.128  1.00                  
ATOM   1351  HB2 PHE A  82      62.970  56.062  54.787  1.00                  
ATOM   1352  CG  PHE A  82      64.013  56.261  56.664  1.00                  
ATOM   1353  CD1 PHE A  82      65.215  56.893  56.288  1.00                  
ATOM   1354  HD1 PHE A  82      65.566  56.818  55.274  1.00                  
ATOM   1355  CE1 PHE A  82      65.995  57.581  57.236  1.00                  
ATOM   1356  HE1 PHE A  82      66.928  58.040  56.942  1.00                  
ATOM   1357  CZ  PHE A  82      65.585  57.637  58.580  1.00                  
ATOM   1358  HZ  PHE A  82      66.204  58.129  59.318  1.00                  
ATOM   1359  CE2 PHE A  82      64.380  57.023  58.964  1.00                  
ATOM   1360  HE2 PHE A  82      64.062  57.052  59.997  1.00                  
ATOM   1361  CD2 PHE A  82      63.608  56.335  58.009  1.00                  
ATOM   1362  HD2 PHE A  82      62.704  55.835  58.312  1.00                  
ATOM   1363  C   PHE A  82      62.878  52.985  54.912  1.00                  
ATOM   1364  O   PHE A  82      62.561  52.164  55.777  1.00                  
ATOM   1365  N   LEU A  83      62.496  52.842  53.637  1.00                  
ATOM   1366  H   LEU A  83      62.765  53.569  52.980  1.00                  
ATOM   1367  CA  LEU A  83      61.761  51.682  53.105  1.00                  
ATOM   1368  HA  LEU A  83      60.852  51.531  53.684  1.00                  
ATOM   1369  CB  LEU A  83      61.399  51.944  51.628  1.00                  
ATOM   1370  HB1 LEU A  83      61.167  50.997  51.135  1.00                  
ATOM   1371  HB2 LEU A  83      62.266  52.358  51.123  1.00                  
ATOM   1372  CG  LEU A  83      60.204  52.890  51.445  1.00                  
ATOM   1373  HG  LEU A  83      60.317  53.744  52.109  1.00                  
ATOM   1374  CD1 LEU A  83      60.097  53.413  50.020  1.00                  
ATOM   1375 1HD1 LEU A  83      59.249  54.090  49.930  1.00                  
ATOM   1376 2HD1 LEU A  83      60.996  53.964  49.756  1.00                  
ATOM   1377 3HD1 LEU A  83      59.969  52.588  49.324  1.00                  
ATOM   1378  CD2 LEU A  83      58.898  52.150  51.739  1.00                  
ATOM   1379 1HD2 LEU A  83      58.061  52.821  51.559  1.00                  
ATOM   1380 2HD2 LEU A  83      58.805  51.290  51.077  1.00                  
ATOM   1381 3HD2 LEU A  83      58.867  51.821  52.774  1.00                  
ATOM   1382  C   LEU A  83      62.544  50.368  53.213  1.00                  
ATOM   1383  O   LEU A  83      61.992  49.336  53.619  1.00                  
ATOM   1384  N   HIS A  84      63.841  50.414  52.898  1.00                  
ATOM   1385  H   HIS A  84      64.209  51.261  52.476  1.00                  
ATOM   1386  CA  HIS A  84      64.759  49.298  53.115  1.00                  
ATOM   1387  HA  HIS A  84      64.381  48.422  52.586  1.00                  
ATOM   1388  CB  HIS A  84      66.158  49.623  52.558  1.00                  
ATOM   1389  HB1 HIS A  84      66.857  48.887  52.956  1.00                  
ATOM   1390  HB2 HIS A  84      66.478  50.598  52.917  1.00                  
ATOM   1391  CG  HIS A  84      66.316  49.597  51.050  1.00                  
ATOM   1392  ND1 HIS A  84      67.532  49.785  50.382  1.00                  
ATOM   1393  CE1 HIS A  84      67.269  49.598  49.078  1.00                  
ATOM   1394  HE1 HIS A  84      68.008  49.645  48.289  1.00                  
ATOM   1395  NE2 HIS A  84      65.972  49.309  48.892  1.00                  
ATOM   1396  HE2 HIS A  84      65.544  49.078  48.001  1.00                  
ATOM   1397  CD2 HIS A  84      65.350  49.317  50.121  1.00                  
ATOM   1398  HD2 HIS A  84      64.298  49.139  50.304  1.00                  
ATOM   1399  C   HIS A  84      64.817  48.907  54.599  1.00                  
ATOM   1400  O   HIS A  84      64.672  47.728  54.915  1.00                  
ATOM   1401  N   ALA A  85      64.932  49.875  55.515  1.00                  
ATOM   1402  H   ALA A  85      65.096  50.825  55.201  1.00                  
ATOM   1403  CA  ALA A  85      64.957  49.598  56.952  1.00                  
ATOM   1404  HA  ALA A  85      65.778  48.905  57.139  1.00                  
ATOM   1405  CB  ALA A  85      65.274  50.906  57.688  1.00                  
ATOM   1406  HB1 ALA A  85      65.408  50.707  58.750  1.00                  
ATOM   1407  HB2 ALA A  85      66.197  51.336  57.293  1.00                  
ATOM   1408  HB3 ALA A  85      64.462  51.621  57.554  1.00                  
ATOM   1409  C   ALA A  85      63.668  48.935  57.501  1.00                  
ATOM   1410  O   ALA A  85      63.724  47.986  58.299  1.00                  
ATOM   1411  N   LEU A  86      62.500  49.432  57.067  1.00                  
ATOM   1412  H   LEU A  86      62.528  50.236  56.450  1.00                  
ATOM   1413  CA  LEU A  86      61.195  48.824  57.365  1.00                  
ATOM   1414  HA  LEU A  86      61.039  48.838  58.444  1.00                  
ATOM   1415  CB  LEU A  86      60.091  49.678  56.700  1.00                  
ATOM   1416  HB1 LEU A  86      60.180  49.609  55.615  1.00                  
ATOM   1417  HB2 LEU A  86      60.282  50.718  56.971  1.00                  
ATOM   1418  CG  LEU A  86      58.634  49.356  57.103  1.00                  
ATOM   1419  HG  LEU A  86      58.558  49.348  58.191  1.00                  
ATOM   1420  CD1 LEU A  86      57.708  50.448  56.562  1.00                  
ATOM   1421 1HD1 LEU A  86      56.684  50.256  56.878  1.00                  
ATOM   1422 2HD1 LEU A  86      58.009  51.413  56.967  1.00                  
ATOM   1423 3HD1 LEU A  86      57.756  50.476  55.473  1.00                  
ATOM   1424  CD2 LEU A  86      58.107  48.028  56.557  1.00                  
ATOM   1425 1HD2 LEU A  86      57.039  47.932  56.754  1.00                  
ATOM   1426 2HD2 LEU A  86      58.278  47.969  55.482  1.00                  
ATOM   1427 3HD2 LEU A  86      58.602  47.191  57.038  1.00                  
ATOM   1428  C   LEU A  86      61.193  47.342  56.915  1.00                  
ATOM   1429  O   LEU A  86      60.943  46.404  57.691  1.00                  
ATOM   1430  N   THR A  87      61.560  47.139  55.650  1.00                  
ATOM   1431  H   THR A  87      61.789  47.952  55.092  1.00                  
ATOM   1432  CA  THR A  87      61.636  45.811  55.033  1.00                  
ATOM   1433  HA  THR A  87      60.630  45.392  55.001  1.00                  
ATOM   1434  CB  THR A  87      62.148  45.910  53.585  1.00                  
ATOM   1435  HB  THR A  87      63.169  46.286  53.576  1.00                  
ATOM   1436  CG2 THR A  87      62.116  44.565  52.861  1.00                  
ATOM   1437 1HG2 THR A  87      62.342  44.714  51.805  1.00                  
ATOM   1438 2HG2 THR A  87      62.865  43.897  53.285  1.00                  
ATOM   1439 3HG2 THR A  87      61.131  44.112  52.959  1.00                  
ATOM   1440  OG1 THR A  87      61.336  46.792  52.843  1.00                  
ATOM   1441  HG1 THR A  87      61.518  47.700  53.140  1.00                  
ATOM   1442  C   THR A  87      62.507  44.831  55.846  1.00                  
ATOM   1443  O   THR A  87      62.089  43.709  56.137  1.00                  
ATOM   1444  N   GLU A  88      63.692  45.272  56.265  1.00                  
ATOM   1445  H   GLU A  88      63.953  46.210  55.979  1.00                  
ATOM   1446  CA  GLU A  88      64.681  44.572  57.098  1.00                  
ATOM   1447  HA  GLU A  88      64.948  43.633  56.613  1.00                  
ATOM   1448  CB  GLU A  88      65.943  45.474  57.108  1.00                  
ATOM   1449  HB1 GLU A  88      65.633  46.513  57.020  1.00                  
ATOM   1450  HB2 GLU A  88      66.488  45.249  56.190  1.00                  
ATOM   1451  CG  GLU A  88      66.947  45.395  58.272  1.00                  
ATOM   1452  HG1 GLU A  88      67.955  45.474  57.859  1.00                  
ATOM   1453  HG2 GLU A  88      66.877  44.423  58.764  1.00                  
ATOM   1454  CD  GLU A  88      66.754  46.544  59.277  1.00                  
ATOM   1455  OE1 GLU A  88      66.939  47.734  58.931  1.00                  
ATOM   1456  OE2 GLU A  88      66.341  46.285  60.427  1.00                  
ATOM   1457  C   GLU A  88      64.150  44.190  58.493  1.00                  
ATOM   1458  O   GLU A  88      64.432  43.085  58.964  1.00                  
ATOM   1459  N   LYS A  89      63.279  45.010  59.103  1.00                  
ATOM   1460  H   LYS A  89      63.060  45.898  58.665  1.00                  
ATOM   1461  CA  LYS A  89      62.550  44.619  60.337  1.00                  
ATOM   1462  HA  LYS A  89      63.276  44.203  61.037  1.00                  
ATOM   1463  CB  LYS A  89      61.929  45.871  60.990  1.00                  
ATOM   1464  HB1 LYS A  89      61.198  45.581  61.747  1.00                  
ATOM   1465  HB2 LYS A  89      61.410  46.451  60.228  1.00                  
ATOM   1466  CG  LYS A  89      63.026  46.702  61.672  1.00                  
ATOM   1467  HG1 LYS A  89      63.979  46.444  61.222  1.00                  
ATOM   1468  HG2 LYS A  89      63.090  46.427  62.725  1.00                  
ATOM   1469  CD  LYS A  89      62.806  48.219  61.552  1.00                  
ATOM   1470  HD1 LYS A  89      62.056  48.531  62.280  1.00                  
ATOM   1471  HD2 LYS A  89      62.436  48.461  60.555  1.00                  
ATOM   1472  CE  LYS A  89      64.110  48.995  61.789  1.00                  
ATOM   1473  HE1 LYS A  89      64.490  48.765  62.788  1.00                  
ATOM   1474  HE2 LYS A  89      63.893  50.064  61.741  1.00                  
ATOM   1475  NZ  LYS A  89      65.129  48.643  60.772  1.00                  
ATOM   1476  HZ1 LYS A  89      65.465  47.679  60.880  1.00                  
ATOM   1477  HZ2 LYS A  89      64.767  48.615  59.824  1.00                  
ATOM   1478  HZ3 LYS A  89      65.972  49.194  60.783  1.00                  
ATOM   1479  C   LYS A  89      61.503  43.512  60.172  1.00                  
ATOM   1480  O   LYS A  89      60.982  43.043  61.179  1.00                  
ATOM   1481  N   TYR A  90      61.264  43.016  58.954  1.00                  
ATOM   1482  H   TYR A  90      61.654  43.492  58.149  1.00                  
ATOM   1483  CA  TYR A  90      60.602  41.694  58.761  1.00                  
ATOM   1484  HA  TYR A  90      60.532  41.167  59.714  1.00                  
ATOM   1485  CB  TYR A  90      59.179  41.948  58.227  1.00                  
ATOM   1486  HB1 TYR A  90      58.625  41.009  58.242  1.00                  
ATOM   1487  HB2 TYR A  90      59.250  42.269  57.186  1.00                  
ATOM   1488  CG  TYR A  90      58.388  43.000  58.988  1.00                  
ATOM   1489  CD1 TYR A  90      58.406  44.343  58.560  1.00                  
ATOM   1490  HD1 TYR A  90      58.980  44.624  57.688  1.00                  
ATOM   1491  CE1 TYR A  90      57.724  45.329  59.296  1.00                  
ATOM   1492  HE1 TYR A  90      57.759  46.364  58.998  1.00                  
ATOM   1493  CZ  TYR A  90      57.011  44.976  60.458  1.00                  
ATOM   1494  OH  TYR A  90      56.366  45.940  61.166  1.00                  
ATOM   1495  HH  TYR A  90      55.929  45.570  61.933  1.00                  
ATOM   1496  CE2 TYR A  90      56.985  43.630  60.885  1.00                  
ATOM   1497  HE2 TYR A  90      56.457  43.357  61.783  1.00                  
ATOM   1498  CD2 TYR A  90      57.679  42.647  60.152  1.00                  
ATOM   1499  HD2 TYR A  90      57.689  41.622  60.495  1.00                  
ATOM   1500  C   TYR A  90      61.429  40.804  57.801  1.00                  
ATOM   1501  O   TYR A  90      60.904  40.133  56.900  1.00                  
ATOM   1502  N   GLY A  91      62.755  40.840  57.952  1.00                  
ATOM   1503  H   GLY A  91      63.148  41.491  58.623  1.00                  
ATOM   1504  CA  GLY A  91      63.671  39.879  57.342  1.00                  
ATOM   1505  HA1 GLY A  91      64.691  40.258  57.411  1.00                  
ATOM   1506  HA2 GLY A  91      63.425  39.753  56.287  1.00                  
ATOM   1507  C   GLY A  91      63.621  38.514  58.026  1.00                  
ATOM   1508  O   GLY A  91      63.241  38.372  59.188  1.00                  
ATOM   1509  N   GLU A  92      64.021  37.493  57.280  1.00                  
ATOM   1510  H   GLU A  92      64.203  37.672  56.293  1.00                  
ATOM   1511  CA  GLU A  92      64.014  36.091  57.699  1.00                  
ATOM   1512  HA  GLU A  92      63.028  35.846  58.085  1.00                  
ATOM   1513  CB  GLU A  92      64.254  35.225  56.445  1.00                  
ATOM   1514  HB1 GLU A  92      64.414  34.198  56.774  1.00                  
ATOM   1515  HB2 GLU A  92      65.166  35.555  55.943  1.00                  
ATOM   1516  CG  GLU A  92      63.080  35.207  55.433  1.00                  
ATOM   1517  HG1 GLU A  92      62.190  34.855  55.960  1.00                  
ATOM   1518  HG2 GLU A  92      63.313  34.464  54.667  1.00                  
ATOM   1519  CD  GLU A  92      62.744  36.539  54.719  1.00                  
ATOM   1520  OE1 GLU A  92      61.573  36.743  54.323  1.00                  
ATOM   1521  OE2 GLU A  92      63.615  37.428  54.581  1.00                  
ATOM   1522  C   GLU A  92      65.031  35.815  58.815  1.00                  
ATOM   1523  O   GLU A  92      64.782  34.979  59.681  1.00                  
ATOM   1524  N   THR A  93      66.114  36.598  58.862  1.00                  
ATOM   1525  H   THR A  93      66.236  37.285  58.133  1.00                  
ATOM   1526  CA  THR A  93      66.978  36.740  60.042  1.00                  
ATOM   1527  HA  THR A  93      67.408  35.771  60.299  1.00                  
ATOM   1528  CB  THR A  93      68.119  37.733  59.778  1.00                  
ATOM   1529  HB  THR A  93      68.571  38.029  60.726  1.00                  
ATOM   1530  CG2 THR A  93      69.197  37.121  58.886  1.00                  
ATOM   1531 1HG2 THR A  93      70.007  37.837  58.743  1.00                  
ATOM   1532 2HG2 THR A  93      69.599  36.230  59.368  1.00                  
ATOM   1533 3HG2 THR A  93      68.775  36.849  57.918  1.00                  
ATOM   1534  OG1 THR A  93      67.630  38.878  59.101  1.00                  
ATOM   1535  HG1 THR A  93      68.266  39.586  59.237  1.00                  
ATOM   1536  C   THR A  93      66.175  37.201  61.255  1.00                  
ATOM   1537  O   THR A  93      66.056  36.449  62.211  1.00                  
ATOM   1538  N   ALA A  94      65.534  38.374  61.203  1.00                  
ATOM   1539  H   ALA A  94      65.634  38.941  60.374  1.00                  
ATOM   1540  CA  ALA A  94      64.771  38.906  62.333  1.00                  
ATOM   1541  HA  ALA A  94      65.468  39.074  63.156  1.00                  
ATOM   1542  CB  ALA A  94      64.174  40.264  61.933  1.00                  
ATOM   1543  HB1 ALA A  94      63.662  40.702  62.790  1.00                  
ATOM   1544  HB2 ALA A  94      64.965  40.942  61.611  1.00                  
ATOM   1545  HB3 ALA A  94      63.457  40.139  61.122  1.00                  
ATOM   1546  C   ALA A  94      63.692  37.933  62.858  1.00                  
ATOM   1547  O   ALA A  94      63.558  37.756  64.073  1.00                  
ATOM   1548  N   VAL A  95      62.941  37.267  61.966  1.00                  
ATOM   1549  H   VAL A  95      63.078  37.458  60.978  1.00                  
ATOM   1550  CA  VAL A  95      61.933  36.287  62.404  1.00                  
ATOM   1551  HA  VAL A  95      61.392  36.760  63.224  1.00                  
ATOM   1552  CB  VAL A  95      60.881  35.991  61.315  1.00                  
ATOM   1553  HB  VAL A  95      60.683  36.919  60.778  1.00                  
ATOM   1554  CG1 VAL A  95      61.303  34.936  60.291  1.00                  
ATOM   1555 1HG1 VAL A  95      60.604  34.931  59.455  1.00                  
ATOM   1556 2HG1 VAL A  95      62.293  35.176  59.926  1.00                  
ATOM   1557 3HG1 VAL A  95      61.327  33.945  60.746  1.00                  
ATOM   1558  CG2 VAL A  95      59.556  35.539  61.940  1.00                  
ATOM   1559 1HG2 VAL A  95      58.812  35.384  61.158  1.00                  
ATOM   1560 2HG2 VAL A  95      59.699  34.610  62.492  1.00                  
ATOM   1561 3HG2 VAL A  95      59.194  36.306  62.624  1.00                  
ATOM   1562  C   VAL A  95      62.555  35.016  63.005  1.00                  
ATOM   1563  O   VAL A  95      62.059  34.535  64.024  1.00                  
ATOM   1564  N   ASN A  96      63.660  34.502  62.447  1.00                  
ATOM   1565  H   ASN A  96      64.056  34.941  61.622  1.00                  
ATOM   1566  CA  ASN A  96      64.413  33.398  63.052  1.00                  
ATOM   1567  HA  ASN A  96      63.773  32.516  63.118  1.00                  
ATOM   1568  CB  ASN A  96      65.623  33.064  62.160  1.00                  
ATOM   1569  HB1 ASN A  96      66.207  33.962  61.965  1.00                  
ATOM   1570  HB2 ASN A  96      65.275  32.674  61.205  1.00                  
ATOM   1571  CG  ASN A  96      66.544  32.034  62.794  1.00                  
ATOM   1572  OD1 ASN A  96      66.335  30.838  62.673  1.00                  
ATOM   1573  ND2 ASN A  96      67.588  32.449  63.473  1.00                  
ATOM   1574 1HD2 ASN A  96      67.781  33.447  63.631  1.00                  
ATOM   1575 2HD2 ASN A  96      68.149  31.754  63.914  1.00                  
ATOM   1576  C   ASN A  96      64.864  33.732  64.481  1.00                  
ATOM   1577  O   ASN A  96      64.621  32.977  65.419  1.00                  
ATOM   1578  N   ASP A  97      65.486  34.893  64.646  1.00                  
ATOM   1579  H   ASP A  97      65.671  35.457  63.822  1.00                  
ATOM   1580  CA  ASP A  97      66.120  35.307  65.892  1.00                  
ATOM   1581  HA  ASP A  97      66.741  34.488  66.255  1.00                  
ATOM   1582  CB  ASP A  97      67.045  36.502  65.594  1.00                  
ATOM   1583  HB1 ASP A  97      67.562  36.779  66.514  1.00                  
ATOM   1584  HB2 ASP A  97      66.433  37.350  65.282  1.00                  
ATOM   1585  CG  ASP A  97      68.097  36.214  64.503  1.00                  
ATOM   1586  OD1 ASP A  97      68.384  35.020  64.233  1.00                  
ATOM   1587  OD2 ASP A  97      68.613  37.197  63.926  1.00                  
ATOM   1588  C   ASP A  97      65.073  35.608  66.981  1.00                  
ATOM   1589  O   ASP A  97      65.303  35.333  68.159  1.00                  
ATOM   1590  N   ALA A  98      63.880  36.074  66.586  1.00                  
ATOM   1591  H   ALA A  98      63.769  36.341  65.614  1.00                  
ATOM   1592  CA  ALA A  98      62.711  36.154  67.465  1.00                  
ATOM   1593  HA  ALA A  98      63.015  36.626  68.400  1.00                  
ATOM   1594  CB  ALA A  98      61.674  37.056  66.783  1.00                  
ATOM   1595  HB1 ALA A  98      60.809  37.176  67.437  1.00                  
ATOM   1596  HB2 ALA A  98      62.111  38.035  66.583  1.00                  
ATOM   1597  HB3 ALA A  98      61.354  36.608  65.840  1.00                  
ATOM   1598  C   ALA A  98      62.086  34.791  67.827  1.00                  
ATOM   1599  O   ALA A  98      61.505  34.664  68.905  1.00                  
ATOM   1600  N   LEU A  99      62.187  33.773  66.960  1.00                  
ATOM   1601  H   LEU A  99      62.658  33.934  66.077  1.00                  
ATOM   1602  CA  LEU A  99      61.751  32.404  67.273  1.00                  
ATOM   1603  HA  LEU A  99      60.813  32.457  67.825  1.00                  
ATOM   1604  CB  LEU A  99      61.510  31.621  65.968  1.00                  
ATOM   1605  HB1 LEU A  99      61.409  30.560  66.203  1.00                  
ATOM   1606  HB2 LEU A  99      62.385  31.730  65.328  1.00                  
ATOM   1607  CG  LEU A  99      60.255  32.070  65.193  1.00                  
ATOM   1608  HG  LEU A  99      60.225  33.155  65.119  1.00                  
ATOM   1609  CD1 LEU A  99      60.277  31.485  63.780  1.00                  
ATOM   1610 1HD1 LEU A  99      59.401  31.818  63.227  1.00                  
ATOM   1611 2HD1 LEU A  99      61.170  31.836  63.262  1.00                  
ATOM   1612 3HD1 LEU A  99      60.294  30.396  63.824  1.00                  
ATOM   1613  CD2 LEU A  99      58.963  31.603  65.871  1.00                  
ATOM   1614 1HD2 LEU A  99      58.106  31.905  65.271  1.00                  
ATOM   1615 2HD2 LEU A  99      58.969  30.519  65.979  1.00                  
ATOM   1616 3HD2 LEU A  99      58.875  32.062  66.854  1.00                  
ATOM   1617  C   LEU A  99      62.730  31.657  68.201  1.00                  
ATOM   1618  O   LEU A  99      62.304  30.788  68.959  1.00                  
ATOM   1619  N   LEU A 100      64.020  32.011  68.198  1.00                  
ATOM   1620  H   LEU A 100      64.322  32.663  67.482  1.00                  
ATOM   1621  CA  LEU A 100      64.994  31.585  69.210  1.00                  
ATOM   1622  HA  LEU A 100      64.935  30.503  69.335  1.00                  
ATOM   1623  CB  LEU A 100      66.420  31.972  68.759  1.00                  
ATOM   1624  HB1 LEU A 100      67.006  32.221  69.645  1.00                  
ATOM   1625  HB2 LEU A 100      66.383  32.867  68.136  1.00                  
ATOM   1626  CG  LEU A 100      67.178  30.857  68.015  1.00                  
ATOM   1627  HG  LEU A 100      67.254  29.990  68.672  1.00                  
ATOM   1628  CD1 LEU A 100      66.512  30.415  66.712  1.00                  
ATOM   1629 1HD1 LEU A 100      67.099  29.629  66.240  1.00                  
ATOM   1630 2HD1 LEU A 100      65.513  30.030  66.911  1.00                  
ATOM   1631 3HD1 LEU A 100      66.436  31.261  66.030  1.00                  
ATOM   1632  CD2 LEU A 100      68.595  31.331  67.684  1.00                  
ATOM   1633 1HD2 LEU A 100      69.146  30.534  67.187  1.00                  
ATOM   1634 2HD2 LEU A 100      68.549  32.201  67.025  1.00                  
ATOM   1635 3HD2 LEU A 100      69.116  31.606  68.601  1.00                  
ATOM   1636  C   LEU A 100      64.649  32.201  70.574  1.00                  
ATOM   1637  O   LEU A 100      63.692  32.946  70.788  1.00                  
TER
END
