# Supplementary material for: Effective Identification of Bacterial Type III Secretion Signals Using Joint Element Features
Source: PLoS One. 2013 Apr 4;8(4):e59754. doi: 10.1371/journal.pone.0059754 (PMC3617162; doi:10.1371/journal.pone.0059754)
Supplement: Zip file S1 — Predicted 3D structure of T3S and non-T3S signal sequences. (ZIP) [file pone.0059754.s017.zip › Supplemental_Zip_FileS1.Predicted_structure/Pos/model45.pdb]

HEADER protein
METHOD
METHOD    The models are generated by I-TASSER which combines the
METHOD    methods of threading, ab initio modeling and structural
METHOD    refinement. The procedure is fully automated.
METHOD
METHOD    Please cite following articles when you use the I-TASSER server:
METHOD 1. Ambrish Roy, Alper Kucukural, Yang Zhang. I-TASSER: a unified
METHOD    platform for automated protein structure and function prediction.
METHOD    Nature Protocols, vol 5, 725-738 (2010). 
METHOD 2. Yang Zhang. I-TASSER server for protein 3D structure prediction.
METHOD    BMC Bioinformatics, vol 9, 40 (2008).
METHOD
MODEL  1
REMARK PARENT N/A
ATOM      1  N   PRO A   1      54.438  59.346  37.312  1.00 74.98           N
ATOM      2  CA  PRO A   1      55.640  58.532  37.642  1.00 74.98           C
ATOM      3  CD  PRO A   1      54.256  59.387  35.819  1.00 74.98           C
ATOM      4  CB  PRO A   1      56.340  58.252  36.317  1.00 74.98           C
ATOM      5  CG  PRO A   1      55.237  58.348  35.258  1.00 74.98           C
ATOM      6  C   PRO A   1      56.503  59.305  38.585  1.00 74.98           C
ATOM      7  O   PRO A   1      57.673  58.950  38.724  1.00 74.98           O
ATOM      8  N   VAL A   2      55.977  60.354  39.248  1.00122.43           N
ATOM      9  CA  VAL A   2      56.857  61.042  40.144  1.00122.43           C
ATOM     10  CB  VAL A   2      56.306  62.338  40.671  1.00122.43           C
ATOM     11  CG1 VAL A   2      54.952  62.089  41.361  1.00122.43           C
ATOM     12  CG2 VAL A   2      57.371  62.976  41.580  1.00122.43           C
ATOM     13  C   VAL A   2      57.157  60.118  41.280  1.00122.43           C
ATOM     14  O   VAL A   2      56.349  59.886  42.178  1.00122.43           O
ATOM     15  N   THR A   3      58.390  59.592  41.261  1.00 67.97           N
ATOM     16  CA  THR A   3      58.864  58.591  42.176  1.00 67.97           C
ATOM     17  CB  THR A   3      60.222  58.077  41.797  1.00 67.97           C
ATOM     18  OG1 THR A   3      61.186  59.114  41.912  1.00 67.97           O
ATOM     19  CG2 THR A   3      60.165  57.581  40.341  1.00 67.97           C
ATOM     20  C   THR A   3      58.974  59.133  43.567  1.00 67.97           C
ATOM     21  O   THR A   3      58.680  58.422  44.527  1.00 67.97           O
ATOM     22  N   LEU A   4      59.419  60.399  43.713  1.00139.99           N
ATOM     23  CA  LEU A   4      59.655  60.972  45.012  1.00139.99           C
ATOM     24  CB  LEU A   4      58.552  60.701  46.054  1.00139.99           C
ATOM     25  CG  LEU A   4      57.277  61.528  45.814  1.00139.99           C
ATOM     26  CD1 LEU A   4      56.199  61.231  46.870  1.00139.99           C
ATOM     27  CD2 LEU A   4      57.617  63.024  45.734  1.00139.99           C
ATOM     28  C   LEU A   4      60.965  60.474  45.548  1.00139.99           C
ATOM     29  O   LEU A   4      61.440  59.410  45.152  1.00139.99           O
ATOM     30  N   SER A   5      61.619  61.284  46.420  1.00 92.62           N
ATOM     31  CA  SER A   5      62.846  60.844  47.044  1.00 92.62           C
ATOM     32  CB  SER A   5      64.107  61.259  46.264  1.00 92.62           C
ATOM     33  OG  SER A   5      64.104  60.656  44.979  1.00 92.62           O
ATOM     34  C   SER A   5      62.964  61.466  48.415  1.00 92.62           C
ATOM     35  O   SER A   5      63.303  62.641  48.546  1.00 92.62           O
ATOM     36  N   PHE A   6      62.590  60.699  49.463  1.00167.94           N
ATOM     37  CA  PHE A   6      62.669  61.024  50.871  1.00167.94           C
ATOM     38  CB  PHE A   6      61.448  60.665  51.711  1.00167.94           C
ATOM     39  CG  PHE A   6      60.716  61.946  51.722  1.00167.94           C
ATOM     40  CD1 PHE A   6      60.031  62.371  50.616  1.00167.94           C
ATOM     41  CD2 PHE A   6      60.748  62.731  52.850  1.00167.94           C
ATOM     42  CE1 PHE A   6      59.373  63.570  50.660  1.00167.94           C
ATOM     43  CE2 PHE A   6      60.086  63.933  52.893  1.00167.94           C
ATOM     44  CZ  PHE A   6      59.394  64.354  51.787  1.00167.94           C
ATOM     45  C   PHE A   6      63.876  60.659  51.665  1.00167.94           C
ATOM     46  O   PHE A   6      64.087  61.257  52.721  1.00167.94           O
ATOM     47  N   GLY A   7      64.697  59.685  51.241  1.00 82.26           N
ATOM     48  CA  GLY A   7      65.666  59.198  52.180  1.00 82.26           C
ATOM     49  C   GLY A   7      65.423  57.736  52.261  1.00 82.26           C
ATOM     50  O   GLY A   7      65.682  57.073  53.264  1.00 82.26           O
ATOM     51  N   ASN A   8      64.862  57.227  51.153  1.00107.50           N
ATOM     52  CA  ASN A   8      64.447  55.874  51.004  1.00107.50           C
ATOM     53  CB  ASN A   8      63.189  55.590  51.836  1.00107.50           C
ATOM     54  CG  ASN A   8      62.085  56.504  51.311  1.00107.50           C
ATOM     55  OD1 ASN A   8      62.297  57.645  50.906  1.00107.50           O
ATOM     56  ND2 ASN A   8      60.844  55.962  51.308  1.00107.50           N
ATOM     57  C   ASN A   8      64.052  55.744  49.562  1.00107.50           C
ATOM     58  O   ASN A   8      64.616  56.379  48.673  1.00107.50           O
ATOM     59  N   HIS A   9      63.129  54.799  49.323  1.00146.67           N
ATOM     60  CA  HIS A   9      62.377  54.599  48.123  1.00146.67           C
ATOM     61  ND1 HIS A   9      60.087  55.398  45.656  1.00146.67           N
ATOM     62  CG  HIS A   9      60.178  54.966  46.959  1.00146.67           C
ATOM     63  CB  HIS A   9      61.146  55.500  47.971  1.00146.67           C
ATOM     64  NE2 HIS A   9      58.544  53.817  45.910  1.00146.67           N
ATOM     65  CD2 HIS A   9      59.228  53.998  47.097  1.00146.67           C
ATOM     66  CE1 HIS A   9      59.094  54.679  45.075  1.00146.67           C
ATOM     67  C   HIS A   9      63.211  54.636  46.897  1.00146.67           C
ATOM     68  O   HIS A   9      62.916  55.338  45.930  1.00146.67           O
ATOM     69  N   GLN A  10      64.275  53.829  46.913  1.00134.78           N
ATOM     70  CA  GLN A  10      65.158  53.651  45.808  1.00134.78           C
ATOM     71  CB  GLN A  10      66.330  52.707  46.125  1.00134.78           C
ATOM     72  CG  GLN A  10      67.301  53.217  47.190  1.00134.78           C
ATOM     73  CD  GLN A  10      68.372  52.149  47.373  1.00134.78           C
ATOM     74  OE1 GLN A  10      69.501  52.298  46.910  1.00134.78           O
ATOM     75  NE2 GLN A  10      68.006  51.033  48.061  1.00134.78           N
ATOM     76  C   GLN A  10      64.363  52.973  44.738  1.00134.78           C
ATOM     77  O   GLN A  10      64.754  52.984  43.571  1.00134.78           O
ATOM     78  N   ASN A  11      63.259  52.303  45.143  1.00257.19           N
ATOM     79  CA  ASN A  11      62.539  51.432  44.260  1.00257.19           C
ATOM     80  CB  ASN A  11      62.377  50.037  44.887  1.00257.19           C
ATOM     81  CG  ASN A  11      61.693  50.140  46.252  1.00257.19           C
ATOM     82  OD1 ASN A  11      62.278  50.638  47.212  1.00257.19           O
ATOM     83  ND2 ASN A  11      60.419  49.667  46.340  1.00257.19           N
ATOM     84  C   ASN A  11      61.165  51.883  43.838  1.00257.19           C
ATOM     85  O   ASN A  11      60.172  51.537  44.467  1.00257.19           O
ATOM     86  N   TYR A  12      61.030  52.572  42.687  1.00106.52           N
ATOM     87  CA  TYR A  12      59.700  52.946  42.287  1.00106.52           C
ATOM     88  CB  TYR A  12      59.660  54.284  41.522  1.00106.52           C
ATOM     89  CG  TYR A  12      58.246  54.608  41.183  1.00106.52           C
ATOM     90  CD1 TYR A  12      57.346  54.933  42.172  1.00106.52           C
ATOM     91  CD2 TYR A  12      57.831  54.627  39.874  1.00106.52           C
ATOM     92  CE1 TYR A  12      56.043  55.241  41.863  1.00106.52           C
ATOM     93  CE2 TYR A  12      56.530  54.936  39.560  1.00106.52           C
ATOM     94  CZ  TYR A  12      55.631  55.239  40.553  1.00106.52           C
ATOM     95  OH  TYR A  12      54.295  55.553  40.223  1.00106.52           O
ATOM     96  C   TYR A  12      59.147  51.847  41.412  1.00106.52           C
ATOM     97  O   TYR A  12      59.746  51.459  40.411  1.00106.52           O
ATOM     98  N   THR A  13      57.987  51.306  41.846  1.00158.55           N
ATOM     99  CA  THR A  13      57.183  50.220  41.336  1.00158.55           C
ATOM    100  CB  THR A  13      56.304  49.685  42.430  1.00158.55           C
ATOM    101  OG1 THR A  13      55.503  48.610  41.969  1.00158.55           O
ATOM    102  CG2 THR A  13      55.443  50.831  42.978  1.00158.55           C
ATOM    103  C   THR A  13      56.351  50.585  40.129  1.00158.55           C
ATOM    104  O   THR A  13      55.966  49.704  39.361  1.00158.55           O
ATOM    105  N   LEU A  14      56.034  51.881  39.943  1.00144.82           N
ATOM    106  CA  LEU A  14      55.237  52.387  38.850  1.00144.82           C
ATOM    107  CB  LEU A  14      55.522  51.678  37.512  1.00144.82           C
ATOM    108  CG  LEU A  14      56.928  51.951  36.943  1.00144.82           C
ATOM    109  CD1 LEU A  14      58.036  51.390  37.846  1.00144.82           C
ATOM    110  CD2 LEU A  14      57.044  51.458  35.496  1.00144.82           C
ATOM    111  C   LEU A  14      53.750  52.335  39.089  1.00144.82           C
ATOM    112  O   LEU A  14      53.010  52.919  38.298  1.00144.82           O
ATOM    113  N   ASN A  15      53.235  51.712  40.173  1.00104.19           N
ATOM    114  CA  ASN A  15      51.800  51.765  40.284  1.00104.19           C
ATOM    115  CB  ASN A  15      51.167  50.765  41.267  1.00104.19           C
ATOM    116  CG  ASN A  15      51.481  51.188  42.683  1.00104.19           C
ATOM    117  OD1 ASN A  15      52.563  51.707  42.948  1.00104.19           O
ATOM    118  ND2 ASN A  15      50.518  50.945  43.612  1.00104.19           N
ATOM    119  C   ASN A  15      51.418  53.152  40.699  1.00104.19           C
ATOM    120  O   ASN A  15      52.063  53.775  41.542  1.00104.19           O
ATOM    121  N   GLU A  16      50.338  53.668  40.086  1.00116.57           N
ATOM    122  CA  GLU A  16      49.862  55.004  40.299  1.00116.57           C
ATOM    123  CB  GLU A  16      48.762  55.403  39.295  1.00116.57           C
ATOM    124  CG  GLU A  16      47.892  54.242  38.793  1.00116.57           C
ATOM    125  CD  GLU A  16      47.390  53.399  39.951  1.00116.57           C
ATOM    126  OE1 GLU A  16      46.466  53.857  40.669  1.00116.57           O
ATOM    127  OE2 GLU A  16      47.937  52.276  40.137  1.00116.57           O
ATOM    128  C   GLU A  16      49.374  55.221  41.699  1.00116.57           C
ATOM    129  O   GLU A  16      49.595  56.290  42.265  1.00116.57           O
ATOM    130  N   SER A  17      48.706  54.220  42.300  1.00 94.96           N
ATOM    131  CA  SER A  17      48.128  54.379  43.607  1.00 94.96           C
ATOM    132  CB  SER A  17      47.423  53.105  44.105  1.00 94.96           C
ATOM    133  OG  SER A  17      46.330  52.776  43.262  1.00 94.96           O
ATOM    134  C   SER A  17      49.207  54.658  44.599  1.00 94.96           C
ATOM    135  O   SER A  17      49.111  55.595  45.392  1.00 94.96           O
ATOM    136  N   ARG A  18      50.275  53.843  44.569  1.00134.52           N
ATOM    137  CA  ARG A  18      51.341  54.016  45.510  1.00134.52           C
ATOM    138  CB  ARG A  18      52.501  53.009  45.354  1.00134.52           C
ATOM    139  CG  ARG A  18      52.225  51.577  45.828  1.00134.52           C
ATOM    140  CD  ARG A  18      53.396  50.613  45.584  1.00134.52           C
ATOM    141  NE  ARG A  18      54.608  51.201  46.223  1.00134.52           N
ATOM    142  CZ  ARG A  18      55.754  50.466  46.347  1.00134.52           C
ATOM    143  NH1 ARG A  18      55.796  49.178  45.899  1.00134.52           N
ATOM    144  NH2 ARG A  18      56.867  51.022  46.909  1.00134.52           N
ATOM    145  C   ARG A  18      51.948  55.368  45.299  1.00134.52           C
ATOM    146  O   ARG A  18      52.325  56.035  46.261  1.00134.52           O
ATOM    147  N   LEU A  19      52.068  55.805  44.029  1.00105.93           N
ATOM    148  CA  LEU A  19      52.726  57.050  43.745  1.00105.93           C
ATOM    149  CB  LEU A  19      52.781  57.348  42.228  1.00105.93           C
ATOM    150  CG  LEU A  19      53.642  58.553  41.765  1.00105.93           C
ATOM    151  CD1 LEU A  19      53.573  58.683  40.236  1.00105.93           C
ATOM    152  CD2 LEU A  19      53.293  59.887  42.453  1.00105.93           C
ATOM    153  C   LEU A  19      51.976  58.160  44.415  1.00105.93           C
ATOM    154  O   LEU A  19      52.577  58.996  45.088  1.00105.93           O
ATOM    155  N   ALA A  20      50.638  58.184  44.266  1.00 30.72           N
ATOM    156  CA  ALA A  20      49.844  59.262  44.790  1.00 30.72           C
ATOM    157  CB  ALA A  20      48.350  59.109  44.456  1.00 30.72           C
ATOM    158  C   ALA A  20      49.958  59.300  46.281  1.00 30.72           C
ATOM    159  O   ALA A  20      50.056  60.374  46.874  1.00 30.72           O
ATOM    160  N   HIS A  21      49.933  58.119  46.926  1.00 66.60           N
ATOM    161  CA  HIS A  21      49.999  58.043  48.360  1.00 66.60           C
ATOM    162  ND1 HIS A  21      47.562  56.338  49.790  1.00 66.60           N
ATOM    163  CG  HIS A  21      48.548  56.000  48.893  1.00 66.60           C
ATOM    164  CB  HIS A  21      49.918  56.606  48.909  1.00 66.60           C
ATOM    165  NE2 HIS A  21      46.706  54.770  48.468  1.00 66.60           N
ATOM    166  CD2 HIS A  21      48.010  55.041  48.091  1.00 66.60           C
ATOM    167  CE1 HIS A  21      46.482  55.573  49.490  1.00 66.60           C
ATOM    168  C   HIS A  21      51.316  58.569  48.835  1.00 66.60           C
ATOM    169  O   HIS A  21      51.384  59.355  49.778  1.00 66.60           O
ATOM    170  N   LEU A  22      52.401  58.150  48.164  1.00 68.47           N
ATOM    171  CA  LEU A  22      53.733  58.491  48.566  1.00 68.47           C
ATOM    172  CB  LEU A  22      54.760  57.858  47.606  1.00 68.47           C
ATOM    173  CG  LEU A  22      56.227  57.924  48.065  1.00 68.47           C
ATOM    174  CD1 LEU A  22      56.439  57.120  49.358  1.00 68.47           C
ATOM    175  CD2 LEU A  22      57.174  57.467  46.943  1.00 68.47           C
ATOM    176  C   LEU A  22      53.840  59.988  48.516  1.00 68.47           C
ATOM    177  O   LEU A  22      54.405  60.611  49.415  1.00 68.47           O
ATOM    178  N   LEU A  23      53.256  60.606  47.471  1.00 50.68           N
ATOM    179  CA  LEU A  23      53.315  62.032  47.310  1.00 50.68           C
ATOM    180  CB  LEU A  23      52.616  62.520  46.028  1.00 50.68           C
ATOM    181  CG  LEU A  23      52.622  64.054  45.867  1.00 50.68           C
ATOM    182  CD1 LEU A  23      54.053  64.610  45.770  1.00 50.68           C
ATOM    183  CD2 LEU A  23      51.725  64.489  44.696  1.00 50.68           C
ATOM    184  C   LEU A  23      52.649  62.722  48.467  1.00 50.68           C
ATOM    185  O   LEU A  23      53.194  63.684  49.005  1.00 50.68           O
ATOM    186  N   SER A  24      51.460  62.255  48.895  1.00 36.31           N
ATOM    187  CA  SER A  24      50.765  62.915  49.970  1.00 36.31           C
ATOM    188  CB  SER A  24      49.380  62.299  50.248  1.00 36.31           C
ATOM    189  OG  SER A  24      49.511  60.943  50.652  1.00 36.31           O
ATOM    190  C   SER A  24      51.578  62.803  51.230  1.00 36.31           C
ATOM    191  O   SER A  24      51.642  63.731  52.035  1.00 36.31           O
ATOM    192  N   ALA A  25      52.246  61.653  51.400  1.00 67.60           N
ATOM    193  CA  ALA A  25      53.049  61.277  52.534  1.00 67.60           C
ATOM    194  CB  ALA A  25      53.592  59.839  52.416  1.00 67.60           C
ATOM    195  C   ALA A  25      54.218  62.197  52.653  1.00 67.60           C
ATOM    196  O   ALA A  25      54.790  62.361  53.729  1.00 67.60           O
ATOM    197  N   ASP A  26      54.602  62.799  51.520  1.00100.46           N
ATOM    198  CA  ASP A  26      55.743  63.647  51.359  1.00100.46           C
ATOM    199  CB  ASP A  26      55.723  64.254  49.946  1.00100.46           C
ATOM    200  CG  ASP A  26      57.010  65.001  49.689  1.00100.46           C
ATOM    201  OD1 ASP A  26      57.307  65.962  50.445  1.00100.46           O
ATOM    202  OD2 ASP A  26      57.725  64.610  48.728  1.00100.46           O
ATOM    203  C   ASP A  26      55.693  64.743  52.376  1.00100.46           C
ATOM    204  O   ASP A  26      56.730  65.244  52.810  1.00100.46           O
ATOM    205  N   LYS A  27      54.490  65.148  52.808  1.00137.58           N
ATOM    206  CA  LYS A  27      54.438  66.239  53.734  1.00137.58           C
ATOM    207  CB  LYS A  27      53.010  66.626  54.145  1.00137.58           C
ATOM    208  CG  LYS A  27      52.997  67.794  55.133  1.00137.58           C
ATOM    209  CD  LYS A  27      53.601  69.082  54.572  1.00137.58           C
ATOM    210  CE  LYS A  27      53.798  70.170  55.629  1.00137.58           C
ATOM    211  NZ  LYS A  27      54.970  69.850  56.476  1.00137.58           N
ATOM    212  C   LYS A  27      55.207  65.929  54.984  1.00137.58           C
ATOM    213  O   LYS A  27      55.870  66.802  55.538  1.00137.58           O
ATOM    214  N   GLU A  28      55.098  64.694  55.488  1.00173.48           N
ATOM    215  CA  GLU A  28      55.708  64.282  56.718  1.00173.48           C
ATOM    216  CB  GLU A  28      54.930  63.159  57.395  1.00173.48           C
ATOM    217  CG  GLU A  28      53.605  63.684  57.925  1.00173.48           C
ATOM    218  CD  GLU A  28      52.795  62.471  58.283  1.00173.48           C
ATOM    219  OE1 GLU A  28      53.377  61.547  58.909  1.00173.48           O
ATOM    220  OE2 GLU A  28      51.591  62.445  57.918  1.00173.48           O
ATOM    221  C   GLU A  28      57.158  63.878  56.711  1.00173.48           C
ATOM    222  O   GLU A  28      57.761  63.921  57.782  1.00173.48           O
ATOM    223  N   LYS A  29      57.819  63.446  55.598  1.00322.26           N
ATOM    224  CA  LYS A  29      58.783  62.596  56.230  1.00322.26           C
ATOM    225  CB  LYS A  29      57.923  61.417  56.689  1.00322.26           C
ATOM    226  CG  LYS A  29      56.733  61.193  55.692  1.00322.26           C
ATOM    227  CD  LYS A  29      56.982  60.742  54.243  1.00322.26           C
ATOM    228  CE  LYS A  29      57.444  61.859  53.298  1.00322.26           C
ATOM    229  NZ  LYS A  29      57.468  61.376  51.907  1.00322.26           N
ATOM    230  C   LYS A  29      59.885  61.859  55.531  1.00322.26           C
ATOM    231  O   LYS A  29      59.638  61.011  54.691  1.00322.26           O
ATOM    232  N   ALA A  30      61.150  62.010  55.956  1.00 57.26           N
ATOM    233  CA  ALA A  30      62.066  61.040  55.427  1.00 57.26           C
ATOM    234  CB  ALA A  30      63.524  61.329  55.820  1.00 57.26           C
ATOM    235  C   ALA A  30      61.679  59.704  56.015  1.00 57.26           C
ATOM    236  O   ALA A  30      61.574  58.702  55.308  1.00 57.26           O
ATOM    237  N   ILE A  31      61.421  59.681  57.342  1.00115.88           N
ATOM    238  CA  ILE A  31      61.104  58.495  58.096  1.00115.88           C
ATOM    239  CB  ILE A  31      60.998  58.803  59.560  1.00115.88           C
ATOM    240  CG2 ILE A  31      60.421  57.578  60.279  1.00115.88           C
ATOM    241  CG1 ILE A  31      62.352  59.281  60.108  1.00115.88           C
ATOM    242  CD1 ILE A  31      62.257  59.916  61.495  1.00115.88           C
ATOM    243  C   ILE A  31      59.785  57.921  57.678  1.00115.88           C
ATOM    244  O   ILE A  31      59.653  56.706  57.544  1.00115.88           O
ATOM    245  N   HIS A  32      58.745  58.759  57.506  1.00129.81           N
ATOM    246  CA  HIS A  32      57.496  58.149  57.142  1.00129.81           C
ATOM    247  ND1 HIS A  32      56.426  59.328  59.938  1.00129.81           N
ATOM    248  CG  HIS A  32      55.714  58.904  58.839  1.00129.81           C
ATOM    249  CB  HIS A  32      56.207  58.941  57.423  1.00129.81           C
ATOM    250  NE2 HIS A  32      54.444  58.653  60.689  1.00129.81           N
ATOM    251  CD2 HIS A  32      54.507  58.493  59.316  1.00129.81           C
ATOM    252  CE1 HIS A  32      55.620  59.156  61.017  1.00129.81           C
ATOM    253  C   HIS A  32      57.525  57.661  55.733  1.00129.81           C
ATOM    254  O   HIS A  32      56.748  56.775  55.388  1.00129.81           O
ATOM    255  N   MET A  33      58.351  58.258  54.851  1.00177.12           N
ATOM    256  CA  MET A  33      58.406  57.689  53.534  1.00177.12           C
ATOM    257  CB  MET A  33      59.232  58.509  52.524  1.00177.12           C
ATOM    258  CG  MET A  33      58.954  58.095  51.073  1.00177.12           C
ATOM    259  SD  MET A  33      59.536  59.243  49.786  1.00177.12           S
ATOM    260  CE  MET A  33      57.912  59.963  49.416  1.00177.12           C
ATOM    261  C   MET A  33      58.952  56.292  53.646  1.00177.12           C
ATOM    262  O   MET A  33      58.371  55.360  53.093  1.00177.12           O
ATOM    263  N   GLY A  34      60.035  56.090  54.431  1.00 31.33           N
ATOM    264  CA  GLY A  34      60.647  54.789  54.544  1.00 31.33           C
ATOM    265  C   GLY A  34      59.660  53.819  55.124  1.00 31.33           C
ATOM    266  O   GLY A  34      59.578  52.670  54.690  1.00 31.33           O
ATOM    267  N   GLY A  35      58.894  54.249  56.142  1.00 30.45           N
ATOM    268  CA  GLY A  35      57.936  53.376  56.765  1.00 30.45           C
ATOM    269  C   GLY A  35      56.896  53.016  55.759  1.00 30.45           C
ATOM    270  O   GLY A  35      56.398  51.892  55.730  1.00 30.45           O
ATOM    271  N   TRP A  36      56.527  53.992  54.916  1.00165.01           N
ATOM    272  CA  TRP A  36      55.518  53.795  53.926  1.00165.01           C
ATOM    273  CB  TRP A  36      55.213  55.144  53.245  1.00165.01           C
ATOM    274  CG  TRP A  36      54.029  55.275  52.320  1.00165.01           C
ATOM    275  CD2 TRP A  36      52.663  55.002  52.687  1.00165.01           C
ATOM    276  CD1 TRP A  36      53.998  55.692  51.021  1.00165.01           C
ATOM    277  NE1 TRP A  36      52.698  55.758  50.581  1.00165.01           N
ATOM    278  CE2 TRP A  36      51.867  55.325  51.592  1.00165.01           C
ATOM    279  CE3 TRP A  36      52.117  54.536  53.845  1.00165.01           C
ATOM    280  CZ2 TRP A  36      50.507  55.196  51.644  1.00165.01           C
ATOM    281  CZ3 TRP A  36      50.747  54.386  53.885  1.00165.01           C
ATOM    282  CH2 TRP A  36      49.952  54.714  52.807  1.00165.01           C
ATOM    283  C   TRP A  36      55.987  52.725  52.988  1.00165.01           C
ATOM    284  O   TRP A  36      55.252  51.777  52.733  1.00165.01           O
ATOM    285  N   ASP A  37      57.251  52.786  52.524  1.00 74.24           N
ATOM    286  CA  ASP A  37      57.731  51.836  51.549  1.00 74.24           C
ATOM    287  CB  ASP A  37      59.200  52.059  51.159  1.00 74.24           C
ATOM    288  CG  ASP A  37      59.302  53.331  50.333  1.00 74.24           C
ATOM    289  OD1 ASP A  37      58.249  53.948  50.028  1.00 74.24           O
ATOM    290  OD2 ASP A  37      60.455  53.696  49.984  1.00 74.24           O
ATOM    291  C   ASP A  37      57.648  50.442  52.084  1.00 74.24           C
ATOM    292  O   ASP A  37      57.136  49.543  51.415  1.00 74.24           O
ATOM    293  N   LYS A  38      58.106  50.238  53.331  1.00126.96           N
ATOM    294  CA  LYS A  38      58.158  48.919  53.884  1.00126.96           C
ATOM    295  CB  LYS A  38      58.578  48.946  55.358  1.00126.96           C
ATOM    296  CG  LYS A  38      58.592  47.573  56.017  1.00126.96           C
ATOM    297  CD  LYS A  38      59.144  47.612  57.442  1.00126.96           C
ATOM    298  CE  LYS A  38      58.169  48.206  58.465  1.00126.96           C
ATOM    299  NZ  LYS A  38      57.818  49.600  58.100  1.00126.96           N
ATOM    300  C   LYS A  38      56.781  48.330  53.845  1.00126.96           C
ATOM    301  O   LYS A  38      56.607  47.172  53.471  1.00126.96           O
ATOM    302  N   VAL A  39      55.774  49.112  54.272  1.00 94.76           N
ATOM    303  CA  VAL A  39      54.396  48.701  54.308  1.00 94.76           C
ATOM    304  CB  VAL A  39      53.557  49.447  55.310  1.00 94.76           C
ATOM    305  CG1 VAL A  39      54.089  49.107  56.714  1.00 94.76           C
ATOM    306  CG2 VAL A  39      53.569  50.947  54.978  1.00 94.76           C
ATOM    307  C   VAL A  39      53.702  48.743  52.969  1.00 94.76           C
ATOM    308  O   VAL A  39      52.659  48.113  52.807  1.00 94.76           O
ATOM    309  N   GLN A  40      54.211  49.501  51.976  1.00151.76           N
ATOM    310  CA  GLN A  40      53.471  49.680  50.748  1.00151.76           C
ATOM    311  CB  GLN A  40      54.197  50.534  49.686  1.00151.76           C
ATOM    312  CG  GLN A  40      54.316  52.022  50.030  1.00151.76           C
ATOM    313  CD  GLN A  40      54.679  52.749  48.739  1.00151.76           C
ATOM    314  OE1 GLN A  40      53.803  51.967  49.104  1.00151.76           O
ATOM    315  NE2 GLN A  40      55.771  53.363  49.267  1.00151.76           N
ATOM    316  C   GLN A  40      53.172  48.356  50.107  1.00151.76           C
ATOM    317  O   GLN A  40      52.054  48.122  49.650  1.00151.76           O
ATOM    318  N   ASP A  41      54.154  47.444  50.071  1.00 81.76           N
ATOM    319  CA  ASP A  41      54.002  46.178  49.416  1.00 81.76           C
ATOM    320  CB  ASP A  41      55.347  45.465  49.238  1.00 81.76           C
ATOM    321  CG  ASP A  41      56.079  46.336  48.225  1.00 81.76           C
ATOM    322  OD1 ASP A  41      55.373  47.145  47.565  1.00 81.76           O
ATOM    323  OD2 ASP A  41      57.325  46.225  48.093  1.00 81.76           O
ATOM    324  C   ASP A  41      53.005  45.312  50.128  1.00 81.76           C
ATOM    325  O   ASP A  41      52.424  44.410  49.527  1.00 81.76           O
ATOM    326  N   HIS A  42      52.819  45.519  51.443  1.00 98.54           N
ATOM    327  CA  HIS A  42      51.843  44.768  52.177  1.00 98.54           C
ATOM    328  ND1 HIS A  42      54.279  45.181  54.425  1.00 98.54           N
ATOM    329  CG  HIS A  42      53.041  44.580  54.436  1.00 98.54           C
ATOM    330  CB  HIS A  42      51.845  45.083  53.684  1.00 98.54           C
ATOM    331  NE2 HIS A  42      54.443  43.417  55.769  1.00 98.54           N
ATOM    332  CD2 HIS A  42      53.158  43.503  55.261  1.00 98.54           C
ATOM    333  CE1 HIS A  42      55.079  44.444  55.239  1.00 98.54           C
ATOM    334  C   HIS A  42      50.445  45.098  51.721  1.00 98.54           C
ATOM    335  O   HIS A  42      49.607  44.204  51.632  1.00 98.54           O
ATOM    336  N   PHE A  43      50.150  46.374  51.380  1.00114.74           N
ATOM    337  CA  PHE A  43      48.757  46.750  51.325  1.00114.74           C
ATOM    338  CB  PHE A  43      48.449  48.039  52.108  1.00114.74           C
ATOM    339  CG  PHE A  43      48.917  47.868  53.511  1.00114.74           C
ATOM    340  CD1 PHE A  43      48.303  46.978  54.361  1.00114.74           C
ATOM    341  CD2 PHE A  43      49.962  48.632  53.980  1.00114.74           C
ATOM    342  CE1 PHE A  43      48.744  46.839  55.656  1.00114.74           C
ATOM    343  CE2 PHE A  43      50.405  48.496  55.274  1.00114.74           C
ATOM    344  CZ  PHE A  43      49.797  47.595  56.112  1.00114.74           C
ATOM    345  C   PHE A  43      48.166  46.991  49.968  1.00114.74           C
ATOM    346  O   PHE A  43      48.833  47.013  48.935  1.00114.74           O
ATOM    347  N   ARG A  44      46.817  47.126  50.012  1.00153.93           N
ATOM    348  CA  ARG A  44      45.906  47.505  48.969  1.00153.93           C
ATOM    349  CB  ARG A  44      44.601  46.693  48.976  1.00153.93           C
ATOM    350  CG  ARG A  44      44.720  45.320  48.302  1.00153.93           C
ATOM    351  CD  ARG A  44      45.832  44.424  48.855  1.00153.93           C
ATOM    352  NE  ARG A  44      47.112  44.846  48.215  1.00153.93           N
ATOM    353  CZ  ARG A  44      48.287  44.223  48.533  1.00153.93           C
ATOM    354  NH1 ARG A  44      48.315  43.262  49.500  1.00153.93           N
ATOM    355  NH2 ARG A  44      49.439  44.555  47.882  1.00153.93           N
ATOM    356  C   ARG A  44      45.594  48.951  49.254  1.00153.93           C
ATOM    357  O   ARG A  44      46.002  49.471  50.291  1.00153.93           O
ATOM    358  N   ALA A  45      44.847  49.639  48.364  1.00 65.55           N
ATOM    359  CA  ALA A  45      44.740  51.070  48.468  1.00 65.55           C
ATOM    360  CB  ALA A  45      43.845  51.666  47.366  1.00 65.55           C
ATOM    361  C   ALA A  45      44.198  51.539  49.792  1.00 65.55           C
ATOM    362  O   ALA A  45      44.853  52.326  50.475  1.00 65.55           O
ATOM    363  N   GLU A  46      43.031  51.038  50.234  1.00109.48           N
ATOM    364  CA  GLU A  46      42.452  51.538  51.454  1.00109.48           C
ATOM    365  CB  GLU A  46      41.075  50.939  51.776  1.00109.48           C
ATOM    366  CG  GLU A  46      41.130  49.478  52.226  1.00109.48           C
ATOM    367  CD  GLU A  46      41.346  48.594  51.009  1.00109.48           C
ATOM    368  OE1 GLU A  46      42.511  48.488  50.541  1.00109.48           O
ATOM    369  OE2 GLU A  46      40.339  48.007  50.533  1.00109.48           O
ATOM    370  C   GLU A  46      43.337  51.156  52.592  1.00109.48           C
ATOM    371  O   GLU A  46      43.505  51.902  53.557  1.00109.48           O
ATOM    372  N   LYS A  47      43.921  49.953  52.503  1.00130.27           N
ATOM    373  CA  LYS A  47      44.734  49.437  53.560  1.00130.27           C
ATOM    374  CB  LYS A  47      45.218  48.003  53.300  1.00130.27           C
ATOM    375  CG  LYS A  47      44.070  46.999  53.384  1.00130.27           C
ATOM    376  CD  LYS A  47      43.360  47.035  54.740  1.00130.27           C
ATOM    377  CE  LYS A  47      42.103  46.167  54.814  1.00130.27           C
ATOM    378  NZ  LYS A  47      42.456  44.740  54.654  1.00130.27           N
ATOM    379  C   LYS A  47      45.922  50.321  53.756  1.00130.27           C
ATOM    380  O   LYS A  47      46.364  50.528  54.885  1.00130.27           O
ATOM    381  N   LYS A  48      46.488  50.864  52.663  1.00113.51           N
ATOM    382  CA  LYS A  48      47.634  51.705  52.833  1.00113.51           C
ATOM    383  CB  LYS A  48      48.279  52.151  51.509  1.00113.51           C
ATOM    384  CG  LYS A  48      48.976  50.987  50.800  1.00113.51           C
ATOM    385  CD  LYS A  48      49.487  51.298  49.396  1.00113.51           C
ATOM    386  CE  LYS A  48      50.951  51.738  49.355  1.00113.51           C
ATOM    387  NZ  LYS A  48      51.055  53.185  49.629  1.00113.51           N
ATOM    388  C   LYS A  48      47.244  52.915  53.628  1.00113.51           C
ATOM    389  O   LYS A  48      47.957  53.314  54.547  1.00113.51           O
ATOM    390  N   ASP A  49      46.069  53.502  53.339  1.00 63.67           N
ATOM    391  CA  ASP A  49      45.679  54.719  53.995  1.00 63.67           C
ATOM    392  CB  ASP A  49      44.287  55.193  53.537  1.00 63.67           C
ATOM    393  CG  ASP A  49      44.400  55.621  52.078  1.00 63.67           C
ATOM    394  OD1 ASP A  49      44.914  56.745  51.832  1.00 63.67           O
ATOM    395  OD2 ASP A  49      43.972  54.833  51.192  1.00 63.67           O
ATOM    396  C   ASP A  49      45.644  54.504  55.481  1.00 63.67           C
ATOM    397  O   ASP A  49      46.208  55.289  56.241  1.00 63.67           O
ATOM    398  N   HIS A  50      45.012  53.410  55.940  1.00 52.05           N
ATOM    399  CA  HIS A  50      44.883  53.171  57.352  1.00 52.05           C
ATOM    400  ND1 HIS A  50      41.719  53.138  58.038  1.00 52.05           N
ATOM    401  CG  HIS A  50      42.534  52.299  57.312  1.00 52.05           C
ATOM    402  CB  HIS A  50      43.954  51.994  57.675  1.00 52.05           C
ATOM    403  NE2 HIS A  50      40.512  52.405  56.321  1.00 52.05           N
ATOM    404  CD2 HIS A  50      41.782  51.860  56.266  1.00 52.05           C
ATOM    405  CE1 HIS A  50      40.522  53.165  57.401  1.00 52.05           C
ATOM    406  C   HIS A  50      46.227  52.917  57.969  1.00 52.05           C
ATOM    407  O   HIS A  50      46.470  53.282  59.118  1.00 52.05           O
ATOM    408  N   ALA A  51      47.125  52.244  57.230  1.00 47.18           N
ATOM    409  CA  ALA A  51      48.436  51.917  57.717  1.00 47.18           C
ATOM    410  CB  ALA A  51      49.214  51.006  56.753  1.00 47.18           C
ATOM    411  C   ALA A  51      49.252  53.158  57.927  1.00 47.18           C
ATOM    412  O   ALA A  51      50.079  53.218  58.835  1.00 47.18           O
ATOM    413  N   LEU A  52      49.092  54.159  57.043  1.00 61.12           N
ATOM    414  CA  LEU A  52      49.820  55.392  57.136  1.00 61.12           C
ATOM    415  CB  LEU A  52      49.527  56.296  55.924  1.00 61.12           C
ATOM    416  CG  LEU A  52      50.262  57.646  55.920  1.00 61.12           C
ATOM    417  CD1 LEU A  52      51.787  57.464  55.873  1.00 61.12           C
ATOM    418  CD2 LEU A  52      49.744  58.540  54.780  1.00 61.12           C
ATOM    419  C   LEU A  52      49.423  56.107  58.389  1.00 61.12           C
ATOM    420  O   LEU A  52      50.271  56.622  59.116  1.00 61.12           O
ATOM    421  N   GLU A  53      48.113  56.143  58.685  1.00 72.07           N
ATOM    422  CA  GLU A  53      47.643  56.829  59.854  1.00 72.07           C
ATOM    423  CB  GLU A  53      46.105  56.831  59.940  1.00 72.07           C
ATOM    424  CG  GLU A  53      45.524  57.664  61.086  1.00 72.07           C
ATOM    425  CD  GLU A  53      45.214  56.735  62.252  1.00 72.07           C
ATOM    426  OE1 GLU A  53      46.170  56.357  62.983  1.00 72.07           O
ATOM    427  OE2 GLU A  53      44.016  56.394  62.431  1.00 72.07           O
ATOM    428  C   GLU A  53      48.197  56.135  61.059  1.00 72.07           C
ATOM    429  O   GLU A  53      48.640  56.779  62.009  1.00 72.07           O
ATOM    430  N   VAL A  54      48.217  54.791  61.032  1.00 45.10           N
ATOM    431  CA  VAL A  54      48.674  54.000  62.140  1.00 45.10           C
ATOM    432  CB  VAL A  54      48.591  52.525  61.856  1.00 45.10           C
ATOM    433  CG1 VAL A  54      49.212  51.755  63.032  1.00 45.10           C
ATOM    434  CG2 VAL A  54      47.124  52.151  61.576  1.00 45.10           C
ATOM    435  C   VAL A  54      50.113  54.314  62.420  1.00 45.10           C
ATOM    436  O   VAL A  54      50.519  54.397  63.579  1.00 45.10           O
ATOM    437  N   LEU A  55      50.934  54.466  61.364  1.00 65.61           N
ATOM    438  CA  LEU A  55      52.335  54.716  61.553  1.00 65.61           C
ATOM    439  CB  LEU A  55      53.128  54.648  60.239  1.00 65.61           C
ATOM    440  CG  LEU A  55      54.653  54.721  60.435  1.00 65.61           C
ATOM    441  CD1 LEU A  55      55.160  53.532  61.270  1.00 65.61           C
ATOM    442  CD2 LEU A  55      55.382  54.845  59.086  1.00 65.61           C
ATOM    443  C   LEU A  55      52.533  56.067  62.168  1.00 65.61           C
ATOM    444  O   LEU A  55      53.388  56.245  63.033  1.00 65.61           O
ATOM    445  N   HIS A  56      51.744  57.061  61.724  1.00 86.93           N
ATOM    446  CA  HIS A  56      51.849  58.403  62.220  1.00 86.93           C
ATOM    447  ND1 HIS A  56      50.800  61.920  61.132  1.00 86.93           N
ATOM    448  CG  HIS A  56      51.449  60.808  61.621  1.00 86.93           C
ATOM    449  CB  HIS A  56      50.969  59.399  61.450  1.00 86.93           C
ATOM    450  NE2 HIS A  56      52.670  62.646  62.093  1.00 86.93           N
ATOM    451  CD2 HIS A  56      52.587  61.270  62.206  1.00 86.93           C
ATOM    452  CE1 HIS A  56      51.575  62.991  61.442  1.00 86.93           C
ATOM    453  C   HIS A  56      51.434  58.425  63.661  1.00 86.93           C
ATOM    454  O   HIS A  56      51.885  59.271  64.429  1.00 86.93           O
ATOM    455  N   SER A  57      50.480  57.551  64.036  1.00101.10           N
ATOM    456  CA  SER A  57      49.987  57.428  65.381  1.00101.10           C
ATOM    457  CB  SER A  57      48.575  56.815  65.435  1.00101.10           C
ATOM    458  OG  SER A  57      48.565  55.525  64.844  1.00101.10           O
ATOM    459  C   SER A  57      50.893  56.613  66.271  1.00101.10           C
ATOM    460  O   SER A  57      50.656  56.565  67.476  1.00101.10           O
ATOM    461  N   ILE A  58      51.817  55.791  65.730  1.00245.53           N
ATOM    462  CA  ILE A  58      52.790  55.199  66.611  1.00245.53           C
ATOM    463  CB  ILE A  58      53.325  53.887  66.099  1.00245.53           C
ATOM    464  CG2 ILE A  58      54.188  54.125  64.856  1.00245.53           C
ATOM    465  CG1 ILE A  58      53.994  53.092  67.233  1.00245.53           C
ATOM    466  CD1 ILE A  58      55.170  53.782  67.920  1.00245.53           C
ATOM    467  C   ILE A  58      53.880  56.202  66.839  1.00245.53           C
ATOM    468  O   ILE A  58      54.272  56.482  67.973  1.00245.53           O
ATOM    469  N   ILE A  59      54.376  56.794  65.732  1.00 98.11           N
ATOM    470  CA  ILE A  59      55.358  57.826  65.819  1.00 98.11           C
ATOM    471  CB  ILE A  59      56.246  57.873  64.606  1.00 98.11           C
ATOM    472  CG2 ILE A  59      57.131  59.125  64.690  1.00 98.11           C
ATOM    473  CG1 ILE A  59      57.044  56.562  64.488  1.00 98.11           C
ATOM    474  CD1 ILE A  59      57.761  56.390  63.150  1.00 98.11           C
ATOM    475  C   ILE A  59      54.500  59.038  65.866  1.00 98.11           C
ATOM    476  O   ILE A  59      54.337  59.737  64.867  1.00 98.11           O
ATOM    477  N   HIS A  60      53.980  59.320  67.081  1.00 98.58           N
ATOM    478  CA  HIS A  60      52.968  60.311  67.309  1.00 98.58           C
ATOM    479  ND1 HIS A  60      50.548  59.274  69.241  1.00 98.58           N
ATOM    480  CG  HIS A  60      51.902  59.457  69.409  1.00 98.58           C
ATOM    481  CB  HIS A  60      52.669  60.585  68.790  1.00 98.58           C
ATOM    482  NE2 HIS A  60      51.262  57.608  70.528  1.00 98.58           N
ATOM    483  CD2 HIS A  60      52.323  58.432  70.198  1.00 98.58           C
ATOM    484  CE1 HIS A  60      50.218  58.153  69.930  1.00 98.58           C
ATOM    485  C   HIS A  60      53.314  61.585  66.605  1.00 98.58           C
ATOM    486  O   HIS A  60      54.445  62.066  66.634  1.00 98.58           O
ATOM    487  N   GLY A  61      52.282  62.151  65.952  1.00 59.64           N
ATOM    488  CA  GLY A  61      52.386  63.222  65.010  1.00 59.64           C
ATOM    489  C   GLY A  61      52.898  64.535  65.518  1.00 59.64           C
ATOM    490  O   GLY A  61      53.683  65.190  64.835  1.00 59.64           O
ATOM    491  N   GLN A  62      52.456  64.999  66.695  1.00124.57           N
ATOM    492  CA  GLN A  62      52.838  66.340  67.032  1.00124.57           C
ATOM    493  CB  GLN A  62      52.136  66.820  68.316  1.00124.57           C
ATOM    494  CG  GLN A  62      52.518  66.039  69.581  1.00124.57           C
ATOM    495  CD  GLN A  62      52.051  64.590  69.457  1.00124.57           C
ATOM    496  OE1 GLN A  62      50.964  64.301  68.960  1.00124.57           O
ATOM    497  NE2 GLN A  62      52.906  63.639  69.916  1.00124.57           N
ATOM    498  C   GLN A  62      54.325  66.525  67.223  1.00124.57           C
ATOM    499  O   GLN A  62      54.933  67.370  66.564  1.00124.57           O
ATOM    500  N   GLY A  63      54.931  65.748  68.145  1.00 87.16           N
ATOM    501  CA  GLY A  63      56.296  65.933  68.579  1.00 87.16           C
ATOM    502  C   GLY A  63      57.441  65.456  67.722  1.00 87.16           C
ATOM    503  O   GLY A  63      58.362  66.223  67.445  1.00 87.16           O
ATOM    504  N   ARG A  64      57.449  64.173  67.292  1.00249.65           N
ATOM    505  CA  ARG A  64      58.640  63.610  66.695  1.00249.65           C
ATOM    506  CB  ARG A  64      59.081  64.237  65.363  1.00249.65           C
ATOM    507  CG  ARG A  64      58.202  63.763  64.203  1.00249.65           C
ATOM    508  CD  ARG A  64      58.771  64.063  62.815  1.00249.65           C
ATOM    509  NE  ARG A  64      57.717  63.713  61.818  1.00249.65           N
ATOM    510  CZ  ARG A  64      57.640  62.461  61.275  1.00249.65           C
ATOM    511  NH1 ARG A  64      58.565  61.508  61.591  1.00249.65           N
ATOM    512  NH2 ARG A  64      56.629  62.162  60.408  1.00249.65           N
ATOM    513  C   ARG A  64      59.756  63.644  67.727  1.00249.65           C
ATOM    514  O   ARG A  64      59.644  64.268  68.772  1.00249.65           O
ATOM    515  N   GLY A  65      60.916  63.008  67.500  1.00270.37           N
ATOM    516  CA  GLY A  65      61.801  62.904  68.642  1.00270.37           C
ATOM    517  C   GLY A  65      61.271  61.662  69.230  1.00270.37           C
ATOM    518  O   GLY A  65      61.295  61.369  70.426  1.00270.37           O
ATOM    519  N   GLU A  66      60.789  60.917  68.241  1.00191.61           N
ATOM    520  CA  GLU A  66      59.886  59.830  68.245  1.00191.61           C
ATOM    521  CB  GLU A  66      59.506  59.495  66.798  1.00191.61           C
ATOM    522  CG  GLU A  66      60.732  59.451  65.883  1.00191.61           C
ATOM    523  CD  GLU A  66      60.257  59.547  64.441  1.00191.61           C
ATOM    524  OE1 GLU A  66      59.877  60.669  64.016  1.00191.61           O
ATOM    525  OE2 GLU A  66      60.264  58.496  63.746  1.00191.61           O
ATOM    526  C   GLU A  66      60.190  58.568  68.980  1.00191.61           C
ATOM    527  O   GLU A  66      59.331  58.215  69.778  1.00191.61           O
ATOM    528  N   PRO A  67      61.287  57.873  68.826  1.00 83.60           N
ATOM    529  CA  PRO A  67      61.428  56.560  69.419  1.00 83.60           C
ATOM    530  CD  PRO A  67      62.574  58.492  68.559  1.00 83.60           C
ATOM    531  CB  PRO A  67      62.879  56.161  69.159  1.00 83.60           C
ATOM    532  CG  PRO A  67      63.615  57.515  69.135  1.00 83.60           C
ATOM    533  C   PRO A  67      61.105  56.502  70.881  1.00 83.60           C
ATOM    534  O   PRO A  67      60.347  55.618  71.281  1.00 83.60           O
ATOM    535  N   GLY A  68      61.634  57.446  71.679  1.00 21.62           N
ATOM    536  CA  GLY A  68      61.376  57.460  73.087  1.00 21.62           C
ATOM    537  C   GLY A  68      59.922  57.727  73.300  1.00 21.62           C
ATOM    538  O   GLY A  68      59.289  57.136  74.172  1.00 21.62           O
ATOM    539  N   GLU A  69      59.363  58.649  72.498  1.00 59.09           N
ATOM    540  CA  GLU A  69      57.990  59.050  72.611  1.00 59.09           C
ATOM    541  CB  GLU A  69      57.650  60.192  71.642  1.00 59.09           C
ATOM    542  CG  GLU A  69      56.325  60.888  71.947  1.00 59.09           C
ATOM    543  CD  GLU A  69      56.318  62.191  71.165  1.00 59.09           C
ATOM    544  OE1 GLU A  69      57.411  62.804  71.037  1.00 59.09           O
ATOM    545  OE2 GLU A  69      55.224  62.596  70.694  1.00 59.09           O
ATOM    546  C   GLU A  69      57.128  57.863  72.301  1.00 59.09           C
ATOM    547  O   GLU A  69      56.104  57.634  72.942  1.00 59.09           O
ATOM    548  N   MET A  70      57.558  57.055  71.319  1.00 74.37           N
ATOM    549  CA  MET A  70      56.861  55.885  70.881  1.00 74.37           C
ATOM    550  CB  MET A  70      57.599  55.155  69.741  1.00 74.37           C
ATOM    551  CG  MET A  70      57.692  55.960  68.443  1.00 74.37           C
ATOM    552  SD  MET A  70      58.850  55.294  67.203  1.00 74.37           S
ATOM    553  CE  MET A  70      57.878  53.827  66.755  1.00 74.37           C
ATOM    554  C   MET A  70      56.827  54.947  72.044  1.00 74.37           C
ATOM    555  O   MET A  70      55.951  54.096  72.130  1.00 74.37           O
ATOM    556  N   GLU A  71      57.877  54.986  72.879  1.00140.98           N
ATOM    557  CA  GLU A  71      58.029  54.196  74.069  1.00140.98           C
ATOM    558  CB  GLU A  71      59.501  53.963  74.434  1.00140.98           C
ATOM    559  CG  GLU A  71      60.144  52.933  73.509  1.00140.98           C
ATOM    560  CD  GLU A  71      59.384  51.634  73.739  1.00140.98           C
ATOM    561  OE1 GLU A  71      59.309  51.206  74.922  1.00140.98           O
ATOM    562  OE2 GLU A  71      58.859  51.060  72.750  1.00140.98           O
ATOM    563  C   GLU A  71      57.318  54.711  75.295  1.00140.98           C
ATOM    564  O   GLU A  71      57.037  53.917  76.188  1.00140.98           O
ATOM    565  N   VAL A  72      57.064  56.031  75.446  1.00122.62           N
ATOM    566  CA  VAL A  72      56.514  56.410  76.725  1.00122.62           C
ATOM    567  CB  VAL A  72      57.440  57.268  77.541  1.00122.62           C
ATOM    568  CG1 VAL A  72      57.641  58.612  76.819  1.00122.62           C
ATOM    569  CG2 VAL A  72      56.862  57.398  78.961  1.00122.62           C
ATOM    570  C   VAL A  72      55.225  57.150  76.584  1.00122.62           C
ATOM    571  O   VAL A  72      55.120  58.132  75.847  1.00122.62           O
ATOM    572  N   ASN A  73      54.219  56.672  77.349  1.00111.07           N
ATOM    573  CA  ASN A  73      52.875  57.165  77.362  1.00111.07           C
ATOM    574  CB  ASN A  73      52.371  57.477  75.937  1.00111.07           C
ATOM    575  CG  ASN A  73      51.050  58.233  75.976  1.00111.07           C
ATOM    576  OD1 ASN A  73      50.587  58.672  77.028  1.00111.07           O
ATOM    577  ND2 ASN A  73      50.410  58.363  74.783  1.00111.07           N
ATOM    578  C   ASN A  73      52.100  55.985  77.884  1.00111.07           C
ATOM    579  O   ASN A  73      52.658  55.098  78.527  1.00111.07           O
ATOM    580  N   VAL A  74      50.777  55.956  77.604  1.00164.93           N
ATOM    581  CA  VAL A  74      49.842  54.865  77.752  1.00164.93           C
ATOM    582  CB  VAL A  74      48.402  55.283  77.693  1.00164.93           C
ATOM    583  CG1 VAL A  74      48.092  55.814  76.284  1.00164.93           C
ATOM    584  CG2 VAL A  74      47.535  54.088  78.121  1.00164.93           C
ATOM    585  C   VAL A  74      50.122  53.945  76.591  1.00164.93           C
ATOM    586  O   VAL A  74      49.391  53.008  76.276  1.00164.93           O
ATOM    587  N   GLU A  75      51.217  54.274  75.899  1.00179.11           N
ATOM    588  CA  GLU A  75      51.707  53.856  74.634  1.00179.11           C
ATOM    589  CB  GLU A  75      53.066  54.469  74.296  1.00179.11           C
ATOM    590  CG  GLU A  75      53.326  54.392  72.799  1.00179.11           C
ATOM    591  CD  GLU A  75      52.317  55.300  72.118  1.00179.11           C
ATOM    592  OE1 GLU A  75      51.708  56.143  72.828  1.00179.11           O
ATOM    593  OE2 GLU A  75      52.143  55.156  70.877  1.00179.11           O
ATOM    594  C   GLU A  75      51.805  52.376  74.432  1.00179.11           C
ATOM    595  O   GLU A  75      51.730  51.944  73.285  1.00179.11           O
ATOM    596  N   ASP A  76      52.023  51.545  75.467  1.00126.99           N
ATOM    597  CA  ASP A  76      52.092  50.145  75.153  1.00126.99           C
ATOM    598  CB  ASP A  76      52.538  49.268  76.341  1.00126.99           C
ATOM    599  CG  ASP A  76      51.614  49.474  77.524  1.00126.99           C
ATOM    600  OD1 ASP A  76      50.391  49.233  77.363  1.00126.99           O
ATOM    601  OD2 ASP A  76      52.123  49.851  78.613  1.00126.99           O
ATOM    602  C   ASP A  76      50.781  49.711  74.560  1.00126.99           C
ATOM    603  O   ASP A  76      50.759  48.909  73.628  1.00126.99           O
ATOM    604  N   ILE A  77      49.650  50.244  75.069  1.00 94.01           N
ATOM    605  CA  ILE A  77      48.364  49.910  74.530  1.00 94.01           C
ATOM    606  CB  ILE A  77      47.224  50.502  75.310  1.00 94.01           C
ATOM    607  CG2 ILE A  77      45.922  50.174  74.554  1.00 94.01           C
ATOM    608  CG1 ILE A  77      47.234  49.990  76.761  1.00 94.01           C
ATOM    609  CD1 ILE A  77      47.037  48.479  76.868  1.00 94.01           C
ATOM    610  C   ILE A  77      48.263  50.460  73.138  1.00 94.01           C
ATOM    611  O   ILE A  77      47.826  49.769  72.221  1.00 94.01           O
ATOM    612  N   ASN A  78      48.685  51.727  72.947  1.00 66.00           N
ATOM    613  CA  ASN A  78      48.561  52.405  71.683  1.00 66.00           C
ATOM    614  CB  ASN A  78      49.096  53.850  71.754  1.00 66.00           C
ATOM    615  CG  ASN A  78      48.705  54.603  70.489  1.00 66.00           C
ATOM    616  OD1 ASN A  78      47.598  55.129  70.395  1.00 66.00           O
ATOM    617  ND2 ASN A  78      49.636  54.670  69.498  1.00 66.00           N
ATOM    618  C   ASN A  78      49.349  51.678  70.632  1.00 66.00           C
ATOM    619  O   ASN A  78      48.843  51.394  69.547  1.00 66.00           O
ATOM    620  N   LYS A  79      50.607  51.326  70.949  1.00127.78           N
ATOM    621  CA  LYS A  79      51.514  50.713  70.017  1.00127.78           C
ATOM    622  CB  LYS A  79      52.892  50.460  70.652  1.00127.78           C
ATOM    623  CG  LYS A  79      53.545  51.721  71.223  1.00127.78           C
ATOM    624  CD  LYS A  79      54.750  51.440  72.129  1.00127.78           C
ATOM    625  CE  LYS A  79      54.375  51.109  73.575  1.00127.78           C
ATOM    626  NZ  LYS A  79      55.586  50.870  74.393  1.00127.78           N
ATOM    627  C   LYS A  79      50.986  49.378  69.589  1.00127.78           C
ATOM    628  O   LYS A  79      51.022  49.039  68.408  1.00127.78           O
ATOM    629  N   ILE A  80      50.481  48.583  70.550  1.00 80.71           N
ATOM    630  CA  ILE A  80      50.006  47.253  70.286  1.00 80.71           C
ATOM    631  CB  ILE A  80      49.564  46.548  71.535  1.00 80.71           C
ATOM    632  CG2 ILE A  80      48.889  45.233  71.119  1.00 80.71           C
ATOM    633  CG1 ILE A  80      50.744  46.364  72.502  1.00 80.71           C
ATOM    634  CD1 ILE A  80      50.323  45.882  73.889  1.00 80.71           C
ATOM    635  C   ILE A  80      48.823  47.311  69.374  1.00 80.71           C
ATOM    636  O   ILE A  80      48.726  46.527  68.431  1.00 80.71           O
ATOM    637  N   TYR A  81      47.884  48.240  69.640  1.00 52.42           N
ATOM    638  CA  TYR A  81      46.709  48.338  68.824  1.00 52.42           C
ATOM    639  CB  TYR A  81      45.656  49.328  69.356  1.00 52.42           C
ATOM    640  CG  TYR A  81      44.876  48.609  70.403  1.00 52.42           C
ATOM    641  CD1 TYR A  81      45.353  48.448  71.684  1.00 52.42           C
ATOM    642  CD2 TYR A  81      43.643  48.090  70.082  1.00 52.42           C
ATOM    643  CE1 TYR A  81      44.607  47.774  72.625  1.00 52.42           C
ATOM    644  CE2 TYR A  81      42.895  47.417  71.015  1.00 52.42           C
ATOM    645  CZ  TYR A  81      43.377  47.259  72.290  1.00 52.42           C
ATOM    646  OH  TYR A  81      42.604  46.565  73.244  1.00 52.42           O
ATOM    647  C   TYR A  81      47.080  48.720  67.429  1.00 52.42           C
ATOM    648  O   TYR A  81      46.544  48.165  66.472  1.00 52.42           O
ATOM    649  N   ALA A  82      48.020  49.671  67.275  1.00 35.46           N
ATOM    650  CA  ALA A  82      48.405  50.126  65.971  1.00 35.46           C
ATOM    651  CB  ALA A  82      49.484  51.223  66.025  1.00 35.46           C
ATOM    652  C   ALA A  82      48.974  48.975  65.194  1.00 35.46           C
ATOM    653  O   ALA A  82      48.683  48.818  64.009  1.00 35.46           O
ATOM    654  N   PHE A  83      49.795  48.136  65.851  1.00 70.84           N
ATOM    655  CA  PHE A  83      50.475  47.044  65.210  1.00 70.84           C
ATOM    656  CB  PHE A  83      51.424  46.333  66.191  1.00 70.84           C
ATOM    657  CG  PHE A  83      52.458  45.601  65.409  1.00 70.84           C
ATOM    658  CD1 PHE A  83      53.595  46.266  65.008  1.00 70.84           C
ATOM    659  CD2 PHE A  83      52.310  44.274  65.078  1.00 70.84           C
ATOM    660  CE1 PHE A  83      54.572  45.622  64.287  1.00 70.84           C
ATOM    661  CE2 PHE A  83      53.283  43.623  64.357  1.00 70.84           C
ATOM    662  CZ  PHE A  83      54.413  44.297  63.960  1.00 70.84           C
ATOM    663  C   PHE A  83      49.471  46.043  64.713  1.00 70.84           C
ATOM    664  O   PHE A  83      49.571  45.558  63.588  1.00 70.84           O
ATOM    665  N   LYS A  84      48.472  45.703  65.550  1.00124.14           N
ATOM    666  CA  LYS A  84      47.476  44.723  65.207  1.00124.14           C
ATOM    667  CB  LYS A  84      46.515  44.427  66.370  1.00124.14           C
ATOM    668  CG  LYS A  84      45.900  43.024  66.323  1.00124.14           C
ATOM    669  CD  LYS A  84      45.247  42.647  64.991  1.00124.14           C
ATOM    670  CE  LYS A  84      46.066  41.638  64.181  1.00124.14           C
ATOM    671  NZ  LYS A  84      45.284  41.161  63.019  1.00124.14           N
ATOM    672  C   LYS A  84      46.655  45.252  64.068  1.00124.14           C
ATOM    673  O   LYS A  84      46.251  44.506  63.177  1.00124.14           O
ATOM    674  N   ARG A  85      46.373  46.568  64.082  1.00 75.48           N
ATOM    675  CA  ARG A  85      45.583  47.190  63.057  1.00 75.48           C
ATOM    676  CB  ARG A  85      45.396  48.696  63.314  1.00 75.48           C
ATOM    677  CG  ARG A  85      44.546  49.444  62.282  1.00 75.48           C
ATOM    678  CD  ARG A  85      44.493  50.950  62.564  1.00 75.48           C
ATOM    679  NE  ARG A  85      43.517  51.588  61.635  1.00 75.48           N
ATOM    680  CZ  ARG A  85      43.343  52.942  61.693  1.00 75.48           C
ATOM    681  NH1 ARG A  85      44.139  53.690  62.512  1.00 75.48           N
ATOM    682  NH2 ARG A  85      42.377  53.549  60.943  1.00 75.48           N
ATOM    683  C   ARG A  85      46.320  47.035  61.767  1.00 75.48           C
ATOM    684  O   ARG A  85      45.741  46.652  60.755  1.00 75.48           O
ATOM    685  N   LEU A  86      47.643  47.280  61.789  1.00118.48           N
ATOM    686  CA  LEU A  86      48.431  47.225  60.597  1.00118.48           C
ATOM    687  CB  LEU A  86      49.910  47.549  60.886  1.00118.48           C
ATOM    688  CG  LEU A  86      50.793  47.761  59.642  1.00118.48           C
ATOM    689  CD1 LEU A  86      50.929  46.485  58.798  1.00118.48           C
ATOM    690  CD2 LEU A  86      50.320  48.978  58.832  1.00118.48           C
ATOM    691  C   LEU A  86      48.339  45.836  60.040  1.00118.48           C
ATOM    692  O   LEU A  86      48.125  45.664  58.841  1.00118.48           O
ATOM    693  N   GLN A  87      48.447  44.809  60.908  1.00 59.17           N
ATOM    694  CA  GLN A  87      48.436  43.435  60.481  1.00 59.17           C
ATOM    695  CB  GLN A  87      48.493  42.431  61.646  1.00 59.17           C
ATOM    696  CG  GLN A  87      49.787  42.451  62.459  1.00 59.17           C
ATOM    697  CD  GLN A  87      49.643  41.399  63.554  1.00 59.17           C
ATOM    698  OE1 GLN A  87      48.970  40.388  63.369  1.00 59.17           O
ATOM    699  NE2 GLN A  87      50.283  41.647  64.729  1.00 59.17           N
ATOM    700  C   GLN A  87      47.147  43.149  59.782  1.00 59.17           C
ATOM    701  O   GLN A  87      47.131  42.497  58.739  1.00 59.17           O
ATOM    702  N   HIS A  88      46.023  43.646  60.325  1.00 46.17           N
ATOM    703  CA  HIS A  88      44.746  43.332  59.749  1.00 46.17           C
ATOM    704  ND1 HIS A  88      41.543  43.482  59.047  1.00 46.17           N
ATOM    705  CG  HIS A  88      42.264  43.248  60.197  1.00 46.17           C
ATOM    706  CB  HIS A  88      43.563  43.916  60.540  1.00 46.17           C
ATOM    707  NE2 HIS A  88      40.418  41.949  60.203  1.00 46.17           N
ATOM    708  CD2 HIS A  88      41.562  42.310  60.892  1.00 46.17           C
ATOM    709  CE1 HIS A  88      40.450  42.678  59.102  1.00 46.17           C
ATOM    710  C   HIS A  88      44.705  43.891  58.356  1.00 46.17           C
ATOM    711  O   HIS A  88      44.185  43.264  57.436  1.00 46.17           O
ATOM    712  N   LEU A  89      45.268  45.097  58.164  1.00116.18           N
ATOM    713  CA  LEU A  89      45.286  45.745  56.883  1.00116.18           C
ATOM    714  CB  LEU A  89      45.889  47.158  56.932  1.00116.18           C
ATOM    715  CG  LEU A  89      44.938  48.261  57.431  1.00116.18           C
ATOM    716  CD1 LEU A  89      44.354  47.993  58.822  1.00116.18           C
ATOM    717  CD2 LEU A  89      45.657  49.609  57.370  1.00116.18           C
ATOM    718  C   LEU A  89      46.091  44.953  55.889  1.00116.18           C
ATOM    719  O   LEU A  89      45.762  44.940  54.703  1.00116.18           O
ATOM    720  N   ALA A  90      47.154  44.261  56.350  1.00 61.13           N
ATOM    721  CA  ALA A  90      48.105  43.585  55.502  1.00 61.13           C
ATOM    722  CB  ALA A  90      49.213  42.874  56.297  1.00 61.13           C
ATOM    723  C   ALA A  90      47.466  42.549  54.621  1.00 61.13           C
ATOM    724  O   ALA A  90      47.927  42.348  53.498  1.00 61.13           O
ATOM    725  N   CYS A  91      46.437  41.835  55.122  1.00 93.73           N
ATOM    726  CA  CYS A  91      45.724  40.792  54.419  1.00 93.73           C
ATOM    727  CB  CYS A  91      45.709  40.897  52.880  1.00 93.73           C
ATOM    728  SG  CYS A  91      44.888  42.414  52.303  1.00 93.73           S
ATOM    729  C   CYS A  91      46.343  39.487  54.822  1.00 93.73           C
ATOM    730  O   CYS A  91      47.561  39.360  54.914  1.00 93.73           O
ATOM    731  N   PRO A  92      45.511  38.502  55.025  1.00154.61           N
ATOM    732  CA  PRO A  92      45.900  37.232  55.586  1.00154.61           C
ATOM    733  CD  PRO A  92      44.241  38.429  54.321  1.00154.61           C
ATOM    734  CB  PRO A  92      44.646  36.359  55.511  1.00154.61           C
ATOM    735  CG  PRO A  92      43.878  36.936  54.307  1.00154.61           C
ATOM    736  C   PRO A  92      47.079  36.555  54.949  1.00154.61           C
ATOM    737  O   PRO A  92      47.874  35.964  55.678  1.00154.61           O
ATOM    738  N   ALA A  93      47.229  36.610  53.617  1.00 46.02           N
ATOM    739  CA  ALA A  93      48.296  35.882  52.992  1.00 46.02           C
ATOM    740  CB  ALA A  93      48.296  36.019  51.461  1.00 46.02           C
ATOM    741  C   ALA A  93      49.612  36.399  53.482  1.00 46.02           C
ATOM    742  O   ALA A  93      50.557  35.637  53.668  1.00 46.02           O
ATOM    743  N   HIS A  94      49.699  37.728  53.631  1.00114.57           N
ATOM    744  CA  HIS A  94      50.859  38.487  53.998  1.00114.57           C
ATOM    745  ND1 HIS A  94      53.118  40.685  54.067  1.00114.57           N
ATOM    746  CG  HIS A  94      52.065  40.561  53.191  1.00114.57           C
ATOM    747  CB  HIS A  94      50.743  39.944  53.519  1.00114.57           C
ATOM    748  NE2 HIS A  94      53.800  41.533  52.125  1.00114.57           N
ATOM    749  CD2 HIS A  94      52.496  41.085  52.011  1.00114.57           C
ATOM    750  CE1 HIS A  94      54.129  41.272  53.377  1.00114.57           C
ATOM    751  C   HIS A  94      51.122  38.525  55.485  1.00114.57           C
ATOM    752  O   HIS A  94      52.214  38.911  55.895  1.00114.57           O
ATOM    753  N   GLN A  95      50.146  38.143  56.337  1.00 99.68           N
ATOM    754  CA  GLN A  95      50.148  38.476  57.744  1.00 99.68           C
ATOM    755  CB  GLN A  95      48.969  37.884  58.527  1.00 99.68           C
ATOM    756  CG  GLN A  95      48.969  38.380  59.976  1.00 99.68           C
ATOM    757  CD  GLN A  95      47.820  37.738  60.731  1.00 99.68           C
ATOM    758  OE1 GLN A  95      46.909  38.423  61.195  1.00 99.68           O
ATOM    759  NE2 GLN A  95      47.872  36.386  60.869  1.00 99.68           N
ATOM    760  C   GLN A  95      51.377  38.112  58.528  1.00 99.68           C
ATOM    761  O   GLN A  95      51.833  38.924  59.331  1.00 99.68           O
ATOM    762  N   ASP A  96      51.958  36.919  58.347  1.00 70.42           N
ATOM    763  CA  ASP A  96      53.063  36.527  59.182  1.00 70.42           C
ATOM    764  CB  ASP A  96      53.483  35.063  58.990  1.00 70.42           C
ATOM    765  CG  ASP A  96      52.480  34.237  59.779  1.00 70.42           C
ATOM    766  OD1 ASP A  96      52.393  34.454  61.018  1.00 70.42           O
ATOM    767  OD2 ASP A  96      51.780  33.394  59.160  1.00 70.42           O
ATOM    768  C   ASP A  96      54.254  37.415  58.989  1.00 70.42           C
ATOM    769  O   ASP A  96      55.045  37.592  59.914  1.00 70.42           O
ATOM    770  N   LEU A  97      54.433  37.995  57.792  1.00 87.98           N
ATOM    771  CA  LEU A  97      55.589  38.813  57.561  1.00 87.98           C
ATOM    772  CB  LEU A  97      55.680  39.382  56.131  1.00 87.98           C
ATOM    773  CG  LEU A  97      56.942  40.239  55.910  1.00 87.98           C
ATOM    774  CD1 LEU A  97      58.211  39.389  56.081  1.00 87.98           C
ATOM    775  CD2 LEU A  97      56.900  40.985  54.564  1.00 87.98           C
ATOM    776  C   LEU A  97      55.540  39.981  58.502  1.00 87.98           C
ATOM    777  O   LEU A  97      56.550  40.614  58.786  1.00 87.98           O
ATOM    778  N   PHE A  98      54.328  40.394  58.882  1.00180.83           N
ATOM    779  CA  PHE A  98      54.092  41.521  59.741  1.00180.83           C
ATOM    780  CB  PHE A  98      52.836  42.320  59.350  1.00180.83           C
ATOM    781  CG  PHE A  98      53.138  43.732  59.725  1.00180.83           C
ATOM    782  CD1 PHE A  98      53.920  44.491  58.884  1.00180.83           C
ATOM    783  CD2 PHE A  98      52.692  44.299  60.895  1.00180.83           C
ATOM    784  CE1 PHE A  98      54.236  45.795  59.186  1.00180.83           C
ATOM    785  CE2 PHE A  98      53.005  45.605  61.202  1.00180.83           C
ATOM    786  CZ  PHE A  98      53.776  46.358  60.350  1.00180.83           C
ATOM    787  C   PHE A  98      54.065  41.233  61.222  1.00180.83           C
ATOM    788  O   PHE A  98      54.012  42.173  62.013  1.00180.83           O
ATOM    789  N   THR A  99      53.995  39.945  61.626  1.00 85.73           N
ATOM    790  CA  THR A  99      53.762  39.472  62.973  1.00 85.73           C
ATOM    791  CB  THR A  99      54.060  37.999  63.076  1.00 85.73           C
ATOM    792  OG1 THR A  99      53.259  37.302  62.133  1.00 85.73           O
ATOM    793  CG2 THR A  99      53.763  37.474  64.489  1.00 85.73           C
ATOM    794  C   THR A  99      54.533  40.253  64.003  1.00 85.73           C
ATOM    795  O   THR A  99      55.470  40.988  63.699  1.00 85.73           O
ATOM    796  N   ILE A 100      54.102  40.155  65.283  1.00 78.29           N
ATOM    797  CA  ILE A 100      54.718  40.908  66.337  1.00 78.29           C
ATOM    798  CB  ILE A 100      54.097  40.697  67.694  1.00 78.29           C
ATOM    799  CG2 ILE A 100      52.621  41.123  67.607  1.00 78.29           C
ATOM    800  CG1 ILE A 100      54.290  39.252  68.188  1.00 78.29           C
ATOM    801  CD1 ILE A 100      53.574  38.198  67.347  1.00 78.29           C
ATOM    802  C   ILE A 100      56.184  40.505  66.436  1.00 78.29           C
ATOM    803  O   ILE A 100      56.609  39.596  65.671  1.00 78.29           O
ATOM    804  OXT ILE A 100      56.898  41.108  67.281  1.00 78.29           O
TER
END
