# Supplementary material for: Effective Identification of Bacterial Type III Secretion Signals Using Joint Element Features
Source: PLoS One. 2013 Apr 4;8(4):e59754. doi: 10.1371/journal.pone.0059754 (PMC3617162; doi:10.1371/journal.pone.0059754)
Supplement: Zip file S1 — Predicted 3D structure of T3S and non-T3S signal sequences. (ZIP) [file pone.0059754.s017.zip › Supplemental_Zip_FileS1.Predicted_structure/Pos/model48.pdb]

HEADER protein
METHOD
METHOD    The models are generated by I-TASSER which combines the
METHOD    methods of threading, ab initio modeling and structural
METHOD    refinement. The procedure is fully automated.
METHOD
METHOD    Please cite following articles when you use the I-TASSER server:
METHOD 1. Ambrish Roy, Alper Kucukural, Yang Zhang. I-TASSER: a unified
METHOD    platform for automated protein structure and function prediction.
METHOD    Nature Protocols, vol 5, 725-738 (2010). 
METHOD 2. Yang Zhang. I-TASSER server for protein 3D structure prediction.
METHOD    BMC Bioinformatics, vol 9, 40 (2008).
METHOD
MODEL  1
REMARK PARENT N/A (Threading alignments from the templates are below the Z-score cut-off)
ATOM      1  N   ASN A   1      52.304  58.375  76.639  1.00                  
ATOM      2  CA  ASN A   1      51.245  58.356  75.627  1.00                  
ATOM      3  HA  ASN A   1      51.538  57.616  74.889  1.00                  
ATOM      4  CB  ASN A   1      49.934  57.860  76.256  1.00                  
ATOM      5  HB1 ASN A   1      49.543  58.617  76.934  1.00                  
ATOM      6  HB2 ASN A   1      50.140  56.953  76.822  1.00                  
ATOM      7  CG  ASN A   1      48.859  57.517  75.232  1.00                  
ATOM      8  OD1 ASN A   1      47.733  57.975  75.320  1.00                  
ATOM      9  ND2 ASN A   1      49.133  56.687  74.249  1.00                  
ATOM     10 1HD2 ASN A   1      50.050  56.241  74.135  1.00                  
ATOM     11 2HD2 ASN A   1      48.378  56.464  73.632  1.00                  
ATOM     12  C   ASN A   1      51.173  59.693  74.869  1.00                  
ATOM     13  O   ASN A   1      50.145  60.170  74.399  1.00                  
ATOM     14  N   THR A   2      52.339  60.313  74.729  1.00                  
ATOM     15  H   THR A   2      53.092  59.899  75.257  1.00                  
ATOM     16  CA  THR A   2      52.621  61.409  73.788  1.00                  
ATOM     17  HA  THR A   2      51.951  61.340  72.936  1.00                  
ATOM     18  CB  THR A   2      52.356  62.770  74.444  1.00                  
ATOM     19  HB  THR A   2      52.895  62.830  75.391  1.00                  
ATOM     20  CG2 THR A   2      52.733  63.966  73.573  1.00                  
ATOM     21 1HG2 THR A   2      52.405  64.885  74.061  1.00                  
ATOM     22 2HG2 THR A   2      53.812  64.014  73.436  1.00                  
ATOM     23 3HG2 THR A   2      52.246  63.888  72.600  1.00                  
ATOM     24  OG1 THR A   2      50.974  62.883  74.685  1.00                  
ATOM     25  HG1 THR A   2      50.586  61.992  74.696  1.00                  
ATOM     26  C   THR A   2      54.030  61.289  73.242  1.00                  
ATOM     27  O   THR A   2      54.211  61.542  72.061  1.00                  
ATOM     28  N   ILE A   3      54.993  60.756  74.005  1.00                  
ATOM     29  H   ILE A   3      54.824  60.618  74.988  1.00                  
ATOM     30  CA  ILE A   3      56.181  60.125  73.404  1.00                  
ATOM     31  HA  ILE A   3      56.529  60.764  72.589  1.00                  
ATOM     32  CB  ILE A   3      57.354  60.011  74.409  1.00                  
ATOM     33  HB  ILE A   3      58.153  59.455  73.914  1.00                  
ATOM     34  CG2 ILE A   3      57.886  61.430  74.686  1.00                  
ATOM     35 1HG2 ILE A   3      58.828  61.380  75.232  1.00                  
ATOM     36 2HG2 ILE A   3      58.078  61.951  73.748  1.00                  
ATOM     37 3HG2 ILE A   3      57.165  62.003  75.270  1.00                  
ATOM     38  CG1 ILE A   3      57.004  59.275  75.727  1.00                  
ATOM     39 1HG1 ILE A   3      56.663  58.268  75.497  1.00                  
ATOM     40 2HG1 ILE A   3      56.200  59.799  76.245  1.00                  
ATOM     41  CD1 ILE A   3      58.183  59.124  76.697  1.00                  
ATOM     42  HD1 ILE A   3      57.884  58.487  77.529  1.00                  
ATOM     43  HD2 ILE A   3      59.030  58.663  76.186  1.00                  
ATOM     44  HD3 ILE A   3      58.478  60.094  77.096  1.00                  
ATOM     45  C   ILE A   3      55.825  58.788  72.740  1.00                  
ATOM     46  O   ILE A   3      56.083  58.612  71.551  1.00                  
ATOM     47  N   ASP A   4      55.135  57.910  73.474  1.00                  
ATOM     48  H   ASP A   4      54.992  58.107  74.449  1.00                  
ATOM     49  CA  ASP A   4      54.537  56.670  72.967  1.00                  
ATOM     50  HA  ASP A   4      55.322  56.025  72.570  1.00                  
ATOM     51  CB  ASP A   4      53.888  55.934  74.153  1.00                  
ATOM     52  HB1 ASP A   4      53.522  56.666  74.871  1.00                  
ATOM     53  HB2 ASP A   4      54.656  55.350  74.662  1.00                  
ATOM     54  CG  ASP A   4      52.720  55.027  73.763  1.00                  
ATOM     55  OD1 ASP A   4      51.619  55.596  73.576  1.00                  
ATOM     56  OD2 ASP A   4      52.928  53.801  73.701  1.00                  
ATOM     57  C   ASP A   4      53.587  56.962  71.801  1.00                  
ATOM     58  O   ASP A   4      53.870  56.532  70.687  1.00                  
ATOM     59  N   ASN A   5      52.561  57.802  72.007  1.00                  
ATOM     60  H   ASN A   5      52.275  57.956  72.957  1.00                  
ATOM     61  CA  ASN A   5      51.634  58.138  70.931  1.00                  
ATOM     62  HA  ASN A   5      51.195  57.202  70.579  1.00                  
ATOM     63  CB  ASN A   5      50.473  59.009  71.430  1.00                  
ATOM     64  HB1 ASN A   5      50.859  59.949  71.803  1.00                  
ATOM     65  HB2 ASN A   5      49.943  58.496  72.232  1.00                  
ATOM     66  CG  ASN A   5      49.470  59.301  70.323  1.00                  
ATOM     67  OD1 ASN A   5      49.137  58.463  69.505  1.00                  
ATOM     68  ND2 ASN A   5      48.989  60.517  70.230  1.00                  
ATOM     69 1HD2 ASN A   5      49.212  61.211  70.915  1.00                  
ATOM     70 2HD2 ASN A   5      48.404  60.686  69.431  1.00                  
ATOM     71  C   ASN A   5      52.359  58.754  69.722  1.00                  
ATOM     72  O   ASN A   5      52.079  58.365  68.595  1.00                  
ATOM     73  N   THR A   6      53.350  59.638  69.902  1.00                  
ATOM     74  H   THR A   6      53.611  59.922  70.834  1.00                  
ATOM     75  CA  THR A   6      54.111  60.166  68.752  1.00                  
ATOM     76  HA  THR A   6      53.404  60.596  68.042  1.00                  
ATOM     77  CB  THR A   6      55.102  61.282  69.135  1.00                  
ATOM     78  HB  THR A   6      55.773  60.921  69.915  1.00                  
ATOM     79  CG2 THR A   6      55.944  61.834  67.982  1.00                  
ATOM     80 1HG2 THR A   6      56.485  62.719  68.314  1.00                  
ATOM     81 2HG2 THR A   6      56.672  61.092  67.654  1.00                  
ATOM     82 3HG2 THR A   6      55.297  62.098  67.145  1.00                  
ATOM     83  OG1 THR A   6      54.388  62.390  69.616  1.00                  
ATOM     84  HG1 THR A   6      54.220  62.187  70.556  1.00                  
ATOM     85  C   THR A   6      54.890  59.087  67.983  1.00                  
ATOM     86  O   THR A   6      55.013  59.181  66.763  1.00                  
ATOM     87  N   GLN A   7      55.404  58.050  68.654  1.00                  
ATOM     88  H   GLN A   7      55.266  57.986  69.659  1.00                  
ATOM     89  CA  GLN A   7      56.026  56.910  67.974  1.00                  
ATOM     90  HA  GLN A   7      56.653  57.307  67.173  1.00                  
ATOM     91  CB  GLN A   7      56.977  56.175  68.948  1.00                  
ATOM     92  HB1 GLN A   7      56.399  55.890  69.828  1.00                  
ATOM     93  HB2 GLN A   7      57.734  56.886  69.280  1.00                  
ATOM     94  CG  GLN A   7      57.709  54.900  68.454  1.00                  
ATOM     95  HG1 GLN A   7      56.969  54.134  68.222  1.00                  
ATOM     96  HG2 GLN A   7      58.297  54.517  69.288  1.00                  
ATOM     97  CD  GLN A   7      58.658  55.046  67.253  1.00                  
ATOM     98  OE1 GLN A   7      59.875  55.131  67.367  1.00                  
ATOM     99  NE2 GLN A   7      58.171  54.993  66.037  1.00                  
ATOM    100 1HE2 GLN A   7      57.162  54.928  65.919  1.00                  
ATOM    101 2HE2 GLN A   7      58.809  55.046  65.266  1.00                  
ATOM    102  C   GLN A   7      55.014  55.972  67.276  1.00                  
ATOM    103  O   GLN A   7      55.435  55.188  66.424  1.00                  
ATOM    104  N   VAL A   8      53.708  56.049  67.565  1.00                  
ATOM    105  H   VAL A   8      53.412  56.683  68.298  1.00                  
ATOM    106  CA  VAL A   8      52.711  55.103  67.009  1.00                  
ATOM    107  HA  VAL A   8      53.181  54.561  66.189  1.00                  
ATOM    108  CB  VAL A   8      52.296  54.020  68.033  1.00                  
ATOM    109  HB  VAL A   8      51.722  53.262  67.498  1.00                  
ATOM    110  CG1 VAL A   8      53.510  53.306  68.643  1.00                  
ATOM    111 1HG1 VAL A   8      53.172  52.456  69.237  1.00                  
ATOM    112 2HG1 VAL A   8      54.165  52.948  67.850  1.00                  
ATOM    113 3HG1 VAL A   8      54.062  53.984  69.295  1.00                  
ATOM    114  CG2 VAL A   8      51.413  54.552  69.166  1.00                  
ATOM    115 1HG2 VAL A   8      51.136  53.734  69.832  1.00                  
ATOM    116 2HG2 VAL A   8      51.955  55.293  69.743  1.00                  
ATOM    117 3HG2 VAL A   8      50.502  55.000  68.770  1.00                  
ATOM    118  C   VAL A   8      51.480  55.747  66.362  1.00                  
ATOM    119  O   VAL A   8      50.576  55.034  65.922  1.00                  
ATOM    120  N   THR A   9      51.453  57.079  66.250  1.00                  
ATOM    121  H   THR A   9      52.176  57.592  66.738  1.00                  
ATOM    122  CA  THR A   9      50.473  57.851  65.473  1.00                  
ATOM    123  HA  THR A   9      49.474  57.616  65.844  1.00                  
ATOM    124  CB  THR A   9      50.665  59.381  65.595  1.00                  
ATOM    125  HB  THR A   9      51.646  59.659  65.206  1.00                  
ATOM    126  CG2 THR A   9      49.577  60.180  64.868  1.00                  
ATOM    127 1HG2 THR A   9      49.703  61.242  65.076  1.00                  
ATOM    128 2HG2 THR A   9      49.637  60.036  63.791  1.00                  
ATOM    129 3HG2 THR A   9      48.594  59.861  65.217  1.00                  
ATOM    130  OG1 THR A   9      50.573  59.823  66.925  1.00                  
ATOM    131  HG1 THR A   9      51.004  59.171  67.505  1.00                  
ATOM    132  C   THR A   9      50.535  57.463  63.992  1.00                  
ATOM    133  O   THR A   9      51.188  58.121  63.182  1.00                  
ATOM    134  N   MET A  10      49.841  56.392  63.603  1.00                  
ATOM    135  H   MET A  10      49.437  55.806  64.326  1.00                  
ATOM    136  CA  MET A  10      49.493  56.172  62.196  1.00                  
ATOM    137  HA  MET A  10      50.412  56.071  61.616  1.00                  
ATOM    138  CB  MET A  10      48.674  54.883  62.055  1.00                  
ATOM    139  HB1 MET A  10      48.235  54.835  61.058  1.00                  
ATOM    140  HB2 MET A  10      47.866  54.886  62.788  1.00                  
ATOM    141  CG  MET A  10      49.561  53.646  62.253  1.00                  
ATOM    142  HG1 MET A  10      50.212  53.794  63.116  1.00                  
ATOM    143  HG2 MET A  10      50.197  53.532  61.375  1.00                  
ATOM    144  SD  MET A  10      48.644  52.104  62.501  1.00                  
ATOM    145  CE  MET A  10      48.239  52.292  64.260  1.00                  
ATOM    146  HE1 MET A  10      47.703  51.409  64.606  1.00                  
ATOM    147  HE2 MET A  10      49.159  52.406  64.837  1.00                  
ATOM    148  HE3 MET A  10      47.614  53.172  64.407  1.00                  
ATOM    149  C   MET A  10      48.743  57.389  61.696  1.00                  
ATOM    150  O   MET A  10      47.783  57.790  62.352  1.00                  
ATOM    151  N   VAL A  11      49.169  58.002  60.588  1.00                  
ATOM    152  H   VAL A  11      50.022  57.689  60.145  1.00                  
ATOM    153  CA  VAL A  11      48.621  59.317  60.233  1.00                  
ATOM    154  HA  VAL A  11      48.617  59.882  61.167  1.00                  
ATOM    155  CB  VAL A  11      49.540  60.148  59.324  1.00                  
ATOM    156  HB  VAL A  11      49.668  59.665  58.357  1.00                  
ATOM    157  CG1 VAL A  11      48.984  61.560  59.135  1.00                  
ATOM    158 1HG1 VAL A  11      49.708  62.177  58.608  1.00                  
ATOM    159 2HG1 VAL A  11      48.066  61.528  58.550  1.00                  
ATOM    160 3HG1 VAL A  11      48.776  62.020  60.101  1.00                  
ATOM    161  CG2 VAL A  11      50.902  60.290  60.024  1.00                  
ATOM    162 1HG2 VAL A  11      51.459  61.129  59.620  1.00                  
ATOM    163 2HG2 VAL A  11      50.769  60.474  61.091  1.00                  
ATOM    164 3HG2 VAL A  11      51.490  59.382  59.891  1.00                  
ATOM    165  C   VAL A  11      47.135  59.277  59.874  1.00                  
ATOM    166  O   VAL A  11      46.415  60.225  60.187  1.00                  
ATOM    167  N   ASN A  12      46.615  58.121  59.440  1.00                  
ATOM    168  H   ASN A  12      47.241  57.392  59.138  1.00                  
ATOM    169  CA  ASN A  12      45.175  57.857  59.452  1.00                  
ATOM    170  HA  ASN A  12      44.729  58.491  58.681  1.00                  
ATOM    171  CB  ASN A  12      44.902  56.392  59.068  1.00                  
ATOM    172  HB1 ASN A  12      45.471  55.734  59.725  1.00                  
ATOM    173  HB2 ASN A  12      45.233  56.230  58.043  1.00                  
ATOM    174  CG  ASN A  12      43.436  55.981  59.161  1.00                  
ATOM    175  OD1 ASN A  12      43.127  54.842  59.451  1.00                  
ATOM    176  ND2 ASN A  12      42.488  56.859  58.922  1.00                  
ATOM    177 1HD2 ASN A  12      42.692  57.841  58.801  1.00                  
ATOM    178 2HD2 ASN A  12      41.539  56.544  59.004  1.00                  
ATOM    179  C   ASN A  12      44.468  58.266  60.768  1.00                  
ATOM    180  O   ASN A  12      43.544  59.073  60.753  1.00                  
ATOM    181  N   SER A  13      44.944  57.764  61.906  1.00                  
ATOM    182  H   SER A  13      45.801  57.233  61.853  1.00                  
ATOM    183  CA  SER A  13      44.454  58.069  63.256  1.00                  
ATOM    184  HA  SER A  13      43.380  57.880  63.237  1.00                  
ATOM    185  CB  SER A  13      45.041  57.094  64.287  1.00                  
ATOM    186  HB1 SER A  13      44.954  56.076  63.907  1.00                  
ATOM    187  HB2 SER A  13      44.457  57.162  65.206  1.00                  
ATOM    188  OG  SER A  13      46.394  57.361  64.601  1.00                  
ATOM    189  HG  SER A  13      46.902  57.556  63.792  1.00                  
ATOM    190  C   SER A  13      44.587  59.523  63.741  1.00                  
ATOM    191  O   SER A  13      44.118  59.850  64.829  1.00                  
ATOM    192  N   ALA A  14      45.182  60.398  62.931  1.00                  
ATOM    193  H   ALA A  14      45.543  60.059  62.049  1.00                  
ATOM    194  CA  ALA A  14      45.288  61.836  63.167  1.00                  
ATOM    195  HA  ALA A  14      44.571  62.127  63.936  1.00                  
ATOM    196  CB  ALA A  14      46.704  62.124  63.686  1.00                  
ATOM    197  HB1 ALA A  14      46.805  63.187  63.907  1.00                  
ATOM    198  HB2 ALA A  14      46.882  61.556  64.600  1.00                  
ATOM    199  HB3 ALA A  14      47.442  61.842  62.933  1.00                  
ATOM    200  C   ALA A  14      44.932  62.639  61.899  1.00                  
ATOM    201  O   ALA A  14      45.387  63.765  61.693  1.00                  
ATOM    202  N   SER A  15      44.120  62.054  61.016  1.00                  
ATOM    203  H   SER A  15      43.887  61.075  61.138  1.00                  
ATOM    204  CA  SER A  15      43.407  62.770  59.956  1.00                  
ATOM    205  HA  SER A  15      43.241  63.810  60.242  1.00                  
ATOM    206  CB  SER A  15      44.212  62.757  58.657  1.00                  
ATOM    207  HB1 SER A  15      43.645  63.257  57.870  1.00                  
ATOM    208  HB2 SER A  15      44.412  61.727  58.355  1.00                  
ATOM    209  OG  SER A  15      45.439  63.432  58.858  1.00                  
ATOM    210  HG  SER A  15      45.548  63.565  59.814  1.00                  
ATOM    211  C   SER A  15      42.052  62.104  59.779  1.00                  
ATOM    212  O   SER A  15      41.922  61.096  59.087  1.00                  
ATOM    213  N   GLU A  16      41.062  62.655  60.480  1.00                  
ATOM    214  H   GLU A  16      41.241  63.578  60.857  1.00                  
ATOM    215  CA  GLU A  16      39.657  62.245  60.413  1.00                  
ATOM    216  HA  GLU A  16      39.561  61.247  60.841  1.00                  
ATOM    217  CB  GLU A  16      38.764  63.212  61.232  1.00                  
ATOM    218  HB1 GLU A  16      38.734  62.833  62.254  1.00                  
ATOM    219  HB2 GLU A  16      37.743  63.152  60.851  1.00                  
ATOM    220  CG  GLU A  16      39.161  64.706  61.326  1.00                  
ATOM    221  HG1 GLU A  16      40.042  64.784  61.969  1.00                  
ATOM    222  HG2 GLU A  16      38.355  65.243  61.832  1.00                  
ATOM    223  CD  GLU A  16      39.469  65.395  59.984  1.00                  
ATOM    224  OE1 GLU A  16      38.574  66.046  59.396  1.00                  
ATOM    225  OE2 GLU A  16      40.627  65.250  59.533  1.00                  
ATOM    226  C   GLU A  16      39.129  62.139  58.979  1.00                  
ATOM    227  O   GLU A  16      38.262  61.312  58.694  1.00                  
ATOM    228  N   SER A  17      39.643  62.982  58.087  1.00                  
ATOM    229  H   SER A  17      40.306  63.685  58.418  1.00                  
ATOM    230  CA  SER A  17      39.165  63.125  56.729  1.00                  
ATOM    231  HA  SER A  17      39.076  62.136  56.282  1.00                  
ATOM    232  CB  SER A  17      37.748  63.747  56.798  1.00                  
ATOM    233  HB1 SER A  17      37.648  64.319  57.722  1.00                  
ATOM    234  HB2 SER A  17      37.019  62.937  56.843  1.00                  
ATOM    235  OG  SER A  17      37.410  64.607  55.728  1.00                  
ATOM    236  HG  SER A  17      37.564  65.510  56.079  1.00                  
ATOM    237  C   SER A  17      40.146  63.933  55.875  1.00                  
ATOM    238  O   SER A  17      41.121  64.527  56.334  1.00                  
ATOM    239  N   THR A  18      39.879  63.973  54.577  1.00                  
ATOM    240  H   THR A  18      39.027  63.514  54.279  1.00                  
ATOM    241  CA  THR A  18      40.591  64.758  53.566  1.00                  
ATOM    242  HA  THR A  18      41.651  64.611  53.728  1.00                  
ATOM    243  CB  THR A  18      40.176  64.217  52.168  1.00                  
ATOM    244  HB  THR A  18      39.216  64.661  51.900  1.00                  
ATOM    245  CG2 THR A  18      41.159  64.454  51.019  1.00                  
ATOM    246 1HG2 THR A  18      40.669  64.189  50.082  1.00                  
ATOM    247 2HG2 THR A  18      41.450  65.501  50.966  1.00                  
ATOM    248 3HG2 THR A  18      42.042  63.828  51.132  1.00                  
ATOM    249  OG1 THR A  18      40.000  62.814  52.184  1.00                  
ATOM    250  HG1 THR A  18      40.836  62.418  52.439  1.00                  
ATOM    251  C   THR A  18      40.262  66.277  53.639  1.00                  
ATOM    252  O   THR A  18      40.269  66.964  52.619  1.00                  
ATOM    253  N   THR A  19      39.904  66.814  54.811  1.00                  
ATOM    254  H   THR A  19      40.025  66.217  55.625  1.00                  
ATOM    255  CA  THR A  19      39.071  68.029  55.034  1.00                  
ATOM    256  HA  THR A  19      38.110  67.855  54.549  1.00                  
ATOM    257  CB  THR A  19      38.793  68.117  56.553  1.00                  
ATOM    258  HB  THR A  19      39.735  68.249  57.088  1.00                  
ATOM    259  CG2 THR A  19      37.806  69.199  56.988  1.00                  
ATOM    260 1HG2 THR A  19      37.576  69.074  58.048  1.00                  
ATOM    261 2HG2 THR A  19      38.243  70.186  56.842  1.00                  
ATOM    262 3HG2 THR A  19      36.886  69.117  56.409  1.00                  
ATOM    263  OG1 THR A  19      38.210  66.890  56.936  1.00                  
ATOM    264  HG1 THR A  19      38.401  66.713  57.896  1.00                  
ATOM    265  C   THR A  19      39.591  69.354  54.458  1.00                  
ATOM    266  O   THR A  19      38.831  70.307  54.312  1.00                  
ATOM    267  N   GLY A  20      40.852  69.416  54.038  1.00                  
ATOM    268  H   GLY A  20      41.406  68.579  54.152  1.00                  
ATOM    269  CA  GLY A  20      41.362  70.444  53.128  1.00                  
ATOM    270  HA1 GLY A  20      41.659  71.330  53.689  1.00                  
ATOM    271  HA2 GLY A  20      40.587  70.715  52.410  1.00                  
ATOM    272  C   GLY A  20      42.579  69.874  52.388  1.00                  
ATOM    273  O   GLY A  20      43.382  69.129  52.969  1.00                  
ATOM    274  N   ALA A  21      42.683  70.204  51.096  1.00                  
ATOM    275  H   ALA A  21      41.991  70.835  50.721  1.00                  
ATOM    276  CA  ALA A  21      43.468  69.440  50.121  1.00                  
ATOM    277  HA  ALA A  21      43.013  68.452  50.031  1.00                  
ATOM    278  CB  ALA A  21      43.344  70.132  48.756  1.00                  
ATOM    279  HB1 ALA A  21      43.881  69.550  48.005  1.00                  
ATOM    280  HB2 ALA A  21      42.295  70.196  48.465  1.00                  
ATOM    281  HB3 ALA A  21      43.772  71.134  48.797  1.00                  
ATOM    282  C   ALA A  21      44.942  69.207  50.512  1.00                  
ATOM    283  O   ALA A  21      45.378  68.057  50.586  1.00                  
ATOM    284  N   SER A  22      45.710  70.263  50.800  1.00                  
ATOM    285  H   SER A  22      45.355  71.195  50.648  1.00                  
ATOM    286  CA  SER A  22      47.149  70.131  51.071  1.00                  
ATOM    287  HA  SER A  22      47.604  69.594  50.237  1.00                  
ATOM    288  CB  SER A  22      47.825  71.503  51.146  1.00                  
ATOM    289  HB1 SER A  22      48.908  71.372  51.193  1.00                  
ATOM    290  HB2 SER A  22      47.487  72.022  52.041  1.00                  
ATOM    291  OG  SER A  22      47.487  72.281  50.013  1.00                  
ATOM    292  HG  SER A  22      48.233  72.866  49.812  1.00                  
ATOM    293  C   SER A  22      47.462  69.337  52.341  1.00                  
ATOM    294  O   SER A  22      48.268  68.405  52.313  1.00                  
ATOM    295  N   SER A  23      46.753  69.637  53.433  1.00                  
ATOM    296  H   SER A  23      46.079  70.389  53.384  1.00                  
ATOM    297  CA  SER A  23      46.802  68.882  54.692  1.00                  
ATOM    298  HA  SER A  23      47.818  68.937  55.085  1.00                  
ATOM    299  CB  SER A  23      45.872  69.520  55.735  1.00                  
ATOM    300  HB1 SER A  23      46.450  70.244  56.311  1.00                  
ATOM    301  HB2 SER A  23      45.499  68.760  56.424  1.00                  
ATOM    302  OG  SER A  23      44.785  70.210  55.131  1.00                  
ATOM    303  HG  SER A  23      44.206  69.577  54.681  1.00                  
ATOM    304  C   SER A  23      46.498  67.400  54.501  1.00                  
ATOM    305  O   SER A  23      47.244  66.560  54.998  1.00                  
ATOM    306  N   ALA A  24      45.469  67.067  53.719  1.00                  
ATOM    307  H   ALA A  24      44.896  67.796  53.314  1.00                  
ATOM    308  CA  ALA A  24      45.125  65.680  53.427  1.00                  
ATOM    309  HA  ALA A  24      45.003  65.137  54.367  1.00                  
ATOM    310  CB  ALA A  24      43.791  65.703  52.700  1.00                  
ATOM    311  HB1 ALA A  24      43.472  64.673  52.565  1.00                  
ATOM    312  HB2 ALA A  24      43.061  66.252  53.294  1.00                  
ATOM    313  HB3 ALA A  24      43.889  66.181  51.725  1.00                  
ATOM    314  C   ALA A  24      46.163  64.939  52.572  1.00                  
ATOM    315  O   ALA A  24      46.394  63.745  52.765  1.00                  
ATOM    316  N   VAL A  25      46.800  65.625  51.622  1.00                  
ATOM    317  H   VAL A  25      46.513  66.586  51.446  1.00                  
ATOM    318  CA  VAL A  25      47.887  65.054  50.813  1.00                  
ATOM    319  HA  VAL A  25      47.558  64.096  50.410  1.00                  
ATOM    320  CB  VAL A  25      48.216  65.987  49.626  1.00                  
ATOM    321  HB  VAL A  25      48.276  67.016  49.980  1.00                  
ATOM    322  CG1 VAL A  25      49.543  65.652  48.926  1.00                  
ATOM    323 1HG1 VAL A  25      49.654  66.280  48.040  1.00                  
ATOM    324 2HG1 VAL A  25      50.378  65.868  49.593  1.00                  
ATOM    325 3HG1 VAL A  25      49.550  64.604  48.633  1.00                  
ATOM    326  CG2 VAL A  25      47.114  65.895  48.562  1.00                  
ATOM    327 1HG2 VAL A  25      47.315  66.600  47.754  1.00                  
ATOM    328 2HG2 VAL A  25      47.058  64.885  48.156  1.00                  
ATOM    329 3HG2 VAL A  25      46.149  66.150  48.999  1.00                  
ATOM    330  C   VAL A  25      49.133  64.776  51.658  1.00                  
ATOM    331  O   VAL A  25      49.775  63.735  51.481  1.00                  
ATOM    332  N   ALA A  26      49.479  65.681  52.577  1.00                  
ATOM    333  H   ALA A  26      48.948  66.547  52.637  1.00                  
ATOM    334  CA  ALA A  26      50.573  65.491  53.525  1.00                  
ATOM    335  HA  ALA A  26      51.486  65.274  52.970  1.00                  
ATOM    336  CB  ALA A  26      50.785  66.807  54.288  1.00                  
ATOM    337  HB1 ALA A  26      51.619  66.696  54.983  1.00                  
ATOM    338  HB2 ALA A  26      51.016  67.610  53.586  1.00                  
ATOM    339  HB3 ALA A  26      49.889  67.071  54.850  1.00                  
ATOM    340  C   ALA A  26      50.322  64.309  54.472  1.00                  
ATOM    341  O   ALA A  26      51.169  63.422  54.598  1.00                  
ATOM    342  N   ALA A  27      49.114  64.239  55.035  1.00                  
ATOM    343  H   ALA A  27      48.483  65.028  54.930  1.00                  
ATOM    344  CA  ALA A  27      48.644  63.115  55.831  1.00                  
ATOM    345  HA  ALA A  27      49.274  63.039  56.713  1.00                  
ATOM    346  CB  ALA A  27      47.212  63.412  56.276  1.00                  
ATOM    347  HB1 ALA A  27      46.822  62.563  56.836  1.00                  
ATOM    348  HB2 ALA A  27      47.197  64.297  56.913  1.00                  
ATOM    349  HB3 ALA A  27      46.569  63.580  55.414  1.00                  
ATOM    350  C   ALA A  27      48.719  61.777  55.089  1.00                  
ATOM    351  O   ALA A  27      49.196  60.792  55.639  1.00                  
ATOM    352  N   SER A  28      48.299  61.738  53.824  1.00                  
ATOM    353  H   SER A  28      47.860  62.573  53.453  1.00                  
ATOM    354  CA  SER A  28      48.318  60.522  53.001  1.00                  
ATOM    355  HA  SER A  28      47.836  59.716  53.556  1.00                  
ATOM    356  CB  SER A  28      47.511  60.749  51.719  1.00                  
ATOM    357  HB1 SER A  28      47.493  59.822  51.143  1.00                  
ATOM    358  HB2 SER A  28      47.981  61.529  51.118  1.00                  
ATOM    359  OG  SER A  28      46.180  61.126  52.023  1.00                  
ATOM    360  HG  SER A  28      46.166  62.048  52.340  1.00                  
ATOM    361  C   SER A  28      49.731  60.062  52.648  1.00                  
ATOM    362  O   SER A  28      49.994  58.864  52.651  1.00                  
ATOM    363  N   ALA A  29      50.653  61.001  52.415  1.00                  
ATOM    364  H   ALA A  29      50.368  61.971  52.457  1.00                  
ATOM    365  CA  ALA A  29      52.075  60.708  52.252  1.00                  
ATOM    366  HA  ALA A  29      52.198  60.008  51.426  1.00                  
ATOM    367  CB  ALA A  29      52.779  62.022  51.881  1.00                  
ATOM    368  HB1 ALA A  29      53.803  61.813  51.578  1.00                  
ATOM    369  HB2 ALA A  29      52.243  62.504  51.069  1.00                  
ATOM    370  HB3 ALA A  29      52.801  62.696  52.738  1.00                  
ATOM    371  C   ALA A  29      52.682  60.064  53.511  1.00                  
ATOM    372  O   ALA A  29      53.226  58.963  53.448  1.00                  
ATOM    373  N   LEU A  30      52.492  60.712  54.661  1.00                  
ATOM    374  H   LEU A  30      52.005  61.601  54.645  1.00                  
ATOM    375  CA  LEU A  30      52.946  60.211  55.956  1.00                  
ATOM    376  HA  LEU A  30      54.027  60.067  55.928  1.00                  
ATOM    377  CB  LEU A  30      52.606  61.261  57.027  1.00                  
ATOM    378  HB1 LEU A  30      52.809  60.807  57.994  1.00                  
ATOM    379  HB2 LEU A  30      51.540  61.477  56.968  1.00                  
ATOM    380  CG  LEU A  30      53.402  62.577  56.943  1.00                  
ATOM    381  HG  LEU A  30      53.506  62.891  55.905  1.00                  
ATOM    382  CD1 LEU A  30      52.682  63.688  57.708  1.00                  
ATOM    383 1HD1 LEU A  30      52.499  63.382  58.736  1.00                  
ATOM    384 2HD1 LEU A  30      53.287  64.597  57.696  1.00                  
ATOM    385 3HD1 LEU A  30      51.729  63.904  57.228  1.00                  
ATOM    386  CD2 LEU A  30      54.788  62.391  57.551  1.00                  
ATOM    387 1HD2 LEU A  30      55.358  63.317  57.484  1.00                  
ATOM    388 2HD2 LEU A  30      54.700  62.082  58.592  1.00                  
ATOM    389 3HD2 LEU A  30      55.296  61.604  56.999  1.00                  
ATOM    390  C   LEU A  30      52.333  58.859  56.338  1.00                  
ATOM    391  O   LEU A  30      52.928  58.053  57.043  1.00                  
ATOM    392  N   SER A  31      51.115  58.587  55.885  1.00                  
ATOM    393  H   SER A  31      50.605  59.336  55.430  1.00                  
ATOM    394  CA  SER A  31      50.416  57.339  56.163  1.00                  
ATOM    395  HA  SER A  31      50.684  56.993  57.160  1.00                  
ATOM    396  CB  SER A  31      48.904  57.597  56.147  1.00                  
ATOM    397  HB1 SER A  31      48.558  57.695  55.116  1.00                  
ATOM    398  HB2 SER A  31      48.684  58.521  56.679  1.00                  
ATOM    399  OG  SER A  31      48.224  56.543  56.795  1.00                  
ATOM    400  HG  SER A  31      48.524  55.716  56.387  1.00                  
ATOM    401  C   SER A  31      50.748  56.228  55.170  1.00                  
ATOM    402  O   SER A  31      50.511  55.072  55.514  1.00                  
ATOM    403  N   ILE A  32      51.317  56.533  53.992  1.00                  
ATOM    404  H   ILE A  32      51.438  57.507  53.739  1.00                  
ATOM    405  CA  ILE A  32      51.929  55.507  53.137  1.00                  
ATOM    406  HA  ILE A  32      51.381  54.590  53.329  1.00                  
ATOM    407  CB  ILE A  32      51.746  55.760  51.619  1.00                  
ATOM    408  HB  ILE A  32      50.687  55.963  51.446  1.00                  
ATOM    409  CG2 ILE A  32      52.535  56.966  51.093  1.00                  
ATOM    410 1HG2 ILE A  32      52.407  57.061  50.016  1.00                  
ATOM    411 2HG2 ILE A  32      52.139  57.860  51.556  1.00                  
ATOM    412 3HG2 ILE A  32      53.598  56.865  51.322  1.00                  
ATOM    413  CG1 ILE A  32      52.127  54.546  50.737  1.00                  
ATOM    414 1HG1 ILE A  32      53.191  54.331  50.844  1.00                  
ATOM    415 2HG1 ILE A  32      51.949  54.809  49.694  1.00                  
ATOM    416  CD1 ILE A  32      51.333  53.266  51.022  1.00                  
ATOM    417  HD1 ILE A  32      50.264  53.478  51.018  1.00                  
ATOM    418  HD2 ILE A  32      51.552  52.527  50.251  1.00                  
ATOM    419  HD3 ILE A  32      51.618  52.846  51.984  1.00                  
ATOM    420  C   ILE A  32      53.380  55.206  53.527  1.00                  
ATOM    421  O   ILE A  32      53.745  54.034  53.499  1.00                  
ATOM    422  N   ASP A  33      54.187  56.171  53.993  1.00                  
ATOM    423  H   ASP A  33      53.893  57.142  53.976  1.00                  
ATOM    424  CA  ASP A  33      55.483  55.814  54.598  1.00                  
ATOM    425  HA  ASP A  33      55.961  55.119  53.907  1.00                  
ATOM    426  CB  ASP A  33      56.479  56.982  54.712  1.00                  
ATOM    427  HB1 ASP A  33      56.632  57.352  53.707  1.00                  
ATOM    428  HB2 ASP A  33      57.435  56.574  55.044  1.00                  
ATOM    429  CG  ASP A  33      56.129  58.160  55.631  1.00                  
ATOM    430  OD1 ASP A  33      56.276  59.312  55.157  1.00                  
ATOM    431  OD2 ASP A  33      55.787  57.926  56.810  1.00                  
ATOM    432  C   ASP A  33      55.331  55.015  55.897  1.00                  
ATOM    433  O   ASP A  33      55.957  53.965  56.090  1.00                  
ATOM    434  N   SER A  34      54.384  55.437  56.732  1.00                  
ATOM    435  H   SER A  34      54.021  56.378  56.593  1.00                  
ATOM    436  CA  SER A  34      54.035  54.726  57.955  1.00                  
ATOM    437  HA  SER A  34      54.965  54.420  58.434  1.00                  
ATOM    438  CB  SER A  34      53.325  55.658  58.934  1.00                  
ATOM    439  HB1 SER A  34      53.080  55.112  59.846  1.00                  
ATOM    440  HB2 SER A  34      52.400  56.031  58.492  1.00                  
ATOM    441  OG  SER A  34      54.173  56.741  59.270  1.00                  
ATOM    442  HG  SER A  34      54.433  57.198  58.446  1.00                  
ATOM    443  C   SER A  34      53.219  53.451  57.738  1.00                  
ATOM    444  O   SER A  34      53.192  52.626  58.644  1.00                  
ATOM    445  N   SER A  35      52.617  53.225  56.564  1.00                  
ATOM    446  H   SER A  35      52.599  53.968  55.881  1.00                  
ATOM    447  CA  SER A  35      52.277  51.871  56.105  1.00                  
ATOM    448  HA  SER A  35      51.736  51.342  56.891  1.00                  
ATOM    449  CB  SER A  35      51.373  51.922  54.870  1.00                  
ATOM    450  HB1 SER A  35      51.690  52.744  54.237  1.00                  
ATOM    451  HB2 SER A  35      50.346  52.112  55.184  1.00                  
ATOM    452  OG  SER A  35      51.420  50.743  54.090  1.00                  
ATOM    453  HG  SER A  35      51.249  49.948  54.658  1.00                  
ATOM    454  C   SER A  35      53.564  51.137  55.852  1.00                  
ATOM    455  O   SER A  35      53.846  50.289  56.659  1.00                  
ATOM    456  N   LEU A  36      54.426  51.486  54.893  1.00                  
ATOM    457  H   LEU A  36      54.197  52.274  54.294  1.00                  
ATOM    458  CA  LEU A  36      55.599  50.651  54.578  1.00                  
ATOM    459  HA  LEU A  36      55.211  49.714  54.181  1.00                  
ATOM    460  CB  LEU A  36      56.437  51.306  53.470  1.00                  
ATOM    461  HB1 LEU A  36      57.315  50.684  53.298  1.00                  
ATOM    462  HB2 LEU A  36      56.775  52.282  53.824  1.00                  
ATOM    463  CG  LEU A  36      55.697  51.486  52.129  1.00                  
ATOM    464  HG  LEU A  36      54.860  52.165  52.258  1.00                  
ATOM    465  CD1 LEU A  36      56.665  52.116  51.129  1.00                  
ATOM    466 1HD1 LEU A  36      56.140  52.322  50.196  1.00                  
ATOM    467 2HD1 LEU A  36      57.038  53.059  51.535  1.00                  
ATOM    468 3HD1 LEU A  36      57.499  51.442  50.945  1.00                  
ATOM    469  CD2 LEU A  36      55.162  50.179  51.530  1.00                  
ATOM    470 1HD2 LEU A  36      54.741  50.379  50.544  1.00                  
ATOM    471 2HD2 LEU A  36      55.960  49.443  51.449  1.00                  
ATOM    472 3HD2 LEU A  36      54.359  49.790  52.156  1.00                  
ATOM    473  C   LEU A  36      56.463  50.212  55.786  1.00                  
ATOM    474  O   LEU A  36      56.952  49.068  55.826  1.00                  
ATOM    475  N   LEU A  37      56.548  51.095  56.790  1.00                  
ATOM    476  H   LEU A  37      56.151  52.011  56.603  1.00                  
ATOM    477  CA  LEU A  37      57.030  50.824  58.147  1.00                  
ATOM    478  HA  LEU A  37      58.007  50.376  58.046  1.00                  
ATOM    479  CB  LEU A  37      57.187  52.196  58.852  1.00                  
ATOM    480  HB1 LEU A  37      56.204  52.538  59.173  1.00                  
ATOM    481  HB2 LEU A  37      57.539  52.931  58.126  1.00                  
ATOM    482  CG  LEU A  37      58.134  52.296  60.070  1.00                  
ATOM    483  HG  LEU A  37      57.900  53.228  60.584  1.00                  
ATOM    484  CD1 LEU A  37      57.987  51.167  61.089  1.00                  
ATOM    485 1HD1 LEU A  37      56.944  51.081  61.394  1.00                  
ATOM    486 2HD1 LEU A  37      58.324  50.222  60.667  1.00                  
ATOM    487 3HD1 LEU A  37      58.586  51.391  61.972  1.00                  
ATOM    488  CD2 LEU A  37      59.600  52.378  59.645  1.00                  
ATOM    489 1HD2 LEU A  37      60.234  52.446  60.528  1.00                  
ATOM    490 2HD2 LEU A  37      59.878  51.501  59.066  1.00                  
ATOM    491 3HD2 LEU A  37      59.754  53.273  59.044  1.00                  
ATOM    492  C   LEU A  37      56.112  49.862  58.948  1.00                  
ATOM    493  O   LEU A  37      56.524  48.758  59.302  1.00                  
ATOM    494  N   THR A  38      54.864  50.244  59.250  1.00                  
ATOM    495  H   THR A  38      54.510  51.100  58.837  1.00                  
ATOM    496  CA  THR A  38      53.948  49.465  60.114  1.00                  
ATOM    497  HA  THR A  38      54.475  49.279  61.049  1.00                  
ATOM    498  CB  THR A  38      52.666  50.238  60.478  1.00                  
ATOM    499  HB  THR A  38      52.052  50.358  59.584  1.00                  
ATOM    500  CG2 THR A  38      51.832  49.550  61.558  1.00                  
ATOM    501 1HG2 THR A  38      50.991  50.188  61.830  1.00                  
ATOM    502 2HG2 THR A  38      51.440  48.605  61.183  1.00                  
ATOM    503 3HG2 THR A  38      52.444  49.367  62.440  1.00                  
ATOM    504  OG1 THR A  38      52.980  51.516  60.988  1.00                  
ATOM    505  HG1 THR A  38      53.087  52.070  60.192  1.00                  
ATOM    506  C   THR A  38      53.587  48.078  59.555  1.00                  
ATOM    507  O   THR A  38      53.560  47.085  60.276  1.00                  
ATOM    508  N   ASP A  39      53.406  48.007  58.241  1.00                  
ATOM    509  H   ASP A  39      53.458  48.898  57.755  1.00                  
ATOM    510  CA  ASP A  39      53.287  46.849  57.361  1.00                  
ATOM    511  HA  ASP A  39      52.358  46.327  57.594  1.00                  
ATOM    512  CB  ASP A  39      53.251  47.322  55.899  1.00                  
ATOM    513  HB1 ASP A  39      53.733  46.570  55.303  1.00                  
ATOM    514  HB2 ASP A  39      53.873  48.189  55.726  1.00                  
ATOM    515  CG  ASP A  39      51.859  47.496  55.311  1.00                  
ATOM    516  OD1 ASP A  39      51.474  46.531  54.609  1.00                  
ATOM    517  OD2 ASP A  39      51.249  48.569  55.495  1.00                  
ATOM    518  C   ASP A  39      54.423  45.827  57.468  1.00                  
ATOM    519  O   ASP A  39      54.324  44.742  56.875  1.00                  
ATOM    520  N   GLY A  40      55.531  46.201  58.106  1.00                  
ATOM    521  H   GLY A  40      55.526  47.095  58.589  1.00                  
ATOM    522  CA  GLY A  40      56.752  45.420  58.144  1.00                  
ATOM    523  HA1 GLY A  40      56.549  44.478  58.653  1.00                  
ATOM    524  HA2 GLY A  40      57.492  45.967  58.723  1.00                  
ATOM    525  C   GLY A  40      57.331  45.107  56.765  1.00                  
ATOM    526  O   GLY A  40      57.988  44.078  56.619  1.00                  
ATOM    527  N   LYS A  41      57.154  45.976  55.751  1.00                  
ATOM    528  H   LYS A  41      56.653  46.842  55.926  1.00                  
ATOM    529  CA  LYS A  41      57.950  45.857  54.500  1.00                  
ATOM    530  HA  LYS A  41      58.148  44.802  54.300  1.00                  
ATOM    531  CB  LYS A  41      57.178  46.427  53.293  1.00                  
ATOM    532  HB1 LYS A  41      57.727  46.160  52.389  1.00                  
ATOM    533  HB2 LYS A  41      57.177  47.517  53.358  1.00                  
ATOM    534  CG  LYS A  41      55.715  45.958  53.118  1.00                  
ATOM    535  HG1 LYS A  41      55.399  46.209  52.104  1.00                  
ATOM    536  HG2 LYS A  41      55.108  46.546  53.789  1.00                  
ATOM    537  CD  LYS A  41      55.457  44.456  53.358  1.00                  
ATOM    538  HD1 LYS A  41      55.772  44.172  54.362  1.00                  
ATOM    539  HD2 LYS A  41      56.069  43.896  52.651  1.00                  
ATOM    540  CE  LYS A  41      53.990  44.023  53.170  1.00                  
ATOM    541  HE1 LYS A  41      53.983  42.936  53.072  1.00                  
ATOM    542  HE2 LYS A  41      53.597  44.447  52.243  1.00                  
ATOM    543  NZ  LYS A  41      53.111  44.394  54.312  1.00                  
ATOM    544  HZ1 LYS A  41      52.733  45.343  54.225  1.00                  
ATOM    545  HZ2 LYS A  41      52.285  43.823  54.370  1.00                  
ATOM    546  HZ3 LYS A  41      53.601  44.360  55.206  1.00                  
ATOM    547  C   LYS A  41      59.341  46.513  54.662  1.00                  
ATOM    548  O   LYS A  41      60.075  46.721  53.704  1.00                  
ATOM    549  N   VAL A  42      59.642  46.840  55.918  1.00                  
ATOM    550  H   VAL A  42      58.914  46.611  56.566  1.00                  
ATOM    551  CA  VAL A  42      60.736  47.570  56.546  1.00                  
ATOM    552  HA  VAL A  42      60.653  48.621  56.281  1.00                  
ATOM    553  CB  VAL A  42      60.577  47.437  58.091  1.00                  
ATOM    554  HB  VAL A  42      61.402  47.930  58.605  1.00                  
ATOM    555  CG1 VAL A  42      59.349  48.166  58.596  1.00                  
ATOM    556 1HG1 VAL A  42      59.131  47.895  59.628  1.00                  
ATOM    557 2HG1 VAL A  42      59.581  49.224  58.570  1.00                  
ATOM    558 3HG1 VAL A  42      58.485  47.955  57.972  1.00                  
ATOM    559  CG2 VAL A  42      60.558  45.980  58.589  1.00                  
ATOM    560 1HG2 VAL A  42      60.512  45.970  59.677  1.00                  
ATOM    561 2HG2 VAL A  42      59.705  45.438  58.197  1.00                  
ATOM    562 3HG2 VAL A  42      61.473  45.475  58.285  1.00                  
ATOM    563  C   VAL A  42      62.165  47.150  56.250  1.00                  
ATOM    564  O   VAL A  42      63.024  47.698  56.928  1.00                  
ATOM    565  N   ASP A  43      62.494  46.197  55.355  1.00                  
ATOM    566  H   ASP A  43      61.819  45.829  54.694  1.00                  
ATOM    567  CA  ASP A  43      63.921  45.934  55.189  1.00                  
ATOM    568  HA  ASP A  43      64.269  45.775  56.214  1.00                  
ATOM    569  CB  ASP A  43      64.369  44.638  54.522  1.00                  
ATOM    570  HB1 ASP A  43      64.701  44.823  53.502  1.00                  
ATOM    571  HB2 ASP A  43      63.541  43.934  54.510  1.00                  
ATOM    572  CG  ASP A  43      65.521  44.076  55.388  1.00                  
ATOM    573  OD1 ASP A  43      65.376  42.985  55.970  1.00                  
ATOM    574  OD2 ASP A  43      66.482  44.821  55.696  1.00                  
ATOM    575  C   ASP A  43      64.636  47.246  54.727  1.00                  
ATOM    576  O   ASP A  43      64.259  47.973  53.781  1.00                  
ATOM    577  N   ILE A  44      65.561  47.670  55.612  1.00                  
ATOM    578  H   ILE A  44      65.841  46.928  56.227  1.00                  
ATOM    579  CA  ILE A  44      65.714  49.079  56.031  1.00                  
ATOM    580  HA  ILE A  44      64.726  49.505  56.186  1.00                  
ATOM    581  CB  ILE A  44      66.533  49.100  57.341  1.00                  
ATOM    582  HB  ILE A  44      67.486  48.614  57.144  1.00                  
ATOM    583  CG2 ILE A  44      66.901  50.534  57.819  1.00                  
ATOM    584 1HG2 ILE A  44      67.333  50.498  58.820  1.00                  
ATOM    585 2HG2 ILE A  44      67.624  50.976  57.130  1.00                  
ATOM    586 3HG2 ILE A  44      65.996  51.143  57.835  1.00                  
ATOM    587  CG1 ILE A  44      65.894  48.326  58.508  1.00                  
ATOM    588 1HG1 ILE A  44      66.640  48.118  59.281  1.00                  
ATOM    589 2HG1 ILE A  44      65.514  47.357  58.176  1.00                  
ATOM    590  CD1 ILE A  44      64.724  49.042  59.232  1.00                  
ATOM    591  HD1 ILE A  44      64.049  49.471  58.492  1.00                  
ATOM    592  HD2 ILE A  44      64.187  48.316  59.845  1.00                  
ATOM    593  HD3 ILE A  44      65.145  49.818  59.873  1.00                  
ATOM    594  C   ILE A  44      66.414  49.870  54.932  1.00                  
ATOM    595  O   ILE A  44      66.311  51.076  54.918  1.00                  
ATOM    596  N   CYS A  45      67.116  49.221  54.001  1.00                  
ATOM    597  H   CYS A  45      67.217  48.231  54.071  1.00                  
ATOM    598  CA  CYS A  45      67.721  49.913  52.864  1.00                  
ATOM    599  HA  CYS A  45      68.311  50.753  53.235  1.00                  
ATOM    600  CB  CYS A  45      68.654  48.942  52.126  1.00                  
ATOM    601  HB1 CYS A  45      69.128  49.472  51.301  1.00                  
ATOM    602  HB2 CYS A  45      68.082  48.109  51.724  1.00                  
ATOM    603  SG  CYS A  45      69.948  48.300  53.233  1.00                  
ATOM    604  HG  CYS A  45      70.603  47.570  52.330  1.00                  
ATOM    605  C   CYS A  45      66.659  50.486  51.896  1.00                  
ATOM    606  O   CYS A  45      66.706  51.651  51.489  1.00                  
ATOM    607  N   LYS A  46      65.654  49.673  51.540  1.00                  
ATOM    608  H   LYS A  46      65.583  48.777  52.007  1.00                  
ATOM    609  CA  LYS A  46      64.563  50.096  50.646  1.00                  
ATOM    610  HA  LYS A  46      64.991  50.645  49.807  1.00                  
ATOM    611  CB  LYS A  46      63.850  48.837  50.114  1.00                  
ATOM    612  HB1 LYS A  46      63.328  48.328  50.929  1.00                  
ATOM    613  HB2 LYS A  46      64.621  48.153  49.748  1.00                  
ATOM    614  CG  LYS A  46      62.876  49.079  48.944  1.00                  
ATOM    615  HG1 LYS A  46      62.741  48.127  48.430  1.00                  
ATOM    616  HG2 LYS A  46      63.334  49.777  48.241  1.00                  
ATOM    617  CD  LYS A  46      61.485  49.589  49.361  1.00                  
ATOM    618  HD1 LYS A  46      61.560  50.574  49.807  1.00                  
ATOM    619  HD2 LYS A  46      61.068  48.911  50.108  1.00                  
ATOM    620  CE  LYS A  46      60.504  49.674  48.183  1.00                  
ATOM    621  HE1 LYS A  46      59.530  49.986  48.574  1.00                  
ATOM    622  HE2 LYS A  46      60.388  48.677  47.747  1.00                  
ATOM    623  NZ  LYS A  46      60.953  50.640  47.152  1.00                  
ATOM    624  HZ1 LYS A  46      60.263  50.765  46.427  1.00                  
ATOM    625  HZ2 LYS A  46      61.101  51.569  47.557  1.00                  
ATOM    626  HZ3 LYS A  46      61.832  50.365  46.741  1.00                  
ATOM    627  C   LYS A  46      63.618  51.039  51.366  1.00                  
ATOM    628  O   LYS A  46      63.287  52.094  50.818  1.00                  
ATOM    629  N   LEU A  47      63.249  50.691  52.604  1.00                  
ATOM    630  H   LEU A  47      63.557  49.808  52.996  1.00                  
ATOM    631  CA  LEU A  47      62.486  51.625  53.436  1.00                  
ATOM    632  HA  LEU A  47      61.525  51.802  52.954  1.00                  
ATOM    633  CB  LEU A  47      62.259  50.943  54.804  1.00                  
ATOM    634  HB1 LEU A  47      63.166  51.041  55.399  1.00                  
ATOM    635  HB2 LEU A  47      62.104  49.876  54.642  1.00                  
ATOM    636  CG  LEU A  47      61.069  51.428  55.659  1.00                  
ATOM    637  HG  LEU A  47      61.079  50.848  56.583  1.00                  
ATOM    638  CD1 LEU A  47      61.134  52.897  56.040  1.00                  
ATOM    639 1HD1 LEU A  47      60.401  53.112  56.813  1.00                  
ATOM    640 2HD1 LEU A  47      62.127  53.139  56.412  1.00                  
ATOM    641 3HD1 LEU A  47      60.904  53.516  55.177  1.00                  
ATOM    642  CD2 LEU A  47      59.727  51.203  54.970  1.00                  
ATOM    643 1HD2 LEU A  47      58.934  51.496  55.655  1.00                  
ATOM    644 2HD2 LEU A  47      59.635  51.816  54.075  1.00                  
ATOM    645 3HD2 LEU A  47      59.604  50.151  54.714  1.00                  
ATOM    646  C   LEU A  47      63.210  52.969  53.543  1.00                  
ATOM    647  O   LEU A  47      62.567  53.991  53.385  1.00                  
ATOM    648  N   MET A  48      64.543  52.983  53.649  1.00                  
ATOM    649  H   MET A  48      65.019  52.114  53.865  1.00                  
ATOM    650  CA  MET A  48      65.359  54.196  53.641  1.00                  
ATOM    651  HA  MET A  48      64.908  54.847  54.390  1.00                  
ATOM    652  CB  MET A  48      66.805  53.951  54.099  1.00                  
ATOM    653  HB1 MET A  48      67.319  53.306  53.388  1.00                  
ATOM    654  HB2 MET A  48      66.787  53.465  55.071  1.00                  
ATOM    655  CG  MET A  48      67.611  55.251  54.263  1.00                  
ATOM    656  HG1 MET A  48      67.725  55.712  53.281  1.00                  
ATOM    657  HG2 MET A  48      68.608  54.988  54.616  1.00                  
ATOM    658  SD  MET A  48      66.911  56.494  55.395  1.00                  
ATOM    659  CE  MET A  48      67.099  55.632  56.979  1.00                  
ATOM    660  HE1 MET A  48      66.554  54.689  56.952  1.00                  
ATOM    661  HE2 MET A  48      68.154  55.434  57.165  1.00                  
ATOM    662  HE3 MET A  48      66.702  56.252  57.783  1.00                  
ATOM    663  C   MET A  48      65.303  54.985  52.334  1.00                  
ATOM    664  O   MET A  48      65.249  56.210  52.373  1.00                  
ATOM    665  N   LEU A  49      65.245  54.345  51.163  1.00                  
ATOM    666  H   LEU A  49      65.351  53.337  51.148  1.00                  
ATOM    667  CA  LEU A  49      64.929  55.090  49.927  1.00                  
ATOM    668  HA  LEU A  49      65.638  55.915  49.850  1.00                  
ATOM    669  CB  LEU A  49      65.078  54.168  48.698  1.00                  
ATOM    670  HB1 LEU A  49      64.297  54.406  47.975  1.00                  
ATOM    671  HB2 LEU A  49      64.916  53.131  48.992  1.00                  
ATOM    672  CG  LEU A  49      66.426  54.255  47.951  1.00                  
ATOM    673  HG  LEU A  49      66.402  53.508  47.158  1.00                  
ATOM    674  CD1 LEU A  49      66.623  55.621  47.287  1.00                  
ATOM    675 1HD1 LEU A  49      67.542  55.605  46.702  1.00                  
ATOM    676 2HD1 LEU A  49      65.791  55.836  46.621  1.00                  
ATOM    677 3HD1 LEU A  49      66.705  56.412  48.030  1.00                  
ATOM    678  CD2 LEU A  49      67.631  53.951  48.838  1.00                  
ATOM    679 1HD2 LEU A  49      67.496  52.985  49.321  1.00                  
ATOM    680 2HD2 LEU A  49      68.535  53.918  48.231  1.00                  
ATOM    681 3HD2 LEU A  49      67.748  54.717  49.604  1.00                  
ATOM    682  C   LEU A  49      63.540  55.749  49.969  1.00                  
ATOM    683  O   LEU A  49      63.360  56.885  49.504  1.00                  
ATOM    684  N   GLU A  50      62.532  55.049  50.494  1.00                  
ATOM    685  H   GLU A  50      62.722  54.132  50.891  1.00                  
ATOM    686  CA  GLU A  50      61.192  55.641  50.648  1.00                  
ATOM    687  HA  GLU A  50      60.902  56.098  49.707  1.00                  
ATOM    688  CB  GLU A  50      60.128  54.572  50.958  1.00                  
ATOM    689  HB1 GLU A  50      59.150  55.054  50.923  1.00                  
ATOM    690  HB2 GLU A  50      60.273  54.184  51.966  1.00                  
ATOM    691  CG  GLU A  50      60.123  53.391  49.968  1.00                  
ATOM    692  HG1 GLU A  50      59.164  52.877  50.025  1.00                  
ATOM    693  HG2 GLU A  50      60.884  52.681  50.278  1.00                  
ATOM    694  CD  GLU A  50      60.384  53.802  48.511  1.00                  
ATOM    695  OE1 GLU A  50      59.744  54.752  48.015  1.00                  
ATOM    696  OE2 GLU A  50      61.294  53.228  47.860  1.00                  
ATOM    697  C   GLU A  50      61.166  56.810  51.640  1.00                  
ATOM    698  O   GLU A  50      60.615  57.853  51.317  1.00                  
ATOM    699  N   ILE A  51      61.848  56.694  52.773  1.00                  
ATOM    700  H   ILE A  51      62.253  55.782  52.971  1.00                  
ATOM    701  CA  ILE A  51      61.946  57.711  53.816  1.00                  
ATOM    702  HA  ILE A  51      60.947  58.120  53.966  1.00                  
ATOM    703  CB  ILE A  51      62.396  57.073  55.155  1.00                  
ATOM    704  HB  ILE A  51      63.128  56.298  54.921  1.00                  
ATOM    705  CG2 ILE A  51      63.087  58.040  56.136  1.00                  
ATOM    706 1HG2 ILE A  51      63.271  57.536  57.085  1.00                  
ATOM    707 2HG2 ILE A  51      64.044  58.362  55.728  1.00                  
ATOM    708 3HG2 ILE A  51      62.459  58.917  56.308  1.00                  
ATOM    709  CG1 ILE A  51      61.192  56.387  55.840  1.00                  
ATOM    710 1HG1 ILE A  51      61.573  55.737  56.625  1.00                  
ATOM    711 2HG1 ILE A  51      60.691  55.754  55.108  1.00                  
ATOM    712  CD1 ILE A  51      60.132  57.311  56.464  1.00                  
ATOM    713  HD1 ILE A  51      59.333  56.701  56.887  1.00                  
ATOM    714  HD2 ILE A  51      60.566  57.912  57.262  1.00                  
ATOM    715  HD3 ILE A  51      59.699  57.970  55.712  1.00                  
ATOM    716  C   ILE A  51      62.788  58.922  53.405  1.00                  
ATOM    717  O   ILE A  51      62.466  60.038  53.781  1.00                  
ATOM    718  N   GLN A  52      63.820  58.761  52.575  1.00                  
ATOM    719  H   GLN A  52      64.119  57.816  52.354  1.00                  
ATOM    720  CA  GLN A  52      64.525  59.889  51.952  1.00                  
ATOM    721  HA  GLN A  52      64.792  60.613  52.722  1.00                  
ATOM    722  CB  GLN A  52      65.814  59.391  51.273  1.00                  
ATOM    723  HB1 GLN A  52      66.183  60.158  50.589  1.00                  
ATOM    724  HB2 GLN A  52      65.590  58.501  50.682  1.00                  
ATOM    725  CG  GLN A  52      66.934  59.060  52.277  1.00                  
ATOM    726  HG1 GLN A  52      67.705  58.487  51.763  1.00                  
ATOM    727  HG2 GLN A  52      66.541  58.441  53.082  1.00                  
ATOM    728  CD  GLN A  52      67.590  60.313  52.856  1.00                  
ATOM    729  OE1 GLN A  52      68.296  61.040  52.183  1.00                  
ATOM    730  NE2 GLN A  52      67.377  60.631  54.115  1.00                  
ATOM    731 1HE2 GLN A  52      66.819  60.041  54.705  1.00                  
ATOM    732 2HE2 GLN A  52      67.840  61.463  54.438  1.00                  
ATOM    733  C   GLN A  52      63.636  60.624  50.945  1.00                  
ATOM    734  O   GLN A  52      63.564  61.856  50.977  1.00                  
ATOM    735  N   LYS A  53      62.903  59.887  50.091  1.00                  
ATOM    736  H   LYS A  53      62.972  58.874  50.133  1.00                  
ATOM    737  CA  LYS A  53      61.936  60.523  49.172  1.00                  
ATOM    738  HA  LYS A  53      62.463  61.286  48.596  1.00                  
ATOM    739  CB  LYS A  53      61.358  59.486  48.189  1.00                  
ATOM    740  HB1 LYS A  53      60.457  59.905  47.737  1.00                  
ATOM    741  HB2 LYS A  53      61.079  58.577  48.724  1.00                  
ATOM    742  CG  LYS A  53      62.350  59.158  47.057  1.00                  
ATOM    743  HG1 LYS A  53      63.251  58.700  47.466  1.00                  
ATOM    744  HG2 LYS A  53      62.643  60.099  46.587  1.00                  
ATOM    745  CD  LYS A  53      61.744  58.256  45.960  1.00                  
ATOM    746  HD1 LYS A  53      62.013  58.683  44.993  1.00                  
ATOM    747  HD2 LYS A  53      60.654  58.263  46.020  1.00                  
ATOM    748  CE  LYS A  53      62.256  56.808  45.974  1.00                  
ATOM    749  HE1 LYS A  53      63.346  56.823  45.877  1.00                  
ATOM    750  HE2 LYS A  53      61.845  56.287  45.105  1.00                  
ATOM    751  NZ  LYS A  53      61.871  56.087  47.204  1.00                  
ATOM    752  HZ1 LYS A  53      62.116  55.100  47.184  1.00                  
ATOM    753  HZ2 LYS A  53      62.283  56.513  48.030  1.00                  
ATOM    754  HZ3 LYS A  53      60.855  56.040  47.335  1.00                  
ATOM    755  C   LYS A  53      60.823  61.281  49.891  1.00                  
ATOM    756  O   LYS A  53      60.421  62.356  49.442  1.00                  
ATOM    757  N   LEU A  54      60.364  60.752  51.019  1.00                  
ATOM    758  H   LEU A  54      60.698  59.831  51.284  1.00                  
ATOM    759  CA  LEU A  54      59.333  61.359  51.848  1.00                  
ATOM    760  HA  LEU A  54      58.613  61.826  51.180  1.00                  
ATOM    761  CB  LEU A  54      58.566  60.267  52.610  1.00                  
ATOM    762  HB1 LEU A  54      58.137  60.693  53.518  1.00                  
ATOM    763  HB2 LEU A  54      59.260  59.491  52.931  1.00                  
ATOM    764  CG  LEU A  54      57.421  59.626  51.784  1.00                  
ATOM    765  HG  LEU A  54      57.193  58.662  52.215  1.00                  
ATOM    766  CD1 LEU A  54      56.156  60.486  51.850  1.00                  
ATOM    767 1HD1 LEU A  54      55.842  60.553  52.893  1.00                  
ATOM    768 2HD1 LEU A  54      56.351  61.483  51.463  1.00                  
ATOM    769 3HD1 LEU A  54      55.358  59.995  51.294  1.00                  
ATOM    770  CD2 LEU A  54      57.688  59.383  50.289  1.00                  
ATOM    771 1HD2 LEU A  54      56.859  58.819  49.866  1.00                  
ATOM    772 2HD2 LEU A  54      57.803  60.319  49.748  1.00                  
ATOM    773 3HD2 LEU A  54      58.586  58.780  50.177  1.00                  
ATOM    774  C   LEU A  54      59.869  62.532  52.667  1.00                  
ATOM    775  O   LEU A  54      59.160  63.522  52.766  1.00                  
ATOM    776  N   LEU A  55      61.138  62.535  53.072  1.00                  
ATOM    777  H   LEU A  55      61.648  61.657  53.044  1.00                  
ATOM    778  CA  LEU A  55      61.801  63.690  53.678  1.00                  
ATOM    779  HA  LEU A  55      61.180  64.025  54.509  1.00                  
ATOM    780  CB  LEU A  55      63.166  63.231  54.224  1.00                  
ATOM    781  HB1 LEU A  55      63.826  63.015  53.384  1.00                  
ATOM    782  HB2 LEU A  55      63.023  62.304  54.780  1.00                  
ATOM    783  CG  LEU A  55      63.860  64.232  55.164  1.00                  
ATOM    784  HG  LEU A  55      63.960  65.202  54.678  1.00                  
ATOM    785  CD1 LEU A  55      63.084  64.383  56.476  1.00                  
ATOM    786 1HD1 LEU A  55      63.672  64.947  57.198  1.00                  
ATOM    787 2HD1 LEU A  55      62.150  64.915  56.300  1.00                  
ATOM    788 3HD1 LEU A  55      62.876  63.400  56.892  1.00                  
ATOM    789  CD2 LEU A  55      65.255  63.696  55.495  1.00                  
ATOM    790 1HD2 LEU A  55      65.755  64.380  56.182  1.00                  
ATOM    791 2HD2 LEU A  55      65.182  62.707  55.948  1.00                  
ATOM    792 3HD2 LEU A  55      65.848  63.632  54.581  1.00                  
ATOM    793  C   LEU A  55      61.938  64.854  52.687  1.00                  
ATOM    794  O   LEU A  55      61.640  65.998  53.036  1.00                  
ATOM    795  N   GLY A  56      62.302  64.550  51.435  1.00                  
ATOM    796  H   GLY A  56      62.567  63.587  51.244  1.00                  
ATOM    797  CA  GLY A  56      62.343  65.515  50.332  1.00                  
ATOM    798  HA1 GLY A  56      62.706  65.007  49.439  1.00                  
ATOM    799  HA2 GLY A  56      63.038  66.317  50.573  1.00                  
ATOM    800  C   GLY A  56      60.973  66.114  50.004  1.00                  
ATOM    801  O   GLY A  56      60.816  67.337  49.883  1.00                  
ATOM    802  N   LYS A  57      59.943  65.260  49.928  1.00                  
ATOM    803  H   LYS A  57      60.142  64.264  49.991  1.00                  
ATOM    804  CA  LYS A  57      58.552  65.702  49.791  1.00                  
ATOM    805  HA  LYS A  57      58.484  66.319  48.895  1.00                  
ATOM    806  CB  LYS A  57      57.618  64.489  49.611  1.00                  
ATOM    807  HB1 LYS A  57      57.707  63.822  50.469  1.00                  
ATOM    808  HB2 LYS A  57      57.916  63.947  48.712  1.00                  
ATOM    809  CG  LYS A  57      56.150  64.935  49.476  1.00                  
ATOM    810  HG1 LYS A  57      56.090  65.740  48.742  1.00                  
ATOM    811  HG2 LYS A  57      55.819  65.318  50.441  1.00                  
ATOM    812  CD  LYS A  57      55.191  63.815  49.052  1.00                  
ATOM    813  HD1 LYS A  57      55.280  62.977  49.745  1.00                  
ATOM    814  HD2 LYS A  57      55.446  63.484  48.043  1.00                  
ATOM    815  CE  LYS A  57      53.760  64.378  49.089  1.00                  
ATOM    816  HE1 LYS A  57      53.727  65.291  48.486  1.00                  
ATOM    817  HE2 LYS A  57      53.535  64.659  50.124  1.00                  
ATOM    818  NZ  LYS A  57      52.748  63.411  48.597  1.00                  
ATOM    819  HZ1 LYS A  57      51.814  63.791  48.711  1.00                  
ATOM    820  HZ2 LYS A  57      52.894  63.196  47.618  1.00                  
ATOM    821  HZ3 LYS A  57      52.800  62.549  49.126  1.00                  
ATOM    822  C   LYS A  57      58.118  66.595  50.944  1.00                  
ATOM    823  O   LYS A  57      57.469  67.598  50.673  1.00                  
ATOM    824  N   MET A  58      58.497  66.293  52.187  1.00                  
ATOM    825  H   MET A  58      58.985  65.416  52.356  1.00                  
ATOM    826  CA  MET A  58      58.160  67.134  53.331  1.00                  
ATOM    827  HA  MET A  58      57.089  67.327  53.307  1.00                  
ATOM    828  CB  MET A  58      58.506  66.478  54.684  1.00                  
ATOM    829  HB1 MET A  58      58.307  67.208  55.470  1.00                  
ATOM    830  HB2 MET A  58      59.572  66.255  54.721  1.00                  
ATOM    831  CG  MET A  58      57.727  65.203  55.031  1.00                  
ATOM    832  HG1 MET A  58      57.602  65.163  56.113  1.00                  
ATOM    833  HG2 MET A  58      58.355  64.357  54.774  1.00                  
ATOM    834  SD  MET A  58      56.100  64.950  54.265  1.00                  
ATOM    835  CE  MET A  58      56.080  63.137  54.344  1.00                  
ATOM    836  HE1 MET A  58      55.097  62.754  54.075  1.00                  
ATOM    837  HE2 MET A  58      56.826  62.734  53.661  1.00                  
ATOM    838  HE3 MET A  58      56.330  62.811  55.350  1.00                  
ATOM    839  C   MET A  58      58.851  68.485  53.250  1.00                  
ATOM    840  O   MET A  58      58.170  69.474  53.450  1.00                  
ATOM    841  N   VAL A  59      60.145  68.587  52.912  1.00                  
ATOM    842  H   VAL A  59      60.698  67.746  52.775  1.00                  
ATOM    843  CA  VAL A  59      60.768  69.922  52.801  1.00                  
ATOM    844  HA  VAL A  59      60.506  70.458  53.713  1.00                  
ATOM    845  CB  VAL A  59      62.305  69.941  52.754  1.00                  
ATOM    846  HB  VAL A  59      62.623  70.982  52.682  1.00                  
ATOM    847  CG1 VAL A  59      62.883  69.376  54.051  1.00                  
ATOM    848 1HG1 VAL A  59      63.966  69.498  54.057  1.00                  
ATOM    849 2HG1 VAL A  59      62.471  69.911  54.907  1.00                  
ATOM    850 3HG1 VAL A  59      62.648  68.315  54.135  1.00                  
ATOM    851  CG2 VAL A  59      62.911  69.186  51.574  1.00                  
ATOM    852 1HG2 VAL A  59      63.998  69.260  51.608  1.00                  
ATOM    853 2HG2 VAL A  59      62.633  68.139  51.637  1.00                  
ATOM    854 3HG2 VAL A  59      62.564  69.606  50.631  1.00                  
ATOM    855  C   VAL A  59      60.164  70.775  51.680  1.00                  
ATOM    856  O   VAL A  59      59.867  71.961  51.873  1.00                  
ATOM    857  N   THR A  60      59.858  70.133  50.550  1.00                  
ATOM    858  H   THR A  60      60.130  69.160  50.474  1.00                  
ATOM    859  CA  THR A  60      59.095  70.751  49.451  1.00                  
ATOM    860  HA  THR A  60      59.678  71.576  49.041  1.00                  
ATOM    861  CB  THR A  60      58.841  69.728  48.328  1.00                  
ATOM    862  HB  THR A  60      58.147  68.967  48.679  1.00                  
ATOM    863  CG2 THR A  60      58.261  70.373  47.073  1.00                  
ATOM    864 1HG2 THR A  60      58.142  69.617  46.296  1.00                  
ATOM    865 2HG2 THR A  60      57.287  70.809  47.287  1.00                  
ATOM    866 3HG2 THR A  60      58.935  71.149  46.711  1.00                  
ATOM    867  OG1 THR A  60      60.037  69.090  47.936  1.00                  
ATOM    868  HG1 THR A  60      60.344  68.508  48.651  1.00                  
ATOM    869  C   THR A  60      57.763  71.325  49.943  1.00                  
ATOM    870  O   THR A  60      57.407  72.477  49.664  1.00                  
ATOM    871  N   LEU A  61      57.058  70.531  50.748  1.00                  
ATOM    872  H   LEU A  61      57.423  69.608  50.950  1.00                  
ATOM    873  CA  LEU A  61      55.790  70.885  51.357  1.00                  
ATOM    874  HA  LEU A  61      55.249  71.513  50.649  1.00                  
ATOM    875  CB  LEU A  61      54.948  69.618  51.597  1.00                  
ATOM    876  HB1 LEU A  61      54.106  69.865  52.244  1.00                  
ATOM    877  HB2 LEU A  61      55.570  68.886  52.109  1.00                  
ATOM    878  CG  LEU A  61      54.354  68.991  50.324  1.00                  
ATOM    879  HG  LEU A  61      55.148  68.788  49.606  1.00                  
ATOM    880  CD1 LEU A  61      53.674  67.666  50.685  1.00                  
ATOM    881 1HD1 LEU A  61      52.843  67.852  51.367  1.00                  
ATOM    882 2HD1 LEU A  61      53.304  67.191  49.781  1.00                  
ATOM    883 3HD1 LEU A  61      54.396  67.018  51.180  1.00                  
ATOM    884  CD2 LEU A  61      53.296  69.882  49.669  1.00                  
ATOM    885 1HD2 LEU A  61      52.847  69.377  48.816  1.00                  
ATOM    886 2HD2 LEU A  61      52.513  70.138  50.385  1.00                  
ATOM    887 3HD2 LEU A  61      53.741  70.808  49.306  1.00                  
ATOM    888  C   LEU A  61      55.907  71.767  52.607  1.00                  
ATOM    889  O   LEU A  61      54.878  72.139  53.137  1.00                  
ATOM    890  N   LEU A  62      57.087  72.157  53.094  1.00                  
ATOM    891  H   LEU A  62      57.920  71.745  52.698  1.00                  
ATOM    892  CA  LEU A  62      57.220  73.204  54.121  1.00                  
ATOM    893  HA  LEU A  62      56.279  73.317  54.657  1.00                  
ATOM    894  CB  LEU A  62      58.319  72.858  55.167  1.00                  
ATOM    895  HB1 LEU A  62      58.381  71.776  55.211  1.00                  
ATOM    896  HB2 LEU A  62      57.958  73.194  56.139  1.00                  
ATOM    897  CG  LEU A  62      59.774  73.345  55.022  1.00                  
ATOM    898  HG  LEU A  62      60.131  73.178  54.011  1.00                  
ATOM    899  CD1 LEU A  62      59.976  74.814  55.391  1.00                  
ATOM    900 1HD1 LEU A  62      61.036  75.059  55.315  1.00                  
ATOM    901 2HD1 LEU A  62      59.439  75.460  54.705  1.00                  
ATOM    902 3HD1 LEU A  62      59.648  74.992  56.414  1.00                  
ATOM    903  CD2 LEU A  62      60.657  72.557  55.993  1.00                  
ATOM    904 1HD2 LEU A  62      61.701  72.838  55.859  1.00                  
ATOM    905 2HD2 LEU A  62      60.360  72.756  57.023  1.00                  
ATOM    906 3HD2 LEU A  62      60.561  71.489  55.803  1.00                  
ATOM    907  C   LEU A  62      57.397  74.543  53.445  1.00                  
ATOM    908  O   LEU A  62      56.776  75.531  53.855  1.00                  
ATOM    909  N   GLN A  63      58.196  74.529  52.374  1.00                  
ATOM    910  H   GLN A  63      58.640  73.658  52.106  1.00                  
ATOM    911  CA  GLN A  63      58.309  75.662  51.481  1.00                  
ATOM    912  HA  GLN A  63      58.724  76.501  52.040  1.00                  
ATOM    913  CB  GLN A  63      59.299  75.302  50.367  1.00                  
ATOM    914  HB1 GLN A  63      58.948  74.405  49.863  1.00                  
ATOM    915  HB2 GLN A  63      60.269  75.077  50.814  1.00                  
ATOM    916  CG  GLN A  63      59.483  76.415  49.327  1.00                  
ATOM    917  HG1 GLN A  63      59.947  77.282  49.797  1.00                  
ATOM    918  HG2 GLN A  63      58.517  76.713  48.917  1.00                  
ATOM    919  CD  GLN A  63      60.350  75.935  48.175  1.00                  
ATOM    920  OE1 GLN A  63      61.456  76.396  47.956  1.00                  
ATOM    921  NE2 GLN A  63      59.890  74.970  47.407  1.00                  
ATOM    922 1HE2 GLN A  63      58.981  74.572  47.574  1.00                  
ATOM    923 2HE2 GLN A  63      60.484  74.693  46.649  1.00                  
ATOM    924  C   GLN A  63      56.942  76.113  50.942  1.00                  
ATOM    925  O   GLN A  63      56.609  77.282  51.125  1.00                  
ATOM    926  N   ASP A  64      56.166  75.209  50.324  1.00                  
ATOM    927  H   ASP A  64      56.520  74.270  50.184  1.00                  
ATOM    928  CA  ASP A  64      54.760  75.483  49.965  1.00                  
ATOM    929  HA  ASP A  64      54.677  76.481  49.533  1.00                  
ATOM    930  CB  ASP A  64      54.306  74.468  48.894  1.00                  
ATOM    931  HB1 ASP A  64      54.663  73.474  49.174  1.00                  
ATOM    932  HB2 ASP A  64      54.774  74.726  47.942  1.00                  
ATOM    933  CG  ASP A  64      52.779  74.406  48.713  1.00                  
ATOM    934  OD1 ASP A  64      52.201  73.423  49.233  1.00                  
ATOM    935  OD2 ASP A  64      52.216  75.317  48.069  1.00                  
ATOM    936  C   ASP A  64      53.855  75.464  51.211  1.00                  
ATOM    937  O   ASP A  64      53.531  76.511  51.775  1.00                  
ATOM    938  N   TYR A  65      53.506  74.270  51.692  1.00                  
ATOM    939  H   TYR A  65      53.782  73.456  51.165  1.00                  
ATOM    940  CA  TYR A  65      52.581  74.027  52.801  1.00                  
ATOM    941  HA  TYR A  65      51.839  74.817  52.697  1.00                  
ATOM    942  CB  TYR A  65      51.784  72.721  52.622  1.00                  
ATOM    943  HB1 TYR A  65      52.399  71.866  52.899  1.00                  
ATOM    944  HB2 TYR A  65      51.521  72.606  51.571  1.00                  
ATOM    945  CG  TYR A  65      50.490  72.706  53.422  1.00                  
ATOM    946  CD1 TYR A  65      50.323  71.803  54.488  1.00                  
ATOM    947  HD1 TYR A  65      51.119  71.113  54.721  1.00                  
ATOM    948  CE1 TYR A  65      49.155  71.836  55.273  1.00                  
ATOM    949  HE1 TYR A  65      49.040  71.162  56.107  1.00                  
ATOM    950  CZ  TYR A  65      48.149  72.782  54.995  1.00                  
ATOM    951  OH  TYR A  65      47.035  72.834  55.767  1.00                  
ATOM    952  HH  TYR A  65      46.444  73.537  55.498  1.00                  
ATOM    953  CE2 TYR A  65      48.308  73.686  53.922  1.00                  
ATOM    954  HE2 TYR A  65      47.547  74.421  53.710  1.00                  
ATOM    955  CD2 TYR A  65      49.475  73.640  53.134  1.00                  
ATOM    956  HD2 TYR A  65      49.606  74.334  52.311  1.00                  
ATOM    957  C   TYR A  65      53.145  74.254  54.203  1.00                  
ATOM    958  O   TYR A  65      52.968  73.460  55.131  1.00                  
ATOM    959  N   GLN A  66      53.718  75.449  54.366  1.00                  
ATOM    960  H   GLN A  66      53.941  75.944  53.508  1.00                  
ATOM    961  CA  GLN A  66      53.589  76.244  55.580  1.00                  
ATOM    962  HA  GLN A  66      53.805  77.275  55.297  1.00                  
ATOM    963  CB  GLN A  66      52.129  76.203  56.091  1.00                  
ATOM    964  HB1 GLN A  66      51.912  75.240  56.552  1.00                  
ATOM    965  HB2 GLN A  66      51.467  76.319  55.231  1.00                  
ATOM    966  CG  GLN A  66      51.781  77.317  57.076  1.00                  
ATOM    967  HG1 GLN A  66      50.698  77.348  57.204  1.00                  
ATOM    968  HG2 GLN A  66      52.106  78.280  56.682  1.00                  
ATOM    969  CD  GLN A  66      52.429  77.064  58.420  1.00                  
ATOM    970  OE1 GLN A  66      53.514  77.561  58.700  1.00                  
ATOM    971  NE2 GLN A  66      51.814  76.265  59.261  1.00                  
ATOM    972 1HE2 GLN A  66      50.947  75.822  59.006  1.00                  
ATOM    973 2HE2 GLN A  66      52.205  76.024  60.159  1.00                  
ATOM    974  C   GLN A  66      54.676  75.758  56.535  1.00                  
ATOM    975  O   GLN A  66      54.665  74.658  57.101  1.00                  
ATOM    976  N   GLN A  67      55.667  76.630  56.669  1.00                  
ATOM    977  H   GLN A  67      55.571  77.493  56.155  1.00                  
ATOM    978  CA  GLN A  67      56.990  76.282  57.161  1.00                  
ATOM    979  HA  GLN A  67      57.380  75.515  56.490  1.00                  
ATOM    980  CB  GLN A  67      57.947  77.490  57.076  1.00                  
ATOM    981  HB1 GLN A  67      58.946  77.144  57.344  1.00                  
ATOM    982  HB2 GLN A  67      57.659  78.236  57.816  1.00                  
ATOM    983  CG  GLN A  67      58.032  78.158  55.681  1.00                  
ATOM    984  HG1 GLN A  67      58.244  77.402  54.929  1.00                  
ATOM    985  HG2 GLN A  67      58.861  78.864  55.676  1.00                  
ATOM    986  CD  GLN A  67      56.766  78.922  55.290  1.00                  
ATOM    987  OE1 GLN A  67      56.106  79.513  56.145  1.00                  
ATOM    988  NE2 GLN A  67      56.309  78.843  54.060  1.00                  
ATOM    989 1HE2 GLN A  67      56.731  78.230  53.367  1.00                  
ATOM    990 2HE2 GLN A  67      55.465  79.331  53.813  1.00                  
ATOM    991  C   GLN A  67      56.944  75.651  58.557  1.00                  
ATOM    992  O   GLN A  67      57.803  74.845  58.892  1.00                  
ATOM    993  N   LYS A  68      55.901  75.952  59.346  1.00                  
ATOM    994  H   LYS A  68      55.162  76.520  58.949  1.00                  
ATOM    995  CA  LYS A  68      55.656  75.317  60.636  1.00                  
ATOM    996  HA  LYS A  68      56.620  75.180  61.132  1.00                  
ATOM    997  CB  LYS A  68      54.807  76.219  61.553  1.00                  
ATOM    998  HB1 LYS A  68      54.613  75.647  62.463  1.00                  
ATOM    999  HB2 LYS A  68      53.838  76.418  61.101  1.00                  
ATOM   1000  CG  LYS A  68      55.478  77.545  61.991  1.00                  
ATOM   1001  HG1 LYS A  68      56.563  77.434  62.010  1.00                  
ATOM   1002  HG2 LYS A  68      55.164  77.723  63.021  1.00                  
ATOM   1003  CD  LYS A  68      55.089  78.814  61.197  1.00                  
ATOM   1004  HD1 LYS A  68      55.171  79.670  61.869  1.00                  
ATOM   1005  HD2 LYS A  68      54.039  78.735  60.913  1.00                  
ATOM   1006  CE  LYS A  68      55.976  79.102  59.972  1.00                  
ATOM   1007  HE1 LYS A  68      56.385  78.162  59.608  1.00                  
ATOM   1008  HE2 LYS A  68      56.822  79.722  60.281  1.00                  
ATOM   1009  NZ  LYS A  68      55.217  79.761  58.877  1.00                  
ATOM   1010  HZ1 LYS A  68      55.762  79.849  58.019  1.00                  
ATOM   1011  HZ2 LYS A  68      54.416  79.179  58.638  1.00                  
ATOM   1012  HZ3 LYS A  68      54.882  80.675  59.146  1.00                  
ATOM   1013  C   LYS A  68      55.084  73.894  60.521  1.00                  
ATOM   1014  O   LYS A  68      55.554  72.999  61.219  1.00                  
ATOM   1015  N   GLN A  69      54.151  73.641  59.603  1.00                  
ATOM   1016  H   GLN A  69      53.922  74.362  58.931  1.00                  
ATOM   1017  CA  GLN A  69      53.564  72.310  59.402  1.00                  
ATOM   1018  HA  GLN A  69      53.424  71.892  60.399  1.00                  
ATOM   1019  CB  GLN A  69      52.167  72.420  58.765  1.00                  
ATOM   1020  HB1 GLN A  69      52.060  71.682  57.969  1.00                  
ATOM   1021  HB2 GLN A  69      52.029  73.408  58.325  1.00                  
ATOM   1022  CG  GLN A  69      51.065  72.164  59.814  1.00                  
ATOM   1023  HG1 GLN A  69      51.058  71.099  60.052  1.00                  
ATOM   1024  HG2 GLN A  69      50.096  72.410  59.381  1.00                  
ATOM   1025  CD  GLN A  69      51.242  72.961  61.112  1.00                  
ATOM   1026  OE1 GLN A  69      51.213  74.184  61.142  1.00                  
ATOM   1027  NE2 GLN A  69      51.501  72.317  62.229  1.00                  
ATOM   1028 1HE2 GLN A  69      51.616  71.305  62.255  1.00                  
ATOM   1029 2HE2 GLN A  69      51.576  72.864  63.067  1.00                  
ATOM   1030  C   GLN A  69      54.477  71.294  58.768  1.00                  
ATOM   1031  O   GLN A  69      54.461  70.121  59.169  1.00                  
ATOM   1032  N   LEU A  70      55.376  71.750  57.902  1.00                  
ATOM   1033  H   LEU A  70      55.285  72.690  57.526  1.00                  
ATOM   1034  CA  LEU A  70      56.365  70.822  57.374  1.00                  
ATOM   1035  HA  LEU A  70      56.114  69.834  57.738  1.00                  
ATOM   1036  CB  LEU A  70      56.128  70.568  55.879  1.00                  
ATOM   1037  HB1 LEU A  70      57.033  70.143  55.466  1.00                  
ATOM   1038  HB2 LEU A  70      55.963  71.542  55.470  1.00                  
ATOM   1039  CG  LEU A  70      54.923  69.744  55.334  1.00                  
ATOM   1040  HG  LEU A  70      54.797  70.097  54.328  1.00                  
ATOM   1041  CD1 LEU A  70      55.154  68.252  55.118  1.00                  
ATOM   1042 1HD1 LEU A  70      54.879  67.987  54.099  1.00                  
ATOM   1043 2HD1 LEU A  70      56.199  68.014  55.271  1.00                  
ATOM   1044 3HD1 LEU A  70      54.527  67.654  55.772  1.00                  
ATOM   1045  CD2 LEU A  70      53.551  69.951  55.970  1.00                  
ATOM   1046 1HD2 LEU A  70      52.794  69.503  55.329  1.00                  
ATOM   1047 2HD2 LEU A  70      53.496  69.481  56.945  1.00                  
ATOM   1048 3HD2 LEU A  70      53.346  71.019  56.041  1.00                  
ATOM   1049  C   LEU A  70      57.765  70.919  58.010  1.00                  
ATOM   1050  O   LEU A  70      58.550  69.997  57.808  1.00                  
ATOM   1051  N   ALA A  71      57.993  71.837  58.968  1.00                  
ATOM   1052  H   ALA A  71      57.404  72.656  59.013  1.00                  
ATOM   1053  CA  ALA A  71      58.911  71.597  60.105  1.00                  
ATOM   1054  HA  ALA A  71      59.866  71.254  59.705  1.00                  
ATOM   1055  CB  ALA A  71      59.174  72.906  60.854  1.00                  
ATOM   1056  HB1 ALA A  71      59.837  72.713  61.699  1.00                  
ATOM   1057  HB2 ALA A  71      59.663  73.619  60.190  1.00                  
ATOM   1058  HB3 ALA A  71      58.240  73.326  61.225  1.00                  
ATOM   1059  C   ALA A  71      58.416  70.501  61.068  1.00                  
ATOM   1060  O   ALA A  71      59.210  69.657  61.471  1.00                  
ATOM   1061  N   GLN A  72      57.121  70.439  61.406  1.00                  
ATOM   1062  H   GLN A  72      56.507  71.200  61.137  1.00                  
ATOM   1063  CA  GLN A  72      56.563  69.319  62.186  1.00                  
ATOM   1064  HA  GLN A  72      57.128  69.219  63.114  1.00                  
ATOM   1065  CB  GLN A  72      55.100  69.636  62.544  1.00                  
ATOM   1066  HB1 GLN A  72      54.541  69.836  61.634  1.00                  
ATOM   1067  HB2 GLN A  72      55.074  70.533  63.164  1.00                  
ATOM   1068  CG  GLN A  72      54.411  68.487  63.298  1.00                  
ATOM   1069  HG1 GLN A  72      54.941  68.316  64.236  1.00                  
ATOM   1070  HG2 GLN A  72      54.455  67.571  62.711  1.00                  
ATOM   1071  CD  GLN A  72      52.941  68.753  63.596  1.00                  
ATOM   1072  OE1 GLN A  72      52.299  69.646  63.060  1.00                  
ATOM   1073  NE2 GLN A  72      52.357  67.967  64.473  1.00                  
ATOM   1074 1HE2 GLN A  72      52.874  67.232  64.926  1.00                  
ATOM   1075 2HE2 GLN A  72      51.390  68.151  64.678  1.00                  
ATOM   1076  C   GLN A  72      56.676  67.999  61.434  1.00                  
ATOM   1077  O   GLN A  72      57.060  66.989  62.014  1.00                  
ATOM   1078  N   SER A  73      56.381  68.002  60.139  1.00                  
ATOM   1079  H   SER A  73      56.007  68.850  59.737  1.00                  
ATOM   1080  CA  SER A  73      56.475  66.795  59.317  1.00                  
ATOM   1081  HA  SER A  73      55.922  66.000  59.802  1.00                  
ATOM   1082  CB  SER A  73      55.761  67.024  58.003  1.00                  
ATOM   1083  HB1 SER A  73      55.737  66.094  57.433  1.00                  
ATOM   1084  HB2 SER A  73      56.295  67.783  57.438  1.00                  
ATOM   1085  OG  SER A  73      54.432  67.445  58.285  1.00                  
ATOM   1086  HG  SER A  73      54.425  68.362  58.610  1.00                  
ATOM   1087  C   SER A  73      57.925  66.346  59.141  1.00                  
ATOM   1088  O   SER A  73      58.198  65.154  59.232  1.00                  
ATOM   1089  N   TYR A  74      58.876  67.281  59.035  1.00                  
ATOM   1090  H   TYR A  74      58.614  68.250  58.894  1.00                  
ATOM   1091  CA  TYR A  74      60.299  66.969  59.170  1.00                  
ATOM   1092  HA  TYR A  74      60.554  66.231  58.408  1.00                  
ATOM   1093  CB  TYR A  74      61.135  68.230  58.899  1.00                  
ATOM   1094  HB1 TYR A  74      61.102  68.893  59.764  1.00                  
ATOM   1095  HB2 TYR A  74      60.698  68.769  58.060  1.00                  
ATOM   1096  CG  TYR A  74      62.583  67.957  58.533  1.00                  
ATOM   1097  CD1 TYR A  74      62.938  67.822  57.177  1.00                  
ATOM   1098  HD1 TYR A  74      62.180  67.925  56.415  1.00                  
ATOM   1099  CE1 TYR A  74      64.267  67.529  56.818  1.00                  
ATOM   1100  HE1 TYR A  74      64.545  67.395  55.783  1.00                  
ATOM   1101  CZ  TYR A  74      65.241  67.349  57.819  1.00                  
ATOM   1102  OH  TYR A  74      66.492  66.960  57.469  1.00                  
ATOM   1103  HH  TYR A  74      67.035  66.764  58.237  1.00                  
ATOM   1104  CE2 TYR A  74      64.899  67.531  59.175  1.00                  
ATOM   1105  HE2 TYR A  74      65.655  67.416  59.938  1.00                  
ATOM   1106  CD2 TYR A  74      63.569  67.836  59.531  1.00                  
ATOM   1107  HD2 TYR A  74      63.298  67.956  60.571  1.00                  
ATOM   1108  C   TYR A  74      60.634  66.357  60.534  1.00                  
ATOM   1109  O   TYR A  74      61.346  65.374  60.565  1.00                  
ATOM   1110  N   GLN A  75      60.104  66.847  61.657  1.00                  
ATOM   1111  H   GLN A  75      59.568  67.708  61.604  1.00                  
ATOM   1112  CA  GLN A  75      60.353  66.251  62.978  1.00                  
ATOM   1113  HA  GLN A  75      61.434  66.190  63.117  1.00                  
ATOM   1114  CB  GLN A  75      59.791  67.175  64.075  1.00                  
ATOM   1115  HB1 GLN A  75      58.728  67.338  63.905  1.00                  
ATOM   1116  HB2 GLN A  75      60.292  68.142  64.010  1.00                  
ATOM   1117  CG  GLN A  75      59.960  66.628  65.506  1.00                  
ATOM   1118  HG1 GLN A  75      59.366  65.723  65.629  1.00                  
ATOM   1119  HG2 GLN A  75      59.577  67.367  66.210  1.00                  
ATOM   1120  CD  GLN A  75      61.415  66.347  65.863  1.00                  
ATOM   1121  OE1 GLN A  75      62.237  67.240  65.928  1.00                  
ATOM   1122  NE2 GLN A  75      61.795  65.109  66.094  1.00                  
ATOM   1123 1HE2 GLN A  75      61.159  64.339  65.969  1.00                  
ATOM   1124 2HE2 GLN A  75      62.774  64.982  66.277  1.00                  
ATOM   1125  C   GLN A  75      59.798  64.826  63.113  1.00                  
ATOM   1126  O   GLN A  75      60.482  63.974  63.678  1.00                  
ATOM   1127  N   ILE A  76      58.598  64.524  62.600  1.00                  
ATOM   1128  H   ILE A  76      58.043  65.258  62.168  1.00                  
ATOM   1129  CA  ILE A  76      58.089  63.143  62.634  1.00                  
ATOM   1130  HA  ILE A  76      58.304  62.766  63.634  1.00                  
ATOM   1131  CB  ILE A  76      56.561  62.990  62.484  1.00                  
ATOM   1132  HB  ILE A  76      56.331  61.925  62.424  1.00                  
ATOM   1133  CG2 ILE A  76      55.885  63.532  63.757  1.00                  
ATOM   1134 1HG2 ILE A  76      54.821  63.292  63.748  1.00                  
ATOM   1135 2HG2 ILE A  76      56.318  63.060  64.639  1.00                  
ATOM   1136 3HG2 ILE A  76      56.015  64.612  63.823  1.00                  
ATOM   1137  CG1 ILE A  76      56.030  63.664  61.213  1.00                  
ATOM   1138 1HG1 ILE A  76      56.501  63.209  60.341  1.00                  
ATOM   1139 2HG1 ILE A  76      56.318  64.703  61.262  1.00                  
ATOM   1140  CD1 ILE A  76      54.512  63.605  61.026  1.00                  
ATOM   1141  HD1 ILE A  76      54.261  64.073  60.077  1.00                  
ATOM   1142  HD2 ILE A  76      54.173  62.569  61.022  1.00                  
ATOM   1143  HD3 ILE A  76      54.003  64.157  61.815  1.00                  
ATOM   1144  C   ILE A  76      58.885  62.200  61.728  1.00                  
ATOM   1145  O   ILE A  76      59.282  61.117  62.174  1.00                  
ATOM   1146  N   GLN A  77      59.236  62.645  60.519  1.00                  
ATOM   1147  H   GLN A  77      58.886  63.543  60.199  1.00                  
ATOM   1148  CA  GLN A  77      60.168  61.913  59.660  1.00                  
ATOM   1149  HA  GLN A  77      59.746  60.932  59.431  1.00                  
ATOM   1150  CB  GLN A  77      60.402  62.665  58.337  1.00                  
ATOM   1151  HB1 GLN A  77      61.183  62.148  57.779  1.00                  
ATOM   1152  HB2 GLN A  77      60.770  63.664  58.571  1.00                  
ATOM   1153  CG  GLN A  77      59.177  62.809  57.424  1.00                  
ATOM   1154  HG1 GLN A  77      59.363  63.641  56.749  1.00                  
ATOM   1155  HG2 GLN A  77      58.290  63.039  58.008  1.00                  
ATOM   1156  CD  GLN A  77      58.891  61.586  56.564  1.00                  
ATOM   1157  OE1 GLN A  77      59.634  61.261  55.656  1.00                  
ATOM   1158  NE2 GLN A  77      57.783  60.926  56.814  1.00                  
ATOM   1159 1HE2 GLN A  77      57.158  61.189  57.550  1.00                  
ATOM   1160 2HE2 GLN A  77      57.452  60.217  56.148  1.00                  
ATOM   1161  C   GLN A  77      61.523  61.681  60.338  1.00                  
ATOM   1162  O   GLN A  77      62.116  60.625  60.164  1.00                  
ATOM   1163  N   GLN A  78      62.034  62.645  61.108  1.00                  
ATOM   1164  H   GLN A  78      61.547  63.538  61.141  1.00                  
ATOM   1165  CA  GLN A  78      63.330  62.557  61.779  1.00                  
ATOM   1166  HA  GLN A  78      64.016  62.064  61.094  1.00                  
ATOM   1167  CB  GLN A  78      63.925  63.938  62.073  1.00                  
ATOM   1168  HB1 GLN A  78      64.783  63.824  62.737  1.00                  
ATOM   1169  HB2 GLN A  78      63.181  64.549  62.585  1.00                  
ATOM   1170  CG  GLN A  78      64.400  64.667  60.800  1.00                  
ATOM   1171  HG1 GLN A  78      64.636  65.686  61.095  1.00                  
ATOM   1172  HG2 GLN A  78      63.606  64.704  60.060  1.00                  
ATOM   1173  CD  GLN A  78      65.637  64.071  60.132  1.00                  
ATOM   1174  OE1 GLN A  78      66.758  64.467  60.393  1.00                  
ATOM   1175  NE2 GLN A  78      65.492  63.133  59.218  1.00                  
ATOM   1176 1HE2 GLN A  78      64.581  62.801  58.956  1.00                  
ATOM   1177 2HE2 GLN A  78      66.344  62.744  58.849  1.00                  
ATOM   1178  C   GLN A  78      63.311  61.642  63.015  1.00                  
ATOM   1179  O   GLN A  78      64.268  60.905  63.243  1.00                  
ATOM   1180  N   ALA A  79      62.201  61.584  63.751  1.00                  
ATOM   1181  H   ALA A  79      61.454  62.239  63.551  1.00                  
ATOM   1182  CA  ALA A  79      61.986  60.583  64.791  1.00                  
ATOM   1183  HA  ALA A  79      62.821  60.619  65.495  1.00                  
ATOM   1184  CB  ALA A  79      60.700  60.934  65.548  1.00                  
ATOM   1185  HB1 ALA A  79      60.535  60.207  66.345  1.00                  
ATOM   1186  HB2 ALA A  79      60.789  61.926  65.991  1.00                  
ATOM   1187  HB3 ALA A  79      59.844  60.918  64.873  1.00                  
ATOM   1188  C   ALA A  79      61.935  59.158  64.212  1.00                  
ATOM   1189  O   ALA A  79      62.569  58.244  64.736  1.00                  
ATOM   1190  N   VAL A  80      61.248  58.975  63.081  1.00                  
ATOM   1191  H   VAL A  80      60.712  59.754  62.711  1.00                  
ATOM   1192  CA  VAL A  80      61.237  57.700  62.341  1.00                  
ATOM   1193  HA  VAL A  80      60.941  56.906  63.027  1.00                  
ATOM   1194  CB  VAL A  80      60.160  57.788  61.232  1.00                  
ATOM   1195  HB  VAL A  80      60.245  58.752  60.730  1.00                  
ATOM   1196  CG1 VAL A  80      60.252  56.706  60.156  1.00                  
ATOM   1197 1HG1 VAL A  80      59.385  56.764  59.495  1.00                  
ATOM   1198 2HG1 VAL A  80      61.137  56.875  59.548  1.00                  
ATOM   1199 3HG1 VAL A  80      60.283  55.717  60.613  1.00                  
ATOM   1200  CG2 VAL A  80      58.768  57.696  61.866  1.00                  
ATOM   1201 1HG2 VAL A  80      58.001  57.821  61.100  1.00                  
ATOM   1202 2HG2 VAL A  80      58.634  56.727  62.347  1.00                  
ATOM   1203 3HG2 VAL A  80      58.632  58.482  62.608  1.00                  
ATOM   1204  C   VAL A  80      62.617  57.293  61.795  1.00                  
ATOM   1205  O   VAL A  80      62.960  56.105  61.817  1.00                  
ATOM   1206  N   PHE A  81      63.422  58.257  61.342  1.00                  
ATOM   1207  H   PHE A  81      63.032  59.191  61.273  1.00                  
ATOM   1208  CA  PHE A  81      64.797  58.067  60.866  1.00                  
ATOM   1209  HA  PHE A  81      64.802  57.286  60.107  1.00                  
ATOM   1210  CB  PHE A  81      65.249  59.375  60.195  1.00                  
ATOM   1211  HB1 PHE A  81      65.250  60.169  60.939  1.00                  
ATOM   1212  HB2 PHE A  81      64.515  59.642  59.434  1.00                  
ATOM   1213  CG  PHE A  81      66.616  59.344  59.541  1.00                  
ATOM   1214  CD1 PHE A  81      67.766  59.609  60.308  1.00                  
ATOM   1215  HD1 PHE A  81      67.681  59.807  61.368  1.00                  
ATOM   1216  CE1 PHE A  81      69.034  59.606  59.704  1.00                  
ATOM   1217  HE1 PHE A  81      69.915  59.797  60.301  1.00                  
ATOM   1218  CZ  PHE A  81      69.158  59.351  58.328  1.00                  
ATOM   1219  HZ  PHE A  81      70.137  59.339  57.869  1.00                  
ATOM   1220  CE2 PHE A  81      68.011  59.102  57.555  1.00                  
ATOM   1221  HE2 PHE A  81      68.116  58.903  56.496  1.00                  
ATOM   1222  CD2 PHE A  81      66.741  59.094  58.160  1.00                  
ATOM   1223  HD2 PHE A  81      65.863  58.889  57.560  1.00                  
ATOM   1224  C   PHE A  81      65.757  57.626  61.982  1.00                  
ATOM   1225  O   PHE A  81      66.472  56.640  61.812  1.00                  
ATOM   1226  N   GLU A  82      65.711  58.291  63.142  1.00                  
ATOM   1227  H   GLU A  82      65.132  59.124  63.203  1.00                  
ATOM   1228  CA  GLU A  82      66.417  57.850  64.356  1.00                  
ATOM   1229  HA  GLU A  82      67.489  57.823  64.155  1.00                  
ATOM   1230  CB  GLU A  82      66.128  58.815  65.529  1.00                  
ATOM   1231  HB1 GLU A  82      66.059  58.245  66.458  1.00                  
ATOM   1232  HB2 GLU A  82      65.159  59.295  65.380  1.00                  
ATOM   1233  CG  GLU A  82      67.196  59.896  65.739  1.00                  
ATOM   1234  HG1 GLU A  82      66.846  60.589  66.506  1.00                  
ATOM   1235  HG2 GLU A  82      67.330  60.454  64.809  1.00                  
ATOM   1236  CD  GLU A  82      68.520  59.267  66.182  1.00                  
ATOM   1237  OE1 GLU A  82      68.720  58.956  67.380  1.00                  
ATOM   1238  OE2 GLU A  82      69.357  58.954  65.311  1.00                  
ATOM   1239  C   GLU A  82      66.010  56.434  64.768  1.00                  
ATOM   1240  O   GLU A  82      66.865  55.583  65.015  1.00                  
ATOM   1241  N   SER A  83      64.704  56.161  64.801  1.00                  
ATOM   1242  H   SER A  83      64.054  56.919  64.611  1.00                  
ATOM   1243  CA  SER A  83      64.160  54.862  65.195  1.00                  
ATOM   1244  HA  SER A  83      64.481  54.655  66.215  1.00                  
ATOM   1245  CB  SER A  83      62.628  54.954  65.197  1.00                  
ATOM   1246  HB1 SER A  83      62.255  54.998  64.174  1.00                  
ATOM   1247  HB2 SER A  83      62.330  55.864  65.720  1.00                  
ATOM   1248  OG  SER A  83      62.051  53.859  65.871  1.00                  
ATOM   1249  HG  SER A  83      61.388  54.207  66.493  1.00                  
ATOM   1250  C   SER A  83      64.682  53.721  64.315  1.00                  
ATOM   1251  O   SER A  83      65.191  52.717  64.824  1.00                  
ATOM   1252  N   GLN A  84      64.677  53.909  62.989  1.00                  
ATOM   1253  H   GLN A  84      64.267  54.757  62.615  1.00                  
ATOM   1254  CA  GLN A  84      65.203  52.892  62.077  1.00                  
ATOM   1255  HA  GLN A  84      64.891  51.928  62.480  1.00                  
ATOM   1256  CB  GLN A  84      64.539  52.977  60.704  1.00                  
ATOM   1257  HB1 GLN A  84      63.460  53.015  60.856  1.00                  
ATOM   1258  HB2 GLN A  84      64.760  52.068  60.145  1.00                  
ATOM   1259  CG  GLN A  84      64.978  54.172  59.855  1.00                  
ATOM   1260  HG1 GLN A  84      65.975  53.995  59.453  1.00                  
ATOM   1261  HG2 GLN A  84      64.994  55.067  60.466  1.00                  
ATOM   1262  CD  GLN A  84      63.992  54.370  58.722  1.00                  
ATOM   1263  OE1 GLN A  84      64.206  53.970  57.591  1.00                  
ATOM   1264  NE2 GLN A  84      62.857  54.967  58.998  1.00                  
ATOM   1265 1HE2 GLN A  84      62.671  55.277  59.943  1.00                  
ATOM   1266 2HE2 GLN A  84      62.171  54.992  58.267  1.00                  
ATOM   1267  C   GLN A  84      66.739  52.814  62.007  1.00                  
ATOM   1268  O   GLN A  84      67.260  51.729  61.743  1.00                  
ATOM   1269  N   ASN A  85      67.484  53.886  62.316  1.00                  
ATOM   1270  H   ASN A  85      67.024  54.776  62.482  1.00                  
ATOM   1271  CA  ASN A  85      68.921  53.775  62.596  1.00                  
ATOM   1272  HA  ASN A  85      69.407  53.333  61.730  1.00                  
ATOM   1273  CB  ASN A  85      69.534  55.175  62.807  1.00                  
ATOM   1274  HB1 ASN A  85      68.898  55.760  63.470  1.00                  
ATOM   1275  HB2 ASN A  85      69.582  55.693  61.850  1.00                  
ATOM   1276  CG  ASN A  85      70.931  55.153  63.421  1.00                  
ATOM   1277  OD1 ASN A  85      71.205  55.810  64.412  1.00                  
ATOM   1278  ND2 ASN A  85      71.857  54.382  62.901  1.00                  
ATOM   1279 1HD2 ASN A  85      71.658  53.712  62.180  1.00                  
ATOM   1280 2HD2 ASN A  85      72.742  54.325  63.375  1.00                  
ATOM   1281  C   ASN A  85      69.165  52.850  63.793  1.00                  
ATOM   1282  O   ASN A  85      69.939  51.905  63.685  1.00                  
ATOM   1283  N   LYS A  86      68.472  53.072  64.914  1.00                  
ATOM   1284  H   LYS A  86      67.813  53.849  64.934  1.00                  
ATOM   1285  CA  LYS A  86      68.681  52.278  66.131  1.00                  
ATOM   1286  HA  LYS A  86      69.751  52.250  66.342  1.00                  
ATOM   1287  CB  LYS A  86      67.980  52.937  67.336  1.00                  
ATOM   1288  HB1 LYS A  86      67.772  52.163  68.078  1.00                  
ATOM   1289  HB2 LYS A  86      67.026  53.374  67.032  1.00                  
ATOM   1290  CG  LYS A  86      68.862  54.005  68.023  1.00                  
ATOM   1291  HG1 LYS A  86      69.814  53.539  68.284  1.00                  
ATOM   1292  HG2 LYS A  86      68.378  54.308  68.951  1.00                  
ATOM   1293  CD  LYS A  86      69.138  55.267  67.187  1.00                  
ATOM   1294  HD1 LYS A  86      68.233  55.873  67.132  1.00                  
ATOM   1295  HD2 LYS A  86      69.435  54.987  66.182  1.00                  
ATOM   1296  CE  LYS A  86      70.268  56.111  67.777  1.00                  
ATOM   1297  HE1 LYS A  86      71.108  55.454  68.016  1.00                  
ATOM   1298  HE2 LYS A  86      69.912  56.593  68.691  1.00                  
ATOM   1299  NZ  LYS A  86      70.708  57.142  66.810  1.00                  
ATOM   1300  HZ1 LYS A  86      69.954  57.821  66.642  1.00                  
ATOM   1301  HZ2 LYS A  86      71.481  57.691  67.135  1.00                  
ATOM   1302  HZ3 LYS A  86      70.919  56.751  65.894  1.00                  
ATOM   1303  C   LYS A  86      68.311  50.803  65.921  1.00                  
ATOM   1304  O   LYS A  86      69.069  49.926  66.343  1.00                  
ATOM   1305  N   ALA A  87      67.245  50.528  65.167  1.00                  
ATOM   1306  H   ALA A  87      66.632  51.288  64.900  1.00                  
ATOM   1307  CA  ALA A  87      66.935  49.172  64.711  1.00                  
ATOM   1308  HA  ALA A  87      66.858  48.523  65.588  1.00                  
ATOM   1309  CB  ALA A  87      65.566  49.189  64.023  1.00                  
ATOM   1310  HB1 ALA A  87      65.278  48.167  63.774  1.00                  
ATOM   1311  HB2 ALA A  87      64.817  49.610  64.696  1.00                  
ATOM   1312  HB3 ALA A  87      65.609  49.781  63.111  1.00                  
ATOM   1313  C   ALA A  87      68.006  48.546  63.787  1.00                  
ATOM   1314  O   ALA A  87      68.304  47.363  63.926  1.00                  
ATOM   1315  N   ILE A  88      68.626  49.286  62.852  1.00                  
ATOM   1316  H   ILE A  88      68.377  50.259  62.716  1.00                  
ATOM   1317  CA  ILE A  88      69.711  48.682  62.052  1.00                  
ATOM   1318  HA  ILE A  88      69.381  47.666  61.840  1.00                  
ATOM   1319  CB  ILE A  88      69.880  49.317  60.650  1.00                  
ATOM   1320  HB  ILE A  88      68.879  49.396  60.222  1.00                  
ATOM   1321  CG2 ILE A  88      70.479  50.722  60.693  1.00                  
ATOM   1322 1HG2 ILE A  88      71.470  50.718  61.144  1.00                  
ATOM   1323 2HG2 ILE A  88      70.532  51.162  59.699  1.00                  
ATOM   1324 3HG2 ILE A  88      69.827  51.348  61.285  1.00                  
ATOM   1325  CG1 ILE A  88      70.697  48.382  59.728  1.00                  
ATOM   1326 1HG1 ILE A  88      70.290  47.372  59.798  1.00                  
ATOM   1327 2HG1 ILE A  88      71.733  48.349  60.059  1.00                  
ATOM   1328  CD1 ILE A  88      70.683  48.778  58.246  1.00                  
ATOM   1329  HD1 ILE A  88      71.222  49.712  58.096  1.00                  
ATOM   1330  HD2 ILE A  88      71.171  47.999  57.662  1.00                  
ATOM   1331  HD3 ILE A  88      69.656  48.890  57.904  1.00                  
ATOM   1332  C   ILE A  88      71.025  48.489  62.848  1.00                  
ATOM   1333  O   ILE A  88      71.831  47.611  62.521  1.00                  
ATOM   1334  N   GLU A  89      71.263  49.250  63.921  1.00                  
ATOM   1335  H   GLU A  89      70.628  50.019  64.118  1.00                  
ATOM   1336  CA  GLU A  89      72.350  48.980  64.880  1.00                  
ATOM   1337  HA  GLU A  89      73.273  48.800  64.338  1.00                  
ATOM   1338  CB  GLU A  89      72.585  50.172  65.834  1.00                  
ATOM   1339  HB1 GLU A  89      73.413  49.903  66.492  1.00                  
ATOM   1340  HB2 GLU A  89      71.708  50.324  66.462  1.00                  
ATOM   1341  CG  GLU A  89      72.947  51.515  65.166  1.00                  
ATOM   1342  HG1 GLU A  89      73.519  52.117  65.875  1.00                  
ATOM   1343  HG2 GLU A  89      72.035  52.068  64.953  1.00                  
ATOM   1344  CD  GLU A  89      73.757  51.323  63.881  1.00                  
ATOM   1345  OE1 GLU A  89      74.804  50.638  63.940  1.00                  
ATOM   1346  OE2 GLU A  89      73.281  51.674  62.775  1.00                  
ATOM   1347  C   GLU A  89      72.121  47.692  65.678  1.00                  
ATOM   1348  O   GLU A  89      73.025  46.845  65.738  1.00                  
ATOM   1349  N   GLU A  90      70.900  47.497  66.193  1.00                  
ATOM   1350  H   GLU A  90      70.206  48.237  66.117  1.00                  
ATOM   1351  CA  GLU A  90      70.471  46.205  66.744  1.00                  
ATOM   1352  HA  GLU A  90      71.065  45.993  67.633  1.00                  
ATOM   1353  CB  GLU A  90      68.999  46.301  67.187  1.00                  
ATOM   1354  HB1 GLU A  90      68.414  46.820  66.430  1.00                  
ATOM   1355  HB2 GLU A  90      68.972  46.918  68.087  1.00                  
ATOM   1356  CG  GLU A  90      68.316  44.962  67.514  1.00                  
ATOM   1357  HG1 GLU A  90      67.500  45.159  68.213  1.00                  
ATOM   1358  HG2 GLU A  90      69.028  44.304  68.018  1.00                  
ATOM   1359  CD  GLU A  90      67.734  44.291  66.259  1.00                  
ATOM   1360  OE1 GLU A  90      66.743  44.832  65.723  1.00                  
ATOM   1361  OE2 GLU A  90      68.302  43.265  65.821  1.00                  
ATOM   1362  C   GLU A  90      70.763  45.057  65.760  1.00                  
ATOM   1363  O   GLU A  90      71.547  44.153  66.081  1.00                  
ATOM   1364  N   LYS A  91      70.259  45.171  64.520  1.00                  
ATOM   1365  H   LYS A  91      69.555  45.892  64.376  1.00                  
ATOM   1366  CA  LYS A  91      70.435  44.174  63.452  1.00                  
ATOM   1367  HA  LYS A  91      69.962  43.253  63.806  1.00                  
ATOM   1368  CB  LYS A  91      69.670  44.666  62.202  1.00                  
ATOM   1369  HB1 LYS A  91      70.230  45.480  61.741  1.00                  
ATOM   1370  HB2 LYS A  91      68.713  45.068  62.544  1.00                  
ATOM   1371  CG  LYS A  91      69.367  43.591  61.142  1.00                  
ATOM   1372  HG1 LYS A  91      68.900  42.735  61.631  1.00                  
ATOM   1373  HG2 LYS A  91      70.297  43.266  60.673  1.00                  
ATOM   1374  CD  LYS A  91      68.403  44.135  60.063  1.00                  
ATOM   1375  HD1 LYS A  91      68.882  44.963  59.538  1.00                  
ATOM   1376  HD2 LYS A  91      67.508  44.513  60.561  1.00                  
ATOM   1377  CE  LYS A  91      67.980  43.057  59.044  1.00                  
ATOM   1378  HE1 LYS A  91      67.607  42.194  59.601  1.00                  
ATOM   1379  HE2 LYS A  91      68.858  42.739  58.475  1.00                  
ATOM   1380  NZ  LYS A  91      66.917  43.536  58.116  1.00                  
ATOM   1381  HZ1 LYS A  91      66.571  42.829  57.463  1.00                  
ATOM   1382  HZ2 LYS A  91      66.104  43.866  58.607  1.00                  
ATOM   1383  HZ3 LYS A  91      67.218  44.259  57.463  1.00                  
ATOM   1384  C   LYS A  91      71.912  43.843  63.185  1.00                  
ATOM   1385  O   LYS A  91      72.254  42.692  62.905  1.00                  
ATOM   1386  N   LYS A  92      72.818  44.827  63.314  1.00                  
ATOM   1387  H   LYS A  92      72.470  45.740  63.579  1.00                  
ATOM   1388  CA  LYS A  92      74.275  44.609  63.187  1.00                  
ATOM   1389  HA  LYS A  92      74.442  43.936  62.346  1.00                  
ATOM   1390  CB  LYS A  92      74.993  45.936  62.872  1.00                  
ATOM   1391  HB1 LYS A  92      76.054  45.819  63.099  1.00                  
ATOM   1392  HB2 LYS A  92      74.595  46.737  63.497  1.00                  
ATOM   1393  CG  LYS A  92      74.865  46.306  61.381  1.00                  
ATOM   1394  HG1 LYS A  92      73.816  46.451  61.122  1.00                  
ATOM   1395  HG2 LYS A  92      75.233  45.463  60.794  1.00                  
ATOM   1396  CD  LYS A  92      75.691  47.548  60.990  1.00                  
ATOM   1397  HD1 LYS A  92      76.284  47.300  60.108  1.00                  
ATOM   1398  HD2 LYS A  92      76.395  47.803  61.786  1.00                  
ATOM   1399  CE  LYS A  92      74.846  48.784  60.646  1.00                  
ATOM   1400  HE1 LYS A  92      74.175  48.543  59.817  1.00                  
ATOM   1401  HE2 LYS A  92      75.518  49.584  60.324  1.00                  
ATOM   1402  NZ  LYS A  92      74.066  49.247  61.808  1.00                  
ATOM   1403  HZ1 LYS A  92      73.643  50.171  61.693  1.00                  
ATOM   1404  HZ2 LYS A  92      73.349  48.589  62.096  1.00                  
ATOM   1405  HZ3 LYS A  92      74.661  49.445  62.618  1.00                  
ATOM   1406  C   LYS A  92      74.941  43.891  64.375  1.00                  
ATOM   1407  O   LYS A  92      75.763  42.995  64.147  1.00                  
ATOM   1408  N   ALA A  93      74.608  44.219  65.626  1.00                  
ATOM   1409  H   ALA A  93      73.907  44.938  65.779  1.00                  
ATOM   1410  CA  ALA A  93      75.137  43.461  66.778  1.00                  
ATOM   1411  HA  ALA A  93      76.225  43.419  66.718  1.00                  
ATOM   1412  CB  ALA A  93      74.749  44.221  68.054  1.00                  
ATOM   1413  HB1 ALA A  93      75.137  43.695  68.926  1.00                  
ATOM   1414  HB2 ALA A  93      75.167  45.228  68.025  1.00                  
ATOM   1415  HB3 ALA A  93      73.662  44.292  68.130  1.00                  
ATOM   1416  C   ALA A  93      74.600  42.017  66.800  1.00                  
ATOM   1417  O   ALA A  93      75.368  41.076  67.016  1.00                  
ATOM   1418  N   ALA A  94      73.311  41.838  66.489  1.00                  
ATOM   1419  H   ALA A  94      72.722  42.657  66.347  1.00                  
ATOM   1420  CA  ALA A  94      72.679  40.528  66.355  1.00                  
ATOM   1421  HA  ALA A  94      72.745  40.011  67.313  1.00                  
ATOM   1422  CB  ALA A  94      71.195  40.739  66.025  1.00                  
ATOM   1423  HB1 ALA A  94      70.687  39.775  65.977  1.00                  
ATOM   1424  HB2 ALA A  94      70.721  41.348  66.797  1.00                  
ATOM   1425  HB3 ALA A  94      71.086  41.247  65.067  1.00                  
ATOM   1426  C   ALA A  94      73.376  39.646  65.304  1.00                  
ATOM   1427  O   ALA A  94      73.670  38.478  65.569  1.00                  
ATOM   1428  N   ALA A  95      73.726  40.215  64.144  1.00                  
ATOM   1429  H   ALA A  95      73.402  41.155  63.950  1.00                  
ATOM   1430  CA  ALA A  95      74.498  39.518  63.117  1.00                  
ATOM   1431  HA  ALA A  95      73.955  38.615  62.836  1.00                  
ATOM   1432  CB  ALA A  95      74.591  40.417  61.878  1.00                  
ATOM   1433  HB1 ALA A  95      75.133  39.893  61.090  1.00                  
ATOM   1434  HB2 ALA A  95      73.590  40.655  61.519  1.00                  
ATOM   1435  HB3 ALA A  95      75.117  41.341  62.119  1.00                  
ATOM   1436  C   ALA A  95      75.895  39.075  63.598  1.00                  
ATOM   1437  O   ALA A  95      76.333  37.964  63.304  1.00                  
ATOM   1438  N   THR A  96      76.578  39.919  64.377  1.00                  
ATOM   1439  H   THR A  96      76.150  40.810  64.589  1.00                  
ATOM   1440  CA  THR A  96      77.899  39.615  64.959  1.00                  
ATOM   1441  HA  THR A  96      78.572  39.306  64.158  1.00                  
ATOM   1442  CB  THR A  96      78.490  40.871  65.623  1.00                  
ATOM   1443  HB  THR A  96      77.911  41.121  66.511  1.00                  
ATOM   1444  CG2 THR A  96      79.955  40.691  66.019  1.00                  
ATOM   1445 1HG2 THR A  96      80.336  41.627  66.427  1.00                  
ATOM   1446 2HG2 THR A  96      80.047  39.916  66.779  1.00                  
ATOM   1447 3HG2 THR A  96      80.544  40.415  65.145  1.00                  
ATOM   1448  OG1 THR A  96      78.451  41.968  64.733  1.00                  
ATOM   1449  HG1 THR A  96      77.530  42.198  64.550  1.00                  
ATOM   1450  C   THR A  96      77.827  38.470  65.970  1.00                  
ATOM   1451  O   THR A  96      78.718  37.625  66.002  1.00                  
ATOM   1452  N   ALA A  97      76.751  38.391  66.760  1.00                  
ATOM   1453  H   ALA A  97      76.062  39.134  66.719  1.00                  
ATOM   1454  CA  ALA A  97      76.486  37.248  67.632  1.00                  
ATOM   1455  HA  ALA A  97      77.379  37.054  68.228  1.00                  
ATOM   1456  CB  ALA A  97      75.341  37.611  68.586  1.00                  
ATOM   1457  HB1 ALA A  97      75.180  36.791  69.287  1.00                  
ATOM   1458  HB2 ALA A  97      75.596  38.512  69.145  1.00                  
ATOM   1459  HB3 ALA A  97      74.422  37.786  68.026  1.00                  
ATOM   1460  C   ALA A  97      76.182  35.960  66.835  1.00                  
ATOM   1461  O   ALA A  97      76.726  34.896  67.135  1.00                  
ATOM   1462  N   ALA A  98      75.344  36.056  65.796  1.00                  
ATOM   1463  H   ALA A  98      74.900  36.950  65.616  1.00                  
ATOM   1464  CA  ALA A  98      74.967  34.925  64.942  1.00                  
ATOM   1465  HA  ALA A  98      74.565  34.136  65.581  1.00                  
ATOM   1466  CB  ALA A  98      73.853  35.385  63.995  1.00                  
ATOM   1467  HB1 ALA A  98      73.508  34.537  63.402  1.00                  
ATOM   1468  HB2 ALA A  98      73.015  35.782  64.571  1.00                  
ATOM   1469  HB3 ALA A  98      74.229  36.159  63.326  1.00                  
ATOM   1470  C   ALA A  98      76.140  34.302  64.154  1.00                  
ATOM   1471  O   ALA A  98      76.100  33.118  63.827  1.00                  
ATOM   1472  N   LEU A  99      77.188  35.084  63.874  1.00                  
ATOM   1473  H   LEU A  99      77.110  36.060  64.126  1.00                  
ATOM   1474  CA  LEU A  99      78.386  34.686  63.123  1.00                  
ATOM   1475  HA  LEU A  99      78.058  34.296  62.159  1.00                  
ATOM   1476  CB  LEU A  99      79.197  35.977  62.892  1.00                  
ATOM   1477  HB1 LEU A  99      79.520  36.353  63.863  1.00                  
ATOM   1478  HB2 LEU A  99      78.527  36.720  62.458  1.00                  
ATOM   1479  CG  LEU A  99      80.439  35.889  61.986  1.00                  
ATOM   1480  HG  LEU A  99      81.196  35.258  62.452  1.00                  
ATOM   1481  CD1 LEU A  99      80.121  35.350  60.590  1.00                  
ATOM   1482 1HD1 LEU A  99      81.014  35.393  59.967  1.00                  
ATOM   1483 2HD1 LEU A  99      79.808  34.308  60.662  1.00                  
ATOM   1484 3HD1 LEU A  99      79.328  35.939  60.133  1.00                  
ATOM   1485  CD2 LEU A  99      81.020  37.298  61.834  1.00                  
ATOM   1486 1HD2 LEU A  99      81.922  37.259  61.226  1.00                  
ATOM   1487 2HD2 LEU A  99      80.292  37.956  61.359  1.00                  
ATOM   1488 3HD2 LEU A  99      81.278  37.694  62.816  1.00                  
ATOM   1489  C   LEU A  99      79.232  33.577  63.789  1.00                  
ATOM   1490  O   LEU A  99      80.095  32.997  63.135  1.00                  
ATOM   1491  N   VAL A 100      78.999  33.272  65.071  1.00                  
ATOM   1492  H   VAL A 100      78.274  33.799  65.543  1.00                  
ATOM   1493  CA  VAL A 100      79.792  32.309  65.862  1.00                  
ATOM   1494  HA  VAL A 100      80.316  31.630  65.190  1.00                  
ATOM   1495  CB  VAL A 100      80.842  33.035  66.734  1.00                  
ATOM   1496  HB  VAL A 100      81.341  32.294  67.359  1.00                  
ATOM   1497  CG1 VAL A 100      81.926  33.700  65.876  1.00                  
ATOM   1498 1HG1 VAL A 100      82.717  34.086  66.518  1.00                  
ATOM   1499 2HG1 VAL A 100      82.353  32.967  65.191  1.00                  
ATOM   1500 3HG1 VAL A 100      81.504  34.521  65.297  1.00                  
ATOM   1501  CG2 VAL A 100      80.232  34.101  67.658  1.00                  
ATOM   1502 1HG2 VAL A 100      81.012  34.519  68.294  1.00                  
ATOM   1503 2HG2 VAL A 100      79.785  34.908  67.074  1.00                  
ATOM   1504 3HG2 VAL A 100      79.468  33.655  68.295  1.00                  
ATOM   1505  C   VAL A 100      78.880  31.444  66.731  1.00                  
ATOM   1506  O   VAL A 100      77.653  31.537  66.767  1.00                  
TER
END
