# Supplementary material for: Effective Identification of Bacterial Type III Secretion Signals Using Joint Element Features
Source: PLoS One. 2013 Apr 4;8(4):e59754. doi: 10.1371/journal.pone.0059754 (PMC3617162; doi:10.1371/journal.pone.0059754)
Supplement: Zip file S1 — Predicted 3D structure of T3S and non-T3S signal sequences. (ZIP) [file pone.0059754.s017.zip › Supplemental_Zip_FileS1.Predicted_structure/Pos/model53.pdb]

HEADER protein
METHOD
METHOD    The models are generated by I-TASSER which combines the
METHOD    methods of threading, ab initio modeling and structural
METHOD    refinement. The procedure is fully automated.
METHOD
METHOD    Please cite following articles when you use the I-TASSER server:
METHOD 1. Ambrish Roy, Alper Kucukural, Yang Zhang. I-TASSER: a unified
METHOD    platform for automated protein structure and function prediction.
METHOD    Nature Protocols, vol 5, 725-738 (2010). 
METHOD 2. Yang Zhang. I-TASSER server for protein 3D structure prediction.
METHOD    BMC Bioinformatics, vol 9, 40 (2008).
METHOD
MODEL  1
REMARK PARENT N/A
ATOM      1  N   GLY A   1      63.800  49.460  66.211  1.00 30.30           N
ATOM      2  CA  GLY A   1      62.428  48.934  66.062  1.00 30.30           C
ATOM      3  C   GLY A   1      62.421  47.913  64.978  1.00 30.30           C
ATOM      4  O   GLY A   1      63.084  46.886  65.072  1.00 30.30           O
ATOM      5  N   CYS A   2      61.597  48.134  63.945  1.00 62.81           N
ATOM      6  CA  CYS A   2      61.550  47.293  62.789  1.00 62.81           C
ATOM      7  CB  CYS A   2      60.304  47.533  61.916  1.00 62.81           C
ATOM      8  SG  CYS A   2      60.313  49.185  61.155  1.00 62.81           S
ATOM      9  C   CYS A   2      62.735  47.603  61.938  1.00 62.81           C
ATOM     10  O   CYS A   2      63.097  46.801  61.079  1.00 62.81           O
ATOM     11  N   VAL A   3      63.349  48.789  62.165  1.00 73.85           N
ATOM     12  CA  VAL A   3      64.389  49.334  61.333  1.00 73.85           C
ATOM     13  CB  VAL A   3      65.064  50.512  61.980  1.00 73.85           C
ATOM     14  CG1 VAL A   3      66.198  51.011  61.069  1.00 73.85           C
ATOM     15  CG2 VAL A   3      63.990  51.577  62.275  1.00 73.85           C
ATOM     16  C   VAL A   3      65.395  48.255  61.142  1.00 73.85           C
ATOM     17  O   VAL A   3      65.835  47.979  60.029  1.00 73.85           O
ATOM     18  N   SER A   4      65.769  47.603  62.242  1.00190.84           N
ATOM     19  CA  SER A   4      66.607  46.450  62.198  1.00190.84           C
ATOM     20  CB  SER A   4      68.017  46.782  61.674  1.00190.84           C
ATOM     21  OG  SER A   4      68.829  45.620  61.648  1.00190.84           O
ATOM     22  C   SER A   4      66.704  46.138  63.637  1.00190.84           C
ATOM     23  O   SER A   4      67.569  45.394  64.097  1.00190.84           O
ATOM     24  N   SER A   5      65.755  46.743  64.378  1.00 84.85           N
ATOM     25  CA  SER A   5      65.750  46.777  65.804  1.00 84.85           C
ATOM     26  CB  SER A   5      65.856  45.387  66.443  1.00 84.85           C
ATOM     27  OG  SER A   5      64.694  44.634  66.128  1.00 84.85           O
ATOM     28  C   SER A   5      66.954  47.586  66.176  1.00 84.85           C
ATOM     29  O   SER A   5      67.458  47.497  67.295  1.00 84.85           O
ATOM     30  N   LYS A   6      67.491  48.328  65.181  1.00193.41           N
ATOM     31  CA  LYS A   6      68.598  49.227  65.295  1.00193.41           C
ATOM     32  CB  LYS A   6      69.268  49.494  63.942  1.00193.41           C
ATOM     33  CG  LYS A   6      69.941  48.245  63.372  1.00193.41           C
ATOM     34  CD  LYS A   6      71.047  47.665  64.258  1.00193.41           C
ATOM     35  CE  LYS A   6      71.390  46.221  63.899  1.00193.41           C
ATOM     36  NZ  LYS A   6      70.277  45.336  64.313  1.00193.41           N
ATOM     37  C   LYS A   6      68.199  50.545  65.864  1.00193.41           C
ATOM     38  O   LYS A   6      68.865  51.065  66.759  1.00193.41           O
ATOM     39  N   SER A   7      67.095  51.124  65.343  1.00117.85           N
ATOM     40  CA  SER A   7      66.742  52.438  65.785  1.00117.85           C
ATOM     41  CB  SER A   7      67.012  53.497  64.708  1.00117.85           C
ATOM     42  OG  SER A   7      66.661  54.779  65.200  1.00117.85           O
ATOM     43  C   SER A   7      65.281  52.469  66.105  1.00117.85           C
ATOM     44  O   SER A   7      64.428  52.748  65.263  1.00117.85           O
ATOM     45  N   THR A   8      64.987  52.225  67.387  1.00 84.98           N
ATOM     46  CA  THR A   8      63.681  52.182  67.968  1.00 84.98           C
ATOM     47  CB  THR A   8      63.704  51.627  69.362  1.00 84.98           C
ATOM     48  OG1 THR A   8      64.287  50.331  69.357  1.00 84.98           O
ATOM     49  CG2 THR A   8      62.258  51.551  69.888  1.00 84.98           C
ATOM     50  C   THR A   8      63.184  53.586  68.040  1.00 84.98           C
ATOM     51  O   THR A   8      61.998  53.809  68.263  1.00 84.98           O
ATOM     52  N   THR A   9      64.117  54.548  67.868  1.00182.83           N
ATOM     53  CA  THR A   9      63.987  55.967  68.075  1.00182.83           C
ATOM     54  CB  THR A   9      64.780  56.799  67.103  1.00182.83           C
ATOM     55  OG1 THR A   9      64.431  56.469  65.767  1.00182.83           O
ATOM     56  CG2 THR A   9      66.278  56.573  67.341  1.00182.83           C
ATOM     57  C   THR A   9      62.584  56.475  68.055  1.00182.83           C
ATOM     58  O   THR A   9      62.135  57.119  67.105  1.00182.83           O
ATOM     59  N   VAL A  10      61.874  56.239  69.175  1.00135.03           N
ATOM     60  CA  VAL A  10      60.566  56.783  69.360  1.00135.03           C
ATOM     61  CB  VAL A  10      59.620  55.934  70.164  1.00135.03           C
ATOM     62  CG1 VAL A  10      59.341  54.643  69.385  1.00135.03           C
ATOM     63  CG2 VAL A  10      60.194  55.711  71.573  1.00135.03           C
ATOM     64  C   VAL A  10      60.788  58.045  70.119  1.00135.03           C
ATOM     65  O   VAL A  10      61.768  58.173  70.851  1.00135.03           O
ATOM     66  N   LEU A  11      59.911  59.043  69.930  1.00104.27           N
ATOM     67  CA  LEU A  11      60.102  60.263  70.658  1.00104.27           C
ATOM     68  CB  LEU A  11      59.303  61.463  70.105  1.00104.27           C
ATOM     69  CG  LEU A  11      59.743  61.942  68.708  1.00104.27           C
ATOM     70  CD1 LEU A  11      59.606  60.819  67.669  1.00104.27           C
ATOM     71  CD2 LEU A  11      58.988  63.217  68.290  1.00104.27           C
ATOM     72  C   LEU A  11      59.646  60.051  72.066  1.00104.27           C
ATOM     73  O   LEU A  11      58.604  59.446  72.308  1.00104.27           O
ATOM     74  N   SER A  12      60.450  60.523  73.042  1.00 68.01           N
ATOM     75  CA  SER A  12      60.046  60.485  74.421  1.00 68.01           C
ATOM     76  CB  SER A  12      61.220  60.741  75.386  1.00 68.01           C
ATOM     77  OG  SER A  12      60.779  60.697  76.735  1.00 68.01           O
ATOM     78  C   SER A  12      59.076  61.620  74.556  1.00 68.01           C
ATOM     79  O   SER A  12      59.367  62.709  74.069  1.00 68.01           O
ATOM     80  N   PRO A  13      57.927  61.441  75.159  1.00133.66           N
ATOM     81  CA  PRO A  13      56.975  62.522  75.208  1.00133.66           C
ATOM     82  CD  PRO A  13      57.314  60.143  75.368  1.00133.66           C
ATOM     83  CB  PRO A  13      55.627  61.878  75.534  1.00133.66           C
ATOM     84  CG  PRO A  13      55.987  60.478  76.072  1.00133.66           C
ATOM     85  C   PRO A  13      57.325  63.644  76.134  1.00133.66           C
ATOM     86  O   PRO A  13      56.820  63.637  77.257  1.00133.66           O
ATOM     87  N   GLN A  14      58.237  64.563  75.750  1.00176.04           N
ATOM     88  CA  GLN A  14      58.446  65.694  76.608  1.00176.04           C
ATOM     89  CB  GLN A  14      59.922  66.091  76.739  1.00176.04           C
ATOM     90  CG  GLN A  14      60.663  65.272  77.798  1.00176.04           C
ATOM     91  CD  GLN A  14      60.606  63.801  77.419  1.00176.04           C
ATOM     92  OE1 GLN A  14      61.139  63.388  76.390  1.00176.04           O
ATOM     93  NE2 GLN A  14      59.939  62.979  78.271  1.00176.04           N
ATOM     94  C   GLN A  14      57.676  66.938  76.294  1.00176.04           C
ATOM     95  O   GLN A  14      56.845  67.385  77.081  1.00176.04           O
ATOM     96  N   THR A  15      57.885  67.506  75.084  1.00146.13           N
ATOM     97  CA  THR A  15      57.320  68.812  74.915  1.00146.13           C
ATOM     98  CB  THR A  15      58.152  69.883  75.558  1.00146.13           C
ATOM     99  OG1 THR A  15      58.315  69.621  76.944  1.00146.13           O
ATOM    100  CG2 THR A  15      57.442  71.229  75.358  1.00146.13           C
ATOM    101  C   THR A  15      57.208  69.162  73.466  1.00146.13           C
ATOM    102  O   THR A  15      58.190  69.174  72.724  1.00146.13           O
ATOM    103  N   SER A  16      55.972  69.504  73.073  1.00 86.39           N
ATOM    104  CA  SER A  16      55.536  69.910  71.775  1.00 86.39           C
ATOM    105  CB  SER A  16      56.399  69.428  70.592  1.00 86.39           C
ATOM    106  OG  SER A  16      56.277  68.027  70.416  1.00 86.39           O
ATOM    107  C   SER A  16      54.197  69.266  71.705  1.00 86.39           C
ATOM    108  O   SER A  16      53.926  68.363  72.495  1.00 86.39           O
ATOM    109  N   PHE A  17      53.310  69.698  70.794  1.00 86.41           N
ATOM    110  CA  PHE A  17      52.002  69.117  70.821  1.00 86.41           C
ATOM    111  CB  PHE A  17      51.060  69.992  71.681  1.00 86.41           C
ATOM    112  CG  PHE A  17      49.680  69.446  71.836  1.00 86.41           C
ATOM    113  CD1 PHE A  17      49.414  68.432  72.728  1.00 86.41           C
ATOM    114  CD2 PHE A  17      48.640  69.988  71.121  1.00 86.41           C
ATOM    115  CE1 PHE A  17      48.138  67.942  72.882  1.00 86.41           C
ATOM    116  CE2 PHE A  17      47.363  69.503  71.271  1.00 86.41           C
ATOM    117  CZ  PHE A  17      47.108  68.478  72.150  1.00 86.41           C
ATOM    118  C   PHE A  17      51.502  69.086  69.412  1.00 86.41           C
ATOM    119  O   PHE A  17      51.577  70.083  68.695  1.00 86.41           O
ATOM    120  N   ASN A  18      50.976  67.920  68.985  1.00 69.56           N
ATOM    121  CA  ASN A  18      50.423  67.751  67.672  1.00 69.56           C
ATOM    122  CB  ASN A  18      50.680  66.344  67.111  1.00 69.56           C
ATOM    123  CG  ASN A  18      50.012  66.221  65.750  1.00 69.56           C
ATOM    124  OD1 ASN A  18      49.733  67.201  65.062  1.00 69.56           O
ATOM    125  ND2 ASN A  18      49.727  64.951  65.356  1.00 69.56           N
ATOM    126  C   ASN A  18      48.951  67.855  67.849  1.00 69.56           C
ATOM    127  O   ASN A  18      48.348  66.989  68.473  1.00 69.56           O
ATOM    128  N   GLU A  19      48.332  68.921  67.312  1.00 95.29           N
ATOM    129  CA  GLU A  19      46.920  69.128  67.483  1.00 95.29           C
ATOM    130  CB  GLU A  19      46.439  70.514  67.017  1.00 95.29           C
ATOM    131  CG  GLU A  19      44.963  70.779  67.335  1.00 95.29           C
ATOM    132  CD  GLU A  19      44.783  70.756  68.847  1.00 95.29           C
ATOM    133  OE1 GLU A  19      45.139  71.766  69.513  1.00 95.29           O
ATOM    134  OE2 GLU A  19      44.286  69.718  69.358  1.00 95.29           O
ATOM    135  C   GLU A  19      46.133  68.087  66.748  1.00 95.29           C
ATOM    136  O   GLU A  19      45.108  67.614  67.237  1.00 95.29           O
ATOM    137  N   ALA A  20      46.596  67.680  65.552  1.00 50.41           N
ATOM    138  CA  ALA A  20      45.808  66.778  64.766  1.00 50.41           C
ATOM    139  CB  ALA A  20      46.483  66.404  63.435  1.00 50.41           C
ATOM    140  C   ALA A  20      45.591  65.509  65.533  1.00 50.41           C
ATOM    141  O   ALA A  20      44.495  64.956  65.528  1.00 50.41           O
ATOM    142  N   SER A  21      46.647  64.963  66.153  1.00124.01           N
ATOM    143  CA  SER A  21      46.510  63.770  66.944  1.00124.01           C
ATOM    144  CB  SER A  21      47.764  62.880  66.907  1.00124.01           C
ATOM    145  OG  SER A  21      47.949  62.349  65.603  1.00124.01           O
ATOM    146  C   SER A  21      46.240  64.087  68.388  1.00124.01           C
ATOM    147  O   SER A  21      45.975  63.181  69.174  1.00124.01           O
ATOM    148  N   ARG A  22      46.337  65.368  68.790  1.00110.90           N
ATOM    149  CA  ARG A  22      46.219  65.759  70.169  1.00110.90           C
ATOM    150  CB  ARG A  22      44.797  65.694  70.752  1.00110.90           C
ATOM    151  CG  ARG A  22      44.020  66.990  70.501  1.00110.90           C
ATOM    152  CD  ARG A  22      42.800  67.169  71.408  1.00110.90           C
ATOM    153  NE  ARG A  22      42.374  68.596  71.320  1.00110.90           N
ATOM    154  CZ  ARG A  22      42.973  69.512  72.137  1.00110.90           C
ATOM    155  NH1 ARG A  22      43.937  69.099  73.008  1.00110.90           N
ATOM    156  NH2 ARG A  22      42.632  70.832  72.078  1.00110.90           N
ATOM    157  C   ARG A  22      47.158  64.952  71.021  1.00110.90           C
ATOM    158  O   ARG A  22      46.785  64.492  72.100  1.00110.90           O
ATOM    159  N   THR A  23      48.422  64.793  70.570  1.00119.18           N
ATOM    160  CA  THR A  23      49.371  64.005  71.307  1.00119.18           C
ATOM    161  CB  THR A  23      49.846  62.822  70.518  1.00119.18           C
ATOM    162  OG1 THR A  23      48.736  62.051  70.088  1.00119.18           O
ATOM    163  CG2 THR A  23      50.749  61.963  71.410  1.00119.18           C
ATOM    164  C   THR A  23      50.590  64.836  71.584  1.00119.18           C
ATOM    165  O   THR A  23      51.110  65.514  70.699  1.00119.18           O
ATOM    166  N   SER A  24      51.083  64.802  72.839  1.00 50.15           N
ATOM    167  CA  SER A  24      52.278  65.535  73.154  1.00 50.15           C
ATOM    168  CB  SER A  24      52.493  65.733  74.665  1.00 50.15           C
ATOM    169  OG  SER A  24      51.475  66.560  75.210  1.00 50.15           O
ATOM    170  C   SER A  24      53.450  64.750  72.634  1.00 50.15           C
ATOM    171  O   SER A  24      53.485  63.525  72.741  1.00 50.15           O
ATOM    172  N   PHE A  25      54.456  65.441  72.055  1.00 79.78           N
ATOM    173  CA  PHE A  25      55.629  64.760  71.573  1.00 79.78           C
ATOM    174  CB  PHE A  25      55.575  64.294  70.099  1.00 79.78           C
ATOM    175  CG  PHE A  25      55.418  65.448  69.169  1.00 79.78           C
ATOM    176  CD1 PHE A  25      54.170  65.971  68.925  1.00 79.78           C
ATOM    177  CD2 PHE A  25      56.509  65.991  68.528  1.00 79.78           C
ATOM    178  CE1 PHE A  25      54.014  67.030  68.065  1.00 79.78           C
ATOM    179  CE2 PHE A  25      56.357  67.053  67.665  1.00 79.78           C
ATOM    180  CZ  PHE A  25      55.107  67.575  67.436  1.00 79.78           C
ATOM    181  C   PHE A  25      56.828  65.635  71.791  1.00 79.78           C
ATOM    182  O   PHE A  25      56.759  66.629  72.514  1.00 79.78           O
ATOM    183  N   ARG A  26      57.996  65.233  71.251  1.00185.88           N
ATOM    184  CA  ARG A  26      59.199  66.012  71.391  1.00185.88           C
ATOM    185  CB  ARG A  26      60.073  65.445  72.516  1.00185.88           C
ATOM    186  CG  ARG A  26      61.373  66.189  72.799  1.00185.88           C
ATOM    187  CD  ARG A  26      62.291  65.339  73.674  1.00185.88           C
ATOM    188  NE  ARG A  26      62.565  64.091  72.905  1.00185.88           N
ATOM    189  CZ  ARG A  26      63.717  63.979  72.183  1.00185.88           C
ATOM    190  NH1 ARG A  26      64.689  64.924  72.322  1.00185.88           N
ATOM    191  NH2 ARG A  26      63.912  62.930  71.330  1.00185.88           N
ATOM    192  C   ARG A  26      59.932  65.868  70.090  1.00185.88           C
ATOM    193  O   ARG A  26      60.564  64.843  69.841  1.00185.88           O
ATOM    194  N   ALA A  27      59.941  66.938  69.270  1.00 73.77           N
ATOM    195  CA  ALA A  27      60.413  66.899  67.910  1.00 73.77           C
ATOM    196  CB  ALA A  27      60.543  68.297  67.278  1.00 73.77           C
ATOM    197  C   ALA A  27      61.734  66.203  67.768  1.00 73.77           C
ATOM    198  O   ALA A  27      62.753  66.605  68.330  1.00 73.77           O
ATOM    199  N   LEU A  28      61.713  65.120  66.964  1.00 73.24           N
ATOM    200  CA  LEU A  28      62.853  64.315  66.621  1.00 73.24           C
ATOM    201  CB  LEU A  28      62.462  62.857  66.286  1.00 73.24           C
ATOM    202  CG  LEU A  28      63.623  61.914  65.908  1.00 73.24           C
ATOM    203  CD1 LEU A  28      64.531  61.621  67.110  1.00 73.24           C
ATOM    204  CD2 LEU A  28      63.096  60.630  65.243  1.00 73.24           C
ATOM    205  C   LEU A  28      63.462  64.922  65.387  1.00 73.24           C
ATOM    206  O   LEU A  28      62.807  65.659  64.652  1.00 73.24           O
ATOM    207  N   PRO A  29      64.713  64.625  65.149  1.00 74.56           N
ATOM    208  CA  PRO A  29      65.415  65.168  64.010  1.00 74.56           C
ATOM    209  CD  PRO A  29      65.615  64.329  66.249  1.00 74.56           C
ATOM    210  CB  PRO A  29      66.889  64.841  64.237  1.00 74.56           C
ATOM    211  CG  PRO A  29      67.007  64.778  65.771  1.00 74.56           C
ATOM    212  C   PRO A  29      64.880  64.718  62.679  1.00 74.56           C
ATOM    213  O   PRO A  29      65.190  65.369  61.680  1.00 74.56           O
ATOM    214  N   GLY A  30      64.128  63.601  62.612  1.00 33.60           N
ATOM    215  CA  GLY A  30      63.549  63.200  61.353  1.00 33.60           C
ATOM    216  C   GLY A  30      64.548  62.421  60.548  1.00 33.60           C
ATOM    217  O   GLY A  30      65.662  62.159  60.998  1.00 33.60           O
ATOM    218  N   PRO A  31      64.155  62.010  59.363  1.00 86.20           N
ATOM    219  CA  PRO A  31      65.003  61.250  58.478  1.00 86.20           C
ATOM    220  CD  PRO A  31      62.956  62.499  58.696  1.00 86.20           C
ATOM    221  CB  PRO A  31      64.129  60.914  57.268  1.00 86.20           C
ATOM    222  CG  PRO A  31      63.137  62.092  57.219  1.00 86.20           C
ATOM    223  C   PRO A  31      66.195  62.080  58.106  1.00 86.20           C
ATOM    224  O   PRO A  31      66.015  63.200  57.634  1.00 86.20           O
ATOM    225  N   SER A  32      67.420  61.531  58.234  1.00 39.18           N
ATOM    226  CA  SER A  32      68.611  62.295  57.966  1.00 39.18           C
ATOM    227  CB  SER A  32      69.919  61.555  58.312  1.00 39.18           C
ATOM    228  OG  SER A  32      70.031  61.381  59.717  1.00 39.18           O
ATOM    229  C   SER A  32      68.672  62.672  56.517  1.00 39.18           C
ATOM    230  O   SER A  32      68.329  61.888  55.634  1.00 39.18           O
ATOM    231  N   GLN A  33      69.164  63.900  56.249  1.00151.09           N
ATOM    232  CA  GLN A  33      69.228  64.441  54.921  1.00151.09           C
ATOM    233  CB  GLN A  33      69.775  65.875  54.887  1.00151.09           C
ATOM    234  CG  GLN A  33      68.857  66.859  55.612  1.00151.09           C
ATOM    235  CD  GLN A  33      67.478  66.725  54.979  1.00151.09           C
ATOM    236  OE1 GLN A  33      66.752  65.774  55.265  1.00151.09           O
ATOM    237  NE2 GLN A  33      67.114  67.679  54.081  1.00151.09           N
ATOM    238  C   GLN A  33      70.115  63.581  54.087  1.00151.09           C
ATOM    239  O   GLN A  33      69.797  63.294  52.933  1.00151.09           O
ATOM    240  N   ARG A  34      71.253  63.127  54.642  1.00 87.15           N
ATOM    241  CA  ARG A  34      72.076  62.300  53.813  1.00 87.15           C
ATOM    242  CB  ARG A  34      73.493  62.021  54.343  1.00 87.15           C
ATOM    243  CG  ARG A  34      73.510  61.322  55.701  1.00 87.15           C
ATOM    244  CD  ARG A  34      74.648  60.311  55.846  1.00 87.15           C
ATOM    245  NE  ARG A  34      74.293  59.153  54.975  1.00 87.15           N
ATOM    246  CZ  ARG A  34      75.221  58.195  54.688  1.00 87.15           C
ATOM    247  NH1 ARG A  34      76.491  58.317  55.171  1.00 87.15           N
ATOM    248  NH2 ARG A  34      74.876  57.122  53.918  1.00 87.15           N
ATOM    249  C   ARG A  34      71.386  60.984  53.697  1.00 87.15           C
ATOM    250  O   ARG A  34      71.127  60.302  54.687  1.00 87.15           O
ATOM    251  N   GLN A  35      71.066  60.597  52.454  1.00 93.16           N
ATOM    252  CA  GLN A  35      70.369  59.370  52.239  1.00 93.16           C
ATOM    253  CB  GLN A  35      69.465  59.370  50.998  1.00 93.16           C
ATOM    254  CG  GLN A  35      68.308  60.364  51.104  1.00 93.16           C
ATOM    255  CD  GLN A  35      67.323  60.052  49.992  1.00 93.16           C
ATOM    256  OE1 GLN A  35      66.272  59.458  50.228  1.00 93.16           O
ATOM    257  NE2 GLN A  35      67.671  60.456  48.743  1.00 93.16           N
ATOM    258  C   GLN A  35      71.347  58.265  52.077  1.00 93.16           C
ATOM    259  O   GLN A  35      72.562  58.467  52.064  1.00 93.16           O
ATOM    260  N   LEU A  36      70.797  57.040  51.999  1.00 54.43           N
ATOM    261  CA  LEU A  36      71.567  55.857  51.774  1.00 54.43           C
ATOM    262  CB  LEU A  36      70.822  54.564  52.127  1.00 54.43           C
ATOM    263  CG  LEU A  36      70.524  54.435  53.633  1.00 54.43           C
ATOM    264  CD1 LEU A  36      69.819  53.108  53.957  1.00 54.43           C
ATOM    265  CD2 LEU A  36      71.793  54.674  54.472  1.00 54.43           C
ATOM    266  C   LEU A  36      71.867  55.807  50.319  1.00 54.43           C
ATOM    267  O   LEU A  36      71.300  56.555  49.524  1.00 54.43           O
ATOM    268  N   GLU A  37      72.805  54.925  49.947  1.00 93.83           N
ATOM    269  CA  GLU A  37      73.183  54.777  48.577  1.00 93.83           C
ATOM    270  CB  GLU A  37      74.313  53.743  48.423  1.00 93.83           C
ATOM    271  CG  GLU A  37      75.407  54.124  47.422  1.00 93.83           C
ATOM    272  CD  GLU A  37      74.885  54.047  46.001  1.00 93.83           C
ATOM    273  OE1 GLU A  37      74.094  53.111  45.720  1.00 93.83           O
ATOM    274  OE2 GLU A  37      75.277  54.915  45.175  1.00 93.83           O
ATOM    275  C   GLU A  37      71.947  54.259  47.894  1.00 93.83           C
ATOM    276  O   GLU A  37      71.140  53.567  48.511  1.00 93.83           O
ATOM    277  N   VAL A  38      71.757  54.597  46.603  1.00102.10           N
ATOM    278  CA  VAL A  38      70.575  54.216  45.877  1.00102.10           C
ATOM    279  CB  VAL A  38      70.565  54.750  44.477  1.00102.10           C
ATOM    280  CG1 VAL A  38      70.537  56.285  44.548  1.00102.10           C
ATOM    281  CG2 VAL A  38      71.785  54.193  43.728  1.00102.10           C
ATOM    282  C   VAL A  38      70.511  52.725  45.806  1.00102.10           C
ATOM    283  O   VAL A  38      69.434  52.132  45.861  1.00102.10           O
ATOM    284  N   TYR A  39      71.684  52.089  45.669  1.00 57.25           N
ATOM    285  CA  TYR A  39      71.801  50.668  45.564  1.00 57.25           C
ATOM    286  CB  TYR A  39      73.280  50.268  45.406  1.00 57.25           C
ATOM    287  CG  TYR A  39      73.418  48.801  45.191  1.00 57.25           C
ATOM    288  CD1 TYR A  39      73.318  47.923  46.246  1.00 57.25           C
ATOM    289  CD2 TYR A  39      73.672  48.307  43.931  1.00 57.25           C
ATOM    290  CE1 TYR A  39      73.460  46.569  46.039  1.00 57.25           C
ATOM    291  CE2 TYR A  39      73.815  46.956  43.716  1.00 57.25           C
ATOM    292  CZ  TYR A  39      73.705  46.086  44.773  1.00 57.25           C
ATOM    293  OH  TYR A  39      73.852  44.700  44.552  1.00 57.25           O
ATOM    294  C   TYR A  39      71.272  50.071  46.836  1.00 57.25           C
ATOM    295  O   TYR A  39      70.498  49.114  46.805  1.00 57.25           O
ATOM    296  N   ASP A  40      71.667  50.652  47.987  1.00 79.39           N
ATOM    297  CA  ASP A  40      71.303  50.163  49.287  1.00 79.39           C
ATOM    298  CB  ASP A  40      72.004  50.927  50.429  1.00 79.39           C
ATOM    299  CG  ASP A  40      71.987  50.049  51.674  1.00 79.39           C
ATOM    300  OD1 ASP A  40      71.482  48.899  51.583  1.00 79.39           O
ATOM    301  OD2 ASP A  40      72.484  50.517  52.733  1.00 79.39           O
ATOM    302  C   ASP A  40      69.824  50.291  49.470  1.00 79.39           C
ATOM    303  O   ASP A  40      69.192  49.389  50.013  1.00 79.39           O
ATOM    304  N   GLN A  41      69.235  51.407  48.993  1.00 50.70           N
ATOM    305  CA  GLN A  41      67.828  51.667  49.137  1.00 50.70           C
ATOM    306  CB  GLN A  41      67.429  53.005  48.490  1.00 50.70           C
ATOM    307  CG  GLN A  41      68.089  54.215  49.158  1.00 50.70           C
ATOM    308  CD  GLN A  41      67.796  55.464  48.335  1.00 50.70           C
ATOM    309  OE1 GLN A  41      66.670  55.731  47.914  1.00 50.70           O
ATOM    310  NE2 GLN A  41      68.866  56.267  48.094  1.00 50.70           N
ATOM    311  C   GLN A  41      67.093  50.565  48.434  1.00 50.70           C
ATOM    312  O   GLN A  41      66.074  50.074  48.917  1.00 50.70           O
ATOM    313  N   CYS A  42      67.626  50.143  47.275  1.00 87.72           N
ATOM    314  CA  CYS A  42      67.093  49.097  46.452  1.00 87.72           C
ATOM    315  CB  CYS A  42      67.830  48.982  45.110  1.00 87.72           C
ATOM    316  SG  CYS A  42      67.677  50.502  44.121  1.00 87.72           S
ATOM    317  C   CYS A  42      67.216  47.789  47.183  1.00 87.72           C
ATOM    318  O   CYS A  42      66.659  46.782  46.755  1.00 87.72           O
ATOM    319  N   LEU A  43      68.123  47.713  48.171  1.00111.45           N
ATOM    320  CA  LEU A  43      68.256  46.571  49.040  1.00111.45           C
ATOM    321  CB  LEU A  43      69.679  46.396  49.583  1.00111.45           C
ATOM    322  CG  LEU A  43      70.681  46.125  48.448  1.00111.45           C
ATOM    323  CD1 LEU A  43      72.054  45.713  48.996  1.00111.45           C
ATOM    324  CD2 LEU A  43      70.107  45.117  47.440  1.00111.45           C
ATOM    325  C   LEU A  43      67.285  46.554  50.199  1.00111.45           C
ATOM    326  O   LEU A  43      66.984  45.481  50.721  1.00111.45           O
ATOM    327  N   ILE A  44      66.816  47.726  50.686  1.00118.83           N
ATOM    328  CA  ILE A  44      65.993  47.733  51.871  1.00118.83           C
ATOM    329  CB  ILE A  44      65.543  49.088  52.354  1.00118.83           C
ATOM    330  CG2 ILE A  44      64.401  48.855  53.354  1.00118.83           C
ATOM    331  CG1 ILE A  44      66.698  49.919  52.941  1.00118.83           C
ATOM    332  CD1 ILE A  44      67.612  50.555  51.906  1.00118.83           C
ATOM    333  C   ILE A  44      64.758  46.917  51.679  1.00118.83           C
ATOM    334  O   ILE A  44      64.058  47.033  50.674  1.00118.83           O
ATOM    335  N   GLY A  45      64.487  46.043  52.676  1.00 40.50           N
ATOM    336  CA  GLY A  45      63.305  45.232  52.729  1.00 40.50           C
ATOM    337  C   GLY A  45      63.501  43.972  51.946  1.00 40.50           C
ATOM    338  O   GLY A  45      62.632  43.099  51.951  1.00 40.50           O
ATOM    339  N   ALA A  46      64.667  43.812  51.291  1.00 62.18           N
ATOM    340  CA  ALA A  46      64.825  42.680  50.424  1.00 62.18           C
ATOM    341  CB  ALA A  46      65.821  42.915  49.272  1.00 62.18           C
ATOM    342  C   ALA A  46      65.302  41.488  51.179  1.00 62.18           C
ATOM    343  O   ALA A  46      66.300  41.543  51.896  1.00 62.18           O
ATOM    344  N   ALA A  47      64.558  40.370  51.038  1.00 68.19           N
ATOM    345  CA  ALA A  47      64.999  39.144  51.626  1.00 68.19           C
ATOM    346  CB  ALA A  47      63.967  38.005  51.540  1.00 68.19           C
ATOM    347  C   ALA A  47      66.203  38.743  50.838  1.00 68.19           C
ATOM    348  O   ALA A  47      66.171  38.664  49.611  1.00 68.19           O
ATOM    349  N   ARG A  48      67.319  38.619  51.572  1.00304.57           N
ATOM    350  CA  ARG A  48      68.661  38.252  51.225  1.00304.57           C
ATOM    351  CB  ARG A  48      69.642  38.880  52.223  1.00304.57           C
ATOM    352  CG  ARG A  48      71.082  38.953  51.739  1.00304.57           C
ATOM    353  CD  ARG A  48      71.239  39.918  50.570  1.00304.57           C
ATOM    354  NE  ARG A  48      70.227  40.988  50.779  1.00304.57           N
ATOM    355  CZ  ARG A  48      70.019  41.923  49.810  1.00304.57           C
ATOM    356  NH1 ARG A  48      70.815  41.941  48.700  1.00304.57           N
ATOM    357  NH2 ARG A  48      69.015  42.835  49.952  1.00304.57           N
ATOM    358  C   ARG A  48      68.900  36.770  51.249  1.00304.57           C
ATOM    359  O   ARG A  48      69.953  36.329  50.792  1.00304.57           O
ATOM    360  N   TRP A  49      67.969  35.997  51.850  1.00122.49           N
ATOM    361  CA  TRP A  49      68.126  34.619  52.255  1.00122.49           C
ATOM    362  CB  TRP A  49      66.783  33.904  52.450  1.00122.49           C
ATOM    363  CG  TRP A  49      66.919  32.660  53.284  1.00122.49           C
ATOM    364  CD2 TRP A  49      66.785  32.663  54.710  1.00122.49           C
ATOM    365  CD1 TRP A  49      67.177  31.376  52.921  1.00122.49           C
ATOM    366  NE1 TRP A  49      67.210  30.570  54.033  1.00122.49           N
ATOM    367  CE2 TRP A  49      66.970  31.354  55.143  1.00122.49           C
ATOM    368  CE3 TRP A  49      66.524  33.678  55.586  1.00122.49           C
ATOM    369  CZ2 TRP A  49      66.899  31.035  56.468  1.00122.49           C
ATOM    370  CZ3 TRP A  49      66.455  33.355  56.922  1.00122.49           C
ATOM    371  CH2 TRP A  49      66.639  32.059  57.354  1.00122.49           C
ATOM    372  C   TRP A  49      68.981  33.838  51.304  1.00122.49           C
ATOM    373  O   TRP A  49      68.711  33.721  50.114  1.00122.49           O
ATOM    374  N   PRO A  50      70.017  33.285  51.879  1.00 76.89           N
ATOM    375  CA  PRO A  50      71.083  32.640  51.153  1.00 76.89           C
ATOM    376  CD  PRO A  50      70.464  33.778  53.174  1.00 76.89           C
ATOM    377  CB  PRO A  50      72.194  32.413  52.177  1.00 76.89           C
ATOM    378  CG  PRO A  50      71.975  33.521  53.220  1.00 76.89           C
ATOM    379  C   PRO A  50      70.812  31.412  50.341  1.00 76.89           C
ATOM    380  O   PRO A  50      71.625  31.131  49.462  1.00 76.89           O
ATOM    381  N   ASP A  51      69.746  30.634  50.596  1.00122.09           N
ATOM    382  CA  ASP A  51      69.643  29.459  49.780  1.00122.09           C
ATOM    383  CB  ASP A  51      68.521  28.466  50.169  1.00122.09           C
ATOM    384  CG  ASP A  51      67.126  29.021  49.907  1.00122.09           C
ATOM    385  OD1 ASP A  51      66.671  29.903  50.679  1.00122.09           O
ATOM    386  OD2 ASP A  51      66.484  28.539  48.938  1.00122.09           O
ATOM    387  C   ASP A  51      69.442  29.881  48.362  1.00122.09           C
ATOM    388  O   ASP A  51      69.999  29.282  47.445  1.00122.09           O
ATOM    389  N   ASP A  52      68.642  30.943  48.149  1.00 81.69           N
ATOM    390  CA  ASP A  52      68.365  31.417  46.826  1.00 81.69           C
ATOM    391  CB  ASP A  52      66.853  31.469  46.532  1.00 81.69           C
ATOM    392  CG  ASP A  52      66.638  31.855  45.075  1.00 81.69           C
ATOM    393  OD1 ASP A  52      67.484  31.461  44.231  1.00 81.69           O
ATOM    394  OD2 ASP A  52      65.647  32.576  44.793  1.00 81.69           O
ATOM    395  C   ASP A  52      68.901  32.810  46.706  1.00 81.69           C
ATOM    396  O   ASP A  52      69.329  33.398  47.696  1.00 81.69           O
ATOM    397  N   SER A  53      68.988  33.340  45.470  1.00151.29           N
ATOM    398  CA  SER A  53      69.328  34.720  45.279  1.00151.29           C
ATOM    399  CB  SER A  53      70.842  34.948  45.127  1.00151.29           C
ATOM    400  OG  SER A  53      71.330  34.279  43.973  1.00151.29           O
ATOM    401  C   SER A  53      68.670  35.139  43.995  1.00151.29           C
ATOM    402  O   SER A  53      69.017  36.156  43.402  1.00151.29           O
ATOM    403  N   SER A  54      67.651  34.365  43.564  1.00 57.92           N
ATOM    404  CA  SER A  54      66.982  34.564  42.313  1.00 57.92           C
ATOM    405  CB  SER A  54      65.969  33.448  41.997  1.00 57.92           C
ATOM    406  OG  SER A  54      65.340  33.698  40.749  1.00 57.92           O
ATOM    407  C   SER A  54      66.233  35.855  42.284  1.00 57.92           C
ATOM    408  O   SER A  54      66.215  36.532  41.257  1.00 57.92           O
ATOM    409  N   LYS A  55      65.593  36.252  43.398  1.00135.40           N
ATOM    410  CA  LYS A  55      64.806  37.437  43.278  1.00135.40           C
ATOM    411  CB  LYS A  55      63.645  37.549  44.290  1.00135.40           C
ATOM    412  CG  LYS A  55      64.029  37.765  45.752  1.00135.40           C
ATOM    413  CD  LYS A  55      62.861  38.267  46.597  1.00135.40           C
ATOM    414  CE  LYS A  55      63.292  38.798  47.960  1.00135.40           C
ATOM    415  NZ  LYS A  55      62.194  39.598  48.539  1.00135.40           N
ATOM    416  C   LYS A  55      65.678  38.653  43.352  1.00135.40           C
ATOM    417  O   LYS A  55      65.832  39.300  44.389  1.00135.40           O
ATOM    418  N   SER A  56      66.278  38.992  42.199  1.00 98.83           N
ATOM    419  CA  SER A  56      67.073  40.173  42.070  1.00 98.83           C
ATOM    420  CB  SER A  56      68.525  39.856  41.671  1.00 98.83           C
ATOM    421  OG  SER A  56      68.542  39.082  40.480  1.00 98.83           O
ATOM    422  C   SER A  56      66.437  40.903  40.934  1.00 98.83           C
ATOM    423  O   SER A  56      67.038  41.771  40.302  1.00 98.83           O
ATOM    424  N   ASN A  57      65.151  40.575  40.698  1.00 79.90           N
ATOM    425  CA  ASN A  57      64.403  41.144  39.620  1.00 79.90           C
ATOM    426  CB  ASN A  57      62.905  40.777  39.670  1.00 79.90           C
ATOM    427  CG  ASN A  57      62.731  39.268  39.577  1.00 79.90           C
ATOM    428  OD1 ASN A  57      63.341  38.597  38.745  1.00 79.90           O
ATOM    429  ND2 ASN A  57      61.860  38.717  40.464  1.00 79.90           N
ATOM    430  C   ASN A  57      64.470  42.619  39.811  1.00 79.90           C
ATOM    431  O   ASN A  57      63.898  43.162  40.754  1.00 79.90           O
ATOM    432  N   THR A  58      65.163  43.321  38.900  1.00130.10           N
ATOM    433  CA  THR A  58      65.301  44.736  39.062  1.00130.10           C
ATOM    434  CB  THR A  58      66.214  45.346  38.036  1.00130.10           C
ATOM    435  OG1 THR A  58      65.729  45.099  36.726  1.00130.10           O
ATOM    436  CG2 THR A  58      67.609  44.723  38.210  1.00130.10           C
ATOM    437  C   THR A  58      63.967  45.442  39.037  1.00130.10           C
ATOM    438  O   THR A  58      63.688  46.163  39.995  1.00130.10           O
ATOM    439  N   PRO A  59      63.106  45.316  38.052  1.00 92.16           N
ATOM    440  CA  PRO A  59      61.878  46.071  38.059  1.00 92.16           C
ATOM    441  CD  PRO A  59      63.027  44.172  37.154  1.00 92.16           C
ATOM    442  CB  PRO A  59      61.104  45.613  36.823  1.00 92.16           C
ATOM    443  CG  PRO A  59      61.574  44.160  36.646  1.00 92.16           C
ATOM    444  C   PRO A  59      61.034  45.970  39.305  1.00 92.16           C
ATOM    445  O   PRO A  59      60.930  46.953  40.037  1.00 92.16           O
ATOM    446  N   GLU A  60      60.440  44.788  39.577  1.00139.78           N
ATOM    447  CA  GLU A  60      59.517  44.603  40.668  1.00139.78           C
ATOM    448  CB  GLU A  60      58.802  43.243  40.549  1.00139.78           C
ATOM    449  CG  GLU A  60      58.102  42.759  41.819  1.00139.78           C
ATOM    450  CD  GLU A  60      59.100  41.921  42.609  1.00139.78           C
ATOM    451  OE1 GLU A  60      59.673  40.963  42.021  1.00139.78           O
ATOM    452  OE2 GLU A  60      59.296  42.227  43.816  1.00139.78           O
ATOM    453  C   GLU A  60      60.171  44.671  42.019  1.00139.78           C
ATOM    454  O   GLU A  60      59.709  45.391  42.905  1.00139.78           O
ATOM    455  N   ASN A  61      61.267  43.913  42.208  1.00 84.77           N
ATOM    456  CA  ASN A  61      61.876  43.812  43.507  1.00 84.77           C
ATOM    457  CB  ASN A  61      62.884  42.652  43.600  1.00 84.77           C
ATOM    458  CG  ASN A  61      62.978  42.240  45.063  1.00 84.77           C
ATOM    459  OD1 ASN A  61      62.556  41.140  45.413  1.00 84.77           O
ATOM    460  ND2 ASN A  61      63.517  43.132  45.936  1.00 84.77           N
ATOM    461  C   ASN A  61      62.571  45.085  43.887  1.00 84.77           C
ATOM    462  O   ASN A  61      62.454  45.540  45.024  1.00 84.77           O
ATOM    463  N   ARG A  62      63.335  45.693  42.957  1.00119.32           N
ATOM    464  CA  ARG A  62      64.037  46.897  43.314  1.00119.32           C
ATOM    465  CB  ARG A  62      65.113  47.342  42.309  1.00119.32           C
ATOM    466  CG  ARG A  62      66.292  46.366  42.266  1.00119.32           C
ATOM    467  CD  ARG A  62      67.627  46.983  41.829  1.00119.32           C
ATOM    468  NE  ARG A  62      68.507  47.032  43.036  1.00119.32           N
ATOM    469  CZ  ARG A  62      69.842  47.313  42.936  1.00119.32           C
ATOM    470  NH1 ARG A  62      70.407  47.563  41.718  1.00119.32           N
ATOM    471  NH2 ARG A  62      70.614  47.335  44.062  1.00119.32           N
ATOM    472  C   ARG A  62      63.060  48.009  43.517  1.00119.32           C
ATOM    473  O   ARG A  62      63.284  48.890  44.345  1.00119.32           O
ATOM    474  N   ALA A  63      61.962  48.015  42.735  1.00 31.18           N
ATOM    475  CA  ALA A  63      60.946  49.021  42.859  1.00 31.18           C
ATOM    476  CB  ALA A  63      59.824  48.843  41.823  1.00 31.18           C
ATOM    477  C   ALA A  63      60.324  48.913  44.219  1.00 31.18           C
ATOM    478  O   ALA A  63      60.057  49.922  44.867  1.00 31.18           O
ATOM    479  N   TYR A  64      60.079  47.670  44.679  1.00 68.51           N
ATOM    480  CA  TYR A  64      59.500  47.387  45.968  1.00 68.51           C
ATOM    481  CB  TYR A  64      59.381  45.862  46.188  1.00 68.51           C
ATOM    482  CG  TYR A  64      59.261  45.517  47.639  1.00 68.51           C
ATOM    483  CD1 TYR A  64      58.061  45.559  48.310  1.00 68.51           C
ATOM    484  CD2 TYR A  64      60.389  45.129  48.328  1.00 68.51           C
ATOM    485  CE1 TYR A  64      57.999  45.223  49.644  1.00 68.51           C
ATOM    486  CE2 TYR A  64      60.334  44.792  49.659  1.00 68.51           C
ATOM    487  CZ  TYR A  64      59.133  44.835  50.320  1.00 68.51           C
ATOM    488  OH  TYR A  64      59.066  44.488  51.687  1.00 68.51           O
ATOM    489  C   TYR A  64      60.386  47.924  47.049  1.00 68.51           C
ATOM    490  O   TYR A  64      59.919  48.590  47.971  1.00 68.51           O
ATOM    491  N   CYS A  65      61.700  47.648  46.958  1.00 39.20           N
ATOM    492  CA  CYS A  65      62.635  48.061  47.970  1.00 39.20           C
ATOM    493  CB  CYS A  65      64.061  47.532  47.722  1.00 39.20           C
ATOM    494  SG  CYS A  65      64.166  45.726  47.903  1.00 39.20           S
ATOM    495  C   CYS A  65      62.706  49.558  48.042  1.00 39.20           C
ATOM    496  O   CYS A  65      62.715  50.125  49.133  1.00 39.20           O
ATOM    497  N   GLN A  66      62.757  50.239  46.880  1.00131.43           N
ATOM    498  CA  GLN A  66      62.876  51.670  46.857  1.00131.43           C
ATOM    499  CB  GLN A  66      63.063  52.262  45.449  1.00131.43           C
ATOM    500  CG  GLN A  66      64.505  52.187  44.956  1.00131.43           C
ATOM    501  CD  GLN A  66      65.310  53.193  45.770  1.00131.43           C
ATOM    502  OE1 GLN A  66      66.539  53.208  45.717  1.00131.43           O
ATOM    503  NE2 GLN A  66      64.603  54.056  46.549  1.00131.43           N
ATOM    504  C   GLN A  66      61.654  52.295  47.447  1.00131.43           C
ATOM    505  O   GLN A  66      61.749  53.310  48.134  1.00131.43           O
ATOM    506  N   SER A  67      60.470  51.716  47.175  1.00 68.11           N
ATOM    507  CA  SER A  67      59.246  52.262  47.680  1.00 68.11           C
ATOM    508  CB  SER A  67      57.997  51.529  47.161  1.00 68.11           C
ATOM    509  OG  SER A  67      56.835  52.192  47.632  1.00 68.11           O
ATOM    510  C   SER A  67      59.258  52.158  49.174  1.00 68.11           C
ATOM    511  O   SER A  67      58.793  53.058  49.870  1.00 68.11           O
ATOM    512  N   MET A  68      59.793  51.045  49.708  1.00 38.34           N
ATOM    513  CA  MET A  68      59.868  50.844  51.127  1.00 38.34           C
ATOM    514  CB  MET A  68      60.438  49.474  51.519  1.00 38.34           C
ATOM    515  CG  MET A  68      60.501  49.281  53.034  1.00 38.34           C
ATOM    516  SD  MET A  68      61.111  47.651  53.552  1.00 38.34           S
ATOM    517  CE  MET A  68      60.962  47.979  55.332  1.00 38.34           C
ATOM    518  C   MET A  68      60.776  51.874  51.723  1.00 38.34           C
ATOM    519  O   MET A  68      60.501  52.406  52.796  1.00 38.34           O
ATOM    520  N   TYR A  69      61.892  52.179  51.036  1.00 59.84           N
ATOM    521  CA  TYR A  69      62.861  53.108  51.539  1.00 59.84           C
ATOM    522  CB  TYR A  69      64.076  53.204  50.600  1.00 59.84           C
ATOM    523  CG  TYR A  69      65.019  54.215  51.142  1.00 59.84           C
ATOM    524  CD1 TYR A  69      65.757  53.958  52.274  1.00 59.84           C
ATOM    525  CD2 TYR A  69      65.177  55.417  50.494  1.00 59.84           C
ATOM    526  CE1 TYR A  69      66.634  54.899  52.761  1.00 59.84           C
ATOM    527  CE2 TYR A  69      66.051  56.359  50.978  1.00 59.84           C
ATOM    528  CZ  TYR A  69      66.779  56.101  52.113  1.00 59.84           C
ATOM    529  OH  TYR A  69      67.678  57.069  52.608  1.00 59.84           O
ATOM    530  C   TYR A  69      62.222  54.461  51.675  1.00 59.84           C
ATOM    531  O   TYR A  69      62.358  55.119  52.705  1.00 59.84           O
ATOM    532  N   ASN A  70      61.475  54.896  50.643  1.00 43.81           N
ATOM    533  CA  ASN A  70      60.839  56.181  50.658  1.00 43.81           C
ATOM    534  CB  ASN A  70      60.127  56.498  49.326  1.00 43.81           C
ATOM    535  CG  ASN A  70      61.182  56.851  48.281  1.00 43.81           C
ATOM    536  OD1 ASN A  70      61.866  57.864  48.415  1.00 43.81           O
ATOM    537  ND2 ASN A  70      61.317  56.013  47.218  1.00 43.81           N
ATOM    538  C   ASN A  70      59.815  56.215  51.758  1.00 43.81           C
ATOM    539  O   ASN A  70      59.686  57.213  52.465  1.00 43.81           O
ATOM    540  N   SER A  71      59.060  55.116  51.928  1.00 79.05           N
ATOM    541  CA  SER A  71      58.004  55.038  52.897  1.00 79.05           C
ATOM    542  CB  SER A  71      57.207  53.735  52.746  1.00 79.05           C
ATOM    543  OG  SER A  71      56.204  53.659  53.746  1.00 79.05           O
ATOM    544  C   SER A  71      58.557  55.084  54.293  1.00 79.05           C
ATOM    545  O   SER A  71      57.933  55.644  55.194  1.00 79.05           O
ATOM    546  N   ILE A  72      59.741  54.480  54.505  1.00 36.31           N
ATOM    547  CA  ILE A  72      60.368  54.428  55.794  1.00 36.31           C
ATOM    548  CB  ILE A  72      61.648  53.637  55.790  1.00 36.31           C
ATOM    549  CG2 ILE A  72      62.307  53.806  57.167  1.00 36.31           C
ATOM    550  CG1 ILE A  72      61.379  52.167  55.416  1.00 36.31           C
ATOM    551  CD1 ILE A  72      62.642  51.359  55.113  1.00 36.31           C
ATOM    552  C   ILE A  72      60.708  55.823  56.203  1.00 36.31           C
ATOM    553  O   ILE A  72      60.538  56.196  57.363  1.00 36.31           O
ATOM    554  N   ARG A  73      61.227  56.616  55.245  1.00127.16           N
ATOM    555  CA  ARG A  73      61.609  57.976  55.480  1.00127.16           C
ATOM    556  CB  ARG A  73      62.274  58.611  54.252  1.00127.16           C
ATOM    557  CG  ARG A  73      63.559  57.878  53.874  1.00127.16           C
ATOM    558  CD  ARG A  73      64.280  58.481  52.675  1.00127.16           C
ATOM    559  NE  ARG A  73      64.673  59.862  53.060  1.00127.16           N
ATOM    560  CZ  ARG A  73      65.736  60.041  53.894  1.00127.16           C
ATOM    561  NH1 ARG A  73      66.336  58.960  54.473  1.00127.16           N
ATOM    562  NH2 ARG A  73      66.198  61.298  54.156  1.00127.16           N
ATOM    563  C   ARG A  73      60.387  58.768  55.823  1.00127.16           C
ATOM    564  O   ARG A  73      60.421  59.602  56.725  1.00127.16           O
ATOM    565  N   SER A  74      59.269  58.519  55.117  1.00 37.92           N
ATOM    566  CA  SER A  74      58.055  59.246  55.362  1.00 37.92           C
ATOM    567  CB  SER A  74      56.905  58.814  54.443  1.00 37.92           C
ATOM    568  OG  SER A  74      55.741  59.567  54.748  1.00 37.92           O
ATOM    569  C   SER A  74      57.596  58.986  56.765  1.00 37.92           C
ATOM    570  O   SER A  74      57.298  59.916  57.513  1.00 37.92           O
ATOM    571  N   ALA A  75      57.553  57.705  57.173  1.00 33.53           N
ATOM    572  CA  ALA A  75      57.063  57.350  58.474  1.00 33.53           C
ATOM    573  CB  ALA A  75      57.073  55.834  58.729  1.00 33.53           C
ATOM    574  C   ALA A  75      57.934  57.987  59.507  1.00 33.53           C
ATOM    575  O   ALA A  75      57.450  58.460  60.535  1.00 33.53           O
ATOM    576  N   GLY A  76      59.252  58.014  59.250  1.00 27.08           N
ATOM    577  CA  GLY A  76      60.179  58.582  60.183  1.00 27.08           C
ATOM    578  C   GLY A  76      59.845  60.028  60.371  1.00 27.08           C
ATOM    579  O   GLY A  76      59.939  60.549  61.482  1.00 27.08           O
ATOM    580  N   ASP A  77      59.478  60.726  59.278  1.00 73.96           N
ATOM    581  CA  ASP A  77      59.160  62.123  59.371  1.00 73.96           C
ATOM    582  CB  ASP A  77      58.893  62.780  58.001  1.00 73.96           C
ATOM    583  CG  ASP A  77      59.008  64.289  58.182  1.00 73.96           C
ATOM    584  OD1 ASP A  77      60.080  64.742  58.666  1.00 73.96           O
ATOM    585  OD2 ASP A  77      58.039  65.012  57.827  1.00 73.96           O
ATOM    586  C   ASP A  77      57.921  62.301  60.205  1.00 73.96           C
ATOM    587  O   ASP A  77      57.863  63.163  61.079  1.00 73.96           O
ATOM    588  N   GLU A  78      56.896  61.459  59.979  1.00 76.20           N
ATOM    589  CA  GLU A  78      55.639  61.628  60.652  1.00 76.20           C
ATOM    590  CB  GLU A  78      54.556  60.709  60.059  1.00 76.20           C
ATOM    591  CG  GLU A  78      54.226  61.133  58.619  1.00 76.20           C
ATOM    592  CD  GLU A  78      53.425  60.047  57.914  1.00 76.20           C
ATOM    593  OE1 GLU A  78      52.844  59.178  58.615  1.00 76.20           O
ATOM    594  OE2 GLU A  78      53.387  60.076  56.656  1.00 76.20           O
ATOM    595  C   GLU A  78      55.816  61.426  62.129  1.00 76.20           C
ATOM    596  O   GLU A  78      55.222  62.143  62.936  1.00 76.20           O
ATOM    597  N   ILE A  79      56.641  60.442  62.530  1.00145.88           N
ATOM    598  CA  ILE A  79      56.892  60.238  63.931  1.00145.88           C
ATOM    599  CB  ILE A  79      57.638  58.972  64.234  1.00145.88           C
ATOM    600  CG2 ILE A  79      59.024  59.030  63.581  1.00145.88           C
ATOM    601  CG1 ILE A  79      57.665  58.735  65.748  1.00145.88           C
ATOM    602  CD1 ILE A  79      58.059  57.309  66.130  1.00145.88           C
ATOM    603  C   ILE A  79      57.635  61.419  64.497  1.00145.88           C
ATOM    604  O   ILE A  79      57.382  61.820  65.633  1.00145.88           O
ATOM    605  N   SER A  80      58.583  61.998  63.726  1.00 77.39           N
ATOM    606  CA  SER A  80      59.367  63.117  64.181  1.00 77.39           C
ATOM    607  CB  SER A  80      60.540  63.495  63.254  1.00 77.39           C
ATOM    608  OG  SER A  80      60.074  64.061  62.040  1.00 77.39           O
ATOM    609  C   SER A  80      58.470  64.294  64.306  1.00 77.39           C
ATOM    610  O   SER A  80      58.865  65.341  64.817  1.00 77.39           O
ATOM    611  N   ARG A  81      57.237  64.150  63.796  1.00228.63           N
ATOM    612  CA  ARG A  81      56.233  65.147  63.978  1.00228.63           C
ATOM    613  CB  ARG A  81      55.294  65.292  62.767  1.00228.63           C
ATOM    614  CG  ARG A  81      55.997  65.664  61.457  1.00228.63           C
ATOM    615  CD  ARG A  81      56.549  67.089  61.428  1.00228.63           C
ATOM    616  NE  ARG A  81      57.891  67.057  62.069  1.00228.63           N
ATOM    617  CZ  ARG A  81      59.008  66.874  61.308  1.00228.63           C
ATOM    618  NH1 ARG A  81      58.902  66.783  59.950  1.00228.63           N
ATOM    619  NH2 ARG A  81      60.228  66.788  61.912  1.00228.63           N
ATOM    620  C   ARG A  81      55.420  64.570  65.097  1.00228.63           C
ATOM    621  O   ARG A  81      55.947  63.896  65.981  1.00228.63           O
ATOM    622  N   GLY A  82      54.161  65.016  65.193  1.00106.31           N
ATOM    623  CA  GLY A  82      53.139  64.490  66.045  1.00106.31           C
ATOM    624  C   GLY A  82      52.378  63.347  65.419  1.00106.31           C
ATOM    625  O   GLY A  82      51.591  62.692  66.101  1.00106.31           O
ATOM    626  N   GLY A  83      52.512  63.201  64.079  1.00 92.05           N
ATOM    627  CA  GLY A  83      51.774  62.394  63.133  1.00 92.05           C
ATOM    628  C   GLY A  83      51.762  60.904  63.368  1.00 92.05           C
ATOM    629  O   GLY A  83      50.866  60.233  62.859  1.00 92.05           O
ATOM    630  N   ILE A  84      52.799  60.291  63.967  1.00 97.60           N
ATOM    631  CA  ILE A  84      52.639  58.899  64.314  1.00 97.60           C
ATOM    632  CB  ILE A  84      53.566  57.975  63.573  1.00 97.60           C
ATOM    633  CG2 ILE A  84      53.500  56.590  64.236  1.00 97.60           C
ATOM    634  CG1 ILE A  84      53.179  57.976  62.077  1.00 97.60           C
ATOM    635  CD1 ILE A  84      54.157  57.262  61.143  1.00 97.60           C
ATOM    636  C   ILE A  84      52.868  58.811  65.803  1.00 97.60           C
ATOM    637  O   ILE A  84      53.909  59.235  66.303  1.00 97.60           O
ATOM    638  N   THR A  85      51.809  58.406  66.547  1.00164.26           N
ATOM    639  CA  THR A  85      51.788  58.280  67.986  1.00164.26           C
ATOM    640  CB  THR A  85      50.427  58.580  68.563  1.00164.26           C
ATOM    641  OG1 THR A  85      50.495  58.669  69.978  1.00164.26           O
ATOM    642  CG2 THR A  85      49.435  57.482  68.146  1.00164.26           C
ATOM    643  C   THR A  85      52.265  56.972  68.570  1.00164.26           C
ATOM    644  O   THR A  85      52.861  56.973  69.646  1.00164.26           O
ATOM    645  N   SER A  86      51.989  55.807  67.935  1.00 67.94           N
ATOM    646  CA  SER A  86      52.357  54.590  68.608  1.00 67.94           C
ATOM    647  CB  SER A  86      51.203  53.966  69.411  1.00 67.94           C
ATOM    648  OG  SER A  86      51.700  52.908  70.216  1.00 67.94           O
ATOM    649  C   SER A  86      52.841  53.578  67.611  1.00 67.94           C
ATOM    650  O   SER A  86      52.840  53.810  66.404  1.00 67.94           O
ATOM    651  N   PHE A  87      53.284  52.416  68.127  1.00 60.09           N
ATOM    652  CA  PHE A  87      53.860  51.353  67.358  1.00 60.09           C
ATOM    653  CB  PHE A  87      54.345  50.202  68.253  1.00 60.09           C
ATOM    654  CG  PHE A  87      55.473  50.726  69.079  1.00 60.09           C
ATOM    655  CD1 PHE A  87      55.236  51.516  70.182  1.00 60.09           C
ATOM    656  CD2 PHE A  87      56.774  50.419  68.756  1.00 60.09           C
ATOM    657  CE1 PHE A  87      56.282  51.993  70.941  1.00 60.09           C
ATOM    658  CE2 PHE A  87      57.824  50.892  69.511  1.00 60.09           C
ATOM    659  CZ  PHE A  87      57.580  51.683  70.606  1.00 60.09           C
ATOM    660  C   PHE A  87      52.832  50.796  66.425  1.00 60.09           C
ATOM    661  O   PHE A  87      53.145  50.447  65.290  1.00 60.09           O
ATOM    662  N   GLU A  88      51.581  50.678  66.906  1.00131.72           N
ATOM    663  CA  GLU A  88      50.474  50.135  66.165  1.00131.72           C
ATOM    664  CB  GLU A  88      49.157  50.136  66.961  1.00131.72           C
ATOM    665  CG  GLU A  88      49.250  49.424  68.306  1.00131.72           C
ATOM    666  CD  GLU A  88      49.995  50.387  69.212  1.00131.72           C
ATOM    667  OE1 GLU A  88      49.855  51.611  68.954  1.00131.72           O
ATOM    668  OE2 GLU A  88      50.718  49.930  70.136  1.00131.72           O
ATOM    669  C   GLU A  88      50.209  51.013  64.983  1.00131.72           C
ATOM    670  O   GLU A  88      49.950  50.521  63.886  1.00131.72           O
ATOM    671  N   GLU A  89      50.242  52.348  65.174  1.00 55.41           N
ATOM    672  CA  GLU A  89      49.971  53.218  64.062  1.00 55.41           C
ATOM    673  CB  GLU A  89      49.879  54.725  64.374  1.00 55.41           C
ATOM    674  CG  GLU A  89      49.532  55.538  63.114  1.00 55.41           C
ATOM    675  CD  GLU A  89      49.505  57.027  63.435  1.00 55.41           C
ATOM    676  OE1 GLU A  89      49.715  57.376  64.627  1.00 55.41           O
ATOM    677  OE2 GLU A  89      49.280  57.835  62.493  1.00 55.41           O
ATOM    678  C   GLU A  89      51.069  53.071  63.055  1.00 55.41           C
ATOM    679  O   GLU A  89      50.820  53.137  61.853  1.00 55.41           O
ATOM    680  N   LEU A  90      52.321  52.894  63.520  1.00 93.71           N
ATOM    681  CA  LEU A  90      53.432  52.750  62.624  1.00 93.71           C
ATOM    682  CB  LEU A  90      54.789  52.679  63.363  1.00 93.71           C
ATOM    683  CG  LEU A  90      56.050  52.648  62.471  1.00 93.71           C
ATOM    684  CD1 LEU A  90      57.324  52.783  63.321  1.00 93.71           C
ATOM    685  CD2 LEU A  90      56.109  51.392  61.587  1.00 93.71           C
ATOM    686  C   LEU A  90      53.189  51.493  61.851  1.00 93.71           C
ATOM    687  O   LEU A  90      53.480  51.422  60.659  1.00 93.71           O
ATOM    688  N   TRP A  91      52.628  50.473  62.529  1.00 68.62           N
ATOM    689  CA  TRP A  91      52.303  49.199  61.955  1.00 68.62           C
ATOM    690  CB  TRP A  91      51.540  48.310  62.948  1.00 68.62           C
ATOM    691  CG  TRP A  91      50.991  47.027  62.369  1.00 68.62           C
ATOM    692  CD2 TRP A  91      51.543  45.729  62.613  1.00 68.62           C
ATOM    693  CD1 TRP A  91      49.885  46.841  61.592  1.00 68.62           C
ATOM    694  NE1 TRP A  91      49.720  45.502  61.326  1.00 68.62           N
ATOM    695  CE2 TRP A  91      50.735  44.806  61.953  1.00 68.62           C
ATOM    696  CE3 TRP A  91      52.630  45.335  63.339  1.00 68.62           C
ATOM    697  CZ2 TRP A  91      51.004  43.468  62.006  1.00 68.62           C
ATOM    698  CZ3 TRP A  91      52.908  43.988  63.383  1.00 68.62           C
ATOM    699  CH2 TRP A  91      52.110  43.073  62.728  1.00 68.62           C
ATOM    700  C   TRP A  91      51.344  49.423  60.833  1.00 68.62           C
ATOM    701  O   TRP A  91      51.497  48.845  59.759  1.00 68.62           O
ATOM    702  N   GLY A  92      50.325  50.273  61.059  1.00 21.22           N
ATOM    703  CA  GLY A  92      49.326  50.493  60.056  1.00 21.22           C
ATOM    704  C   GLY A  92      49.984  51.058  58.837  1.00 21.22           C
ATOM    705  O   GLY A  92      49.698  50.640  57.717  1.00 21.22           O
ATOM    706  N   ARG A  93      50.906  52.017  59.030  1.00102.41           N
ATOM    707  CA  ARG A  93      51.541  52.654  57.917  1.00102.41           C
ATOM    708  CB  ARG A  93      52.593  53.695  58.334  1.00102.41           C
ATOM    709  CG  ARG A  93      52.004  54.964  58.940  1.00102.41           C
ATOM    710  CD  ARG A  93      51.012  55.651  58.000  1.00102.41           C
ATOM    711  NE  ARG A  93      50.780  57.032  58.507  1.00102.41           N
ATOM    712  CZ  ARG A  93      49.515  57.479  58.751  1.00102.41           C
ATOM    713  NH1 ARG A  93      48.452  56.631  58.631  1.00102.41           N
ATOM    714  NH2 ARG A  93      49.318  58.782  59.103  1.00102.41           N
ATOM    715  C   ARG A  93      52.283  51.629  57.123  1.00102.41           C
ATOM    716  O   ARG A  93      52.239  51.631  55.894  1.00102.41           O
ATOM    717  N   ALA A  94      52.998  50.727  57.816  1.00 31.20           N
ATOM    718  CA  ALA A  94      53.794  49.743  57.145  1.00 31.20           C
ATOM    719  CB  ALA A  94      54.609  48.866  58.114  1.00 31.20           C
ATOM    720  C   ALA A  94      52.923  48.826  56.342  1.00 31.20           C
ATOM    721  O   ALA A  94      53.249  48.500  55.202  1.00 31.20           O
ATOM    722  N   THR A  95      51.789  48.386  56.921  1.00109.18           N
ATOM    723  CA  THR A  95      50.938  47.454  56.240  1.00109.18           C
ATOM    724  CB  THR A  95      49.808  46.957  57.090  1.00109.18           C
ATOM    725  OG1 THR A  95      48.965  48.034  57.469  1.00109.18           O
ATOM    726  CG2 THR A  95      50.407  46.291  58.339  1.00109.18           C
ATOM    727  C   THR A  95      50.363  48.097  55.021  1.00109.18           C
ATOM    728  O   THR A  95      50.353  47.491  53.954  1.00109.18           O
ATOM    729  N   GLU A  96      49.909  49.362  55.138  1.00 34.37           N
ATOM    730  CA  GLU A  96      49.271  50.035  54.040  1.00 34.37           C
ATOM    731  CB  GLU A  96      48.868  51.476  54.389  1.00 34.37           C
ATOM    732  CG  GLU A  96      47.738  51.564  55.413  1.00 34.37           C
ATOM    733  CD  GLU A  96      47.527  53.033  55.747  1.00 34.37           C
ATOM    734  OE1 GLU A  96      48.439  53.637  56.372  1.00 34.37           O
ATOM    735  OE2 GLU A  96      46.450  53.574  55.378  1.00 34.37           O
ATOM    736  C   GLU A  96      50.243  50.103  52.912  1.00 34.37           C
ATOM    737  O   GLU A  96      49.893  49.850  51.761  1.00 34.37           O
ATOM    738  N   TRP A  97      51.510  50.417  53.229  1.00 72.81           N
ATOM    739  CA  TRP A  97      52.527  50.483  52.225  1.00 72.81           C
ATOM    740  CB  TRP A  97      53.908  50.767  52.839  1.00 72.81           C
ATOM    741  CG  TRP A  97      55.070  50.333  51.980  1.00 72.81           C
ATOM    742  CD2 TRP A  97      55.917  49.227  52.336  1.00 72.81           C
ATOM    743  CD1 TRP A  97      55.550  50.822  50.800  1.00 72.81           C
ATOM    744  NE1 TRP A  97      56.625  50.069  50.383  1.00 72.81           N
ATOM    745  CE2 TRP A  97      56.865  49.088  51.322  1.00 72.81           C
ATOM    746  CE3 TRP A  97      55.904  48.398  53.421  1.00 72.81           C
ATOM    747  CZ2 TRP A  97      57.815  48.109  51.379  1.00 72.81           C
ATOM    748  CZ3 TRP A  97      56.866  47.413  53.475  1.00 72.81           C
ATOM    749  CH2 TRP A  97      57.801  47.271  52.472  1.00 72.81           C
ATOM    750  C   TRP A  97      52.610  49.162  51.530  1.00 72.81           C
ATOM    751  O   TRP A  97      52.619  49.088  50.302  1.00 72.81           O
ATOM    752  N   ARG A  98      52.645  48.068  52.301  1.00140.88           N
ATOM    753  CA  ARG A  98      52.781  46.788  51.680  1.00140.88           C
ATOM    754  CB  ARG A  98      52.802  45.628  52.685  1.00140.88           C
ATOM    755  CG  ARG A  98      53.159  44.293  52.029  1.00140.88           C
ATOM    756  CD  ARG A  98      54.568  44.290  51.429  1.00140.88           C
ATOM    757  NE  ARG A  98      54.836  42.934  50.876  1.00140.88           N
ATOM    758  CZ  ARG A  98      55.359  42.815  49.622  1.00140.88           C
ATOM    759  NH1 ARG A  98      55.524  43.927  48.849  1.00140.88           N
ATOM    760  NH2 ARG A  98      55.726  41.589  49.144  1.00140.88           N
ATOM    761  C   ARG A  98      51.610  46.549  50.779  1.00140.88           C
ATOM    762  O   ARG A  98      51.779  46.091  49.650  1.00140.88           O
ATOM    763  N   LEU A  99      50.386  46.881  51.239  1.00 86.49           N
ATOM    764  CA  LEU A  99      49.224  46.589  50.448  1.00 86.49           C
ATOM    765  CB  LEU A  99      47.876  46.951  51.105  1.00 86.49           C
ATOM    766  CG  LEU A  99      47.346  45.948  52.155  1.00 86.49           C
ATOM    767  CD1 LEU A  99      48.167  45.925  53.457  1.00 86.49           C
ATOM    768  CD2 LEU A  99      45.840  46.166  52.385  1.00 86.49           C
ATOM    769  C   LEU A  99      49.285  47.302  49.135  1.00 86.49           C
ATOM    770  O   LEU A  99      48.948  46.690  48.123  1.00 86.49           O
ATOM    771  N   SER A 100      49.726  48.584  49.136  1.00 68.02           N
ATOM    772  CA  SER A 100      49.842  49.489  48.011  1.00 68.02           C
ATOM    773  CB  SER A 100      51.209  50.196  47.934  1.00 68.02           C
ATOM    774  OG  SER A 100      51.258  51.055  46.803  1.00 68.02           O
ATOM    775  C   SER A 100      49.597  48.866  46.646  1.00 68.02           C
ATOM    776  O   SER A 100      50.428  48.017  46.229  1.00 68.02           O
ATOM    777  OXT SER A 100      48.576  49.232  46.003  1.00 68.02           O
TER
END
