# Supplementary material for: Effective Identification of Bacterial Type III Secretion Signals Using Joint Element Features
Source: PLoS One. 2013 Apr 4;8(4):e59754. doi: 10.1371/journal.pone.0059754 (PMC3617162; doi:10.1371/journal.pone.0059754)
Supplement: Zip file S1 — Predicted 3D structure of T3S and non-T3S signal sequences. (ZIP) [file pone.0059754.s017.zip › Supplemental_Zip_FileS1.Predicted_structure/Pos/model54.pdb]

HEADER protein
METHOD
METHOD    The models are generated by I-TASSER which combines the
METHOD    methods of threading, ab initio modeling and structural
METHOD    refinement. The procedure is fully automated.
METHOD
METHOD    Please cite following articles when you use the I-TASSER server:
METHOD 1. Ambrish Roy, Alper Kucukural, Yang Zhang. I-TASSER: a unified
METHOD    platform for automated protein structure and function prediction.
METHOD    Nature Protocols, vol 5, 725-738 (2010). 
METHOD 2. Yang Zhang. I-TASSER server for protein 3D structure prediction.
METHOD    BMC Bioinformatics, vol 9, 40 (2008).
METHOD
MODEL  1
REMARK PARENT N/A
ATOM      1  N   ILE A   1      49.425  33.948  48.113  1.00                  
ATOM      2  CA  ILE A   1      50.280  33.065  48.906  1.00                  
ATOM      3  HA  ILE A   1      49.845  33.025  49.904  1.00                  
ATOM      4  CB  ILE A   1      50.243  31.635  48.310  1.00                  
ATOM      5  HB  ILE A   1      49.191  31.373  48.180  1.00                  
ATOM      6  CG2 ILE A   1      50.916  31.561  46.925  1.00                  
ATOM      7 1HG2 ILE A   1      50.718  30.595  46.462  1.00                  
ATOM      8 2HG2 ILE A   1      50.503  32.334  46.275  1.00                  
ATOM      9 3HG2 ILE A   1      51.990  31.706  47.014  1.00                  
ATOM     10  CG1 ILE A   1      50.854  30.603  49.285  1.00                  
ATOM     11 1HG1 ILE A   1      50.426  30.762  50.276  1.00                  
ATOM     12 2HG1 ILE A   1      51.933  30.747  49.349  1.00                  
ATOM     13  CD1 ILE A   1      50.590  29.145  48.891  1.00                  
ATOM     14  HD1 ILE A   1      50.962  28.487  49.677  1.00                  
ATOM     15  HD2 ILE A   1      49.519  28.980  48.768  1.00                  
ATOM     16  HD3 ILE A   1      51.107  28.901  47.962  1.00                  
ATOM     17  C   ILE A   1      51.707  33.619  49.039  1.00                  
ATOM     18  O   ILE A   1      52.241  34.289  48.152  1.00                  
ATOM     19  N   SER A   2      52.374  33.288  50.148  1.00                  
ATOM     20  H   SER A   2      51.873  32.782  50.865  1.00                  
ATOM     21  CA  SER A   2      53.706  33.784  50.529  1.00                  
ATOM     22  HA  SER A   2      53.613  34.859  50.666  1.00                  
ATOM     23  CB  SER A   2      54.123  33.175  51.873  1.00                  
ATOM     24  HB1 SER A   2      54.986  33.717  52.264  1.00                  
ATOM     25  HB2 SER A   2      54.396  32.128  51.729  1.00                  
ATOM     26  OG  SER A   2      53.052  33.251  52.796  1.00                  
ATOM     27  HG  SER A   2      53.371  32.992  53.666  1.00                  
ATOM     28  C   SER A   2      54.832  33.557  49.511  1.00                  
ATOM     29  O   SER A   2      55.875  34.198  49.617  1.00                  
ATOM     30  N   SER A   3      54.626  32.711  48.499  1.00                  
ATOM     31  H   SER A   3      53.777  32.164  48.498  1.00                  
ATOM     32  CA  SER A   3      55.489  32.586  47.313  1.00                  
ATOM     33  HA  SER A   3      56.487  32.300  47.646  1.00                  
ATOM     34  CB  SER A   3      54.967  31.482  46.385  1.00                  
ATOM     35  HB1 SER A   3      55.752  31.211  45.676  1.00                  
ATOM     36  HB2 SER A   3      54.104  31.852  45.830  1.00                  
ATOM     37  OG  SER A   3      54.577  30.342  47.131  1.00                  
ATOM     38  HG  SER A   3      54.419  29.608  46.527  1.00                  
ATOM     39  C   SER A   3      55.627  33.887  46.518  1.00                  
ATOM     40  O   SER A   3      56.644  34.111  45.871  1.00                  
ATOM     41  N   ARG A   4      54.622  34.769  46.597  1.00                  
ATOM     42  H   ARG A   4      53.801  34.488  47.131  1.00                  
ATOM     43  CA  ARG A   4      54.641  36.144  46.075  1.00                  
ATOM     44  HA  ARG A   4      55.043  36.154  45.062  1.00                  
ATOM     45  CB  ARG A   4      53.193  36.680  46.116  1.00                  
ATOM     46  HB1 ARG A   4      53.197  37.750  45.903  1.00                  
ATOM     47  HB2 ARG A   4      52.805  36.582  47.130  1.00                  
ATOM     48  CG  ARG A   4      52.211  35.988  45.151  1.00                  
ATOM     49  HG1 ARG A   4      51.240  36.474  45.251  1.00                  
ATOM     50  HG2 ARG A   4      52.089  34.942  45.433  1.00                  
ATOM     51  CD  ARG A   4      52.648  36.062  43.680  1.00                  
ATOM     52  HD1 ARG A   4      51.808  35.755  43.055  1.00                  
ATOM     53  HD2 ARG A   4      53.473  35.364  43.521  1.00                  
ATOM     54  NE  ARG A   4      53.087  37.424  43.328  1.00                  
ATOM     55  HE  ARG A   4      53.479  37.976  44.075  1.00                  
ATOM     56  CZ  ARG A   4      53.032  38.029  42.163  1.00                  
ATOM     57  NH1 ARG A   4      52.572  37.481  41.078  1.00                  
ATOM     58 1HH1 ARG A   4      52.256  36.534  41.104  1.00                  
ATOM     59 2HH1 ARG A   4      52.694  37.979  40.201  1.00                  
ATOM     60  NH2 ARG A   4      53.449  39.242  42.052  1.00                  
ATOM     61 1HH2 ARG A   4      53.832  39.773  42.829  1.00                  
ATOM     62 2HH2 ARG A   4      53.262  39.730  41.186  1.00                  
ATOM     63  C   ARG A   4      55.508  37.107  46.893  1.00                  
ATOM     64  O   ARG A   4      55.758  38.208  46.414  1.00                  
ATOM     65  N   ILE A   5      55.866  36.761  48.134  1.00                  
ATOM     66  H   ILE A   5      55.697  35.808  48.426  1.00                  
ATOM     67  CA  ILE A   5      56.037  37.776  49.184  1.00                  
ATOM     68  HA  ILE A   5      56.236  38.724  48.682  1.00                  
ATOM     69  CB  ILE A   5      54.700  37.954  49.959  1.00                  
ATOM     70  HB  ILE A   5      53.933  37.391  49.424  1.00                  
ATOM     71  CG2 ILE A   5      54.711  37.373  51.385  1.00                  
ATOM     72 1HG2 ILE A   5      53.701  37.394  51.798  1.00                  
ATOM     73 2HG2 ILE A   5      55.063  36.343  51.370  1.00                  
ATOM     74 3HG2 ILE A   5      55.364  37.953  52.037  1.00                  
ATOM     75  CG1 ILE A   5      54.200  39.418  49.944  1.00                  
ATOM     76 1HG1 ILE A   5      53.220  39.450  50.423  1.00                  
ATOM     77 2HG1 ILE A   5      54.061  39.722  48.905  1.00                  
ATOM     78  CD1 ILE A   5      55.097  40.462  50.627  1.00                  
ATOM     79  HD1 ILE A   5      54.621  41.440  50.570  1.00                  
ATOM     80  HD2 ILE A   5      55.248  40.212  51.677  1.00                  
ATOM     81  HD3 ILE A   5      56.062  40.525  50.125  1.00                  
ATOM     82  C   ILE A   5      57.249  37.604  50.111  1.00                  
ATOM     83  O   ILE A   5      57.729  38.589  50.662  1.00                  
ATOM     84  N   GLY A   6      57.802  36.397  50.258  1.00                  
ATOM     85  H   GLY A   6      57.352  35.593  49.836  1.00                  
ATOM     86  CA  GLY A   6      58.982  36.184  51.109  1.00                  
ATOM     87  HA1 GLY A   6      59.128  35.113  51.242  1.00                  
ATOM     88  HA2 GLY A   6      58.801  36.626  52.090  1.00                  
ATOM     89  C   GLY A   6      60.297  36.769  50.569  1.00                  
ATOM     90  O   GLY A   6      61.315  36.750  51.257  1.00                  
ATOM     91  N   GLY A   7      60.280  37.315  49.350  1.00                  
ATOM     92  H   GLY A   7      59.400  37.316  48.861  1.00                  
ATOM     93  CA  GLY A   7      61.384  38.053  48.743  1.00                  
ATOM     94  HA1 GLY A   7      61.237  38.100  47.664  1.00                  
ATOM     95  HA2 GLY A   7      62.324  37.537  48.942  1.00                  
ATOM     96  C   GLY A   7      61.488  39.480  49.274  1.00                  
ATOM     97  O   GLY A   7      61.226  40.426  48.535  1.00                  
ATOM     98  N   ALA A   8      61.813  39.624  50.561  1.00                  
ATOM     99  H   ALA A   8      61.952  38.773  51.092  1.00                  
ATOM    100  CA  ALA A   8      61.935  40.895  51.284  1.00                  
ATOM    101  HA  ALA A   8      61.029  41.470  51.087  1.00                  
ATOM    102  CB  ALA A   8      61.962  40.584  52.786  1.00                  
ATOM    103  HB1 ALA A   8      61.943  41.516  53.353  1.00                  
ATOM    104  HB2 ALA A   8      61.094  39.983  53.056  1.00                  
ATOM    105  HB3 ALA A   8      62.869  40.032  53.037  1.00                  
ATOM    106  C   ALA A   8      63.120  41.774  50.822  1.00                  
ATOM    107  O   ALA A   8      64.066  42.006  51.573  1.00                  
ATOM    108  N   GLY A   9      63.102  42.211  49.560  1.00                  
ATOM    109  H   GLY A   9      62.324  41.908  48.983  1.00                  
ATOM    110  CA  GLY A   9      64.274  42.775  48.893  1.00                  
ATOM    111  HA1 GLY A   9      64.925  41.960  48.574  1.00                  
ATOM    112  HA2 GLY A   9      64.831  43.389  49.602  1.00                  
ATOM    113  C   GLY A   9      63.963  43.638  47.678  1.00                  
ATOM    114  O   GLY A   9      64.356  43.313  46.564  1.00                  
ATOM    115  N   GLY A  10      63.208  44.710  47.905  1.00                  
ATOM    116  H   GLY A  10      62.957  44.910  48.863  1.00                  
ATOM    117  CA  GLY A  10      62.718  45.634  46.875  1.00                  
ATOM    118  HA1 GLY A  10      62.710  45.139  45.904  1.00                  
ATOM    119  HA2 GLY A  10      63.372  46.505  46.822  1.00                  
ATOM    120  C   GLY A  10      61.293  46.112  47.175  1.00                  
ATOM    121  O   GLY A  10      60.892  47.182  46.736  1.00                  
ATOM    122  N   VAL A  11      60.572  45.341  47.997  1.00                  
ATOM    123  H   VAL A  11      60.972  44.459  48.275  1.00                  
ATOM    124  CA  VAL A  11      59.421  45.797  48.777  1.00                  
ATOM    125  HA  VAL A  11      59.043  46.724  48.341  1.00                  
ATOM    126  CB  VAL A  11      58.273  44.767  48.733  1.00                  
ATOM    127  HB  VAL A  11      58.007  44.633  47.685  1.00                  
ATOM    128  CG1 VAL A  11      58.643  43.389  49.306  1.00                  
ATOM    129 1HG1 VAL A  11      57.796  42.713  49.208  1.00                  
ATOM    130 2HG1 VAL A  11      59.479  42.961  48.754  1.00                  
ATOM    131 3HG1 VAL A  11      58.902  43.463  50.361  1.00                  
ATOM    132  CG2 VAL A  11      57.032  45.279  49.476  1.00                  
ATOM    133 1HG2 VAL A  11      56.195  44.600  49.327  1.00                  
ATOM    134 2HG2 VAL A  11      57.223  45.356  50.546  1.00                  
ATOM    135 3HG2 VAL A  11      56.761  46.260  49.088  1.00                  
ATOM    136  C   VAL A  11      59.849  46.091  50.214  1.00                  
ATOM    137  O   VAL A  11      60.625  45.340  50.808  1.00                  
ATOM    138  N   GLU A  12      59.347  47.179  50.791  1.00                  
ATOM    139  H   GLU A  12      58.798  47.825  50.230  1.00                  
ATOM    140  CA  GLU A  12      59.730  47.625  52.130  1.00                  
ATOM    141  HA  GLU A  12      60.763  47.328  52.312  1.00                  
ATOM    142  CB  GLU A  12      59.690  49.161  52.243  1.00                  
ATOM    143  HB1 GLU A  12      59.949  49.419  53.271  1.00                  
ATOM    144  HB2 GLU A  12      58.681  49.531  52.055  1.00                  
ATOM    145  CG  GLU A  12      60.697  49.881  51.340  1.00                  
ATOM    146  HG1 GLU A  12      61.665  49.379  51.416  1.00                  
ATOM    147  HG2 GLU A  12      60.824  50.896  51.724  1.00                  
ATOM    148  CD  GLU A  12      60.273  49.981  49.871  1.00                  
ATOM    149  OE1 GLU A  12      61.143  50.305  49.038  1.00                  
ATOM    150  OE2 GLU A  12      59.067  49.867  49.544  1.00                  
ATOM    151  C   GLU A  12      58.887  47.001  53.249  1.00                  
ATOM    152  O   GLU A  12      58.021  47.634  53.859  1.00                  
ATOM    153  N   LEU A  13      59.179  45.736  53.550  1.00                  
ATOM    154  H   LEU A  13      59.865  45.284  52.956  1.00                  
ATOM    155  CA  LEU A  13      58.533  44.909  54.583  1.00                  
ATOM    156  HA  LEU A  13      57.459  45.047  54.455  1.00                  
ATOM    157  CB  LEU A  13      58.890  43.442  54.234  1.00                  
ATOM    158  HB1 LEU A  13      59.924  43.260  54.533  1.00                  
ATOM    159  HB2 LEU A  13      58.844  43.327  53.149  1.00                  
ATOM    160  CG  LEU A  13      58.000  42.336  54.839  1.00                  
ATOM    161  HG  LEU A  13      58.066  42.346  55.925  1.00                  
ATOM    162  CD1 LEU A  13      56.530  42.481  54.438  1.00                  
ATOM    163 1HD1 LEU A  13      55.965  41.620  54.793  1.00                  
ATOM    164 2HD1 LEU A  13      56.106  43.374  54.893  1.00                  
ATOM    165 3HD1 LEU A  13      56.441  42.544  53.353  1.00                  
ATOM    166  CD2 LEU A  13      58.488  40.973  54.340  1.00                  
ATOM    167 1HD2 LEU A  13      57.868  40.183  54.763  1.00                  
ATOM    168 2HD2 LEU A  13      58.437  40.921  53.252  1.00                  
ATOM    169 3HD2 LEU A  13      59.515  40.815  54.668  1.00                  
ATOM    170  C   LEU A  13      58.853  45.297  56.041  1.00                  
ATOM    171  O   LEU A  13      59.088  44.451  56.904  1.00                  
ATOM    172  N   SER A  14      58.866  46.592  56.340  1.00                  
ATOM    173  H   SER A  14      58.631  47.229  55.585  1.00                  
ATOM    174  CA  SER A  14      59.040  47.137  57.685  1.00                  
ATOM    175  HA  SER A  14      59.912  46.669  58.141  1.00                  
ATOM    176  CB  SER A  14      59.326  48.641  57.584  1.00                  
ATOM    177  HB1 SER A  14      58.488  49.149  57.102  1.00                  
ATOM    178  HB2 SER A  14      60.225  48.799  56.987  1.00                  
ATOM    179  OG  SER A  14      59.526  49.174  58.874  1.00                  
ATOM    180  HG  SER A  14      58.688  49.094  59.351  1.00                  
ATOM    181  C   SER A  14      57.831  46.841  58.577  1.00                  
ATOM    182  O   SER A  14      57.014  47.730  58.828  1.00                  
ATOM    183  N   ARG A  15      57.692  45.600  59.078  1.00                  
ATOM    184  H   ARG A  15      58.331  44.880  58.756  1.00                  
ATOM    185  CA  ARG A  15      56.718  45.320  60.146  1.00                  
ATOM    186  HA  ARG A  15      55.747  45.601  59.735  1.00                  
ATOM    187  CB  ARG A  15      56.597  43.832  60.552  1.00                  
ATOM    188  HB1 ARG A  15      56.442  43.229  59.656  1.00                  
ATOM    189  HB2 ARG A  15      55.690  43.741  61.152  1.00                  
ATOM    190  CG  ARG A  15      57.766  43.229  61.357  1.00                  
ATOM    191  HG1 ARG A  15      58.345  44.024  61.820  1.00                  
ATOM    192  HG2 ARG A  15      58.427  42.708  60.662  1.00                  
ATOM    193  CD  ARG A  15      57.315  42.239  62.457  1.00                  
ATOM    194  HD1 ARG A  15      58.175  41.630  62.739  1.00                  
ATOM    195  HD2 ARG A  15      56.544  41.576  62.060  1.00                  
ATOM    196  NE  ARG A  15      56.809  42.948  63.654  1.00                  
ATOM    197  HE  ARG A  15      56.656  43.941  63.546  1.00                  
ATOM    198  CZ  ARG A  15      56.795  42.568  64.923  1.00                  
ATOM    199  NH1 ARG A  15      57.213  41.413  65.356  1.00                  
ATOM    200 1HH1 ARG A  15      57.592  40.756  64.702  1.00                  
ATOM    201 2HH1 ARG A  15      57.408  41.325  66.347  1.00                  
ATOM    202  NH2 ARG A  15      56.401  43.414  65.830  1.00                  
ATOM    203 1HH2 ARG A  15      56.317  44.389  65.572  1.00                  
ATOM    204 2HH2 ARG A  15      56.419  43.195  66.822  1.00                  
ATOM    205  C   ARG A  15      56.930  46.248  61.342  1.00                  
ATOM    206  O   ARG A  15      58.069  46.633  61.621  1.00                  
ATOM    207  N   VAL A  16      55.850  46.564  62.067  1.00                  
ATOM    208  H   VAL A  16      54.953  46.220  61.766  1.00                  
ATOM    209  CA  VAL A  16      55.920  47.361  63.305  1.00                  
ATOM    210  HA  VAL A  16      56.166  48.381  63.010  1.00                  
ATOM    211  CB  VAL A  16      54.570  47.405  64.049  1.00                  
ATOM    212  HB  VAL A  16      53.821  47.784  63.354  1.00                  
ATOM    213  CG1 VAL A  16      54.102  46.035  64.565  1.00                  
ATOM    214 1HG1 VAL A  16      53.076  46.118  64.923  1.00                  
ATOM    215 2HG1 VAL A  16      54.117  45.299  63.762  1.00                  
ATOM    216 3HG1 VAL A  16      54.729  45.697  65.389  1.00                  
ATOM    217  CG2 VAL A  16      54.658  48.377  65.234  1.00                  
ATOM    218 1HG2 VAL A  16      53.669  48.542  65.644  1.00                  
ATOM    219 2HG2 VAL A  16      55.289  47.976  66.028  1.00                  
ATOM    220 3HG2 VAL A  16      55.047  49.340  64.902  1.00                  
ATOM    221  C   VAL A  16      57.034  46.853  64.203  1.00                  
ATOM    222  O   VAL A  16      57.219  45.638  64.271  1.00                  
ATOM    223  N   ASN A  17      57.761  47.765  64.859  1.00                  
ATOM    224  H   ASN A  17      57.527  48.736  64.730  1.00                  
ATOM    225  CA  ASN A  17      58.928  47.454  65.681  1.00                  
ATOM    226  HA  ASN A  17      59.783  47.319  65.016  1.00                  
ATOM    227  CB  ASN A  17      59.220  48.635  66.628  1.00                  
ATOM    228  HB1 ASN A  17      58.348  48.811  67.258  1.00                  
ATOM    229  HB2 ASN A  17      59.430  49.537  66.055  1.00                  
ATOM    230  CG  ASN A  17      60.421  48.342  67.518  1.00                  
ATOM    231  OD1 ASN A  17      61.366  47.693  67.102  1.00                  
ATOM    232  ND2 ASN A  17      60.407  48.750  68.765  1.00                  
ATOM    233 1HD2 ASN A  17      59.621  49.240  69.151  1.00                  
ATOM    234 2HD2 ASN A  17      61.195  48.489  69.332  1.00                  
ATOM    235  C   ASN A  17      58.742  46.157  66.486  1.00                  
ATOM    236  O   ASN A  17      57.677  45.900  67.042  1.00                  
ATOM    237  N   GLN A  18      59.782  45.330  66.501  1.00                  
ATOM    238  H   GLN A  18      60.675  45.713  66.221  1.00                  
ATOM    239  CA  GLN A  18      59.638  43.873  66.483  1.00                  
ATOM    240  HA  GLN A  18      58.956  43.609  65.684  1.00                  
ATOM    241  CB  GLN A  18      61.019  43.254  66.162  1.00                  
ATOM    242  HB1 GLN A  18      60.881  42.188  65.973  1.00                  
ATOM    243  HB2 GLN A  18      61.671  43.355  67.032  1.00                  
ATOM    244  CG  GLN A  18      61.741  43.870  64.949  1.00                  
ATOM    245  HG1 GLN A  18      62.575  43.230  64.659  1.00                  
ATOM    246  HG2 GLN A  18      62.147  44.843  65.224  1.00                  
ATOM    247  CD  GLN A  18      60.800  44.022  63.765  1.00                  
ATOM    248  OE1 GLN A  18      60.075  43.109  63.416  1.00                  
ATOM    249  NE2 GLN A  18      60.714  45.193  63.171  1.00                  
ATOM    250 1HE2 GLN A  18      61.347  45.937  63.397  1.00                  
ATOM    251 2HE2 GLN A  18      60.009  45.301  62.456  1.00                  
ATOM    252  C   GLN A  18      59.146  43.236  67.766  1.00                  
ATOM    253  O   GLN A  18      58.748  42.069  67.731  1.00                  
ATOM    254  N   GLN A  19      59.137  44.018  68.846  1.00                  
ATOM    255  H   GLN A  19      59.383  44.984  68.710  1.00                  
ATOM    256  CA  GLN A  19      58.441  43.682  70.068  1.00                  
ATOM    257  HA  GLN A  19      59.033  42.930  70.594  1.00                  
ATOM    258  CB  GLN A  19      58.328  44.932  70.950  1.00                  
ATOM    259  HB1 GLN A  19      57.687  45.675  70.472  1.00                  
ATOM    260  HB2 GLN A  19      59.322  45.357  71.102  1.00                  
ATOM    261  CG  GLN A  19      57.743  44.537  72.309  1.00                  
ATOM    262  HG1 GLN A  19      58.334  43.708  72.699  1.00                  
ATOM    263  HG2 GLN A  19      56.714  44.200  72.184  1.00                  
ATOM    264  CD  GLN A  19      57.744  45.638  73.357  1.00                  
ATOM    265  OE1 GLN A  19      57.950  46.813  73.094  1.00                  
ATOM    266  NE2 GLN A  19      57.506  45.266  74.590  1.00                  
ATOM    267 1HE2 GLN A  19      57.311  44.271  74.755  1.00                  
ATOM    268 2HE2 GLN A  19      57.498  45.962  75.306  1.00                  
ATOM    269  C   GLN A  19      57.072  43.076  69.717  1.00                  
ATOM    270  O   GLN A  19      56.366  43.490  68.789  1.00                  
ATOM    271  N   HIS A  20      56.764  42.002  70.414  1.00                  
ATOM    272  H   HIS A  20      57.424  41.715  71.133  1.00                  
ATOM    273  CA  HIS A  20      55.836  40.959  69.990  1.00                  
ATOM    274  HA  HIS A  20      55.407  41.178  69.014  1.00                  
ATOM    275  CB  HIS A  20      56.659  39.652  69.927  1.00                  
ATOM    276  HB1 HIS A  20      57.406  39.735  69.137  1.00                  
ATOM    277  HB2 HIS A  20      56.008  38.808  69.699  1.00                  
ATOM    278  CG  HIS A  20      57.368  39.404  71.242  1.00                  
ATOM    279  ND1 HIS A  20      58.572  40.017  71.606  1.00                  
ATOM    280  CE1 HIS A  20      58.612  39.984  72.948  1.00                  
ATOM    281  HE1 HIS A  20      59.354  40.486  73.555  1.00                  
ATOM    282  NE2 HIS A  20      57.513  39.391  73.436  1.00                  
ATOM    283  HE2 HIS A  20      57.153  39.575  74.379  1.00                  
ATOM    284  CD2 HIS A  20      56.729  38.999  72.377  1.00                  
ATOM    285  HD2 HIS A  20      55.701  38.672  72.439  1.00                  
ATOM    286  C   HIS A  20      54.686  40.803  70.996  1.00                  
ATOM    287  O   HIS A  20      53.851  39.916  70.838  1.00                  
ATOM    288  N   ASP A  21      54.678  41.626  72.051  1.00                  
ATOM    289  H   ASP A  21      55.435  42.293  72.099  1.00                  
ATOM    290  CA  ASP A  21      53.858  41.510  73.263  1.00                  
ATOM    291  HA  ASP A  21      53.883  40.468  73.587  1.00                  
ATOM    292  CB  ASP A  21      54.483  42.343  74.393  1.00                  
ATOM    293  HB1 ASP A  21      53.856  42.270  75.284  1.00                  
ATOM    294  HB2 ASP A  21      54.529  43.392  74.091  1.00                  
ATOM    295  CG  ASP A  21      55.881  41.841  74.748  1.00                  
ATOM    296  OD1 ASP A  21      56.849  42.552  74.395  1.00                  
ATOM    297  OD2 ASP A  21      55.987  40.730  75.313  1.00                  
ATOM    298  C   ASP A  21      52.370  41.861  73.032  1.00                  
ATOM    299  O   ASP A  21      51.795  42.753  73.653  1.00                  
ATOM    300  N   THR A  22      51.736  41.163  72.087  1.00                  
ATOM    301  H   THR A  22      52.307  40.471  71.612  1.00                  
ATOM    302  CA  THR A  22      50.328  41.263  71.653  1.00                  
ATOM    303  HA  THR A  22      50.202  40.496  70.891  1.00                  
ATOM    304  CB  THR A  22      49.317  40.910  72.766  1.00                  
ATOM    305  HB  THR A  22      48.325  40.838  72.318  1.00                  
ATOM    306  CG2 THR A  22      49.606  39.570  73.445  1.00                  
ATOM    307 1HG2 THR A  22      48.800  39.344  74.144  1.00                  
ATOM    308 2HG2 THR A  22      49.656  38.780  72.696  1.00                  
ATOM    309 3HG2 THR A  22      50.546  39.615  73.993  1.00                  
ATOM    310  OG1 THR A  22      49.268  41.896  73.769  1.00                  
ATOM    311  HG1 THR A  22      50.171  42.248  73.881  1.00                  
ATOM    312  C   THR A  22      49.896  42.565  70.948  1.00                  
ATOM    313  O   THR A  22      48.747  42.666  70.527  1.00                  
ATOM    314  N   VAL A  23      50.778  43.558  70.790  1.00                  
ATOM    315  H   VAL A  23      51.698  43.409  71.176  1.00                  
ATOM    316  CA  VAL A  23      50.443  44.927  70.333  1.00                  
ATOM    317  HA  VAL A  23      49.864  45.371  71.139  1.00                  
ATOM    318  CB  VAL A  23      51.727  45.775  70.189  1.00                  
ATOM    319  HB  VAL A  23      52.295  45.431  69.324  1.00                  
ATOM    320  CG1 VAL A  23      51.386  47.259  69.994  1.00                  
ATOM    321 1HG1 VAL A  23      52.305  47.833  69.875  1.00                  
ATOM    322 2HG1 VAL A  23      50.784  47.398  69.098  1.00                  
ATOM    323 3HG1 VAL A  23      50.841  47.637  70.860  1.00                  
ATOM    324  CG2 VAL A  23      52.639  45.681  71.424  1.00                  
ATOM    325 1HG2 VAL A  23      53.479  46.369  71.323  1.00                  
ATOM    326 2HG2 VAL A  23      52.080  45.928  72.327  1.00                  
ATOM    327 3HG2 VAL A  23      53.049  44.676  71.523  1.00                  
ATOM    328  C   VAL A  23      49.626  44.970  69.023  1.00                  
ATOM    329  O   VAL A  23      50.129  44.532  67.986  1.00                  
ATOM    330  N   PRO A  24      48.409  45.563  69.007  1.00                  
ATOM    331  CD  PRO A  24      47.752  46.179  70.156  1.00                  
ATOM    332  HD1 PRO A  24      48.381  46.944  70.612  1.00                  
ATOM    333  HD2 PRO A  24      47.506  45.406  70.886  1.00                  
ATOM    334  CG  PRO A  24      46.468  46.814  69.629  1.00                  
ATOM    335  HG1 PRO A  24      46.675  47.821  69.264  1.00                  
ATOM    336  HG2 PRO A  24      45.683  46.828  70.386  1.00                  
ATOM    337  CB  PRO A  24      46.113  45.903  68.460  1.00                  
ATOM    338  HB1 PRO A  24      45.437  46.391  67.757  1.00                  
ATOM    339  HB2 PRO A  24      45.650  44.992  68.842  1.00                  
ATOM    340  CA  PRO A  24      47.485  45.559  67.859  1.00                  
ATOM    341  HA  PRO A  24      47.440  44.547  67.456  1.00                  
ATOM    342  C   PRO A  24      47.887  46.490  66.690  1.00                  
ATOM    343  O   PRO A  24      47.038  46.924  65.914  1.00                  
ATOM    344  N   ALA A  25      49.171  46.822  66.539  1.00                  
ATOM    345  H   ALA A  25      49.834  46.326  67.120  1.00                  
ATOM    346  CA  ALA A  25      49.713  47.717  65.513  1.00                  
ATOM    347  HA  ALA A  25      49.016  48.548  65.395  1.00                  
ATOM    348  CB  ALA A  25      51.021  48.298  66.051  1.00                  
ATOM    349  HB1 ALA A  25      51.433  48.994  65.320  1.00                  
ATOM    350  HB2 ALA A  25      50.834  48.836  66.981  1.00                  
ATOM    351  HB3 ALA A  25      51.729  47.491  66.239  1.00                  
ATOM    352  C   ALA A  25      49.837  47.064  64.115  1.00                  
ATOM    353  O   ALA A  25      50.896  47.084  63.482  1.00                  
ATOM    354  N   GLN A  26      48.746  46.451  63.652  1.00                  
ATOM    355  H   GLN A  26      47.900  46.527  64.208  1.00                  
ATOM    356  CA  GLN A  26      48.664  45.762  62.366  1.00                  
ATOM    357  HA  GLN A  26      49.462  45.020  62.307  1.00                  
ATOM    358  CB  GLN A  26      47.291  45.065  62.261  1.00                  
ATOM    359  HB1 GLN A  26      47.225  44.556  61.298  1.00                  
ATOM    360  HB2 GLN A  26      46.517  45.834  62.279  1.00                  
ATOM    361  CG  GLN A  26      46.968  44.052  63.378  1.00                  
ATOM    362  HG1 GLN A  26      45.912  43.793  63.291  1.00                  
ATOM    363  HG2 GLN A  26      47.108  44.501  64.360  1.00                  
ATOM    364  CD  GLN A  26      47.772  42.757  63.304  1.00                  
ATOM    365  OE1 GLN A  26      48.797  42.651  62.651  1.00                  
ATOM    366  NE2 GLN A  26      47.317  41.706  63.951  1.00                  
ATOM    367 1HE2 GLN A  26      46.494  41.758  64.525  1.00                  
ATOM    368 2HE2 GLN A  26      47.845  40.859  63.840  1.00                  
ATOM    369  C   GLN A  26      48.811  46.751  61.203  1.00                  
ATOM    370  O   GLN A  26      48.175  47.809  61.175  1.00                  
ATOM    371  N   THR A  27      49.640  46.384  60.225  1.00                  
ATOM    372  H   THR A  27      50.089  45.482  60.302  1.00                  
ATOM    373  CA  THR A  27      50.126  47.297  59.185  1.00                  
ATOM    374  HA  THR A  27      49.402  48.102  59.059  1.00                  
ATOM    375  CB  THR A  27      51.438  47.964  59.657  1.00                  
ATOM    376  HB  THR A  27      51.184  48.586  60.516  1.00                  
ATOM    377  CG2 THR A  27      52.574  47.036  60.107  1.00                  
ATOM    378 1HG2 THR A  27      53.421  47.643  60.428  1.00                  
ATOM    379 2HG2 THR A  27      52.248  46.430  60.952  1.00                  
ATOM    380 3HG2 THR A  27      52.896  46.387  59.294  1.00                  
ATOM    381  OG1 THR A  27      51.962  48.817  58.672  1.00                  
ATOM    382  HG1 THR A  27      52.164  48.284  57.896  1.00                  
ATOM    383  C   THR A  27      50.218  46.587  57.842  1.00                  
ATOM    384  O   THR A  27      51.184  45.880  57.562  1.00                  
ATOM    385  N   ALA A  28      49.171  46.729  57.023  1.00                  
ATOM    386  H   ALA A  28      48.449  47.405  57.244  1.00                  
ATOM    387  CA  ALA A  28      49.135  46.130  55.696  1.00                  
ATOM    388  HA  ALA A  28      49.393  45.072  55.766  1.00                  
ATOM    389  CB  ALA A  28      47.714  46.261  55.133  1.00                  
ATOM    390  HB1 ALA A  28      47.673  45.811  54.140  1.00                  
ATOM    391  HB2 ALA A  28      47.006  45.746  55.783  1.00                  
ATOM    392  HB3 ALA A  28      47.434  47.314  55.059  1.00                  
ATOM    393  C   ALA A  28      50.147  46.837  54.785  1.00                  
ATOM    394  O   ALA A  28      50.160  48.067  54.674  1.00                  
ATOM    395  N   HIS A  29      50.945  46.057  54.063  1.00                  
ATOM    396  H   HIS A  29      50.889  45.063  54.224  1.00                  
ATOM    397  CA  HIS A  29      51.336  46.472  52.721  1.00                  
ATOM    398  HA  HIS A  29      51.478  47.550  52.709  1.00                  
ATOM    399  CB  HIS A  29      52.688  45.835  52.333  1.00                  
ATOM    400  HB1 HIS A  29      53.219  45.492  53.222  1.00                  
ATOM    401  HB2 HIS A  29      53.302  46.609  51.870  1.00                  
ATOM    402  CG  HIS A  29      52.584  44.702  51.347  1.00                  
ATOM    403  ND1 HIS A  29      52.605  44.868  49.964  1.00                  
ATOM    404  CE1 HIS A  29      52.290  43.671  49.452  1.00                  
ATOM    405  HE1 HIS A  29      52.159  43.473  48.398  1.00                  
ATOM    406  NE2 HIS A  29      52.068  42.780  50.431  1.00                  
ATOM    407  HE2 HIS A  29      51.707  41.846  50.294  1.00                  
ATOM    408  CD2 HIS A  29      52.261  43.408  51.639  1.00                  
ATOM    409  HD2 HIS A  29      52.083  43.000  52.623  1.00                  
ATOM    410  C   HIS A  29      50.186  46.085  51.772  1.00                  
ATOM    411  O   HIS A  29      49.631  44.993  51.932  1.00                  
ATOM    412  N   PRO A  30      49.780  46.949  50.830  1.00                  
ATOM    413  CD  PRO A  30      50.105  48.361  50.773  1.00                  
ATOM    414  HD1 PRO A  30      51.120  48.488  50.397  1.00                  
ATOM    415  HD2 PRO A  30      50.001  48.806  51.764  1.00                  
ATOM    416  CG  PRO A  30      49.102  49.019  49.824  1.00                  
ATOM    417  HG1 PRO A  30      49.576  49.208  48.861  1.00                  
ATOM    418  HG2 PRO A  30      48.714  49.949  50.241  1.00                  
ATOM    419  CB  PRO A  30      48.000  47.963  49.689  1.00                  
ATOM    420  HB1 PRO A  30      47.464  48.035  48.742  1.00                  
ATOM    421  HB2 PRO A  30      47.294  48.081  50.513  1.00                  
ATOM    422  CA  PRO A  30      48.752  46.633  49.864  1.00                  
ATOM    423  HA  PRO A  30      48.052  45.901  50.269  1.00                  
ATOM    424  C   PRO A  30      49.348  46.040  48.576  1.00                  
ATOM    425  O   PRO A  30      49.714  44.873  48.507  1.00                  
ATOM    426  N   ASN A  31      49.472  46.838  47.518  1.00                  
ATOM    427  H   ASN A  31      49.155  47.786  47.622  1.00                  
ATOM    428  CA  ASN A  31      49.874  46.394  46.184  1.00                  
ATOM    429  HA  ASN A  31      49.146  45.670  45.812  1.00                  
ATOM    430  CB  ASN A  31      49.871  47.644  45.268  1.00                  
ATOM    431  HB1 ASN A  31      50.681  47.566  44.542  1.00                  
ATOM    432  HB2 ASN A  31      50.046  48.553  45.840  1.00                  
ATOM    433  CG  ASN A  31      48.606  47.783  44.449  1.00                  
ATOM    434  OD1 ASN A  31      48.466  47.167  43.411  1.00                  
ATOM    435  ND2 ASN A  31      47.671  48.611  44.852  1.00                  
ATOM    436 1HD2 ASN A  31      47.755  49.180  45.669  1.00                  
ATOM    437 2HD2 ASN A  31      46.812  48.632  44.307  1.00                  
ATOM    438  C   ASN A  31      51.255  45.717  46.080  1.00                  
ATOM    439  O   ASN A  31      51.520  45.067  45.075  1.00                  
ATOM    440  N   ALA A  32      52.165  45.942  47.029  1.00                  
ATOM    441  H   ALA A  32      51.827  46.118  47.966  1.00                  
ATOM    442  CA  ALA A  32      53.528  46.431  46.730  1.00                  
ATOM    443  HA  ALA A  32      53.410  47.233  46.001  1.00                  
ATOM    444  CB  ALA A  32      54.085  47.091  48.001  1.00                  
ATOM    445  HB1 ALA A  32      54.984  47.658  47.756  1.00                  
ATOM    446  HB2 ALA A  32      53.349  47.770  48.434  1.00                  
ATOM    447  HB3 ALA A  32      54.349  46.330  48.732  1.00                  
ATOM    448  C   ALA A  32      54.544  45.465  46.081  1.00                  
ATOM    449  O   ALA A  32      55.728  45.774  46.008  1.00                  
ATOM    450  N   VAL A  33      54.104  44.321  45.563  1.00                  
ATOM    451  H   VAL A  33      53.106  44.156  45.604  1.00                  
ATOM    452  CA  VAL A  33      54.954  43.327  44.888  1.00                  
ATOM    453  HA  VAL A  33      55.871  43.819  44.561  1.00                  
ATOM    454  CB  VAL A  33      55.347  42.162  45.846  1.00                  
ATOM    455  HB  VAL A  33      54.581  41.387  45.809  1.00                  
ATOM    456  CG1 VAL A  33      56.692  41.555  45.419  1.00                  
ATOM    457 1HG1 VAL A  33      56.926  40.696  46.048  1.00                  
ATOM    458 2HG1 VAL A  33      56.648  41.215  44.386  1.00                  
ATOM    459 3HG1 VAL A  33      57.487  42.295  45.521  1.00                  
ATOM    460  CG2 VAL A  33      55.481  42.549  47.320  1.00                  
ATOM    461 1HG2 VAL A  33      55.837  41.696  47.898  1.00                  
ATOM    462 2HG2 VAL A  33      56.191  43.364  47.408  1.00                  
ATOM    463 3HG2 VAL A  33      54.519  42.858  47.724  1.00                  
ATOM    464  C   VAL A  33      54.269  42.768  43.642  1.00                  
ATOM    465  O   VAL A  33      54.304  41.570  43.353  1.00                  
ATOM    466  N   THR A  34      53.553  43.643  42.942  1.00                  
ATOM    467  H   THR A  34      53.584  44.608  43.240  1.00                  
ATOM    468  CA  THR A  34      52.525  43.289  41.957  1.00                  
ATOM    469  HA  THR A  34      51.668  42.888  42.495  1.00                  
ATOM    470  CB  THR A  34      52.052  44.534  41.182  1.00                  
ATOM    471  HB  THR A  34      51.360  44.225  40.398  1.00                  
ATOM    472  CG2 THR A  34      51.354  45.561  42.063  1.00                  
ATOM    473 1HG2 THR A  34      52.060  46.000  42.769  1.00                  
ATOM    474 2HG2 THR A  34      50.944  46.350  41.440  1.00                  
ATOM    475 3HG2 THR A  34      50.531  45.092  42.603  1.00                  
ATOM    476  OG1 THR A  34      53.153  45.201  40.599  1.00                  
ATOM    477  HG1 THR A  34      52.816  45.990  40.165  1.00                  
ATOM    478  C   THR A  34      52.933  42.242  40.931  1.00                  
ATOM    479  O   THR A  34      52.164  41.324  40.688  1.00                  
ATOM    480  N   ALA A  35      54.133  42.330  40.361  1.00                  
ATOM    481  H   ALA A  35      54.680  43.138  40.628  1.00                  
ATOM    482  CA  ALA A  35      54.723  41.393  39.398  1.00                  
ATOM    483  HA  ALA A  35      55.172  42.016  38.624  1.00                  
ATOM    484  CB  ALA A  35      55.904  40.659  40.054  1.00                  
ATOM    485  HB1 ALA A  35      56.406  40.037  39.312  1.00                  
ATOM    486  HB2 ALA A  35      56.619  41.385  40.444  1.00                  
ATOM    487  HB3 ALA A  35      55.570  40.026  40.871  1.00                  
ATOM    488  C   ALA A  35      53.748  40.456  38.643  1.00                  
ATOM    489  O   ALA A  35      53.474  39.330  39.071  1.00                  
ATOM    490  N   GLY A  36      53.158  40.959  37.553  1.00                  
ATOM    491  H   GLY A  36      53.381  41.905  37.279  1.00                  
ATOM    492  CA  GLY A  36      52.217  40.216  36.703  1.00                  
ATOM    493  HA1 GLY A  36      52.608  39.213  36.529  1.00                  
ATOM    494  HA2 GLY A  36      52.139  40.716  35.737  1.00                  
ATOM    495  C   GLY A  36      50.795  40.072  37.271  1.00                  
ATOM    496  O   GLY A  36      49.882  39.725  36.529  1.00                  
ATOM    497  N   MET A  37      50.570  40.355  38.558  1.00                  
ATOM    498  H   MET A  37      51.349  40.642  39.136  1.00                  
ATOM    499  CA  MET A  37      49.230  40.434  39.143  1.00                  
ATOM    500  HA  MET A  37      48.706  39.508  38.899  1.00                  
ATOM    501  CB  MET A  37      49.296  40.539  40.677  1.00                  
ATOM    502  HB1 MET A  37      49.761  41.484  40.952  1.00                  
ATOM    503  HB2 MET A  37      49.894  39.714  41.064  1.00                  
ATOM    504  CG  MET A  37      47.914  40.496  41.334  1.00                  
ATOM    505  HG1 MET A  37      47.360  39.646  40.938  1.00                  
ATOM    506  HG2 MET A  37      47.385  41.410  41.073  1.00                  
ATOM    507  SD  MET A  37      47.927  40.358  43.144  1.00                  
ATOM    508  CE  MET A  37      48.891  41.821  43.616  1.00                  
ATOM    509  HE1 MET A  37      48.818  41.969  44.694  1.00                  
ATOM    510  HE2 MET A  37      49.936  41.670  43.353  1.00                  
ATOM    511  HE3 MET A  37      48.508  42.703  43.103  1.00                  
ATOM    512  C   MET A  37      48.458  41.596  38.526  1.00                  
ATOM    513  O   MET A  37      48.706  42.750  38.873  1.00                  
ATOM    514  N   ASN A  38      47.550  41.282  37.602  1.00                  
ATOM    515  H   ASN A  38      47.515  40.319  37.303  1.00                  
ATOM    516  CA  ASN A  38      46.824  42.260  36.792  1.00                  
ATOM    517  HA  ASN A  38      47.566  42.685  36.112  1.00                  
ATOM    518  CB  ASN A  38      45.773  41.538  35.919  1.00                  
ATOM    519  HB1 ASN A  38      44.873  41.353  36.498  1.00                  
ATOM    520  HB2 ASN A  38      46.179  40.580  35.594  1.00                  
ATOM    521  CG  ASN A  38      45.359  42.273  34.651  1.00                  
ATOM    522  OD1 ASN A  38      44.973  41.659  33.675  1.00                  
ATOM    523  ND2 ASN A  38      45.411  43.583  34.589  1.00                  
ATOM    524 1HD2 ASN A  38      45.742  44.132  35.373  1.00                  
ATOM    525 2HD2 ASN A  38      45.143  43.990  33.711  1.00                  
ATOM    526  C   ASN A  38      46.250  43.469  37.579  1.00                  
ATOM    527  O   ASN A  38      46.385  44.574  37.062  1.00                  
ATOM    528  N   PRO A  39      45.593  43.321  38.768  1.00                  
ATOM    529  CD  PRO A  39      45.075  42.062  39.300  1.00                  
ATOM    530  HD1 PRO A  39      45.497  41.889  40.285  1.00                  
ATOM    531  HD2 PRO A  39      45.268  41.206  38.663  1.00                  
ATOM    532  CG  PRO A  39      43.568  42.268  39.420  1.00                  
ATOM    533  HG1 PRO A  39      43.126  41.582  40.144  1.00                  
ATOM    534  HG2 PRO A  39      43.104  42.157  38.438  1.00                  
ATOM    535  CB  PRO A  39      43.477  43.721  39.875  1.00                  
ATOM    536  HB1 PRO A  39      43.504  43.753  40.961  1.00                  
ATOM    537  HB2 PRO A  39      42.541  44.168  39.543  1.00                  
ATOM    538  CA  PRO A  39      44.696  44.389  39.221  1.00                  
ATOM    539  HA  PRO A  39      44.294  44.852  38.317  1.00                  
ATOM    540  C   PRO A  39      45.211  45.577  40.017  1.00                  
ATOM    541  O   PRO A  39      45.126  46.677  39.493  1.00                  
ATOM    542  N   PRO A  40      45.573  45.402  41.298  1.00                  
ATOM    543  CD  PRO A  40      46.148  44.200  41.894  1.00                  
ATOM    544  HD1 PRO A  40      47.093  43.951  41.411  1.00                  
ATOM    545  HD2 PRO A  40      45.461  43.364  41.806  1.00                  
ATOM    546  CG  PRO A  40      46.352  44.515  43.364  1.00                  
ATOM    547  HG1 PRO A  40      47.323  44.968  43.520  1.00                  
ATOM    548  HG2 PRO A  40      46.253  43.628  43.983  1.00                  
ATOM    549  CB  PRO A  40      45.238  45.519  43.666  1.00                  
ATOM    550  HB1 PRO A  40      45.515  46.178  44.487  1.00                  
ATOM    551  HB2 PRO A  40      44.333  44.972  43.926  1.00                  
ATOM    552  CA  PRO A  40      45.006  46.266  42.340  1.00                  
ATOM    553  HA  PRO A  40      43.928  46.351  42.179  1.00                  
ATOM    554  C   PRO A  40      45.559  47.711  42.368  1.00                  
ATOM    555  O   PRO A  40      45.287  48.486  43.300  1.00                  
ATOM    556  N   LEU A  41      46.346  48.107  41.379  1.00                  
ATOM    557  H   LEU A  41      46.433  47.454  40.613  1.00                  
ATOM    558  CA  LEU A  41      46.966  49.412  41.245  1.00                  
ATOM    559  HA  LEU A  41      47.429  49.674  42.196  1.00                  
ATOM    560  CB  LEU A  41      48.033  49.344  40.132  1.00                  
ATOM    561  HB1 LEU A  41      48.300  50.355  39.825  1.00                  
ATOM    562  HB2 LEU A  41      47.601  48.844  39.263  1.00                  
ATOM    563  CG  LEU A  41      49.336  48.628  40.519  1.00                  
ATOM    564  HG  LEU A  41      49.100  47.653  40.938  1.00                  
ATOM    565  CD1 LEU A  41      50.190  48.426  39.267  1.00                  
ATOM    566 1HD1 LEU A  41      51.131  47.949  39.535  1.00                  
ATOM    567 2HD1 LEU A  41      49.662  47.780  38.565  1.00                  
ATOM    568 3HD1 LEU A  41      50.400  49.385  38.793  1.00                  
ATOM    569  CD2 LEU A  41      50.152  49.450  41.521  1.00                  
ATOM    570 1HD2 LEU A  41      51.058  48.906  41.785  1.00                  
ATOM    571 2HD2 LEU A  41      50.431  50.409  41.088  1.00                  
ATOM    572 3HD2 LEU A  41      49.581  49.611  42.433  1.00                  
ATOM    573  C   LEU A  41      46.019  50.559  40.894  1.00                  
ATOM    574  O   LEU A  41      46.325  51.690  41.265  1.00                  
ATOM    575  N   THR A  42      44.985  50.354  40.078  1.00                  
ATOM    576  H   THR A  42      44.749  49.406  39.804  1.00                  
ATOM    577  CA  THR A  42      44.135  51.440  39.535  1.00                  
ATOM    578  HA  THR A  42      44.764  52.062  38.908  1.00                  
ATOM    579  CB  THR A  42      42.999  50.886  38.641  1.00                  
ATOM    580  HB  THR A  42      42.047  51.025  39.141  1.00                  
ATOM    581  CG2 THR A  42      42.929  51.532  37.258  1.00                  
ATOM    582 1HG2 THR A  42      42.202  50.999  36.645  1.00                  
ATOM    583 2HG2 THR A  42      42.577  52.556  37.343  1.00                  
ATOM    584 3HG2 THR A  42      43.903  51.505  36.772  1.00                  
ATOM    585  OG1 THR A  42      43.173  49.513  38.363  1.00                  
ATOM    586  HG1 THR A  42      42.329  49.194  38.029  1.00                  
ATOM    587  C   THR A  42      43.577  52.317  40.653  1.00                  
ATOM    588  O   THR A  42      43.235  51.764  41.697  1.00                  
ATOM    589  N   PRO A  43      43.575  53.663  40.530  1.00                  
ATOM    590  CD  PRO A  43      43.882  54.468  39.360  1.00                  
ATOM    591  HD1 PRO A  43      43.416  54.075  38.463  1.00                  
ATOM    592  HD2 PRO A  43      44.963  54.535  39.232  1.00                  
ATOM    593  CG  PRO A  43      43.311  55.851  39.662  1.00                  
ATOM    594  HG1 PRO A  43      42.252  55.869  39.399  1.00                  
ATOM    595  HG2 PRO A  43      43.851  56.636  39.133  1.00                  
ATOM    596  CB  PRO A  43      43.463  55.972  41.177  1.00                  
ATOM    597  HB1 PRO A  43      42.697  56.621  41.606  1.00                  
ATOM    598  HB2 PRO A  43      44.453  56.366  41.404  1.00                  
ATOM    599  CA  PRO A  43      43.355  54.528  41.685  1.00                  
ATOM    600  HA  PRO A  43      44.162  54.339  42.386  1.00                  
ATOM    601  C   PRO A  43      42.040  54.229  42.395  1.00                  
ATOM    602  O   PRO A  43      42.048  53.982  43.597  1.00                  
ATOM    603  N   ASP A  44      40.963  54.124  41.619  1.00                  
ATOM    604  H   ASP A  44      41.109  54.212  40.616  1.00                  
ATOM    605  CA  ASP A  44      39.668  53.567  42.003  1.00                  
ATOM    606  HA  ASP A  44      39.133  54.305  42.600  1.00                  
ATOM    607  CB  ASP A  44      38.873  53.331  40.702  1.00                  
ATOM    608  HB1 ASP A  44      38.623  54.299  40.263  1.00                  
ATOM    609  HB2 ASP A  44      37.938  52.821  40.941  1.00                  
ATOM    610  CG  ASP A  44      39.672  52.514  39.675  1.00                  
ATOM    611  OD1 ASP A  44      40.626  53.076  39.083  1.00                  
ATOM    612  OD2 ASP A  44      39.426  51.290  39.595  1.00                  
ATOM    613  C   ASP A  44      39.805  52.304  42.870  1.00                  
ATOM    614  O   ASP A  44      39.463  52.359  44.055  1.00                  
ATOM    615  N   GLN A  45      40.403  51.227  42.334  1.00                  
ATOM    616  H   GLN A  45      40.645  51.254  41.350  1.00                  
ATOM    617  CA  GLN A  45      40.650  49.987  43.071  1.00                  
ATOM    618  HA  GLN A  45      39.687  49.508  43.248  1.00                  
ATOM    619  CB  GLN A  45      41.536  48.988  42.287  1.00                  
ATOM    620  HB1 GLN A  45      41.563  48.051  42.845  1.00                  
ATOM    621  HB2 GLN A  45      42.557  49.367  42.258  1.00                  
ATOM    622  CG  GLN A  45      41.137  48.667  40.843  1.00                  
ATOM    623  HG1 GLN A  45      41.900  48.021  40.410  1.00                  
ATOM    624  HG2 GLN A  45      41.115  49.581  40.269  1.00                  
ATOM    625  CD  GLN A  45      39.798  47.962  40.711  1.00                  
ATOM    626  OE1 GLN A  45      39.683  46.770  40.929  1.00                  
ATOM    627  NE2 GLN A  45      38.760  48.661  40.312  1.00                  
ATOM    628 1HE2 GLN A  45      38.877  49.650  40.058  1.00                  
ATOM    629 2HE2 GLN A  45      37.874  48.198  40.281  1.00                  
ATOM    630  C   GLN A  45      41.303  50.235  44.419  1.00                  
ATOM    631  O   GLN A  45      40.812  49.746  45.437  1.00                  
ATOM    632  N   SER A  46      42.386  51.019  44.433  1.00                  
ATOM    633  H   SER A  46      42.655  51.485  43.572  1.00                  
ATOM    634  CA  SER A  46      43.142  51.247  45.655  1.00                  
ATOM    635  HA  SER A  46      43.394  50.275  46.082  1.00                  
ATOM    636  CB  SER A  46      44.453  51.965  45.368  1.00                  
ATOM    637  HB1 SER A  46      44.826  52.422  46.281  1.00                  
ATOM    638  HB2 SER A  46      44.297  52.728  44.606  1.00                  
ATOM    639  OG  SER A  46      45.422  51.031  44.935  1.00                  
ATOM    640  HG  SER A  46      44.999  50.430  44.304  1.00                  
ATOM    641  C   SER A  46      42.269  51.934  46.685  1.00                  
ATOM    642  O   SER A  46      42.230  51.451  47.813  1.00                  
ATOM    643  N   GLY A  47      41.500  52.954  46.289  1.00                  
ATOM    644  H   GLY A  47      41.496  53.213  45.306  1.00                  
ATOM    645  CA  GLY A  47      40.537  53.598  47.171  1.00                  
ATOM    646  HA1 GLY A  47      39.945  54.318  46.608  1.00                  
ATOM    647  HA2 GLY A  47      41.059  54.111  47.981  1.00                  
ATOM    648  C   GLY A  47      39.605  52.563  47.775  1.00                  
ATOM    649  O   GLY A  47      39.552  52.449  48.996  1.00                  
ATOM    650  N   SER A  48      38.973  51.719  46.948  1.00                  
ATOM    651  H   SER A  48      39.119  51.777  45.943  1.00                  
ATOM    652  CA  SER A  48      38.072  50.703  47.497  1.00                  
ATOM    653  HA  SER A  48      37.287  51.231  48.040  1.00                  
ATOM    654  CB  SER A  48      37.360  49.861  46.427  1.00                  
ATOM    655  HB1 SER A  48      36.434  50.367  46.154  1.00                  
ATOM    656  HB2 SER A  48      37.096  48.888  46.848  1.00                  
ATOM    657  OG  SER A  48      38.108  49.674  45.243  1.00                  
ATOM    658  HG  SER A  48      39.052  49.582  45.462  1.00                  
ATOM    659  C   SER A  48      38.767  49.825  48.530  1.00                  
ATOM    660  O   SER A  48      38.245  49.691  49.638  1.00                  
ATOM    661  N   HIS A  49      39.982  49.347  48.237  1.00                  
ATOM    662  H   HIS A  49      40.427  49.611  47.365  1.00                  
ATOM    663  CA  HIS A  49      40.659  48.426  49.141  1.00                  
ATOM    664  HA  HIS A  49      39.955  47.620  49.367  1.00                  
ATOM    665  CB  HIS A  49      41.906  47.814  48.483  1.00                  
ATOM    666  HB1 HIS A  49      42.669  48.585  48.366  1.00                  
ATOM    667  HB2 HIS A  49      41.637  47.448  47.492  1.00                  
ATOM    668  CG  HIS A  49      42.491  46.653  49.259  1.00                  
ATOM    669  ND1 HIS A  49      43.850  46.323  49.335  1.00                  
ATOM    670  CE1 HIS A  49      43.920  45.250  50.138  1.00                  
ATOM    671  HE1 HIS A  49      44.840  44.752  50.415  1.00                  
ATOM    672  NE2 HIS A  49      42.694  44.882  50.546  1.00                  
ATOM    673  HE2 HIS A  49      42.473  44.119  51.169  1.00                  
ATOM    674  CD2 HIS A  49      41.781  45.746  49.992  1.00                  
ATOM    675  HD2 HIS A  49      40.705  45.723  50.122  1.00                  
ATOM    676  C   HIS A  49      40.967  49.120  50.471  1.00                  
ATOM    677  O   HIS A  49      40.694  48.570  51.540  1.00                  
ATOM    678  N   ALA A  50      41.413  50.378  50.409  1.00                  
ATOM    679  H   ALA A  50      41.494  50.822  49.501  1.00                  
ATOM    680  CA  ALA A  50      41.699  51.185  51.580  1.00                  
ATOM    681  HA  ALA A  50      42.452  50.681  52.185  1.00                  
ATOM    682  CB  ALA A  50      42.252  52.539  51.137  1.00                  
ATOM    683  HB1 ALA A  50      42.383  53.192  52.001  1.00                  
ATOM    684  HB2 ALA A  50      43.202  52.389  50.643  1.00                  
ATOM    685  HB3 ALA A  50      41.563  53.029  50.450  1.00                  
ATOM    686  C   ALA A  50      40.453  51.362  52.437  1.00                  
ATOM    687  O   ALA A  50      40.521  51.159  53.652  1.00                  
ATOM    688  N   THR A  51      39.299  51.593  51.803  1.00                  
ATOM    689  H   THR A  51      39.321  51.790  50.806  1.00                  
ATOM    690  CA  THR A  51      38.054  51.721  52.541  1.00                  
ATOM    691  HA  THR A  51      38.242  52.433  53.347  1.00                  
ATOM    692  CB  THR A  51      36.889  52.302  51.726  1.00                  
ATOM    693  HB  THR A  51      36.029  52.371  52.393  1.00                  
ATOM    694  CG2 THR A  51      37.168  53.714  51.217  1.00                  
ATOM    695 1HG2 THR A  51      36.317  54.072  50.639  1.00                  
ATOM    696 2HG2 THR A  51      37.328  54.378  52.065  1.00                  
ATOM    697 3HG2 THR A  51      38.060  53.731  50.593  1.00                  
ATOM    698  OG1 THR A  51      36.496  51.506  50.631  1.00                  
ATOM    699  HG1 THR A  51      37.228  50.910  50.394  1.00                  
ATOM    700  C   THR A  51      37.663  50.401  53.194  1.00                  
ATOM    701  O   THR A  51      37.302  50.424  54.369  1.00                  
ATOM    702  N   GLU A  52      37.830  49.248  52.531  1.00                  
ATOM    703  H   GLU A  52      38.218  49.271  51.591  1.00                  
ATOM    704  CA  GLU A  52      37.471  47.942  53.103  1.00                  
ATOM    705  HA  GLU A  52      36.422  47.939  53.398  1.00                  
ATOM    706  CB  GLU A  52      37.709  46.810  52.088  1.00                  
ATOM    707  HB1 GLU A  52      37.614  45.854  52.605  1.00                  
ATOM    708  HB2 GLU A  52      38.730  46.887  51.717  1.00                  
ATOM    709  CG  GLU A  52      36.728  46.804  50.905  1.00                  
ATOM    710  HG1 GLU A  52      36.712  47.787  50.434  1.00                  
ATOM    711  HG2 GLU A  52      35.725  46.603  51.292  1.00                  
ATOM    712  CD  GLU A  52      37.111  45.748  49.854  1.00                  
ATOM    713  OE1 GLU A  52      36.189  45.083  49.330  1.00                  
ATOM    714  OE2 GLU A  52      38.328  45.621  49.574  1.00                  
ATOM    715  C   GLU A  52      38.318  47.678  54.355  1.00                  
ATOM    716  O   GLU A  52      37.802  47.403  55.442  1.00                  
ATOM    717  N   SER A  53      39.626  47.893  54.207  1.00                  
ATOM    718  H   SER A  53      39.934  48.162  53.274  1.00                  
ATOM    719  CA  SER A  53      40.620  47.854  55.267  1.00                  
ATOM    720  HA  SER A  53      40.702  46.827  55.621  1.00                  
ATOM    721  CB  SER A  53      41.981  48.268  54.682  1.00                  
ATOM    722  HB1 SER A  53      41.966  49.324  54.415  1.00                  
ATOM    723  HB2 SER A  53      42.160  47.691  53.774  1.00                  
ATOM    724  OG  SER A  53      43.055  48.028  55.574  1.00                  
ATOM    725  HG  SER A  53      43.044  48.706  56.263  1.00                  
ATOM    726  C   SER A  53      40.221  48.732  56.462  1.00                  
ATOM    727  O   SER A  53      40.287  48.283  57.609  1.00                  
ATOM    728  N   SER A  54      39.734  49.954  56.214  1.00                  
ATOM    729  H   SER A  54      39.698  50.277  55.249  1.00                  
ATOM    730  CA  SER A  54      39.299  50.874  57.271  1.00                  
ATOM    731  HA  SER A  54      40.104  50.959  58.001  1.00                  
ATOM    732  CB  SER A  54      39.032  52.279  56.697  1.00                  
ATOM    733  HB1 SER A  54      39.777  52.520  55.936  1.00                  
ATOM    734  HB2 SER A  54      39.127  53.004  57.506  1.00                  
ATOM    735  OG  SER A  54      37.732  52.410  56.150  1.00                  
ATOM    736  HG  SER A  54      37.635  51.791  55.404  1.00                  
ATOM    737  C   SER A  54      38.065  50.330  58.003  1.00                  
ATOM    738  O   SER A  54      37.999  50.318  59.234  1.00                  
ATOM    739  N   SER A  55      37.136  49.769  57.225  1.00                  
ATOM    740  H   SER A  55      37.321  49.770  56.226  1.00                  
ATOM    741  CA  SER A  55      35.871  49.180  57.643  1.00                  
ATOM    742  HA  SER A  55      35.381  49.866  58.334  1.00                  
ATOM    743  CB  SER A  55      34.972  48.997  56.416  1.00                  
ATOM    744  HB1 SER A  55      35.404  48.253  55.747  1.00                  
ATOM    745  HB2 SER A  55      34.880  49.944  55.882  1.00                  
ATOM    746  OG  SER A  55      33.692  48.570  56.831  1.00                  
ATOM    747  HG  SER A  55      33.833  47.877  57.495  1.00                  
ATOM    748  C   SER A  55      36.055  47.838  58.364  1.00                  
ATOM    749  O   SER A  55      35.081  47.292  58.885  1.00                  
ATOM    750  N   ALA A  56      37.285  47.323  58.421  1.00                  
ATOM    751  H   ALA A  56      37.984  47.747  57.826  1.00                  
ATOM    752  CA  ALA A  56      37.671  46.122  59.149  1.00                  
ATOM    753  HA  ALA A  56      36.786  45.671  59.599  1.00                  
ATOM    754  CB  ALA A  56      38.244  45.130  58.127  1.00                  
ATOM    755  HB1 ALA A  56      38.482  44.187  58.621  1.00                  
ATOM    756  HB2 ALA A  56      37.511  44.943  57.341  1.00                  
ATOM    757  HB3 ALA A  56      39.151  45.539  57.678  1.00                  
ATOM    758  C   ALA A  56      38.659  46.401  60.307  1.00                  
ATOM    759  O   ALA A  56      39.178  45.466  60.916  1.00                  
ATOM    760  N   GLY A  57      38.934  47.673  60.627  1.00                  
ATOM    761  H   GLY A  57      38.501  48.413  60.085  1.00                  
ATOM    762  CA  GLY A  57      39.817  48.062  61.735  1.00                  
ATOM    763  HA1 GLY A  57      39.644  47.399  62.583  1.00                  
ATOM    764  HA2 GLY A  57      39.562  49.077  62.039  1.00                  
ATOM    765  C   GLY A  57      41.319  48.035  61.410  1.00                  
ATOM    766  O   GLY A  57      42.139  48.307  62.287  1.00                  
ATOM    767  N   ALA A  58      41.710  47.715  60.173  1.00                  
ATOM    768  H   ALA A  58      41.006  47.606  59.454  1.00                  
ATOM    769  CA  ALA A  58      43.107  47.590  59.774  1.00                  
ATOM    770  HA  ALA A  58      43.637  47.088  60.586  1.00                  
ATOM    771  CB  ALA A  58      43.196  46.657  58.562  1.00                  
ATOM    772  HB1 ALA A  58      44.216  46.639  58.177  1.00                  
ATOM    773  HB2 ALA A  58      42.907  45.647  58.857  1.00                  
ATOM    774  HB3 ALA A  58      42.518  46.993  57.784  1.00                  
ATOM    775  C   ALA A  58      43.788  48.962  59.573  1.00                  
ATOM    776  O   ALA A  58      43.460  49.709  58.651  1.00                  
ATOM    777  N   ALA A  59      44.727  49.300  60.468  1.00                  
ATOM    778  H   ALA A  59      44.952  48.608  61.167  1.00                  
ATOM    779  CA  ALA A  59      45.023  50.690  60.834  1.00                  
ATOM    780  HA  ALA A  59      44.172  51.305  60.538  1.00                  
ATOM    781  CB  ALA A  59      45.107  50.734  62.369  1.00                  
ATOM    782  HB1 ALA A  59      45.215  51.765  62.707  1.00                  
ATOM    783  HB2 ALA A  59      44.194  50.321  62.802  1.00                  
ATOM    784  HB3 ALA A  59      45.961  50.151  62.716  1.00                  
ATOM    785  C   ALA A  59      46.258  51.340  60.196  1.00                  
ATOM    786  O   ALA A  59      46.497  52.525  60.442  1.00                  
ATOM    787  N   ARG A  60      47.038  50.633  59.369  1.00                  
ATOM    788  H   ARG A  60      46.814  49.655  59.229  1.00                  
ATOM    789  CA  ARG A  60      48.009  51.254  58.444  1.00                  
ATOM    790  HA  ARG A  60      47.661  52.261  58.240  1.00                  
ATOM    791  CB  ARG A  60      49.432  51.319  59.035  1.00                  
ATOM    792  HB1 ARG A  60      50.137  51.522  58.229  1.00                  
ATOM    793  HB2 ARG A  60      49.689  50.349  59.460  1.00                  
ATOM    794  CG  ARG A  60      49.632  52.402  60.112  1.00                  
ATOM    795  HG1 ARG A  60      50.682  52.401  60.408  1.00                  
ATOM    796  HG2 ARG A  60      49.041  52.143  60.988  1.00                  
ATOM    797  CD  ARG A  60      49.261  53.816  59.614  1.00                  
ATOM    798  HD1 ARG A  60      48.219  53.856  59.306  1.00                  
ATOM    799  HD2 ARG A  60      49.874  54.041  58.739  1.00                  
ATOM    800  NE  ARG A  60      49.467  54.876  60.616  1.00                  
ATOM    801  HE  ARG A  60      50.057  55.636  60.318  1.00                  
ATOM    802  CZ  ARG A  60      48.799  55.072  61.740  1.00                  
ATOM    803  NH1 ARG A  60      47.833  54.293  62.147  1.00                  
ATOM    804 1HH1 ARG A  60      47.496  53.575  61.508  1.00                  
ATOM    805 2HH1 ARG A  60      47.350  54.466  63.007  1.00                  
ATOM    806  NH2 ARG A  60      49.087  56.094  62.494  1.00                  
ATOM    807 1HH2 ARG A  60      49.782  56.752  62.186  1.00                  
ATOM    808 2HH2 ARG A  60      48.599  56.235  63.355  1.00                  
ATOM    809  C   ARG A  60      47.966  50.575  57.076  1.00                  
ATOM    810  O   ARG A  60      47.712  49.374  56.983  1.00                  
ATOM    811  N   LEU A  61      48.140  51.402  56.037  1.00                  
ATOM    812  H   LEU A  61      48.442  52.337  56.255  1.00                  
ATOM    813  CA  LEU A  61      47.709  51.170  54.646  1.00                  
ATOM    814  HA  LEU A  61      47.397  50.127  54.553  1.00                  
ATOM    815  CB  LEU A  61      46.500  52.064  54.274  1.00                  
ATOM    816  HB1 LEU A  61      46.184  51.772  53.271  1.00                  
ATOM    817  HB2 LEU A  61      46.841  53.099  54.215  1.00                  
ATOM    818  CG  LEU A  61      45.243  52.042  55.160  1.00                  
ATOM    819  HG  LEU A  61      45.469  52.517  56.115  1.00                  
ATOM    820  CD1 LEU A  61      44.129  52.817  54.454  1.00                  
ATOM    821 1HD1 LEU A  61      43.294  52.980  55.136  1.00                  
ATOM    822 2HD1 LEU A  61      44.486  53.780  54.090  1.00                  
ATOM    823 3HD1 LEU A  61      43.765  52.249  53.600  1.00                  
ATOM    824  CD2 LEU A  61      44.708  50.637  55.412  1.00                  
ATOM    825 1HD2 LEU A  61      43.784  50.708  55.987  1.00                  
ATOM    826 2HD2 LEU A  61      44.507  50.136  54.464  1.00                  
ATOM    827 3HD2 LEU A  61      45.419  50.048  55.985  1.00                  
ATOM    828  C   LEU A  61      48.860  51.350  53.625  1.00                  
ATOM    829  O   LEU A  61      48.670  51.941  52.566  1.00                  
ATOM    830  N   ASN A  62      50.076  50.939  53.992  1.00                  
ATOM    831  H   ASN A  62      50.114  50.352  54.818  1.00                  
ATOM    832  CA  ASN A  62      51.373  51.410  53.482  1.00                  
ATOM    833  HA  ASN A  62      51.543  52.396  53.914  1.00                  
ATOM    834  CB  ASN A  62      52.483  50.495  54.025  1.00                  
ATOM    835  HB1 ASN A  62      53.436  50.811  53.600  1.00                  
ATOM    836  HB2 ASN A  62      52.301  49.468  53.713  1.00                  
ATOM    837  CG  ASN A  62      52.611  50.531  55.535  1.00                  
ATOM    838  OD1 ASN A  62      51.806  51.102  56.255  1.00                  
ATOM    839  ND2 ASN A  62      53.665  49.956  56.059  1.00                  
ATOM    840 1HD2 ASN A  62      54.359  49.528  55.472  1.00                  
ATOM    841 2HD2 ASN A  62      53.749  50.021  57.058  1.00                  
ATOM    842  C   ASN A  62      51.479  51.586  51.962  1.00                  
ATOM    843  O   ASN A  62      51.796  50.661  51.224  1.00                  
ATOM    844  N   VAL A  63      51.169  52.789  51.485  1.00                  
ATOM    845  H   VAL A  63      50.883  53.481  52.155  1.00                  
ATOM    846  CA  VAL A  63      50.736  53.012  50.103  1.00                  
ATOM    847  HA  VAL A  63      49.948  52.283  49.918  1.00                  
ATOM    848  CB  VAL A  63      50.117  54.416  49.920  1.00                  
ATOM    849  HB  VAL A  63      50.900  55.111  49.628  1.00                  
ATOM    850  CG1 VAL A  63      49.048  54.411  48.816  1.00                  
ATOM    851 1HG1 VAL A  63      48.566  55.388  48.756  1.00                  
ATOM    852 2HG1 VAL A  63      49.495  54.205  47.847  1.00                  
ATOM    853 3HG1 VAL A  63      48.288  53.660  49.032  1.00                  
ATOM    854  CG2 VAL A  63      49.451  54.964  51.194  1.00                  
ATOM    855 1HG2 VAL A  63      48.969  55.918  50.980  1.00                  
ATOM    856 2HG2 VAL A  63      48.701  54.265  51.559  1.00                  
ATOM    857 3HG2 VAL A  63      50.188  55.138  51.975  1.00                  
ATOM    858  C   VAL A  63      51.835  52.761  49.063  1.00                  
ATOM    859  O   VAL A  63      53.017  52.992  49.306  1.00                  
ATOM    860  N   ALA A  64      51.415  52.395  47.853  1.00                  
ATOM    861  H   ALA A  64      50.431  52.225  47.726  1.00                  
ATOM    862  CA  ALA A  64      52.264  52.323  46.670  1.00                  
ATOM    863  HA  ALA A  64      53.310  52.425  46.962  1.00                  
ATOM    864  CB  ALA A  64      52.092  50.934  46.044  1.00                  
ATOM    865  HB1 ALA A  64      52.758  50.833  45.186  1.00                  
ATOM    866  HB2 ALA A  64      52.343  50.165  46.777  1.00                  
ATOM    867  HB3 ALA A  64      51.062  50.799  45.715  1.00                  
ATOM    868  C   ALA A  64      51.909  53.455  45.689  1.00                  
ATOM    869  O   ALA A  64      50.789  53.543  45.184  1.00                  
ATOM    870  N   ALA A  65      52.857  54.356  45.451  1.00                  
ATOM    871  H   ALA A  65      53.758  54.197  45.876  1.00                  
ATOM    872  CA  ALA A  65      52.605  55.704  44.944  1.00                  
ATOM    873  HA  ALA A  65      51.667  56.048  45.386  1.00                  
ATOM    874  CB  ALA A  65      53.717  56.599  45.511  1.00                  
ATOM    875  HB1 ALA A  65      53.441  57.641  45.364  1.00                  
ATOM    876  HB2 ALA A  65      53.831  56.430  46.582  1.00                  
ATOM    877  HB3 ALA A  65      54.662  56.395  45.006  1.00                  
ATOM    878  C   ALA A  65      52.424  55.834  43.410  1.00                  
ATOM    879  O   ALA A  65      53.048  56.662  42.748  1.00                  
ATOM    880  N   ARG A  66      51.553  54.997  42.836  1.00                  
ATOM    881  H   ARG A  66      51.082  54.359  43.471  1.00                  
ATOM    882  CA  ARG A  66      51.317  54.826  41.384  1.00                  
ATOM    883  HA  ARG A  66      52.283  54.613  40.921  1.00                  
ATOM    884  CB  ARG A  66      50.408  53.596  41.181  1.00                  
ATOM    885  HB1 ARG A  66      50.833  52.765  41.747  1.00                  
ATOM    886  HB2 ARG A  66      50.406  53.303  40.131  1.00                  
ATOM    887  CG  ARG A  66      48.961  53.823  41.664  1.00                  
ATOM    888  HG1 ARG A  66      48.990  54.490  42.519  1.00                  
ATOM    889  HG2 ARG A  66      48.560  52.868  42.008  1.00                  
ATOM    890  CD  ARG A  66      47.985  54.427  40.640  1.00                  
ATOM    891  HD1 ARG A  66      48.388  55.320  40.177  1.00                  
ATOM    892  HD2 ARG A  66      47.080  54.721  41.174  1.00                  
ATOM    893  NE  ARG A  66      47.598  53.453  39.621  1.00                  
ATOM    894  HE  ARG A  66      46.969  52.738  39.969  1.00                  
ATOM    895  CZ  ARG A  66      47.990  53.366  38.367  1.00                  
ATOM    896  NH1 ARG A  66      48.841  54.189  37.821  1.00                  
ATOM    897 1HH1 ARG A  66      49.200  54.966  38.368  1.00                  
ATOM    898 2HH1 ARG A  66      49.141  54.068  36.875  1.00                  
ATOM    899  NH2 ARG A  66      47.509  52.398  37.640  1.00                  
ATOM    900 1HH2 ARG A  66      46.895  51.714  38.049  1.00                  
ATOM    901 2HH2 ARG A  66      47.799  52.299  36.687  1.00                  
ATOM    902  C   ARG A  66      50.756  56.007  40.597  1.00                  
ATOM    903  O   ARG A  66      50.706  55.973  39.369  1.00                  
ATOM    904  N   HIS A  67      50.200  56.979  41.299  1.00                  
ATOM    905  H   HIS A  67      50.245  56.889  42.303  1.00                  
ATOM    906  CA  HIS A  67      49.699  58.248  40.779  1.00                  
ATOM    907  HA  HIS A  67      50.359  58.616  39.992  1.00                  
ATOM    908  CB  HIS A  67      48.251  58.141  40.259  1.00                  
ATOM    909  HB1 HIS A  67      47.759  59.103  40.397  1.00                  
ATOM    910  HB2 HIS A  67      47.697  57.413  40.852  1.00                  
ATOM    911  CG  HIS A  67      48.105  57.816  38.793  1.00                  
ATOM    912  ND1 HIS A  67      47.181  56.913  38.265  1.00                  
ATOM    913  CE1 HIS A  67      47.246  57.055  36.933  1.00                  
ATOM    914  HE1 HIS A  67      46.623  56.518  36.228  1.00                  
ATOM    915  NE2 HIS A  67      48.167  57.978  36.602  1.00                  
ATOM    916  HE2 HIS A  67      48.366  58.296  35.662  1.00                  
ATOM    917  CD2 HIS A  67      48.712  58.477  37.763  1.00                  
ATOM    918  HD2 HIS A  67      49.437  59.276  37.845  1.00                  
ATOM    919  C   HIS A  67      49.747  59.202  41.962  1.00                  
ATOM    920  O   HIS A  67      49.257  58.862  43.038  1.00                  
ATOM    921  N   THR A  68      50.231  60.422  41.744  1.00                  
ATOM    922  H   THR A  68      50.722  60.621  40.885  1.00                  
ATOM    923  CA  THR A  68      49.968  61.526  42.675  1.00                  
ATOM    924  HA  THR A  68      50.492  61.332  43.612  1.00                  
ATOM    925  CB  THR A  68      50.516  62.855  42.116  1.00                  
ATOM    926  HB  THR A  68      51.603  62.828  42.183  1.00                  
ATOM    927  CG2 THR A  68      50.144  63.161  40.664  1.00                  
ATOM    928 1HG2 THR A  68      50.545  64.139  40.390  1.00                  
ATOM    929 2HG2 THR A  68      50.584  62.424  39.995  1.00                  
ATOM    930 3HG2 THR A  68      49.064  63.181  40.535  1.00                  
ATOM    931  OG1 THR A  68      50.058  63.945  42.872  1.00                  
ATOM    932  HG1 THR A  68      49.215  64.245  42.507  1.00                  
ATOM    933  C   THR A  68      48.485  61.652  43.011  1.00                  
ATOM    934  O   THR A  68      48.136  61.892  44.158  1.00                  
ATOM    935  N   GLN A  69      47.600  61.376  42.050  1.00                  
ATOM    936  H   GLN A  69      47.934  61.223  41.113  1.00                  
ATOM    937  CA  GLN A  69      46.162  61.401  42.289  1.00                  
ATOM    938  HA  GLN A  69      45.946  62.291  42.881  1.00                  
ATOM    939  CB  GLN A  69      45.401  61.550  40.963  1.00                  
ATOM    940  HB1 GLN A  69      44.338  61.658  41.187  1.00                  
ATOM    941  HB2 GLN A  69      45.531  60.646  40.366  1.00                  
ATOM    942  CG  GLN A  69      45.853  62.768  40.132  1.00                  
ATOM    943  HG1 GLN A  69      45.174  62.885  39.286  1.00                  
ATOM    944  HG2 GLN A  69      46.846  62.585  39.724  1.00                  
ATOM    945  CD  GLN A  69      45.892  64.078  40.926  1.00                  
ATOM    946  OE1 GLN A  69      46.863  64.403  41.595  1.00                  
ATOM    947  NE2 GLN A  69      44.842  64.864  40.884  1.00                  
ATOM    948 1HE2 GLN A  69      44.040  64.623  40.331  1.00                  
ATOM    949 2HE2 GLN A  69      44.912  65.739  41.370  1.00                  
ATOM    950  C   GLN A  69      45.645  60.228  43.138  1.00                  
ATOM    951  O   GLN A  69      44.736  60.449  43.941  1.00                  
ATOM    952  N   LEU A  70      46.261  59.032  43.059  1.00                  
ATOM    953  H   LEU A  70      47.069  58.937  42.467  1.00                  
ATOM    954  CA  LEU A  70      45.994  57.980  44.050  1.00                  
ATOM    955  HA  LEU A  70      44.913  57.835  44.084  1.00                  
ATOM    956  CB  LEU A  70      46.658  56.623  43.721  1.00                  
ATOM    957  HB1 LEU A  70      47.729  56.768  43.579  1.00                  
ATOM    958  HB2 LEU A  70      46.237  56.232  42.797  1.00                  
ATOM    959  CG  LEU A  70      46.451  55.586  44.859  1.00                  
ATOM    960  HG  LEU A  70      46.941  55.945  45.763  1.00                  
ATOM    961  CD1 LEU A  70      44.975  55.352  45.182  1.00                  
ATOM    962 1HD1 LEU A  70      44.899  54.631  45.990  1.00                  
ATOM    963 2HD1 LEU A  70      44.492  56.259  45.536  1.00                  
ATOM    964 3HD1 LEU A  70      44.440  54.986  44.317  1.00                  
ATOM    965  CD2 LEU A  70      47.094  54.241  44.535  1.00                  
ATOM    966 1HD2 LEU A  70      46.887  53.535  45.338  1.00                  
ATOM    967 2HD2 LEU A  70      46.695  53.835  43.606  1.00                  
ATOM    968 3HD2 LEU A  70      48.173  54.356  44.487  1.00                  
ATOM    969  C   LEU A  70      46.425  58.442  45.442  1.00                  
ATOM    970  O   LEU A  70      45.645  58.342  46.379  1.00                  
ATOM    971  N   LEU A  71      47.648  58.964  45.570  1.00                  
ATOM    972  H   LEU A  71      48.238  59.043  44.749  1.00                  
ATOM    973  CA  LEU A  71      48.176  59.407  46.861  1.00                  
ATOM    974  HA  LEU A  71      48.238  58.546  47.529  1.00                  
ATOM    975  CB  LEU A  71      49.600  59.964  46.620  1.00                  
ATOM    976  HB1 LEU A  71      49.525  60.910  46.086  1.00                  
ATOM    977  HB2 LEU A  71      50.116  59.263  45.962  1.00                  
ATOM    978  CG  LEU A  71      50.511  60.176  47.850  1.00                  
ATOM    979  HG  LEU A  71      50.644  59.221  48.353  1.00                  
ATOM    980  CD1 LEU A  71      51.880  60.656  47.356  1.00                  
ATOM    981 1HD1 LEU A  71      52.572  60.733  48.196  1.00                  
ATOM    982 2HD1 LEU A  71      52.292  59.941  46.645  1.00                  
ATOM    983 3HD1 LEU A  71      51.795  61.630  46.874  1.00                  
ATOM    984  CD2 LEU A  71      50.009  61.202  48.870  1.00                  
ATOM    985 1HD2 LEU A  71      50.815  61.479  49.549  1.00                  
ATOM    986 2HD2 LEU A  71      49.637  62.092  48.364  1.00                  
ATOM    987 3HD2 LEU A  71      49.218  60.761  49.474  1.00                  
ATOM    988  C   LEU A  71      47.248  60.443  47.522  1.00                  
ATOM    989  O   LEU A  71      46.907  60.326  48.695  1.00                  
ATOM    990  N   GLN A  72      46.793  61.422  46.741  1.00                  
ATOM    991  H   GLN A  72      47.146  61.458  45.792  1.00                  
ATOM    992  CA  GLN A  72      45.829  62.441  47.148  1.00                  
ATOM    993  HA  GLN A  72      46.236  62.991  47.996  1.00                  
ATOM    994  CB  GLN A  72      45.600  63.423  45.983  1.00                  
ATOM    995  HB1 GLN A  72      44.755  64.072  46.220  1.00                  
ATOM    996  HB2 GLN A  72      45.332  62.850  45.096  1.00                  
ATOM    997  CG  GLN A  72      46.813  64.305  45.647  1.00                  
ATOM    998  HG1 GLN A  72      46.743  64.597  44.598  1.00                  
ATOM    999  HG2 GLN A  72      47.737  63.746  45.775  1.00                  
ATOM   1000  CD  GLN A  72      46.896  65.558  46.507  1.00                  
ATOM   1001  OE1 GLN A  72      47.077  65.511  47.715  1.00                  
ATOM   1002  NE2 GLN A  72      46.803  66.730  45.922  1.00                  
ATOM   1003 1HE2 GLN A  72      46.697  66.779  44.924  1.00                  
ATOM   1004 2HE2 GLN A  72      46.869  67.552  46.493  1.00                  
ATOM   1005  C   GLN A  72      44.484  61.861  47.594  1.00                  
ATOM   1006  O   GLN A  72      43.960  62.283  48.625  1.00                  
ATOM   1007  N   ALA A  73      43.932  60.910  46.828  1.00                  
ATOM   1008  H   ALA A  73      44.393  60.618  45.975  1.00                  
ATOM   1009  CA  ALA A  73      42.683  60.242  47.187  1.00                  
ATOM   1010  HA  ALA A  73      41.905  61.001  47.290  1.00                  
ATOM   1011  CB  ALA A  73      42.277  59.292  46.054  1.00                  
ATOM   1012  HB1 ALA A  73      41.311  58.842  46.289  1.00                  
ATOM   1013  HB2 ALA A  73      42.191  59.844  45.118  1.00                  
ATOM   1014  HB3 ALA A  73      43.016  58.500  45.938  1.00                  
ATOM   1015  C   ALA A  73      42.788  59.527  48.539  1.00                  
ATOM   1016  O   ALA A  73      41.978  59.789  49.428  1.00                  
ATOM   1017  N   PHE A  74      43.849  58.733  48.730  1.00                  
ATOM   1018  H   PHE A  74      44.492  58.591  47.959  1.00                  
ATOM   1019  CA  PHE A  74      44.168  58.118  50.018  1.00                  
ATOM   1020  HA  PHE A  74      43.392  57.390  50.270  1.00                  
ATOM   1021  CB  PHE A  74      45.529  57.399  49.955  1.00                  
ATOM   1022  HB1 PHE A  74      46.087  57.624  50.865  1.00                  
ATOM   1023  HB2 PHE A  74      46.117  57.784  49.122  1.00                  
ATOM   1024  CG  PHE A  74      45.444  55.894  49.826  1.00                  
ATOM   1025  CD1 PHE A  74      44.698  55.315  48.788  1.00                  
ATOM   1026  HD1 PHE A  74      44.146  55.941  48.103  1.00                  
ATOM   1027  CE1 PHE A  74      44.639  53.919  48.664  1.00                  
ATOM   1028  HE1 PHE A  74      44.007  53.479  47.912  1.00                  
ATOM   1029  CZ  PHE A  74      45.360  53.095  49.542  1.00                  
ATOM   1030  HZ  PHE A  74      45.304  52.020  49.443  1.00                  
ATOM   1031  CE2 PHE A  74      46.075  53.670  50.605  1.00                  
ATOM   1032  HE2 PHE A  74      46.592  53.039  51.311  1.00                  
ATOM   1033  CD2 PHE A  74      46.104  55.067  50.753  1.00                  
ATOM   1034  HD2 PHE A  74      46.635  55.502  51.585  1.00                  
ATOM   1035  C   PHE A  74      44.162  59.162  51.138  1.00                  
ATOM   1036  O   PHE A  74      43.404  59.064  52.104  1.00                  
ATOM   1037  N   LYS A  75      44.968  60.217  50.953  1.00                  
ATOM   1038  H   LYS A  75      45.528  60.239  50.107  1.00                  
ATOM   1039  CA  LYS A  75      45.164  61.275  51.944  1.00                  
ATOM   1040  HA  LYS A  75      45.257  60.754  52.900  1.00                  
ATOM   1041  CB  LYS A  75      46.514  61.997  51.716  1.00                  
ATOM   1042  HB1 LYS A  75      47.194  61.312  51.208  1.00                  
ATOM   1043  HB2 LYS A  75      46.956  62.169  52.699  1.00                  
ATOM   1044  CG  LYS A  75      46.495  63.332  50.939  1.00                  
ATOM   1045  HG1 LYS A  75      45.541  63.468  50.430  1.00                  
ATOM   1046  HG2 LYS A  75      47.282  63.308  50.184  1.00                  
ATOM   1047  CD  LYS A  75      46.760  64.517  51.888  1.00                  
ATOM   1048  HD1 LYS A  75      47.758  64.418  52.318  1.00                  
ATOM   1049  HD2 LYS A  75      46.044  64.477  52.709  1.00                  
ATOM   1050  CE  LYS A  75      46.625  65.895  51.232  1.00                  
ATOM   1051  HE1 LYS A  75      46.644  66.645  52.028  1.00                  
ATOM   1052  HE2 LYS A  75      45.653  65.959  50.732  1.00                  
ATOM   1053  NZ  LYS A  75      47.718  66.170  50.270  1.00                  
ATOM   1054  HZ1 LYS A  75      47.742  67.141  49.996  1.00                  
ATOM   1055  HZ2 LYS A  75      48.627  65.913  50.651  1.00                  
ATOM   1056  HZ3 LYS A  75      47.581  65.630  49.416  1.00                  
ATOM   1057  C   LYS A  75      43.948  62.189  52.168  1.00                  
ATOM   1058  O   LYS A  75      44.019  63.068  53.026  1.00                  
ATOM   1059  N   ALA A  76      42.848  61.977  51.442  1.00                  
ATOM   1060  H   ALA A  76      42.895  61.288  50.704  1.00                  
ATOM   1061  CA  ALA A  76      41.549  62.611  51.680  1.00                  
ATOM   1062  HA  ALA A  76      41.652  63.358  52.468  1.00                  
ATOM   1063  CB  ALA A  76      41.140  63.342  50.395  1.00                  
ATOM   1064  HB1 ALA A  76      40.196  63.865  50.556  1.00                  
ATOM   1065  HB2 ALA A  76      41.908  64.063  50.115  1.00                  
ATOM   1066  HB3 ALA A  76      41.013  62.621  49.586  1.00                  
ATOM   1067  C   ALA A  76      40.441  61.640  52.154  1.00                  
ATOM   1068  O   ALA A  76      39.394  62.100  52.607  1.00                  
ATOM   1069  N   GLU A  77      40.666  60.325  52.094  1.00                  
ATOM   1070  H   GLU A  77      41.499  59.985  51.627  1.00                  
ATOM   1071  CA  GLU A  77      39.861  59.329  52.810  1.00                  
ATOM   1072  HA  GLU A  77      38.801  59.579  52.753  1.00                  
ATOM   1073  CB  GLU A  77      40.096  57.959  52.146  1.00                  
ATOM   1074  HB1 GLU A  77      41.161  57.733  52.196  1.00                  
ATOM   1075  HB2 GLU A  77      39.821  58.023  51.091  1.00                  
ATOM   1076  CG  GLU A  77      39.322  56.794  52.787  1.00                  
ATOM   1077  HG1 GLU A  77      38.301  56.786  52.399  1.00                  
ATOM   1078  HG2 GLU A  77      39.263  56.930  53.867  1.00                  
ATOM   1079  CD  GLU A  77      40.010  55.453  52.499  1.00                  
ATOM   1080  OE1 GLU A  77      40.401  55.246  51.329  1.00                  
ATOM   1081  OE2 GLU A  77      40.147  54.656  53.459  1.00                  
ATOM   1082  C   GLU A  77      40.267  59.268  54.283  1.00                  
ATOM   1083  O   GLU A  77      39.439  59.363  55.190  1.00                  
ATOM   1084  N   HIS A  78      41.567  59.096  54.522  1.00                  
ATOM   1085  H   HIS A  78      42.195  58.995  53.727  1.00                  
ATOM   1086  CA  HIS A  78      42.106  58.831  55.849  1.00                  
ATOM   1087  HA  HIS A  78      41.557  59.412  56.591  1.00                  
ATOM   1088  CB  HIS A  78      41.906  57.333  56.132  1.00                  
ATOM   1089  HB1 HIS A  78      42.507  56.748  55.436  1.00                  
ATOM   1090  HB2 HIS A  78      40.864  57.082  55.928  1.00                  
ATOM   1091  CG  HIS A  78      42.188  56.876  57.541  1.00                  
ATOM   1092  ND1 HIS A  78      42.930  57.546  58.524  1.00                  
ATOM   1093  CE1 HIS A  78      42.896  56.752  59.605  1.00                  
ATOM   1094  HE1 HIS A  78      43.357  56.996  60.552  1.00                  
ATOM   1095  NE2 HIS A  78      42.202  55.628  59.349  1.00                  
ATOM   1096  HE2 HIS A  78      42.014  54.886  60.008  1.00                  
ATOM   1097  CD2 HIS A  78      41.746  55.693  58.053  1.00                  
ATOM   1098  HD2 HIS A  78      41.141  54.969  57.517  1.00                  
ATOM   1099  C   HIS A  78      43.577  59.254  55.847  1.00                  
ATOM   1100  O   HIS A  78      44.334  58.941  54.926  1.00                  
ATOM   1101  N   GLY A  79      43.994  59.981  56.884  1.00                  
ATOM   1102  H   GLY A  79      43.328  60.129  57.625  1.00                  
ATOM   1103  CA  GLY A  79      45.320  60.592  57.021  1.00                  
ATOM   1104  HA1 GLY A  79      45.268  61.393  57.758  1.00                  
ATOM   1105  HA2 GLY A  79      45.608  61.028  56.064  1.00                  
ATOM   1106  C   GLY A  79      46.418  59.613  57.452  1.00                  
ATOM   1107  O   GLY A  79      47.028  59.770  58.507  1.00                  
ATOM   1108  N   THR A  80      46.599  58.533  56.693  1.00                  
ATOM   1109  H   THR A  80      46.061  58.508  55.831  1.00                  
ATOM   1110  CA  THR A  80      47.083  57.246  57.209  1.00                  
ATOM   1111  HA  THR A  80      46.631  57.091  58.189  1.00                  
ATOM   1112  CB  THR A  80      46.642  56.084  56.308  1.00                  
ATOM   1113  HB  THR A  80      47.233  55.194  56.532  1.00                  
ATOM   1114  CG2 THR A  80      45.179  55.772  56.556  1.00                  
ATOM   1115 1HG2 THR A  80      44.585  56.656  56.355  1.00                  
ATOM   1116 2HG2 THR A  80      44.852  54.968  55.907  1.00                  
ATOM   1117 3HG2 THR A  80      45.031  55.464  57.591  1.00                  
ATOM   1118  OG1 THR A  80      46.791  56.424  54.949  1.00                  
ATOM   1119  HG1 THR A  80      45.930  56.724  54.623  1.00                  
ATOM   1120  C   THR A  80      48.580  57.150  57.434  1.00                  
ATOM   1121  O   THR A  80      49.049  56.900  58.545  1.00                  
ATOM   1122  N   ALA A  81      49.335  57.346  56.371  1.00                  
ATOM   1123  H   ALA A  81      48.864  57.445  55.476  1.00                  
ATOM   1124  CA  ALA A  81      50.766  57.578  56.390  1.00                  
ATOM   1125  HA  ALA A  81      51.037  58.093  57.311  1.00                  
ATOM   1126  CB  ALA A  81      51.506  56.233  56.303  1.00                  
ATOM   1127  HB1 ALA A  81      52.583  56.409  56.282  1.00                  
ATOM   1128  HB2 ALA A  81      51.265  55.619  57.172  1.00                  
ATOM   1129  HB3 ALA A  81      51.213  55.701  55.397  1.00                  
ATOM   1130  C   ALA A  81      51.031  58.463  55.169  1.00                  
ATOM   1131  O   ALA A  81      50.482  58.184  54.098  1.00                  
ATOM   1132  N   PRO A  82      51.865  59.505  55.280  1.00                  
ATOM   1133  CD  PRO A  82      52.562  59.957  56.478  1.00                  
ATOM   1134  HD1 PRO A  82      53.175  59.163  56.906  1.00                  
ATOM   1135  HD2 PRO A  82      51.834  60.311  57.210  1.00                  
ATOM   1136  CG  PRO A  82      53.446  61.123  56.037  1.00                  
ATOM   1137  HG1 PRO A  82      54.430  60.753  55.749  1.00                  
ATOM   1138  HG2 PRO A  82      53.532  61.885  56.811  1.00                  
ATOM   1139  CB  PRO A  82      52.716  61.651  54.804  1.00                  
ATOM   1140  HB1 PRO A  82      53.375  62.222  54.149  1.00                  
ATOM   1141  HB2 PRO A  82      51.877  62.271  55.123  1.00                  
ATOM   1142  CA  PRO A  82      52.176  60.369  54.151  1.00                  
ATOM   1143  HA  PRO A  82      51.270  60.606  53.593  1.00                  
ATOM   1144  C   PRO A  82      53.186  59.707  53.183  1.00                  
ATOM   1145  O   PRO A  82      54.108  60.333  52.668  1.00                  
ATOM   1146  N   VAL A  83      53.023  58.398  52.978  1.00                  
ATOM   1147  H   VAL A  83      52.159  58.023  53.350  1.00                  
ATOM   1148  CA  VAL A  83      53.812  57.475  52.146  1.00                  
ATOM   1149  HA  VAL A  83      53.584  56.492  52.554  1.00                  
ATOM   1150  CB  VAL A  83      53.320  57.438  50.681  1.00                  
ATOM   1151  HB  VAL A  83      53.780  58.236  50.112  1.00                  
ATOM   1152  CG1 VAL A  83      53.647  56.092  50.016  1.00                  
ATOM   1153 1HG1 VAL A  83      53.257  56.067  49.000  1.00                  
ATOM   1154 2HG1 VAL A  83      54.724  55.941  49.964  1.00                  
ATOM   1155 3HG1 VAL A  83      53.208  55.276  50.588  1.00                  
ATOM   1156  CG2 VAL A  83      51.802  57.650  50.561  1.00                  
ATOM   1157 1HG2 VAL A  83      51.467  57.433  49.549  1.00                  
ATOM   1158 2HG2 VAL A  83      51.283  57.007  51.267  1.00                  
ATOM   1159 3HG2 VAL A  83      51.554  58.689  50.780  1.00                  
ATOM   1160  C   VAL A  83      55.341  57.581  52.293  1.00                  
ATOM   1161  O   VAL A  83      56.124  57.479  51.350  1.00                  
ATOM   1162  N   SER A  84      55.779  57.793  53.529  1.00                  
ATOM   1163  H   SER A  84      55.083  57.861  54.248  1.00                  
ATOM   1164  CA  SER A  84      57.127  58.189  53.891  1.00                  
ATOM   1165  HA  SER A  84      57.460  58.967  53.172  1.00                  
ATOM   1166  CB  SER A  84      57.100  58.815  55.279  1.00                  
ATOM   1167  HB1 SER A  84      56.459  59.693  55.271  1.00                  
ATOM   1168  HB2 SER A  84      58.103  59.116  55.582  1.00                  
ATOM   1169  OG  SER A  84      56.586  57.883  56.218  1.00                  
ATOM   1170  HG  SER A  84      57.167  57.122  56.181  1.00                  
ATOM   1171  C   SER A  84      58.206  57.081  53.811  1.00                  
ATOM   1172  O   SER A  84      58.563  56.488  54.843  1.00                  
ATOM   1173  N   GLY A  85      58.814  56.884  52.655  1.00                  
ATOM   1174  H   GLY A  85      58.354  57.303  51.869  1.00                  
ATOM   1175  CA  GLY A  85      60.274  56.790  52.614  1.00                  
ATOM   1176  HA1 GLY A  85      60.640  56.516  51.628  1.00                  
ATOM   1177  HA2 GLY A  85      60.649  56.078  53.345  1.00                  
ATOM   1178  C   GLY A  85      60.850  58.179  52.969  1.00                  
ATOM   1179  O   GLY A  85      60.237  59.191  52.647  1.00                  
ATOM   1180  N   ALA A  86      62.029  58.234  53.586  1.00                  
ATOM   1181  H   ALA A  86      62.487  57.375  53.841  1.00                  
ATOM   1182  CA  ALA A  86      62.811  59.465  53.540  1.00                  
ATOM   1183  HA  ALA A  86      62.232  60.279  53.977  1.00                  
ATOM   1184  CB  ALA A  86      64.078  59.262  54.394  1.00                  
ATOM   1185  HB1 ALA A  86      64.678  58.454  53.972  1.00                  
ATOM   1186  HB2 ALA A  86      64.668  60.179  54.401  1.00                  
ATOM   1187  HB3 ALA A  86      63.790  59.013  55.416  1.00                  
ATOM   1188  C   ALA A  86      63.157  59.819  52.074  1.00                  
ATOM   1189  O   ALA A  86      63.067  58.943  51.210  1.00                  
ATOM   1190  N   PRO A  87      63.552  61.059  51.746  1.00                  
ATOM   1191  CD  PRO A  87      63.494  62.252  52.578  1.00                  
ATOM   1192  HD1 PRO A  87      64.348  62.263  53.255  1.00                  
ATOM   1193  HD2 PRO A  87      62.562  62.297  53.143  1.00                  
ATOM   1194  CG  PRO A  87      63.582  63.421  51.603  1.00                  
ATOM   1195  HG1 PRO A  87      64.022  64.305  52.064  1.00                  
ATOM   1196  HG2 PRO A  87      62.590  63.654  51.215  1.00                  
ATOM   1197  CB  PRO A  87      64.456  62.870  50.476  1.00                  
ATOM   1198  HB1 PRO A  87      65.503  62.993  50.754  1.00                  
ATOM   1199  HB2 PRO A  87      64.260  63.372  49.529  1.00                  
ATOM   1200  CA  PRO A  87      64.068  61.386  50.419  1.00                  
ATOM   1201  HA  PRO A  87      63.250  61.263  49.713  1.00                  
ATOM   1202  C   PRO A  87      65.237  60.471  49.997  1.00                  
ATOM   1203  O   PRO A  87      66.333  60.595  50.535  1.00                  
ATOM   1204  N   MET A  88      64.995  59.519  49.082  1.00                  
ATOM   1205  H   MET A  88      64.038  59.430  48.778  1.00                  
ATOM   1206  CA  MET A  88      65.839  58.314  48.957  1.00                  
ATOM   1207  HA  MET A  88      66.738  58.464  49.556  1.00                  
ATOM   1208  CB  MET A  88      65.112  57.098  49.575  1.00                  
ATOM   1209  HB1 MET A  88      64.789  57.349  50.582  1.00                  
ATOM   1210  HB2 MET A  88      65.844  56.297  49.690  1.00                  
ATOM   1211  CG  MET A  88      63.919  56.509  48.788  1.00                  
ATOM   1212  HG1 MET A  88      63.391  55.819  49.447  1.00                  
ATOM   1213  HG2 MET A  88      64.334  55.907  47.980  1.00                  
ATOM   1214  SD  MET A  88      62.703  57.638  48.028  1.00                  
ATOM   1215  CE  MET A  88      61.217  57.325  49.011  1.00                  
ATOM   1216  HE1 MET A  88      60.375  57.870  48.585  1.00                  
ATOM   1217  HE2 MET A  88      60.993  56.259  49.016  1.00                  
ATOM   1218  HE3 MET A  88      61.374  57.668  50.027  1.00                  
ATOM   1219  C   MET A  88      66.353  57.951  47.562  1.00                  
ATOM   1220  O   MET A  88      67.495  57.537  47.398  1.00                  
ATOM   1221  N   ILE A  89      65.516  58.140  46.552  1.00                  
ATOM   1222  H   ILE A  89      64.585  58.455  46.784  1.00                  
ATOM   1223  CA  ILE A  89      65.838  58.082  45.130  1.00                  
ATOM   1224  HA  ILE A  89      66.908  58.236  44.980  1.00                  
ATOM   1225  CB  ILE A  89      65.405  56.747  44.478  1.00                  
ATOM   1226  HB  ILE A  89      64.323  56.647  44.578  1.00                  
ATOM   1227  CG2 ILE A  89      65.755  56.785  42.977  1.00                  
ATOM   1228 1HG2 ILE A  89      65.377  55.894  42.477  1.00                  
ATOM   1229 2HG2 ILE A  89      65.297  57.646  42.492  1.00                  
ATOM   1230 3HG2 ILE A  89      66.837  56.834  42.846  1.00                  
ATOM   1231  CG1 ILE A  89      66.065  55.527  45.163  1.00                  
ATOM   1232 1HG1 ILE A  89      65.824  55.538  46.224  1.00                  
ATOM   1233 2HG1 ILE A  89      67.150  55.597  45.065  1.00                  
ATOM   1234  CD1 ILE A  89      65.601  54.170  44.619  1.00                  
ATOM   1235  HD1 ILE A  89      66.004  53.375  45.248  1.00                  
ATOM   1236  HD2 ILE A  89      64.512  54.114  44.633  1.00                  
ATOM   1237  HD3 ILE A  89      65.964  54.019  43.603  1.00                  
ATOM   1238  C   ILE A  89      65.054  59.262  44.581  1.00                  
ATOM   1239  O   ILE A  89      63.854  59.344  44.837  1.00                  
ATOM   1240  N   SER A  90      65.721  60.204  43.916  1.00                  
ATOM   1241  H   SER A  90      66.694  60.054  43.698  1.00                  
ATOM   1242  CA  SER A  90      65.157  61.531  43.627  1.00                  
ATOM   1243  HA  SER A  90      65.082  62.076  44.568  1.00                  
ATOM   1244  CB  SER A  90      66.106  62.318  42.717  1.00                  
ATOM   1245  HB1 SER A  90      67.020  62.545  43.269  1.00                  
ATOM   1246  HB2 SER A  90      65.633  63.256  42.421  1.00                  
ATOM   1247  OG  SER A  90      66.437  61.557  41.569  1.00                  
ATOM   1248  HG  SER A  90      67.052  62.063  41.027  1.00                  
ATOM   1249  C   SER A  90      63.742  61.499  43.029  1.00                  
ATOM   1250  O   SER A  90      62.858  62.222  43.485  1.00                  
ATOM   1251  N   SER A  91      63.500  60.590  42.083  1.00                  
ATOM   1252  H   SER A  91      64.276  60.023  41.778  1.00                  
ATOM   1253  CA  SER A  91      62.180  60.305  41.516  1.00                  
ATOM   1254  HA  SER A  91      61.805  61.211  41.038  1.00                  
ATOM   1255  CB  SER A  91      62.325  59.221  40.439  1.00                  
ATOM   1256  HB1 SER A  91      62.879  59.636  39.596  1.00                  
ATOM   1257  HB2 SER A  91      61.337  58.915  40.090  1.00                  
ATOM   1258  OG  SER A  91      63.032  58.094  40.944  1.00                  
ATOM   1259  HG  SER A  91      63.223  57.500  40.208  1.00                  
ATOM   1260  C   SER A  91      61.124  59.886  42.563  1.00                  
ATOM   1261  O   SER A  91      60.083  60.537  42.746  1.00                  
ATOM   1262  N   ARG A  92      61.406  58.795  43.288  1.00                  
ATOM   1263  H   ARG A  92      62.292  58.344  43.096  1.00                  
ATOM   1264  CA  ARG A  92      60.497  58.217  44.290  1.00                  
ATOM   1265  HA  ARG A  92      59.555  58.013  43.779  1.00                  
ATOM   1266  CB  ARG A  92      61.045  56.874  44.806  1.00                  
ATOM   1267  HB1 ARG A  92      61.933  57.047  45.412  1.00                  
ATOM   1268  HB2 ARG A  92      61.341  56.273  43.945  1.00                  
ATOM   1269  CG  ARG A  92      59.999  56.076  45.609  1.00                  
ATOM   1270  HG1 ARG A  92      59.090  55.980  45.013  1.00                  
ATOM   1271  HG2 ARG A  92      59.757  56.612  46.527  1.00                  
ATOM   1272  CD  ARG A  92      60.510  54.667  45.959  1.00                  
ATOM   1273  HD1 ARG A  92      61.421  54.766  46.554  1.00                  
ATOM   1274  HD2 ARG A  92      60.752  54.143  45.032  1.00                  
ATOM   1275  NE  ARG A  92      59.514  53.876  46.718  1.00                  
ATOM   1276  HE  ARG A  92      58.634  54.312  46.924  1.00                  
ATOM   1277  CZ  ARG A  92      59.690  52.663  47.226  1.00                  
ATOM   1278  NH1 ARG A  92      60.756  51.969  46.986  1.00                  
ATOM   1279 1HH1 ARG A  92      61.486  52.299  46.399  1.00                  
ATOM   1280 2HH1 ARG A  92      60.919  51.150  47.588  1.00                  
ATOM   1281  NH2 ARG A  92      58.805  52.130  48.011  1.00                  
ATOM   1282 1HH2 ARG A  92      57.962  52.585  48.284  1.00                  
ATOM   1283 2HH2 ARG A  92      59.015  51.210  48.427  1.00                  
ATOM   1284  C   ARG A  92      60.118  59.242  45.392  1.00                  
ATOM   1285  O   ARG A  92      58.947  59.482  45.727  1.00                  
ATOM   1286  N   ALA A  93      61.146  59.934  45.865  1.00                  
ATOM   1287  H   ALA A  93      62.060  59.738  45.472  1.00                  
ATOM   1288  CA  ALA A  93      61.028  61.044  46.792  1.00                  
ATOM   1289  HA  ALA A  93      60.550  60.696  47.708  1.00                  
ATOM   1290  CB  ALA A  93      62.447  61.517  47.122  1.00                  
ATOM   1291  HB1 ALA A  93      62.397  62.311  47.868  1.00                  
ATOM   1292  HB2 ALA A  93      63.034  60.686  47.505  1.00                  
ATOM   1293  HB3 ALA A  93      62.927  61.910  46.225  1.00                  
ATOM   1294  C   ALA A  93      60.200  62.223  46.246  1.00                  
ATOM   1295  O   ALA A  93      59.580  62.919  47.046  1.00                  
ATOM   1296  N   ALA A  94      60.185  62.454  44.924  1.00                  
ATOM   1297  H   ALA A  94      60.732  61.863  44.313  1.00                  
ATOM   1298  CA  ALA A  94      59.533  63.609  44.309  1.00                  
ATOM   1299  HA  ALA A  94      60.077  64.489  44.647  1.00                  
ATOM   1300  CB  ALA A  94      59.693  63.576  42.784  1.00                  
ATOM   1301  HB1 ALA A  94      59.369  64.532  42.371  1.00                  
ATOM   1302  HB2 ALA A  94      60.736  63.414  42.514  1.00                  
ATOM   1303  HB3 ALA A  94      59.073  62.789  42.355  1.00                  
ATOM   1304  C   ALA A  94      58.076  63.825  44.694  1.00                  
ATOM   1305  O   ALA A  94      57.656  64.958  44.953  1.00                  
ATOM   1306  N   LEU A  95      57.320  62.728  44.764  1.00                  
ATOM   1307  H   LEU A  95      57.741  61.838  44.537  1.00                  
ATOM   1308  CA  LEU A  95      55.941  62.800  45.288  1.00                  
ATOM   1309  HA  LEU A  95      55.379  63.519  44.690  1.00                  
ATOM   1310  CB  LEU A  95      55.283  61.417  45.153  1.00                  
ATOM   1311  HB1 LEU A  95      54.262  61.476  45.532  1.00                  
ATOM   1312  HB2 LEU A  95      55.833  60.710  45.777  1.00                  
ATOM   1313  CG  LEU A  95      55.260  60.880  43.706  1.00                  
ATOM   1314  HG  LEU A  95      56.275  60.820  43.314  1.00                  
ATOM   1315  CD1 LEU A  95      54.685  59.471  43.708  1.00                  
ATOM   1316 1HD1 LEU A  95      54.729  59.053  42.703  1.00                  
ATOM   1317 2HD1 LEU A  95      55.280  58.840  44.368  1.00                  
ATOM   1318 3HD1 LEU A  95      53.648  59.491  44.040  1.00                  
ATOM   1319  CD2 LEU A  95      54.412  61.732  42.758  1.00                  
ATOM   1320 1HD2 LEU A  95      54.361  61.255  41.779  1.00                  
ATOM   1321 2HD2 LEU A  95      53.411  61.852  43.170  1.00                  
ATOM   1322 3HD2 LEU A  95      54.873  62.712  42.638  1.00                  
ATOM   1323  C   LEU A  95      55.932  63.334  46.726  1.00                  
ATOM   1324  O   LEU A  95      55.282  64.343  46.995  1.00                  
ATOM   1325  N   LEU A  96      56.690  62.702  47.637  1.00                  
ATOM   1326  H   LEU A  96      57.308  61.959  47.352  1.00                  
ATOM   1327  CA  LEU A  96      56.572  63.051  49.074  1.00                  
ATOM   1328  HA  LEU A  96      55.514  63.057  49.341  1.00                  
ATOM   1329  CB  LEU A  96      57.291  62.012  49.967  1.00                  
ATOM   1330  HB1 LEU A  96      57.045  62.275  50.997  1.00                  
ATOM   1331  HB2 LEU A  96      58.369  62.154  49.868  1.00                  
ATOM   1332  CG  LEU A  96      56.981  60.507  49.819  1.00                  
ATOM   1333  HG  LEU A  96      57.123  60.046  50.797  1.00                  
ATOM   1334  CD1 LEU A  96      55.564  60.185  49.351  1.00                  
ATOM   1335 1HD1 LEU A  96      55.476  59.107  49.254  1.00                  
ATOM   1336 2HD1 LEU A  96      54.849  60.554  50.086  1.00                  
ATOM   1337 3HD1 LEU A  96      55.352  60.624  48.382  1.00                  
ATOM   1338  CD2 LEU A  96      57.952  59.815  48.861  1.00                  
ATOM   1339 1HD2 LEU A  96      58.971  59.952  49.221  1.00                  
ATOM   1340 2HD2 LEU A  96      57.738  58.747  48.828  1.00                  
ATOM   1341 3HD2 LEU A  96      57.849  60.237  47.865  1.00                  
ATOM   1342  C   LEU A  96      57.126  64.438  49.435  1.00                  
ATOM   1343  O   LEU A  96      56.660  65.044  50.396  1.00                  
ATOM   1344  N   ILE A  97      58.132  64.917  48.696  1.00                  
ATOM   1345  H   ILE A  97      58.496  64.324  47.958  1.00                  
ATOM   1346  CA  ILE A  97      58.686  66.270  48.846  1.00                  
ATOM   1347  HA  ILE A  97      58.638  66.516  49.906  1.00                  
ATOM   1348  CB  ILE A  97      60.170  66.291  48.405  1.00                  
ATOM   1349  HB  ILE A  97      60.632  65.365  48.752  1.00                  
ATOM   1350  CG2 ILE A  97      60.302  66.325  46.876  1.00                  
ATOM   1351 1HG2 ILE A  97      59.673  65.552  46.451  1.00                  
ATOM   1352 2HG2 ILE A  97      59.990  67.294  46.481  1.00                  
ATOM   1353 3HG2 ILE A  97      61.336  66.138  46.588  1.00                  
ATOM   1354  CG1 ILE A  97      60.996  67.454  48.996  1.00                  
ATOM   1355 1HG1 ILE A  97      60.559  68.410  48.705  1.00                  
ATOM   1356 2HG1 ILE A  97      62.003  67.409  48.577  1.00                  
ATOM   1357  CD1 ILE A  97      61.130  67.408  50.523  1.00                  
ATOM   1358  HD1 ILE A  97      61.830  68.178  50.845  1.00                  
ATOM   1359  HD2 ILE A  97      60.168  67.597  50.998  1.00                  
ATOM   1360  HD3 ILE A  97      61.507  66.433  50.835  1.00                  
ATOM   1361  C   ILE A  97      57.830  67.323  48.125  1.00                  
ATOM   1362  O   ILE A  97      57.969  68.516  48.402  1.00                  
ATOM   1363  N   GLY A  98      56.945  66.915  47.206  1.00                  
ATOM   1364  H   GLY A  98      56.869  65.930  46.988  1.00                  
ATOM   1365  CA  GLY A  98      55.942  67.828  46.664  1.00                  
ATOM   1366  HA1 GLY A  98      55.525  67.381  45.763  1.00                  
ATOM   1367  HA2 GLY A  98      56.415  68.772  46.392  1.00                  
ATOM   1368  C   GLY A  98      54.797  68.108  47.643  1.00                  
ATOM   1369  O   GLY A  98      54.757  67.633  48.775  1.00                  
ATOM   1370  N   SER A  99      53.818  68.891  47.186  1.00                  
ATOM   1371  H   SER A  99      53.918  69.245  46.248  1.00                  
ATOM   1372  CA  SER A  99      52.664  69.368  47.971  1.00                  
ATOM   1373  HA  SER A  99      53.048  69.766  48.912  1.00                  
ATOM   1374  CB  SER A  99      52.020  70.532  47.200  1.00                  
ATOM   1375  HB1 SER A  99      51.624  70.165  46.252  1.00                  
ATOM   1376  HB2 SER A  99      52.773  71.294  46.997  1.00                  
ATOM   1377  OG  SER A  99      50.974  71.112  47.946  1.00                  
ATOM   1378  HG  SER A  99      50.389  70.377  48.191  1.00                  
ATOM   1379  C   SER A  99      51.619  68.287  48.337  1.00                  
ATOM   1380  O   SER A  99      50.406  68.534  48.336  1.00                  
ATOM   1381  N   LEU A 100      52.061  67.061  48.611  1.00                  
ATOM   1382  H   LEU A 100      53.070  66.939  48.671  1.00                  
ATOM   1383  CA  LEU A 100      51.225  65.869  48.666  1.00                  
ATOM   1384  HA  LEU A 100      50.184  66.127  48.474  1.00                  
ATOM   1385  CB  LEU A 100      51.683  64.868  47.589  1.00                  
ATOM   1386  HB1 LEU A 100      51.012  64.008  47.612  1.00                  
ATOM   1387  HB2 LEU A 100      52.682  64.514  47.851  1.00                  
ATOM   1388  CG  LEU A 100      51.734  65.408  46.146  1.00                  
ATOM   1389  HG  LEU A 100      52.457  66.221  46.086  1.00                  
ATOM   1390  CD1 LEU A 100      52.188  64.295  45.204  1.00                  
ATOM   1391 1HD1 LEU A 100      51.460  63.485  45.198  1.00                  
ATOM   1392 2HD1 LEU A 100      52.299  64.694  44.197  1.00                  
ATOM   1393 3HD1 LEU A 100      53.152  63.912  45.532  1.00                  
ATOM   1394  CD2 LEU A 100      50.378  65.917  45.653  1.00                  
ATOM   1395 1HD2 LEU A 100      50.032  66.744  46.270  1.00                  
ATOM   1396 2HD2 LEU A 100      50.476  66.269  44.626  1.00                  
ATOM   1397 3HD2 LEU A 100      49.654  65.107  45.678  1.00                  
ATOM   1398  C   LEU A 100      51.295  65.223  50.049  1.00                  
ATOM   1399  O   LEU A 100      51.966  65.651  50.988  1.00                  
TER
END
