# Supplementary material for: Effective Identification of Bacterial Type III Secretion Signals Using Joint Element Features
Source: PLoS One. 2013 Apr 4;8(4):e59754. doi: 10.1371/journal.pone.0059754 (PMC3617162; doi:10.1371/journal.pone.0059754)
Supplement: Zip file S1 — Predicted 3D structure of T3S and non-T3S signal sequences. (ZIP) [file pone.0059754.s017.zip › Supplemental_Zip_FileS1.Predicted_structure/Pos/model59.pdb]

HEADER protein
METHOD
METHOD    The models are generated by I-TASSER which combines the
METHOD    methods of threading, ab initio modeling and structural
METHOD    refinement. The procedure is fully automated.
METHOD
METHOD    Please cite following articles when you use the I-TASSER server:
METHOD 1. Ambrish Roy, Alper Kucukural, Yang Zhang. I-TASSER: a unified
METHOD    platform for automated protein structure and function prediction.
METHOD    Nature Protocols, vol 5, 725-738 (2010). 
METHOD 2. Yang Zhang. I-TASSER server for protein 3D structure prediction.
METHOD    BMC Bioinformatics, vol 9, 40 (2008).
METHOD
MODEL  1
REMARK PARENT N/A
ATOM      1  N   ARG A   1      60.403  76.853  65.095  1.00                  
ATOM      2  CA  ARG A   1      60.264  75.399  65.114  1.00                  
ATOM      3  HA  ARG A   1      60.170  75.092  66.155  1.00                  
ATOM      4  CB  ARG A   1      58.988  74.990  64.359  1.00                  
ATOM      5  HB1 ARG A   1      58.874  73.908  64.441  1.00                  
ATOM      6  HB2 ARG A   1      59.100  75.249  63.305  1.00                  
ATOM      7  CG  ARG A   1      57.716  75.657  64.911  1.00                  
ATOM      8  HG1 ARG A   1      57.729  76.724  64.684  1.00                  
ATOM      9  HG2 ARG A   1      57.706  75.541  65.995  1.00                  
ATOM     10  CD  ARG A   1      56.425  75.037  64.356  1.00                  
ATOM     11  HD1 ARG A   1      55.588  75.469  64.909  1.00                  
ATOM     12  HD2 ARG A   1      56.419  73.964  64.558  1.00                  
ATOM     13  NE  ARG A   1      56.207  75.301  62.915  1.00                  
ATOM     14  HE  ARG A   1      55.727  76.159  62.698  1.00                  
ATOM     15  CZ  ARG A   1      56.458  74.482  61.903  1.00                  
ATOM     16  NH1 ARG A   1      57.177  73.405  62.051  1.00                  
ATOM     17 1HH1 ARG A   1      57.567  73.221  62.957  1.00                  
ATOM     18 2HH1 ARG A   1      57.362  72.792  61.277  1.00                  
ATOM     19  NH2 ARG A   1      55.974  74.730  60.716  1.00                  
ATOM     20 1HH2 ARG A   1      55.387  75.533  60.557  1.00                  
ATOM     21 2HH2 ARG A   1      56.137  74.081  59.967  1.00                  
ATOM     22  C   ARG A   1      61.497  74.672  64.552  1.00                  
ATOM     23  O   ARG A   1      61.477  73.446  64.374  1.00                  
ATOM     24  N   SER A   2      62.570  75.414  64.283  1.00                  
ATOM     25  H   SER A   2      62.489  76.399  64.505  1.00                  
ATOM     26  CA  SER A   2      63.832  74.948  63.686  1.00                  
ATOM     27  HA  SER A   2      63.634  74.669  62.652  1.00                  
ATOM     28  CB  SER A   2      64.842  76.106  63.652  1.00                  
ATOM     29  HB1 SER A   2      64.505  76.842  62.920  1.00                  
ATOM     30  HB2 SER A   2      65.823  75.736  63.349  1.00                  
ATOM     31  OG  SER A   2      64.926  76.732  64.920  1.00                  
ATOM     32  HG  SER A   2      65.419  77.557  64.829  1.00                  
ATOM     33  C   SER A   2      64.421  73.710  64.371  1.00                  
ATOM     34  O   SER A   2      64.654  72.707  63.699  1.00                  
ATOM     35  N   ARG A   3      64.570  73.708  65.706  1.00                  
ATOM     36  H   ARG A   3      64.445  74.591  66.189  1.00                  
ATOM     37  CA  ARG A   3      65.019  72.512  66.460  1.00                  
ATOM     38  HA  ARG A   3      65.975  72.199  66.042  1.00                  
ATOM     39  CB  ARG A   3      65.308  72.845  67.942  1.00                  
ATOM     40  HB1 ARG A   3      65.730  73.849  67.982  1.00                  
ATOM     41  HB2 ARG A   3      66.097  72.173  68.281  1.00                  
ATOM     42  CG  ARG A   3      64.132  72.763  68.945  1.00                  
ATOM     43  HG1 ARG A   3      63.172  72.888  68.445  1.00                  
ATOM     44  HG2 ARG A   3      64.242  73.618  69.615  1.00                  
ATOM     45  CD  ARG A   3      64.122  71.507  69.846  1.00                  
ATOM     46  HD1 ARG A   3      63.600  71.772  70.766  1.00                  
ATOM     47  HD2 ARG A   3      65.148  71.263  70.130  1.00                  
ATOM     48  NE  ARG A   3      63.492  70.299  69.247  1.00                  
ATOM     49  HE  ARG A   3      63.925  69.926  68.405  1.00                  
ATOM     50  CZ  ARG A   3      62.506  69.572  69.763  1.00                  
ATOM     51  NH1 ARG A   3      61.848  69.915  70.836  1.00                  
ATOM     52 1HH1 ARG A   3      62.098  70.748  71.334  1.00                  
ATOM     53 2HH1 ARG A   3      61.104  69.336  71.179  1.00                  
ATOM     54  NH2 ARG A   3      62.140  68.460  69.196  1.00                  
ATOM     55 1HH2 ARG A   3      62.640  68.123  68.376  1.00                  
ATOM     56 2HH2 ARG A   3      61.420  67.885  69.597  1.00                  
ATOM     57  C   ARG A   3      64.089  71.315  66.344  1.00                  
ATOM     58  O   ARG A   3      64.522  70.186  66.527  1.00                  
ATOM     59  N   VAL A   4      62.799  71.544  66.102  1.00                  
ATOM     60  H   VAL A   4      62.513  72.487  65.879  1.00                  
ATOM     61  CA  VAL A   4      61.809  70.469  65.996  1.00                  
ATOM     62  HA  VAL A   4      62.001  69.740  66.781  1.00                  
ATOM     63  CB  VAL A   4      60.360  70.976  66.180  1.00                  
ATOM     64  HB  VAL A   4      60.054  71.555  65.311  1.00                  
ATOM     65  CG1 VAL A   4      59.398  69.793  66.326  1.00                  
ATOM     66 1HG1 VAL A   4      58.379  70.156  66.464  1.00                  
ATOM     67 2HG1 VAL A   4      59.420  69.173  65.429  1.00                  
ATOM     68 3HG1 VAL A   4      59.676  69.187  67.189  1.00                  
ATOM     69  CG2 VAL A   4      60.207  71.860  67.424  1.00                  
ATOM     70 1HG2 VAL A   4      59.161  72.141  67.555  1.00                  
ATOM     71 2HG2 VAL A   4      60.534  71.322  68.312  1.00                  
ATOM     72 3HG2 VAL A   4      60.788  72.775  67.317  1.00                  
ATOM     73  C   VAL A   4      61.990  69.757  64.663  1.00                  
ATOM     74  O   VAL A   4      62.318  68.563  64.649  1.00                  
ATOM     75  N   ILE A   5      61.886  70.515  63.566  1.00                  
ATOM     76  H   ILE A   5      61.698  71.507  63.666  1.00                  
ATOM     77  CA  ILE A   5      62.038  69.949  62.221  1.00                  
ATOM     78  HA  ILE A   5      61.330  69.124  62.159  1.00                  
ATOM     79  CB  ILE A   5      61.624  70.968  61.132  1.00                  
ATOM     80  HB  ILE A   5      60.613  71.302  61.372  1.00                  
ATOM     81  CG2 ILE A   5      62.516  72.220  61.107  1.00                  
ATOM     82 1HG2 ILE A   5      62.131  72.934  60.379  1.00                  
ATOM     83 2HG2 ILE A   5      62.523  72.700  62.081  1.00                  
ATOM     84 3HG2 ILE A   5      63.537  71.959  60.827  1.00                  
ATOM     85  CG1 ILE A   5      61.579  70.371  59.708  1.00                  
ATOM     86 1HG1 ILE A   5      62.572  70.024  59.417  1.00                  
ATOM     87 2HG1 ILE A   5      61.286  71.157  59.011  1.00                  
ATOM     88  CD1 ILE A   5      60.583  69.216  59.540  1.00                  
ATOM     89  HD1 ILE A   5      60.517  68.949  58.486  1.00                  
ATOM     90  HD2 ILE A   5      60.917  68.340  60.094  1.00                  
ATOM     91  HD3 ILE A   5      59.597  69.516  59.894  1.00                  
ATOM     92  C   ILE A   5      63.431  69.338  61.983  1.00                  
ATOM     93  O   ILE A   5      63.551  68.275  61.365  1.00                  
ATOM     94  N   THR A   6      64.479  69.945  62.553  1.00                  
ATOM     95  H   THR A   6      64.335  70.829  63.024  1.00                  
ATOM     96  CA  THR A   6      65.829  69.361  62.536  1.00                  
ATOM     97  HA  THR A   6      66.032  69.039  61.516  1.00                  
ATOM     98  CB  THR A   6      66.943  70.338  62.908  1.00                  
ATOM     99  HB  THR A   6      67.881  69.792  63.020  1.00                  
ATOM    100  CG2 THR A   6      67.141  71.415  61.840  1.00                  
ATOM    101 1HG2 THR A   6      66.216  71.961  61.666  1.00                  
ATOM    102 2HG2 THR A   6      67.917  72.107  62.167  1.00                  
ATOM    103 3HG2 THR A   6      67.457  70.943  60.910  1.00                  
ATOM    104  OG1 THR A   6      66.641  70.981  64.110  1.00                  
ATOM    105  HG1 THR A   6      66.015  71.692  63.895  1.00                  
ATOM    106  C   THR A   6      65.961  68.108  63.399  1.00                  
ATOM    107  O   THR A   6      66.592  67.165  62.933  1.00                  
ATOM    108  N   THR A   7      65.340  68.016  64.590  1.00                  
ATOM    109  H   THR A   7      64.924  68.841  65.007  1.00                  
ATOM    110  CA  THR A   7      65.349  66.739  65.341  1.00                  
ATOM    111  HA  THR A   7      66.387  66.455  65.489  1.00                  
ATOM    112  CB  THR A   7      64.728  66.799  66.752  1.00                  
ATOM    113  HB  THR A   7      64.531  65.777  67.079  1.00                  
ATOM    114  CG2 THR A   7      65.699  67.403  67.764  1.00                  
ATOM    115 1HG2 THR A   7      66.067  68.364  67.415  1.00                  
ATOM    116 2HG2 THR A   7      65.210  67.524  68.728  1.00                  
ATOM    117 3HG2 THR A   7      66.549  66.734  67.889  1.00                  
ATOM    118  OG1 THR A   7      63.511  67.516  66.846  1.00                  
ATOM    119  HG1 THR A   7      63.243  67.780  65.947  1.00                  
ATOM    120  C   THR A   7      64.707  65.587  64.564  1.00                  
ATOM    121  O   THR A   7      65.301  64.507  64.447  1.00                  
ATOM    122  N   SER A   8      63.531  65.829  63.965  1.00                  
ATOM    123  H   SER A   8      63.093  66.743  64.017  1.00                  
ATOM    124  CA  SER A   8      62.906  64.819  63.102  1.00                  
ATOM    125  HA  SER A   8      62.748  63.921  63.694  1.00                  
ATOM    126  CB  SER A   8      61.524  65.264  62.613  1.00                  
ATOM    127  HB1 SER A   8      60.801  65.106  63.414  1.00                  
ATOM    128  HB2 SER A   8      61.220  64.662  61.755  1.00                  
ATOM    129  OG  SER A   8      61.499  66.635  62.271  1.00                  
ATOM    130  HG  SER A   8      62.172  66.818  61.600  1.00                  
ATOM    131  C   SER A   8      63.794  64.419  61.917  1.00                  
ATOM    132  O   SER A   8      63.920  63.234  61.608  1.00                  
ATOM    133  N   LEU A   9      64.459  65.390  61.285  1.00                  
ATOM    134  H   LEU A   9      64.347  66.348  61.589  1.00                  
ATOM    135  CA  LEU A   9      65.362  65.128  60.171  1.00                  
ATOM    136  HA  LEU A   9      64.806  64.562  59.423  1.00                  
ATOM    137  CB  LEU A   9      65.769  66.479  59.558  1.00                  
ATOM    138  HB1 LEU A   9      66.259  67.077  60.324  1.00                  
ATOM    139  HB2 LEU A   9      64.861  67.000  59.249  1.00                  
ATOM    140  CG  LEU A   9      66.715  66.384  58.349  1.00                  
ATOM    141  HG  LEU A   9      67.673  65.971  58.665  1.00                  
ATOM    142  CD1 LEU A   9      66.144  65.517  57.230  1.00                  
ATOM    143 1HD1 LEU A   9      66.805  65.550  56.367  1.00                  
ATOM    144 2HD1 LEU A   9      66.071  64.480  57.554  1.00                  
ATOM    145 3HD1 LEU A   9      65.154  65.872  56.946  1.00                  
ATOM    146  CD2 LEU A   9      66.954  67.793  57.804  1.00                  
ATOM    147 1HD2 LEU A   9      67.657  67.750  56.974  1.00                  
ATOM    148 2HD2 LEU A   9      66.015  68.223  57.456  1.00                  
ATOM    149 3HD2 LEU A   9      67.372  68.423  58.587  1.00                  
ATOM    150  C   LEU A   9      66.578  64.280  60.563  1.00                  
ATOM    151  O   LEU A   9      66.928  63.367  59.825  1.00                  
ATOM    152  N   VAL A  10      67.208  64.536  61.716  1.00                  
ATOM    153  H   VAL A  10      66.901  65.322  62.283  1.00                  
ATOM    154  CA  VAL A  10      68.354  63.724  62.158  1.00                  
ATOM    155  HA  VAL A  10      68.989  63.590  61.283  1.00                  
ATOM    156  CB  VAL A  10      69.265  64.388  63.209  1.00                  
ATOM    157  HB  VAL A  10      70.093  63.707  63.407  1.00                  
ATOM    158  CG1 VAL A  10      69.863  65.689  62.662  1.00                  
ATOM    159 1HG1 VAL A  10      70.572  66.099  63.380  1.00                  
ATOM    160 2HG1 VAL A  10      70.387  65.492  61.728  1.00                  
ATOM    161 3HG1 VAL A  10      69.081  66.425  62.483  1.00                  
ATOM    162  CG2 VAL A  10      68.579  64.678  64.542  1.00                  
ATOM    163 1HG2 VAL A  10      69.298  65.106  65.241  1.00                  
ATOM    164 2HG2 VAL A  10      67.780  65.387  64.376  1.00                  
ATOM    165 3HG2 VAL A  10      68.175  63.763  64.972  1.00                  
ATOM    166  C   VAL A  10      67.956  62.311  62.574  1.00                  
ATOM    167  O   VAL A  10      68.706  61.379  62.267  1.00                  
ATOM    168  N   VAL A  11      66.777  62.094  63.176  1.00                  
ATOM    169  H   VAL A  11      66.180  62.876  63.426  1.00                  
ATOM    170  CA  VAL A  11      66.333  60.702  63.415  1.00                  
ATOM    171  HA  VAL A  11      67.192  60.161  63.811  1.00                  
ATOM    172  CB  VAL A  11      65.248  60.561  64.502  1.00                  
ATOM    173  HB  VAL A  11      65.053  59.497  64.636  1.00                  
ATOM    174  CG1 VAL A  11      65.739  61.118  65.843  1.00                  
ATOM    175 1HG1 VAL A  11      65.003  60.912  66.619  1.00                  
ATOM    176 2HG1 VAL A  11      66.678  60.640  66.122  1.00                  
ATOM    177 3HG1 VAL A  11      65.894  62.194  65.779  1.00                  
ATOM    178  CG2 VAL A  11      63.923  61.236  64.153  1.00                  
ATOM    179 1HG2 VAL A  11      63.193  61.038  64.937  1.00                  
ATOM    180 2HG2 VAL A  11      64.079  62.305  64.076  1.00                  
ATOM    181 3HG2 VAL A  11      63.536  60.853  63.210  1.00                  
ATOM    182  C   VAL A  11      65.953  59.953  62.132  1.00                  
ATOM    183  O   VAL A  11      66.226  58.756  62.029  1.00                  
ATOM    184  N   ILE A  12      65.407  60.635  61.119  1.00                  
ATOM    185  H   ILE A  12      65.148  61.607  61.260  1.00                  
ATOM    186  CA  ILE A  12      65.166  60.033  59.797  1.00                  
ATOM    187  HA  ILE A  12      64.689  59.067  59.949  1.00                  
ATOM    188  CB  ILE A  12      64.191  60.918  58.982  1.00                  
ATOM    189  HB  ILE A  12      64.524  61.953  59.072  1.00                  
ATOM    190  CG2 ILE A  12      64.179  60.578  57.486  1.00                  
ATOM    191 1HG2 ILE A  12      63.405  61.153  56.983  1.00                  
ATOM    192 2HG2 ILE A  12      65.135  60.837  57.034  1.00                  
ATOM    193 3HG2 ILE A  12      63.988  59.517  57.330  1.00                  
ATOM    194  CG1 ILE A  12      62.752  60.839  59.550  1.00                  
ATOM    195 1HG1 ILE A  12      62.156  61.627  59.087  1.00                  
ATOM    196 2HG1 ILE A  12      62.777  61.043  60.620  1.00                  
ATOM    197  CD1 ILE A  12      62.015  59.505  59.339  1.00                  
ATOM    198  HD1 ILE A  12      61.071  59.536  59.877  1.00                  
ATOM    199  HD2 ILE A  12      61.806  59.350  58.282  1.00                  
ATOM    200  HD3 ILE A  12      62.597  58.671  59.725  1.00                  
ATOM    201  C   ILE A  12      66.470  59.721  59.036  1.00                  
ATOM    202  O   ILE A  12      66.561  58.678  58.401  1.00                  
ATOM    203  N   MET A  13      67.502  60.563  59.143  1.00                  
ATOM    204  H   MET A  13      67.337  61.443  59.618  1.00                  
ATOM    205  CA  MET A  13      68.856  60.315  58.622  1.00                  
ATOM    206  HA  MET A  13      68.794  60.107  57.556  1.00                  
ATOM    207  CB  MET A  13      69.693  61.595  58.822  1.00                  
ATOM    208  HB1 MET A  13      69.657  61.856  59.878  1.00                  
ATOM    209  HB2 MET A  13      69.230  62.412  58.265  1.00                  
ATOM    210  CG  MET A  13      71.182  61.527  58.434  1.00                  
ATOM    211  HG1 MET A  13      71.638  60.643  58.880  1.00                  
ATOM    212  HG2 MET A  13      71.664  62.388  58.899  1.00                  
ATOM    213  SD  MET A  13      71.587  61.597  56.663  1.00                  
ATOM    214  CE  MET A  13      72.083  59.880  56.366  1.00                  
ATOM    215  HE1 MET A  13      72.937  59.629  56.995  1.00                  
ATOM    216  HE2 MET A  13      71.258  59.212  56.602  1.00                  
ATOM    217  HE3 MET A  13      72.353  59.752  55.318  1.00                  
ATOM    218  C   MET A  13      69.526  59.111  59.304  1.00                  
ATOM    219  O   MET A  13      70.192  58.318  58.649  1.00                  
ATOM    220  N   LEU A  14      69.350  58.949  60.617  1.00                  
ATOM    221  H   LEU A  14      68.853  59.666  61.132  1.00                  
ATOM    222  CA  LEU A  14      69.851  57.788  61.356  1.00                  
ATOM    223  HA  LEU A  14      70.920  57.685  61.163  1.00                  
ATOM    224  CB  LEU A  14      69.638  58.090  62.856  1.00                  
ATOM    225  HB1 LEU A  14      68.575  58.049  63.091  1.00                  
ATOM    226  HB2 LEU A  14      69.964  59.118  63.024  1.00                  
ATOM    227  CG  LEU A  14      70.409  57.220  63.867  1.00                  
ATOM    228  HG  LEU A  14      71.464  57.198  63.595  1.00                  
ATOM    229  CD1 LEU A  14      70.276  57.865  65.250  1.00                  
ATOM    230 1HD1 LEU A  14      70.829  57.281  65.986  1.00                  
ATOM    231 2HD1 LEU A  14      70.692  58.872  65.226  1.00                  
ATOM    232 3HD1 LEU A  14      69.227  57.915  65.543  1.00                  
ATOM    233  CD2 LEU A  14      69.893  55.783  63.980  1.00                  
ATOM    234 1HD2 LEU A  14      70.391  55.273  64.804  1.00                  
ATOM    235 2HD2 LEU A  14      68.818  55.782  64.153  1.00                  
ATOM    236 3HD2 LEU A  14      70.118  55.236  63.069  1.00                  
ATOM    237  C   LEU A  14      69.163  56.493  60.881  1.00                  
ATOM    238  O   LEU A  14      69.822  55.508  60.529  1.00                  
ATOM    239  N   SER A  15      67.828  56.531  60.798  1.00                  
ATOM    240  H   SER A  15      67.359  57.377  61.109  1.00                  
ATOM    241  CA  SER A  15      67.013  55.439  60.266  1.00                  
ATOM    242  HA  SER A  15      67.119  54.575  60.920  1.00                  
ATOM    243  CB  SER A  15      65.539  55.866  60.274  1.00                  
ATOM    244  HB1 SER A  15      65.405  56.761  59.669  1.00                  
ATOM    245  HB2 SER A  15      65.236  56.087  61.298  1.00                  
ATOM    246  OG  SER A  15      64.718  54.838  59.761  1.00                  
ATOM    247  HG  SER A  15      63.805  54.989  60.021  1.00                  
ATOM    248  C   SER A  15      67.464  55.017  58.867  1.00                  
ATOM    249  O   SER A  15      67.764  53.845  58.650  1.00                  
ATOM    250  N   CYS A  16      67.614  55.964  57.937  1.00                  
ATOM    251  H   CYS A  16      67.358  56.920  58.160  1.00                  
ATOM    252  CA  CYS A  16      68.051  55.681  56.576  1.00                  
ATOM    253  HA  CYS A  16      67.472  54.826  56.233  1.00                  
ATOM    254  CB  CYS A  16      67.662  56.850  55.653  1.00                  
ATOM    255  HB1 CYS A  16      66.706  57.263  55.966  1.00                  
ATOM    256  HB2 CYS A  16      67.535  56.461  54.645  1.00                  
ATOM    257  SG  CYS A  16      68.880  58.192  55.593  1.00                  
ATOM    258  HG  CYS A  16      68.189  58.978  54.762  1.00                  
ATOM    259  C   CYS A  16      69.529  55.271  56.461  1.00                  
ATOM    260  O   CYS A  16      69.884  54.592  55.505  1.00                  
ATOM    261  N   ALA A  17      70.386  55.596  57.434  1.00                  
ATOM    262  H   ALA A  17      70.092  56.251  58.148  1.00                  
ATOM    263  CA  ALA A  17      71.736  55.044  57.508  1.00                  
ATOM    264  HA  ALA A  17      72.175  55.055  56.510  1.00                  
ATOM    265  CB  ALA A  17      72.588  55.958  58.399  1.00                  
ATOM    266  HB1 ALA A  17      73.615  55.594  58.415  1.00                  
ATOM    267  HB2 ALA A  17      72.571  56.975  58.006  1.00                  
ATOM    268  HB3 ALA A  17      72.197  55.960  59.417  1.00                  
ATOM    269  C   ALA A  17      71.776  53.592  58.010  1.00                  
ATOM    270  O   ALA A  17      72.657  52.847  57.585  1.00                  
ATOM    271  N   SER A  18      70.832  53.151  58.856  1.00                  
ATOM    272  H   SER A  18      70.170  53.819  59.237  1.00                  
ATOM    273  CA  SER A  18      70.695  51.713  59.175  1.00                  
ATOM    274  HA  SER A  18      71.689  51.304  59.362  1.00                  
ATOM    275  CB  SER A  18      69.861  51.515  60.445  1.00                  
ATOM    276  HB1 SER A  18      68.814  51.744  60.241  1.00                  
ATOM    277  HB2 SER A  18      70.222  52.191  61.221  1.00                  
ATOM    278  OG  SER A  18      69.989  50.181  60.903  1.00                  
ATOM    279  HG  SER A  18      69.850  49.580  60.168  1.00                  
ATOM    280  C   SER A  18      70.065  50.918  58.004  1.00                  
ATOM    281  O   SER A  18      70.506  49.824  57.599  1.00                  
ATOM    282  N   ALA A  19      69.019  51.505  57.425  1.00                  
ATOM    283  H   ALA A  19      68.671  52.371  57.827  1.00                  
ATOM    284  CA  ALA A  19      68.318  50.973  56.272  1.00                  
ATOM    285  HA  ALA A  19      67.936  49.984  56.531  1.00                  
ATOM    286  CB  ALA A  19      67.119  51.865  55.929  1.00                  
ATOM    287  HB1 ALA A  19      66.520  51.383  55.155  1.00                  
ATOM    288  HB2 ALA A  19      66.500  52.025  56.813  1.00                  
ATOM    289  HB3 ALA A  19      67.474  52.818  55.543  1.00                  
ATOM    290  C   ALA A  19      69.257  50.794  55.046  1.00                  
ATOM    291  O   ALA A  19      69.147  49.814  54.297  1.00                  
ATOM    292  N   ALA A  20      70.210  51.723  54.881  1.00                  
ATOM    293  H   ALA A  20      70.189  52.533  55.488  1.00                  
ATOM    294  CA  ALA A  20      71.166  51.772  53.781  1.00                  
ATOM    295  HA  ALA A  20      70.584  51.989  52.883  1.00                  
ATOM    296  CB  ALA A  20      72.138  52.948  53.949  1.00                  
ATOM    297  HB1 ALA A  20      72.923  52.887  53.194  1.00                  
ATOM    298  HB2 ALA A  20      71.607  53.887  53.806  1.00                  
ATOM    299  HB3 ALA A  20      72.596  52.945  54.935  1.00                  
ATOM    300  C   ALA A  20      71.876  50.444  53.489  1.00                  
ATOM    301  O   ALA A  20      71.633  49.897  52.410  1.00                  
ATOM    302  N   PRO A  21      72.681  49.861  54.403  1.00                  
ATOM    303  CD  PRO A  21      73.087  50.358  55.705  1.00                  
ATOM    304  HD1 PRO A  21      72.261  50.825  56.233  1.00                  
ATOM    305  HD2 PRO A  21      73.905  51.069  55.582  1.00                  
ATOM    306  CG  PRO A  21      73.583  49.137  56.475  1.00                  
ATOM    307  HG1 PRO A  21      72.743  48.634  56.954  1.00                  
ATOM    308  HG2 PRO A  21      74.340  49.405  57.213  1.00                  
ATOM    309  CB  PRO A  21      74.148  48.237  55.378  1.00                  
ATOM    310  HB1 PRO A  21      74.082  47.182  55.650  1.00                  
ATOM    311  HB2 PRO A  21      75.186  48.512  55.187  1.00                  
ATOM    312  CA  PRO A  21      73.302  48.574  54.145  1.00                  
ATOM    313  HA  PRO A  21      73.970  48.665  53.287  1.00                  
ATOM    314  C   PRO A  21      72.261  47.508  53.800  1.00                  
ATOM    315  O   PRO A  21      72.440  46.815  52.800  1.00                  
ATOM    316  N   ALA A  22      71.127  47.439  54.514  1.00                  
ATOM    317  H   ALA A  22      70.947  48.103  55.256  1.00                  
ATOM    318  CA  ALA A  22      70.117  46.416  54.187  1.00                  
ATOM    319  HA  ALA A  22      70.619  45.449  54.130  1.00                  
ATOM    320  CB  ALA A  22      69.129  46.368  55.362  1.00                  
ATOM    321  HB1 ALA A  22      68.405  45.568  55.201  1.00                  
ATOM    322  HB2 ALA A  22      69.666  46.176  56.291  1.00                  
ATOM    323  HB3 ALA A  22      68.595  47.316  55.438  1.00                  
ATOM    324  C   ALA A  22      69.364  46.594  52.849  1.00                  
ATOM    325  O   ALA A  22      68.591  45.710  52.484  1.00                  
ATOM    326  N   CYS A  23      69.581  47.683  52.097  1.00                  
ATOM    327  H   CYS A  23      70.169  48.424  52.462  1.00                  
ATOM    328  CA  CYS A  23      69.127  47.771  50.692  1.00                  
ATOM    329  HA  CYS A  23      68.645  46.832  50.418  1.00                  
ATOM    330  CB  CYS A  23      68.049  48.862  50.571  1.00                  
ATOM    331  HB1 CYS A  23      67.180  48.566  51.157  1.00                  
ATOM    332  HB2 CYS A  23      67.748  48.950  49.527  1.00                  
ATOM    333  SG  CYS A  23      68.632  50.480  51.161  1.00                  
ATOM    334  HG  CYS A  23      68.897  50.109  52.425  1.00                  
ATOM    335  C   CYS A  23      70.273  47.920  49.678  1.00                  
ATOM    336  O   CYS A  23      70.014  47.949  48.470  1.00                  
ATOM    337  N   PHE A  24      71.535  47.958  50.117  1.00                  
ATOM    338  H   PHE A  24      71.716  47.870  51.110  1.00                  
ATOM    339  CA  PHE A  24      72.683  48.176  49.238  1.00                  
ATOM    340  HA  PHE A  24      72.395  48.931  48.505  1.00                  
ATOM    341  CB  PHE A  24      73.861  48.765  50.035  1.00                  
ATOM    342  HB1 PHE A  24      74.249  48.013  50.722  1.00                  
ATOM    343  HB2 PHE A  24      73.498  49.600  50.632  1.00                  
ATOM    344  CG  PHE A  24      74.968  49.285  49.139  1.00                  
ATOM    345  CD1 PHE A  24      74.763  50.461  48.391  1.00                  
ATOM    346  HD1 PHE A  24      73.833  51.003  48.480  1.00                  
ATOM    347  CE1 PHE A  24      75.756  50.921  47.509  1.00                  
ATOM    348  HE1 PHE A  24      75.580  51.811  46.920  1.00                  
ATOM    349  CZ  PHE A  24      76.964  50.212  47.379  1.00                  
ATOM    350  HZ  PHE A  24      77.720  50.563  46.692  1.00                  
ATOM    351  CE2 PHE A  24      77.174  49.041  48.130  1.00                  
ATOM    352  HE2 PHE A  24      78.096  48.489  48.017  1.00                  
ATOM    353  CD2 PHE A  24      76.175  48.576  49.004  1.00                  
ATOM    354  HD2 PHE A  24      76.328  47.656  49.553  1.00                  
ATOM    355  C   PHE A  24      73.067  46.905  48.449  1.00                  
ATOM    356  O   PHE A  24      74.041  46.225  48.760  1.00                  
ATOM    357  N   SER A  25      72.246  46.521  47.460  1.00                  
ATOM    358  H   SER A  25      71.388  47.050  47.351  1.00                  
ATOM    359  CA  SER A  25      72.463  45.304  46.643  1.00                  
ATOM    360  HA  SER A  25      73.533  45.186  46.473  1.00                  
ATOM    361  CB  SER A  25      71.968  44.068  47.410  1.00                  
ATOM    362  HB1 SER A  25      71.987  43.193  46.758  1.00                  
ATOM    363  HB2 SER A  25      70.943  44.228  47.745  1.00                  
ATOM    364  OG  SER A  25      72.792  43.793  48.528  1.00                  
ATOM    365  HG  SER A  25      73.299  44.594  48.751  1.00                  
ATOM    366  C   SER A  25      71.819  45.292  45.247  1.00                  
ATOM    367  O   SER A  25      72.083  44.376  44.474  1.00                  
ATOM    368  N   ALA A  26      71.007  46.289  44.888  1.00                  
ATOM    369  H   ALA A  26      70.799  47.022  45.551  1.00                  
ATOM    370  CA  ALA A  26      70.446  46.434  43.543  1.00                  
ATOM    371  HA  ALA A  26      71.103  45.966  42.811  1.00                  
ATOM    372  CB  ALA A  26      69.078  45.740  43.490  1.00                  
ATOM    373  HB1 ALA A  26      68.647  45.854  42.497  1.00                  
ATOM    374  HB2 ALA A  26      69.195  44.680  43.709  1.00                  
ATOM    375  HB3 ALA A  26      68.405  46.187  44.222  1.00                  
ATOM    376  C   ALA A  26      70.355  47.940  43.229  1.00                  
ATOM    377  O   ALA A  26      69.560  48.660  43.831  1.00                  
ATOM    378  N   ASP A  27      71.258  48.419  42.373  1.00                  
ATOM    379  H   ASP A  27      71.847  47.774  41.877  1.00                  
ATOM    380  CA  ASP A  27      71.632  49.835  42.326  1.00                  
ATOM    381  HA  ASP A  27      71.824  50.141  43.355  1.00                  
ATOM    382  CB  ASP A  27      72.959  49.977  41.556  1.00                  
ATOM    383  HB1 ASP A  27      72.781  49.779  40.498  1.00                  
ATOM    384  HB2 ASP A  27      73.667  49.235  41.927  1.00                  
ATOM    385  CG  ASP A  27      73.598  51.365  41.722  1.00                  
ATOM    386  OD1 ASP A  27      73.374  51.979  42.791  1.00                  
ATOM    387  OD2 ASP A  27      74.275  51.806  40.772  1.00                  
ATOM    388  C   ASP A  27      70.551  50.787  41.773  1.00                  
ATOM    389  O   ASP A  27      69.701  50.414  40.959  1.00                  
ATOM    390  N   MET A  28      70.646  52.047  42.209  1.00                  
ATOM    391  H   MET A  28      71.487  52.225  42.761  1.00                  
ATOM    392  CA  MET A  28      69.850  53.248  41.917  1.00                  
ATOM    393  HA  MET A  28      70.154  53.990  42.657  1.00                  
ATOM    394  CB  MET A  28      70.223  53.828  40.544  1.00                  
ATOM    395  HB1 MET A  28      69.647  54.739  40.374  1.00                  
ATOM    396  HB2 MET A  28      69.977  53.112  39.760  1.00                  
ATOM    397  CG  MET A  28      71.707  54.183  40.416  1.00                  
ATOM    398  HG1 MET A  28      72.276  53.260  40.472  1.00                  
ATOM    399  HG2 MET A  28      71.997  54.815  41.255  1.00                  
ATOM    400  SD  MET A  28      72.150  55.020  38.872  1.00                  
ATOM    401  CE  MET A  28      73.951  54.894  39.029  1.00                  
ATOM    402  HE1 MET A  28      74.429  55.365  38.171  1.00                  
ATOM    403  HE2 MET A  28      74.275  55.387  39.945  1.00                  
ATOM    404  HE3 MET A  28      74.241  53.843  39.076  1.00                  
ATOM    405  C   MET A  28      68.311  53.183  42.054  1.00                  
ATOM    406  O   MET A  28      67.695  54.155  42.484  1.00                  
ATOM    407  N   THR A  29      67.654  52.078  41.709  1.00                  
ATOM    408  H   THR A  29      68.232  51.295  41.421  1.00                  
ATOM    409  CA  THR A  29      66.188  51.886  41.726  1.00                  
ATOM    410  HA  THR A  29      66.006  50.972  41.164  1.00                  
ATOM    411  CB  THR A  29      65.710  51.597  43.164  1.00                  
ATOM    412  HB  THR A  29      64.645  51.368  43.143  1.00                  
ATOM    413  CG2 THR A  29      66.416  50.400  43.804  1.00                  
ATOM    414 1HG2 THR A  29      66.314  49.524  43.166  1.00                  
ATOM    415 2HG2 THR A  29      67.475  50.613  43.954  1.00                  
ATOM    416 3HG2 THR A  29      65.964  50.193  44.773  1.00                  
ATOM    417  OG1 THR A  29      65.914  52.696  44.018  1.00                  
ATOM    418  HG1 THR A  29      66.621  53.252  43.653  1.00                  
ATOM    419  C   THR A  29      65.301  52.948  41.017  1.00                  
ATOM    420  O   THR A  29      64.114  53.021  41.320  1.00                  
ATOM    421  N   PRO A  30      65.765  53.748  40.033  1.00                  
ATOM    422  CD  PRO A  30      66.771  53.381  39.042  1.00                  
ATOM    423  HD1 PRO A  30      66.484  52.480  38.501  1.00                  
ATOM    424  HD2 PRO A  30      67.740  53.235  39.506  1.00                  
ATOM    425  CG  PRO A  30      66.877  54.565  38.085  1.00                  
ATOM    426  HG1 PRO A  30      66.138  54.469  37.289  1.00                  
ATOM    427  HG2 PRO A  30      67.883  54.662  37.675  1.00                  
ATOM    428  CB  PRO A  30      66.518  55.739  38.989  1.00                  
ATOM    429  HB1 PRO A  30      66.220  56.614  38.409  1.00                  
ATOM    430  HB2 PRO A  30      67.374  55.986  39.620  1.00                  
ATOM    431  CA  PRO A  30      65.391  55.167  39.864  1.00                  
ATOM    432  HA  PRO A  30      65.447  55.650  40.842  1.00                  
ATOM    433  C   PRO A  30      63.999  55.506  39.290  1.00                  
ATOM    434  O   PRO A  30      63.757  56.647  38.918  1.00                  
ATOM    435  N   SER A  31      63.062  54.556  39.245  1.00                  
ATOM    436  H   SER A  31      63.320  53.647  39.606  1.00                  
ATOM    437  CA  SER A  31      61.626  54.825  39.029  1.00                  
ATOM    438  HA  SER A  31      61.474  55.895  38.878  1.00                  
ATOM    439  CB  SER A  31      61.139  54.109  37.768  1.00                  
ATOM    440  HB1 SER A  31      61.159  53.032  37.927  1.00                  
ATOM    441  HB2 SER A  31      61.790  54.357  36.930  1.00                  
ATOM    442  OG  SER A  31      59.823  54.514  37.454  1.00                  
ATOM    443  HG  SER A  31      59.311  54.530  38.280  1.00                  
ATOM    444  C   SER A  31      60.789  54.431  40.255  1.00                  
ATOM    445  O   SER A  31      59.562  54.460  40.194  1.00                  
ATOM    446  N   VAL A  32      61.428  54.092  41.384  1.00                  
ATOM    447  H   VAL A  32      62.438  54.013  41.371  1.00                  
ATOM    448  CA  VAL A  32      60.778  53.992  42.696  1.00                  
ATOM    449  HA  VAL A  32      59.828  53.483  42.530  1.00                  
ATOM    450  CB  VAL A  32      61.568  53.095  43.687  1.00                  
ATOM    451  HB  VAL A  32      61.852  52.198  43.133  1.00                  
ATOM    452  CG1 VAL A  32      62.862  53.677  44.275  1.00                  
ATOM    453 1HG1 VAL A  32      63.428  52.876  44.748  1.00                  
ATOM    454 2HG1 VAL A  32      63.465  54.136  43.495  1.00                  
ATOM    455 3HG1 VAL A  32      62.650  54.422  45.041  1.00                  
ATOM    456  CG2 VAL A  32      60.689  52.619  44.854  1.00                  
ATOM    457 1HG2 VAL A  32      61.238  51.890  45.450  1.00                  
ATOM    458 2HG2 VAL A  32      60.414  53.455  45.500  1.00                  
ATOM    459 3HG2 VAL A  32      59.779  52.155  44.474  1.00                  
ATOM    460  C   VAL A  32      60.398  55.379  43.267  1.00                  
ATOM    461  O   VAL A  32      60.721  55.743  44.386  1.00                  
ATOM    462  N   SER A  33      59.681  56.188  42.485  1.00                  
ATOM    463  H   SER A  33      59.372  55.832  41.587  1.00                  
ATOM    464  CA  SER A  33      59.150  57.502  42.890  1.00                  
ATOM    465  HA  SER A  33      59.928  58.036  43.437  1.00                  
ATOM    466  CB  SER A  33      58.820  58.303  41.625  1.00                  
ATOM    467  HB1 SER A  33      59.712  58.381  41.003  1.00                  
ATOM    468  HB2 SER A  33      58.497  59.310  41.893  1.00                  
ATOM    469  OG  SER A  33      57.798  57.660  40.885  1.00                  
ATOM    470  HG  SER A  33      57.007  57.647  41.443  1.00                  
ATOM    471  C   SER A  33      57.923  57.434  43.813  1.00                  
ATOM    472  O   SER A  33      57.119  58.367  43.824  1.00                  
ATOM    473  N   ASN A  34      57.755  56.318  44.517  1.00                  
ATOM    474  H   ASN A  34      58.507  55.645  44.498  1.00                  
ATOM    475  CA  ASN A  34      56.728  56.108  45.524  1.00                  
ATOM    476  HA  ASN A  34      56.504  57.071  45.990  1.00                  
ATOM    477  CB  ASN A  34      55.421  55.505  44.912  1.00                  
ATOM    478  HB1 ASN A  34      55.057  54.673  45.537  1.00                  
ATOM    479  HB2 ASN A  34      55.761  54.861  44.084  1.00                  
ATOM    480  CG  ASN A  34      54.295  56.587  44.554  1.00                  
ATOM    481  OD1 ASN A  34      54.659  56.438  43.394  1.00                  
ATOM    482  ND2 ASN A  34      54.082  56.562  45.868  1.00                  
ATOM    483 1HD2 ASN A  34      54.596  55.960  46.501  1.00                  
ATOM    484 2HD2 ASN A  34      53.414  57.202  46.262  1.00                  
ATOM    485  C   ASN A  34      57.292  55.192  46.617  1.00                  
ATOM    486  O   ASN A  34      57.438  53.985  46.419  1.00                  
ATOM    487  N   GLU A  35      57.507  55.747  47.809  1.00                  
ATOM    488  H   GLU A  35      57.700  56.746  47.884  1.00                  
ATOM    489  CA  GLU A  35      57.205  55.017  49.042  1.00                  
ATOM    490  HA  GLU A  35      57.803  54.105  49.026  1.00                  
ATOM    491  CB  GLU A  35      57.673  55.819  50.280  1.00                  
ATOM    492  HB1 GLU A  35      58.668  56.200  50.077  1.00                  
ATOM    493  HB2 GLU A  35      57.810  55.105  51.080  1.00                  
ATOM    494  CG  GLU A  35      56.788  56.982  50.788  1.00                  
ATOM    495  HG1 GLU A  35      56.042  57.233  50.031  1.00                  
ATOM    496  HG2 GLU A  35      57.428  57.857  50.925  1.00                  
ATOM    497  CD  GLU A  35      56.080  56.680  52.128  1.00                  
ATOM    498  OE1 GLU A  35      55.742  55.498  52.372  1.00                  
ATOM    499  OE2 GLU A  35      55.800  57.604  52.921  1.00                  
ATOM    500  C   GLU A  35      55.731  54.583  49.123  1.00                  
ATOM    501  O   GLU A  35      54.917  54.861  48.238  1.00                  
ATOM    502  N   SER A  36      55.377  53.879  50.203  1.00                  
ATOM    503  H   SER A  36      56.041  53.884  50.969  1.00                  
ATOM    504  CA  SER A  36      53.990  53.564  50.561  1.00                  
ATOM    505  HA  SER A  36      53.396  54.456  50.394  1.00                  
ATOM    506  CB  SER A  36      53.426  52.456  49.647  1.00                  
ATOM    507  HB1 SER A  36      52.493  52.081  50.071  1.00                  
ATOM    508  HB2 SER A  36      54.141  51.637  49.589  1.00                  
ATOM    509  OG  SER A  36      53.154  52.941  48.352  1.00                  
ATOM    510  HG  SER A  36      53.780  53.678  48.181  1.00                  
ATOM    511  C   SER A  36      53.792  53.124  52.016  1.00                  
ATOM    512  O   SER A  36      53.861  51.935  52.332  1.00                  
ATOM    513  N   THR A  37      53.520  54.078  52.904  1.00                  
ATOM    514  H   THR A  37      53.780  55.023  52.628  1.00                  
ATOM    515  CA  THR A  37      53.141  53.884  54.308  1.00                  
ATOM    516  HA  THR A  37      52.711  52.888  54.416  1.00                  
ATOM    517  CB  THR A  37      54.378  53.947  55.212  1.00                  
ATOM    518  HB  THR A  37      55.170  53.433  54.680  1.00                  
ATOM    519  CG2 THR A  37      54.882  55.325  55.656  1.00                  
ATOM    520 1HG2 THR A  37      55.713  55.174  56.334  1.00                  
ATOM    521 2HG2 THR A  37      55.205  55.912  54.802  1.00                  
ATOM    522 3HG2 THR A  37      54.168  55.911  56.213  1.00                  
ATOM    523  OG1 THR A  37      54.158  53.229  56.404  1.00                  
ATOM    524  HG1 THR A  37      55.052  52.934  56.652  1.00                  
ATOM    525  C   THR A  37      52.072  54.884  54.757  1.00                  
ATOM    526  O   THR A  37      51.428  55.541  53.946  1.00                  
ATOM    527  N   SER A  38      51.920  55.030  56.070  1.00                  
ATOM    528  H   SER A  38      52.455  54.381  56.632  1.00                  
ATOM    529  CA  SER A  38      51.366  56.188  56.776  1.00                  
ATOM    530  HA  SER A  38      50.334  55.945  57.031  1.00                  
ATOM    531  CB  SER A  38      52.120  56.426  58.099  1.00                  
ATOM    532  HB1 SER A  38      51.531  57.111  58.711  1.00                  
ATOM    533  HB2 SER A  38      53.080  56.906  57.899  1.00                  
ATOM    534  OG  SER A  38      52.352  55.239  58.840  1.00                  
ATOM    535  HG  SER A  38      53.158  54.805  58.523  1.00                  
ATOM    536  C   SER A  38      51.320  57.540  56.076  1.00                  
ATOM    537  O   SER A  38      50.354  58.269  56.284  1.00                  
ATOM    538  N   GLU A  39      52.359  57.907  55.328  1.00                  
ATOM    539  H   GLU A  39      53.121  57.259  55.190  1.00                  
ATOM    540  CA  GLU A  39      52.503  59.232  54.721  1.00                  
ATOM    541  HA  GLU A  39      51.522  59.704  54.715  1.00                  
ATOM    542  CB  GLU A  39      53.380  60.123  55.624  1.00                  
ATOM    543  HB1 GLU A  39      53.554  61.080  55.132  1.00                  
ATOM    544  HB2 GLU A  39      54.330  59.621  55.806  1.00                  
ATOM    545  CG  GLU A  39      52.664  60.382  56.969  1.00                  
ATOM    546  HG1 GLU A  39      52.528  59.434  57.491  1.00                  
ATOM    547  HG2 GLU A  39      51.672  60.795  56.780  1.00                  
ATOM    548  CD  GLU A  39      53.435  61.308  57.908  1.00                  
ATOM    549  OE1 GLU A  39      53.181  62.538  57.913  1.00                  
ATOM    550  OE2 GLU A  39      54.303  60.773  58.636  1.00                  
ATOM    551  C   GLU A  39      52.842  59.156  53.228  1.00                  
ATOM    552  O   GLU A  39      53.305  60.131  52.645  1.00                  
ATOM    553  N   ALA A  40      52.474  58.023  52.607  1.00                  
ATOM    554  H   ALA A  40      52.022  57.317  53.174  1.00                  
ATOM    555  CA  ALA A  40      52.692  57.663  51.204  1.00                  
ATOM    556  HA  ALA A  40      53.732  57.374  51.062  1.00                  
ATOM    557  CB  ALA A  40      51.783  56.475  50.862  1.00                  
ATOM    558  HB1 ALA A  40      51.952  56.172  49.829  1.00                  
ATOM    559  HB2 ALA A  40      51.979  55.640  51.523  1.00                  
ATOM    560  HB3 ALA A  40      50.736  56.759  50.971  1.00                  
ATOM    561  C   ALA A  40      52.383  58.788  50.208  1.00                  
ATOM    562  O   ALA A  40      53.147  59.044  49.283  1.00                  
ATOM    563  N   ASP A  41      51.239  59.453  50.386  1.00                  
ATOM    564  H   ASP A  41      50.575  59.075  51.050  1.00                  
ATOM    565  CA  ASP A  41      50.774  60.510  49.498  1.00                  
ATOM    566  HA  ASP A  41      51.082  60.286  48.475  1.00                  
ATOM    567  CB  ASP A  41      49.235  60.577  49.541  1.00                  
ATOM    568  HB1 ASP A  41      48.888  61.314  48.814  1.00                  
ATOM    569  HB2 ASP A  41      48.921  60.922  50.529  1.00                  
ATOM    570  CG  ASP A  41      48.544  59.242  49.251  1.00                  
ATOM    571  OD1 ASP A  41      48.103  59.048  48.097  1.00                  
ATOM    572  OD2 ASP A  41      48.459  58.446  50.212  1.00                  
ATOM    573  C   ASP A  41      51.299  61.907  49.865  1.00                  
ATOM    574  O   ASP A  41      51.025  62.894  49.167  1.00                  
ATOM    575  N   PHE A  42      51.921  62.054  51.035  1.00                  
ATOM    576  H   PHE A  42      52.277  61.228  51.515  1.00                  
ATOM    577  CA  PHE A  42      51.843  63.309  51.767  1.00                  
ATOM    578  HA  PHE A  42      50.832  63.678  51.602  1.00                  
ATOM    579  CB  PHE A  42      51.980  63.074  53.277  1.00                  
ATOM    580  HB1 PHE A  42      53.038  63.041  53.542  1.00                  
ATOM    581  HB2 PHE A  42      51.565  62.090  53.499  1.00                  
ATOM    582  CG  PHE A  42      51.264  64.053  54.203  1.00                  
ATOM    583  CD1 PHE A  42      51.238  63.747  55.573  1.00                  
ATOM    584  HD1 PHE A  42      51.720  62.850  55.926  1.00                  
ATOM    585  CE1 PHE A  42      50.616  64.603  56.496  1.00                  
ATOM    586  HE1 PHE A  42      50.630  64.353  57.548  1.00                  
ATOM    587  CZ  PHE A  42      50.009  65.787  56.052  1.00                  
ATOM    588  HZ  PHE A  42      49.540  66.453  56.762  1.00                  
ATOM    589  CE2 PHE A  42      50.012  66.103  54.683  1.00                  
ATOM    590  HE2 PHE A  42      49.535  67.008  54.338  1.00                  
ATOM    591  CD2 PHE A  42      50.631  65.239  53.760  1.00                  
ATOM    592  HD2 PHE A  42      50.601  65.504  52.716  1.00                  
ATOM    593  C   PHE A  42      52.822  64.341  51.206  1.00                  
ATOM    594  O   PHE A  42      54.048  64.239  51.306  1.00                  
ATOM    595  N   GLN A  43      52.260  65.402  50.627  1.00                  
ATOM    596  H   GLN A  43      51.257  65.392  50.507  1.00                  
ATOM    597  CA  GLN A  43      53.041  66.476  50.020  1.00                  
ATOM    598  HA  GLN A  43      53.638  66.023  49.226  1.00                  
ATOM    599  CB  GLN A  43      52.137  67.530  49.359  1.00                  
ATOM    600  HB1 GLN A  43      52.778  68.210  48.797  1.00                  
ATOM    601  HB2 GLN A  43      51.630  68.114  50.127  1.00                  
ATOM    602  CG  GLN A  43      51.101  66.930  48.387  1.00                  
ATOM    603  HG1 GLN A  43      51.538  66.093  47.841  1.00                  
ATOM    604  HG2 GLN A  43      50.821  67.693  47.661  1.00                  
ATOM    605  CD  GLN A  43      49.831  66.497  49.108  1.00                  
ATOM    606  OE1 GLN A  43      49.115  67.304  49.668  1.00                  
ATOM    607  NE2 GLN A  43      49.527  65.223  49.215  1.00                  
ATOM    608 1HE2 GLN A  43      50.125  64.470  48.870  1.00                  
ATOM    609 2HE2 GLN A  43      48.663  65.001  49.680  1.00                  
ATOM    610  C   GLN A  43      54.041  67.112  51.004  1.00                  
ATOM    611  O   GLN A  43      55.078  67.606  50.556  1.00                  
ATOM    612  N   GLN A  44      53.785  67.047  52.324  1.00                  
ATOM    613  H   GLN A  44      52.940  66.604  52.649  1.00                  
ATOM    614  CA  GLN A  44      54.781  67.449  53.319  1.00                  
ATOM    615  HA  GLN A  44      55.086  68.466  53.068  1.00                  
ATOM    616  CB  GLN A  44      54.220  67.517  54.759  1.00                  
ATOM    617  HB1 GLN A  44      53.315  68.126  54.755  1.00                  
ATOM    618  HB2 GLN A  44      54.967  68.063  55.336  1.00                  
ATOM    619  CG  GLN A  44      53.921  66.199  55.520  1.00                  
ATOM    620  HG1 GLN A  44      54.727  65.487  55.397  1.00                  
ATOM    621  HG2 GLN A  44      53.019  65.759  55.116  1.00                  
ATOM    622  CD  GLN A  44      53.747  66.403  57.032  1.00                  
ATOM    623  OE1 GLN A  44      53.856  67.512  57.538  1.00                  
ATOM    624  NE2 GLN A  44      53.509  65.384  57.828  1.00                  
ATOM    625 1HE2 GLN A  44      53.437  64.407  57.522  1.00                  
ATOM    626 2HE2 GLN A  44      53.510  65.572  58.808  1.00                  
ATOM    627  C   GLN A  44      56.058  66.609  53.275  1.00                  
ATOM    628  O   GLN A  44      57.155  67.167  53.306  1.00                  
ATOM    629  N   TRP A  45      55.919  65.286  53.146  1.00                  
ATOM    630  H   TRP A  45      54.997  64.880  53.063  1.00                  
ATOM    631  CA  TRP A  45      57.052  64.375  53.075  1.00                  
ATOM    632  HA  TRP A  45      57.824  64.747  53.727  1.00                  
ATOM    633  CB  TRP A  45      56.733  62.994  53.608  1.00                  
ATOM    634  HB1 TRP A  45      57.528  62.314  53.297  1.00                  
ATOM    635  HB2 TRP A  45      55.803  62.638  53.164  1.00                  
ATOM    636  CG  TRP A  45      56.641  62.903  55.104  1.00                  
ATOM    637  CD1 TRP A  45      56.271  61.762  55.715  1.00                  
ATOM    638  HD1 TRP A  45      56.027  60.847  55.188  1.00                  
ATOM    639  NE1 TRP A  45      56.214  61.960  57.075  1.00                  
ATOM    640  HE1 TRP A  45      55.752  61.305  57.713  1.00                  
ATOM    641  CE2 TRP A  45      56.559  63.240  57.426  1.00                  
ATOM    642  CZ2 TRP A  45      56.597  63.894  58.665  1.00                  
ATOM    643  HZ2 TRP A  45      56.278  63.364  59.551  1.00                  
ATOM    644  CH2 TRP A  45      57.037  65.223  58.727  1.00                  
ATOM    645  HH2 TRP A  45      57.067  65.739  59.677  1.00                  
ATOM    646  CZ3 TRP A  45      57.428  65.876  57.547  1.00                  
ATOM    647  HZ3 TRP A  45      57.762  66.903  57.588  1.00                  
ATOM    648  CE3 TRP A  45      57.359  65.215  56.306  1.00                  
ATOM    649  HE3 TRP A  45      57.654  65.768  55.437  1.00                  
ATOM    650  CD2 TRP A  45      56.902  63.872  56.191  1.00                  
ATOM    651  C   TRP A  45      57.726  64.376  51.717  1.00                  
ATOM    652  O   TRP A  45      58.947  64.433  51.682  1.00                  
ATOM    653  N   LEU A  46      57.001  64.534  50.608  1.00                  
ATOM    654  H   LEU A  46      55.995  64.414  50.661  1.00                  
ATOM    655  CA  LEU A  46      57.672  64.784  49.323  1.00                  
ATOM    656  HA  LEU A  46      58.409  63.993  49.174  1.00                  
ATOM    657  CB  LEU A  46      56.639  64.679  48.188  1.00                  
ATOM    658  HB1 LEU A  46      57.088  65.038  47.261  1.00                  
ATOM    659  HB2 LEU A  46      55.794  65.325  48.428  1.00                  
ATOM    660  CG  LEU A  46      56.133  63.234  47.960  1.00                  
ATOM    661  HG  LEU A  46      55.840  62.795  48.912  1.00                  
ATOM    662  CD1 LEU A  46      54.901  63.271  47.061  1.00                  
ATOM    663 1HD1 LEU A  46      54.527  62.254  46.927  1.00                  
ATOM    664 2HD1 LEU A  46      54.113  63.859  47.531  1.00                  
ATOM    665 3HD1 LEU A  46      55.146  63.687  46.085  1.00                  
ATOM    666  CD2 LEU A  46      57.195  62.340  47.306  1.00                  
ATOM    667 1HD2 LEU A  46      56.776  61.347  47.142  1.00                  
ATOM    668 2HD2 LEU A  46      57.517  62.753  46.352  1.00                  
ATOM    669 3HD2 LEU A  46      58.057  62.217  47.964  1.00                  
ATOM    670  C   LEU A  46      58.479  66.109  49.298  1.00                  
ATOM    671  O   LEU A  46      59.554  66.203  48.690  1.00                  
ATOM    672  N   ALA A  47      57.990  67.155  49.979  1.00                  
ATOM    673  H   ALA A  47      57.100  67.044  50.455  1.00                  
ATOM    674  CA  ALA A  47      58.715  68.420  50.139  1.00                  
ATOM    675  HA  ALA A  47      59.062  68.750  49.167  1.00                  
ATOM    676  CB  ALA A  47      57.748  69.486  50.672  1.00                  
ATOM    677  HB1 ALA A  47      58.260  70.443  50.743  1.00                  
ATOM    678  HB2 ALA A  47      56.896  69.587  50.004  1.00                  
ATOM    679  HB3 ALA A  47      57.390  69.204  51.660  1.00                  
ATOM    680  C   ALA A  47      59.962  68.306  51.032  1.00                  
ATOM    681  O   ALA A  47      61.026  68.788  50.618  1.00                  
ATOM    682  N   THR A  48      59.877  67.658  52.205  1.00                  
ATOM    683  H   THR A  48      58.985  67.303  52.539  1.00                  
ATOM    684  CA  THR A  48      61.101  67.436  52.986  1.00                  
ATOM    685  HA  THR A  48      61.580  68.409  53.093  1.00                  
ATOM    686  CB  THR A  48      60.926  66.924  54.429  1.00                  
ATOM    687  HB  THR A  48      60.154  67.518  54.920  1.00                  
ATOM    688  CG2 THR A  48      60.599  65.449  54.590  1.00                  
ATOM    689 1HG2 THR A  48      60.286  65.257  55.615  1.00                  
ATOM    690 2HG2 THR A  48      59.792  65.181  53.926  1.00                  
ATOM    691 3HG2 THR A  48      61.458  64.821  54.357  1.00                  
ATOM    692  OG1 THR A  48      62.145  67.097  55.122  1.00                  
ATOM    693  HG1 THR A  48      62.734  66.376  54.840  1.00                  
ATOM    694  C   THR A  48      62.087  66.566  52.214  1.00                  
ATOM    695  O   THR A  48      63.222  66.966  52.063  1.00                  
ATOM    696  N   PHE A  49      61.649  65.470  51.597  1.00                  
ATOM    697  H   PHE A  49      60.684  65.192  51.752  1.00                  
ATOM    698  CA  PHE A  49      62.447  64.588  50.745  1.00                  
ATOM    699  HA  PHE A  49      63.144  64.043  51.372  1.00                  
ATOM    700  CB  PHE A  49      61.476  63.597  50.049  1.00                  
ATOM    701  HB1 PHE A  49      60.595  64.150  49.740  1.00                  
ATOM    702  HB2 PHE A  49      61.130  62.871  50.786  1.00                  
ATOM    703  CG  PHE A  49      61.918  62.837  48.793  1.00                  
ATOM    704  CD1 PHE A  49      62.170  61.452  48.846  1.00                  
ATOM    705  HD1 PHE A  49      62.076  60.912  49.779  1.00                  
ATOM    706  CE1 PHE A  49      62.417  60.722  47.672  1.00                  
ATOM    707  HE1 PHE A  49      62.529  59.646  47.724  1.00                  
ATOM    708  CZ  PHE A  49      62.428  61.368  46.427  1.00                  
ATOM    709  HZ  PHE A  49      62.591  60.793  45.524  1.00                  
ATOM    710  CE2 PHE A  49      62.172  62.746  46.354  1.00                  
ATOM    711  HE2 PHE A  49      62.139  63.232  45.390  1.00                  
ATOM    712  CD2 PHE A  49      61.887  63.466  47.528  1.00                  
ATOM    713  HD2 PHE A  49      61.589  64.491  47.444  1.00                  
ATOM    714  C   PHE A  49      63.288  65.364  49.735  1.00                  
ATOM    715  O   PHE A  49      64.522  65.238  49.724  1.00                  
ATOM    716  N   ARG A  50      62.649  66.240  48.941  1.00                  
ATOM    717  H   ARG A  50      61.635  66.291  48.988  1.00                  
ATOM    718  CA  ARG A  50      63.410  67.015  47.949  1.00                  
ATOM    719  HA  ARG A  50      64.101  66.311  47.475  1.00                  
ATOM    720  CB  ARG A  50      62.511  67.527  46.811  1.00                  
ATOM    721  HB1 ARG A  50      62.064  66.648  46.342  1.00                  
ATOM    722  HB2 ARG A  50      63.133  68.015  46.058  1.00                  
ATOM    723  CG  ARG A  50      61.388  68.489  47.226  1.00                  
ATOM    724  HG1 ARG A  50      61.789  69.494  47.357  1.00                  
ATOM    725  HG2 ARG A  50      60.976  68.161  48.171  1.00                  
ATOM    726  CD  ARG A  50      60.267  68.491  46.174  1.00                  
ATOM    727  HD1 ARG A  50      60.027  67.455  45.922  1.00                  
ATOM    728  HD2 ARG A  50      60.616  68.979  45.262  1.00                  
ATOM    729  NE  ARG A  50      59.028  69.122  46.673  1.00                  
ATOM    730  HE  ARG A  50      58.368  68.490  47.099  1.00                  
ATOM    731  CZ  ARG A  50      58.707  70.404  46.631  1.00                  
ATOM    732  NH1 ARG A  50      59.519  71.311  46.159  1.00                  
ATOM    733 1HH1 ARG A  50      60.420  71.024  45.817  1.00                  
ATOM    734 2HH1 ARG A  50      59.259  72.279  46.133  1.00                  
ATOM    735  NH2 ARG A  50      57.544  70.802  47.068  1.00                  
ATOM    736 1HH2 ARG A  50      56.880  70.135  47.420  1.00                  
ATOM    737 2HH2 ARG A  50      57.293  71.773  47.014  1.00                  
ATOM    738  C   ARG A  50      64.334  68.070  48.565  1.00                  
ATOM    739  O   ARG A  50      65.435  68.280  48.048  1.00                  
ATOM    740  N   SER A  51      63.943  68.671  49.695  1.00                  
ATOM    741  H   SER A  51      63.050  68.402  50.093  1.00                  
ATOM    742  CA  SER A  51      64.817  69.562  50.481  1.00                  
ATOM    743  HA  SER A  51      65.126  70.394  49.851  1.00                  
ATOM    744  CB  SER A  51      64.023  70.133  51.665  1.00                  
ATOM    745  HB1 SER A  51      63.527  69.329  52.202  1.00                  
ATOM    746  HB2 SER A  51      63.253  70.814  51.299  1.00                  
ATOM    747  OG  SER A  51      64.855  70.807  52.587  1.00                  
ATOM    748  HG  SER A  51      64.966  71.722  52.320  1.00                  
ATOM    749  C   SER A  51      66.093  68.858  50.966  1.00                  
ATOM    750  O   SER A  51      67.200  69.361  50.792  1.00                  
ATOM    751  N   ASN A  52      65.946  67.670  51.542  1.00                  
ATOM    752  H   ASN A  52      64.999  67.313  51.634  1.00                  
ATOM    753  CA  ASN A  52      67.003  66.897  52.166  1.00                  
ATOM    754  HA  ASN A  52      67.579  67.551  52.822  1.00                  
ATOM    755  CB  ASN A  52      66.358  65.782  53.021  1.00                  
ATOM    756  HB1 ASN A  52      67.136  65.289  53.602  1.00                  
ATOM    757  HB2 ASN A  52      65.910  65.043  52.355  1.00                  
ATOM    758  CG  ASN A  52      65.260  66.218  53.996  1.00                  
ATOM    759  OD1 ASN A  52      64.367  65.448  54.321  1.00                  
ATOM    760  ND2 ASN A  52      65.265  67.434  54.503  1.00                  
ATOM    761 1HD2 ASN A  52      65.912  68.123  54.167  1.00                  
ATOM    762 2HD2 ASN A  52      64.480  67.681  55.090  1.00                  
ATOM    763  C   ASN A  52      67.978  66.354  51.115  1.00                  
ATOM    764  O   ASN A  52      69.189  66.410  51.325  1.00                  
ATOM    765  N   ALA A  53      67.465  65.934  49.953  1.00                  
ATOM    766  H   ALA A  53      66.458  65.856  49.853  1.00                  
ATOM    767  CA  ALA A  53      68.306  65.614  48.803  1.00                  
ATOM    768  HA  ALA A  53      69.008  64.835  49.087  1.00                  
ATOM    769  CB  ALA A  53      67.417  65.063  47.679  1.00                  
ATOM    770  HB1 ALA A  53      68.036  64.808  46.818  1.00                  
ATOM    771  HB2 ALA A  53      66.912  64.158  48.021  1.00                  
ATOM    772  HB3 ALA A  53      66.671  65.801  47.383  1.00                  
ATOM    773  C   ALA A  53      69.136  66.823  48.382  1.00                  
ATOM    774  O   ALA A  53      70.368  66.774  48.469  1.00                  
ATOM    775  N   THR A  54      68.475  67.926  48.012  1.00                  
ATOM    776  H   THR A  54      67.461  67.925  48.023  1.00                  
ATOM    777  CA  THR A  54      69.182  69.058  47.398  1.00                  
ATOM    778  HA  THR A  54      69.858  68.636  46.655  1.00                  
ATOM    779  CB  THR A  54      68.228  69.985  46.631  1.00                  
ATOM    780  HB  THR A  54      67.517  69.371  46.077  1.00                  
ATOM    781  CG2 THR A  54      67.448  70.968  47.503  1.00                  
ATOM    782 1HG2 THR A  54      66.703  71.473  46.890  1.00                  
ATOM    783 2HG2 THR A  54      66.942  70.435  48.302  1.00                  
ATOM    784 3HG2 THR A  54      68.115  71.719  47.927  1.00                  
ATOM    785  OG1 THR A  54      68.979  70.733  45.707  1.00                  
ATOM    786  HG1 THR A  54      69.756  71.073  46.174  1.00                  
ATOM    787  C   THR A  54      70.071  69.878  48.337  1.00                  
ATOM    788  O   THR A  54      70.885  70.656  47.846  1.00                  
ATOM    789  N   THR A  55      69.934  69.715  49.657  1.00                  
ATOM    790  H   THR A  55      69.168  69.136  49.967  1.00                  
ATOM    791  CA  THR A  55      70.599  70.577  50.653  1.00                  
ATOM    792  HA  THR A  55      71.228  71.302  50.134  1.00                  
ATOM    793  CB  THR A  55      69.579  71.387  51.488  1.00                  
ATOM    794  HB  THR A  55      69.242  70.775  52.324  1.00                  
ATOM    795  CG2 THR A  55      70.166  72.687  52.033  1.00                  
ATOM    796 1HG2 THR A  55      70.995  72.475  52.706  1.00                  
ATOM    797 2HG2 THR A  55      70.521  73.306  51.212  1.00                  
ATOM    798 3HG2 THR A  55      69.399  73.229  52.583  1.00                  
ATOM    799  OG1 THR A  55      68.438  71.756  50.745  1.00                  
ATOM    800  HG1 THR A  55      67.908  70.947  50.647  1.00                  
ATOM    801  C   THR A  55      71.521  69.807  51.596  1.00                  
ATOM    802  O   THR A  55      72.464  70.390  52.124  1.00                  
ATOM    803  N   LYS A  56      71.317  68.489  51.780  1.00                  
ATOM    804  H   LYS A  56      70.507  68.056  51.351  1.00                  
ATOM    805  CA  LYS A  56      72.244  67.633  52.545  1.00                  
ATOM    806  HA  LYS A  56      72.991  68.275  53.017  1.00                  
ATOM    807  CB  LYS A  56      71.491  66.928  53.698  1.00                  
ATOM    808  HB1 LYS A  56      70.661  66.340  53.311  1.00                  
ATOM    809  HB2 LYS A  56      71.063  67.707  54.332  1.00                  
ATOM    810  CG  LYS A  56      72.366  66.025  54.597  1.00                  
ATOM    811  HG1 LYS A  56      72.008  66.105  55.624  1.00                  
ATOM    812  HG2 LYS A  56      73.394  66.389  54.590  1.00                  
ATOM    813  CD  LYS A  56      72.299  64.540  54.191  1.00                  
ATOM    814  HD1 LYS A  56      72.106  64.447  53.127  1.00                  
ATOM    815  HD2 LYS A  56      71.453  64.090  54.713  1.00                  
ATOM    816  CE  LYS A  56      73.569  63.749  54.537  1.00                  
ATOM    817  HE1 LYS A  56      73.292  62.701  54.682  1.00                  
ATOM    818  HE2 LYS A  56      73.966  64.125  55.484  1.00                  
ATOM    819  NZ  LYS A  56      74.587  63.845  53.458  1.00                  
ATOM    820  HZ1 LYS A  56      75.472  63.441  53.722  1.00                  
ATOM    821  HZ2 LYS A  56      74.261  63.393  52.604  1.00                  
ATOM    822  HZ3 LYS A  56      74.724  64.819  53.183  1.00                  
ATOM    823  C   LYS A  56      73.066  66.705  51.653  1.00                  
ATOM    824  O   LYS A  56      74.068  66.164  52.130  1.00                  
ATOM    825  N   GLY A  57      72.674  66.471  50.400  1.00                  
ATOM    826  H   GLY A  57      71.875  66.961  50.016  1.00                  
ATOM    827  CA  GLY A  57      73.187  65.315  49.667  1.00                  
ATOM    828  HA1 GLY A  57      74.276  65.345  49.624  1.00                  
ATOM    829  HA2 GLY A  57      72.787  65.320  48.651  1.00                  
ATOM    830  C   GLY A  57      72.732  64.039  50.377  1.00                  
ATOM    831  O   GLY A  57      73.553  63.279  50.897  1.00                  
ATOM    832  N   ILE A  58      71.416  63.878  50.537  1.00                  
ATOM    833  H   ILE A  58      70.807  64.554  50.092  1.00                  
ATOM    834  CA  ILE A  58      70.807  62.613  50.968  1.00                  
ATOM    835  HA  ILE A  58      71.591  61.977  51.382  1.00                  
ATOM    836  CB  ILE A  58      69.730  62.818  52.073  1.00                  
ATOM    837  HB  ILE A  58      69.926  63.768  52.569  1.00                  
ATOM    838  CG2 ILE A  58      68.282  62.871  51.551  1.00                  
ATOM    839 1HG2 ILE A  58      67.609  63.223  52.329  1.00                  
ATOM    840 2HG2 ILE A  58      68.211  63.542  50.706  1.00                  
ATOM    841 3HG2 ILE A  58      67.955  61.883  51.227  1.00                  
ATOM    842  CG1 ILE A  58      69.856  61.706  53.137  1.00                  
ATOM    843 1HG1 ILE A  58      70.878  61.694  53.517  1.00                  
ATOM    844 2HG1 ILE A  58      69.654  60.736  52.680  1.00                  
ATOM    845  CD1 ILE A  58      68.916  61.880  54.341  1.00                  
ATOM    846  HD1 ILE A  58      69.142  61.122  55.089  1.00                  
ATOM    847  HD2 ILE A  58      69.054  62.867  54.782  1.00                  
ATOM    848  HD3 ILE A  58      67.879  61.753  54.036  1.00                  
ATOM    849  C   ILE A  58      70.272  61.896  49.733  1.00                  
ATOM    850  O   ILE A  58      69.763  62.553  48.823  1.00                  
ATOM    851  N   ASP A  59      70.386  60.574  49.673  1.00                  
ATOM    852  H   ASP A  59      70.773  60.049  50.439  1.00                  
ATOM    853  CA  ASP A  59      69.692  59.840  48.625  1.00                  
ATOM    854  HA  ASP A  59      69.843  60.357  47.677  1.00                  
ATOM    855  CB  ASP A  59      70.282  58.434  48.435  1.00                  
ATOM    856  HB1 ASP A  59      70.440  57.974  49.410  1.00                  
ATOM    857  HB2 ASP A  59      71.252  58.520  47.943  1.00                  
ATOM    858  CG  ASP A  59      69.352  57.558  47.589  1.00                  
ATOM    859  OD1 ASP A  59      69.021  56.457  48.075  1.00                  
ATOM    860  OD2 ASP A  59      68.853  58.044  46.543  1.00                  
ATOM    861  C   ASP A  59      68.178  59.783  48.890  1.00                  
ATOM    862  O   ASP A  59      67.706  59.438  49.977  1.00                  
ATOM    863  N   THR A  60      67.461  60.078  47.813  1.00                  
ATOM    864  H   THR A  60      67.995  60.294  46.982  1.00                  
ATOM    865  CA  THR A  60      66.042  59.846  47.592  1.00                  
ATOM    866  HA  THR A  60      65.476  60.566  48.183  1.00                  
ATOM    867  CB  THR A  60      65.734  60.096  46.109  1.00                  
ATOM    868  HB  THR A  60      64.725  59.747  45.892  1.00                  
ATOM    869  CG2 THR A  60      65.824  61.583  45.771  1.00                  
ATOM    870 1HG2 THR A  60      65.491  61.742  44.745  1.00                  
ATOM    871 2HG2 THR A  60      65.183  62.156  46.440  1.00                  
ATOM    872 3HG2 THR A  60      66.849  61.938  45.867  1.00                  
ATOM    873  OG1 THR A  60      66.649  59.434  45.249  1.00                  
ATOM    874  HG1 THR A  60      67.356  58.981  45.746  1.00                  
ATOM    875  C   THR A  60      65.530  58.470  47.978  1.00                  
ATOM    876  O   THR A  60      64.558  58.418  48.718  1.00                  
ATOM    877  N   ALA A  61      66.124  57.364  47.520  1.00                  
ATOM    878  H   ALA A  61      67.009  57.412  47.018  1.00                  
ATOM    879  CA  ALA A  61      65.526  56.046  47.736  1.00                  
ATOM    880  HA  ALA A  61      64.460  56.103  47.501  1.00                  
ATOM    881  CB  ALA A  61      66.160  55.043  46.760  1.00                  
ATOM    882  HB1 ALA A  61      65.683  54.070  46.880  1.00                  
ATOM    883  HB2 ALA A  61      66.016  55.387  45.736  1.00                  
ATOM    884  HB3 ALA A  61      67.228  54.947  46.956  1.00                  
ATOM    885  C   ALA A  61      65.646  55.598  49.193  1.00                  
ATOM    886  O   ALA A  61      64.666  55.121  49.768  1.00                  
ATOM    887  N   THR A  62      66.800  55.817  49.837  1.00                  
ATOM    888  H   THR A  62      67.603  56.150  49.300  1.00                  
ATOM    889  CA  THR A  62      66.908  55.555  51.281  1.00                  
ATOM    890  HA  THR A  62      66.500  54.558  51.438  1.00                  
ATOM    891  CB  THR A  62      68.363  55.476  51.762  1.00                  
ATOM    892  HB  THR A  62      68.940  54.885  51.050  1.00                  
ATOM    893  CG2 THR A  62      69.052  56.829  51.947  1.00                  
ATOM    894 1HG2 THR A  62      70.101  56.673  52.191  1.00                  
ATOM    895 2HG2 THR A  62      68.982  57.388  51.017  1.00                  
ATOM    896 3HG2 THR A  62      68.575  57.401  52.739  1.00                  
ATOM    897  OG1 THR A  62      68.376  54.805  53.001  1.00                  
ATOM    898  HG1 THR A  62      69.267  54.818  53.366  1.00                  
ATOM    899  C   THR A  62      66.050  56.480  52.137  1.00                  
ATOM    900  O   THR A  62      65.504  56.047  53.159  1.00                  
ATOM    901  N   LEU A  63      65.877  57.739  51.720  1.00                  
ATOM    902  H   LEU A  63      66.333  58.052  50.869  1.00                  
ATOM    903  CA  LEU A  63      65.009  58.675  52.429  1.00                  
ATOM    904  HA  LEU A  63      65.279  58.613  53.484  1.00                  
ATOM    905  CB  LEU A  63      65.363  60.097  51.952  1.00                  
ATOM    906  HB1 LEU A  63      65.127  60.187  50.889  1.00                  
ATOM    907  HB2 LEU A  63      66.445  60.192  52.048  1.00                  
ATOM    908  CG  LEU A  63      64.766  61.279  52.722  1.00                  
ATOM    909  HG  LEU A  63      65.384  62.153  52.517  1.00                  
ATOM    910  CD1 LEU A  63      63.376  61.595  52.203  1.00                  
ATOM    911 1HD1 LEU A  63      62.926  62.400  52.778  1.00                  
ATOM    912 2HD1 LEU A  63      63.476  61.902  51.168  1.00                  
ATOM    913 3HD1 LEU A  63      62.728  60.725  52.240  1.00                  
ATOM    914  CD2 LEU A  63      64.755  61.089  54.238  1.00                  
ATOM    915 1HD2 LEU A  63      64.499  62.033  54.717  1.00                  
ATOM    916 2HD2 LEU A  63      64.018  60.334  54.512  1.00                  
ATOM    917 3HD2 LEU A  63      65.741  60.773  54.572  1.00                  
ATOM    918  C   LEU A  63      63.531  58.266  52.353  1.00                  
ATOM    919  O   LEU A  63      62.862  58.217  53.386  1.00                  
ATOM    920  N   ASP A  64      63.047  57.863  51.179  1.00                  
ATOM    921  H   ASP A  64      63.630  57.936  50.352  1.00                  
ATOM    922  CA  ASP A  64      61.682  57.357  51.002  1.00                  
ATOM    923  HA  ASP A  64      61.025  58.059  51.522  1.00                  
ATOM    924  CB  ASP A  64      61.265  57.342  49.516  1.00                  
ATOM    925  HB1 ASP A  64      60.944  56.337  49.238  1.00                  
ATOM    926  HB2 ASP A  64      62.114  57.582  48.879  1.00                  
ATOM    927  CG  ASP A  64      60.122  58.331  49.197  1.00                  
ATOM    928  OD1 ASP A  64      60.090  59.411  49.827  1.00                  
ATOM    929  OD2 ASP A  64      59.301  58.010  48.303  1.00                  
ATOM    930  C   ASP A  64      61.418  56.021  51.684  1.00                  
ATOM    931  O   ASP A  64      60.347  55.847  52.253  1.00                  
ATOM    932  N   LEU A  65      62.387  55.103  51.739  1.00                  
ATOM    933  H   LEU A  65      63.238  55.264  51.209  1.00                  
ATOM    934  CA  LEU A  65      62.261  53.897  52.568  1.00                  
ATOM    935  HA  LEU A  65      61.317  53.413  52.316  1.00                  
ATOM    936  CB  LEU A  65      63.414  52.938  52.214  1.00                  
ATOM    937  HB1 LEU A  65      63.454  52.138  52.952  1.00                  
ATOM    938  HB2 LEU A  65      64.353  53.489  52.264  1.00                  
ATOM    939  CG  LEU A  65      63.264  52.308  50.808  1.00                  
ATOM    940  HG  LEU A  65      63.003  53.072  50.077  1.00                  
ATOM    941  CD1 LEU A  65      64.580  51.662  50.369  1.00                  
ATOM    942 1HD1 LEU A  65      64.473  51.260  49.363  1.00                  
ATOM    943 2HD1 LEU A  65      65.366  52.416  50.353  1.00                  
ATOM    944 3HD1 LEU A  65      64.862  50.866  51.056  1.00                  
ATOM    945  CD2 LEU A  65      62.176  51.225  50.790  1.00                  
ATOM    946 1HD2 LEU A  65      62.143  50.763  49.805  1.00                  
ATOM    947 2HD2 LEU A  65      62.389  50.465  51.541  1.00                  
ATOM    948 3HD2 LEU A  65      61.200  51.669  50.990  1.00                  
ATOM    949  C   LEU A  65      62.184  54.233  54.063  1.00                  
ATOM    950  O   LEU A  65      61.364  53.653  54.786  1.00                  
ATOM    951  N   ALA A  66      62.973  55.187  54.559  1.00                  
ATOM    952  H   ALA A  66      63.632  55.661  53.947  1.00                  
ATOM    953  CA  ALA A  66      62.853  55.599  55.956  1.00                  
ATOM    954  HA  ALA A  66      62.947  54.712  56.582  1.00                  
ATOM    955  CB  ALA A  66      64.013  56.531  56.314  1.00                  
ATOM    956  HB1 ALA A  66      63.941  56.824  57.362  1.00                  
ATOM    957  HB2 ALA A  66      64.946  55.994  56.157  1.00                  
ATOM    958  HB3 ALA A  66      63.992  57.421  55.686  1.00                  
ATOM    959  C   ALA A  66      61.498  56.230  56.279  1.00                  
ATOM    960  O   ALA A  66      60.883  55.832  57.269  1.00                  
ATOM    961  N   PHE A  67      60.979  57.117  55.428  1.00                  
ATOM    962  H   PHE A  67      61.515  57.425  54.620  1.00                  
ATOM    963  CA  PHE A  67      59.610  57.597  55.609  1.00                  
ATOM    964  HA  PHE A  67      59.532  57.946  56.637  1.00                  
ATOM    965  CB  PHE A  67      59.300  58.798  54.712  1.00                  
ATOM    966  HB1 PHE A  67      58.218  58.885  54.592  1.00                  
ATOM    967  HB2 PHE A  67      59.730  58.652  53.719  1.00                  
ATOM    968  CG  PHE A  67      59.800  60.097  55.324  1.00                  
ATOM    969  CD1 PHE A  67      59.196  60.599  56.494  1.00                  
ATOM    970  HD1 PHE A  67      58.350  60.085  56.926  1.00                  
ATOM    971  CE1 PHE A  67      59.670  61.782  57.091  1.00                  
ATOM    972  HE1 PHE A  67      59.187  62.172  57.976  1.00                  
ATOM    973  CZ  PHE A  67      60.750  62.471  56.517  1.00                  
ATOM    974  HZ  PHE A  67      61.101  63.390  56.966  1.00                  
ATOM    975  CE2 PHE A  67      61.353  61.971  55.350  1.00                  
ATOM    976  HE2 PHE A  67      62.175  62.507  54.904  1.00                  
ATOM    977  CD2 PHE A  67      60.880  60.786  54.759  1.00                  
ATOM    978  HD2 PHE A  67      61.331  60.398  53.863  1.00                  
ATOM    979  C   PHE A  67      58.567  56.484  55.499  1.00                  
ATOM    980  O   PHE A  67      57.693  56.442  56.352  1.00                  
ATOM    981  N   GLN A  68      58.736  55.486  54.631  1.00                  
ATOM    982  H   GLN A  68      59.424  55.601  53.889  1.00                  
ATOM    983  CA  GLN A  68      57.886  54.294  54.589  1.00                  
ATOM    984  HA  GLN A  68      56.887  54.635  54.356  1.00                  
ATOM    985  CB  GLN A  68      58.328  53.335  53.456  1.00                  
ATOM    986  HB1 GLN A  68      59.184  52.745  53.776  1.00                  
ATOM    987  HB2 GLN A  68      58.625  53.906  52.583  1.00                  
ATOM    988  CG  GLN A  68      57.174  52.391  53.075  1.00                  
ATOM    989  HG1 GLN A  68      56.309  53.005  52.857  1.00                  
ATOM    990  HG2 GLN A  68      56.927  51.750  53.920  1.00                  
ATOM    991  CD  GLN A  68      57.393  51.488  51.865  1.00                  
ATOM    992  OE1 GLN A  68      58.453  51.389  51.273  1.00                  
ATOM    993  NE2 GLN A  68      56.361  50.796  51.433  1.00                  
ATOM    994 1HE2 GLN A  68      55.451  50.942  51.861  1.00                  
ATOM    995 2HE2 GLN A  68      56.507  50.256  50.602  1.00                  
ATOM    996  C   GLN A  68      57.874  53.501  55.906  1.00                  
ATOM    997  O   GLN A  68      56.905  52.815  56.238  1.00                  
ATOM    998  N   ASN A  69      58.957  53.583  56.678  1.00                  
ATOM    999  H   ASN A  69      59.722  54.170  56.374  1.00                  
ATOM   1000  CA  ASN A  69      59.056  52.920  57.976  1.00                  
ATOM   1001  HA  ASN A  69      58.295  52.141  58.062  1.00                  
ATOM   1002  CB  ASN A  69      60.438  52.241  58.055  1.00                  
ATOM   1003  HB1 ASN A  69      60.599  51.893  59.076  1.00                  
ATOM   1004  HB2 ASN A  69      61.224  52.956  57.810  1.00                  
ATOM   1005  CG  ASN A  69      60.568  51.025  57.148  1.00                  
ATOM   1006  OD1 ASN A  69      60.544  49.892  57.594  1.00                  
ATOM   1007  ND2 ASN A  69      60.756  51.196  55.862  1.00                  
ATOM   1008 1HD2 ASN A  69      60.822  52.133  55.476  1.00                  
ATOM   1009 2HD2 ASN A  69      60.872  50.368  55.312  1.00                  
ATOM   1010  C   ASN A  69      58.815  53.876  59.157  1.00                  
ATOM   1011  O   ASN A  69      58.951  53.480  60.317  1.00                  
ATOM   1012  N   ILE A  70      58.431  55.127  58.892  1.00                  
ATOM   1013  H   ILE A  70      58.334  55.399  57.920  1.00                  
ATOM   1014  CA  ILE A  70      57.866  56.020  59.896  1.00                  
ATOM   1015  HA  ILE A  70      58.555  56.013  60.740  1.00                  
ATOM   1016  CB  ILE A  70      57.754  57.478  59.366  1.00                  
ATOM   1017  HB  ILE A  70      58.525  57.610  58.607  1.00                  
ATOM   1018  CG2 ILE A  70      56.390  57.815  58.721  1.00                  
ATOM   1019 1HG2 ILE A  70      56.495  58.680  58.063  1.00                  
ATOM   1020 2HG2 ILE A  70      56.032  56.979  58.121  1.00                  
ATOM   1021 3HG2 ILE A  70      55.643  58.058  59.476  1.00                  
ATOM   1022  CG1 ILE A  70      58.081  58.480  60.498  1.00                  
ATOM   1023 1HG1 ILE A  70      59.050  58.218  60.926  1.00                  
ATOM   1024 2HG1 ILE A  70      57.331  58.411  61.286  1.00                  
ATOM   1025  CD1 ILE A  70      58.154  59.940  60.038  1.00                  
ATOM   1026  HD1 ILE A  70      58.469  60.567  60.873  1.00                  
ATOM   1027  HD2 ILE A  70      58.878  60.034  59.233  1.00                  
ATOM   1028  HD3 ILE A  70      57.179  60.284  59.693  1.00                  
ATOM   1029  C   ILE A  70      56.521  55.471  60.403  1.00                  
ATOM   1030  O   ILE A  70      55.957  54.512  59.877  1.00                  
ATOM   1031  N   THR A  71      55.929  56.124  61.396  1.00                  
ATOM   1032  H   THR A  71      56.407  56.904  61.824  1.00                  
ATOM   1033  CA  THR A  71      54.499  55.967  61.666  1.00                  
ATOM   1034  HA  THR A  71      53.985  55.658  60.758  1.00                  
ATOM   1035  CB  THR A  71      54.248  54.897  62.740  1.00                  
ATOM   1036  HB  THR A  71      54.735  55.190  63.671  1.00                  
ATOM   1037  CG2 THR A  71      52.762  54.653  62.995  1.00                  
ATOM   1038 1HG2 THR A  71      52.651  53.814  63.679  1.00                  
ATOM   1039 2HG2 THR A  71      52.308  55.531  63.448  1.00                  
ATOM   1040 3HG2 THR A  71      52.255  54.419  62.060  1.00                  
ATOM   1041  OG1 THR A  71      54.780  53.668  62.306  1.00                  
ATOM   1042  HG1 THR A  71      55.244  53.823  61.467  1.00                  
ATOM   1043  C   THR A  71      53.928  57.316  62.097  1.00                  
ATOM   1044  O   THR A  71      54.503  57.978  62.959  1.00                  
ATOM   1045  N   LEU A  72      52.804  57.731  61.501  1.00                  
ATOM   1046  H   LEU A  72      52.389  57.150  60.788  1.00                  
ATOM   1047  CA  LEU A  72      52.124  58.981  61.847  1.00                  
ATOM   1048  HA  LEU A  72      52.897  59.731  62.010  1.00                  
ATOM   1049  CB  LEU A  72      51.253  59.473  60.671  1.00                  
ATOM   1050  HB1 LEU A  72      50.491  58.723  60.456  1.00                  
ATOM   1051  HB2 LEU A  72      51.890  59.569  59.792  1.00                  
ATOM   1052  CG  LEU A  72      50.554  60.830  60.921  1.00                  
ATOM   1053  HG  LEU A  72      49.862  60.736  61.754  1.00                  
ATOM   1054  CD1 LEU A  72      51.530  61.963  61.253  1.00                  
ATOM   1055 1HD1 LEU A  72      51.000  62.912  61.297  1.00                  
ATOM   1056 2HD1 LEU A  72      52.014  61.778  62.209  1.00                  
ATOM   1057 3HD1 LEU A  72      52.292  62.026  60.474  1.00                  
ATOM   1058  CD2 LEU A  72      49.732  61.249  59.703  1.00                  
ATOM   1059 1HD2 LEU A  72      49.169  62.154  59.928  1.00                  
ATOM   1060 2HD2 LEU A  72      50.393  61.438  58.855  1.00                  
ATOM   1061 3HD2 LEU A  72      49.035  60.454  59.442  1.00                  
ATOM   1062  C   LEU A  72      51.340  58.842  63.174  1.00                  
ATOM   1063  O   LEU A  72      50.127  58.639  63.174  1.00                  
ATOM   1064  N   ASP A  73      52.044  58.857  64.306  1.00                  
ATOM   1065  H   ASP A  73      53.048  58.949  64.226  1.00                  
ATOM   1066  CA  ASP A  73      51.491  58.481  65.614  1.00                  
ATOM   1067  HA  ASP A  73      51.060  57.494  65.477  1.00                  
ATOM   1068  CB  ASP A  73      52.625  58.269  66.621  1.00                  
ATOM   1069  HB1 ASP A  73      53.216  59.183  66.693  1.00                  
ATOM   1070  HB2 ASP A  73      53.275  57.468  66.266  1.00                  
ATOM   1071  CG  ASP A  73      52.078  57.896  68.000  1.00                  
ATOM   1072  OD1 ASP A  73      52.646  58.376  68.994  1.00                  
ATOM   1073  OD2 ASP A  73      51.024  57.226  68.094  1.00                  
ATOM   1074  C   ASP A  73      50.387  59.424  66.184  1.00                  
ATOM   1075  O   ASP A  73      50.663  60.548  66.652  1.00                  
ATOM   1076  N   PRO A  74      49.129  58.937  66.265  1.00                  
ATOM   1077  CD  PRO A  74      48.636  57.618  65.870  1.00                  
ATOM   1078  HD1 PRO A  74      49.273  56.816  66.240  1.00                  
ATOM   1079  HD2 PRO A  74      48.557  57.568  64.785  1.00                  
ATOM   1080  CG  PRO A  74      47.248  57.476  66.488  1.00                  
ATOM   1081  HG1 PRO A  74      47.336  57.050  67.489  1.00                  
ATOM   1082  HG2 PRO A  74      46.589  56.869  65.867  1.00                  
ATOM   1083  CB  PRO A  74      46.768  58.920  66.583  1.00                  
ATOM   1084  HB1 PRO A  74      46.012  59.047  67.359  1.00                  
ATOM   1085  HB2 PRO A  74      46.373  59.236  65.617  1.00                  
ATOM   1086  CA  PRO A  74      48.053  59.693  66.884  1.00                  
ATOM   1087  HA  PRO A  74      47.990  60.675  66.416  1.00                  
ATOM   1088  C   PRO A  74      48.261  59.906  68.401  1.00                  
ATOM   1089  O   PRO A  74      47.679  60.830  68.974  1.00                  
ATOM   1090  N   THR A  75      49.069  59.083  69.078  1.00                  
ATOM   1091  H   THR A  75      49.566  58.355  68.566  1.00                  
ATOM   1092  CA  THR A  75      49.379  59.211  70.518  1.00                  
ATOM   1093  HA  THR A  75      48.449  59.343  71.069  1.00                  
ATOM   1094  CB  THR A  75      50.096  57.958  71.063  1.00                  
ATOM   1095  HB  THR A  75      51.174  58.075  70.969  1.00                  
ATOM   1096  CG2 THR A  75      49.769  57.739  72.539  1.00                  
ATOM   1097 1HG2 THR A  75      50.314  56.866  72.898  1.00                  
ATOM   1098 2HG2 THR A  75      50.071  58.611  73.117  1.00                  
ATOM   1099 3HG2 THR A  75      48.699  57.571  72.660  1.00                  
ATOM   1100  OG1 THR A  75      49.717  56.791  70.368  1.00                  
ATOM   1101  HG1 THR A  75      50.245  56.799  69.537  1.00                  
ATOM   1102  C   THR A  75      50.259  60.431  70.772  1.00                  
ATOM   1103  O   THR A  75      49.939  61.233  71.645  1.00                  
ATOM   1104  N   VAL A  76      51.296  60.632  69.954  1.00                  
ATOM   1105  H   VAL A  76      51.599  59.857  69.365  1.00                  
ATOM   1106  CA  VAL A  76      52.074  61.875  69.883  1.00                  
ATOM   1107  HA  VAL A  76      52.511  62.064  70.862  1.00                  
ATOM   1108  CB  VAL A  76      53.240  61.742  68.876  1.00                  
ATOM   1109  HB  VAL A  76      52.913  61.135  68.034  1.00                  
ATOM   1110  CG1 VAL A  76      53.759  63.072  68.305  1.00                  
ATOM   1111 1HG1 VAL A  76      54.639  62.889  67.690  1.00                  
ATOM   1112 2HG1 VAL A  76      53.002  63.540  67.678  1.00                  
ATOM   1113 3HG1 VAL A  76      54.021  63.752  69.119  1.00                  
ATOM   1114  CG2 VAL A  76      54.429  61.054  69.554  1.00                  
ATOM   1115 1HG2 VAL A  76      55.189  60.812  68.813  1.00                  
ATOM   1116 2HG2 VAL A  76      54.858  61.706  70.315  1.00                  
ATOM   1117 3HG2 VAL A  76      54.112  60.128  70.029  1.00                  
ATOM   1118  C   VAL A  76      51.192  63.081  69.586  1.00                  
ATOM   1119  O   VAL A  76      51.306  64.075  70.299  1.00                  
ATOM   1120  N   HIS A  77      50.264  63.002  68.615  1.00                  
ATOM   1121  H   HIS A  77      50.201  62.167  68.043  1.00                  
ATOM   1122  CA  HIS A  77      49.353  64.155  68.399  1.00                  
ATOM   1123  HA  HIS A  77      49.949  65.037  68.160  1.00                  
ATOM   1124  CB  HIS A  77      48.398  63.879  67.224  1.00                  
ATOM   1125  HB1 HIS A  77      47.617  64.640  67.241  1.00                  
ATOM   1126  HB2 HIS A  77      47.910  62.917  67.370  1.00                  
ATOM   1127  CG  HIS A  77      49.002  63.904  65.840  1.00                  
ATOM   1128  ND1 HIS A  77      48.342  64.390  64.710  1.00                  
ATOM   1129  CE1 HIS A  77      49.166  64.181  63.676  1.00                  
ATOM   1130  HE1 HIS A  77      48.941  64.441  62.648  1.00                  
ATOM   1131  NE2 HIS A  77      50.298  63.593  64.092  1.00                  
ATOM   1132  HE2 HIS A  77      51.058  63.297  63.496  1.00                  
ATOM   1133  CD2 HIS A  77      50.216  63.414  65.453  1.00                  
ATOM   1134  HD2 HIS A  77      50.954  62.950  66.088  1.00                  
ATOM   1135  C   HIS A  77      48.534  64.523  69.652  1.00                  
ATOM   1136  O   HIS A  77      48.423  65.697  70.009  1.00                  
ATOM   1137  N   GLN A  78      47.974  63.517  70.334  1.00                  
ATOM   1138  H   GLN A  78      48.115  62.572  70.002  1.00                  
ATOM   1139  CA  GLN A  78      47.214  63.731  71.570  1.00                  
ATOM   1140  HA  GLN A  78      46.400  64.428  71.366  1.00                  
ATOM   1141  CB  GLN A  78      46.611  62.398  72.044  1.00                  
ATOM   1142  HB1 GLN A  78      46.246  62.507  73.067  1.00                  
ATOM   1143  HB2 GLN A  78      47.384  61.630  72.038  1.00                  
ATOM   1144  CG  GLN A  78      45.437  61.954  71.158  1.00                  
ATOM   1145  HG1 GLN A  78      45.676  62.110  70.107  1.00                  
ATOM   1146  HG2 GLN A  78      44.559  62.554  71.394  1.00                  
ATOM   1147  CD  GLN A  78      45.099  60.481  71.363  1.00                  
ATOM   1148  OE1 GLN A  78      44.287  60.109  72.188  1.00                  
ATOM   1149  NE2 GLN A  78      45.710  59.591  70.615  1.00                  
ATOM   1150 1HE2 GLN A  78      46.412  59.910  69.960  1.00                  
ATOM   1151 2HE2 GLN A  78      45.478  58.626  70.759  1.00                  
ATOM   1152  C   GLN A  78      48.078  64.380  72.660  1.00                  
ATOM   1153  O   GLN A  78      47.697  65.419  73.195  1.00                  
ATOM   1154  N   LEU A  79      49.255  63.816  72.942  1.00                  
ATOM   1155  H   LEU A  79      49.525  62.995  72.410  1.00                  
ATOM   1156  CA  LEU A  79      50.228  64.337  73.907  1.00                  
ATOM   1157  HA  LEU A  79      49.799  64.272  74.908  1.00                  
ATOM   1158  CB  LEU A  79      51.473  63.419  73.850  1.00                  
ATOM   1159  HB1 LEU A  79      51.761  63.289  72.807  1.00                  
ATOM   1160  HB2 LEU A  79      51.157  62.438  74.208  1.00                  
ATOM   1161  CG  LEU A  79      52.742  63.806  74.639  1.00                  
ATOM   1162  HG  LEU A  79      53.368  62.913  74.667  1.00                  
ATOM   1163  CD1 LEU A  79      53.575  64.896  73.964  1.00                  
ATOM   1164 1HD1 LEU A  79      54.595  64.861  74.333  1.00                  
ATOM   1165 2HD1 LEU A  79      53.610  64.744  72.884  1.00                  
ATOM   1166 3HD1 LEU A  79      53.169  65.888  74.163  1.00                  
ATOM   1167  CD2 LEU A  79      52.465  64.212  76.086  1.00                  
ATOM   1168 1HD2 LEU A  79      53.406  64.372  76.610  1.00                  
ATOM   1169 2HD2 LEU A  79      51.886  65.135  76.122  1.00                  
ATOM   1170 3HD2 LEU A  79      51.907  63.425  76.593  1.00                  
ATOM   1171  C   LEU A  79      50.545  65.815  73.652  1.00                  
ATOM   1172  O   LEU A  79      50.325  66.653  74.531  1.00                  
ATOM   1173  N   ASP A  80      50.983  66.157  72.440  1.00                  
ATOM   1174  H   ASP A  80      51.154  65.434  71.746  1.00                  
ATOM   1175  CA  ASP A  80      51.324  67.541  72.111  1.00                  
ATOM   1176  HA  ASP A  80      51.939  67.919  72.928  1.00                  
ATOM   1177  CB  ASP A  80      52.195  67.618  70.847  1.00                  
ATOM   1178  HB1 ASP A  80      52.172  68.640  70.462  1.00                  
ATOM   1179  HB2 ASP A  80      51.788  66.959  70.077  1.00                  
ATOM   1180  CG  ASP A  80      53.660  67.267  71.150  1.00                  
ATOM   1181  OD1 ASP A  80      54.229  66.438  70.402  1.00                  
ATOM   1182  OD2 ASP A  80      54.227  67.853  72.106  1.00                  
ATOM   1183  C   ASP A  80      50.116  68.497  72.093  1.00                  
ATOM   1184  O   ASP A  80      50.300  69.705  72.262  1.00                  
ATOM   1185  N   MET A  81      48.877  67.988  71.999  1.00                  
ATOM   1186  H   MET A  81      48.764  66.993  71.837  1.00                  
ATOM   1187  CA  MET A  81      47.673  68.814  72.210  1.00                  
ATOM   1188  HA  MET A  81      47.887  69.843  71.926  1.00                  
ATOM   1189  CB  MET A  81      46.538  68.318  71.296  1.00                  
ATOM   1190  HB1 MET A  81      45.617  68.842  71.554  1.00                  
ATOM   1191  HB2 MET A  81      46.382  67.253  71.477  1.00                  
ATOM   1192  CG  MET A  81      46.806  68.538  69.801  1.00                  
ATOM   1193  HG1 MET A  81      46.021  68.020  69.253  1.00                  
ATOM   1194  HG2 MET A  81      47.751  68.072  69.525  1.00                  
ATOM   1195  SD  MET A  81      46.817  70.264  69.223  1.00                  
ATOM   1196  CE  MET A  81      48.600  70.601  69.232  1.00                  
ATOM   1197  HE1 MET A  81      48.788  71.583  68.800  1.00                  
ATOM   1198  HE2 MET A  81      48.980  70.586  70.251  1.00                  
ATOM   1199  HE3 MET A  81      49.121  69.845  68.647  1.00                  
ATOM   1200  C   MET A  81      47.186  68.893  73.668  1.00                  
ATOM   1201  O   MET A  81      46.373  69.755  73.988  1.00                  
ATOM   1202  N   ALA A  82      47.681  68.038  74.566  1.00                  
ATOM   1203  H   ALA A  82      48.306  67.308  74.239  1.00                  
ATOM   1204  CA  ALA A  82      47.432  68.122  76.004  1.00                  
ATOM   1205  HA  ALA A  82      46.423  68.502  76.172  1.00                  
ATOM   1206  CB  ALA A  82      47.518  66.713  76.605  1.00                  
ATOM   1207  HB1 ALA A  82      47.287  66.754  77.669  1.00                  
ATOM   1208  HB2 ALA A  82      46.807  66.056  76.106  1.00                  
ATOM   1209  HB3 ALA A  82      48.522  66.308  76.480  1.00                  
ATOM   1210  C   ALA A  82      48.409  69.087  76.695  1.00                  
ATOM   1211  O   ALA A  82      47.988  69.844  77.570  1.00                  
ATOM   1212  N   GLN A  83      49.674  69.062  76.246  1.00                  
ATOM   1213  H   GLN A  83      49.862  68.317  75.580  1.00                  
ATOM   1214  CA  GLN A  83      50.860  69.883  76.572  1.00                  
ATOM   1215  HA  GLN A  83      51.005  70.547  75.720  1.00                  
ATOM   1216  CB  GLN A  83      50.728  70.752  77.837  1.00                  
ATOM   1217  HB1 GLN A  83      51.711  70.973  78.252  1.00                  
ATOM   1218  HB2 GLN A  83      50.185  70.210  78.611  1.00                  
ATOM   1219  CG  GLN A  83      50.055  72.087  77.486  1.00                  
ATOM   1220  HG1 GLN A  83      49.274  71.938  76.740  1.00                  
ATOM   1221  HG2 GLN A  83      50.795  72.769  77.067  1.00                  
ATOM   1222  CD  GLN A  83      49.423  72.723  78.709  1.00                  
ATOM   1223  OE1 GLN A  83      49.945  73.652  79.299  1.00                  
ATOM   1224  NE2 GLN A  83      48.283  72.230  79.132  1.00                  
ATOM   1225 1HE2 GLN A  83      47.933  71.389  78.673  1.00                  
ATOM   1226 2HE2 GLN A  83      47.887  72.618  79.964  1.00                  
ATOM   1227  C   GLN A  83      52.107  68.990  76.637  1.00                  
ATOM   1228  O   GLN A  83      51.992  67.799  76.926  1.00                  
ATOM   1229  N   PRO A  84      53.315  69.559  76.456  1.00                  
ATOM   1230  CD  PRO A  84      53.560  70.914  75.972  1.00                  
ATOM   1231  HD1 PRO A  84      53.021  71.664  76.549  1.00                  
ATOM   1232  HD2 PRO A  84      53.273  70.976  74.921  1.00                  
ATOM   1233  CG  PRO A  84      55.063  71.147  76.102  1.00                  
ATOM   1234  HG1 PRO A  84      55.297  71.509  77.104  1.00                  
ATOM   1235  HG2 PRO A  84      55.433  71.834  75.341  1.00                  
ATOM   1236  CB  PRO A  84      55.620  69.740  75.918  1.00                  
ATOM   1237  HB1 PRO A  84      56.629  69.642  76.318  1.00                  
ATOM   1238  HB2 PRO A  84      55.621  69.496  74.855  1.00                  
ATOM   1239  CA  PRO A  84      54.586  68.859  76.634  1.00                  
ATOM   1240  HA  PRO A  84      54.532  67.903  76.112  1.00                  
ATOM   1241  C   PRO A  84      54.910  68.558  78.113  1.00                  
ATOM   1242  O   PRO A  84      55.971  68.915  78.628  1.00                  
ATOM   1243  N   GLU A  85      53.987  67.887  78.805  1.00                  
ATOM   1244  H   GLU A  85      53.147  67.630  78.289  1.00                  
ATOM   1245  CA  GLU A  85      54.064  67.376  80.182  1.00                  
ATOM   1246  HA  GLU A  85      54.046  68.208  80.888  1.00                  
ATOM   1247  CB  GLU A  85      52.814  66.518  80.397  1.00                  
ATOM   1248  HB1 GLU A  85      52.806  65.738  79.633  1.00                  
ATOM   1249  HB2 GLU A  85      51.930  67.143  80.256  1.00                  
ATOM   1250  CG  GLU A  85      52.744  65.867  81.782  1.00                  
ATOM   1251  HG1 GLU A  85      52.754  66.656  82.538  1.00                  
ATOM   1252  HG2 GLU A  85      53.613  65.225  81.936  1.00                  
ATOM   1253  CD  GLU A  85      51.486  65.007  81.927  1.00                  
ATOM   1254  OE1 GLU A  85      51.132  64.320  80.942  1.00                  
ATOM   1255  OE2 GLU A  85      50.904  65.042  83.031  1.00                  
ATOM   1256  C   GLU A  85      55.344  66.556  80.461  1.00                  
ATOM   1257  O   GLU A  85      55.924  66.575  81.556  1.00                  
ATOM   1258  N   PHE A  86      55.848  65.898  79.410  1.00                  
ATOM   1259  H   PHE A  86      55.320  65.907  78.552  1.00                  
ATOM   1260  CA  PHE A  86      57.145  65.240  79.438  1.00                  
ATOM   1261  HA  PHE A  86      57.065  64.415  80.146  1.00                  
ATOM   1262  CB  PHE A  86      57.490  64.633  78.071  1.00                  
ATOM   1263  HB1 PHE A  86      56.682  63.966  77.769  1.00                  
ATOM   1264  HB2 PHE A  86      58.382  64.016  78.189  1.00                  
ATOM   1265  CG  PHE A  86      57.752  65.637  76.963  1.00                  
ATOM   1266  CD1 PHE A  86      56.737  65.946  76.040  1.00                  
ATOM   1267  HD1 PHE A  86      55.772  65.470  76.117  1.00                  
ATOM   1268  CE1 PHE A  86      56.979  66.861  75.002  1.00                  
ATOM   1269  HE1 PHE A  86      56.202  67.077  74.278  1.00                  
ATOM   1270  CZ  PHE A  86      58.228  67.497  74.903  1.00                  
ATOM   1271  HZ  PHE A  86      58.400  68.215  74.113  1.00                  
ATOM   1272  CE2 PHE A  86      59.244  67.197  75.825  1.00                  
ATOM   1273  HE2 PHE A  86      60.205  67.684  75.751  1.00                  
ATOM   1274  CD2 PHE A  86      59.012  66.255  76.843  1.00                  
ATOM   1275  HD2 PHE A  86      59.801  66.016  77.540  1.00                  
ATOM   1276  C   PHE A  86      58.268  66.147  79.959  1.00                  
ATOM   1277  O   PHE A  86      59.164  65.645  80.615  1.00                  
ATOM   1278  N   THR A  87      58.215  67.466  79.750  1.00                  
ATOM   1279  H   THR A  87      57.439  67.824  79.207  1.00                  
ATOM   1280  CA  THR A  87      59.183  68.430  80.311  1.00                  
ATOM   1281  HA  THR A  87      60.172  68.196  79.918  1.00                  
ATOM   1282  CB  THR A  87      58.820  69.867  79.891  1.00                  
ATOM   1283  HB  THR A  87      57.950  70.205  80.455  1.00                  
ATOM   1284  CG2 THR A  87      59.975  70.838  80.130  1.00                  
ATOM   1285 1HG2 THR A  87      59.691  71.829  79.777  1.00                  
ATOM   1286 2HG2 THR A  87      60.201  70.894  81.193  1.00                  
ATOM   1287 3HG2 THR A  87      60.859  70.503  79.589  1.00                  
ATOM   1288  OG1 THR A  87      58.505  69.934  78.520  1.00                  
ATOM   1289  HG1 THR A  87      57.579  69.641  78.431  1.00                  
ATOM   1290  C   THR A  87      59.244  68.337  81.833  1.00                  
ATOM   1291  O   THR A  87      60.322  68.122  82.392  1.00                  
ATOM   1292  N   THR A  88      58.083  68.408  82.493  1.00                  
ATOM   1293  H   THR A  88      57.217  68.463  81.973  1.00                  
ATOM   1294  CA  THR A  88      57.954  68.155  83.932  1.00                  
ATOM   1295  HA  THR A  88      58.509  68.914  84.482  1.00                  
ATOM   1296  CB  THR A  88      56.485  68.196  84.387  1.00                  
ATOM   1297  HB  THR A  88      55.969  67.303  84.034  1.00                  
ATOM   1298  CG2 THR A  88      56.356  68.279  85.905  1.00                  
ATOM   1299 1HG2 THR A  88      55.304  68.304  86.187  1.00                  
ATOM   1300 2HG2 THR A  88      56.809  67.400  86.367  1.00                  
ATOM   1301 3HG2 THR A  88      56.856  69.171  86.279  1.00                  
ATOM   1302  OG1 THR A  88      55.831  69.328  83.856  1.00                  
ATOM   1303  HG1 THR A  88      54.907  69.238  84.102  1.00                  
ATOM   1304  C   THR A  88      58.553  66.800  84.271  1.00                  
ATOM   1305  O   THR A  88      59.436  66.757  85.121  1.00                  
ATOM   1306  N   ALA A  89      58.206  65.738  83.524  1.00                  
ATOM   1307  H   ALA A  89      57.520  65.834  82.786  1.00                  
ATOM   1308  CA  ALA A  89      58.761  64.412  83.844  1.00                  
ATOM   1309  HA  ALA A  89      58.505  64.189  84.884  1.00                  
ATOM   1310  CB  ALA A  89      58.088  63.355  82.961  1.00                  
ATOM   1311  HB1 ALA A  89      58.400  62.364  83.291  1.00                  
ATOM   1312  HB2 ALA A  89      57.004  63.434  83.050  1.00                  
ATOM   1313  HB3 ALA A  89      58.384  63.490  81.923  1.00                  
ATOM   1314  C   ALA A  89      60.310  64.337  83.750  1.00                  
ATOM   1315  O   ALA A  89      60.960  63.569  84.468  1.00                  
ATOM   1316  N   ILE A  90      60.921  65.148  82.876  1.00                  
ATOM   1317  H   ILE A  90      60.334  65.743  82.302  1.00                  
ATOM   1318  CA  ILE A  90      62.374  65.237  82.710  1.00                  
ATOM   1319  HA  ILE A  90      62.790  64.232  82.758  1.00                  
ATOM   1320  CB  ILE A  90      62.736  65.850  81.332  1.00                  
ATOM   1321  HB  ILE A  90      62.122  66.739  81.189  1.00                  
ATOM   1322  CG2 ILE A  90      64.204  66.310  81.236  1.00                  
ATOM   1323 1HG2 ILE A  90      64.426  66.636  80.220  1.00                  
ATOM   1324 2HG2 ILE A  90      64.375  67.154  81.905  1.00                  
ATOM   1325 3HG2 ILE A  90      64.876  65.500  81.517  1.00                  
ATOM   1326  CG1 ILE A  90      62.417  64.879  80.169  1.00                  
ATOM   1327 1HG1 ILE A  90      62.539  65.418  79.230  1.00                  
ATOM   1328 2HG1 ILE A  90      61.376  64.576  80.231  1.00                  
ATOM   1329  CD1 ILE A  90      63.263  63.599  80.098  1.00                  
ATOM   1330  HD1 ILE A  90      62.934  63.001  79.249  1.00                  
ATOM   1331  HD2 ILE A  90      64.315  63.841  79.957  1.00                  
ATOM   1332  HD3 ILE A  90      63.143  63.008  81.004  1.00                  
ATOM   1333  C   ILE A  90      62.993  65.999  83.881  1.00                  
ATOM   1334  O   ILE A  90      64.055  65.601  84.357  1.00                  
ATOM   1335  N   TRP A  91      62.335  67.044  84.391  1.00                  
ATOM   1336  H   TRP A  91      61.446  67.311  83.982  1.00                  
ATOM   1337  CA  TRP A  91      62.764  67.684  85.641  1.00                  
ATOM   1338  HA  TRP A  91      63.823  67.921  85.547  1.00                  
ATOM   1339  CB  TRP A  91      62.025  69.011  85.846  1.00                  
ATOM   1340  HB1 TRP A  91      62.082  69.280  86.901  1.00                  
ATOM   1341  HB2 TRP A  91      60.971  68.899  85.592  1.00                  
ATOM   1342  CG  TRP A  91      62.634  70.133  85.065  1.00                  
ATOM   1343  CD1 TRP A  91      62.145  70.671  83.925  1.00                  
ATOM   1344  HD1 TRP A  91      61.227  70.356  83.444  1.00                  
ATOM   1345  NE1 TRP A  91      63.018  71.640  83.462  1.00                  
ATOM   1346  HE1 TRP A  91      62.862  72.166  82.615  1.00                  
ATOM   1347  CE2 TRP A  91      64.124  71.760  84.279  1.00                  
ATOM   1348  CZ2 TRP A  91      65.275  72.560  84.229  1.00                  
ATOM   1349  HZ2 TRP A  91      65.418  73.262  83.423  1.00                  
ATOM   1350  CH2 TRP A  91      66.241  72.432  85.243  1.00                  
ATOM   1351  HH2 TRP A  91      67.132  73.038  85.223  1.00                  
ATOM   1352  CZ3 TRP A  91      66.044  71.511  86.288  1.00                  
ATOM   1353  HZ3 TRP A  91      66.788  71.418  87.068  1.00                  
ATOM   1354  CE3 TRP A  91      64.887  70.710  86.324  1.00                  
ATOM   1355  HE3 TRP A  91      64.744  70.004  87.129  1.00                  
ATOM   1356  CD2 TRP A  91      63.898  70.815  85.321  1.00                  
ATOM   1357  C   TRP A  91      62.666  66.764  86.863  1.00                  
ATOM   1358  O   TRP A  91      63.601  66.757  87.668  1.00                  
ATOM   1359  N   ASP A  92      61.629  65.925  86.967  1.00                  
ATOM   1360  H   ASP A  92      60.845  66.027  86.326  1.00                  
ATOM   1361  CA  ASP A  92      61.558  64.881  87.999  1.00                  
ATOM   1362  HA  ASP A  92      61.589  65.356  88.981  1.00                  
ATOM   1363  CB  ASP A  92      60.245  64.093  87.903  1.00                  
ATOM   1364  HB1 ASP A  92      60.310  63.222  88.558  1.00                  
ATOM   1365  HB2 ASP A  92      60.100  63.730  86.886  1.00                  
ATOM   1366  CG  ASP A  92      59.036  64.918  88.339  1.00                  
ATOM   1367  OD1 ASP A  92      58.973  65.250  89.542  1.00                  
ATOM   1368  OD2 ASP A  92      58.182  65.188  87.468  1.00                  
ATOM   1369  C   ASP A  92      62.759  63.925  87.904  1.00                  
ATOM   1370  O   ASP A  92      63.506  63.769  88.880  1.00                  
ATOM   1371  N   TYR A  93      63.015  63.340  86.727  1.00                  
ATOM   1372  H   TYR A  93      62.367  63.494  85.958  1.00                  
ATOM   1373  CA  TYR A  93      64.134  62.399  86.560  1.00                  
ATOM   1374  HA  TYR A  93      63.997  61.599  87.291  1.00                  
ATOM   1375  CB  TYR A  93      64.072  61.771  85.164  1.00                  
ATOM   1376  HB1 TYR A  93      64.353  62.514  84.415  1.00                  
ATOM   1377  HB2 TYR A  93      63.047  61.461  84.958  1.00                  
ATOM   1378  CG  TYR A  93      64.965  60.553  85.057  1.00                  
ATOM   1379  CD1 TYR A  93      66.217  60.629  84.416  1.00                  
ATOM   1380  HD1 TYR A  93      66.527  61.555  83.951  1.00                  
ATOM   1381  CE1 TYR A  93      67.068  59.507  84.407  1.00                  
ATOM   1382  HE1 TYR A  93      68.033  59.554  83.927  1.00                  
ATOM   1383  CZ  TYR A  93      66.660  58.311  85.034  1.00                  
ATOM   1384  OH  TYR A  93      67.496  57.244  85.076  1.00                  
ATOM   1385  HH  TYR A  93      67.049  56.469  85.424  1.00                  
ATOM   1386  CE2 TYR A  93      65.402  58.233  85.663  1.00                  
ATOM   1387  HE2 TYR A  93      65.092  57.335  86.177  1.00                  
ATOM   1388  CD2 TYR A  93      64.563  59.358  85.680  1.00                  
ATOM   1389  HD2 TYR A  93      63.624  59.313  86.218  1.00                  
ATOM   1390  C   TYR A  93      65.525  63.015  86.829  1.00                  
ATOM   1391  O   TYR A  93      66.392  62.407  87.474  1.00                  
ATOM   1392  N   LEU A  94      65.743  64.254  86.377  1.00                  
ATOM   1393  H   LEU A  94      65.006  64.712  85.848  1.00                  
ATOM   1394  CA  LEU A  94      66.950  65.013  86.696  1.00                  
ATOM   1395  HA  LEU A  94      67.806  64.399  86.423  1.00                  
ATOM   1396  CB  LEU A  94      67.013  66.335  85.906  1.00                  
ATOM   1397  HB1 LEU A  94      67.462  67.104  86.535  1.00                  
ATOM   1398  HB2 LEU A  94      66.003  66.674  85.678  1.00                  
ATOM   1399  CG  LEU A  94      67.831  66.276  84.597  1.00                  
ATOM   1400  HG  LEU A  94      67.649  67.204  84.056  1.00                  
ATOM   1401  CD1 LEU A  94      69.336  66.192  84.871  1.00                  
ATOM   1402 1HD1 LEU A  94      69.881  66.211  83.928  1.00                  
ATOM   1403 2HD1 LEU A  94      69.647  67.052  85.463  1.00                  
ATOM   1404 3HD1 LEU A  94      69.584  65.280  85.410  1.00                  
ATOM   1405  CD2 LEU A  94      67.441  65.116  83.675  1.00                  
ATOM   1406 1HD2 LEU A  94      67.973  65.206  82.730  1.00                  
ATOM   1407 2HD2 LEU A  94      67.687  64.160  84.132  1.00                  
ATOM   1408 3HD2 LEU A  94      66.373  65.155  83.474  1.00                  
ATOM   1409  C   LEU A  94      67.072  65.222  88.204  1.00                  
ATOM   1410  O   LEU A  94      68.157  64.996  88.718  1.00                  
ATOM   1411  N   SER A  95      66.007  65.548  88.941  1.00                  
ATOM   1412  H   SER A  95      65.114  65.710  88.480  1.00                  
ATOM   1413  CA  SER A  95      66.078  65.618  90.409  1.00                  
ATOM   1414  HA  SER A  95      66.853  66.341  90.663  1.00                  
ATOM   1415  CB  SER A  95      64.764  66.150  91.002  1.00                  
ATOM   1416  HB1 SER A  95      64.383  66.958  90.376  1.00                  
ATOM   1417  HB2 SER A  95      64.978  66.555  91.991  1.00                  
ATOM   1418  OG  SER A  95      63.779  65.151  91.145  1.00                  
ATOM   1419  HG  SER A  95      63.609  64.724  90.282  1.00                  
ATOM   1420  C   SER A  95      66.488  64.278  91.047  1.00                  
ATOM   1421  O   SER A  95      67.322  64.257  91.960  1.00                  
ATOM   1422  N   GLU A  96      65.994  63.161  90.500  1.00                  
ATOM   1423  H   GLU A  96      65.299  63.281  89.769  1.00                  
ATOM   1424  CA  GLU A  96      66.275  61.778  90.922  1.00                  
ATOM   1425  HA  GLU A  96      66.062  61.699  91.989  1.00                  
ATOM   1426  CB  GLU A  96      65.327  60.836  90.140  1.00                  
ATOM   1427  HB1 GLU A  96      65.852  60.503  89.244  1.00                  
ATOM   1428  HB2 GLU A  96      64.440  61.382  89.815  1.00                  
ATOM   1429  CG  GLU A  96      64.844  59.619  90.949  1.00                  
ATOM   1430  HG1 GLU A  96      63.878  59.853  91.401  1.00                  
ATOM   1431  HG2 GLU A  96      65.551  59.441  91.762  1.00                  
ATOM   1432  CD  GLU A  96      64.734  58.332  90.114  1.00                  
ATOM   1433  OE1 GLU A  96      65.094  57.266  90.662  1.00                  
ATOM   1434  OE2 GLU A  96      64.543  58.365  88.878  1.00                  
ATOM   1435  C   GLU A  96      67.734  61.332  90.686  1.00                  
ATOM   1436  O   GLU A  96      68.224  60.414  91.353  1.00                  
ATOM   1437  N   ARG A  97      68.442  61.965  89.737  1.00                  
ATOM   1438  H   ARG A  97      67.936  62.631  89.162  1.00                  
ATOM   1439  CA  ARG A  97      69.866  61.678  89.426  1.00                  
ATOM   1440  HA  ARG A  97      70.178  60.762  89.918  1.00                  
ATOM   1441  CB  ARG A  97      70.009  61.523  87.898  1.00                  
ATOM   1442  HB1 ARG A  97      71.062  61.380  87.654  1.00                  
ATOM   1443  HB2 ARG A  97      69.695  62.459  87.432  1.00                  
ATOM   1444  CG  ARG A  97      69.211  60.377  87.244  1.00                  
ATOM   1445  HG1 ARG A  97      69.326  60.485  86.167  1.00                  
ATOM   1446  HG2 ARG A  97      68.150  60.481  87.468  1.00                  
ATOM   1447  CD  ARG A  97      69.694  58.973  87.628  1.00                  
ATOM   1448  HD1 ARG A  97      70.786  58.952  87.619  1.00                  
ATOM   1449  HD2 ARG A  97      69.346  58.263  86.876  1.00                  
ATOM   1450  NE  ARG A  97      69.207  58.550  88.955  1.00                  
ATOM   1451  HE  ARG A  97      69.770  58.777  89.757  1.00                  
ATOM   1452  CZ  ARG A  97      68.047  57.986  89.233  1.00                  
ATOM   1453  NH1 ARG A  97      67.174  57.690  88.316  1.00                  
ATOM   1454 1HH1 ARG A  97      67.328  58.018  87.384  1.00                  
ATOM   1455 2HH1 ARG A  97      66.194  57.592  88.611  1.00                  
ATOM   1456  NH2 ARG A  97      67.740  57.730  90.464  1.00                  
ATOM   1457 1HH2 ARG A  97      68.170  58.279  91.192  1.00                  
ATOM   1458 2HH2 ARG A  97      66.814  57.325  90.645  1.00                  
ATOM   1459  C   ARG A  97      70.855  62.742  89.918  1.00                  
ATOM   1460  O   ARG A  97      72.056  62.484  89.883  1.00                  
ATOM   1461  N   LEU A  98      70.376  63.912  90.346  1.00                  
ATOM   1462  H   LEU A  98      69.379  64.050  90.244  1.00                  
ATOM   1463  CA  LEU A  98      71.191  65.118  90.533  1.00                  
ATOM   1464  HA  LEU A  98      72.225  64.857  90.309  1.00                  
ATOM   1465  CB  LEU A  98      70.767  66.199  89.515  1.00                  
ATOM   1466  HB1 LEU A  98      69.780  66.560  89.803  1.00                  
ATOM   1467  HB2 LEU A  98      70.686  65.728  88.535  1.00                  
ATOM   1468  CG  LEU A  98      71.689  67.425  89.379  1.00                  
ATOM   1469  HG  LEU A  98      71.707  67.982  90.314  1.00                  
ATOM   1470  CD1 LEU A  98      73.123  67.057  88.990  1.00                  
ATOM   1471 1HD1 LEU A  98      73.700  67.963  88.804  1.00                  
ATOM   1472 2HD1 LEU A  98      73.599  66.515  89.806  1.00                  
ATOM   1473 3HD1 LEU A  98      73.123  66.438  88.094  1.00                  
ATOM   1474  CD2 LEU A  98      71.136  68.349  88.290  1.00                  
ATOM   1475 1HD2 LEU A  98      71.755  69.243  88.218  1.00                  
ATOM   1476 2HD2 LEU A  98      71.131  67.833  87.332  1.00                  
ATOM   1477 3HD2 LEU A  98      70.121  68.647  88.550  1.00                  
ATOM   1478  C   LEU A  98      71.217  65.648  91.983  1.00                  
ATOM   1479  O   LEU A  98      72.103  66.424  92.342  1.00                  
ATOM   1480  N   THR A  99      70.285  65.219  92.837  1.00                  
ATOM   1481  H   THR A  99      69.580  64.581  92.495  1.00                  
ATOM   1482  CA  THR A  99      70.243  65.619  94.257  1.00                  
ATOM   1483  HA  THR A  99      70.359  66.699  94.296  1.00                  
ATOM   1484  CB  THR A  99      68.875  65.278  94.868  1.00                  
ATOM   1485  HB  THR A  99      68.723  64.198  94.872  1.00                  
ATOM   1486  CG2 THR A  99      68.703  65.815  96.290  1.00                  
ATOM   1487 1HG2 THR A  99      67.690  65.606  96.629  1.00                  
ATOM   1488 2HG2 THR A  99      69.403  65.326  96.965  1.00                  
ATOM   1489 3HG2 THR A  99      68.873  66.890  96.306  1.00                  
ATOM   1490  OG1 THR A  99      67.853  65.876  94.102  1.00                  
ATOM   1491  HG1 THR A  99      67.641  65.268  93.372  1.00                  
ATOM   1492  C   THR A  99      71.348  64.936  95.084  1.00                  
ATOM   1493  O   THR A  99      71.410  63.705  95.089  1.00                  
ATOM   1494  N   PRO A 100      72.181  65.679  95.842  1.00                  
ATOM   1495  CD  PRO A 100      72.247  67.134  95.897  1.00                  
ATOM   1496  HD1 PRO A 100      71.260  67.577  96.031  1.00                  
ATOM   1497  HD2 PRO A 100      72.710  67.508  94.982  1.00                  
ATOM   1498  CG  PRO A 100      73.125  67.479  97.100  1.00                  
ATOM   1499  HG1 PRO A 100      72.496  67.590  97.985  1.00                  
ATOM   1500  HG2 PRO A 100      73.706  68.385  96.930  1.00                  
ATOM   1501  CB  PRO A 100      74.020  66.252  97.256  1.00                  
ATOM   1502  HB1 PRO A 100      74.360  66.125  98.284  1.00                  
ATOM   1503  HB2 PRO A 100      74.876  66.345  96.587  1.00                  
ATOM   1504  CA  PRO A 100      73.134  65.093  96.787  1.00                  
ATOM   1505  HA  PRO A 100      73.751  64.354  96.276  1.00                  
ATOM   1506  C   PRO A 100      72.397  64.389  97.932  1.00                  
ATOM   1507  O   PRO A 100      71.173  64.325  98.042  1.00                  
TER
END
