# Supplementary material for: Effective Identification of Bacterial Type III Secretion Signals Using Joint Element Features
Source: PLoS One. 2013 Apr 4;8(4):e59754. doi: 10.1371/journal.pone.0059754 (PMC3617162; doi:10.1371/journal.pone.0059754)
Supplement: Zip file S1 — Predicted 3D structure of T3S and non-T3S signal sequences. (ZIP) [file pone.0059754.s017.zip › Supplemental_Zip_FileS1.Predicted_structure/Pos/model60.pdb]

HEADER protein
METHOD
METHOD    The models are generated by I-TASSER which combines the
METHOD    methods of threading, ab initio modeling and structural
METHOD    refinement. The procedure is fully automated.
METHOD
METHOD    Please cite following articles when you use the I-TASSER server:
METHOD 1. Ambrish Roy, Alper Kucukural, Yang Zhang. I-TASSER: a unified
METHOD    platform for automated protein structure and function prediction.
METHOD    Nature Protocols, vol 5, 725-738 (2010). 
METHOD 2. Yang Zhang. I-TASSER server for protein 3D structure prediction.
METHOD    BMC Bioinformatics, vol 9, 40 (2008).
METHOD
MODEL  1
REMARK PARENT N/A
ATOM      1  N   LEU A   1      51.211  63.688  54.189  1.00                  
ATOM      2  CA  LEU A   1      51.511  64.302  55.483  1.00                  
ATOM      3  HA  LEU A   1      50.553  64.377  55.994  1.00                  
ATOM      4  CB  LEU A   1      52.409  63.348  56.292  1.00                  
ATOM      5  HB1 LEU A   1      53.388  63.299  55.815  1.00                  
ATOM      6  HB2 LEU A   1      51.961  62.355  56.229  1.00                  
ATOM      7  CG  LEU A   1      52.601  63.683  57.788  1.00                  
ATOM      8  HG  LEU A   1      53.302  64.511  57.890  1.00                  
ATOM      9  CD1 LEU A   1      51.306  64.040  58.528  1.00                  
ATOM     10 1HD1 LEU A   1      51.510  64.153  59.593  1.00                  
ATOM     11 2HD1 LEU A   1      50.916  64.985  58.155  1.00                  
ATOM     12 3HD1 LEU A   1      50.569  63.250  58.386  1.00                  
ATOM     13  CD2 LEU A   1      53.213  62.463  58.479  1.00                  
ATOM     14 1HD2 LEU A   1      53.448  62.707  59.514  1.00                  
ATOM     15 2HD2 LEU A   1      52.514  61.629  58.456  1.00                  
ATOM     16 3HD2 LEU A   1      54.129  62.174  57.966  1.00                  
ATOM     17  C   LEU A   1      52.030  65.738  55.328  1.00                  
ATOM     18  O   LEU A   1      52.563  66.329  56.267  1.00                  
ATOM     19  N   VAL A   2      51.768  66.365  54.179  1.00                  
ATOM     20  H   VAL A   2      51.383  65.769  53.458  1.00                  
ATOM     21  CA  VAL A   2      51.974  67.803  53.873  1.00                  
ATOM     22  HA  VAL A   2      53.004  68.032  54.158  1.00                  
ATOM     23  CB  VAL A   2      51.861  68.070  52.358  1.00                  
ATOM     24  HB  VAL A   2      51.922  69.141  52.169  1.00                  
ATOM     25  CG1 VAL A   2      53.052  67.439  51.630  1.00                  
ATOM     26 1HG1 VAL A   2      52.964  67.620  50.559  1.00                  
ATOM     27 2HG1 VAL A   2      53.969  67.902  51.993  1.00                  
ATOM     28 3HG1 VAL A   2      53.092  66.370  51.831  1.00                  
ATOM     29  CG2 VAL A   2      50.550  67.552  51.750  1.00                  
ATOM     30 1HG2 VAL A   2      50.490  67.861  50.706  1.00                  
ATOM     31 2HG2 VAL A   2      50.502  66.464  51.797  1.00                  
ATOM     32 3HG2 VAL A   2      49.704  67.977  52.290  1.00                  
ATOM     33  C   VAL A   2      51.113  68.780  54.700  1.00                  
ATOM     34  O   VAL A   2      50.811  69.892  54.278  1.00                  
ATOM     35  N   ARG A   3      50.726  68.372  55.912  1.00                  
ATOM     36  H   ARG A   3      51.018  67.430  56.142  1.00                  
ATOM     37  CA  ARG A   3      50.192  69.198  57.015  1.00                  
ATOM     38  HA  ARG A   3      50.350  70.252  56.779  1.00                  
ATOM     39  CB  ARG A   3      48.678  68.953  57.164  1.00                  
ATOM     40  HB1 ARG A   3      48.307  69.576  57.979  1.00                  
ATOM     41  HB2 ARG A   3      48.509  67.906  57.423  1.00                  
ATOM     42  CG  ARG A   3      47.905  69.300  55.884  1.00                  
ATOM     43  HG1 ARG A   3      48.212  68.636  55.075  1.00                  
ATOM     44  HG2 ARG A   3      48.120  70.331  55.598  1.00                  
ATOM     45  CD  ARG A   3      46.399  69.141  56.098  1.00                  
ATOM     46  HD1 ARG A   3      46.085  69.836  56.878  1.00                  
ATOM     47  HD2 ARG A   3      46.194  68.122  56.430  1.00                  
ATOM     48  NE  ARG A   3      45.656  69.407  54.851  1.00                  
ATOM     49  HE  ARG A   3      46.200  69.404  54.002  1.00                  
ATOM     50  CZ  ARG A   3      44.359  69.652  54.745  1.00                  
ATOM     51  NH1 ARG A   3      43.573  69.686  55.780  1.00                  
ATOM     52 1HH1 ARG A   3      43.970  69.518  56.687  1.00                  
ATOM     53 2HH1 ARG A   3      42.598  69.893  55.675  1.00                  
ATOM     54  NH2 ARG A   3      43.827  69.872  53.575  1.00                  
ATOM     55 1HH2 ARG A   3      44.391  69.839  52.743  1.00                  
ATOM     56 2HH2 ARG A   3      42.845  70.065  53.500  1.00                  
ATOM     57  C   ARG A   3      50.957  68.932  58.326  1.00                  
ATOM     58  O   ARG A   3      50.515  69.327  59.400  1.00                  
ATOM     59  N   GLY A   4      52.097  68.249  58.213  1.00                  
ATOM     60  H   GLY A   4      52.332  67.937  57.279  1.00                  
ATOM     61  CA  GLY A   4      52.940  67.686  59.265  1.00                  
ATOM     62  HA1 GLY A   4      52.611  66.671  59.491  1.00                  
ATOM     63  HA2 GLY A   4      52.852  68.294  60.166  1.00                  
ATOM     64  C   GLY A   4      54.419  67.636  58.863  1.00                  
ATOM     65  O   GLY A   4      55.121  66.677  59.171  1.00                  
ATOM     66  N   GLY A   5      54.884  68.653  58.132  1.00                  
ATOM     67  H   GLY A   5      54.231  69.382  57.893  1.00                  
ATOM     68  CA  GLY A   5      56.288  68.858  57.752  1.00                  
ATOM     69  HA1 GLY A   5      56.925  68.593  58.596  1.00                  
ATOM     70  HA2 GLY A   5      56.446  69.912  57.528  1.00                  
ATOM     71  C   GLY A   5      56.767  68.044  56.549  1.00                  
ATOM     72  O   GLY A   5      57.346  68.612  55.629  1.00                  
ATOM     73  N   MET A   6      56.519  66.733  56.546  1.00                  
ATOM     74  H   MET A   6      56.018  66.352  57.340  1.00                  
ATOM     75  CA  MET A   6      56.981  65.807  55.502  1.00                  
ATOM     76  HA  MET A   6      58.067  65.896  55.432  1.00                  
ATOM     77  CB  MET A   6      56.649  64.368  55.919  1.00                  
ATOM     78  HB1 MET A   6      56.667  63.710  55.050  1.00                  
ATOM     79  HB2 MET A   6      55.655  64.332  56.363  1.00                  
ATOM     80  CG  MET A   6      57.695  63.862  56.926  1.00                  
ATOM     81  HG1 MET A   6      58.033  64.692  57.544  1.00                  
ATOM     82  HG2 MET A   6      58.555  63.502  56.363  1.00                  
ATOM     83  SD  MET A   6      57.134  62.543  58.031  1.00                  
ATOM     84  CE  MET A   6      56.378  63.557  59.329  1.00                  
ATOM     85  HE1 MET A   6      57.125  64.226  59.756  1.00                  
ATOM     86  HE2 MET A   6      55.567  64.150  58.910  1.00                  
ATOM     87  HE3 MET A   6      55.983  62.910  60.112  1.00                  
ATOM     88  C   MET A   6      56.426  66.147  54.116  1.00                  
ATOM     89  O   MET A   6      55.205  66.194  53.917  1.00                  
ATOM     90  N   ARG A   7      57.311  66.333  53.127  1.00                  
ATOM     91  H   ARG A   7      58.298  66.184  53.358  1.00                  
ATOM     92  CA  ARG A   7      56.903  66.391  51.714  1.00                  
ATOM     93  HA  ARG A   7      55.968  66.945  51.673  1.00                  
ATOM     94  CB  ARG A   7      57.902  67.165  50.823  1.00                  
ATOM     95  HB1 ARG A   7      57.901  68.215  51.123  1.00                  
ATOM     96  HB2 ARG A   7      57.522  67.130  49.800  1.00                  
ATOM     97  CG  ARG A   7      59.355  66.654  50.794  1.00                  
ATOM     98  HG1 ARG A   7      59.714  66.661  49.764  1.00                  
ATOM     99  HG2 ARG A   7      59.382  65.625  51.147  1.00                  
ATOM    100  CD  ARG A   7      60.311  67.505  51.638  1.00                  
ATOM    101  HD1 ARG A   7      59.805  67.796  52.561  1.00                  
ATOM    102  HD2 ARG A   7      60.599  68.408  51.098  1.00                  
ATOM    103  NE  ARG A   7      61.493  66.718  52.011  1.00                  
ATOM    104  HE  ARG A   7      61.377  66.128  52.838  1.00                  
ATOM    105  CZ  ARG A   7      62.585  66.464  51.321  1.00                  
ATOM    106  NH1 ARG A   7      62.906  67.073  50.217  1.00                  
ATOM    107 1HH1 ARG A   7      62.277  67.691  49.762  1.00                  
ATOM    108 2HH1 ARG A   7      63.717  66.727  49.693  1.00                  
ATOM    109  NH2 ARG A   7      63.374  65.530  51.734  1.00                  
ATOM    110 1HH2 ARG A   7      63.045  64.940  52.501  1.00                  
ATOM    111 2HH2 ARG A   7      64.132  65.251  51.108  1.00                  
ATOM    112  C   ARG A   7      56.609  64.972  51.211  1.00                  
ATOM    113  O   ARG A   7      57.431  64.062  51.335  1.00                  
ATOM    114  N   THR A   8      55.395  64.784  50.693  1.00                  
ATOM    115  H   THR A   8      54.761  65.567  50.681  1.00                  
ATOM    116  CA  THR A   8      54.851  63.455  50.388  1.00                  
ATOM    117  HA  THR A   8      55.246  62.798  51.162  1.00                  
ATOM    118  CB  THR A   8      53.315  63.381  50.622  1.00                  
ATOM    119  HB  THR A   8      53.143  63.598  51.677  1.00                  
ATOM    120  CG2 THR A   8      52.467  64.362  49.800  1.00                  
ATOM    121 1HG2 THR A   8      52.326  64.001  48.784  1.00                  
ATOM    122 2HG2 THR A   8      51.488  64.453  50.270  1.00                  
ATOM    123 3HG2 THR A   8      52.933  65.340  49.763  1.00                  
ATOM    124  OG1 THR A   8      52.791  62.097  50.344  1.00                  
ATOM    125  HG1 THR A   8      53.463  61.427  50.578  1.00                  
ATOM    126  C   THR A   8      55.388  62.825  49.098  1.00                  
ATOM    127  O   THR A   8      56.566  62.470  49.046  1.00                  
ATOM    128  N   VAL A   9      54.466  62.621  48.154  1.00                  
ATOM    129  H   VAL A   9      53.538  62.622  48.556  1.00                  
ATOM    130  CA  VAL A   9      54.481  62.437  46.683  1.00                  
ATOM    131  HA  VAL A   9      54.022  63.320  46.238  1.00                  
ATOM    132  CB  VAL A   9      55.865  62.289  46.023  1.00                  
ATOM    133  HB  VAL A   9      56.471  61.573  46.573  1.00                  
ATOM    134  CG1 VAL A   9      55.735  61.813  44.561  1.00                  
ATOM    135 1HG1 VAL A   9      56.718  61.759  44.109  1.00                  
ATOM    136 2HG1 VAL A   9      55.309  60.812  44.507  1.00                  
ATOM    137 3HG1 VAL A   9      55.112  62.501  43.988  1.00                  
ATOM    138  CG2 VAL A   9      56.582  63.650  45.966  1.00                  
ATOM    139 1HG2 VAL A   9      57.577  63.520  45.541  1.00                  
ATOM    140 2HG2 VAL A   9      56.021  64.352  45.351  1.00                  
ATOM    141 3HG2 VAL A   9      56.685  64.064  46.966  1.00                  
ATOM    142  C   VAL A   9      53.555  61.257  46.388  1.00                  
ATOM    143  O   VAL A   9      53.932  60.086  46.470  1.00                  
ATOM    144  N   GLN A  10      52.302  61.578  46.068  1.00                  
ATOM    145  H   GLN A  10      52.046  62.552  46.021  1.00                  
ATOM    146  CA  GLN A  10      51.348  60.598  45.565  1.00                  
ATOM    147  HA  GLN A  10      51.297  59.776  46.278  1.00                  
ATOM    148  CB  GLN A  10      49.955  61.241  45.465  1.00                  
ATOM    149  HB1 GLN A  10      49.289  60.574  44.917  1.00                  
ATOM    150  HB2 GLN A  10      50.027  62.180  44.915  1.00                  
ATOM    151  CG  GLN A  10      49.352  61.497  46.858  1.00                  
ATOM    152  HG1 GLN A  10      50.065  62.039  47.480  1.00                  
ATOM    153  HG2 GLN A  10      49.138  60.542  47.339  1.00                  
ATOM    154  CD  GLN A  10      48.070  62.323  46.792  1.00                  
ATOM    155  OE1 GLN A  10      48.043  63.488  47.138  1.00                  
ATOM    156  NE2 GLN A  10      46.972  61.759  46.332  1.00                  
ATOM    157 1HE2 GLN A  10      46.957  60.799  46.039  1.00                  
ATOM    158 2HE2 GLN A  10      46.157  62.349  46.333  1.00                  
ATOM    159  C   GLN A  10      51.815  60.024  44.226  1.00                  
ATOM    160  O   GLN A  10      52.447  60.695  43.409  1.00                  
ATOM    161  N   SER A  11      51.468  58.770  43.981  1.00                  
ATOM    162  H   SER A  11      51.011  58.237  44.717  1.00                  
ATOM    163  CA  SER A  11      51.574  58.144  42.665  1.00                  
ATOM    164  HA  SER A  11      51.438  58.888  41.880  1.00                  
ATOM    165  CB  SER A  11      52.944  57.496  42.502  1.00                  
ATOM    166  HB1 SER A  11      52.927  56.863  41.618  1.00                  
ATOM    167  HB2 SER A  11      53.179  56.888  43.377  1.00                  
ATOM    168  OG  SER A  11      53.916  58.509  42.331  1.00                  
ATOM    169  HG  SER A  11      53.560  59.343  42.688  1.00                  
ATOM    170  C   SER A  11      50.447  57.118  42.555  1.00                  
ATOM    171  O   SER A  11      49.996  56.568  43.566  1.00                  
ATOM    172  N   ILE A  12      49.927  56.911  41.347  1.00                  
ATOM    173  H   ILE A  12      50.396  57.277  40.529  1.00                  
ATOM    174  CA  ILE A  12      48.631  56.252  41.148  1.00                  
ATOM    175  HA  ILE A  12      48.266  55.874  42.103  1.00                  
ATOM    176  CB  ILE A  12      47.562  57.239  40.618  1.00                  
ATOM    177  HB  ILE A  12      47.892  57.624  39.649  1.00                  
ATOM    178  CG2 ILE A  12      46.217  56.507  40.416  1.00                  
ATOM    179 1HG2 ILE A  12      45.481  57.184  39.987  1.00                  
ATOM    180 2HG2 ILE A  12      46.338  55.682  39.714  1.00                  
ATOM    181 3HG2 ILE A  12      45.850  56.123  41.368  1.00                  
ATOM    182  CG1 ILE A  12      47.392  58.429  41.594  1.00                  
ATOM    183 1HG1 ILE A  12      48.348  58.936  41.709  1.00                  
ATOM    184 2HG1 ILE A  12      47.094  58.053  42.573  1.00                  
ATOM    185  CD1 ILE A  12      46.382  59.493  41.147  1.00                  
ATOM    186  HD1 ILE A  12      46.442  60.349  41.817  1.00                  
ATOM    187  HD2 ILE A  12      46.611  59.824  40.135  1.00                  
ATOM    188  HD3 ILE A  12      45.368  59.098  41.185  1.00                  
ATOM    189  C   ILE A  12      48.835  55.045  40.231  1.00                  
ATOM    190  O   ILE A  12      49.343  55.174  39.121  1.00                  
ATOM    191  N   GLY A  13      48.480  53.870  40.753  1.00                  
ATOM    192  H   GLY A  13      48.111  53.867  41.697  1.00                  
ATOM    193  CA  GLY A  13      49.094  52.620  40.328  1.00                  
ATOM    194  HA1 GLY A  13      49.102  52.571  39.239  1.00                  
ATOM    195  HA2 GLY A  13      48.506  51.787  40.713  1.00                  
ATOM    196  C   GLY A  13      50.526  52.480  40.837  1.00                  
ATOM    197  O   GLY A  13      51.040  53.354  41.543  1.00                  
ATOM    198  N   ILE A  14      51.179  51.377  40.478  1.00                  
ATOM    199  H   ILE A  14      50.716  50.717  39.872  1.00                  
ATOM    200  CA  ILE A  14      52.616  51.198  40.698  1.00                  
ATOM    201  HA  ILE A  14      52.899  51.660  41.632  1.00                  
ATOM    202  CB  ILE A  14      53.028  49.708  40.734  1.00                  
ATOM    203  HB  ILE A  14      52.972  49.324  39.714  1.00                  
ATOM    204  CG2 ILE A  14      54.492  49.589  41.206  1.00                  
ATOM    205 1HG2 ILE A  14      54.792  48.542  41.250  1.00                  
ATOM    206 2HG2 ILE A  14      55.164  50.095  40.512  1.00                  
ATOM    207 3HG2 ILE A  14      54.618  50.032  42.193  1.00                  
ATOM    208  CG1 ILE A  14      52.142  48.796  41.618  1.00                  
ATOM    209 1HG1 ILE A  14      51.147  49.215  41.753  1.00                  
ATOM    210 2HG1 ILE A  14      52.591  48.676  42.603  1.00                  
ATOM    211  CD1 ILE A  14      51.979  47.423  40.962  1.00                  
ATOM    212  HD1 ILE A  14      51.353  47.510  40.075  1.00                  
ATOM    213  HD2 ILE A  14      52.947  47.022  40.672  1.00                  
ATOM    214  HD3 ILE A  14      51.506  46.743  41.666  1.00                  
ATOM    215  C   ILE A  14      53.372  51.887  39.557  1.00                  
ATOM    216  O   ILE A  14      53.194  51.479  38.402  1.00                  
ATOM    217  N   PRO A  15      54.193  52.917  39.814  1.00                  
ATOM    218  CD  PRO A  15      54.254  53.767  40.988  1.00                  
ATOM    219  HD1 PRO A  15      55.056  53.424  41.638  1.00                  
ATOM    220  HD2 PRO A  15      53.322  53.812  41.537  1.00                  
ATOM    221  CG  PRO A  15      54.582  55.144  40.419  1.00                  
ATOM    222  HG1 PRO A  15      54.981  55.832  41.158  1.00                  
ATOM    223  HG2 PRO A  15      53.693  55.567  39.948  1.00                  
ATOM    224  CB  PRO A  15      55.604  54.798  39.346  1.00                  
ATOM    225  HB1 PRO A  15      56.575  54.604  39.800  1.00                  
ATOM    226  HB2 PRO A  15      55.683  55.581  38.591  1.00                  
ATOM    227  CA  PRO A  15      55.001  53.514  38.772  1.00                  
ATOM    228  HA  PRO A  15      54.326  53.813  37.970  1.00                  
ATOM    229  C   PRO A  15      56.052  52.578  38.189  1.00                  
ATOM    230  O   PRO A  15      57.048  52.241  38.829  1.00                  
ATOM    231  N   SER A  16      55.884  52.226  36.918  1.00                  
ATOM    232  H   SER A  16      55.012  52.470  36.470  1.00                  
ATOM    233  CA  SER A  16      56.899  51.581  36.078  1.00                  
ATOM    234  HA  SER A  16      57.366  50.784  36.657  1.00                  
ATOM    235  CB  SER A  16      56.202  50.946  34.871  1.00                  
ATOM    236  HB1 SER A  16      55.434  50.254  35.217  1.00                  
ATOM    237  HB2 SER A  16      56.929  50.394  34.272  1.00                  
ATOM    238  OG  SER A  16      55.601  51.951  34.079  1.00                  
ATOM    239  HG  SER A  16      56.321  52.475  33.701  1.00                  
ATOM    240  C   SER A  16      58.016  52.538  35.643  1.00                  
ATOM    241  O   SER A  16      58.408  52.578  34.476  1.00                  
ATOM    242  N   ALA A  17      58.484  53.356  36.573  1.00                  
ATOM    243  H   ALA A  17      58.154  53.213  37.523  1.00                  
ATOM    244  CA  ALA A  17      59.598  54.273  36.445  1.00                  
ATOM    245  HA  ALA A  17      60.338  53.867  35.754  1.00                  
ATOM    246  CB  ALA A  17      59.092  55.626  35.929  1.00                  
ATOM    247  HB1 ALA A  17      59.925  56.323  35.845  1.00                  
ATOM    248  HB2 ALA A  17      58.632  55.502  34.949  1.00                  
ATOM    249  HB3 ALA A  17      58.357  56.038  36.622  1.00                  
ATOM    250  C   ALA A  17      60.213  54.389  37.837  1.00                  
ATOM    251  O   ALA A  17      59.492  54.386  38.841  1.00                  
ATOM    252  N   GLU A  18      61.534  54.539  37.897  1.00                  
ATOM    253  H   GLU A  18      62.066  54.518  37.045  1.00                  
ATOM    254  CA  GLU A  18      62.197  55.031  39.105  1.00                  
ATOM    255  HA  GLU A  18      62.119  54.261  39.873  1.00                  
ATOM    256  CB  GLU A  18      63.691  55.259  38.767  1.00                  
ATOM    257  HB1 GLU A  18      63.845  56.276  38.403  1.00                  
ATOM    258  HB2 GLU A  18      63.946  54.596  37.937  1.00                  
ATOM    259  CG  GLU A  18      64.704  54.923  39.882  1.00                  
ATOM    260  HG1 GLU A  18      65.662  54.705  39.406  1.00                  
ATOM    261  HG2 GLU A  18      64.381  54.017  40.398  1.00                  
ATOM    262  CD  GLU A  18      64.927  56.045  40.899  1.00                  
ATOM    263  OE1 GLU A  18      64.124  56.998  40.935  1.00                  
ATOM    264  OE2 GLU A  18      65.866  55.982  41.720  1.00                  
ATOM    265  C   GLU A  18      61.455  56.283  39.586  1.00                  
ATOM    266  O   GLU A  18      60.937  57.052  38.771  1.00                  
ATOM    267  N   MET A  19      61.353  56.464  40.901  1.00                  
ATOM    268  H   MET A  19      61.870  55.827  41.493  1.00                  
ATOM    269  CA  MET A  19      60.727  57.630  41.526  1.00                  
ATOM    270  HA  MET A  19      59.823  57.865  40.958  1.00                  
ATOM    271  CB  MET A  19      60.290  57.240  42.947  1.00                  
ATOM    272  HB1 MET A  19      61.181  57.143  43.556  1.00                  
ATOM    273  HB2 MET A  19      59.802  56.264  42.927  1.00                  
ATOM    274  CG  MET A  19      59.319  58.253  43.565  1.00                  
ATOM    275  HG1 MET A  19      58.331  58.120  43.126  1.00                  
ATOM    276  HG2 MET A  19      59.648  59.262  43.336  1.00                  
ATOM    277  SD  MET A  19      59.186  58.142  45.363  1.00                  
ATOM    278  CE  MET A  19      58.265  59.654  45.711  1.00                  
ATOM    279  HE1 MET A  19      58.154  59.776  46.786  1.00                  
ATOM    280  HE2 MET A  19      58.800  60.512  45.313  1.00                  
ATOM    281  HE3 MET A  19      57.284  59.588  45.248  1.00                  
ATOM    282  C   MET A  19      61.626  58.876  41.473  1.00                  
ATOM    283  O   MET A  19      61.839  59.571  42.471  1.00                  
ATOM    284  N   ALA A  20      62.114  59.190  40.278  1.00                  
ATOM    285  H   ALA A  20      62.002  58.470  39.573  1.00                  
ATOM    286  CA  ALA A  20      62.262  60.523  39.741  1.00                  
ATOM    287  HA  ALA A  20      62.968  61.066  40.373  1.00                  
ATOM    288  CB  ALA A  20      62.857  60.411  38.334  1.00                  
ATOM    289  HB1 ALA A  20      63.022  61.405  37.918  1.00                  
ATOM    290  HB2 ALA A  20      63.813  59.888  38.374  1.00                  
ATOM    291  HB3 ALA A  20      62.180  59.861  37.680  1.00                  
ATOM    292  C   ALA A  20      60.921  61.276  39.794  1.00                  
ATOM    293  O   ALA A  20      60.362  61.672  38.778  1.00                  
ATOM    294  N   ALA A  21      60.431  61.519  41.014  1.00                  
ATOM    295  H   ALA A  21      60.960  61.151  41.798  1.00                  
ATOM    296  CA  ALA A  21      59.305  62.390  41.336  1.00                  
ATOM    297  HA  ALA A  21      58.431  62.051  40.780  1.00                  
ATOM    298  CB  ALA A  21      59.035  62.243  42.833  1.00                  
ATOM    299  HB1 ALA A  21      58.260  62.946  43.136  1.00                  
ATOM    300  HB2 ALA A  21      58.701  61.230  43.044  1.00                  
ATOM    301  HB3 ALA A  21      59.938  62.457  43.403  1.00                  
ATOM    302  C   ALA A  21      59.540  63.871  40.950  1.00                  
ATOM    303  O   ALA A  21      58.839  64.769  41.414  1.00                  
ATOM    304  N   GLY A  22      60.613  64.131  40.206  1.00                  
ATOM    305  H   GLY A  22      61.001  63.343  39.715  1.00                  
ATOM    306  CA  GLY A  22      61.389  65.355  40.169  1.00                  
ATOM    307  HA1 GLY A  22      60.742  66.151  39.799  1.00                  
ATOM    308  HA2 GLY A  22      62.208  65.232  39.462  1.00                  
ATOM    309  C   GLY A  22      61.975  65.818  41.504  1.00                  
ATOM    310  O   GLY A  22      63.109  66.280  41.547  1.00                  
ATOM    311  N   LEU A  23      61.221  65.674  42.594  1.00                  
ATOM    312  H   LEU A  23      60.281  65.316  42.480  1.00                  
ATOM    313  CA  LEU A  23      61.679  65.925  43.949  1.00                  
ATOM    314  HA  LEU A  23      62.398  66.746  43.914  1.00                  
ATOM    315  CB  LEU A  23      60.473  66.349  44.815  1.00                  
ATOM    316  HB1 LEU A  23      60.264  65.564  45.543  1.00                  
ATOM    317  HB2 LEU A  23      59.578  66.455  44.199  1.00                  
ATOM    318  CG  LEU A  23      60.706  67.675  45.564  1.00                  
ATOM    319  HG  LEU A  23      61.655  67.638  46.095  1.00                  
ATOM    320  CD1 LEU A  23      60.727  68.874  44.608  1.00                  
ATOM    321 1HD1 LEU A  23      60.864  69.790  45.177  1.00                  
ATOM    322 2HD1 LEU A  23      61.550  68.776  43.905  1.00                  
ATOM    323 3HD1 LEU A  23      59.792  68.924  44.055  1.00                  
ATOM    324  CD2 LEU A  23      59.580  67.904  46.573  1.00                  
ATOM    325 1HD2 LEU A  23      59.754  68.837  47.108  1.00                  
ATOM    326 2HD2 LEU A  23      58.619  67.947  46.064  1.00                  
ATOM    327 3HD2 LEU A  23      59.577  67.085  47.291  1.00                  
ATOM    328  C   LEU A  23      62.429  64.729  44.544  1.00                  
ATOM    329  O   LEU A  23      62.105  63.581  44.243  1.00                  
ATOM    330  N   ASP A  24      63.340  64.994  45.481  1.00                  
ATOM    331  H   ASP A  24      63.575  65.958  45.674  1.00                  
ATOM    332  CA  ASP A  24      63.453  64.098  46.631  1.00                  
ATOM    333  HA  ASP A  24      63.395  63.066  46.283  1.00                  
ATOM    334  CB  ASP A  24      64.817  64.274  47.329  1.00                  
ATOM    335  HB1 ASP A  24      65.601  64.398  46.577  1.00                  
ATOM    336  HB2 ASP A  24      65.029  63.352  47.877  1.00                  
ATOM    337  CG  ASP A  24      64.862  65.440  48.317  1.00                  
ATOM    338  OD1 ASP A  24      64.778  66.613  47.896  1.00                  
ATOM    339  OD2 ASP A  24      64.910  65.177  49.540  1.00                  
ATOM    340  C   ASP A  24      62.271  64.365  47.564  1.00                  
ATOM    341  O   ASP A  24      61.813  65.499  47.709  1.00                  
ATOM    342  N   ALA A  25      61.723  63.312  48.156  1.00                  
ATOM    343  H   ALA A  25      62.132  62.397  48.054  1.00                  
ATOM    344  CA  ALA A  25      60.540  63.440  48.983  1.00                  
ATOM    345  HA  ALA A  25      60.561  64.422  49.454  1.00                  
ATOM    346  CB  ALA A  25      59.298  63.367  48.104  1.00                  
ATOM    347  HB1 ALA A  25      59.058  62.331  47.861  1.00                  
ATOM    348  HB2 ALA A  25      58.480  63.832  48.647  1.00                  
ATOM    349  HB3 ALA A  25      59.450  63.929  47.183  1.00                  
ATOM    350  C   ALA A  25      60.570  62.417  50.103  1.00                  
ATOM    351  O   ALA A  25      60.971  61.267  49.895  1.00                  
ATOM    352  N   ASP A  26      60.169  62.860  51.289  1.00                  
ATOM    353  H   ASP A  26      59.718  63.759  51.351  1.00                  
ATOM    354  CA  ASP A  26      60.191  62.042  52.490  1.00                  
ATOM    355  HA  ASP A  26      61.181  61.598  52.612  1.00                  
ATOM    356  CB  ASP A  26      59.869  62.893  53.733  1.00                  
ATOM    357  HB1 ASP A  26      60.137  62.331  54.628  1.00                  
ATOM    358  HB2 ASP A  26      58.792  63.070  53.765  1.00                  
ATOM    359  CG  ASP A  26      60.578  64.249  53.765  1.00                  
ATOM    360  OD1 ASP A  26      61.821  64.306  53.629  1.00                  
ATOM    361  OD2 ASP A  26      59.866  65.277  53.832  1.00                  
ATOM    362  C   ASP A  26      59.151  60.910  52.375  1.00                  
ATOM    363  O   ASP A  26      59.346  59.874  53.014  1.00                  
ATOM    364  N   ALA A  27      58.053  61.074  51.592  1.00                  
ATOM    365  H   ALA A  27      57.895  61.955  51.115  1.00                  
ATOM    366  CA  ALA A  27      56.980  60.078  51.690  1.00                  
ATOM    367  HA  ALA A  27      57.424  59.094  51.842  1.00                  
ATOM    368  CB  ALA A  27      56.135  60.394  52.936  1.00                  
ATOM    369  HB1 ALA A  27      55.327  59.669  53.030  1.00                  
ATOM    370  HB2 ALA A  27      56.752  60.331  53.831  1.00                  
ATOM    371  HB3 ALA A  27      55.714  61.395  52.869  1.00                  
ATOM    372  C   ALA A  27      56.078  59.946  50.436  1.00                  
ATOM    373  O   ALA A  27      54.931  60.412  50.350  1.00                  
ATOM    374  N   ILE A  28      56.631  59.210  49.486  1.00                  
ATOM    375  H   ILE A  28      57.613  59.030  49.626  1.00                  
ATOM    376  CA  ILE A  28      55.952  58.245  48.620  1.00                  
ATOM    377  HA  ILE A  28      55.726  58.754  47.683  1.00                  
ATOM    378  CB  ILE A  28      56.993  57.145  48.297  1.00                  
ATOM    379  HB  ILE A  28      57.780  57.624  47.719  1.00                  
ATOM    380  CG2 ILE A  28      57.664  56.591  49.572  1.00                  
ATOM    381 1HG2 ILE A  28      58.475  55.932  49.294  1.00                  
ATOM    382 2HG2 ILE A  28      58.113  57.374  50.177  1.00                  
ATOM    383 3HG2 ILE A  28      56.947  56.043  50.179  1.00                  
ATOM    384  CG1 ILE A  28      56.416  55.999  47.444  1.00                  
ATOM    385 1HG1 ILE A  28      55.786  56.414  46.656  1.00                  
ATOM    386 2HG1 ILE A  28      55.796  55.358  48.072  1.00                  
ATOM    387  CD1 ILE A  28      57.498  55.132  46.776  1.00                  
ATOM    388  HD1 ILE A  28      57.849  55.617  45.866  1.00                  
ATOM    389  HD2 ILE A  28      58.351  54.973  47.428  1.00                  
ATOM    390  HD3 ILE A  28      57.075  54.161  46.529  1.00                  
ATOM    391  C   ILE A  28      54.631  57.659  49.151  1.00                  
ATOM    392  O   ILE A  28      54.592  56.966  50.163  1.00                  
ATOM    393  N   VAL A  29      53.547  57.845  48.388  1.00                  
ATOM    394  H   VAL A  29      53.641  58.488  47.604  1.00                  
ATOM    395  CA  VAL A  29      52.223  57.258  48.652  1.00                  
ATOM    396  HA  VAL A  29      52.344  56.415  49.332  1.00                  
ATOM    397  CB  VAL A  29      51.268  58.259  49.353  1.00                  
ATOM    398  HB  VAL A  29      51.157  59.150  48.735  1.00                  
ATOM    399  CG1 VAL A  29      49.882  57.646  49.611  1.00                  
ATOM    400 1HG1 VAL A  29      49.258  58.358  50.152  1.00                  
ATOM    401 2HG1 VAL A  29      49.379  57.420  48.673  1.00                  
ATOM    402 3HG1 VAL A  29      49.977  56.736  50.200  1.00                  
ATOM    403  CG2 VAL A  29      51.790  58.678  50.732  1.00                  
ATOM    404 1HG2 VAL A  29      51.101  59.381  51.202  1.00                  
ATOM    405 2HG2 VAL A  29      51.927  57.810  51.375  1.00                  
ATOM    406 3HG2 VAL A  29      52.745  59.185  50.628  1.00                  
ATOM    407  C   VAL A  29      51.625  56.724  47.359  1.00                  
ATOM    408  O   VAL A  29      50.909  57.394  46.611  1.00                  
ATOM    409  N   ILE A  30      51.953  55.474  47.093  1.00                  
ATOM    410  H   ILE A  30      52.651  55.048  47.680  1.00                  
ATOM    411  CA  ILE A  30      51.292  54.615  46.118  1.00                  
ATOM    412  HA  ILE A  30      51.292  55.130  45.156  1.00                  
ATOM    413  CB  ILE A  30      52.186  53.369  45.980  1.00                  
ATOM    414  HB  ILE A  30      53.170  53.755  45.719  1.00                  
ATOM    415  CG2 ILE A  30      52.358  52.559  47.280  1.00                  
ATOM    416 1HG2 ILE A  30      53.209  51.886  47.186  1.00                  
ATOM    417 2HG2 ILE A  30      52.568  53.201  48.133  1.00                  
ATOM    418 3HG2 ILE A  30      51.466  51.969  47.487  1.00                  
ATOM    419  CG1 ILE A  30      51.741  52.469  44.823  1.00                  
ATOM    420 1HG1 ILE A  30      51.250  53.059  44.053  1.00                  
ATOM    421 2HG1 ILE A  30      51.035  51.729  45.187  1.00                  
ATOM    422  CD1 ILE A  30      52.947  51.764  44.202  1.00                  
ATOM    423  HD1 ILE A  30      52.598  50.918  43.614  1.00                  
ATOM    424  HD2 ILE A  30      53.488  52.467  43.572  1.00                  
ATOM    425  HD3 ILE A  30      53.629  51.409  44.968  1.00                  
ATOM    426  C   ILE A  30      49.839  54.327  46.521  1.00                  
ATOM    427  O   ILE A  30      49.566  53.789  47.607  1.00                  
ATOM    428  N   ALA A  31      48.919  54.714  45.637  1.00                  
ATOM    429  H   ALA A  31      49.250  55.221  44.819  1.00                  
ATOM    430  CA  ALA A  31      47.516  54.320  45.626  1.00                  
ATOM    431  HA  ALA A  31      47.211  54.010  46.626  1.00                  
ATOM    432  CB  ALA A  31      46.680  55.538  45.211  1.00                  
ATOM    433  HB1 ALA A  31      45.623  55.268  45.189  1.00                  
ATOM    434  HB2 ALA A  31      46.829  56.349  45.925  1.00                  
ATOM    435  HB3 ALA A  31      46.981  55.874  44.217  1.00                  
ATOM    436  C   ALA A  31      47.325  53.152  44.656  1.00                  
ATOM    437  O   ALA A  31      47.882  53.127  43.563  1.00                  
ATOM    438  N   LEU A  32      46.499  52.199  45.071  1.00                  
ATOM    439  H   LEU A  32      45.973  52.367  45.914  1.00                  
ATOM    440  CA  LEU A  32      46.206  50.951  44.376  1.00                  
ATOM    441  HA  LEU A  32      46.607  50.961  43.359  1.00                  
ATOM    442  CB  LEU A  32      46.813  49.773  45.175  1.00                  
ATOM    443  HB1 LEU A  32      46.455  48.858  44.723  1.00                  
ATOM    444  HB2 LEU A  32      46.397  49.775  46.183  1.00                  
ATOM    445  CG  LEU A  32      48.346  49.618  45.277  1.00                  
ATOM    446  HG  LEU A  32      48.540  48.566  45.487  1.00                  
ATOM    447  CD1 LEU A  32      49.101  49.986  43.998  1.00                  
ATOM    448 1HD1 LEU A  32      50.116  49.592  44.051  1.00                  
ATOM    449 2HD1 LEU A  32      48.605  49.553  43.131  1.00                  
ATOM    450 3HD1 LEU A  32      49.153  51.060  43.868  1.00                  
ATOM    451  CD2 LEU A  32      48.933  50.393  46.460  1.00                  
ATOM    452 1HD2 LEU A  32      49.977  50.107  46.581  1.00                  
ATOM    453 2HD2 LEU A  32      48.860  51.462  46.284  1.00                  
ATOM    454 3HD2 LEU A  32      48.390  50.135  47.367  1.00                  
ATOM    455  C   LEU A  32      44.676  50.790  44.293  1.00                  
ATOM    456  O   LEU A  32      43.936  51.500  44.975  1.00                  
ATOM    457  N   LYS A  33      44.200  49.830  43.496  1.00                  
ATOM    458  H   LYS A  33      44.866  49.251  42.991  1.00                  
ATOM    459  CA  LYS A  33      42.760  49.525  43.375  1.00                  
ATOM    460  HA  LYS A  33      42.190  50.454  43.468  1.00                  
ATOM    461  CB  LYS A  33      42.511  48.938  41.969  1.00                  
ATOM    462  HB1 LYS A  33      43.015  49.568  41.234  1.00                  
ATOM    463  HB2 LYS A  33      41.441  48.958  41.757  1.00                  
ATOM    464  CG  LYS A  33      43.011  47.488  41.846  1.00                  
ATOM    465  HG1 LYS A  33      42.264  46.815  42.264  1.00                  
ATOM    466  HG2 LYS A  33      43.921  47.372  42.421  1.00                  
ATOM    467  CD  LYS A  33      43.310  47.079  40.399  1.00                  
ATOM    468  HD1 LYS A  33      44.083  47.729  39.989  1.00                  
ATOM    469  HD2 LYS A  33      42.404  47.192  39.806  1.00                  
ATOM    470  CE  LYS A  33      43.779  45.622  40.317  1.00                  
ATOM    471  HE1 LYS A  33      43.858  45.333  39.268  1.00                  
ATOM    472  HE2 LYS A  33      43.040  44.969  40.787  1.00                  
ATOM    473  NZ  LYS A  33      45.086  45.398  40.971  1.00                  
ATOM    474  HZ1 LYS A  33      45.814  46.022  40.626  1.00                  
ATOM    475  HZ2 LYS A  33      45.049  45.578  41.966  1.00                  
ATOM    476  HZ3 LYS A  33      45.359  44.421  40.841  1.00                  
ATOM    477  C   LYS A  33      42.230  48.562  44.455  1.00                  
ATOM    478  O   LYS A  33      41.023  48.396  44.606  1.00                  
ATOM    479  N   SER A  34      43.148  47.900  45.162  1.00                  
ATOM    480  H   SER A  34      44.103  48.163  44.970  1.00                  
ATOM    481  CA  SER A  34      43.014  46.662  45.946  1.00                  
ATOM    482  HA  SER A  34      42.740  45.868  45.253  1.00                  
ATOM    483  CB  SER A  34      44.419  46.334  46.477  1.00                  
ATOM    484  HB1 SER A  34      45.128  46.303  45.648  1.00                  
ATOM    485  HB2 SER A  34      44.409  45.357  46.951  1.00                  
ATOM    486  OG  SER A  34      44.841  47.300  47.427  1.00                  
ATOM    487  HG  SER A  34      45.608  46.941  47.887  1.00                  
ATOM    488  C   SER A  34      42.007  46.577  47.112  1.00                  
ATOM    489  O   SER A  34      42.111  45.681  47.958  1.00                  
ATOM    490  N   ARG A  35      41.013  47.463  47.203  1.00                  
ATOM    491  H   ARG A  35      40.939  48.146  46.458  1.00                  
ATOM    492  CA  ARG A  35      39.952  47.382  48.224  1.00                  
ATOM    493  HA  ARG A  35      40.414  47.246  49.203  1.00                  
ATOM    494  CB  ARG A  35      39.120  48.675  48.263  1.00                  
ATOM    495  HB1 ARG A  35      38.211  48.492  48.839  1.00                  
ATOM    496  HB2 ARG A  35      38.826  48.958  47.250  1.00                  
ATOM    497  CG  ARG A  35      39.874  49.836  48.934  1.00                  
ATOM    498  HG1 ARG A  35      40.785  50.038  48.370  1.00                  
ATOM    499  HG2 ARG A  35      40.150  49.547  49.949  1.00                  
ATOM    500  CD  ARG A  35      39.034  51.118  48.985  1.00                  
ATOM    501  HD1 ARG A  35      38.718  51.378  47.975  1.00                  
ATOM    502  HD2 ARG A  35      39.669  51.928  49.347  1.00                  
ATOM    503  NE  ARG A  35      37.872  51.009  49.894  1.00                  
ATOM    504  HE  ARG A  35      38.041  50.749  50.870  1.00                  
ATOM    505  CZ  ARG A  35      36.608  51.287  49.654  1.00                  
ATOM    506  NH1 ARG A  35      36.157  51.542  48.452  1.00                  
ATOM    507 1HH1 ARG A  35      36.780  51.425  47.676  1.00                  
ATOM    508 2HH1 ARG A  35      35.182  51.714  48.301  1.00                  
ATOM    509  NH2 ARG A  35      35.746  51.326  50.629  1.00                  
ATOM    510 1HH2 ARG A  35      36.063  51.134  51.589  1.00                  
ATOM    511 2HH2 ARG A  35      34.784  51.552  50.490  1.00                  
ATOM    512  C   ARG A  35      39.018  46.184  48.085  1.00                  
ATOM    513  O   ARG A  35      38.469  45.729  49.082  1.00                  
ATOM    514  N   THR A  36      38.778  45.722  46.859  1.00                  
ATOM    515  H   THR A  36      39.230  46.196  46.096  1.00                  
ATOM    516  CA  THR A  36      37.640  44.822  46.567  1.00                  
ATOM    517  HA  THR A  36      37.506  44.161  47.426  1.00                  
ATOM    518  CB  THR A  36      36.333  45.640  46.400  1.00                  
ATOM    519  HB  THR A  36      36.232  45.957  45.361  1.00                  
ATOM    520  CG2 THR A  36      35.089  44.860  46.824  1.00                  
ATOM    521 1HG2 THR A  36      34.213  45.505  46.756  1.00                  
ATOM    522 2HG2 THR A  36      34.936  44.009  46.163  1.00                  
ATOM    523 3HG2 THR A  36      35.196  44.503  47.848  1.00                  
ATOM    524  OG1 THR A  36      36.323  46.798  47.220  1.00                  
ATOM    525  HG1 THR A  36      36.499  46.497  48.120  1.00                  
ATOM    526  C   THR A  36      37.896  43.894  45.373  1.00                  
ATOM    527  O   THR A  36      36.989  43.213  44.905  1.00                  
ATOM    528  N   THR A  37      39.124  43.862  44.858  1.00                  
ATOM    529  H   THR A  37      39.855  44.393  45.297  1.00                  
ATOM    530  CA  THR A  37      39.548  42.891  43.843  1.00                  
ATOM    531  HA  THR A  37      38.710  42.682  43.182  1.00                  
ATOM    532  CB  THR A  37      40.694  43.474  42.996  1.00                  
ATOM    533  HB  THR A  37      41.073  42.712  42.321  1.00                  
ATOM    534  CG2 THR A  37      40.210  44.650  42.148  1.00                  
ATOM    535 1HG2 THR A  37      41.002  44.946  41.463  1.00                  
ATOM    536 2HG2 THR A  37      39.341  44.349  41.564  1.00                  
ATOM    537 3HG2 THR A  37      39.946  45.496  42.782  1.00                  
ATOM    538  OG1 THR A  37      41.765  43.938  43.785  1.00                  
ATOM    539  HG1 THR A  37      42.571  43.668  43.281  1.00                  
ATOM    540  C   THR A  37      39.986  41.561  44.472  1.00                  
ATOM    541  O   THR A  37      40.215  41.524  45.685  1.00                  
ATOM    542  N   PRO A  38      40.087  40.469  43.689  1.00                  
ATOM    543  CD  PRO A  38      39.745  40.354  42.274  1.00                  
ATOM    544  HD1 PRO A  38      40.524  40.818  41.668  1.00                  
ATOM    545  HD2 PRO A  38      38.774  40.800  42.055  1.00                  
ATOM    546  CG  PRO A  38      39.715  38.858  41.971  1.00                  
ATOM    547  HG1 PRO A  38      39.977  38.650  40.933  1.00                  
ATOM    548  HG2 PRO A  38      38.729  38.455  42.209  1.00                  
ATOM    549  CB  PRO A  38      40.750  38.300  42.942  1.00                  
ATOM    550  HB1 PRO A  38      41.751  38.453  42.533  1.00                  
ATOM    551  HB2 PRO A  38      40.578  37.246  43.160  1.00                  
ATOM    552  CA  PRO A  38      40.552  39.173  44.185  1.00                  
ATOM    553  HA  PRO A  38      39.751  38.748  44.790  1.00                  
ATOM    554  C   PRO A  38      41.823  39.260  45.028  1.00                  
ATOM    555  O   PRO A  38      42.784  39.944  44.648  1.00                  
ATOM    556  N   SER A  39      41.855  38.544  46.157  1.00                  
ATOM    557  H   SER A  39      41.055  37.997  46.433  1.00                  
ATOM    558  CA  SER A  39      42.921  38.748  47.146  1.00                  
ATOM    559  HA  SER A  39      42.890  39.801  47.424  1.00                  
ATOM    560  CB  SER A  39      42.698  37.957  48.439  1.00                  
ATOM    561  HB1 SER A  39      41.678  38.109  48.796  1.00                  
ATOM    562  HB2 SER A  39      43.388  38.329  49.197  1.00                  
ATOM    563  OG  SER A  39      42.938  36.577  48.244  1.00                  
ATOM    564  HG  SER A  39      43.280  36.216  49.087  1.00                  
ATOM    565  C   SER A  39      44.329  38.497  46.602  1.00                  
ATOM    566  O   SER A  39      45.260  39.204  46.970  1.00                  
ATOM    567  N   ALA A  40      44.471  37.551  45.670  1.00                  
ATOM    568  H   ALA A  40      43.676  36.956  45.501  1.00                  
ATOM    569  CA  ALA A  40      45.710  37.284  44.944  1.00                  
ATOM    570  HA  ALA A  40      46.478  36.999  45.662  1.00                  
ATOM    571  CB  ALA A  40      45.467  36.080  44.028  1.00                  
ATOM    572  HB1 ALA A  40      46.388  35.838  43.496  1.00                  
ATOM    573  HB2 ALA A  40      45.164  35.217  44.622  1.00                  
ATOM    574  HB3 ALA A  40      44.687  36.310  43.301  1.00                  
ATOM    575  C   ALA A  40      46.233  38.492  44.137  1.00                  
ATOM    576  O   ALA A  40      47.421  38.804  44.186  1.00                  
ATOM    577  N   ASP A  41      45.344  39.183  43.418  1.00                  
ATOM    578  H   ASP A  41      44.367  38.949  43.525  1.00                  
ATOM    579  CA  ASP A  41      45.657  40.421  42.699  1.00                  
ATOM    580  HA  ASP A  41      46.510  40.257  42.038  1.00                  
ATOM    581  CB  ASP A  41      44.443  40.817  41.830  1.00                  
ATOM    582  HB1 ASP A  41      43.518  40.578  42.352  1.00                  
ATOM    583  HB2 ASP A  41      44.459  40.223  40.916  1.00                  
ATOM    584  CG  ASP A  41      44.412  42.304  41.475  1.00                  
ATOM    585  OD1 ASP A  41      45.126  42.716  40.537  1.00                  
ATOM    586  OD2 ASP A  41      43.672  43.066  42.146  1.00                  
ATOM    587  C   ASP A  41      46.047  41.539  43.669  1.00                  
ATOM    588  O   ASP A  41      47.042  42.234  43.452  1.00                  
ATOM    589  N   ALA A  42      45.315  41.673  44.775  1.00                  
ATOM    590  H   ALA A  42      44.506  41.072  44.899  1.00                  
ATOM    591  CA  ALA A  42      45.620  42.684  45.784  1.00                  
ATOM    592  HA  ALA A  42      45.631  43.663  45.304  1.00                  
ATOM    593  CB  ALA A  42      44.493  42.651  46.825  1.00                  
ATOM    594  HB1 ALA A  42      44.710  43.345  47.635  1.00                  
ATOM    595  HB2 ALA A  42      43.548  42.923  46.353  1.00                  
ATOM    596  HB3 ALA A  42      44.403  41.654  47.252  1.00                  
ATOM    597  C   ALA A  42      46.989  42.488  46.461  1.00                  
ATOM    598  O   ALA A  42      47.710  43.468  46.672  1.00                  
ATOM    599  N   VAL A  43      47.370  41.243  46.786  1.00                  
ATOM    600  H   VAL A  43      46.721  40.476  46.636  1.00                  
ATOM    601  CA  VAL A  43      48.697  40.948  47.338  1.00                  
ATOM    602  HA  VAL A  43      48.913  41.706  48.090  1.00                  
ATOM    603  CB  VAL A  43      48.846  39.587  48.055  1.00                  
ATOM    604  HB  VAL A  43      49.869  39.527  48.428  1.00                  
ATOM    605  CG1 VAL A  43      47.934  39.494  49.277  1.00                  
ATOM    606 1HG1 VAL A  43      48.124  38.562  49.806  1.00                  
ATOM    607 2HG1 VAL A  43      48.156  40.313  49.953  1.00                  
ATOM    608 3HG1 VAL A  43      46.889  39.545  48.981  1.00                  
ATOM    609  CG2 VAL A  43      48.622  38.356  47.176  1.00                  
ATOM    610 1HG2 VAL A  43      48.753  37.450  47.767  1.00                  
ATOM    611 2HG2 VAL A  43      47.613  38.381  46.789  1.00                  
ATOM    612 3HG2 VAL A  43      49.332  38.336  46.351  1.00                  
ATOM    613  C   VAL A  43      49.804  41.093  46.301  1.00                  
ATOM    614  O   VAL A  43      50.870  41.583  46.653  1.00                  
ATOM    615  N   ALA A  44      49.571  40.730  45.038  1.00                  
ATOM    616  H   ALA A  44      48.689  40.292  44.791  1.00                  
ATOM    617  CA  ALA A  44      50.565  40.941  43.992  1.00                  
ATOM    618  HA  ALA A  44      51.501  40.468  44.294  1.00                  
ATOM    619  CB  ALA A  44      50.072  40.260  42.709  1.00                  
ATOM    620  HB1 ALA A  44      50.817  40.380  41.922  1.00                  
ATOM    621  HB2 ALA A  44      49.913  39.197  42.888  1.00                  
ATOM    622  HB3 ALA A  44      49.133  40.709  42.382  1.00                  
ATOM    623  C   ALA A  44      50.857  42.430  43.751  1.00                  
ATOM    624  O   ALA A  44      52.016  42.834  43.642  1.00                  
ATOM    625  N   GLU A  45      49.820  43.262  43.719  1.00                  
ATOM    626  H   GLU A  45      48.881  42.869  43.769  1.00                  
ATOM    627  CA  GLU A  45      49.960  44.703  43.537  1.00                  
ATOM    628  HA  GLU A  45      50.614  44.886  42.683  1.00                  
ATOM    629  CB  GLU A  45      48.558  45.239  43.211  1.00                  
ATOM    630  HB1 GLU A  45      47.915  45.125  44.086  1.00                  
ATOM    631  HB2 GLU A  45      48.138  44.643  42.398  1.00                  
ATOM    632  CG  GLU A  45      48.553  46.699  42.765  1.00                  
ATOM    633  HG1 GLU A  45      49.245  46.826  41.932  1.00                  
ATOM    634  HG2 GLU A  45      48.886  47.317  43.594  1.00                  
ATOM    635  CD  GLU A  45      47.146  47.115  42.325  1.00                  
ATOM    636  OE1 GLU A  45      46.212  47.080  43.156  1.00                  
ATOM    637  OE2 GLU A  45      46.931  47.359  41.119  1.00                  
ATOM    638  C   GLU A  45      50.579  45.385  44.763  1.00                  
ATOM    639  O   GLU A  45      51.410  46.282  44.620  1.00                  
ATOM    640  N   SER A  46      50.239  44.934  45.973  1.00                  
ATOM    641  H   SER A  46      49.538  44.204  46.028  1.00                  
ATOM    642  CA  SER A  46      50.804  45.467  47.220  1.00                  
ATOM    643  HA  SER A  46      50.739  46.553  47.189  1.00                  
ATOM    644  CB  SER A  46      49.995  44.990  48.428  1.00                  
ATOM    645  HB1 SER A  46      50.407  45.433  49.336  1.00                  
ATOM    646  HB2 SER A  46      50.052  43.903  48.512  1.00                  
ATOM    647  OG  SER A  46      48.641  45.381  48.305  1.00                  
ATOM    648  HG  SER A  46      48.221  44.767  47.674  1.00                  
ATOM    649  C   SER A  46      52.275  45.101  47.434  1.00                  
ATOM    650  O   SER A  46      53.033  45.918  47.959  1.00                  
ATOM    651  N   LEU A  47      52.673  43.904  46.999  1.00                  
ATOM    652  H   LEU A  47      51.970  43.264  46.645  1.00                  
ATOM    653  CA  LEU A  47      54.060  43.460  46.914  1.00                  
ATOM    654  HA  LEU A  47      54.544  43.591  47.884  1.00                  
ATOM    655  CB  LEU A  47      54.049  41.958  46.557  1.00                  
ATOM    656  HB1 LEU A  47      53.527  41.834  45.609  1.00                  
ATOM    657  HB2 LEU A  47      53.478  41.428  47.320  1.00                  
ATOM    658  CG  LEU A  47      55.429  41.289  46.439  1.00                  
ATOM    659  HG  LEU A  47      56.037  41.818  45.706  1.00                  
ATOM    660  CD1 LEU A  47      56.154  41.261  47.780  1.00                  
ATOM    661 1HD1 LEU A  47      57.106  40.742  47.675  1.00                  
ATOM    662 2HD1 LEU A  47      56.371  42.282  48.093  1.00                  
ATOM    663 3HD1 LEU A  47      55.555  40.760  48.539  1.00                  
ATOM    664  CD2 LEU A  47      55.247  39.844  45.962  1.00                  
ATOM    665 1HD2 LEU A  47      56.224  39.382  45.828  1.00                  
ATOM    666 2HD2 LEU A  47      54.684  39.278  46.705  1.00                  
ATOM    667 3HD2 LEU A  47      54.715  39.832  45.012  1.00                  
ATOM    668  C   LEU A  47      54.833  44.285  45.885  1.00                  
ATOM    669  O   LEU A  47      55.859  44.853  46.209  1.00                  
ATOM    670  N   ALA A  48      54.322  44.446  44.664  1.00                  
ATOM    671  H   ALA A  48      53.470  43.956  44.413  1.00                  
ATOM    672  CA  ALA A  48      55.005  45.263  43.662  1.00                  
ATOM    673  HA  ALA A  48      56.010  44.859  43.520  1.00                  
ATOM    674  CB  ALA A  48      54.249  45.123  42.344  1.00                  
ATOM    675  HB1 ALA A  48      54.732  45.730  41.578  1.00                  
ATOM    676  HB2 ALA A  48      54.252  44.082  42.022  1.00                  
ATOM    677  HB3 ALA A  48      53.219  45.444  42.481  1.00                  
ATOM    678  C   ALA A  48      55.183  46.739  44.089  1.00                  
ATOM    679  O   ALA A  48      56.222  47.356  43.840  1.00                  
ATOM    680  N   ALA A  49      54.194  47.285  44.796  1.00                  
ATOM    681  H   ALA A  49      53.349  46.741  44.921  1.00                  
ATOM    682  CA  ALA A  49      54.245  48.608  45.399  1.00                  
ATOM    683  HA  ALA A  49      54.503  49.335  44.628  1.00                  
ATOM    684  CB  ALA A  49      52.833  48.893  45.928  1.00                  
ATOM    685  HB1 ALA A  49      52.808  49.849  46.440  1.00                  
ATOM    686  HB2 ALA A  49      52.123  48.906  45.101  1.00                  
ATOM    687  HB3 ALA A  49      52.531  48.121  46.633  1.00                  
ATOM    688  C   ALA A  49      55.283  48.733  46.522  1.00                  
ATOM    689  O   ALA A  49      55.988  49.741  46.599  1.00                  
ATOM    690  N   LEU A  50      55.382  47.711  47.375  1.00                  
ATOM    691  H   LEU A  50      54.736  46.935  47.275  1.00                  
ATOM    692  CA  LEU A  50      56.447  47.587  48.371  1.00                  
ATOM    693  HA  LEU A  50      56.437  48.471  49.008  1.00                  
ATOM    694  CB  LEU A  50      56.137  46.356  49.257  1.00                  
ATOM    695  HB1 LEU A  50      55.873  45.526  48.606  1.00                  
ATOM    696  HB2 LEU A  50      55.265  46.575  49.872  1.00                  
ATOM    697  CG  LEU A  50      57.279  45.845  50.167  1.00                  
ATOM    698  HG  LEU A  50      58.164  45.633  49.572  1.00                  
ATOM    699  CD1 LEU A  50      57.657  46.840  51.268  1.00                  
ATOM    700 1HD1 LEU A  50      57.941  47.791  50.822  1.00                  
ATOM    701 2HD1 LEU A  50      56.813  46.962  51.942  1.00                  
ATOM    702 3HD1 LEU A  50      58.508  46.445  51.820  1.00                  
ATOM    703  CD2 LEU A  50      56.849  44.558  50.859  1.00                  
ATOM    704 1HD2 LEU A  50      57.705  44.136  51.379  1.00                  
ATOM    705 2HD2 LEU A  50      56.067  44.742  51.581  1.00                  
ATOM    706 3HD2 LEU A  50      56.500  43.845  50.114  1.00                  
ATOM    707  C   LEU A  50      57.846  47.485  47.769  1.00                  
ATOM    708  O   LEU A  50      58.758  48.086  48.319  1.00                  
ATOM    709  N   GLU A  51      58.035  46.777  46.662  1.00                  
ATOM    710  H   GLU A  51      57.278  46.175  46.350  1.00                  
ATOM    711  CA  GLU A  51      59.343  46.616  46.035  1.00                  
ATOM    712  HA  GLU A  51      60.082  46.482  46.828  1.00                  
ATOM    713  CB  GLU A  51      59.352  45.348  45.167  1.00                  
ATOM    714  HB1 GLU A  51      59.851  45.556  44.219  1.00                  
ATOM    715  HB2 GLU A  51      58.334  45.031  44.936  1.00                  
ATOM    716  CG  GLU A  51      60.106  44.186  45.850  1.00                  
ATOM    717  HG1 GLU A  51      61.171  44.426  45.818  1.00                  
ATOM    718  HG2 GLU A  51      59.962  43.286  45.250  1.00                  
ATOM    719  CD  GLU A  51      59.691  43.910  47.305  1.00                  
ATOM    720  OE1 GLU A  51      60.598  43.817  48.168  1.00                  
ATOM    721  OE2 GLU A  51      58.485  43.733  47.577  1.00                  
ATOM    722  C   GLU A  51      59.794  47.872  45.288  1.00                  
ATOM    723  O   GLU A  51      60.958  48.244  45.391  1.00                  
ATOM    724  N   TRP A  52      58.873  48.605  44.651  1.00                  
ATOM    725  H   TRP A  52      57.937  48.226  44.559  1.00                  
ATOM    726  CA  TRP A  52      59.156  49.938  44.094  1.00                  
ATOM    727  HA  TRP A  52      60.031  49.879  43.443  1.00                  
ATOM    728  CB  TRP A  52      57.944  50.355  43.252  1.00                  
ATOM    729  HB1 TRP A  52      57.045  50.283  43.865  1.00                  
ATOM    730  HB2 TRP A  52      57.836  49.652  42.424  1.00                  
ATOM    731  CG  TRP A  52      58.015  51.736  42.687  1.00                  
ATOM    732  CD1 TRP A  52      58.813  52.127  41.672  1.00                  
ATOM    733  HD1 TRP A  52      59.496  51.477  41.128  1.00                  
ATOM    734  NE1 TRP A  52      58.618  53.467  41.418  1.00                  
ATOM    735  HE1 TRP A  52      59.006  53.925  40.596  1.00                  
ATOM    736  CE2 TRP A  52      57.727  54.028  42.304  1.00                  
ATOM    737  CZ2 TRP A  52      57.234  55.331  42.468  1.00                  
ATOM    738  HZ2 TRP A  52      57.592  56.132  41.832  1.00                  
ATOM    739  CH2 TRP A  52      56.250  55.572  43.441  1.00                  
ATOM    740  HH2 TRP A  52      55.852  56.571  43.573  1.00                  
ATOM    741  CZ3 TRP A  52      55.762  54.505  44.215  1.00                  
ATOM    742  HZ3 TRP A  52      55.003  54.699  44.950  1.00                  
ATOM    743  CE3 TRP A  52      56.288  53.206  44.068  1.00                  
ATOM    744  HE3 TRP A  52      55.942  52.397  44.699  1.00                  
ATOM    745  CD2 TRP A  52      57.285  52.934  43.105  1.00                  
ATOM    746  C   TRP A  52      59.460  50.998  45.162  1.00                  
ATOM    747  O   TRP A  52      60.365  51.822  45.005  1.00                  
ATOM    748  N   LEU A  53      58.741  50.940  46.286  1.00                  
ATOM    749  H   LEU A  53      58.014  50.236  46.348  1.00                  
ATOM    750  CA  LEU A  53      59.032  51.730  47.480  1.00                  
ATOM    751  HA  LEU A  53      58.962  52.788  47.234  1.00                  
ATOM    752  CB  LEU A  53      57.910  51.351  48.479  1.00                  
ATOM    753  HB1 LEU A  53      57.847  50.273  48.535  1.00                  
ATOM    754  HB2 LEU A  53      56.972  51.683  48.032  1.00                  
ATOM    755  CG  LEU A  53      57.900  51.848  49.926  1.00                  
ATOM    756  HG  LEU A  53      56.994  51.455  50.386  1.00                  
ATOM    757  CD1 LEU A  53      59.073  51.340  50.765  1.00                  
ATOM    758 1HD1 LEU A  53      58.952  51.659  51.799  1.00                  
ATOM    759 2HD1 LEU A  53      59.104  50.252  50.732  1.00                  
ATOM    760 3HD1 LEU A  53      60.017  51.739  50.415  1.00                  
ATOM    761  CD2 LEU A  53      57.792  53.357  49.946  1.00                  
ATOM    762 1HD2 LEU A  53      57.809  53.719  50.973  1.00                  
ATOM    763 2HD2 LEU A  53      58.619  53.777  49.383  1.00                  
ATOM    764 3HD2 LEU A  53      56.855  53.662  49.485  1.00                  
ATOM    765  C   LEU A  53      60.474  51.461  47.939  1.00                  
ATOM    766  O   LEU A  53      61.290  52.384  48.066  1.00                  
ATOM    767  N   ARG A  54      60.795  50.177  48.140  1.00                  
ATOM    768  H   ARG A  54      60.080  49.473  47.969  1.00                  
ATOM    769  CA  ARG A  54      62.080  49.727  48.670  1.00                  
ATOM    770  HA  ARG A  54      62.235  50.281  49.590  1.00                  
ATOM    771  CB  ARG A  54      62.056  48.221  48.992  1.00                  
ATOM    772  HB1 ARG A  54      62.340  47.652  48.106  1.00                  
ATOM    773  HB2 ARG A  54      61.051  47.913  49.273  1.00                  
ATOM    774  CG  ARG A  54      62.985  47.854  50.163  1.00                  
ATOM    775  HG1 ARG A  54      63.983  48.248  49.969  1.00                  
ATOM    776  HG2 ARG A  54      63.046  46.767  50.218  1.00                  
ATOM    777  CD  ARG A  54      62.466  48.386  51.513  1.00                  
ATOM    778  HD1 ARG A  54      61.469  47.983  51.694  1.00                  
ATOM    779  HD2 ARG A  54      62.402  49.473  51.482  1.00                  
ATOM    780  NE  ARG A  54      63.357  48.002  52.623  1.00                  
ATOM    781  HE  ARG A  54      64.115  47.383  52.411  1.00                  
ATOM    782  CZ  ARG A  54      63.274  48.408  53.879  1.00                  
ATOM    783  NH1 ARG A  54      62.337  49.200  54.305  1.00                  
ATOM    784 1HH1 ARG A  54      61.739  49.674  53.650  1.00                  
ATOM    785 2HH1 ARG A  54      62.342  49.491  55.280  1.00                  
ATOM    786  NH2 ARG A  54      64.157  48.018  54.742  1.00                  
ATOM    787 1HH2 ARG A  54      65.034  47.671  54.414  1.00                  
ATOM    788 2HH2 ARG A  54      64.243  48.641  55.552  1.00                  
ATOM    789  C   ARG A  54      63.248  50.151  47.777  1.00                  
ATOM    790  O   ARG A  54      64.196  50.748  48.274  1.00                  
ATOM    791  N   GLU A  55      63.111  49.949  46.472  1.00                  
ATOM    792  H   GLU A  55      62.279  49.454  46.163  1.00                  
ATOM    793  CA  GLU A  55      64.020  50.402  45.416  1.00                  
ATOM    794  HA  GLU A  55      65.003  49.960  45.574  1.00                  
ATOM    795  CB  GLU A  55      63.457  49.881  44.075  1.00                  
ATOM    796  HB1 GLU A  55      62.461  50.299  43.925  1.00                  
ATOM    797  HB2 GLU A  55      63.356  48.798  44.147  1.00                  
ATOM    798  CG  GLU A  55      64.305  50.187  42.831  1.00                  
ATOM    799  HG1 GLU A  55      65.315  49.802  42.992  1.00                  
ATOM    800  HG2 GLU A  55      64.370  51.268  42.697  1.00                  
ATOM    801  CD  GLU A  55      63.690  49.551  41.568  1.00                  
ATOM    802  OE1 GLU A  55      62.671  50.096  41.082  1.00                  
ATOM    803  OE2 GLU A  55      64.241  48.528  41.099  1.00                  
ATOM    804  C   GLU A  55      64.208  51.926  45.391  1.00                  
ATOM    805  O   GLU A  55      65.346  52.372  45.251  1.00                  
ATOM    806  N   ARG A  56      63.154  52.742  45.614  1.00                  
ATOM    807  H   ARG A  56      62.220  52.340  45.684  1.00                  
ATOM    808  CA  ARG A  56      63.354  54.198  45.789  1.00                  
ATOM    809  HA  ARG A  56      63.896  54.564  44.916  1.00                  
ATOM    810  CB  ARG A  56      61.999  54.950  45.897  1.00                  
ATOM    811  HB1 ARG A  56      61.277  54.283  46.366  1.00                  
ATOM    812  HB2 ARG A  56      61.624  55.146  44.892  1.00                  
ATOM    813  CG  ARG A  56      61.951  56.274  46.721  1.00                  
ATOM    814  HG1 ARG A  56      62.389  56.099  47.703  1.00                  
ATOM    815  HG2 ARG A  56      60.899  56.482  46.913  1.00                  
ATOM    816  CD  ARG A  56      62.568  57.559  46.126  1.00                  
ATOM    817  HD1 ARG A  56      62.512  58.345  46.884  1.00                  
ATOM    818  HD2 ARG A  56      61.976  57.899  45.284  1.00                  
ATOM    819  NE  ARG A  56      63.971  57.383  45.732  1.00                  
ATOM    820  HE  ARG A  56      64.569  56.928  46.410  1.00                  
ATOM    821  CZ  ARG A  56      64.467  57.344  44.512  1.00                  
ATOM    822  NH1 ARG A  56      63.898  57.882  43.479  1.00                  
ATOM    823 1HH1 ARG A  56      63.107  58.503  43.565  1.00                  
ATOM    824 2HH1 ARG A  56      64.224  57.626  42.538  1.00                  
ATOM    825  NH2 ARG A  56      65.561  56.679  44.317  1.00                  
ATOM    826 1HH2 ARG A  56      65.915  56.070  45.039  1.00                  
ATOM    827 2HH2 ARG A  56      65.834  56.485  43.345  1.00                  
ATOM    828  C   ARG A  56      64.249  54.448  46.997  1.00                  
ATOM    829  O   ARG A  56      65.161  55.277  46.941  1.00                  
ATOM    830  N   GLY A  57      63.963  53.771  48.107  1.00                  
ATOM    831  H   GLY A  57      63.275  53.029  48.040  1.00                  
ATOM    832  CA  GLY A  57      64.761  53.895  49.319  1.00                  
ATOM    833  HA1 GLY A  57      65.408  54.770  49.257  1.00                  
ATOM    834  HA2 GLY A  57      65.407  53.019  49.372  1.00                  
ATOM    835  C   GLY A  57      64.021  53.988  50.643  1.00                  
ATOM    836  O   GLY A  57      64.646  54.355  51.635  1.00                  
ATOM    837  N   CYS A  58      62.710  53.739  50.684  1.00                  
ATOM    838  H   CYS A  58      62.231  53.424  49.849  1.00                  
ATOM    839  CA  CYS A  58      61.941  54.062  51.882  1.00                  
ATOM    840  HA  CYS A  58      62.427  54.917  52.357  1.00                  
ATOM    841  CB  CYS A  58      60.562  54.569  51.501  1.00                  
ATOM    842  HB1 CYS A  58      59.906  54.607  52.372  1.00                  
ATOM    843  HB2 CYS A  58      60.152  53.897  50.764  1.00                  
ATOM    844  SG  CYS A  58      60.772  56.228  50.785  1.00                  
ATOM    845  HG  CYS A  58      60.915  56.919  51.922  1.00                  
ATOM    846  C   CYS A  58      61.963  52.954  52.948  1.00                  
ATOM    847  O   CYS A  58      61.617  51.797  52.705  1.00                  
ATOM    848  N   GLU A  59      62.423  53.349  54.141  1.00                  
ATOM    849  H   GLU A  59      62.791  54.282  54.222  1.00                  
ATOM    850  CA  GLU A  59      62.631  52.429  55.254  1.00                  
ATOM    851  HA  GLU A  59      62.986  51.507  54.813  1.00                  
ATOM    852  CB  GLU A  59      63.733  52.911  56.218  1.00                  
ATOM    853  HB1 GLU A  59      63.507  52.570  57.229  1.00                  
ATOM    854  HB2 GLU A  59      63.756  54.002  56.238  1.00                  
ATOM    855  CG  GLU A  59      65.122  52.366  55.826  1.00                  
ATOM    856  HG1 GLU A  59      65.849  52.710  56.565  1.00                  
ATOM    857  HG2 GLU A  59      65.396  52.795  54.860  1.00                  
ATOM    858  CD  GLU A  59      65.174  50.826  55.738  1.00                  
ATOM    859  OE1 GLU A  59      65.948  50.294  54.914  1.00                  
ATOM    860  OE2 GLU A  59      64.360  50.144  56.406  1.00                  
ATOM    861  C   GLU A  59      61.352  52.030  56.002  1.00                  
ATOM    862  O   GLU A  59      61.158  50.860  56.335  1.00                  
ATOM    863  N   GLN A  60      60.441  52.976  56.198  1.00                  
ATOM    864  H   GLN A  60      60.636  53.890  55.835  1.00                  
ATOM    865  CA  GLN A  60      59.079  52.706  56.649  1.00                  
ATOM    866  HA  GLN A  60      59.101  51.941  57.425  1.00                  
ATOM    867  CB  GLN A  60      58.558  54.020  57.260  1.00                  
ATOM    868  HB1 GLN A  60      58.582  54.805  56.504  1.00                  
ATOM    869  HB2 GLN A  60      59.254  54.312  58.046  1.00                  
ATOM    870  CG  GLN A  60      57.157  53.950  57.889  1.00                  
ATOM    871  HG1 GLN A  60      57.202  54.446  58.859  1.00                  
ATOM    872  HG2 GLN A  60      56.861  52.918  58.071  1.00                  
ATOM    873  CD  GLN A  60      56.107  54.647  57.034  1.00                  
ATOM    874  OE1 GLN A  60      55.921  54.383  55.859  1.00                  
ATOM    875  NE2 GLN A  60      55.387  55.599  57.586  1.00                  
ATOM    876 1HE2 GLN A  60      55.525  55.868  58.542  1.00                  
ATOM    877 2HE2 GLN A  60      54.730  56.064  56.988  1.00                  
ATOM    878  C   GLN A  60      58.211  52.190  55.482  1.00                  
ATOM    879  O   GLN A  60      58.442  52.554  54.324  1.00                  
ATOM    880  N   ILE A  61      57.159  51.426  55.793  1.00                  
ATOM    881  H   ILE A  61      57.039  51.157  56.758  1.00                  
ATOM    882  CA  ILE A  61      55.969  51.327  54.941  1.00                  
ATOM    883  HA  ILE A  61      56.026  52.126  54.200  1.00                  
ATOM    884  CB  ILE A  61      55.840  49.991  54.166  1.00                  
ATOM    885  HB  ILE A  61      54.912  50.038  53.594  1.00                  
ATOM    886  CG2 ILE A  61      56.963  49.921  53.133  1.00                  
ATOM    887 1HG2 ILE A  61      57.036  50.875  52.619  1.00                  
ATOM    888 2HG2 ILE A  61      57.920  49.713  53.615  1.00                  
ATOM    889 3HG2 ILE A  61      56.743  49.156  52.394  1.00                  
ATOM    890  CG1 ILE A  61      55.813  48.681  54.975  1.00                  
ATOM    891 1HG1 ILE A  61      56.685  48.627  55.627  1.00                  
ATOM    892 2HG1 ILE A  61      55.873  47.856  54.266  1.00                  
ATOM    893  CD1 ILE A  61      54.552  48.427  55.810  1.00                  
ATOM    894  HD1 ILE A  61      54.515  47.376  56.094  1.00                  
ATOM    895  HD2 ILE A  61      54.575  49.016  56.720  1.00                  
ATOM    896  HD3 ILE A  61      53.663  48.666  55.230  1.00                  
ATOM    897  C   ILE A  61      54.699  51.622  55.734  1.00                  
ATOM    898  O   ILE A  61      54.650  51.491  56.957  1.00                  
ATOM    899  N   PHE A  62      53.652  51.991  55.005  1.00                  
ATOM    900  H   PHE A  62      53.802  52.162  54.025  1.00                  
ATOM    901  CA  PHE A  62      52.351  52.319  55.565  1.00                  
ATOM    902  HA  PHE A  62      52.215  51.791  56.510  1.00                  
ATOM    903  CB  PHE A  62      52.299  53.831  55.848  1.00                  
ATOM    904  HB1 PHE A  62      52.670  54.364  54.971  1.00                  
ATOM    905  HB2 PHE A  62      52.979  54.051  56.671  1.00                  
ATOM    906  CG  PHE A  62      50.923  54.364  56.202  1.00                  
ATOM    907  CD1 PHE A  62      50.223  53.844  57.308  1.00                  
ATOM    908  HD1 PHE A  62      50.677  53.085  57.928  1.00                  
ATOM    909  CE1 PHE A  62      48.939  54.326  57.621  1.00                  
ATOM    910  HE1 PHE A  62      48.408  53.932  58.478  1.00                  
ATOM    911  CZ  PHE A  62      48.359  55.342  56.842  1.00                  
ATOM    912  HZ  PHE A  62      47.382  55.726  57.099  1.00                  
ATOM    913  CE2 PHE A  62      49.063  55.877  55.750  1.00                  
ATOM    914  HE2 PHE A  62      48.627  56.676  55.166  1.00                  
ATOM    915  CD2 PHE A  62      50.339  55.384  55.426  1.00                  
ATOM    916  HD2 PHE A  62      50.878  55.808  54.589  1.00                  
ATOM    917  C   PHE A  62      51.242  51.883  54.598  1.00                  
ATOM    918  O   PHE A  62      51.052  52.450  53.514  1.00                  
ATOM    919  N   PHE A  63      50.488  50.867  55.017  1.00                  
ATOM    920  H   PHE A  63      50.717  50.421  55.892  1.00                  
ATOM    921  CA  PHE A  63      49.342  50.355  54.277  1.00                  
ATOM    922  HA  PHE A  63      49.404  50.795  53.283  1.00                  
ATOM    923  CB  PHE A  63      49.425  48.849  53.997  1.00                  
ATOM    924  HB1 PHE A  63      48.754  48.291  54.652  1.00                  
ATOM    925  HB2 PHE A  63      50.439  48.491  54.185  1.00                  
ATOM    926  CG  PHE A  63      49.078  48.567  52.543  1.00                  
ATOM    927  CD1 PHE A  63      47.736  48.551  52.125  1.00                  
ATOM    928  HD1 PHE A  63      46.942  48.690  52.846  1.00                  
ATOM    929  CE1 PHE A  63      47.419  48.364  50.769  1.00                  
ATOM    930  HE1 PHE A  63      46.385  48.326  50.454  1.00                  
ATOM    931  CZ  PHE A  63      48.444  48.202  49.820  1.00                  
ATOM    932  HZ  PHE A  63      48.208  48.018  48.785  1.00                  
ATOM    933  CE2 PHE A  63      49.790  48.248  50.227  1.00                  
ATOM    934  HE2 PHE A  63      50.584  48.109  49.501  1.00                  
ATOM    935  CD2 PHE A  63      50.104  48.440  51.585  1.00                  
ATOM    936  HD2 PHE A  63      51.135  48.480  51.893  1.00                  
ATOM    937  C   PHE A  63      48.013  50.878  54.812  1.00                  
ATOM    938  O   PHE A  63      47.241  50.196  55.478  1.00                  
ATOM    939  N   LYS A  64      47.795  52.155  54.487  1.00                  
ATOM    940  H   LYS A  64      48.576  52.660  54.102  1.00                  
ATOM    941  CA  LYS A  64      46.502  52.831  54.537  1.00                  
ATOM    942  HA  LYS A  64      46.333  53.107  55.580  1.00                  
ATOM    943  CB  LYS A  64      46.580  54.136  53.706  1.00                  
ATOM    944  HB1 LYS A  64      47.525  54.636  53.914  1.00                  
ATOM    945  HB2 LYS A  64      45.792  54.796  54.070  1.00                  
ATOM    946  CG  LYS A  64      46.407  54.047  52.169  1.00                  
ATOM    947  HG1 LYS A  64      46.469  55.062  51.774  1.00                  
ATOM    948  HG2 LYS A  64      45.396  53.696  51.961  1.00                  
ATOM    949  CD  LYS A  64      47.386  53.171  51.358  1.00                  
ATOM    950  HD1 LYS A  64      47.043  53.173  50.321  1.00                  
ATOM    951  HD2 LYS A  64      47.344  52.141  51.712  1.00                  
ATOM    952  CE  LYS A  64      48.833  53.669  51.402  1.00                  
ATOM    953  HE1 LYS A  64      49.211  53.567  52.423  1.00                  
ATOM    954  HE2 LYS A  64      48.856  54.730  51.138  1.00                  
ATOM    955  NZ  LYS A  64      49.702  52.900  50.472  1.00                  
ATOM    956  HZ1 LYS A  64      50.674  53.067  50.695  1.00                  
ATOM    957  HZ2 LYS A  64      49.534  51.909  50.574  1.00                  
ATOM    958  HZ3 LYS A  64      49.531  53.164  49.500  1.00                  
ATOM    959  C   LYS A  64      45.353  51.920  54.096  1.00                  
ATOM    960  O   LYS A  64      45.450  51.258  53.065  1.00                  
ATOM    961  N   TYR A  65      44.240  51.994  54.814  1.00                  
ATOM    962  H   TYR A  65      44.239  52.575  55.639  1.00                  
ATOM    963  CA  TYR A  65      42.927  51.547  54.357  1.00                  
ATOM    964  HA  TYR A  65      42.877  51.656  53.274  1.00                  
ATOM    965  CB  TYR A  65      42.697  50.064  54.697  1.00                  
ATOM    966  HB1 TYR A  65      41.631  49.888  54.851  1.00                  
ATOM    967  HB2 TYR A  65      43.189  49.820  55.640  1.00                  
ATOM    968  CG  TYR A  65      43.147  49.094  53.611  1.00                  
ATOM    969  CD1 TYR A  65      44.270  48.271  53.811  1.00                  
ATOM    970  HD1 TYR A  65      44.861  48.365  54.713  1.00                  
ATOM    971  CE1 TYR A  65      44.621  47.307  52.846  1.00                  
ATOM    972  HE1 TYR A  65      45.465  46.664  53.012  1.00                  
ATOM    973  CZ  TYR A  65      43.874  47.182  51.655  1.00                  
ATOM    974  OH  TYR A  65      44.225  46.252  50.726  1.00                  
ATOM    975  HH  TYR A  65      43.632  46.244  49.971  1.00                  
ATOM    976  CE2 TYR A  65      42.757  48.019  51.444  1.00                  
ATOM    977  HE2 TYR A  65      42.177  47.917  50.544  1.00                  
ATOM    978  CD2 TYR A  65      42.388  48.963  52.427  1.00                  
ATOM    979  HD2 TYR A  65      41.505  49.570  52.285  1.00                  
ATOM    980  C   TYR A  65      41.844  52.458  54.936  1.00                  
ATOM    981  O   TYR A  65      42.136  53.299  55.787  1.00                  
ATOM    982  N   CYS A  66      40.620  52.348  54.419  1.00                  
ATOM    983  H   CYS A  66      40.417  51.604  53.772  1.00                  
ATOM    984  CA  CYS A  66      39.536  53.240  54.792  1.00                  
ATOM    985  HA  CYS A  66      39.843  54.264  54.573  1.00                  
ATOM    986  CB  CYS A  66      38.313  52.904  53.936  1.00                  
ATOM    987  HB1 CYS A  66      37.849  51.993  54.318  1.00                  
ATOM    988  HB2 CYS A  66      38.604  52.736  52.899  1.00                  
ATOM    989  SG  CYS A  66      37.123  54.270  54.006  1.00                  
ATOM    990  HG  CYS A  66      36.043  53.486  54.185  1.00                  
ATOM    991  C   CYS A  66      39.193  53.157  56.294  1.00                  
ATOM    992  O   CYS A  66      39.257  52.085  56.896  1.00                  
ATOM    993  N   SER A  67      38.768  54.268  56.896  1.00                  
ATOM    994  H   SER A  67      38.787  55.135  56.381  1.00                  
ATOM    995  CA  SER A  67      38.370  54.325  58.310  1.00                  
ATOM    996  HA  SER A  67      39.198  54.020  58.918  1.00                  
ATOM    997  CB  SER A  67      38.061  55.766  58.717  1.00                  
ATOM    998  HB1 SER A  67      37.623  55.785  59.717  1.00                  
ATOM    999  HB2 SER A  67      37.361  56.216  58.010  1.00                  
ATOM   1000  OG  SER A  67      39.270  56.494  58.739  1.00                  
ATOM   1001  HG  SER A  67      39.782  56.164  59.500  1.00                  
ATOM   1002  C   SER A  67      37.202  53.437  58.729  1.00                  
ATOM   1003  O   SER A  67      37.045  53.114  59.900  1.00                  
ATOM   1004  N   THR A  68      36.401  53.006  57.763  1.00                  
ATOM   1005  H   THR A  68      36.571  53.321  56.817  1.00                  
ATOM   1006  CA  THR A  68      35.367  51.983  57.918  1.00                  
ATOM   1007  HA  THR A  68      34.790  52.168  58.824  1.00                  
ATOM   1008  CB  THR A  68      34.430  52.055  56.686  1.00                  
ATOM   1009  HB  THR A  68      33.849  51.137  56.586  1.00                  
ATOM   1010  CG2 THR A  68      33.460  53.228  56.819  1.00                  
ATOM   1011 1HG2 THR A  68      32.803  53.252  55.951  1.00                  
ATOM   1012 2HG2 THR A  68      32.854  53.103  57.715  1.00                  
ATOM   1013 3HG2 THR A  68      34.007  54.168  56.880  1.00                  
ATOM   1014  OG1 THR A  68      35.163  52.292  55.493  1.00                  
ATOM   1015  HG1 THR A  68      35.211  51.488  54.936  1.00                  
ATOM   1016  C   THR A  68      35.903  50.547  57.993  1.00                  
ATOM   1017  O   THR A  68      35.098  49.626  58.122  1.00                  
ATOM   1018  N   PHE A  69      37.216  50.325  57.870  1.00                  
ATOM   1019  H   PHE A  69      37.804  51.142  57.763  1.00                  
ATOM   1020  CA  PHE A  69      37.912  49.037  57.684  1.00                  
ATOM   1021  HA  PHE A  69      38.971  49.276  57.579  1.00                  
ATOM   1022  CB  PHE A  69      37.807  48.143  58.937  1.00                  
ATOM   1023  HB1 PHE A  69      38.194  47.157  58.676  1.00                  
ATOM   1024  HB2 PHE A  69      36.758  47.999  59.196  1.00                  
ATOM   1025  CG  PHE A  69      38.557  48.624  60.172  1.00                  
ATOM   1026  CD1 PHE A  69      38.033  49.656  60.977  1.00                  
ATOM   1027  HD1 PHE A  69      37.109  50.144  60.697  1.00                  
ATOM   1028  CE1 PHE A  69      38.698  50.044  62.156  1.00                  
ATOM   1029  HE1 PHE A  69      38.282  50.833  62.764  1.00                  
ATOM   1030  CZ  PHE A  69      39.880  49.389  62.544  1.00                  
ATOM   1031  HZ  PHE A  69      40.376  49.676  63.460  1.00                  
ATOM   1032  CE2 PHE A  69      40.414  48.368  61.740  1.00                  
ATOM   1033  HE2 PHE A  69      41.325  47.868  62.040  1.00                  
ATOM   1034  CD2 PHE A  69      39.757  47.992  60.555  1.00                  
ATOM   1035  HD2 PHE A  69      40.164  47.198  59.951  1.00                  
ATOM   1036  C   PHE A  69      37.577  48.249  56.398  1.00                  
ATOM   1037  O   PHE A  69      38.443  47.546  55.891  1.00                  
ATOM   1038  N   ASP A  70      36.363  48.389  55.851  1.00                  
ATOM   1039  H   ASP A  70      35.701  48.909  56.413  1.00                  
ATOM   1040  CA  ASP A  70      35.833  47.801  54.602  1.00                  
ATOM   1041  HA  ASP A  70      34.814  48.167  54.471  1.00                  
ATOM   1042  CB  ASP A  70      36.645  48.266  53.375  1.00                  
ATOM   1043  HB1 ASP A  70      36.189  47.838  52.481  1.00                  
ATOM   1044  HB2 ASP A  70      37.655  47.858  53.438  1.00                  
ATOM   1045  CG  ASP A  70      36.733  49.769  53.154  1.00                  
ATOM   1046  OD1 ASP A  70      37.707  50.194  52.490  1.00                  
ATOM   1047  OD2 ASP A  70      35.778  50.523  53.455  1.00                  
ATOM   1048  C   ASP A  70      35.748  46.261  54.523  1.00                  
ATOM   1049  O   ASP A  70      34.988  45.722  53.718  1.00                  
ATOM   1050  N   SER A  71      36.567  45.540  55.282  1.00                  
ATOM   1051  H   SER A  71      37.205  46.052  55.882  1.00                  
ATOM   1052  CA  SER A  71      36.851  44.118  55.102  1.00                  
ATOM   1053  HA  SER A  71      37.220  43.968  54.089  1.00                  
ATOM   1054  CB  SER A  71      37.955  43.703  56.079  1.00                  
ATOM   1055  HB1 SER A  71      38.896  44.085  55.720  1.00                  
ATOM   1056  HB2 SER A  71      38.027  42.616  56.130  1.00                  
ATOM   1057  OG  SER A  71      37.738  44.225  57.375  1.00                  
ATOM   1058  HG  SER A  71      36.834  43.995  57.630  1.00                  
ATOM   1059  C   SER A  71      35.676  43.163  55.328  1.00                  
ATOM   1060  O   SER A  71      35.115  43.088  56.419  1.00                  
ATOM   1061  N   THR A  72      35.440  42.301  54.340  1.00                  
ATOM   1062  H   THR A  72      35.921  42.450  53.467  1.00                  
ATOM   1063  CA  THR A  72      34.847  40.968  54.528  1.00                  
ATOM   1064  HA  THR A  72      33.950  41.064  55.143  1.00                  
ATOM   1065  CB  THR A  72      34.447  40.378  53.161  1.00                  
ATOM   1066  HB  THR A  72      34.085  39.359  53.296  1.00                  
ATOM   1067  CG2 THR A  72      33.350  41.183  52.471  1.00                  
ATOM   1068 1HG2 THR A  72      33.065  40.697  51.539  1.00                  
ATOM   1069 2HG2 THR A  72      32.477  41.244  53.118  1.00                  
ATOM   1070 3HG2 THR A  72      33.695  42.194  52.253  1.00                  
ATOM   1071  OG1 THR A  72      35.568  40.360  52.309  1.00                  
ATOM   1072  HG1 THR A  72      35.256  40.240  51.407  1.00                  
ATOM   1073  C   THR A  72      35.807  40.008  55.246  1.00                  
ATOM   1074  O   THR A  72      36.948  40.364  55.530  1.00                  
ATOM   1075  N   ALA A  73      35.390  38.763  55.512  1.00                  
ATOM   1076  H   ALA A  73      34.436  38.518  55.319  1.00                  
ATOM   1077  CA  ALA A  73      36.261  37.737  56.102  1.00                  
ATOM   1078  HA  ALA A  73      36.681  38.136  57.027  1.00                  
ATOM   1079  CB  ALA A  73      35.398  36.520  56.454  1.00                  
ATOM   1080  HB1 ALA A  73      36.019  35.760  56.930  1.00                  
ATOM   1081  HB2 ALA A  73      34.612  36.810  57.152  1.00                  
ATOM   1082  HB3 ALA A  73      34.950  36.096  55.556  1.00                  
ATOM   1083  C   ALA A  73      37.454  37.337  55.211  1.00                  
ATOM   1084  O   ALA A  73      38.562  37.177  55.705  1.00                  
ATOM   1085  N   ALA A  74      37.247  37.256  53.893  1.00                  
ATOM   1086  H   ALA A  74      36.318  37.419  53.545  1.00                  
ATOM   1087  CA  ALA A  74      38.316  37.122  52.895  1.00                  
ATOM   1088  HA  ALA A  74      39.080  36.447  53.285  1.00                  
ATOM   1089  CB  ALA A  74      37.701  36.484  51.641  1.00                  
ATOM   1090  HB1 ALA A  74      38.484  36.284  50.909  1.00                  
ATOM   1091  HB2 ALA A  74      37.221  35.539  51.899  1.00                  
ATOM   1092  HB3 ALA A  74      36.965  37.157  51.200  1.00                  
ATOM   1093  C   ALA A  74      39.019  38.461  52.590  1.00                  
ATOM   1094  O   ALA A  74      39.634  38.629  51.540  1.00                  
ATOM   1095  N   GLY A  75      38.850  39.439  53.480  1.00                  
ATOM   1096  H   GLY A  75      38.371  39.224  54.344  1.00                  
ATOM   1097  CA  GLY A  75      39.227  40.823  53.286  1.00                  
ATOM   1098  HA1 GLY A  75      39.006  41.385  54.193  1.00                  
ATOM   1099  HA2 GLY A  75      38.624  41.233  52.475  1.00                  
ATOM   1100  C   GLY A  75      40.718  40.975  52.970  1.00                  
ATOM   1101  O   GLY A  75      41.641  40.545  53.693  1.00                  
ATOM   1102  N   ASN A  76      40.936  41.719  51.892  1.00                  
ATOM   1103  H   ASN A  76      40.153  41.931  51.292  1.00                  
ATOM   1104  CA  ASN A  76      42.263  42.045  51.412  1.00                  
ATOM   1105  HA  ASN A  76      42.754  41.111  51.125  1.00                  
ATOM   1106  CB  ASN A  76      42.149  42.938  50.163  1.00                  
ATOM   1107  HB1 ASN A  76      43.147  43.239  49.846  1.00                  
ATOM   1108  HB2 ASN A  76      41.587  43.841  50.399  1.00                  
ATOM   1109  CG  ASN A  76      41.491  42.255  48.971  1.00                  
ATOM   1110  OD1 ASN A  76      41.312  41.049  48.925  1.00                  
ATOM   1111  ND2 ASN A  76      41.099  43.006  47.977  1.00                  
ATOM   1112 1HD2 ASN A  76      41.362  43.982  47.962  1.00                  
ATOM   1113 2HD2 ASN A  76      40.754  42.504  47.163  1.00                  
ATOM   1114  C   ASN A  76      43.154  42.692  52.478  1.00                  
ATOM   1115  O   ASN A  76      44.358  42.545  52.388  1.00                  
ATOM   1116  N   ILE A  77      42.596  43.348  53.499  1.00                  
ATOM   1117  H   ILE A  77      41.597  43.457  53.485  1.00                  
ATOM   1118  CA  ILE A  77      43.353  43.915  54.622  1.00                  
ATOM   1119  HA  ILE A  77      43.993  44.704  54.225  1.00                  
ATOM   1120  CB  ILE A  77      42.410  44.537  55.688  1.00                  
ATOM   1121  HB  ILE A  77      42.045  43.733  56.331  1.00                  
ATOM   1122  CG2 ILE A  77      43.196  45.502  56.594  1.00                  
ATOM   1123 1HG2 ILE A  77      42.531  45.920  57.350  1.00                  
ATOM   1124 2HG2 ILE A  77      44.008  44.971  57.092  1.00                  
ATOM   1125 3HG2 ILE A  77      43.621  46.311  56.002  1.00                  
ATOM   1126  CG1 ILE A  77      41.130  45.213  55.149  1.00                  
ATOM   1127 1HG1 ILE A  77      40.521  45.516  56.002  1.00                  
ATOM   1128 2HG1 ILE A  77      40.562  44.482  54.577  1.00                  
ATOM   1129  CD1 ILE A  77      41.324  46.435  54.267  1.00                  
ATOM   1130  HD1 ILE A  77      41.742  47.243  54.862  1.00                  
ATOM   1131  HD2 ILE A  77      41.981  46.190  53.438  1.00                  
ATOM   1132  HD3 ILE A  77      40.360  46.760  53.877  1.00                  
ATOM   1133  C   ILE A  77      44.262  42.886  55.302  1.00                  
ATOM   1134  O   ILE A  77      45.470  43.097  55.394  1.00                  
ATOM   1135  N   GLY A  78      43.686  41.766  55.755  1.00                  
ATOM   1136  H   GLY A  78      42.705  41.611  55.571  1.00                  
ATOM   1137  CA  GLY A  78      44.442  40.716  56.430  1.00                  
ATOM   1138  HA1 GLY A  78      43.764  39.921  56.744  1.00                  
ATOM   1139  HA2 GLY A  78      44.952  41.121  57.306  1.00                  
ATOM   1140  C   GLY A  78      45.467  40.123  55.483  1.00                  
ATOM   1141  O   GLY A  78      46.655  40.154  55.805  1.00                  
ATOM   1142  N   GLN A  79      45.030  39.697  54.291  1.00                  
ATOM   1143  H   GLN A  79      44.043  39.739  54.070  1.00                  
ATOM   1144  CA  GLN A  79      45.960  38.994  53.388  1.00                  
ATOM   1145  HA  GLN A  79      46.351  38.127  53.913  1.00                  
ATOM   1146  CB  GLN A  79      45.148  38.485  52.185  1.00                  
ATOM   1147  HB1 GLN A  79      44.921  39.323  51.523  1.00                  
ATOM   1148  HB2 GLN A  79      44.197  38.082  52.541  1.00                  
ATOM   1149  CG  GLN A  79      45.883  37.394  51.389  1.00                  
ATOM   1150  HG1 GLN A  79      46.900  37.258  51.760  1.00                  
ATOM   1151  HG2 GLN A  79      45.941  37.698  50.344  1.00                  
ATOM   1152  CD  GLN A  79      45.152  36.058  51.438  1.00                  
ATOM   1153  OE1 GLN A  79      44.319  35.765  50.589  1.00                  
ATOM   1154  NE2 GLN A  79      45.420  35.226  52.420  1.00                  
ATOM   1155 1HE2 GLN A  79      46.067  35.471  53.190  1.00                  
ATOM   1156 2HE2 GLN A  79      44.928  34.358  52.448  1.00                  
ATOM   1157  C   GLN A  79      47.149  39.867  52.913  1.00                  
ATOM   1158  O   GLN A  79      48.293  39.407  52.838  1.00                  
ATOM   1159  N   VAL A  80      46.914  41.153  52.612  1.00                  
ATOM   1160  H   VAL A  80      45.970  41.528  52.679  1.00                  
ATOM   1161  CA  VAL A  80      48.021  42.057  52.275  1.00                  
ATOM   1162  HA  VAL A  80      48.677  41.512  51.600  1.00                  
ATOM   1163  CB  VAL A  80      47.667  43.366  51.523  1.00                  
ATOM   1164  HB  VAL A  80      48.614  43.782  51.175  1.00                  
ATOM   1165  CG1 VAL A  80      46.842  43.117  50.253  1.00                  
ATOM   1166 1HG1 VAL A  80      46.622  44.064  49.761  1.00                  
ATOM   1167 2HG1 VAL A  80      47.414  42.498  49.569  1.00                  
ATOM   1168 3HG1 VAL A  80      45.911  42.614  50.489  1.00                  
ATOM   1169  CG2 VAL A  80      47.034  44.476  52.373  1.00                  
ATOM   1170 1HG2 VAL A  80      46.778  45.315  51.727  1.00                  
ATOM   1171 2HG2 VAL A  80      46.141  44.114  52.874  1.00                  
ATOM   1172 3HG2 VAL A  80      47.749  44.821  53.120  1.00                  
ATOM   1173  C   VAL A  80      48.902  42.372  53.474  1.00                  
ATOM   1174  O   VAL A  80      50.115  42.471  53.299  1.00                  
ATOM   1175  N   SER A  81      48.341  42.496  54.680  1.00                  
ATOM   1176  H   SER A  81      47.332  42.446  54.775  1.00                  
ATOM   1177  CA  SER A  81      49.166  42.712  55.870  1.00                  
ATOM   1178  HA  SER A  81      49.814  43.565  55.674  1.00                  
ATOM   1179  CB  SER A  81      48.303  43.080  57.090  1.00                  
ATOM   1180  HB1 SER A  81      47.657  43.916  56.820  1.00                  
ATOM   1181  HB2 SER A  81      48.965  43.411  57.892  1.00                  
ATOM   1182  OG  SER A  81      47.499  42.026  57.591  1.00                  
ATOM   1183  HG  SER A  81      47.215  41.438  56.869  1.00                  
ATOM   1184  C   SER A  81      50.090  41.532  56.186  1.00                  
ATOM   1185  O   SER A  81      51.249  41.760  56.520  1.00                  
ATOM   1186  N   GLU A  82      49.626  40.286  56.018  1.00                  
ATOM   1187  H   GLU A  82      48.656  40.141  55.754  1.00                  
ATOM   1188  CA  GLU A  82      50.481  39.109  56.188  1.00                  
ATOM   1189  HA  GLU A  82      51.032  39.248  57.113  1.00                  
ATOM   1190  CB  GLU A  82      49.666  37.812  56.412  1.00                  
ATOM   1191  HB1 GLU A  82      49.035  37.967  57.288  1.00                  
ATOM   1192  HB2 GLU A  82      50.362  37.005  56.638  1.00                  
ATOM   1193  CG  GLU A  82      48.770  37.376  55.240  1.00                  
ATOM   1194  HG1 GLU A  82      49.396  37.145  54.376  1.00                  
ATOM   1195  HG2 GLU A  82      48.159  38.233  54.999  1.00                  
ATOM   1196  CD  GLU A  82      47.834  36.186  55.526  1.00                  
ATOM   1197  OE1 GLU A  82      46.989  35.895  54.638  1.00                  
ATOM   1198  OE2 GLU A  82      47.939  35.584  56.618  1.00                  
ATOM   1199  C   GLU A  82      51.538  38.982  55.081  1.00                  
ATOM   1200  O   GLU A  82      52.711  38.768  55.385  1.00                  
ATOM   1201  N   ALA A  83      51.186  39.241  53.813  1.00                  
ATOM   1202  H   ALA A  83      50.210  39.392  53.581  1.00                  
ATOM   1203  CA  ALA A  83      52.191  39.224  52.747  1.00                  
ATOM   1204  HA  ALA A  83      52.666  38.241  52.739  1.00                  
ATOM   1205  CB  ALA A  83      51.468  39.417  51.408  1.00                  
ATOM   1206  HB1 ALA A  83      52.188  39.337  50.593  1.00                  
ATOM   1207  HB2 ALA A  83      50.706  38.647  51.286  1.00                  
ATOM   1208  HB3 ALA A  83      50.997  40.400  51.375  1.00                  
ATOM   1209  C   ALA A  83      53.313  40.264  52.941  1.00                  
ATOM   1210  O   ALA A  83      54.497  39.962  52.773  1.00                  
ATOM   1211  N   LEU A  84      52.958  41.495  53.327  1.00                  
ATOM   1212  H   LEU A  84      51.973  41.691  53.461  1.00                  
ATOM   1213  CA  LEU A  84      53.936  42.543  53.624  1.00                  
ATOM   1214  HA  LEU A  84      54.626  42.643  52.783  1.00                  
ATOM   1215  CB  LEU A  84      53.199  43.877  53.853  1.00                  
ATOM   1216  HB1 LEU A  84      53.734  44.442  54.619  1.00                  
ATOM   1217  HB2 LEU A  84      52.194  43.700  54.238  1.00                  
ATOM   1218  CG  LEU A  84      53.132  44.786  52.613  1.00                  
ATOM   1219  HG  LEU A  84      54.146  45.039  52.333  1.00                  
ATOM   1220  CD1 LEU A  84      52.426  44.197  51.396  1.00                  
ATOM   1221 1HD1 LEU A  84      52.450  44.912  50.574  1.00                  
ATOM   1222 2HD1 LEU A  84      52.934  43.288  51.071  1.00                  
ATOM   1223 3HD1 LEU A  84      51.394  43.956  51.634  1.00                  
ATOM   1224  CD2 LEU A  84      52.440  46.094  52.973  1.00                  
ATOM   1225 1HD2 LEU A  84      52.940  46.558  53.823  1.00                  
ATOM   1226 2HD2 LEU A  84      52.500  46.761  52.117  1.00                  
ATOM   1227 3HD2 LEU A  84      51.395  45.910  53.222  1.00                  
ATOM   1228  C   LEU A  84      54.785  42.231  54.856  1.00                  
ATOM   1229  O   LEU A  84      55.979  42.529  54.848  1.00                  
ATOM   1230  N   LEU A  85      54.186  41.671  55.916  1.00                  
ATOM   1231  H   LEU A  85      53.194  41.465  55.879  1.00                  
ATOM   1232  CA  LEU A  85      54.939  41.331  57.122  1.00                  
ATOM   1233  HA  LEU A  85      55.565  42.200  57.336  1.00                  
ATOM   1234  CB  LEU A  85      54.035  41.196  58.365  1.00                  
ATOM   1235  HB1 LEU A  85      53.261  41.958  58.281  1.00                  
ATOM   1236  HB2 LEU A  85      54.623  41.455  59.244  1.00                  
ATOM   1237  CG  LEU A  85      53.361  39.841  58.649  1.00                  
ATOM   1238  HG  LEU A  85      53.049  39.396  57.718  1.00                  
ATOM   1239  CD1 LEU A  85      54.271  38.855  59.382  1.00                  
ATOM   1240 1HD1 LEU A  85      53.729  37.933  59.587  1.00                  
ATOM   1241 2HD1 LEU A  85      55.142  38.608  58.783  1.00                  
ATOM   1242 3HD1 LEU A  85      54.593  39.289  60.326  1.00                  
ATOM   1243  CD2 LEU A  85      52.129  40.056  59.536  1.00                  
ATOM   1244 1HD2 LEU A  85      51.632  39.102  59.708  1.00                  
ATOM   1245 2HD2 LEU A  85      52.433  40.477  60.495  1.00                  
ATOM   1246 3HD2 LEU A  85      51.430  40.734  59.047  1.00                  
ATOM   1247  C   LEU A  85      55.950  40.197  56.881  1.00                  
ATOM   1248  O   LEU A  85      57.073  40.263  57.385  1.00                  
ATOM   1249  N   GLU A  86      55.601  39.223  56.030  1.00                  
ATOM   1250  H   GLU A  86      54.644  39.191  55.689  1.00                  
ATOM   1251  CA  GLU A  86      56.542  38.204  55.557  1.00                  
ATOM   1252  HA  GLU A  86      57.015  37.757  56.433  1.00                  
ATOM   1253  CB  GLU A  86      55.809  37.081  54.807  1.00                  
ATOM   1254  HB1 GLU A  86      55.346  37.476  53.903  1.00                  
ATOM   1255  HB2 GLU A  86      55.031  36.669  55.451  1.00                  
ATOM   1256  CG  GLU A  86      56.795  35.956  54.438  1.00                  
ATOM   1257  HG1 GLU A  86      57.321  35.651  55.345  1.00                  
ATOM   1258  HG2 GLU A  86      57.536  36.343  53.737  1.00                  
ATOM   1259  CD  GLU A  86      56.114  34.743  53.801  1.00                  
ATOM   1260  OE1 GLU A  86      55.403  34.938  52.792  1.00                  
ATOM   1261  OE2 GLU A  86      56.352  33.621  54.305  1.00                  
ATOM   1262  C   GLU A  86      57.669  38.803  54.703  1.00                  
ATOM   1263  O   GLU A  86      58.842  38.579  55.007  1.00                  
ATOM   1264  N   GLN A  87      57.345  39.616  53.695  1.00                  
ATOM   1265  H   GLN A  87      56.363  39.725  53.466  1.00                  
ATOM   1266  CA  GLN A  87      58.337  40.249  52.815  1.00                  
ATOM   1267  HA  GLN A  87      58.959  39.456  52.398  1.00                  
ATOM   1268  CB  GLN A  87      57.596  40.926  51.642  1.00                  
ATOM   1269  HB1 GLN A  87      56.954  41.705  52.057  1.00                  
ATOM   1270  HB2 GLN A  87      56.949  40.186  51.168  1.00                  
ATOM   1271  CG  GLN A  87      58.492  41.557  50.562  1.00                  
ATOM   1272  HG1 GLN A  87      59.141  42.311  51.007  1.00                  
ATOM   1273  HG2 GLN A  87      57.860  42.076  49.849  1.00                  
ATOM   1274  CD  GLN A  87      59.359  40.596  49.751  1.00                  
ATOM   1275  OE1 GLN A  87      59.251  39.381  49.806  1.00                  
ATOM   1276  NE2 GLN A  87      60.265  41.119  48.961  1.00                  
ATOM   1277 1HE2 GLN A  87      60.301  42.138  48.833  1.00                  
ATOM   1278 2HE2 GLN A  87      60.818  40.492  48.417  1.00                  
ATOM   1279  C   GLN A  87      59.289  41.217  53.539  1.00                  
ATOM   1280  O   GLN A  87      60.417  41.440  53.096  1.00                  
ATOM   1281  N   LEU A  88      58.870  41.767  54.685  1.00                  
ATOM   1282  H   LEU A  88      57.901  41.619  54.938  1.00                  
ATOM   1283  CA  LEU A  88      59.704  42.590  55.566  1.00                  
ATOM   1284  HA  LEU A  88      60.590  42.890  55.010  1.00                  
ATOM   1285  CB  LEU A  88      58.937  43.866  55.960  1.00                  
ATOM   1286  HB1 LEU A  88      59.422  44.341  56.814  1.00                  
ATOM   1287  HB2 LEU A  88      57.926  43.594  56.265  1.00                  
ATOM   1288  CG  LEU A  88      58.881  44.894  54.813  1.00                  
ATOM   1289  HG  LEU A  88      58.540  44.415  53.895  1.00                  
ATOM   1290  CD1 LEU A  88      57.898  46.007  55.161  1.00                  
ATOM   1291 1HD1 LEU A  88      57.898  46.748  54.365  1.00                  
ATOM   1292 2HD1 LEU A  88      56.900  45.583  55.260  1.00                  
ATOM   1293 3HD1 LEU A  88      58.183  46.483  56.099  1.00                  
ATOM   1294  CD2 LEU A  88      60.246  45.551  54.560  1.00                  
ATOM   1295 1HD2 LEU A  88      60.147  46.328  53.804  1.00                  
ATOM   1296 2HD2 LEU A  88      60.626  45.992  55.481  1.00                  
ATOM   1297 3HD2 LEU A  88      60.956  44.813  54.188  1.00                  
ATOM   1298  C   LEU A  88      60.277  41.836  56.771  1.00                  
ATOM   1299  O   LEU A  88      60.957  42.447  57.597  1.00                  
ATOM   1300  N   GLY A  89      60.036  40.529  56.895  1.00                  
ATOM   1301  H   GLY A  89      59.455  40.084  56.190  1.00                  
ATOM   1302  CA  GLY A  89      60.536  39.674  57.977  1.00                  
ATOM   1303  HA1 GLY A  89      61.605  39.513  57.846  1.00                  
ATOM   1304  HA2 GLY A  89      60.028  38.712  57.914  1.00                  
ATOM   1305  C   GLY A  89      60.297  40.241  59.377  1.00                  
ATOM   1306  O   GLY A  89      61.133  40.073  60.262  1.00                  
ATOM   1307  N   SER A  90      59.184  40.957  59.552  1.00                  
ATOM   1308  H   SER A  90      58.518  40.958  58.785  1.00                  
ATOM   1309  CA  SER A  90      58.932  41.868  60.672  1.00                  
ATOM   1310  HA  SER A  90      59.659  41.700  61.466  1.00                  
ATOM   1311  CB  SER A  90      59.047  43.334  60.227  1.00                  
ATOM   1312  HB1 SER A  90      58.687  43.977  61.032  1.00                  
ATOM   1313  HB2 SER A  90      58.430  43.501  59.342  1.00                  
ATOM   1314  OG  SER A  90      60.388  43.679  59.942  1.00                  
ATOM   1315  HG  SER A  90      60.666  43.178  59.151  1.00                  
ATOM   1316  C   SER A  90      57.541  41.594  61.228  1.00                  
ATOM   1317  O   SER A  90      56.564  42.165  60.754  1.00                  
ATOM   1318  N   ASP A  91      57.473  40.685  62.202  1.00                  
ATOM   1319  H   ASP A  91      58.339  40.250  62.476  1.00                  
ATOM   1320  CA  ASP A  91      56.251  40.113  62.790  1.00                  
ATOM   1321  HA  ASP A  91      55.858  39.352  62.118  1.00                  
ATOM   1322  CB  ASP A  91      56.666  39.407  64.090  1.00                  
ATOM   1323  HB1 ASP A  91      57.063  40.146  64.788  1.00                  
ATOM   1324  HB2 ASP A  91      57.471  38.703  63.866  1.00                  
ATOM   1325  CG  ASP A  91      55.517  38.649  64.754  1.00                  
ATOM   1326  OD1 ASP A  91      55.406  37.434  64.480  1.00                  
ATOM   1327  OD2 ASP A  91      54.812  39.274  65.576  1.00                  
ATOM   1328  C   ASP A  91      55.110  41.126  63.044  1.00                  
ATOM   1329  O   ASP A  91      53.944  40.892  62.721  1.00                  
ATOM   1330  N   PHE A  92      55.460  42.282  63.610  1.00                  
ATOM   1331  H   PHE A  92      56.436  42.421  63.810  1.00                  
ATOM   1332  CA  PHE A  92      54.499  43.195  64.210  1.00                  
ATOM   1333  HA  PHE A  92      53.745  42.591  64.719  1.00                  
ATOM   1334  CB  PHE A  92      55.216  44.046  65.277  1.00                  
ATOM   1335  HB1 PHE A  92      54.461  44.546  65.885  1.00                  
ATOM   1336  HB2 PHE A  92      55.789  44.824  64.771  1.00                  
ATOM   1337  CG  PHE A  92      56.167  43.307  66.210  1.00                  
ATOM   1338  CD1 PHE A  92      55.798  42.082  66.800  1.00                  
ATOM   1339  HD1 PHE A  92      54.831  41.639  66.594  1.00                  
ATOM   1340  CE1 PHE A  92      56.704  41.390  67.621  1.00                  
ATOM   1341  HE1 PHE A  92      56.416  40.430  68.029  1.00                  
ATOM   1342  CZ  PHE A  92      57.977  41.927  67.879  1.00                  
ATOM   1343  HZ  PHE A  92      58.670  41.384  68.506  1.00                  
ATOM   1344  CE2 PHE A  92      58.347  43.154  67.304  1.00                  
ATOM   1345  HE2 PHE A  92      59.328  43.562  67.492  1.00                  
ATOM   1346  CD2 PHE A  92      57.446  43.839  66.469  1.00                  
ATOM   1347  HD2 PHE A  92      57.741  44.773  66.013  1.00                  
ATOM   1348  C   PHE A  92      53.786  44.103  63.207  1.00                  
ATOM   1349  O   PHE A  92      54.371  45.018  62.624  1.00                  
ATOM   1350  N   THR A  93      52.468  43.940  63.119  1.00                  
ATOM   1351  H   THR A  93      52.041  43.176  63.625  1.00                  
ATOM   1352  CA  THR A  93      51.581  44.873  62.425  1.00                  
ATOM   1353  HA  THR A  93      52.120  45.795  62.210  1.00                  
ATOM   1354  CB  THR A  93      51.097  44.296  61.082  1.00                  
ATOM   1355  HB  THR A  93      50.371  44.987  60.652  1.00                  
ATOM   1356  CG2 THR A  93      52.227  44.112  60.072  1.00                  
ATOM   1357 1HG2 THR A  93      51.815  43.770  59.123  1.00                  
ATOM   1358 2HG2 THR A  93      52.744  45.058  59.919  1.00                  
ATOM   1359 3HG2 THR A  93      52.945  43.375  60.435  1.00                  
ATOM   1360  OG1 THR A  93      50.473  43.046  61.240  1.00                  
ATOM   1361  HG1 THR A  93      51.152  42.401  61.469  1.00                  
ATOM   1362  C   THR A  93      50.399  45.236  63.315  1.00                  
ATOM   1363  O   THR A  93      49.975  44.469  64.179  1.00                  
ATOM   1364  N   LEU A  94      49.890  46.451  63.133  1.00                  
ATOM   1365  H   LEU A  94      50.312  47.045  62.438  1.00                  
ATOM   1366  CA  LEU A  94      48.773  46.998  63.890  1.00                  
ATOM   1367  HA  LEU A  94      48.075  46.191  64.120  1.00                  
ATOM   1368  CB  LEU A  94      49.304  47.599  65.208  1.00                  
ATOM   1369  HB1 LEU A  94      50.040  48.368  64.970  1.00                  
ATOM   1370  HB2 LEU A  94      49.815  46.812  65.766  1.00                  
ATOM   1371  CG  LEU A  94      48.220  48.216  66.108  1.00                  
ATOM   1372  HG  LEU A  94      47.733  49.037  65.582  1.00                  
ATOM   1373  CD1 LEU A  94      47.160  47.197  66.528  1.00                  
ATOM   1374 1HD1 LEU A  94      46.469  47.655  67.235  1.00                  
ATOM   1375 2HD1 LEU A  94      46.585  46.872  65.664  1.00                  
ATOM   1376 3HD1 LEU A  94      47.633  46.334  66.997  1.00                  
ATOM   1377  CD2 LEU A  94      48.866  48.779  67.374  1.00                  
ATOM   1378 1HD2 LEU A  94      48.107  49.250  67.997  1.00                  
ATOM   1379 2HD2 LEU A  94      49.348  47.978  67.934  1.00                  
ATOM   1380 3HD2 LEU A  94      49.611  49.527  67.104  1.00                  
ATOM   1381  C   LEU A  94      48.075  48.040  63.015  1.00                  
ATOM   1382  O   LEU A  94      48.618  49.113  62.746  1.00                  
ATOM   1383  N   ALA A  95      46.885  47.707  62.531  1.00                  
ATOM   1384  H   ALA A  95      46.492  46.815  62.787  1.00                  
ATOM   1385  CA  ALA A  95      46.173  48.500  61.542  1.00                  
ATOM   1386  HA  ALA A  95      46.799  49.329  61.209  1.00                  
ATOM   1387  CB  ALA A  95      45.907  47.625  60.311  1.00                  
ATOM   1388  HB1 ALA A  95      45.388  48.207  59.549  1.00                  
ATOM   1389  HB2 ALA A  95      46.848  47.268  59.893  1.00                  
ATOM   1390  HB3 ALA A  95      45.285  46.769  60.579  1.00                  
ATOM   1391  C   ALA A  95      44.896  49.096  62.132  1.00                  
ATOM   1392  O   ALA A  95      43.897  48.400  62.310  1.00                  
ATOM   1393  N   CYS A  96      44.943  50.395  62.424  1.00                  
ATOM   1394  H   CYS A  96      45.817  50.877  62.289  1.00                  
ATOM   1395  CA  CYS A  96      43.881  51.109  63.123  1.00                  
ATOM   1396  HA  CYS A  96      42.978  50.496  63.150  1.00                  
ATOM   1397  CB  CYS A  96      44.314  51.351  64.582  1.00                  
ATOM   1398  HB1 CYS A  96      43.535  51.915  65.099  1.00                  
ATOM   1399  HB2 CYS A  96      45.229  51.946  64.593  1.00                  
ATOM   1400  SG  CYS A  96      44.592  49.787  65.462  1.00                  
ATOM   1401  HG  CYS A  96      44.926  50.316  66.644  1.00                  
ATOM   1402  C   CYS A  96      43.512  52.436  62.428  1.00                  
ATOM   1403  O   CYS A  96      43.963  53.490  62.864  1.00                  
ATOM   1404  N   PRO A  97      42.708  52.411  61.351  1.00                  
ATOM   1405  CD  PRO A  97      42.420  51.207  60.572  1.00                  
ATOM   1406  HD1 PRO A  97      41.570  50.690  61.010  1.00                  
ATOM   1407  HD2 PRO A  97      43.273  50.538  60.502  1.00                  
ATOM   1408  CG  PRO A  97      42.056  51.688  59.178  1.00                  
ATOM   1409  HG1 PRO A  97      41.411  50.981  58.655  1.00                  
ATOM   1410  HG2 PRO A  97      42.957  51.902  58.601  1.00                  
ATOM   1411  CB  PRO A  97      41.332  52.974  59.523  1.00                  
ATOM   1412  HB1 PRO A  97      40.341  52.694  59.881  1.00                  
ATOM   1413  HB2 PRO A  97      41.290  53.646  58.665  1.00                  
ATOM   1414  CA  PRO A  97      42.122  53.590  60.682  1.00                  
ATOM   1415  HA  PRO A  97      42.951  54.158  60.262  1.00                  
ATOM   1416  C   PRO A  97      41.268  54.587  61.508  1.00                  
ATOM   1417  O   PRO A  97      40.398  55.256  60.948  1.00                  
ATOM   1418  N   ALA A  98      41.458  54.667  62.828  1.00                  
ATOM   1419  H   ALA A  98      42.291  54.227  63.197  1.00                  
ATOM   1420  CA  ALA A  98      40.604  55.361  63.796  1.00                  
ATOM   1421  HA  ALA A  98      39.594  54.967  63.679  1.00                  
ATOM   1422  CB  ALA A  98      41.078  54.969  65.204  1.00                  
ATOM   1423  HB1 ALA A  98      40.428  55.436  65.945  1.00                  
ATOM   1424  HB2 ALA A  98      41.038  53.887  65.323  1.00                  
ATOM   1425  HB3 ALA A  98      42.101  55.315  65.358  1.00                  
ATOM   1426  C   ALA A  98      40.520  56.893  63.632  1.00                  
ATOM   1427  O   ALA A  98      41.423  57.631  64.027  1.00                  
ATOM   1428  N   PHE A  99      39.393  57.378  63.103  1.00                  
ATOM   1429  H   PHE A  99      38.706  56.726  62.757  1.00                  
ATOM   1430  CA  PHE A  99      39.013  58.794  63.187  1.00                  
ATOM   1431  HA  PHE A  99      39.846  59.381  62.806  1.00                  
ATOM   1432  CB  PHE A  99      37.802  59.027  62.272  1.00                  
ATOM   1433  HB1 PHE A  99      36.934  58.508  62.682  1.00                  
ATOM   1434  HB2 PHE A  99      38.009  58.591  61.293  1.00                  
ATOM   1435  CG  PHE A  99      37.463  60.490  62.077  1.00                  
ATOM   1436  CD1 PHE A  99      38.070  61.221  61.038  1.00                  
ATOM   1437  HD1 PHE A  99      38.748  60.727  60.356  1.00                  
ATOM   1438  CE1 PHE A  99      37.804  62.595  60.892  1.00                  
ATOM   1439  HE1 PHE A  99      38.273  63.153  60.097  1.00                  
ATOM   1440  CZ  PHE A  99      36.933  63.240  61.785  1.00                  
ATOM   1441  HZ  PHE A  99      36.732  64.297  61.678  1.00                  
ATOM   1442  CE2 PHE A  99      36.321  62.512  62.818  1.00                  
ATOM   1443  HE2 PHE A  99      35.656  63.001  63.514  1.00                  
ATOM   1444  CD2 PHE A  99      36.579  61.138  62.960  1.00                  
ATOM   1445  HD2 PHE A  99      36.111  60.585  63.764  1.00                  
ATOM   1446  C   PHE A  99      38.707  59.200  64.646  1.00                  
ATOM   1447  O   PHE A  99      38.086  58.415  65.365  1.00                  
ATOM   1448  N   PRO A 100      39.090  60.411  65.100  1.00                  
ATOM   1449  CD  PRO A 100      39.938  61.369  64.402  1.00                  
ATOM   1450  HD1 PRO A 100      39.368  61.855  63.612  1.00                  
ATOM   1451  HD2 PRO A 100      40.825  60.890  63.989  1.00                  
ATOM   1452  CG  PRO A 100      40.349  62.402  65.446  1.00                  
ATOM   1453  HG1 PRO A 100      40.515  63.382  65.000  1.00                  
ATOM   1454  HG2 PRO A 100      41.242  62.060  65.967  1.00                  
ATOM   1455  CB  PRO A 100      39.164  62.406  66.407  1.00                  
ATOM   1456  HB1 PRO A 100      38.382  63.045  65.997  1.00                  
ATOM   1457  HB2 PRO A 100      39.453  62.744  67.402  1.00                  
ATOM   1458  CA  PRO A 100      38.718  60.939  66.413  1.00                  
ATOM   1459  HA  PRO A 100      39.300  60.401  67.161  1.00                  
ATOM   1460  C   PRO A 100      37.231  60.760  66.758  1.00                  
ATOM   1461  O   PRO A 100      36.426  60.221  65.999  1.00                  
TER
END
