# Supplementary material for: Effective Identification of Bacterial Type III Secretion Signals Using Joint Element Features
Source: PLoS One. 2013 Apr 4;8(4):e59754. doi: 10.1371/journal.pone.0059754 (PMC3617162; doi:10.1371/journal.pone.0059754)
Supplement: Zip file S1 — Predicted 3D structure of T3S and non-T3S signal sequences. (ZIP) [file pone.0059754.s017.zip › Supplemental_Zip_FileS1.Predicted_structure/Pos/model62.pdb]

HEADER protein
METHOD
METHOD    The models are generated by I-TASSER which combines the
METHOD    methods of threading, ab initio modeling and structural
METHOD    refinement. The procedure is fully automated.
METHOD
METHOD    Please cite following articles when you use the I-TASSER server:
METHOD 1. Ambrish Roy, Alper Kucukural, Yang Zhang. I-TASSER: a unified
METHOD    platform for automated protein structure and function prediction.
METHOD    Nature Protocols, vol 5, 725-738 (2010). 
METHOD 2. Yang Zhang. I-TASSER server for protein 3D structure prediction.
METHOD    BMC Bioinformatics, vol 9, 40 (2008).
METHOD
MODEL  1
REMARK PARENT N/A (Threading alignments from the templates are below the Z-score cut-off)
ATOM      1  N   TYR A   1      60.345  43.924  47.597  1.00101.31           N
ATOM      2  CA  TYR A   1      59.925  45.056  46.739  1.00101.31           C
ATOM      3  CB  TYR A   1      59.947  44.593  45.268  1.00101.31           C
ATOM      4  CG  TYR A   1      59.872  45.767  44.349  1.00101.31           C
ATOM      5  CD1 TYR A   1      58.670  46.314  43.959  1.00101.31           C
ATOM      6  CD2 TYR A   1      61.037  46.316  43.862  1.00101.31           C
ATOM      7  CE1 TYR A   1      58.631  47.395  43.109  1.00101.31           C
ATOM      8  CE2 TYR A   1      61.005  47.396  43.012  1.00101.31           C
ATOM      9  CZ  TYR A   1      59.803  47.933  42.632  1.00101.31           C
ATOM     10  OH  TYR A   1      59.772  49.038  41.757  1.00101.31           O
ATOM     11  C   TYR A   1      58.525  45.408  47.132  1.00101.31           C
ATOM     12  O   TYR A   1      57.949  46.359  46.604  1.00101.31           O
ATOM     13  N   ILE A   2      58.013  44.674  48.149  1.00257.62           N
ATOM     14  CA  ILE A   2      56.659  44.657  48.642  1.00257.62           C
ATOM     15  CB  ILE A   2      56.190  45.824  49.490  1.00257.62           C
ATOM     16  CG2 ILE A   2      56.998  45.806  50.795  1.00257.62           C
ATOM     17  CG1 ILE A   2      56.279  47.184  48.785  1.00257.62           C
ATOM     18  CD1 ILE A   2      57.664  47.825  48.882  1.00257.62           C
ATOM     19  C   ILE A   2      55.712  44.435  47.502  1.00257.62           C
ATOM     20  O   ILE A   2      55.765  45.101  46.470  1.00257.62           O
ATOM     21  N   ASN A   3      54.817  43.437  47.649  1.00 91.40           N
ATOM     22  CA  ASN A   3      53.916  43.166  46.569  1.00 91.40           C
ATOM     23  CB  ASN A   3      53.192  41.811  46.655  1.00 91.40           C
ATOM     24  CG  ASN A   3      54.159  40.742  46.156  1.00 91.40           C
ATOM     25  OD1 ASN A   3      54.082  39.578  46.542  1.00 91.40           O
ATOM     26  ND2 ASN A   3      55.093  41.153  45.261  1.00 91.40           N
ATOM     27  C   ASN A   3      52.896  44.250  46.494  1.00 91.40           C
ATOM     28  O   ASN A   3      52.165  44.529  47.442  1.00 91.40           O
ATOM     29  N   ARG A   4      52.883  44.927  45.337  1.00154.01           N
ATOM     30  CA  ARG A   4      51.974  45.984  45.032  1.00154.01           C
ATOM     31  CB  ARG A   4      52.505  46.939  43.962  1.00154.01           C
ATOM     32  CG  ARG A   4      53.625  47.799  44.535  1.00154.01           C
ATOM     33  CD  ARG A   4      54.203  48.800  43.547  1.00154.01           C
ATOM     34  NE  ARG A   4      55.088  49.696  44.335  1.00154.01           N
ATOM     35  CZ  ARG A   4      56.220  50.203  43.774  1.00154.01           C
ATOM     36  NH1 ARG A   4      56.557  49.863  42.499  1.00154.01           N
ATOM     37  NH2 ARG A   4      57.012  51.044  44.498  1.00154.01           N
ATOM     38  C   ARG A   4      50.614  45.489  44.651  1.00154.01           C
ATOM     39  O   ARG A   4      49.653  46.250  44.751  1.00154.01           O
ATOM     40  N   SER A   5      50.484  44.237  44.149  1.00107.87           N
ATOM     41  CA  SER A   5      49.181  43.803  43.710  1.00107.87           C
ATOM     42  CB  SER A   5      49.217  42.603  42.746  1.00107.87           C
ATOM     43  OG  SER A   5      49.854  42.973  41.529  1.00107.87           O
ATOM     44  C   SER A   5      48.360  43.410  44.907  1.00107.87           C
ATOM     45  O   SER A   5      48.233  42.237  45.249  1.00107.87           O
ATOM     46  N   ILE A   6      47.720  44.445  45.479  1.00130.63           N
ATOM     47  CA  ILE A   6      46.892  44.626  46.643  1.00130.63           C
ATOM     48  CB  ILE A   6      46.686  46.064  47.014  1.00130.63           C
ATOM     49  CG2 ILE A   6      48.063  46.646  47.375  1.00130.63           C
ATOM     50  CG1 ILE A   6      45.951  46.829  45.900  1.00130.63           C
ATOM     51  CD1 ILE A   6      45.440  48.200  46.337  1.00130.63           C
ATOM     52  C   ILE A   6      45.543  43.983  46.578  1.00130.63           C
ATOM     53  O   ILE A   6      44.764  44.163  47.515  1.00130.63           O
ATOM     54  N   SER A   7      45.138  43.421  45.421  1.00 62.35           N
ATOM     55  CA  SER A   7      43.832  42.818  45.343  1.00 62.35           C
ATOM     56  CB  SER A   7      43.622  42.018  44.044  1.00 62.35           C
ATOM     57  OG  SER A   7      44.528  40.928  43.978  1.00 62.35           O
ATOM     58  C   SER A   7      43.655  41.884  46.509  1.00 62.35           C
ATOM     59  O   SER A   7      42.628  41.932  47.185  1.00 62.35           O
ATOM     60  N   SER A   8      44.634  41.006  46.790  1.00 50.44           N
ATOM     61  CA  SER A   8      44.499  40.263  48.008  1.00 50.44           C
ATOM     62  CB  SER A   8      45.561  39.162  48.195  1.00 50.44           C
ATOM     63  OG  SER A   8      45.461  38.187  47.168  1.00 50.44           O
ATOM     64  C   SER A   8      44.745  41.294  49.068  1.00 50.44           C
ATOM     65  O   SER A   8      45.556  42.194  48.869  1.00 50.44           O
ATOM     66  N   GLN A   9      44.086  41.163  50.237  1.00172.90           N
ATOM     67  CA  GLN A   9      44.122  42.115  51.323  1.00172.90           C
ATOM     68  CB  GLN A   9      43.596  41.521  52.640  1.00172.90           C
ATOM     69  CG  GLN A   9      44.490  40.409  53.209  1.00172.90           C
ATOM     70  CD  GLN A   9      44.512  39.240  52.226  1.00172.90           C
ATOM     71  OE1 GLN A   9      43.530  38.522  52.060  1.00172.90           O
ATOM     72  NE2 GLN A   9      45.660  39.073  51.517  1.00172.90           N
ATOM     73  C   GLN A   9      45.527  42.589  51.572  1.00172.90           C
ATOM     74  O   GLN A   9      46.496  41.879  51.316  1.00172.90           O
ATOM     75  N   SER A  10      45.638  43.816  52.128  1.00104.50           N
ATOM     76  CA  SER A  10      46.853  44.567  52.331  1.00104.50           C
ATOM     77  CB  SER A  10      46.575  45.917  53.006  1.00104.50           C
ATOM     78  OG  SER A  10      45.561  46.609  52.290  1.00104.50           O
ATOM     79  C   SER A  10      47.766  43.817  53.252  1.00104.50           C
ATOM     80  O   SER A  10      48.942  44.152  53.384  1.00104.50           O
ATOM     81  N   SER A  11      47.250  42.753  53.883  1.00 51.41           N
ATOM     82  CA  SER A  11      47.975  42.022  54.875  1.00 51.41           C
ATOM     83  CB  SER A  11      47.183  40.799  55.361  1.00 51.41           C
ATOM     84  OG  SER A  11      45.969  41.236  55.957  1.00 51.41           O
ATOM     85  C   SER A  11      49.297  41.546  54.346  1.00 51.41           C
ATOM     86  O   SER A  11      50.269  41.496  55.097  1.00 51.41           O
ATOM     87  N   ILE A  12      49.400  41.187  53.054  1.00 47.16           N
ATOM     88  CA  ILE A  12      50.669  40.699  52.590  1.00 47.16           C
ATOM     89  CB  ILE A  12      50.667  40.192  51.175  1.00 47.16           C
ATOM     90  CG2 ILE A  12      50.291  41.345  50.228  1.00 47.16           C
ATOM     91  CG1 ILE A  12      52.030  39.537  50.883  1.00 47.16           C
ATOM     92  CD1 ILE A  12      52.046  38.652  49.640  1.00 47.16           C
ATOM     93  C   ILE A  12      51.716  41.768  52.691  1.00 47.16           C
ATOM     94  O   ILE A  12      52.838  41.500  53.115  1.00 47.16           O
ATOM     95  N   GLY A  13      51.392  43.009  52.286  1.00 25.73           N
ATOM     96  CA  GLY A  13      52.345  44.081  52.326  1.00 25.73           C
ATOM     97  C   GLY A  13      52.688  44.396  53.748  1.00 25.73           C
ATOM     98  O   GLY A  13      53.840  44.686  54.073  1.00 25.73           O
ATOM     99  N   THR A  14      51.672  44.360  54.629  1.00 42.27           N
ATOM    100  CA  THR A  14      51.847  44.706  56.007  1.00 42.27           C
ATOM    101  CB  THR A  14      50.550  44.658  56.760  1.00 42.27           C
ATOM    102  OG1 THR A  14      49.604  45.521  56.143  1.00 42.27           O
ATOM    103  CG2 THR A  14      50.803  45.117  58.207  1.00 42.27           C
ATOM    104  C   THR A  14      52.817  43.744  56.616  1.00 42.27           C
ATOM    105  O   THR A  14      53.708  44.147  57.362  1.00 42.27           O
ATOM    106  N   GLU A  15      52.682  42.444  56.292  1.00 72.89           N
ATOM    107  CA  GLU A  15      53.584  41.454  56.809  1.00 72.89           C
ATOM    108  CB  GLU A  15      53.252  40.021  56.361  1.00 72.89           C
ATOM    109  CG  GLU A  15      52.215  39.323  57.236  1.00 72.89           C
ATOM    110  CD  GLU A  15      52.976  38.785  58.439  1.00 72.89           C
ATOM    111  OE1 GLU A  15      54.093  39.306  58.710  1.00 72.89           O
ATOM    112  OE2 GLU A  15      52.463  37.842  59.100  1.00 72.89           O
ATOM    113  C   GLU A  15      54.962  41.756  56.320  1.00 72.89           C
ATOM    114  O   GLU A  15      55.932  41.591  57.058  1.00 72.89           O
ATOM    115  N   SER A  16      55.089  42.213  55.061  1.00 35.70           N
ATOM    116  CA  SER A  16      56.385  42.465  54.495  1.00 35.70           C
ATOM    117  CB  SER A  16      56.308  42.981  53.043  1.00 35.70           C
ATOM    118  OG  SER A  16      55.657  42.035  52.206  1.00 35.70           O
ATOM    119  C   SER A  16      57.075  43.528  55.302  1.00 35.70           C
ATOM    120  O   SER A  16      58.272  43.432  55.577  1.00 35.70           O
ATOM    121  N   PHE A  17      56.336  44.583  55.698  1.00 76.85           N
ATOM    122  CA  PHE A  17      56.924  45.677  56.419  1.00 76.85           C
ATOM    123  CB  PHE A  17      55.941  46.826  56.707  1.00 76.85           C
ATOM    124  CG  PHE A  17      55.443  47.413  55.434  1.00 76.85           C
ATOM    125  CD1 PHE A  17      56.279  48.121  54.602  1.00 76.85           C
ATOM    126  CD2 PHE A  17      54.113  47.288  55.089  1.00 76.85           C
ATOM    127  CE1 PHE A  17      55.798  48.667  53.435  1.00 76.85           C
ATOM    128  CE2 PHE A  17      53.628  47.833  53.926  1.00 76.85           C
ATOM    129  CZ  PHE A  17      54.474  48.523  53.092  1.00 76.85           C
ATOM    130  C   PHE A  17      57.400  45.232  57.764  1.00 76.85           C
ATOM    131  O   PHE A  17      58.513  45.549  58.177  1.00 76.85           O
ATOM    132  N   HIS A  18      56.549  44.495  58.495  1.00 72.88           N
ATOM    133  CA  HIS A  18      56.865  44.103  59.835  1.00 72.88           C
ATOM    134  ND1 HIS A  18      54.948  45.853  61.430  1.00 72.88           N
ATOM    135  CG  HIS A  18      54.676  44.717  60.702  1.00 72.88           C
ATOM    136  CB  HIS A  18      55.639  43.576  60.586  1.00 72.88           C
ATOM    137  NE2 HIS A  18      52.963  46.170  60.481  1.00 72.88           N
ATOM    138  CD2 HIS A  18      53.457  44.924  60.131  1.00 72.88           C
ATOM    139  CE1 HIS A  18      53.894  46.689  61.263  1.00 72.88           C
ATOM    140  C   HIS A  18      57.994  43.132  59.842  1.00 72.88           C
ATOM    141  O   HIS A  18      58.828  43.160  60.746  1.00 72.88           O
ATOM    142  N   SER A  19      58.055  42.233  58.842  1.00 74.21           N
ATOM    143  CA  SER A  19      59.158  41.319  58.797  1.00 74.21           C
ATOM    144  CB  SER A  19      59.105  40.334  57.615  1.00 74.21           C
ATOM    145  OG  SER A  19      58.045  39.408  57.784  1.00 74.21           O
ATOM    146  C   SER A  19      60.402  42.125  58.609  1.00 74.21           C
ATOM    147  O   SER A  19      61.436  41.838  59.209  1.00 74.21           O
ATOM    148  N   ALA A  20      60.329  43.181  57.779  1.00 33.89           N
ATOM    149  CA  ALA A  20      61.504  43.953  57.508  1.00 33.89           C
ATOM    150  CB  ALA A  20      61.240  45.127  56.547  1.00 33.89           C
ATOM    151  C   ALA A  20      61.989  44.530  58.798  1.00 33.89           C
ATOM    152  O   ALA A  20      63.174  44.466  59.108  1.00 33.89           O
ATOM    153  N   GLN A  21      61.071  45.064  59.616  1.00 76.71           N
ATOM    154  CA  GLN A  21      61.448  45.713  60.834  1.00 76.71           C
ATOM    155  CB  GLN A  21      60.203  46.135  61.636  1.00 76.71           C
ATOM    156  CG  GLN A  21      59.140  46.889  60.827  1.00 76.71           C
ATOM    157  CD  GLN A  21      59.474  48.371  60.782  1.00 76.71           C
ATOM    158  OE1 GLN A  21      60.609  48.778  61.021  1.00 76.71           O
ATOM    159  NE2 GLN A  21      58.446  49.205  60.473  1.00 76.71           N
ATOM    160  C   GLN A  21      62.166  44.727  61.714  1.00 76.71           C
ATOM    161  O   GLN A  21      63.225  45.033  62.260  1.00 76.71           O
ATOM    162  N   SER A  22      61.593  43.515  61.875  1.00 48.02           N
ATOM    163  CA  SER A  22      62.091  42.523  62.793  1.00 48.02           C
ATOM    164  CB  SER A  22      61.102  41.370  63.020  1.00 48.02           C
ATOM    165  OG  SER A  22      59.896  41.885  63.560  1.00 48.02           O
ATOM    166  C   SER A  22      63.394  41.915  62.371  1.00 48.02           C
ATOM    167  O   SER A  22      64.366  41.955  63.125  1.00 48.02           O
ATOM    168  N   VAL A  23      63.446  41.341  61.151  1.00 37.45           N
ATOM    169  CA  VAL A  23      64.623  40.663  60.689  1.00 37.45           C
ATOM    170  CB  VAL A  23      64.463  40.084  59.308  1.00 37.45           C
ATOM    171  CG1 VAL A  23      63.386  38.989  59.377  1.00 37.45           C
ATOM    172  CG2 VAL A  23      64.131  41.208  58.309  1.00 37.45           C
ATOM    173  C   VAL A  23      65.723  41.667  60.656  1.00 37.45           C
ATOM    174  O   VAL A  23      66.851  41.385  61.054  1.00 37.45           O
ATOM    175  N   ALA A  24      65.394  42.886  60.200  1.00 68.44           N
ATOM    176  CA  ALA A  24      66.322  43.971  60.111  1.00 68.44           C
ATOM    177  CB  ALA A  24      65.762  45.259  59.486  1.00 68.44           C
ATOM    178  C   ALA A  24      66.788  44.325  61.483  1.00 68.44           C
ATOM    179  O   ALA A  24      67.832  44.950  61.623  1.00 68.44           O
ATOM    180  N   SER A  25      65.971  44.079  62.523  1.00 52.37           N
ATOM    181  CA  SER A  25      66.410  44.383  63.857  1.00 52.37           C
ATOM    182  CB  SER A  25      65.266  44.386  64.881  1.00 52.37           C
ATOM    183  OG  SER A  25      64.407  45.489  64.630  1.00 52.37           O
ATOM    184  C   SER A  25      67.486  43.433  64.298  1.00 52.37           C
ATOM    185  O   SER A  25      68.398  43.825  65.026  1.00 52.37           O
ATOM    186  N   SER A  26      67.407  42.147  63.898  1.00 70.29           N
ATOM    187  CA  SER A  26      68.454  41.239  64.272  1.00 70.29           C
ATOM    188  CB  SER A  26      68.178  39.778  63.867  1.00 70.29           C
ATOM    189  OG  SER A  26      68.150  39.649  62.455  1.00 70.29           O
ATOM    190  C   SER A  26      69.674  41.698  63.544  1.00 70.29           C
ATOM    191  O   SER A  26      70.786  41.664  64.068  1.00 70.29           O
ATOM    192  N   SER A  27      69.462  42.171  62.302  1.00 43.32           N
ATOM    193  CA  SER A  27      70.499  42.656  61.444  1.00 43.32           C
ATOM    194  CB  SER A  27      69.961  43.126  60.080  1.00 43.32           C
ATOM    195  OG  SER A  27      69.389  42.039  59.373  1.00 43.32           O
ATOM    196  C   SER A  27      71.142  43.846  62.081  1.00 43.32           C
ATOM    197  O   SER A  27      72.362  43.977  62.068  1.00 43.32           O
ATOM    198  N   VAL A  28      70.336  44.743  62.677  1.00114.69           N
ATOM    199  CA  VAL A  28      70.884  45.937  63.250  1.00114.69           C
ATOM    200  CB  VAL A  28      69.847  46.912  63.732  1.00114.69           C
ATOM    201  CG1 VAL A  28      69.360  46.520  65.133  1.00114.69           C
ATOM    202  CG2 VAL A  28      70.432  48.326  63.616  1.00114.69           C
ATOM    203  C   VAL A  28      71.786  45.532  64.379  1.00114.69           C
ATOM    204  O   VAL A  28      72.751  46.226  64.701  1.00114.69           O
ATOM    205  N   ARG A  29      71.446  44.410  65.046  1.00166.41           N
ATOM    206  CA  ARG A  29      72.247  43.871  66.108  1.00166.41           C
ATOM    207  CB  ARG A  29      71.584  42.649  66.775  1.00166.41           C
ATOM    208  CG  ARG A  29      70.188  42.937  67.336  1.00166.41           C
ATOM    209  CD  ARG A  29      69.586  41.798  68.165  1.00166.41           C
ATOM    210  NE  ARG A  29      69.478  40.583  67.306  1.00166.41           N
ATOM    211  CZ  ARG A  29      70.347  39.547  67.490  1.00166.41           C
ATOM    212  NH1 ARG A  29      71.320  39.643  68.444  1.00166.41           N
ATOM    213  NH2 ARG A  29      70.228  38.411  66.745  1.00166.41           N
ATOM    214  C   ARG A  29      73.562  43.418  65.531  1.00166.41           C
ATOM    215  O   ARG A  29      74.607  43.598  66.154  1.00166.41           O
ATOM    216  N   VAL A  30      73.527  42.782  64.337  1.00 50.41           N
ATOM    217  CA  VAL A  30      74.691  42.254  63.664  1.00 50.41           C
ATOM    218  CB  VAL A  30      74.335  41.408  62.474  1.00 50.41           C
ATOM    219  CG1 VAL A  30      75.632  40.945  61.791  1.00 50.41           C
ATOM    220  CG2 VAL A  30      73.427  40.254  62.935  1.00 50.41           C
ATOM    221  C   VAL A  30      75.608  43.352  63.183  1.00 50.41           C
ATOM    222  O   VAL A  30      76.817  43.300  63.401  1.00 50.41           O
ATOM    223  N   LEU A  31      75.057  44.381  62.508  1.00 67.66           N
ATOM    224  CA  LEU A  31      75.804  45.510  62.005  1.00 67.66           C
ATOM    225  CB  LEU A  31      76.502  46.326  63.111  1.00 67.66           C
ATOM    226  CG  LEU A  31      75.519  47.037  64.057  1.00 67.66           C
ATOM    227  CD1 LEU A  31      76.259  47.846  65.131  1.00 67.66           C
ATOM    228  CD2 LEU A  31      74.510  47.884  63.265  1.00 67.66           C
ATOM    229  C   LEU A  31      76.844  45.143  60.979  1.00 67.66           C
ATOM    230  O   LEU A  31      77.843  45.845  60.847  1.00 67.66           O
ATOM    231  N   SER A  32      76.648  44.061  60.198  1.00 33.72           N
ATOM    232  CA  SER A  32      77.617  43.744  59.180  1.00 33.72           C
ATOM    233  CB  SER A  32      77.508  42.301  58.657  1.00 33.72           C
ATOM    234  OG  SER A  32      78.496  42.061  57.664  1.00 33.72           O
ATOM    235  C   SER A  32      77.383  44.683  58.032  1.00 33.72           C
ATOM    236  O   SER A  32      76.281  45.199  57.853  1.00 33.72           O
ATOM    237  N   GLU A  33      78.428  44.936  57.216  1.00 93.92           N
ATOM    238  CA  GLU A  33      78.305  45.880  56.142  1.00 93.92           C
ATOM    239  CB  GLU A  33      79.626  46.179  55.422  1.00 93.92           C
ATOM    240  CG  GLU A  33      79.423  47.198  54.305  1.00 93.92           C
ATOM    241  CD  GLU A  33      78.690  48.373  54.937  1.00 93.92           C
ATOM    242  OE1 GLU A  33      79.210  48.930  55.941  1.00 93.92           O
ATOM    243  OE2 GLU A  33      77.590  48.719  54.430  1.00 93.92           O
ATOM    244  C   GLU A  33      77.335  45.388  55.114  1.00 93.92           C
ATOM    245  O   GLU A  33      76.560  46.166  54.562  1.00 93.92           O
ATOM    246  N   ALA A  34      77.352  44.078  54.823  1.00 30.44           N
ATOM    247  CA  ALA A  34      76.473  43.549  53.820  1.00 30.44           C
ATOM    248  CB  ALA A  34      76.663  42.040  53.597  1.00 30.44           C
ATOM    249  C   ALA A  34      75.066  43.769  54.281  1.00 30.44           C
ATOM    250  O   ALA A  34      74.168  44.036  53.486  1.00 30.44           O
ATOM    251  N   GLU A  35      74.839  43.628  55.596  1.00111.79           N
ATOM    252  CA  GLU A  35      73.536  43.797  56.175  1.00111.79           C
ATOM    253  CB  GLU A  35      73.514  43.481  57.683  1.00111.79           C
ATOM    254  CG  GLU A  35      73.628  41.997  58.037  1.00111.79           C
ATOM    255  CD  GLU A  35      72.239  41.392  57.937  1.00111.79           C
ATOM    256  OE1 GLU A  35      71.330  42.098  57.427  1.00111.79           O
ATOM    257  OE2 GLU A  35      72.066  40.219  58.368  1.00111.79           O
ATOM    258  C   GLU A  35      73.083  45.226  56.053  1.00111.79           C
ATOM    259  O   GLU A  35      71.915  45.493  55.774  1.00111.79           O
ATOM    260  N   GLN A  36      74.009  46.177  56.271  1.00158.44           N
ATOM    261  CA  GLN A  36      73.765  47.597  56.289  1.00158.44           C
ATOM    262  CB  GLN A  36      75.115  48.316  56.415  1.00158.44           C
ATOM    263  CG  GLN A  36      75.060  49.837  56.405  1.00158.44           C
ATOM    264  CD  GLN A  36      75.120  50.258  57.852  1.00158.44           C
ATOM    265  OE1 GLN A  36      74.987  51.435  58.180  1.00158.44           O
ATOM    266  NE2 GLN A  36      75.335  49.258  58.749  1.00158.44           N
ATOM    267  C   GLN A  36      73.244  48.011  54.960  1.00158.44           C
ATOM    268  O   GLN A  36      72.261  48.745  54.846  1.00158.44           O
ATOM    269  N   THR A  37      73.919  47.525  53.912  1.00120.75           N
ATOM    270  CA  THR A  37      73.551  47.882  52.583  1.00120.75           C
ATOM    271  CB  THR A  37      74.511  47.357  51.549  1.00120.75           C
ATOM    272  OG1 THR A  37      74.221  47.937  50.292  1.00120.75           O
ATOM    273  CG2 THR A  37      74.401  45.834  51.445  1.00120.75           C
ATOM    274  C   THR A  37      72.183  47.344  52.324  1.00120.75           C
ATOM    275  O   THR A  37      71.391  47.971  51.625  1.00120.75           O
ATOM    276  N   LYS A  38      71.872  46.150  52.863  1.00 97.00           N
ATOM    277  CA  LYS A  38      70.568  45.595  52.651  1.00 97.00           C
ATOM    278  CB  LYS A  38      70.405  44.122  53.055  1.00 97.00           C
ATOM    279  CG  LYS A  38      69.039  43.608  52.588  1.00 97.00           C
ATOM    280  CD  LYS A  38      68.891  42.092  52.486  1.00 97.00           C
ATOM    281  CE  LYS A  38      67.642  41.685  51.699  1.00 97.00           C
ATOM    282  NZ  LYS A  38      67.663  42.328  50.363  1.00 97.00           N
ATOM    283  C   LYS A  38      69.523  46.406  53.368  1.00 97.00           C
ATOM    284  O   LYS A  38      68.387  46.507  52.910  1.00 97.00           O
ATOM    285  N   LEU A  39      69.840  46.997  54.535  1.00 63.37           N
ATOM    286  CA  LEU A  39      68.813  47.770  55.177  1.00 63.37           C
ATOM    287  CB  LEU A  39      69.233  48.415  56.517  1.00 63.37           C
ATOM    288  CG  LEU A  39      69.525  47.425  57.663  1.00 63.37           C
ATOM    289  CD1 LEU A  39      69.667  48.152  59.011  1.00 63.37           C
ATOM    290  CD2 LEU A  39      68.475  46.309  57.721  1.00 63.37           C
ATOM    291  C   LEU A  39      68.470  48.895  54.259  1.00 63.37           C
ATOM    292  O   LEU A  39      67.305  49.256  54.099  1.00 63.37           O
ATOM    293  N   ASN A  40      69.508  49.479  53.635  1.00 63.19           N
ATOM    294  CA  ASN A  40      69.354  50.597  52.755  1.00 63.19           C
ATOM    295  CB  ASN A  40      70.701  51.163  52.270  1.00 63.19           C
ATOM    296  CG  ASN A  40      70.408  52.496  51.596  1.00 63.19           C
ATOM    297  OD1 ASN A  40      71.212  53.009  50.820  1.00 63.19           O
ATOM    298  ND2 ASN A  40      69.220  53.075  51.905  1.00 63.19           N
ATOM    299  C   ASN A  40      68.570  50.217  51.531  1.00 63.19           C
ATOM    300  O   ASN A  40      67.672  50.955  51.131  1.00 63.19           O
ATOM    301  N   ASP A  41      68.867  49.067  50.885  1.00 92.78           N
ATOM    302  CA  ASP A  41      68.149  48.807  49.664  1.00 92.78           C
ATOM    303  CB  ASP A  41      68.705  47.704  48.718  1.00 92.78           C
ATOM    304  CG  ASP A  41      68.511  46.273  49.208  1.00 92.78           C
ATOM    305  OD1 ASP A  41      68.426  46.047  50.435  1.00 92.78           O
ATOM    306  OD2 ASP A  41      68.451  45.369  48.331  1.00 92.78           O
ATOM    307  C   ASP A  41      66.704  48.534  49.956  1.00 92.78           C
ATOM    308  O   ASP A  41      65.828  48.927  49.188  1.00 92.78           O
ATOM    309  N   ILE A  42      66.409  47.853  51.078  1.00 47.37           N
ATOM    310  CA  ILE A  42      65.051  47.547  51.427  1.00 47.37           C
ATOM    311  CB  ILE A  42      64.957  46.672  52.641  1.00 47.37           C
ATOM    312  CG2 ILE A  42      63.479  46.585  53.058  1.00 47.37           C
ATOM    313  CG1 ILE A  42      65.605  45.305  52.346  1.00 47.37           C
ATOM    314  CD1 ILE A  42      65.837  44.449  53.589  1.00 47.37           C
ATOM    315  C   ILE A  42      64.310  48.830  51.674  1.00 47.37           C
ATOM    316  O   ILE A  42      63.146  48.962  51.297  1.00 47.37           O
ATOM    317  N   THR A  43      64.967  49.813  52.324  1.00 55.99           N
ATOM    318  CA  THR A  43      64.343  51.077  52.593  1.00 55.99           C
ATOM    319  CB  THR A  43      65.155  51.999  53.468  1.00 55.99           C
ATOM    320  OG1 THR A  43      66.371  52.372  52.839  1.00 55.99           O
ATOM    321  CG2 THR A  43      65.450  51.283  54.796  1.00 55.99           C
ATOM    322  C   THR A  43      64.061  51.769  51.295  1.00 55.99           C
ATOM    323  O   THR A  43      63.110  52.542  51.210  1.00 55.99           O
ATOM    324  N   HIS A  44      64.915  51.564  50.269  1.00 59.28           N
ATOM    325  CA  HIS A  44      64.714  52.182  48.985  1.00 59.28           C
ATOM    326  ND1 HIS A  44      66.521  54.063  46.685  1.00 59.28           N
ATOM    327  CG  HIS A  44      65.748  52.937  46.853  1.00 59.28           C
ATOM    328  CB  HIS A  44      65.886  51.997  48.012  1.00 59.28           C
ATOM    329  NE2 HIS A  44      65.069  54.032  45.002  1.00 59.28           N
ATOM    330  CD2 HIS A  44      64.867  52.931  45.816  1.00 59.28           C
ATOM    331  CE1 HIS A  44      66.072  54.681  45.564  1.00 59.28           C
ATOM    332  C   HIS A  44      63.507  51.603  48.311  1.00 59.28           C
ATOM    333  O   HIS A  44      62.708  52.339  47.734  1.00 59.28           O
ATOM    334  N   TYR A  45      63.338  50.264  48.369  1.00 72.79           N
ATOM    335  CA  TYR A  45      62.215  49.626  47.736  1.00 72.79           C
ATOM    336  CB  TYR A  45      62.127  48.105  47.974  1.00 72.79           C
ATOM    337  CG  TYR A  45      63.326  47.406  47.431  1.00 72.79           C
ATOM    338  CD1 TYR A  45      63.585  47.393  46.079  1.00 72.79           C
ATOM    339  CD2 TYR A  45      64.167  46.723  48.278  1.00 72.79           C
ATOM    340  CE1 TYR A  45      64.682  46.732  45.580  1.00 72.79           C
ATOM    341  CE2 TYR A  45      65.265  46.058  47.785  1.00 72.79           C
ATOM    342  CZ  TYR A  45      65.524  46.066  46.438  1.00 72.79           C
ATOM    343  OH  TYR A  45      66.653  45.383  45.938  1.00 72.79           O
ATOM    344  C   TYR A  45      61.004  50.191  48.401  1.00 72.79           C
ATOM    345  O   TYR A  45      59.976  50.425  47.770  1.00 72.79           O
ATOM    346  N   LEU A  46      61.114  50.387  49.726  1.00 61.94           N
ATOM    347  CA  LEU A  46      60.088  50.943  50.559  1.00 61.94           C
ATOM    348  CB  LEU A  46      60.508  50.998  52.040  1.00 61.94           C
ATOM    349  CG  LEU A  46      60.799  49.617  52.662  1.00 61.94           C
ATOM    350  CD1 LEU A  46      61.244  49.742  54.129  1.00 61.94           C
ATOM    351  CD2 LEU A  46      59.604  48.665  52.498  1.00 61.94           C
ATOM    352  C   LEU A  46      59.833  52.356  50.128  1.00 61.94           C
ATOM    353  O   LEU A  46      58.711  52.845  50.240  1.00 61.94           O
ATOM    354  N   THR A  47      60.890  53.073  49.697  1.00 45.12           N
ATOM    355  CA  THR A  47      60.764  54.433  49.242  1.00 45.12           C
ATOM    356  CB  THR A  47      62.090  55.096  49.005  1.00 45.12           C
ATOM    357  OG1 THR A  47      62.859  55.099  50.199  1.00 45.12           O
ATOM    358  CG2 THR A  47      61.830  56.540  48.548  1.00 45.12           C
ATOM    359  C   THR A  47      59.996  54.458  47.954  1.00 45.12           C
ATOM    360  O   THR A  47      59.200  55.363  47.708  1.00 45.12           O
ATOM    361  N   ASP A  48      60.238  53.472  47.076  1.00 52.21           N
ATOM    362  CA  ASP A  48      59.563  53.414  45.814  1.00 52.21           C
ATOM    363  CB  ASP A  48      60.066  52.241  44.953  1.00 52.21           C
ATOM    364  CG  ASP A  48      59.406  52.331  43.590  1.00 52.21           C
ATOM    365  OD1 ASP A  48      58.667  53.322  43.355  1.00 52.21           O
ATOM    366  OD2 ASP A  48      59.629  51.406  42.763  1.00 52.21           O
ATOM    367  C   ASP A  48      58.102  53.214  46.077  1.00 52.21           C
ATOM    368  O   ASP A  48      57.254  53.860  45.462  1.00 52.21           O
ATOM    369  N   HIS A  49      57.770  52.312  47.021  1.00 75.03           N
ATOM    370  CA  HIS A  49      56.391  52.045  47.308  1.00 75.03           C
ATOM    371  ND1 HIS A  49      54.331  49.209  47.764  1.00 75.03           N
ATOM    372  CG  HIS A  49      54.743  50.419  48.278  1.00 75.03           C
ATOM    373  CB  HIS A  49      56.170  50.882  48.293  1.00 75.03           C
ATOM    374  NE2 HIS A  49      52.496  50.270  48.440  1.00 75.03           N
ATOM    375  CD2 HIS A  49      53.611  51.053  48.688  1.00 75.03           C
ATOM    376  CE1 HIS A  49      52.979  49.172  47.884  1.00 75.03           C
ATOM    377  C   HIS A  49      55.755  53.275  47.895  1.00 75.03           C
ATOM    378  O   HIS A  49      54.638  53.624  47.523  1.00 75.03           O
ATOM    379  N   VAL A  50      56.461  53.992  48.799  1.00130.53           N
ATOM    380  CA  VAL A  50      55.873  55.133  49.457  1.00130.53           C
ATOM    381  CB  VAL A  50      56.777  55.895  50.412  1.00130.53           C
ATOM    382  CG1 VAL A  50      57.347  54.926  51.437  1.00130.53           C
ATOM    383  CG2 VAL A  50      57.865  56.697  49.688  1.00130.53           C
ATOM    384  C   VAL A  50      55.479  56.116  48.405  1.00130.53           C
ATOM    385  O   VAL A  50      54.426  56.743  48.493  1.00130.53           O
ATOM    386  N   PHE A  51      56.330  56.260  47.379  1.00107.44           N
ATOM    387  CA  PHE A  51      56.169  57.199  46.316  1.00107.44           C
ATOM    388  CB  PHE A  51      57.361  57.112  45.347  1.00107.44           C
ATOM    389  CG  PHE A  51      57.198  58.085  44.236  1.00107.44           C
ATOM    390  CD1 PHE A  51      56.516  57.718  43.098  1.00107.44           C
ATOM    391  CD2 PHE A  51      57.728  59.351  44.323  1.00107.44           C
ATOM    392  CE1 PHE A  51      56.360  58.596  42.055  1.00107.44           C
ATOM    393  CE2 PHE A  51      57.573  60.233  43.281  1.00107.44           C
ATOM    394  CZ  PHE A  51      56.888  59.861  42.150  1.00107.44           C
ATOM    395  C   PHE A  51      54.914  56.891  45.566  1.00107.44           C
ATOM    396  O   PHE A  51      54.108  57.782  45.298  1.00107.44           O
ATOM    397  N   ALA A  52      54.701  55.607  45.218  1.00 36.42           N
ATOM    398  CA  ALA A  52      53.551  55.232  44.450  1.00 36.42           C
ATOM    399  CB  ALA A  52      53.524  53.733  44.103  1.00 36.42           C
ATOM    400  C   ALA A  52      52.308  55.519  45.236  1.00 36.42           C
ATOM    401  O   ALA A  52      51.338  56.053  44.699  1.00 36.42           O
ATOM    402  N   ALA A  53      52.311  55.191  46.541  1.00 38.47           N
ATOM    403  CA  ALA A  53      51.144  55.378  47.355  1.00 38.47           C
ATOM    404  CB  ALA A  53      51.357  54.918  48.807  1.00 38.47           C
ATOM    405  C   ALA A  53      50.807  56.840  47.372  1.00 38.47           C
ATOM    406  O   ALA A  53      49.648  57.227  47.226  1.00 38.47           O
ATOM    407  N   HIS A  54      51.836  57.691  47.508  1.00 87.83           N
ATOM    408  CA  HIS A  54      51.696  59.123  47.561  1.00 87.83           C
ATOM    409  ND1 HIS A  54      53.668  61.304  49.701  1.00 87.83           N
ATOM    410  CG  HIS A  54      53.490  60.059  49.142  1.00 87.83           C
ATOM    411  CB  HIS A  54      53.047  59.853  47.721  1.00 87.83           C
ATOM    412  NE2 HIS A  54      54.104  59.826  51.302  1.00 87.83           N
ATOM    413  CD2 HIS A  54      53.761  59.166  50.133  1.00 87.83           C
ATOM    414  CE1 HIS A  54      54.037  61.109  50.991  1.00 87.83           C
ATOM    415  C   HIS A  54      51.074  59.641  46.291  1.00 87.83           C
ATOM    416  O   HIS A  54      50.349  60.634  46.318  1.00 87.83           O
ATOM    417  N   ARG A  55      51.419  59.058  45.129  1.00127.22           N
ATOM    418  CA  ARG A  55      50.827  59.458  43.875  1.00127.22           C
ATOM    419  CB  ARG A  55      51.607  58.943  42.655  1.00127.22           C
ATOM    420  CG  ARG A  55      52.805  59.824  42.290  1.00127.22           C
ATOM    421  CD  ARG A  55      53.827  60.022  43.414  1.00127.22           C
ATOM    422  NE  ARG A  55      53.258  61.012  44.375  1.00127.22           N
ATOM    423  CZ  ARG A  55      54.073  61.611  45.290  1.00127.22           C
ATOM    424  NH1 ARG A  55      55.405  61.304  45.312  1.00127.22           N
ATOM    425  NH2 ARG A  55      53.566  62.516  46.175  1.00127.22           N
ATOM    426  C   ARG A  55      49.402  58.978  43.757  1.00127.22           C
ATOM    427  O   ARG A  55      48.553  59.640  43.164  1.00127.22           O
ATOM    428  N   LEU A  56      49.141  57.797  44.340  1.00162.55           N
ATOM    429  CA  LEU A  56      48.001  56.916  44.341  1.00162.55           C
ATOM    430  CB  LEU A  56      48.454  55.499  44.787  1.00162.55           C
ATOM    431  CG  LEU A  56      47.414  54.360  44.702  1.00162.55           C
ATOM    432  CD1 LEU A  56      46.896  54.190  43.267  1.00162.55           C
ATOM    433  CD2 LEU A  56      47.952  53.057  45.313  1.00162.55           C
ATOM    434  C   LEU A  56      46.767  57.323  45.126  1.00162.55           C
ATOM    435  O   LEU A  56      45.836  56.540  44.987  1.00162.55           O
ATOM    436  N   PRO A  57      46.616  58.322  45.991  1.00106.17           N
ATOM    437  CA  PRO A  57      45.385  58.490  46.756  1.00106.17           C
ATOM    438  CD  PRO A  57      47.287  59.600  45.811  1.00106.17           C
ATOM    439  CB  PRO A  57      45.468  59.883  47.378  1.00106.17           C
ATOM    440  CG  PRO A  57      46.332  60.666  46.376  1.00106.17           C
ATOM    441  C   PRO A  57      44.095  58.305  46.002  1.00106.17           C
ATOM    442  O   PRO A  57      43.704  59.167  45.216  1.00106.17           O
ATOM    443  N   VAL A  58      43.402  57.180  46.281  1.00 53.51           N
ATOM    444  CA  VAL A  58      42.194  56.837  45.593  1.00 53.51           C
ATOM    445  CB  VAL A  58      41.762  55.422  45.844  1.00 53.51           C
ATOM    446  CG1 VAL A  58      40.456  55.150  45.081  1.00 53.51           C
ATOM    447  CG2 VAL A  58      42.925  54.489  45.460  1.00 53.51           C
ATOM    448  C   VAL A  58      41.123  57.743  46.102  1.00 53.51           C
ATOM    449  O   VAL A  58      40.991  57.953  47.308  1.00 53.51           O
ATOM    450  N   ASN A  59      40.297  58.272  45.179  1.00 74.89           N
ATOM    451  CA  ASN A  59      39.369  59.294  45.559  1.00 74.89           C
ATOM    452  CB  ASN A  59      39.245  60.378  44.473  1.00 74.89           C
ATOM    453  CG  ASN A  59      38.532  61.584  45.059  1.00 74.89           C
ATOM    454  OD1 ASN A  59      39.149  62.618  45.309  1.00 74.89           O
ATOM    455  ND2 ASN A  59      37.195  61.458  45.278  1.00 74.89           N
ATOM    456  C   ASN A  59      38.000  58.740  45.834  1.00 74.89           C
ATOM    457  O   ASN A  59      37.230  58.441  44.923  1.00 74.89           O
ATOM    458  N   ASP A  60      37.694  58.598  47.136  1.00 85.61           N
ATOM    459  CA  ASP A  60      36.417  58.260  47.703  1.00 85.61           C
ATOM    460  CB  ASP A  60      35.356  59.346  47.488  1.00 85.61           C
ATOM    461  CG  ASP A  60      35.755  60.505  48.393  1.00 85.61           C
ATOM    462  OD1 ASP A  60      36.817  60.388  49.062  1.00 85.61           O
ATOM    463  OD2 ASP A  60      35.005  61.515  48.437  1.00 85.61           O
ATOM    464  C   ASP A  60      35.879  56.926  47.280  1.00 85.61           C
ATOM    465  O   ASP A  60      34.710  56.629  47.525  1.00 85.61           O
ATOM    466  N   ILE A  61      36.710  56.058  46.683  1.00 80.58           N
ATOM    467  CA  ILE A  61      36.247  54.716  46.495  1.00 80.58           C
ATOM    468  CB  ILE A  61      36.903  54.002  45.345  1.00 80.58           C
ATOM    469  CG2 ILE A  61      36.464  52.529  45.372  1.00 80.58           C
ATOM    470  CG1 ILE A  61      36.595  54.706  44.012  1.00 80.58           C
ATOM    471  CD1 ILE A  61      37.436  54.182  42.848  1.00 80.58           C
ATOM    472  C   ILE A  61      36.776  54.115  47.755  1.00 80.58           C
ATOM    473  O   ILE A  61      37.969  53.846  47.869  1.00 80.58           O
ATOM    474  N   ASN A  62      35.886  53.864  48.727  1.00 81.99           N
ATOM    475  CA  ASN A  62      36.305  53.603  50.076  1.00 81.99           C
ATOM    476  CB  ASN A  62      35.118  53.323  51.013  1.00 81.99           C
ATOM    477  CG  ASN A  62      34.357  54.628  51.203  1.00 81.99           C
ATOM    478  OD1 ASN A  62      33.270  54.641  51.779  1.00 81.99           O
ATOM    479  ND2 ASN A  62      34.933  55.756  50.711  1.00 81.99           N
ATOM    480  C   ASN A  62      37.277  52.472  50.217  1.00 81.99           C
ATOM    481  O   ASN A  62      38.298  52.635  50.883  1.00 81.99           O
ATOM    482  N   VAL A  63      37.034  51.309  49.592  1.00 49.97           N
ATOM    483  CA  VAL A  63      37.898  50.188  49.851  1.00 49.97           C
ATOM    484  CB  VAL A  63      37.499  48.982  49.057  1.00 49.97           C
ATOM    485  CG1 VAL A  63      38.539  47.885  49.317  1.00 49.97           C
ATOM    486  CG2 VAL A  63      36.060  48.587  49.427  1.00 49.97           C
ATOM    487  C   VAL A  63      39.309  50.514  49.464  1.00 49.97           C
ATOM    488  O   VAL A  63      40.247  50.282  50.227  1.00 49.97           O
ATOM    489  N   ASP A  64      39.482  51.070  48.252  1.00 75.71           N
ATOM    490  CA  ASP A  64      40.766  51.393  47.708  1.00 75.71           C
ATOM    491  CB  ASP A  64      40.642  51.914  46.271  1.00 75.71           C
ATOM    492  CG  ASP A  64      40.053  50.783  45.447  1.00 75.71           C
ATOM    493  OD1 ASP A  64      38.800  50.656  45.442  1.00 75.71           O
ATOM    494  OD2 ASP A  64      40.845  50.019  44.834  1.00 75.71           O
ATOM    495  C   ASP A  64      41.389  52.493  48.508  1.00 75.71           C
ATOM    496  O   ASP A  64      42.591  52.479  48.774  1.00 75.71           O
ATOM    497  N   GLN A  65      40.571  53.484  48.906  1.00 42.22           N
ATOM    498  CA  GLN A  65      41.049  54.652  49.588  1.00 42.22           C
ATOM    499  CB  GLN A  65      39.918  55.662  49.855  1.00 42.22           C
ATOM    500  CG  GLN A  65      40.365  56.935  50.579  1.00 42.22           C
ATOM    501  CD  GLN A  65      39.132  57.815  50.754  1.00 42.22           C
ATOM    502  OE1 GLN A  65      38.024  57.424  50.390  1.00 42.22           O
ATOM    503  NE2 GLN A  65      39.327  59.036  51.319  1.00 42.22           N
ATOM    504  C   GLN A  65      41.638  54.274  50.908  1.00 42.22           C
ATOM    505  O   GLN A  65      42.712  54.751  51.274  1.00 42.22           O
ATOM    506  N   ASP A  66      40.946  53.395  51.653  1.00 46.82           N
ATOM    507  CA  ASP A  66      41.390  53.014  52.964  1.00 46.82           C
ATOM    508  CB  ASP A  66      40.400  52.069  53.668  1.00 46.82           C
ATOM    509  CG  ASP A  66      40.843  51.938  55.118  1.00 46.82           C
ATOM    510  OD1 ASP A  66      41.281  52.974  55.684  1.00 46.82           O
ATOM    511  OD2 ASP A  66      40.741  50.815  55.679  1.00 46.82           O
ATOM    512  C   ASP A  66      42.692  52.286  52.849  1.00 46.82           C
ATOM    513  O   ASP A  66      43.628  52.537  53.608  1.00 46.82           O
ATOM    514  N   VAL A  67      42.786  51.368  51.870  1.00 50.65           N
ATOM    515  CA  VAL A  67      43.943  50.530  51.721  1.00 50.65           C
ATOM    516  CB  VAL A  67      43.791  49.561  50.584  1.00 50.65           C
ATOM    517  CG1 VAL A  67      45.111  48.787  50.435  1.00 50.65           C
ATOM    518  CG2 VAL A  67      42.562  48.667  50.831  1.00 50.65           C
ATOM    519  C   VAL A  67      45.161  51.355  51.431  1.00 50.65           C
ATOM    520  O   VAL A  67      46.201  51.182  52.063  1.00 50.65           O
ATOM    521  N   VAL A  68      45.056  52.283  50.461  1.00 54.10           N
ATOM    522  CA  VAL A  68      46.164  53.090  50.030  1.00 54.10           C
ATOM    523  CB  VAL A  68      45.789  53.950  48.859  1.00 54.10           C
ATOM    524  CG1 VAL A  68      46.946  54.911  48.553  1.00 54.10           C
ATOM    525  CG2 VAL A  68      45.414  53.028  47.686  1.00 54.10           C
ATOM    526  C   VAL A  68      46.629  53.978  51.139  1.00 54.10           C
ATOM    527  O   VAL A  68      47.831  54.182  51.298  1.00 54.10           O
ATOM    528  N   HIS A  69      45.696  54.572  51.909  1.00 81.29           N
ATOM    529  CA  HIS A  69      46.122  55.428  52.979  1.00 81.29           C
ATOM    530  ND1 HIS A  69      46.062  58.349  52.195  1.00 81.29           N
ATOM    531  CG  HIS A  69      44.969  57.595  52.565  1.00 81.29           C
ATOM    532  CB  HIS A  69      45.059  56.414  53.490  1.00 81.29           C
ATOM    533  NE2 HIS A  69      44.299  59.253  51.187  1.00 81.29           N
ATOM    534  CD2 HIS A  69      43.901  58.161  51.938  1.00 81.29           C
ATOM    535  CE1 HIS A  69      45.606  59.326  51.371  1.00 81.29           C
ATOM    536  C   HIS A  69      46.731  54.646  54.100  1.00 81.29           C
ATOM    537  O   HIS A  69      47.629  55.143  54.775  1.00 81.29           O
ATOM    538  N   ALA A  70      46.259  53.411  54.355  1.00 34.09           N
ATOM    539  CA  ALA A  70      46.850  52.649  55.417  1.00 34.09           C
ATOM    540  CB  ALA A  70      46.185  51.276  55.613  1.00 34.09           C
ATOM    541  C   ALA A  70      48.289  52.411  55.065  1.00 34.09           C
ATOM    542  O   ALA A  70      49.173  52.578  55.904  1.00 34.09           O
ATOM    543  N   HIS A  71      48.564  52.031  53.800  1.00 87.14           N
ATOM    544  CA  HIS A  71      49.921  51.808  53.380  1.00 87.14           C
ATOM    545  ND1 HIS A  71      50.322  48.914  50.865  1.00 87.14           N
ATOM    546  CG  HIS A  71      50.147  49.682  51.992  1.00 87.14           C
ATOM    547  CB  HIS A  71      50.103  51.183  51.982  1.00 87.14           C
ATOM    548  NE2 HIS A  71      50.189  47.505  52.578  1.00 87.14           N
ATOM    549  CD2 HIS A  71      50.067  48.805  53.030  1.00 87.14           C
ATOM    550  CE1 HIS A  71      50.339  47.619  51.273  1.00 87.14           C
ATOM    551  C   HIS A  71      50.682  53.094  53.383  1.00 87.14           C
ATOM    552  O   HIS A  71      51.886  53.098  53.620  1.00 87.14           O
ATOM    553  N   ASN A  72      50.034  54.226  53.070  1.00 59.66           N
ATOM    554  CA  ASN A  72      50.772  55.458  53.067  1.00 59.66           C
ATOM    555  CB  ASN A  72      49.891  56.650  52.657  1.00 59.66           C
ATOM    556  CG  ASN A  72      50.779  57.821  52.274  1.00 59.66           C
ATOM    557  OD1 ASN A  72      51.999  57.795  52.430  1.00 59.66           O
ATOM    558  ND2 ASN A  72      50.133  58.896  51.745  1.00 59.66           N
ATOM    559  C   ASN A  72      51.274  55.731  54.454  1.00 59.66           C
ATOM    560  O   ASN A  72      52.455  56.019  54.654  1.00 59.66           O
ATOM    561  N   VAL A  73      50.384  55.625  55.462  1.00 42.09           N
ATOM    562  CA  VAL A  73      50.743  55.949  56.813  1.00 42.09           C
ATOM    563  CB  VAL A  73      49.574  55.857  57.753  1.00 42.09           C
ATOM    564  CG1 VAL A  73      50.064  56.157  59.179  1.00 42.09           C
ATOM    565  CG2 VAL A  73      48.470  56.808  57.259  1.00 42.09           C
ATOM    566  C   VAL A  73      51.804  55.021  57.320  1.00 42.09           C
ATOM    567  O   VAL A  73      52.823  55.466  57.846  1.00 42.09           O
ATOM    568  N   GLU A  74      51.602  53.700  57.163  1.00 69.18           N
ATOM    569  CA  GLU A  74      52.541  52.751  57.693  1.00 69.18           C
ATOM    570  CB  GLU A  74      52.058  51.285  57.698  1.00 69.18           C
ATOM    571  CG  GLU A  74      51.794  50.643  56.334  1.00 69.18           C
ATOM    572  CD  GLU A  74      51.406  49.194  56.611  1.00 69.18           C
ATOM    573  OE1 GLU A  74      51.995  48.599  57.552  1.00 69.18           O
ATOM    574  OE2 GLU A  74      50.511  48.670  55.896  1.00 69.18           O
ATOM    575  C   GLU A  74      53.846  52.822  56.970  1.00 69.18           C
ATOM    576  O   GLU A  74      54.897  52.647  57.581  1.00 69.18           O
ATOM    577  N   ILE A  75      53.836  53.044  55.641  1.00 83.83           N
ATOM    578  CA  ILE A  75      55.088  53.049  54.946  1.00 83.83           C
ATOM    579  CB  ILE A  75      54.979  52.876  53.464  1.00 83.83           C
ATOM    580  CG2 ILE A  75      56.408  52.628  52.974  1.00 83.83           C
ATOM    581  CG1 ILE A  75      54.137  51.627  53.143  1.00 83.83           C
ATOM    582  CD1 ILE A  75      53.737  51.510  51.673  1.00 83.83           C
ATOM    583  C   ILE A  75      55.897  54.254  55.329  1.00 83.83           C
ATOM    584  O   ILE A  75      57.119  54.174  55.445  1.00 83.83           O
ATOM    585  N   GLY A  76      55.245  55.416  55.528  1.00 27.44           N
ATOM    586  CA  GLY A  76      55.956  56.602  55.917  1.00 27.44           C
ATOM    587  C   GLY A  76      56.605  56.348  57.244  1.00 27.44           C
ATOM    588  O   GLY A  76      57.724  56.793  57.494  1.00 27.44           O
ATOM    589  N   LYS A  77      55.895  55.654  58.150  1.00133.03           N
ATOM    590  CA  LYS A  77      56.417  55.391  59.459  1.00133.03           C
ATOM    591  CB  LYS A  77      55.367  54.850  60.439  1.00133.03           C
ATOM    592  CG  LYS A  77      55.907  54.830  61.867  1.00133.03           C
ATOM    593  CD  LYS A  77      56.250  56.222  62.397  1.00133.03           C
ATOM    594  CE  LYS A  77      57.088  56.197  63.676  1.00133.03           C
ATOM    595  NZ  LYS A  77      56.373  55.440  64.719  1.00133.03           N
ATOM    596  C   LYS A  77      57.565  54.428  59.406  1.00133.03           C
ATOM    597  O   LYS A  77      58.498  54.543  60.198  1.00133.03           O
ATOM    598  N   ILE A  78      57.515  53.413  58.519  1.00 95.41           N
ATOM    599  CA  ILE A  78      58.585  52.454  58.432  1.00 95.41           C
ATOM    600  CB  ILE A  78      58.235  51.231  57.619  1.00 95.41           C
ATOM    601  CG2 ILE A  78      57.054  50.540  58.326  1.00 95.41           C
ATOM    602  CG1 ILE A  78      57.976  51.553  56.136  1.00 95.41           C
ATOM    603  CD1 ILE A  78      59.239  51.641  55.276  1.00 95.41           C
ATOM    604  C   ILE A  78      59.817  53.102  57.874  1.00 95.41           C
ATOM    605  O   ILE A  78      60.920  52.869  58.366  1.00 95.41           O
ATOM    606  N   ILE A  79      59.664  53.942  56.832  1.00107.47           N
ATOM    607  CA  ILE A  79      60.814  54.570  56.255  1.00107.47           C
ATOM    608  CB  ILE A  79      60.529  55.371  55.015  1.00107.47           C
ATOM    609  CG2 ILE A  79      60.022  54.387  53.952  1.00107.47           C
ATOM    610  CG1 ILE A  79      59.582  56.549  55.281  1.00107.47           C
ATOM    611  CD1 ILE A  79      59.496  57.522  54.104  1.00107.47           C
ATOM    612  C   ILE A  79      61.413  55.445  57.300  1.00107.47           C
ATOM    613  O   ILE A  79      62.634  55.533  57.415  1.00107.47           O
ATOM    614  N   SER A  80      60.566  56.131  58.094  1.00 52.83           N
ATOM    615  CA  SER A  80      61.103  56.973  59.120  1.00 52.83           C
ATOM    616  CB  SER A  80      60.039  57.755  59.923  1.00 52.83           C
ATOM    617  OG  SER A  80      59.335  56.902  60.812  1.00 52.83           O
ATOM    618  C   SER A  80      61.874  56.114  60.074  1.00 52.83           C
ATOM    619  O   SER A  80      63.006  56.431  60.421  1.00 52.83           O
ATOM    620  N   ALA A  81      61.316  54.967  60.494  1.00 71.32           N
ATOM    621  CA  ALA A  81      61.971  54.121  61.456  1.00 71.32           C
ATOM    622  CB  ALA A  81      61.118  52.895  61.829  1.00 71.32           C
ATOM    623  C   ALA A  81      63.283  53.605  60.917  1.00 71.32           C
ATOM    624  O   ALA A  81      64.207  53.356  61.685  1.00 71.32           O
ATOM    625  N   ARG A  82      63.365  53.282  59.612  1.00171.30           N
ATOM    626  CA  ARG A  82      64.583  52.774  59.029  1.00171.30           C
ATOM    627  CB  ARG A  82      64.346  52.039  57.703  1.00171.30           C
ATOM    628  CG  ARG A  82      63.533  50.757  57.875  1.00171.30           C
ATOM    629  CD  ARG A  82      64.168  49.749  58.840  1.00171.30           C
ATOM    630  NE  ARG A  82      63.380  49.764  60.105  1.00171.30           N
ATOM    631  CZ  ARG A  82      63.763  48.984  61.159  1.00171.30           C
ATOM    632  NH1 ARG A  82      64.897  48.227  61.077  1.00171.30           N
ATOM    633  NH2 ARG A  82      63.013  48.966  62.300  1.00171.30           N
ATOM    634  C   ARG A  82      65.632  53.813  58.776  1.00171.30           C
ATOM    635  O   ARG A  82      66.801  53.610  59.103  1.00171.30           O
ATOM    636  N   ALA A  83      65.249  54.943  58.150  1.00 49.36           N
ATOM    637  CA  ALA A  83      66.182  56.002  57.895  1.00 49.36           C
ATOM    638  CB  ALA A  83      65.550  57.185  57.144  1.00 49.36           C
ATOM    639  C   ALA A  83      66.605  56.490  59.238  1.00 49.36           C
ATOM    640  O   ALA A  83      67.767  56.825  59.465  1.00 49.36           O
ATOM    641  N   LEU A  84      65.632  56.561  60.160  1.00107.44           N
ATOM    642  CA  LEU A  84      65.880  56.931  61.519  1.00107.44           C
ATOM    643  CB  LEU A  84      64.667  57.351  62.363  1.00107.44           C
ATOM    644  CG  LEU A  84      64.000  58.613  61.783  1.00107.44           C
ATOM    645  CD1 LEU A  84      62.957  59.194  62.744  1.00107.44           C
ATOM    646  CD2 LEU A  84      65.049  59.639  61.322  1.00107.44           C
ATOM    647  C   LEU A  84      66.604  55.816  62.179  1.00107.44           C
ATOM    648  O   LEU A  84      67.049  55.975  63.309  1.00107.44           O
ATOM    649  N   ARG A  85      66.614  54.608  61.579  1.00162.19           N
ATOM    650  CA  ARG A  85      67.521  53.658  62.149  1.00162.19           C
ATOM    651  CB  ARG A  85      67.610  52.310  61.416  1.00162.19           C
ATOM    652  CG  ARG A  85      66.679  51.252  61.990  1.00162.19           C
ATOM    653  CD  ARG A  85      66.828  51.140  63.510  1.00162.19           C
ATOM    654  NE  ARG A  85      68.284  51.148  63.836  1.00162.19           N
ATOM    655  CZ  ARG A  85      68.684  51.385  65.121  1.00162.19           C
ATOM    656  NH1 ARG A  85      67.748  51.507  66.106  1.00162.19           N
ATOM    657  NH2 ARG A  85      70.007  51.530  65.416  1.00162.19           N
ATOM    658  C   ARG A  85      68.878  54.269  62.028  1.00162.19           C
ATOM    659  O   ARG A  85      69.645  54.287  62.988  1.00162.19           O
ATOM    660  N   LEU A  86      69.198  54.832  60.848  1.00108.76           N
ATOM    661  CA  LEU A  86      70.498  55.407  60.655  1.00108.76           C
ATOM    662  CB  LEU A  86      70.720  55.943  59.223  1.00108.76           C
ATOM    663  CG  LEU A  86      72.115  56.555  58.926  1.00108.76           C
ATOM    664  CD1 LEU A  86      72.347  57.903  59.631  1.00108.76           C
ATOM    665  CD2 LEU A  86      73.242  55.546  59.199  1.00108.76           C
ATOM    666  C   LEU A  86      70.653  56.553  61.619  1.00108.76           C
ATOM    667  O   LEU A  86      71.712  56.739  62.212  1.00108.76           O
ATOM    668  N   LEU A  87      69.590  57.353  61.809  1.00111.18           N
ATOM    669  CA  LEU A  87      69.638  58.491  62.686  1.00111.18           C
ATOM    670  CB  LEU A  87      68.302  59.264  62.648  1.00111.18           C
ATOM    671  CG  LEU A  87      68.275  60.607  63.399  1.00111.18           C
ATOM    672  CD1 LEU A  87      68.428  60.428  64.916  1.00111.18           C
ATOM    673  CD2 LEU A  87      69.289  61.594  62.802  1.00111.18           C
ATOM    674  C   LEU A  87      69.889  57.994  64.087  1.00111.18           C
ATOM    675  O   LEU A  87      70.655  58.577  64.851  1.00111.18           O
ATOM    676  N   ASP A  88      69.218  56.884  64.438  1.00111.31           N
ATOM    677  CA  ASP A  88      69.215  56.171  65.685  1.00111.31           C
ATOM    678  CB  ASP A  88      68.000  55.243  65.857  1.00111.31           C
ATOM    679  CG  ASP A  88      67.835  54.979  67.350  1.00111.31           C
ATOM    680  OD1 ASP A  88      68.519  55.665  68.153  1.00111.31           O
ATOM    681  OD2 ASP A  88      67.010  54.097  67.703  1.00111.31           O
ATOM    682  C   ASP A  88      70.462  55.353  65.827  1.00111.31           C
ATOM    683  O   ASP A  88      70.631  54.638  66.813  1.00111.31           O
ATOM    684  N   GLU A  89      71.377  55.394  64.839  1.00156.64           N
ATOM    685  CA  GLU A  89      72.577  54.604  64.887  1.00156.64           C
ATOM    686  CB  GLU A  89      73.507  54.774  63.674  1.00156.64           C
ATOM    687  CG  GLU A  89      72.888  54.269  62.359  1.00156.64           C
ATOM    688  CD  GLU A  89      72.498  52.788  62.431  1.00156.64           C
ATOM    689  OE1 GLU A  89      72.208  52.257  63.537  1.00156.64           O
ATOM    690  OE2 GLU A  89      72.469  52.163  61.337  1.00156.64           O
ATOM    691  C   GLU A  89      73.317  54.931  66.160  1.00156.64           C
ATOM    692  O   GLU A  89      74.206  54.177  66.560  1.00156.64           O
ATOM    693  N   GLY A  90      72.963  56.055  66.836  1.00 76.38           N
ATOM    694  CA  GLY A  90      73.567  56.379  68.096  1.00 76.38           C
ATOM    695  C   GLY A  90      73.488  57.853  68.444  1.00 76.38           C
ATOM    696  O   GLY A  90      73.842  58.219  69.564  1.00 76.38           O
ATOM    697  N   GLU A  91      73.036  58.745  67.533  1.00119.17           N
ATOM    698  CA  GLU A  91      73.115  60.166  67.796  1.00119.17           C
ATOM    699  CB  GLU A  91      72.846  60.979  66.504  1.00119.17           C
ATOM    700  CG  GLU A  91      73.097  62.493  66.591  1.00119.17           C
ATOM    701  CD  GLU A  91      71.766  63.240  66.560  1.00119.17           C
ATOM    702  OE1 GLU A  91      70.736  62.601  66.219  1.00119.17           O
ATOM    703  OE2 GLU A  91      71.764  64.466  66.861  1.00119.17           O
ATOM    704  C   GLU A  91      72.274  60.769  68.918  1.00119.17           C
ATOM    705  O   GLU A  91      72.809  61.156  69.954  1.00119.17           O
ATOM    706  N   THR A  92      70.931  60.806  68.793  1.00118.68           N
ATOM    707  CA  THR A  92      70.115  61.636  69.665  1.00118.68           C
ATOM    708  CB  THR A  92      68.716  61.757  69.153  1.00118.68           C
ATOM    709  OG1 THR A  92      68.745  62.238  67.821  1.00118.68           O
ATOM    710  CG2 THR A  92      67.941  62.746  70.042  1.00118.68           C
ATOM    711  C   THR A  92      69.999  61.218  71.105  1.00118.68           C
ATOM    712  O   THR A  92      70.029  62.070  71.993  1.00118.68           O
ATOM    713  N   ALA A  93      69.797  59.912  71.368  1.00250.62           N
ATOM    714  CA  ALA A  93      69.555  59.387  72.688  1.00250.62           C
ATOM    715  CB  ALA A  93      70.260  60.096  73.862  1.00250.62           C
ATOM    716  C   ALA A  93      68.082  59.443  72.929  1.00250.62           C
ATOM    717  O   ALA A  93      67.338  60.016  72.134  1.00250.62           O
ATOM    718  N   LEU A  94      67.640  58.818  74.038  1.00155.32           N
ATOM    719  CA  LEU A  94      66.263  58.766  74.434  1.00155.32           C
ATOM    720  CB  LEU A  94      65.730  60.138  74.903  1.00155.32           C
ATOM    721  CG  LEU A  94      64.463  60.115  75.799  1.00155.32           C
ATOM    722  CD1 LEU A  94      64.062  61.548  76.176  1.00155.32           C
ATOM    723  CD2 LEU A  94      63.292  59.297  75.235  1.00155.32           C
ATOM    724  C   LEU A  94      65.530  58.286  73.220  1.00155.32           C
ATOM    725  O   LEU A  94      64.500  58.838  72.836  1.00155.32           O
ATOM    726  N   SER A  95      66.095  57.240  72.573  1.00 75.76           N
ATOM    727  CA  SER A  95      65.543  56.662  71.377  1.00 75.76           C
ATOM    728  CB  SER A  95      64.268  55.839  71.629  1.00 75.76           C
ATOM    729  OG  SER A  95      64.562  54.731  72.468  1.00 75.76           O
ATOM    730  C   SER A  95      65.225  57.767  70.421  1.00 75.76           C
ATOM    731  O   SER A  95      64.072  57.948  70.040  1.00 75.76           O
ATOM    732  N   ILE A  96      66.282  58.473  69.968  1.00187.38           N
ATOM    733  CA  ILE A  96      66.288  59.717  69.240  1.00187.38           C
ATOM    734  CB  ILE A  96      66.547  59.567  67.765  1.00187.38           C
ATOM    735  CG2 ILE A  96      67.942  58.947  67.589  1.00187.38           C
ATOM    736  CG1 ILE A  96      65.430  58.761  67.083  1.00187.38           C
ATOM    737  CD1 ILE A  96      65.374  57.300  67.520  1.00187.38           C
ATOM    738  C   ILE A  96      64.987  60.430  69.388  1.00187.38           C
ATOM    739  O   ILE A  96      64.443  60.966  68.428  1.00187.38           O
ATOM    740  N   GLY A  97      64.490  60.488  70.638  1.00 74.16           N
ATOM    741  CA  GLY A  97      63.376  61.288  71.058  1.00 74.16           C
ATOM    742  C   GLY A  97      62.089  60.827  70.436  1.00 74.16           C
ATOM    743  O   GLY A  97      61.230  60.224  71.081  1.00 74.16           O
ATOM    744  N   GLU A  98      61.941  61.167  69.139  1.00 94.32           N
ATOM    745  CA  GLU A  98      60.778  60.929  68.329  1.00 94.32           C
ATOM    746  CB  GLU A  98      60.880  61.693  66.997  1.00 94.32           C
ATOM    747  CG  GLU A  98      62.183  61.366  66.261  1.00 94.32           C
ATOM    748  CD  GLU A  98      62.230  62.079  64.922  1.00 94.32           C
ATOM    749  OE1 GLU A  98      61.179  62.621  64.485  1.00 94.32           O
ATOM    750  OE2 GLU A  98      63.333  62.086  64.309  1.00 94.32           O
ATOM    751  C   GLU A  98      60.581  59.485  67.979  1.00 94.32           C
ATOM    752  O   GLU A  98      59.518  58.919  68.229  1.00 94.32           O
ATOM    753  N   THR A  99      61.606  58.837  67.376  1.00 76.46           N
ATOM    754  CA  THR A  99      61.486  57.474  66.920  1.00 76.46           C
ATOM    755  CB  THR A  99      61.103  56.548  68.049  1.00 76.46           C
ATOM    756  OG1 THR A  99      62.044  56.668  69.101  1.00 76.46           O
ATOM    757  CG2 THR A  99      61.079  55.089  67.565  1.00 76.46           C
ATOM    758  C   THR A  99      60.404  57.439  65.869  1.00 76.46           C
ATOM    759  O   THR A  99      59.951  56.379  65.437  1.00 76.46           O
ATOM    760  N   PHE A 100      60.025  58.629  65.365  1.00104.87           N
ATOM    761  CA  PHE A 100      58.927  58.796  64.463  1.00104.87           C
ATOM    762  CB  PHE A 100      57.860  59.702  65.091  1.00104.87           C
ATOM    763  CG  PHE A 100      56.751  59.918  64.129  1.00104.87           C
ATOM    764  CD1 PHE A 100      56.857  60.889  63.159  1.00104.87           C
ATOM    765  CD2 PHE A 100      55.602  59.170  64.204  1.00104.87           C
ATOM    766  CE1 PHE A 100      55.831  61.100  62.273  1.00104.87           C
ATOM    767  CE2 PHE A 100      54.571  59.379  63.317  1.00104.87           C
ATOM    768  CZ  PHE A 100      54.686  60.346  62.350  1.00104.87           C
ATOM    769  C   PHE A 100      59.474  59.496  63.225  1.00104.87           C
ATOM    770  O   PHE A 100      60.491  60.224  63.364  1.00104.87           O
ATOM    771  OXT PHE A 100      58.878  59.317  62.131  1.00104.87           O
TER
END
