# Supplementary material for: Effective Identification of Bacterial Type III Secretion Signals Using Joint Element Features
Source: PLoS One. 2013 Apr 4;8(4):e59754. doi: 10.1371/journal.pone.0059754 (PMC3617162; doi:10.1371/journal.pone.0059754)
Supplement: Zip file S1 — Predicted 3D structure of T3S and non-T3S signal sequences. (ZIP) [file pone.0059754.s017.zip › Supplemental_Zip_FileS1.Predicted_structure/Pos/model71.pdb]

HEADER protein
METHOD
METHOD    The models are generated by I-TASSER which combines the
METHOD    methods of threading, ab initio modeling and structural
METHOD    refinement. The procedure is fully automated.
METHOD
METHOD    Please cite following articles when you use the I-TASSER server:
METHOD 1. Ambrish Roy, Alper Kucukural, Yang Zhang. I-TASSER: a unified
METHOD    platform for automated protein structure and function prediction.
METHOD    Nature Protocols, vol 5, 725-738 (2010). 
METHOD 2. Yang Zhang. I-TASSER server for protein 3D structure prediction.
METHOD    BMC Bioinformatics, vol 9, 40 (2008).
METHOD
MODEL  1
REMARK PARENT N/A
ATOM      1  N   GLY A   1      56.675  55.486  71.105  1.00                  
ATOM      2  CA  GLY A   1      57.909  55.957  70.475  1.00                  
ATOM      3  HA1 GLY A   1      58.612  55.126  70.412  1.00                  
ATOM      4  HA2 GLY A   1      58.346  56.734  71.102  1.00                  
ATOM      5  C   GLY A   1      57.711  56.525  69.083  1.00                  
ATOM      6  O   GLY A   1      58.690  56.853  68.410  1.00                  
ATOM      7  N   ASN A   2      56.459  56.636  68.622  1.00                  
ATOM      8  H   ASN A   2      55.697  56.375  69.230  1.00                  
ATOM      9  CA  ASN A   2      56.213  57.235  67.325  1.00                  
ATOM     10  HA  ASN A   2      56.992  56.827  66.677  1.00                  
ATOM     11  CB  ASN A   2      54.910  56.779  66.653  1.00                  
ATOM     12  HB1 ASN A   2      54.064  57.360  67.019  1.00                  
ATOM     13  HB2 ASN A   2      54.742  55.720  66.845  1.00                  
ATOM     14  CG  ASN A   2      55.094  57.010  65.160  1.00                  
ATOM     15  OD1 ASN A   2      55.126  58.137  64.704  1.00                  
ATOM     16  ND2 ASN A   2      55.382  55.988  64.383  1.00                  
ATOM     17 1HD2 ASN A   2      55.422  55.049  64.727  1.00                  
ATOM     18 2HD2 ASN A   2      55.661  56.193  63.419  1.00                  
ATOM     19  C   ASN A   2      56.447  58.744  67.335  1.00                  
ATOM     20  O   ASN A   2      55.626  59.499  67.837  1.00                  
ATOM     21  N   ILE A   3      57.566  59.154  66.735  1.00                  
ATOM     22  H   ILE A   3      58.228  58.426  66.507  1.00                  
ATOM     23  CA  ILE A   3      57.990  60.522  66.415  1.00                  
ATOM     24  HA  ILE A   3      58.480  60.959  67.278  1.00                  
ATOM     25  CB  ILE A   3      59.003  60.507  65.233  1.00                  
ATOM     26  HB  ILE A   3      58.432  60.521  64.305  1.00                  
ATOM     27  CG2 ILE A   3      59.819  61.811  65.230  1.00                  
ATOM     28 1HG2 ILE A   3      60.586  61.777  64.458  1.00                  
ATOM     29 2HG2 ILE A   3      59.177  62.661  65.001  1.00                  
ATOM     30 3HG2 ILE A   3      60.268  61.975  66.208  1.00                  
ATOM     31  CG1 ILE A   3      59.934  59.277  65.125  1.00                  
ATOM     32 1HG1 ILE A   3      60.378  59.050  66.095  1.00                  
ATOM     33 2HG1 ILE A   3      60.744  59.526  64.441  1.00                  
ATOM     34  CD1 ILE A   3      59.238  58.026  64.555  1.00                  
ATOM     35  HD1 ILE A   3      59.062  57.301  65.348  1.00                  
ATOM     36  HD2 ILE A   3      58.292  58.281  64.078  1.00                  
ATOM     37  HD3 ILE A   3      59.872  57.569  63.800  1.00                  
ATOM     38  C   ILE A   3      56.865  61.447  65.948  1.00                  
ATOM     39  O   ILE A   3      56.934  62.655  66.166  1.00                  
ATOM     40  N   CYS A   4      55.833  60.921  65.284  1.00                  
ATOM     41  H   CYS A   4      55.797  59.922  65.117  1.00                  
ATOM     42  CA  CYS A   4      54.705  61.724  64.837  1.00                  
ATOM     43  HA  CYS A   4      55.091  62.538  64.221  1.00                  
ATOM     44  CB  CYS A   4      53.756  60.896  63.957  1.00                  
ATOM     45  HB1 CYS A   4      52.939  61.541  63.625  1.00                  
ATOM     46  HB2 CYS A   4      53.333  60.070  64.531  1.00                  
ATOM     47  SG  CYS A   4      54.621  60.251  62.496  1.00                  
ATOM     48  HG  CYS A   4      55.075  59.139  63.101  1.00                  
ATOM     49  C   CYS A   4      53.933  62.384  65.993  1.00                  
ATOM     50  O   CYS A   4      53.238  63.362  65.757  1.00                  
ATOM     51  N   ASN A   5      54.114  61.934  67.242  1.00                  
ATOM     52  H   ASN A   5      54.670  61.096  67.377  1.00                  
ATOM     53  CA  ASN A   5      53.654  62.633  68.440  1.00                  
ATOM     54  HA  ASN A   5      52.581  62.781  68.308  1.00                  
ATOM     55  CB  ASN A   5      53.839  61.767  69.703  1.00                  
ATOM     56  HB1 ASN A   5      54.773  62.037  70.194  1.00                  
ATOM     57  HB2 ASN A   5      53.881  60.713  69.428  1.00                  
ATOM     58  CG  ASN A   5      52.693  61.919  70.696  1.00                  
ATOM     59  OD1 ASN A   5      52.042  60.964  71.073  1.00                  
ATOM     60  ND2 ASN A   5      52.370  63.117  71.129  1.00                  
ATOM     61 1HD2 ASN A   5      52.853  63.933  70.766  1.00                  
ATOM     62 2HD2 ASN A   5      51.574  63.185  71.736  1.00                  
ATOM     63  C   ASN A   5      54.252  64.055  68.602  1.00                  
ATOM     64  O   ASN A   5      53.752  64.839  69.403  1.00                  
ATOM     65  N   SER A   6      55.300  64.401  67.847  1.00                  
ATOM     66  H   SER A   6      55.708  63.690  67.254  1.00                  
ATOM     67  CA  SER A   6      55.805  65.769  67.691  1.00                  
ATOM     68  HA  SER A   6      56.001  66.177  68.683  1.00                  
ATOM     69  CB  SER A   6      57.124  65.801  66.908  1.00                  
ATOM     70  HB1 SER A   6      57.869  65.199  67.431  1.00                  
ATOM     71  HB2 SER A   6      57.479  66.832  66.868  1.00                  
ATOM     72  OG  SER A   6      56.965  65.313  65.590  1.00                  
ATOM     73  HG  SER A   6      57.067  64.346  65.622  1.00                  
ATOM     74  C   SER A   6      54.800  66.718  67.012  1.00                  
ATOM     75  O   SER A   6      54.666  67.871  67.414  1.00                  
ATOM     76  N   GLY A   7      54.031  66.215  66.038  1.00                  
ATOM     77  H   GLY A   7      54.267  65.284  65.723  1.00                  
ATOM     78  CA  GLY A   7      52.615  66.551  65.928  1.00                  
ATOM     79  HA1 GLY A   7      52.358  67.293  66.685  1.00                  
ATOM     80  HA2 GLY A   7      52.037  65.657  66.166  1.00                  
ATOM     81  C   GLY A   7      52.088  67.081  64.604  1.00                  
ATOM     82  O   GLY A   7      50.906  66.887  64.328  1.00                  
ATOM     83  N   GLY A   8      52.893  67.753  63.774  1.00                  
ATOM     84  H   GLY A   8      53.843  67.936  64.062  1.00                  
ATOM     85  CA  GLY A   8      52.305  68.368  62.577  1.00                  
ATOM     86  HA1 GLY A   8      51.456  68.976  62.892  1.00                  
ATOM     87  HA2 GLY A   8      51.904  67.565  61.960  1.00                  
ATOM     88  C   GLY A   8      53.168  69.223  61.682  1.00                  
ATOM     89  O   GLY A   8      52.634  70.170  61.113  1.00                  
ATOM     90  N   VAL A   9      54.469  68.942  61.571  1.00                  
ATOM     91  H   VAL A   9      54.795  68.091  62.007  1.00                  
ATOM     92  CA  VAL A   9      55.511  69.825  61.013  1.00                  
ATOM     93  HA  VAL A   9      56.455  69.483  61.442  1.00                  
ATOM     94  CB  VAL A   9      55.682  69.683  59.485  1.00                  
ATOM     95  HB  VAL A   9      56.025  68.664  59.352  1.00                  
ATOM     96  CG1 VAL A   9      54.425  69.859  58.597  1.00                  
ATOM     97 1HG1 VAL A   9      54.688  69.853  57.542  1.00                  
ATOM     98 2HG1 VAL A   9      53.727  69.042  58.790  1.00                  
ATOM     99 3HG1 VAL A   9      53.913  70.801  58.749  1.00                  
ATOM    100  CG2 VAL A   9      56.797  70.613  58.979  1.00                  
ATOM    101 1HG2 VAL A   9      57.053  70.377  57.952  1.00                  
ATOM    102 2HG2 VAL A   9      56.483  71.655  59.000  1.00                  
ATOM    103 3HG2 VAL A   9      57.690  70.482  59.590  1.00                  
ATOM    104  C   VAL A   9      55.391  71.290  61.460  1.00                  
ATOM    105  O   VAL A   9      56.098  71.732  62.357  1.00                  
ATOM    106  N   SER A  10      54.517  72.034  60.776  1.00                  
ATOM    107  H   SER A  10      53.885  71.475  60.217  1.00                  
ATOM    108  CA  SER A  10      54.145  73.449  60.828  1.00                  
ATOM    109  HA  SER A  10      53.788  73.721  59.835  1.00                  
ATOM    110  CB  SER A  10      52.950  73.605  61.780  1.00                  
ATOM    111  HB1 SER A  10      52.630  74.648  61.801  1.00                  
ATOM    112  HB2 SER A  10      53.232  73.302  62.789  1.00                  
ATOM    113  OG  SER A  10      51.868  72.810  61.324  1.00                  
ATOM    114  HG  SER A  10      52.105  71.867  61.366  1.00                  
ATOM    115  C   SER A  10      55.272  74.449  61.142  1.00                  
ATOM    116  O   SER A  10      55.018  75.569  61.567  1.00                  
ATOM    117  N   ARG A  11      56.523  74.012  60.960  1.00                  
ATOM    118  H   ARG A  11      56.572  73.048  60.670  1.00                  
ATOM    119  CA  ARG A  11      57.793  74.603  61.393  1.00                  
ATOM    120  HA  ARG A  11      58.395  73.773  61.717  1.00                  
ATOM    121  CB  ARG A  11      58.530  75.230  60.179  1.00                  
ATOM    122  HB1 ARG A  11      59.340  75.879  60.513  1.00                  
ATOM    123  HB2 ARG A  11      57.823  75.854  59.629  1.00                  
ATOM    124  CG  ARG A  11      59.127  74.164  59.225  1.00                  
ATOM    125  HG1 ARG A  11      59.032  74.525  58.200  1.00                  
ATOM    126  HG2 ARG A  11      58.538  73.248  59.301  1.00                  
ATOM    127  CD  ARG A  11      60.616  73.850  59.483  1.00                  
ATOM    128  HD1 ARG A  11      60.835  73.987  60.541  1.00                  
ATOM    129  HD2 ARG A  11      61.222  74.563  58.923  1.00                  
ATOM    130  NE  ARG A  11      60.974  72.461  59.108  1.00                  
ATOM    131  HE  ARG A  11      60.285  71.744  59.302  1.00                  
ATOM    132  CZ  ARG A  11      62.132  71.984  58.674  1.00                  
ATOM    133  NH1 ARG A  11      63.191  72.733  58.534  1.00                  
ATOM    134 1HH1 ARG A  11      63.242  73.632  58.990  1.00                  
ATOM    135 2HH1 ARG A  11      64.044  72.342  58.181  1.00                  
ATOM    136  NH2 ARG A  11      62.231  70.713  58.403  1.00                  
ATOM    137 1HH2 ARG A  11      61.471  70.111  58.689  1.00                  
ATOM    138 2HH2 ARG A  11      63.105  70.288  58.138  1.00                  
ATOM    139  C   ARG A  11      57.767  75.464  62.667  1.00                  
ATOM    140  O   ARG A  11      58.502  76.437  62.785  1.00                  
ATOM    141  N   THR A  12      57.029  74.995  63.674  1.00                  
ATOM    142  H   THR A  12      56.415  74.224  63.456  1.00                  
ATOM    143  CA  THR A  12      57.276  75.257  65.104  1.00                  
ATOM    144  HA  THR A  12      57.270  76.335  65.273  1.00                  
ATOM    145  CB  THR A  12      56.142  74.658  65.967  1.00                  
ATOM    146  HB  THR A  12      55.275  75.314  65.893  1.00                  
ATOM    147  CG2 THR A  12      55.694  73.246  65.561  1.00                  
ATOM    148 1HG2 THR A  12      56.545  72.572  65.478  1.00                  
ATOM    149 2HG2 THR A  12      55.004  72.854  66.309  1.00                  
ATOM    150 3HG2 THR A  12      55.164  73.279  64.610  1.00                  
ATOM    151  OG1 THR A  12      56.518  74.592  67.320  1.00                  
ATOM    152  HG1 THR A  12      57.195  73.905  67.370  1.00                  
ATOM    153  C   THR A  12      58.664  74.741  65.492  1.00                  
ATOM    154  O   THR A  12      58.805  73.655  66.053  1.00                  
ATOM    155  N   TYR A  13      59.707  75.495  65.125  1.00                  
ATOM    156  H   TYR A  13      59.516  76.319  64.568  1.00                  
ATOM    157  CA  TYR A  13      61.055  75.357  65.673  1.00                  
ATOM    158  HA  TYR A  13      61.471  74.382  65.429  1.00                  
ATOM    159  CB  TYR A  13      62.004  76.421  65.090  1.00                  
ATOM    160  HB1 TYR A  13      62.759  76.663  65.839  1.00                  
ATOM    161  HB2 TYR A  13      61.456  77.341  64.883  1.00                  
ATOM    162  CG  TYR A  13      62.733  75.958  63.841  1.00                  
ATOM    163  CD1 TYR A  13      62.198  76.197  62.559  1.00                  
ATOM    164  HD1 TYR A  13      61.284  76.760  62.457  1.00                  
ATOM    165  CE1 TYR A  13      62.866  75.703  61.418  1.00                  
ATOM    166  HE1 TYR A  13      62.479  75.909  60.435  1.00                  
ATOM    167  CZ  TYR A  13      64.063  74.964  61.555  1.00                  
ATOM    168  OH  TYR A  13      64.639  74.388  60.464  1.00                  
ATOM    169  HH  TYR A  13      65.491  73.970  60.696  1.00                  
ATOM    170  CE2 TYR A  13      64.620  74.773  62.836  1.00                  
ATOM    171  HE2 TYR A  13      65.561  74.259  62.942  1.00                  
ATOM    172  CD2 TYR A  13      63.954  75.267  63.976  1.00                  
ATOM    173  HD2 TYR A  13      64.378  75.111  64.962  1.00                  
ATOM    174  C   TYR A  13      60.957  75.418  67.197  1.00                  
ATOM    175  O   TYR A  13      60.860  76.495  67.787  1.00                  
ATOM    176  N   SER A  14      60.945  74.244  67.833  1.00                  
ATOM    177  H   SER A  14      60.902  73.402  67.280  1.00                  
ATOM    178  CA  SER A  14      61.342  74.151  69.229  1.00                  
ATOM    179  HA  SER A  14      60.771  74.906  69.769  1.00                  
ATOM    180  CB  SER A  14      60.968  72.792  69.843  1.00                  
ATOM    181  HB1 SER A  14      60.068  72.398  69.366  1.00                  
ATOM    182  HB2 SER A  14      60.747  72.944  70.899  1.00                  
ATOM    183  OG  SER A  14      62.009  71.839  69.759  1.00                  
ATOM    184  HG  SER A  14      61.914  71.370  68.905  1.00                  
ATOM    185  C   SER A  14      62.840  74.504  69.377  1.00                  
ATOM    186  O   SER A  14      63.486  74.829  68.376  1.00                  
ATOM    187  N   PRO A  15      63.420  74.478  70.591  1.00                  
ATOM    188  CD  PRO A  15      62.722  74.724  71.844  1.00                  
ATOM    189  HD1 PRO A  15      62.668  73.808  72.431  1.00                  
ATOM    190  HD2 PRO A  15      61.719  75.121  71.692  1.00                  
ATOM    191  CG  PRO A  15      63.572  75.767  72.561  1.00                  
ATOM    192  HG1 PRO A  15      63.461  75.702  73.643  1.00                  
ATOM    193  HG2 PRO A  15      63.297  76.762  72.208  1.00                  
ATOM    194  CB  PRO A  15      64.997  75.444  72.110  1.00                  
ATOM    195  HB1 PRO A  15      65.466  74.773  72.829  1.00                  
ATOM    196  HB2 PRO A  15      65.595  76.352  72.033  1.00                  
ATOM    197  CA  PRO A  15      64.845  74.769  70.736  1.00                  
ATOM    198  HA  PRO A  15      65.112  75.522  69.992  1.00                  
ATOM    199  C   PRO A  15      65.862  73.620  70.579  1.00                  
ATOM    200  O   PRO A  15      66.975  73.915  70.148  1.00                  
ATOM    201  N   PRO A  16      65.573  72.338  70.915  1.00                  
ATOM    202  CD  PRO A  16      64.730  71.979  72.054  1.00                  
ATOM    203  HD1 PRO A  16      63.752  71.631  71.723  1.00                  
ATOM    204  HD2 PRO A  16      64.605  72.815  72.735  1.00                  
ATOM    205  CG  PRO A  16      65.466  70.858  72.801  1.00                  
ATOM    206  HG1 PRO A  16      64.956  69.908  72.636  1.00                  
ATOM    207  HG2 PRO A  16      65.533  71.067  73.869  1.00                  
ATOM    208  CB  PRO A  16      66.855  70.829  72.152  1.00                  
ATOM    209  HB1 PRO A  16      67.318  69.844  72.220  1.00                  
ATOM    210  HB2 PRO A  16      67.497  71.584  72.610  1.00                  
ATOM    211  CA  PRO A  16      66.527  71.235  70.715  1.00                  
ATOM    212  HA  PRO A  16      67.432  71.556  70.198  1.00                  
ATOM    213  C   PRO A  16      65.929  70.030  69.962  1.00                  
ATOM    214  O   PRO A  16      66.576  68.994  69.819  1.00                  
ATOM    215  N   THR A  17      64.705  70.138  69.429  1.00                  
ATOM    216  H   THR A  17      64.104  70.893  69.749  1.00                  
ATOM    217  CA  THR A  17      64.180  69.216  68.403  1.00                  
ATOM    218  HA  THR A  17      65.018  68.717  67.915  1.00                  
ATOM    219  CB  THR A  17      63.325  68.113  69.047  1.00                  
ATOM    220  HB  THR A  17      62.383  68.532  69.403  1.00                  
ATOM    221  CG2 THR A  17      63.042  66.961  68.084  1.00                  
ATOM    222 1HG2 THR A  17      62.491  66.180  68.609  1.00                  
ATOM    223 2HG2 THR A  17      62.434  67.310  67.248  1.00                  
ATOM    224 3HG2 THR A  17      63.975  66.544  67.704  1.00                  
ATOM    225  OG1 THR A  17      64.015  67.560  70.147  1.00                  
ATOM    226  HG1 THR A  17      64.956  67.752  70.032  1.00                  
ATOM    227  C   THR A  17      63.389  69.950  67.315  1.00                  
ATOM    228  O   THR A  17      62.295  70.464  67.553  1.00                  
ATOM    229  N   SER A  18      64.015  70.126  66.158  1.00                  
ATOM    230  H   SER A  18      64.896  69.662  65.995  1.00                  
ATOM    231  CA  SER A  18      63.579  71.014  65.077  1.00                  
ATOM    232  HA  SER A  18      63.106  71.895  65.511  1.00                  
ATOM    233  CB  SER A  18      64.851  71.454  64.310  1.00                  
ATOM    234  HB1 SER A  18      65.348  72.232  64.884  1.00                  
ATOM    235  HB2 SER A  18      64.585  71.887  63.348  1.00                  
ATOM    236  OG  SER A  18      65.761  70.381  64.113  1.00                  
ATOM    237  HG  SER A  18      66.668  70.717  64.125  1.00                  
ATOM    238  C   SER A  18      62.579  70.325  64.126  1.00                  
ATOM    239  O   SER A  18      62.321  69.126  64.258  1.00                  
ATOM    240  N   PRO A  19      61.942  71.066  63.193  1.00                  
ATOM    241  CD  PRO A  19      62.041  72.503  63.013  1.00                  
ATOM    242  HD1 PRO A  19      62.368  72.725  61.997  1.00                  
ATOM    243  HD2 PRO A  19      62.697  72.987  63.730  1.00                  
ATOM    244  CG  PRO A  19      60.623  72.991  63.229  1.00                  
ATOM    245  HG1 PRO A  19      60.458  73.992  62.834  1.00                  
ATOM    246  HG2 PRO A  19      60.399  72.934  64.288  1.00                  
ATOM    247  CB  PRO A  19      59.799  71.937  62.518  1.00                  
ATOM    248  HB1 PRO A  19      59.730  72.177  61.465  1.00                  
ATOM    249  HB2 PRO A  19      58.806  71.845  62.957  1.00                  
ATOM    250  CA  PRO A  19      60.616  70.671  62.732  1.00                  
ATOM    251  HA  PRO A  19      60.133  70.154  63.563  1.00                  
ATOM    252  C   PRO A  19      60.547  69.710  61.541  1.00                  
ATOM    253  O   PRO A  19      60.266  70.073  60.390  1.00                  
ATOM    254  N   VAL A  20      60.837  68.458  61.834  1.00                  
ATOM    255  H   VAL A  20      61.155  68.266  62.778  1.00                  
ATOM    256  CA  VAL A  20      60.746  67.338  60.905  1.00                  
ATOM    257  HA  VAL A  20      61.308  67.591  60.004  1.00                  
ATOM    258  CB  VAL A  20      61.445  66.106  61.540  1.00                  
ATOM    259  HB  VAL A  20      61.509  65.319  60.794  1.00                  
ATOM    260  CG1 VAL A  20      62.881  66.413  61.978  1.00                  
ATOM    261 1HG1 VAL A  20      63.425  65.480  62.134  1.00                  
ATOM    262 2HG1 VAL A  20      63.393  66.993  61.213  1.00                  
ATOM    263 3HG1 VAL A  20      62.896  66.977  62.909  1.00                  
ATOM    264  CG2 VAL A  20      60.695  65.539  62.761  1.00                  
ATOM    265 1HG2 VAL A  20      61.237  64.673  63.146  1.00                  
ATOM    266 2HG2 VAL A  20      60.617  66.294  63.544  1.00                  
ATOM    267 3HG2 VAL A  20      59.694  65.219  62.470  1.00                  
ATOM    268  C   VAL A  20      59.326  66.967  60.457  1.00                  
ATOM    269  O   VAL A  20      58.332  67.537  60.906  1.00                  
ATOM    270  N   TYR A  21      59.260  65.962  59.580  1.00                  
ATOM    271  H   TYR A  21      60.143  65.592  59.244  1.00                  
ATOM    272  CA  TYR A  21      58.045  65.258  59.152  1.00                  
ATOM    273  HA  TYR A  21      58.348  64.560  58.371  1.00                  
ATOM    274  CB  TYR A  21      57.498  64.373  60.292  1.00                  
ATOM    275  HB1 TYR A  21      56.495  64.052  60.011  1.00                  
ATOM    276  HB2 TYR A  21      57.387  64.970  61.198  1.00                  
ATOM    277  CG  TYR A  21      58.269  63.093  60.646  1.00                  
ATOM    278  CD1 TYR A  21      59.653  62.919  60.401  1.00                  
ATOM    279  HD1 TYR A  21      60.240  63.680  59.921  1.00                  
ATOM    280  CE1 TYR A  21      60.305  61.726  60.775  1.00                  
ATOM    281  HE1 TYR A  21      61.361  61.590  60.593  1.00                  
ATOM    282  CZ  TYR A  21      59.574  60.674  61.361  1.00                  
ATOM    283  OH  TYR A  21      60.201  59.520  61.707  1.00                  
ATOM    284  HH  TYR A  21      59.581  58.820  61.912  1.00                  
ATOM    285  CE2 TYR A  21      58.191  60.830  61.587  1.00                  
ATOM    286  HE2 TYR A  21      57.625  60.024  62.029  1.00                  
ATOM    287  CD2 TYR A  21      57.552  62.037  61.244  1.00                  
ATOM    288  HD2 TYR A  21      56.497  62.153  61.430  1.00                  
ATOM    289  C   TYR A  21      57.022  66.168  58.456  1.00                  
ATOM    290  O   TYR A  21      55.812  65.962  58.521  1.00                  
ATOM    291  N   GLY A  22      57.525  67.178  57.739  1.00                  
ATOM    292  H   GLY A  22      58.525  67.297  57.718  1.00                  
ATOM    293  CA  GLY A  22      56.693  67.922  56.806  1.00                  
ATOM    294  HA1 GLY A  22      57.200  68.820  56.456  1.00                  
ATOM    295  HA2 GLY A  22      55.768  68.169  57.297  1.00                  
ATOM    296  C   GLY A  22      56.311  67.086  55.601  1.00                  
ATOM    297  O   GLY A  22      57.081  66.275  55.096  1.00                  
ATOM    298  N   SER A  23      55.098  67.346  55.142  1.00                  
ATOM    299  H   SER A  23      54.537  68.047  55.602  1.00                  
ATOM    300  CA  SER A  23      54.514  66.722  53.976  1.00                  
ATOM    301  HA  SER A  23      55.296  66.294  53.348  1.00                  
ATOM    302  CB  SER A  23      53.562  65.607  54.405  1.00                  
ATOM    303  HB1 SER A  23      52.766  66.017  55.029  1.00                  
ATOM    304  HB2 SER A  23      54.114  64.857  54.974  1.00                  
ATOM    305  OG  SER A  23      52.998  65.005  53.258  1.00                  
ATOM    306  HG  SER A  23      52.470  64.250  53.539  1.00                  
ATOM    307  C   SER A  23      53.778  67.793  53.192  1.00                  
ATOM    308  O   SER A  23      53.115  68.648  53.781  1.00                  
ATOM    309  N   GLY A  24      53.901  67.737  51.871  1.00                  
ATOM    310  H   GLY A  24      54.462  66.992  51.487  1.00                  
ATOM    311  CA  GLY A  24      53.174  68.592  50.940  1.00                  
ATOM    312  HA1 GLY A  24      53.869  69.035  50.228  1.00                  
ATOM    313  HA2 GLY A  24      52.663  69.395  51.473  1.00                  
ATOM    314  C   GLY A  24      52.129  67.789  50.168  1.00                  
ATOM    315  O   GLY A  24      51.962  67.989  48.969  1.00                  
ATOM    316  N   VAL A  25      51.514  66.802  50.828  1.00                  
ATOM    317  H   VAL A  25      51.721  66.698  51.811  1.00                  
ATOM    318  CA  VAL A  25      50.604  65.830  50.212  1.00                  
ATOM    319  HA  VAL A  25      51.181  65.333  49.431  1.00                  
ATOM    320  CB  VAL A  25      50.209  64.707  51.199  1.00                  
ATOM    321  HB  VAL A  25      51.133  64.207  51.492  1.00                  
ATOM    322  CG1 VAL A  25      49.528  65.178  52.491  1.00                  
ATOM    323 1HG1 VAL A  25      49.390  64.330  53.162  1.00                  
ATOM    324 2HG1 VAL A  25      50.140  65.925  52.994  1.00                  
ATOM    325 3HG1 VAL A  25      48.553  65.612  52.272  1.00                  
ATOM    326  CG2 VAL A  25      49.337  63.644  50.520  1.00                  
ATOM    327 1HG2 VAL A  25      49.194  62.802  51.196  1.00                  
ATOM    328 2HG2 VAL A  25      48.360  64.059  50.270  1.00                  
ATOM    329 3HG2 VAL A  25      49.826  63.287  49.613  1.00                  
ATOM    330  C   VAL A  25      49.410  66.488  49.509  1.00                  
ATOM    331  O   VAL A  25      48.475  66.976  50.138  1.00                  
ATOM    332  N   SER A  26      49.458  66.519  48.176  1.00                  
ATOM    333  H   SER A  26      50.326  66.238  47.746  1.00                  
ATOM    334  CA  SER A  26      48.426  67.079  47.287  1.00                  
ATOM    335  HA  SER A  26      47.443  66.767  47.640  1.00                  
ATOM    336  CB  SER A  26      48.471  68.615  47.310  1.00                  
ATOM    337  HB1 SER A  26      47.903  69.017  46.470  1.00                  
ATOM    338  HB2 SER A  26      49.505  68.958  47.240  1.00                  
ATOM    339  OG  SER A  26      47.879  69.085  48.504  1.00                  
ATOM    340  HG  SER A  26      48.102  68.470  49.225  1.00                  
ATOM    341  C   SER A  26      48.588  66.527  45.864  1.00                  
ATOM    342  O   SER A  26      48.744  67.254  44.888  1.00                  
ATOM    343  N   SER A  27      48.633  65.199  45.761  1.00                  
ATOM    344  H   SER A  27      48.483  64.651  46.596  1.00                  
ATOM    345  CA  SER A  27      48.989  64.445  44.552  1.00                  
ATOM    346  HA  SER A  27      48.797  65.067  43.678  1.00                  
ATOM    347  CB  SER A  27      50.489  64.120  44.609  1.00                  
ATOM    348  HB1 SER A  27      51.053  65.054  44.600  1.00                  
ATOM    349  HB2 SER A  27      50.781  63.535  43.737  1.00                  
ATOM    350  OG  SER A  27      50.811  63.403  45.789  1.00                  
ATOM    351  HG  SER A  27      50.457  62.513  45.721  1.00                  
ATOM    352  C   SER A  27      48.169  63.154  44.446  1.00                  
ATOM    353  O   SER A  27      47.642  62.692  45.461  1.00                  
ATOM    354  N   PRO A  28      48.053  62.543  43.252  1.00                  
ATOM    355  CD  PRO A  28      48.552  63.030  41.971  1.00                  
ATOM    356  HD1 PRO A  28      49.629  62.866  41.912  1.00                  
ATOM    357  HD2 PRO A  28      48.321  64.085  41.819  1.00                  
ATOM    358  CG  PRO A  28      47.850  62.191  40.905  1.00                  
ATOM    359  HG1 PRO A  28      48.469  62.067  40.017  1.00                  
ATOM    360  HG2 PRO A  28      46.895  62.650  40.649  1.00                  
ATOM    361  CB  PRO A  28      47.607  60.865  41.622  1.00                  
ATOM    362  HB1 PRO A  28      48.518  60.266  41.579  1.00                  
ATOM    363  HB2 PRO A  28      46.769  60.320  41.188  1.00                  
ATOM    364  CA  PRO A  28      47.318  61.298  43.065  1.00                  
ATOM    365  HA  PRO A  28      46.255  61.527  43.152  1.00                  
ATOM    366  C   PRO A  28      47.672  60.192  44.065  1.00                  
ATOM    367  O   PRO A  28      48.827  59.797  44.194  1.00                  
ATOM    368  N   SER A  29      46.646  59.605  44.681  1.00                  
ATOM    369  H   SER A  29      45.715  59.957  44.511  1.00                  
ATOM    370  CA  SER A  29      46.726  58.428  45.561  1.00                  
ATOM    371  HA  SER A  29      47.422  58.648  46.371  1.00                  
ATOM    372  CB  SER A  29      45.343  58.176  46.171  1.00                  
ATOM    373  HB1 SER A  29      45.099  58.989  46.855  1.00                  
ATOM    374  HB2 SER A  29      45.343  57.238  46.730  1.00                  
ATOM    375  OG  SER A  29      44.372  58.127  45.143  1.00                  
ATOM    376  HG  SER A  29      43.538  57.838  45.529  1.00                  
ATOM    377  C   SER A  29      47.219  57.144  44.880  1.00                  
ATOM    378  O   SER A  29      47.309  56.110  45.534  1.00                  
ATOM    379  N   ARG A  30      47.576  57.186  43.588  1.00                  
ATOM    380  H   ARG A  30      47.552  58.094  43.153  1.00                  
ATOM    381  CA  ARG A  30      48.020  56.038  42.779  1.00                  
ATOM    382  HA  ARG A  30      47.176  55.355  42.677  1.00                  
ATOM    383  CB  ARG A  30      48.416  56.534  41.371  1.00                  
ATOM    384  HB1 ARG A  30      49.149  57.337  41.466  1.00                  
ATOM    385  HB2 ARG A  30      47.525  56.937  40.890  1.00                  
ATOM    386  CG  ARG A  30      49.019  55.427  40.484  1.00                  
ATOM    387  HG1 ARG A  30      48.406  54.528  40.556  1.00                  
ATOM    388  HG2 ARG A  30      50.015  55.186  40.859  1.00                  
ATOM    389  CD  ARG A  30      49.164  55.829  39.007  1.00                  
ATOM    390  HD1 ARG A  30      49.858  55.137  38.526  1.00                  
ATOM    391  HD2 ARG A  30      49.613  56.823  38.957  1.00                  
ATOM    392  NE  ARG A  30      47.873  55.820  38.281  1.00                  
ATOM    393  HE  ARG A  30      47.474  56.719  38.067  1.00                  
ATOM    394  CZ  ARG A  30      47.206  54.750  37.869  1.00                  
ATOM    395  NH1 ARG A  30      47.651  53.539  38.039  1.00                  
ATOM    396 1HH1 ARG A  30      48.526  53.405  38.517  1.00                  
ATOM    397 2HH1 ARG A  30      47.120  52.747  37.729  1.00                  
ATOM    398  NH2 ARG A  30      46.053  54.885  37.281  1.00                  
ATOM    399 1HH2 ARG A  30      45.656  55.795  37.146  1.00                  
ATOM    400 2HH2 ARG A  30      45.551  54.073  36.973  1.00                  
ATOM    401  C   ARG A  30      49.127  55.195  43.414  1.00                  
ATOM    402  O   ARG A  30      49.157  53.992  43.178  1.00                  
ATOM    403  N   PHE A  31      49.991  55.816  44.213  1.00                  
ATOM    404  H   PHE A  31      49.883  56.810  44.331  1.00                  
ATOM    405  CA  PHE A  31      51.162  55.181  44.818  1.00                  
ATOM    406  HA  PHE A  31      51.314  54.212  44.350  1.00                  
ATOM    407  CB  PHE A  31      52.403  56.012  44.468  1.00                  
ATOM    408  HB1 PHE A  31      53.291  55.486  44.822  1.00                  
ATOM    409  HB2 PHE A  31      52.348  56.962  44.991  1.00                  
ATOM    410  CG  PHE A  31      52.551  56.276  42.979  1.00                  
ATOM    411  CD1 PHE A  31      52.332  57.568  42.460  1.00                  
ATOM    412  HD1 PHE A  31      52.095  58.385  43.126  1.00                  
ATOM    413  CE1 PHE A  31      52.442  57.802  41.077  1.00                  
ATOM    414  HE1 PHE A  31      52.303  58.802  40.689  1.00                  
ATOM    415  CZ  PHE A  31      52.767  56.746  40.208  1.00                  
ATOM    416  HZ  PHE A  31      52.881  56.932  39.150  1.00                  
ATOM    417  CE2 PHE A  31      52.972  55.454  40.722  1.00                  
ATOM    418  HE2 PHE A  31      53.236  54.641  40.061  1.00                  
ATOM    419  CD2 PHE A  31      52.864  55.219  42.104  1.00                  
ATOM    420  HD2 PHE A  31      53.024  54.222  42.492  1.00                  
ATOM    421  C   PHE A  31      50.992  54.905  46.327  1.00                  
ATOM    422  O   PHE A  31      51.932  54.499  47.011  1.00                  
ATOM    423  N   VAL A  32      49.778  55.080  46.866  1.00                  
ATOM    424  H   VAL A  32      49.014  55.359  46.261  1.00                  
ATOM    425  CA  VAL A  32      49.449  54.652  48.233  1.00                  
ATOM    426  HA  VAL A  32      50.147  55.162  48.896  1.00                  
ATOM    427  CB  VAL A  32      48.021  55.097  48.619  1.00                  
ATOM    428  HB  VAL A  32      47.864  56.101  48.224  1.00                  
ATOM    429  CG1 VAL A  32      46.913  54.188  48.072  1.00                  
ATOM    430 1HG1 VAL A  32      45.943  54.659  48.226  1.00                  
ATOM    431 2HG1 VAL A  32      47.053  54.024  47.004  1.00                  
ATOM    432 3HG1 VAL A  32      46.921  53.221  48.575  1.00                  
ATOM    433  CG2 VAL A  32      47.857  55.196  50.140  1.00                  
ATOM    434 1HG2 VAL A  32      46.873  55.607  50.370  1.00                  
ATOM    435 2HG2 VAL A  32      47.938  54.213  50.603  1.00                  
ATOM    436 3HG2 VAL A  32      48.614  55.860  50.554  1.00                  
ATOM    437  C   VAL A  32      49.658  53.145  48.409  1.00                  
ATOM    438  O   VAL A  32      49.554  52.364  47.458  1.00                  
ATOM    439  N   GLY A  33      50.013  52.715  49.617  1.00                  
ATOM    440  H   GLY A  33      50.084  53.387  50.364  1.00                  
ATOM    441  CA  GLY A  33      50.411  51.332  49.893  1.00                  
ATOM    442  HA1 GLY A  33      49.704  50.652  49.418  1.00                  
ATOM    443  HA2 GLY A  33      50.381  51.156  50.968  1.00                  
ATOM    444  C   GLY A  33      51.820  50.984  49.389  1.00                  
ATOM    445  O   GLY A  33      52.578  50.326  50.095  1.00                  
ATOM    446  N   GLN A  34      52.202  51.485  48.210  1.00                  
ATOM    447  H   GLN A  34      51.526  52.035  47.694  1.00                  
ATOM    448  CA  GLN A  34      53.501  51.243  47.570  1.00                  
ATOM    449  HA  GLN A  34      53.720  50.176  47.648  1.00                  
ATOM    450  CB  GLN A  34      53.407  51.588  46.071  1.00                  
ATOM    451  HB1 GLN A  34      54.381  51.427  45.609  1.00                  
ATOM    452  HB2 GLN A  34      53.166  52.642  45.959  1.00                  
ATOM    453  CG  GLN A  34      52.365  50.730  45.320  1.00                  
ATOM    454  HG1 GLN A  34      51.688  50.232  46.013  1.00                  
ATOM    455  HG2 GLN A  34      52.883  49.947  44.766  1.00                  
ATOM    456  CD  GLN A  34      51.523  51.540  44.336  1.00                  
ATOM    457  OE1 GLN A  34      51.956  51.889  43.248  1.00                  
ATOM    458  NE2 GLN A  34      50.303  51.890  44.676  1.00                  
ATOM    459 1HE2 GLN A  34      49.948  51.730  45.610  1.00                  
ATOM    460 2HE2 GLN A  34      49.799  52.457  44.002  1.00                  
ATOM    461  C   GLN A  34      54.677  51.967  48.276  1.00                  
ATOM    462  O   GLN A  34      55.843  51.642  48.050  1.00                  
ATOM    463  N   TYR A  35      54.390  52.918  49.168  1.00                  
ATOM    464  H   TYR A  35      53.420  53.178  49.245  1.00                  
ATOM    465  CA  TYR A  35      55.351  53.690  49.967  1.00                  
ATOM    466  HA  TYR A  35      56.164  54.002  49.311  1.00                  
ATOM    467  CB  TYR A  35      54.641  54.958  50.497  1.00                  
ATOM    468  HB1 TYR A  35      55.371  55.561  51.037  1.00                  
ATOM    469  HB2 TYR A  35      53.891  54.641  51.223  1.00                  
ATOM    470  CG  TYR A  35      53.977  55.883  49.492  1.00                  
ATOM    471  CD1 TYR A  35      54.638  56.253  48.304  1.00                  
ATOM    472  HD1 TYR A  35      55.606  55.838  48.063  1.00                  
ATOM    473  CE1 TYR A  35      54.047  57.187  47.431  1.00                  
ATOM    474  HE1 TYR A  35      54.551  57.479  46.520  1.00                  
ATOM    475  CZ  TYR A  35      52.797  57.756  47.749  1.00                  
ATOM    476  OH  TYR A  35      52.237  58.676  46.921  1.00                  
ATOM    477  HH  TYR A  35      51.424  59.026  47.282  1.00                  
ATOM    478  CE2 TYR A  35      52.134  57.388  48.938  1.00                  
ATOM    479  HE2 TYR A  35      51.183  57.834  49.186  1.00                  
ATOM    480  CD2 TYR A  35      52.727  56.455  49.807  1.00                  
ATOM    481  HD2 TYR A  35      52.234  56.201  50.732  1.00                  
ATOM    482  C   TYR A  35      56.002  52.931  51.150  1.00                  
ATOM    483  O   TYR A  35      55.992  53.413  52.279  1.00                  
ATOM    484  N   THR A  36      56.563  51.738  50.934  1.00                  
ATOM    485  H   THR A  36      56.531  51.355  49.993  1.00                  
ATOM    486  CA  THR A  36      57.179  50.893  51.990  1.00                  
ATOM    487  HA  THR A  36      56.521  50.925  52.858  1.00                  
ATOM    488  CB  THR A  36      57.264  49.422  51.526  1.00                  
ATOM    489  HB  THR A  36      58.196  49.262  50.983  1.00                  
ATOM    490  CG2 THR A  36      57.165  48.429  52.685  1.00                  
ATOM    491 1HG2 THR A  36      57.216  47.412  52.294  1.00                  
ATOM    492 2HG2 THR A  36      57.997  48.578  53.373  1.00                  
ATOM    493 3HG2 THR A  36      56.225  48.565  53.221  1.00                  
ATOM    494  OG1 THR A  36      56.198  49.105  50.658  1.00                  
ATOM    495  HG1 THR A  36      55.369  49.214  51.129  1.00                  
ATOM    496  C   THR A  36      58.549  51.406  52.484  1.00                  
ATOM    497  O   THR A  36      59.503  50.650  52.660  1.00                  
ATOM    498  N   LEU A  37      58.673  52.720  52.681  1.00                  
ATOM    499  H   LEU A  37      57.835  53.282  52.595  1.00                  
ATOM    500  CA  LEU A  37      59.853  53.363  53.246  1.00                  
ATOM    501  HA  LEU A  37      60.740  53.037  52.701  1.00                  
ATOM    502  CB  LEU A  37      59.735  54.899  53.140  1.00                  
ATOM    503  HB1 LEU A  37      60.502  55.325  53.787  1.00                  
ATOM    504  HB2 LEU A  37      58.770  55.216  53.543  1.00                  
ATOM    505  CG  LEU A  37      59.924  55.518  51.739  1.00                  
ATOM    506  HG  LEU A  37      60.852  55.140  51.308  1.00                  
ATOM    507  CD1 LEU A  37      58.771  55.220  50.776  1.00                  
ATOM    508 1HD1 LEU A  37      58.897  55.803  49.864  1.00                  
ATOM    509 2HD1 LEU A  37      58.772  54.167  50.504  1.00                  
ATOM    510 3HD1 LEU A  37      57.822  55.486  51.239  1.00                  
ATOM    511  CD2 LEU A  37      60.037  57.037  51.880  1.00                  
ATOM    512 1HD2 LEU A  37      59.109  57.448  52.280  1.00                  
ATOM    513 2HD2 LEU A  37      60.858  57.294  52.548  1.00                  
ATOM    514 3HD2 LEU A  37      60.242  57.488  50.907  1.00                  
ATOM    515  C   LEU A  37      59.998  52.951  54.716  1.00                  
ATOM    516  O   LEU A  37      59.174  53.332  55.547  1.00                  
ATOM    517  N   THR A  38      61.092  52.248  55.025  1.00                  
ATOM    518  H   THR A  38      61.664  51.888  54.279  1.00                  
ATOM    519  CA  THR A  38      61.575  52.134  56.404  1.00                  
ATOM    520  HA  THR A  38      60.864  52.643  57.055  1.00                  
ATOM    521  CB  THR A  38      61.566  50.691  56.947  1.00                  
ATOM    522  HB  THR A  38      60.630  50.243  56.609  1.00                  
ATOM    523  CG2 THR A  38      62.688  49.762  56.495  1.00                  
ATOM    524 1HG2 THR A  38      62.421  48.738  56.753  1.00                  
ATOM    525 2HG2 THR A  38      62.828  49.828  55.417  1.00                  
ATOM    526 3HG2 THR A  38      63.616  50.005  57.014  1.00                  
ATOM    527  OG1 THR A  38      61.522  50.693  58.352  1.00                  
ATOM    528  HG1 THR A  38      62.273  51.219  58.724  1.00                  
ATOM    529  C   THR A  38      62.855  52.927  56.575  1.00                  
ATOM    530  O   THR A  38      62.748  54.068  57.005  1.00                  
ATOM    531  N   SER A  39      64.021  52.454  56.129  1.00                  
ATOM    532  H   SER A  39      64.054  51.535  55.719  1.00                  
ATOM    533  CA  SER A  39      65.285  52.987  56.642  1.00                  
ATOM    534  HA  SER A  39      65.072  53.542  57.556  1.00                  
ATOM    535  CB  SER A  39      66.194  51.826  57.068  1.00                  
ATOM    536  HB1 SER A  39      65.631  51.123  57.682  1.00                  
ATOM    537  HB2 SER A  39      67.014  52.223  57.667  1.00                  
ATOM    538  OG  SER A  39      66.718  51.160  55.933  1.00                  
ATOM    539  HG  SER A  39      67.454  50.622  56.249  1.00                  
ATOM    540  C   SER A  39      66.029  53.917  55.709  1.00                  
ATOM    541  O   SER A  39      65.858  53.910  54.488  1.00                  
ATOM    542  N   ILE A  40      66.931  54.694  56.313  1.00                  
ATOM    543  H   ILE A  40      67.005  54.622  57.327  1.00                  
ATOM    544  CA  ILE A  40      67.864  55.592  55.636  1.00                  
ATOM    545  HA  ILE A  40      67.261  56.396  55.253  1.00                  
ATOM    546  CB  ILE A  40      68.892  56.130  56.692  1.00                  
ATOM    547  HB  ILE A  40      68.836  55.488  57.571  1.00                  
ATOM    548  CG2 ILE A  40      70.381  56.023  56.301  1.00                  
ATOM    549 1HG2 ILE A  40      70.579  56.300  55.277  1.00                  
ATOM    550 2HG2 ILE A  40      71.022  56.583  56.982  1.00                  
ATOM    551 3HG2 ILE A  40      70.691  54.994  56.414  1.00                  
ATOM    552  CG1 ILE A  40      68.425  57.518  57.187  1.00                  
ATOM    553 1HG1 ILE A  40      67.627  57.347  57.897  1.00                  
ATOM    554 2HG1 ILE A  40      67.936  58.057  56.405  1.00                  
ATOM    555  CD1 ILE A  40      69.474  58.467  57.789  1.00                  
ATOM    556  HD1 ILE A  40      68.975  59.343  58.202  1.00                  
ATOM    557  HD2 ILE A  40      70.040  57.976  58.580  1.00                  
ATOM    558  HD3 ILE A  40      70.163  58.802  57.016  1.00                  
ATOM    559  C   ILE A  40      68.512  54.877  54.457  1.00                  
ATOM    560  O   ILE A  40      68.433  55.337  53.313  1.00                  
ATOM    561  N   HIS A  41      69.099  53.726  54.770  1.00                  
ATOM    562  H   HIS A  41      69.038  53.418  55.736  1.00                  
ATOM    563  CA  HIS A  41      69.928  52.918  53.893  1.00                  
ATOM    564  HA  HIS A  41      70.710  53.548  53.471  1.00                  
ATOM    565  CB  HIS A  41      70.587  51.768  54.696  1.00                  
ATOM    566  HB1 HIS A  41      71.563  51.545  54.266  1.00                  
ATOM    567  HB2 HIS A  41      69.973  50.871  54.598  1.00                  
ATOM    568  CG  HIS A  41      70.734  52.038  56.175  1.00                  
ATOM    569  ND1 HIS A  41      69.695  51.885  57.095  1.00                  
ATOM    570  CE1 HIS A  41      70.113  52.471  58.227  1.00                  
ATOM    571  HE1 HIS A  41      69.511  52.591  59.118  1.00                  
ATOM    572  NE2 HIS A  41      71.340  52.990  58.058  1.00                  
ATOM    573  HE2 HIS A  41      71.744  53.693  58.692  1.00                  
ATOM    574  CD2 HIS A  41      71.756  52.715  56.772  1.00                  
ATOM    575  HD2 HIS A  41      72.643  53.090  56.289  1.00                  
ATOM    576  C   HIS A  41      69.141  52.332  52.727  1.00                  
ATOM    577  O   HIS A  41      69.744  51.967  51.724  1.00                  
ATOM    578  N   GLN A  42      67.815  52.240  52.849  1.00                  
ATOM    579  H   GLN A  42      67.377  52.561  53.704  1.00                  
ATOM    580  CA  GLN A  42      66.949  51.685  51.813  1.00                  
ATOM    581  HA  GLN A  42      67.540  50.976  51.232  1.00                  
ATOM    582  CB  GLN A  42      65.818  50.888  52.505  1.00                  
ATOM    583  HB1 GLN A  42      65.207  51.580  53.086  1.00                  
ATOM    584  HB2 GLN A  42      66.281  50.197  53.212  1.00                  
ATOM    585  CG  GLN A  42      64.882  50.059  51.603  1.00                  
ATOM    586  HG1 GLN A  42      64.251  50.722  51.014  1.00                  
ATOM    587  HG2 GLN A  42      64.222  49.472  52.242  1.00                  
ATOM    588  CD  GLN A  42      65.607  49.095  50.658  1.00                  
ATOM    589  OE1 GLN A  42      65.774  47.918  50.919  1.00                  
ATOM    590  NE2 GLN A  42      66.069  49.558  49.519  1.00                  
ATOM    591 1HE2 GLN A  42      65.933  50.536  49.294  1.00                  
ATOM    592 2HE2 GLN A  42      66.569  48.912  48.934  1.00                  
ATOM    593  C   GLN A  42      66.446  52.755  50.827  1.00                  
ATOM    594  O   GLN A  42      65.745  52.419  49.867  1.00                  
ATOM    595  N   LEU A  43      66.833  54.026  51.008  1.00                  
ATOM    596  H   LEU A  43      67.464  54.230  51.773  1.00                  
ATOM    597  CA  LEU A  43      66.696  55.043  49.961  1.00                  
ATOM    598  HA  LEU A  43      66.001  54.696  49.196  1.00                  
ATOM    599  CB  LEU A  43      66.116  56.350  50.531  1.00                  
ATOM    600  HB1 LEU A  43      66.292  57.133  49.793  1.00                  
ATOM    601  HB2 LEU A  43      66.672  56.617  51.421  1.00                  
ATOM    602  CG  LEU A  43      64.600  56.323  50.826  1.00                  
ATOM    603  HG  LEU A  43      64.071  55.959  49.946  1.00                  
ATOM    604  CD1 LEU A  43      64.206  55.450  52.020  1.00                  
ATOM    605 1HD1 LEU A  43      63.155  55.593  52.266  1.00                  
ATOM    606 2HD1 LEU A  43      64.339  54.398  51.775  1.00                  
ATOM    607 3HD1 LEU A  43      64.819  55.695  52.885  1.00                  
ATOM    608  CD2 LEU A  43      64.110  57.743  51.116  1.00                  
ATOM    609 1HD2 LEU A  43      63.064  57.734  51.420  1.00                  
ATOM    610 2HD2 LEU A  43      64.704  58.217  51.890  1.00                  
ATOM    611 3HD2 LEU A  43      64.164  58.343  50.209  1.00                  
ATOM    612  C   LEU A  43      68.042  55.241  49.253  1.00                  
ATOM    613  O   LEU A  43      69.090  54.886  49.797  1.00                  
ATOM    614  N   SER A  44      68.013  55.794  48.038  1.00                  
ATOM    615  H   SER A  44      67.138  56.125  47.666  1.00                  
ATOM    616  CA  SER A  44      69.237  56.089  47.284  1.00                  
ATOM    617  HA  SER A  44      69.797  55.161  47.177  1.00                  
ATOM    618  CB  SER A  44      68.909  56.594  45.873  1.00                  
ATOM    619  HB1 SER A  44      68.156  55.952  45.416  1.00                  
ATOM    620  HB2 SER A  44      69.818  56.538  45.272  1.00                  
ATOM    621  OG  SER A  44      68.458  57.933  45.877  1.00                  
ATOM    622  HG  SER A  44      68.834  58.318  45.041  1.00                  
ATOM    623  C   SER A  44      70.136  57.089  48.005  1.00                  
ATOM    624  O   SER A  44      69.713  57.709  48.968  1.00                  
ATOM    625  N   SER A  45      71.372  57.284  47.549  1.00                  
ATOM    626  H   SER A  45      71.691  56.801  46.719  1.00                  
ATOM    627  CA  SER A  45      72.280  58.294  48.115  1.00                  
ATOM    628  HA  SER A  45      72.440  58.071  49.168  1.00                  
ATOM    629  CB  SER A  45      73.652  58.221  47.413  1.00                  
ATOM    630  HB1 SER A  45      74.334  57.665  48.056  1.00                  
ATOM    631  HB2 SER A  45      74.062  59.223  47.289  1.00                  
ATOM    632  OG  SER A  45      73.618  57.563  46.153  1.00                  
ATOM    633  HG  SER A  45      73.028  58.052  45.524  1.00                  
ATOM    634  C   SER A  45      71.743  59.725  48.025  1.00                  
ATOM    635  O   SER A  45      71.922  60.522  48.945  1.00                  
ATOM    636  N   GLU A  46      71.061  60.053  46.934  1.00                  
ATOM    637  H   GLU A  46      71.016  59.349  46.206  1.00                  
ATOM    638  CA  GLU A  46      70.515  61.385  46.646  1.00                  
ATOM    639  HA  GLU A  46      71.292  62.130  46.825  1.00                  
ATOM    640  CB  GLU A  46      70.053  61.494  45.173  1.00                  
ATOM    641  HB1 GLU A  46      69.946  62.553  44.941  1.00                  
ATOM    642  HB2 GLU A  46      69.066  61.045  45.063  1.00                  
ATOM    643  CG  GLU A  46      70.974  60.868  44.103  1.00                  
ATOM    644  HG1 GLU A  46      72.000  61.205  44.272  1.00                  
ATOM    645  HG2 GLU A  46      70.662  61.228  43.120  1.00                  
ATOM    646  CD  GLU A  46      70.896  59.334  44.120  1.00                  
ATOM    647  OE1 GLU A  46      71.865  58.704  44.607  1.00                  
ATOM    648  OE2 GLU A  46      69.802  58.790  43.861  1.00                  
ATOM    649  C   GLU A  46      69.344  61.703  47.574  1.00                  
ATOM    650  O   GLU A  46      69.346  62.721  48.262  1.00                  
ATOM    651  N   GLU A  47      68.389  60.773  47.682  1.00                  
ATOM    652  H   GLU A  47      68.455  59.938  47.111  1.00                  
ATOM    653  CA  GLU A  47      67.308  60.860  48.667  1.00                  
ATOM    654  HA  GLU A  47      66.877  61.854  48.590  1.00                  
ATOM    655  CB  GLU A  47      66.215  59.824  48.359  1.00                  
ATOM    656  HB1 GLU A  47      65.880  59.372  49.289  1.00                  
ATOM    657  HB2 GLU A  47      66.619  59.028  47.734  1.00                  
ATOM    658  CG  GLU A  47      65.002  60.454  47.664  1.00                  
ATOM    659  HG1 GLU A  47      64.358  59.652  47.296  1.00                  
ATOM    660  HG2 GLU A  47      65.335  61.038  46.801  1.00                  
ATOM    661  CD  GLU A  47      64.204  61.341  48.632  1.00                  
ATOM    662  OE1 GLU A  47      63.290  60.795  49.285  1.00                  
ATOM    663  OE2 GLU A  47      64.539  62.547  48.735  1.00                  
ATOM    664  C   GLU A  47      67.802  60.725  50.106  1.00                  
ATOM    665  O   GLU A  47      67.126  61.131  51.053  1.00                  
ATOM    666  N   ARG A  48      68.999  60.171  50.301  1.00                  
ATOM    667  H   ARG A  48      69.484  59.784  49.497  1.00                  
ATOM    668  CA  ARG A  48      69.585  60.006  51.619  1.00                  
ATOM    669  HA  ARG A  48      68.756  59.759  52.224  1.00                  
ATOM    670  CB  ARG A  48      70.652  58.891  51.628  1.00                  
ATOM    671  HB1 ARG A  48      71.364  59.067  50.834  1.00                  
ATOM    672  HB2 ARG A  48      70.157  57.943  51.421  1.00                  
ATOM    673  CG  ARG A  48      71.454  58.743  52.930  1.00                  
ATOM    674  HG1 ARG A  48      72.186  59.549  53.001  1.00                  
ATOM    675  HG2 ARG A  48      72.002  57.802  52.882  1.00                  
ATOM    676  CD  ARG A  48      70.599  58.748  54.202  1.00                  
ATOM    677  HD1 ARG A  48      70.439  59.777  54.509  1.00                  
ATOM    678  HD2 ARG A  48      71.167  58.277  55.002  1.00                  
ATOM    679  NE  ARG A  48      69.307  58.059  53.984  1.00                  
ATOM    680  HE  ARG A  48      69.349  57.162  53.520  1.00                  
ATOM    681  CZ  ARG A  48      68.110  58.609  54.060  1.00                  
ATOM    682  NH1 ARG A  48      67.907  59.785  54.574  1.00                  
ATOM    683 1HH1 ARG A  48      68.700  60.382  54.770  1.00                  
ATOM    684 2HH1 ARG A  48      66.972  60.132  54.661  1.00                  
ATOM    685  NH2 ARG A  48      67.094  57.988  53.535  1.00                  
ATOM    686 1HH2 ARG A  48      67.235  57.063  53.142  1.00                  
ATOM    687 2HH2 ARG A  48      66.210  58.454  53.441  1.00                  
ATOM    688  C   ARG A  48      70.115  61.317  52.133  1.00                  
ATOM    689  O   ARG A  48      69.765  61.682  53.254  1.00                  
ATOM    690  N   GLU A  49      70.876  62.030  51.317  1.00                  
ATOM    691  H   GLU A  49      71.122  61.654  50.405  1.00                  
ATOM    692  CA  GLU A  49      71.273  63.385  51.661  1.00                  
ATOM    693  HA  GLU A  49      71.652  63.380  52.685  1.00                  
ATOM    694  CB  GLU A  49      72.406  63.875  50.747  1.00                  
ATOM    695  HB1 GLU A  49      72.512  64.955  50.856  1.00                  
ATOM    696  HB2 GLU A  49      72.154  63.663  49.707  1.00                  
ATOM    697  CG  GLU A  49      73.760  63.225  51.088  1.00                  
ATOM    698  HG1 GLU A  49      74.505  63.567  50.367  1.00                  
ATOM    699  HG2 GLU A  49      73.678  62.139  50.988  1.00                  
ATOM    700  CD  GLU A  49      74.224  63.590  52.509  1.00                  
ATOM    701  OE1 GLU A  49      74.681  64.729  52.731  1.00                  
ATOM    702  OE2 GLU A  49      74.025  62.788  53.443  1.00                  
ATOM    703  C   GLU A  49      70.091  64.365  51.692  1.00                  
ATOM    704  O   GLU A  49      70.051  65.176  52.613  1.00                  
ATOM    705  N   ASN A  50      69.074  64.243  50.823  1.00                  
ATOM    706  H   ASN A  50      69.177  63.621  50.026  1.00                  
ATOM    707  CA  ASN A  50      67.840  65.038  50.948  1.00                  
ATOM    708  HA  ASN A  50      68.074  66.099  50.834  1.00                  
ATOM    709  CB  ASN A  50      66.800  64.618  49.890  1.00                  
ATOM    710  HB1 ASN A  50      65.838  65.058  50.156  1.00                  
ATOM    711  HB2 ASN A  50      66.669  63.542  49.935  1.00                  
ATOM    712  CG  ASN A  50      67.037  65.004  48.443  1.00                  
ATOM    713  OD1 ASN A  50      67.828  65.862  48.088  1.00                  
ATOM    714  ND2 ASN A  50      66.271  64.402  47.561  1.00                  
ATOM    715 1HD2 ASN A  50      65.557  63.742  47.892  1.00                  
ATOM    716 2HD2 ASN A  50      66.371  64.666  46.603  1.00                  
ATOM    717  C   ASN A  50      67.159  64.846  52.313  1.00                  
ATOM    718  O   ASN A  50      66.827  65.807  53.009  1.00                  
ATOM    719  N   PHE A  51      66.921  63.590  52.710  1.00                  
ATOM    720  H   PHE A  51      67.133  62.830  52.071  1.00                  
ATOM    721  CA  PHE A  51      66.223  63.301  53.955  1.00                  
ATOM    722  HA  PHE A  51      65.368  63.975  54.005  1.00                  
ATOM    723  CB  PHE A  51      65.666  61.873  54.015  1.00                  
ATOM    724  HB1 PHE A  51      65.879  61.461  55.003  1.00                  
ATOM    725  HB2 PHE A  51      66.166  61.249  53.281  1.00                  
ATOM    726  CG  PHE A  51      64.173  61.753  53.806  1.00                  
ATOM    727  CD1 PHE A  51      63.314  61.673  54.920  1.00                  
ATOM    728  HD1 PHE A  51      63.714  61.742  55.921  1.00                  
ATOM    729  CE1 PHE A  51      61.930  61.499  54.739  1.00                  
ATOM    730  HE1 PHE A  51      61.275  61.440  55.597  1.00                  
ATOM    731  CZ  PHE A  51      61.407  61.389  53.438  1.00                  
ATOM    732  HZ  PHE A  51      60.349  61.234  53.291  1.00                  
ATOM    733  CE2 PHE A  51      62.265  61.470  52.327  1.00                  
ATOM    734  HE2 PHE A  51      61.868  61.378  51.320  1.00                  
ATOM    735  CD2 PHE A  51      63.645  61.656  52.508  1.00                  
ATOM    736  HD2 PHE A  51      64.292  61.707  51.638  1.00                  
ATOM    737  C   PHE A  51      67.058  63.608  55.198  1.00                  
ATOM    738  O   PHE A  51      66.474  63.925  56.224  1.00                  
ATOM    739  N   LEU A  52      68.387  63.533  55.142  1.00                  
ATOM    740  H   LEU A  52      68.837  63.246  54.280  1.00                  
ATOM    741  CA  LEU A  52      69.215  64.040  56.234  1.00                  
ATOM    742  HA  LEU A  52      68.824  63.671  57.182  1.00                  
ATOM    743  CB  LEU A  52      70.656  63.529  56.069  1.00                  
ATOM    744  HB1 LEU A  52      71.316  64.121  56.699  1.00                  
ATOM    745  HB2 LEU A  52      70.965  63.678  55.033  1.00                  
ATOM    746  CG  LEU A  52      70.820  62.047  56.459  1.00                  
ATOM    747  HG  LEU A  52      70.019  61.455  56.017  1.00                  
ATOM    748  CD1 LEU A  52      72.152  61.509  55.944  1.00                  
ATOM    749 1HD1 LEU A  52      72.264  60.460  56.208  1.00                  
ATOM    750 2HD1 LEU A  52      72.191  61.611  54.859  1.00                  
ATOM    751 3HD1 LEU A  52      72.978  62.075  56.371  1.00                  
ATOM    752  CD2 LEU A  52      70.798  61.849  57.980  1.00                  
ATOM    753 1HD2 LEU A  52      71.054  60.819  58.225  1.00                  
ATOM    754 2HD2 LEU A  52      71.524  62.507  58.459  1.00                  
ATOM    755 3HD2 LEU A  52      69.806  62.065  58.373  1.00                  
ATOM    756  C   LEU A  52      69.129  65.572  56.314  1.00                  
ATOM    757  O   LEU A  52      68.925  66.089  57.402  1.00                  
ATOM    758  N   ASP A  53      69.160  66.312  55.204  1.00                  
ATOM    759  H   ASP A  53      69.347  65.886  54.296  1.00                  
ATOM    760  CA  ASP A  53      68.995  67.770  55.278  1.00                  
ATOM    761  HA  ASP A  53      69.610  68.118  56.108  1.00                  
ATOM    762  CB  ASP A  53      69.486  68.484  54.010  1.00                  
ATOM    763  HB1 ASP A  53      68.953  69.428  53.892  1.00                  
ATOM    764  HB2 ASP A  53      69.277  67.869  53.134  1.00                  
ATOM    765  CG  ASP A  53      70.976  68.817  54.092  1.00                  
ATOM    766  OD1 ASP A  53      71.492  69.139  55.185  1.00                  
ATOM    767  OD2 ASP A  53      71.674  68.665  53.072  1.00                  
ATOM    768  C   ASP A  53      67.590  68.262  55.663  1.00                  
ATOM    769  O   ASP A  53      67.437  69.386  56.150  1.00                  
ATOM    770  N   ALA A  54      66.558  67.429  55.518  1.00                  
ATOM    771  H   ALA A  54      66.717  66.589  54.979  1.00                  
ATOM    772  CA  ALA A  54      65.192  67.787  55.902  1.00                  
ATOM    773  HA  ALA A  54      65.133  68.869  56.013  1.00                  
ATOM    774  CB  ALA A  54      64.266  67.419  54.736  1.00                  
ATOM    775  HB1 ALA A  54      63.239  67.688  54.981  1.00                  
ATOM    776  HB2 ALA A  54      64.571  67.962  53.840  1.00                  
ATOM    777  HB3 ALA A  54      64.320  66.352  54.531  1.00                  
ATOM    778  C   ALA A  54      64.709  67.201  57.239  1.00                  
ATOM    779  O   ALA A  54      63.750  67.733  57.816  1.00                  
ATOM    780  N   HIS A  55      65.380  66.158  57.750  1.00                  
ATOM    781  H   HIS A  55      66.133  65.773  57.192  1.00                  
ATOM    782  CA  HIS A  55      64.940  65.375  58.917  1.00                  
ATOM    783  HA  HIS A  55      64.287  66.021  59.496  1.00                  
ATOM    784  CB  HIS A  55      64.062  64.185  58.489  1.00                  
ATOM    785  HB1 HIS A  55      63.642  63.720  59.382  1.00                  
ATOM    786  HB2 HIS A  55      64.678  63.435  57.995  1.00                  
ATOM    787  CG  HIS A  55      62.904  64.545  57.582  1.00                  
ATOM    788  ND1 HIS A  55      61.611  64.905  57.982  1.00                  
ATOM    789  CE1 HIS A  55      60.918  65.069  56.838  1.00                  
ATOM    790  HE1 HIS A  55      59.867  65.320  56.775  1.00                  
ATOM    791  NE2 HIS A  55      61.701  64.863  55.770  1.00                  
ATOM    792  HE2 HIS A  55      61.398  64.897  54.805  1.00                  
ATOM    793  CD2 HIS A  55      62.957  64.538  56.218  1.00                  
ATOM    794  HD2 HIS A  55      63.821  64.296  55.621  1.00                  
ATOM    795  C   HIS A  55      66.013  64.952  59.936  1.00                  
ATOM    796  O   HIS A  55      65.636  64.414  60.976  1.00                  
ATOM    797  N   ASP A  56      67.304  65.222  59.728  1.00                  
ATOM    798  H   ASP A  56      67.597  65.673  58.865  1.00                  
ATOM    799  CA  ASP A  56      68.309  65.112  60.797  1.00                  
ATOM    800  HA  ASP A  56      68.114  64.217  61.386  1.00                  
ATOM    801  CB  ASP A  56      69.715  64.983  60.207  1.00                  
ATOM    802  HB1 ASP A  56      69.934  65.838  59.575  1.00                  
ATOM    803  HB2 ASP A  56      69.787  64.070  59.619  1.00                  
ATOM    804  CG  ASP A  56      70.740  64.964  61.331  1.00                  
ATOM    805  OD1 ASP A  56      70.817  63.920  62.006  1.00                  
ATOM    806  OD2 ASP A  56      71.357  66.029  61.569  1.00                  
ATOM    807  C   ASP A  56      68.259  66.343  61.694  1.00                  
ATOM    808  O   ASP A  56      68.377  67.445  61.174  1.00                  
ATOM    809  N   PRO A  57      68.115  66.224  63.019  1.00                  
ATOM    810  CD  PRO A  57      68.015  65.005  63.806  1.00                  
ATOM    811  HD1 PRO A  57      68.816  64.304  63.570  1.00                  
ATOM    812  HD2 PRO A  57      67.042  64.543  63.634  1.00                  
ATOM    813  CG  PRO A  57      68.128  65.456  65.260  1.00                  
ATOM    814  HG1 PRO A  57      69.178  65.482  65.552  1.00                  
ATOM    815  HG2 PRO A  57      67.562  64.808  65.930  1.00                  
ATOM    816  CB  PRO A  57      67.568  66.878  65.234  1.00                  
ATOM    817  HB1 PRO A  57      67.972  67.489  66.044  1.00                  
ATOM    818  HB2 PRO A  57      66.479  66.838  65.307  1.00                  
ATOM    819  CA  PRO A  57      67.961  67.406  63.850  1.00                  
ATOM    820  HA  PRO A  57      67.137  68.005  63.459  1.00                  
ATOM    821  C   PRO A  57      69.186  68.305  63.899  1.00                  
ATOM    822  O   PRO A  57      68.992  69.478  64.178  1.00                  
ATOM    823  N   MET A  58      70.401  67.834  63.591  1.00                  
ATOM    824  H   MET A  58      70.514  66.889  63.241  1.00                  
ATOM    825  CA  MET A  58      71.565  68.718  63.555  1.00                  
ATOM    826  HA  MET A  58      71.495  69.401  64.404  1.00                  
ATOM    827  CB  MET A  58      72.900  67.964  63.714  1.00                  
ATOM    828  HB1 MET A  58      73.704  68.631  63.399  1.00                  
ATOM    829  HB2 MET A  58      72.939  67.093  63.069  1.00                  
ATOM    830  CG  MET A  58      73.200  67.555  65.165  1.00                  
ATOM    831  HG1 MET A  58      73.254  68.465  65.764  1.00                  
ATOM    832  HG2 MET A  58      74.190  67.098  65.185  1.00                  
ATOM    833  SD  MET A  58      72.051  66.415  65.998  1.00                  
ATOM    834  CE  MET A  58      72.192  64.948  64.942  1.00                  
ATOM    835  HE1 MET A  58      71.526  64.168  65.308  1.00                  
ATOM    836  HE2 MET A  58      71.910  65.194  63.921  1.00                  
ATOM    837  HE3 MET A  58      73.215  64.579  64.950  1.00                  
ATOM    838  C   MET A  58      71.540  69.617  62.314  1.00                  
ATOM    839  O   MET A  58      71.502  70.852  62.422  1.00                  
ATOM    840  N   ARG A  59      71.470  68.982  61.139  1.00                  
ATOM    841  H   ARG A  59      71.418  67.961  61.160  1.00                  
ATOM    842  CA  ARG A  59      71.374  69.662  59.840  1.00                  
ATOM    843  HA  ARG A  59      72.257  70.288  59.697  1.00                  
ATOM    844  CB  ARG A  59      71.332  68.618  58.698  1.00                  
ATOM    845  HB1 ARG A  59      71.199  69.141  57.751  1.00                  
ATOM    846  HB2 ARG A  59      70.475  67.961  58.845  1.00                  
ATOM    847  CG  ARG A  59      72.622  67.768  58.620  1.00                  
ATOM    848  HG1 ARG A  59      72.833  67.367  59.612  1.00                  
ATOM    849  HG2 ARG A  59      73.459  68.409  58.340  1.00                  
ATOM    850  CD  ARG A  59      72.559  66.563  57.662  1.00                  
ATOM    851  HD1 ARG A  59      71.603  66.059  57.807  1.00                  
ATOM    852  HD2 ARG A  59      73.353  65.875  57.951  1.00                  
ATOM    853  NE  ARG A  59      72.727  66.931  56.241  1.00                  
ATOM    854  HE  ARG A  59      72.353  67.839  55.954  1.00                  
ATOM    855  CZ  ARG A  59      73.255  66.222  55.251  1.00                  
ATOM    856  NH1 ARG A  59      73.729  65.018  55.389  1.00                  
ATOM    857 1HH1 ARG A  59      73.671  64.543  56.259  1.00                  
ATOM    858 2HH1 ARG A  59      74.067  64.543  54.542  1.00                  
ATOM    859  NH2 ARG A  59      73.317  66.695  54.051  1.00                  
ATOM    860 1HH2 ARG A  59      72.834  67.559  53.779  1.00                  
ATOM    861 2HH2 ARG A  59      73.773  66.124  53.343  1.00                  
ATOM    862  C   ARG A  59      70.185  70.624  59.805  1.00                  
ATOM    863  O   ARG A  59      70.350  71.817  59.582  1.00                  
ATOM    864  N   VAL A  60      69.003  70.118  60.155  1.00                  
ATOM    865  H   VAL A  60      68.980  69.128  60.383  1.00                  
ATOM    866  CA  VAL A  60      67.730  70.854  60.190  1.00                  
ATOM    867  HA  VAL A  60      67.601  71.351  59.227  1.00                  
ATOM    868  CB  VAL A  60      66.564  69.870  60.405  1.00                  
ATOM    869  HB  VAL A  60      66.718  69.328  61.335  1.00                  
ATOM    870  CG1 VAL A  60      65.166  70.505  60.480  1.00                  
ATOM    871 1HG1 VAL A  60      64.403  69.728  60.525  1.00                  
ATOM    872 2HG1 VAL A  60      65.080  71.107  61.378  1.00                  
ATOM    873 3HG1 VAL A  60      65.015  71.132  59.608  1.00                  
ATOM    874  CG2 VAL A  60      66.472  68.871  59.251  1.00                  
ATOM    875 1HG2 VAL A  60      65.784  68.085  59.544  1.00                  
ATOM    876 2HG2 VAL A  60      66.122  69.375  58.352  1.00                  
ATOM    877 3HG2 VAL A  60      67.434  68.409  59.033  1.00                  
ATOM    878  C   VAL A  60      67.678  71.928  61.272  1.00                  
ATOM    879  O   VAL A  60      66.893  72.877  61.120  1.00                  
ATOM    880  N   TYR A  61      68.440  71.799  62.365  1.00                  
ATOM    881  H   TYR A  61      69.034  70.987  62.486  1.00                  
ATOM    882  CA  TYR A  61      68.600  72.921  63.284  1.00                  
ATOM    883  HA  TYR A  61      67.616  73.337  63.497  1.00                  
ATOM    884  CB  TYR A  61      69.291  72.601  64.621  1.00                  
ATOM    885  HB1 TYR A  61      70.018  73.375  64.867  1.00                  
ATOM    886  HB2 TYR A  61      69.842  71.668  64.574  1.00                  
ATOM    887  CG  TYR A  61      68.294  72.636  65.730  1.00                  
ATOM    888  CD1 TYR A  61      67.594  73.834  65.983  1.00                  
ATOM    889  HD1 TYR A  61      67.897  74.755  65.497  1.00                  
ATOM    890  CE1 TYR A  61      66.454  73.806  66.799  1.00                  
ATOM    891  HE1 TYR A  61      65.862  74.698  66.976  1.00                  
ATOM    892  CZ  TYR A  61      66.043  72.580  67.344  1.00                  
ATOM    893  OH  TYR A  61      64.847  72.501  67.947  1.00                  
ATOM    894  HH  TYR A  61      64.695  71.620  68.277  1.00                  
ATOM    895  CE2 TYR A  61      66.810  71.409  67.167  1.00                  
ATOM    896  HE2 TYR A  61      66.509  70.461  67.559  1.00                  
ATOM    897  CD2 TYR A  61      67.959  71.446  66.380  1.00                  
ATOM    898  HD2 TYR A  61      68.538  70.550  66.230  1.00                  
ATOM    899  C   TYR A  61      69.413  74.065  62.698  1.00                  
ATOM    900  O   TYR A  61      69.163  75.218  63.052  1.00                  
ATOM    901  N   ASP A  62      70.428  73.729  61.912  1.00                  
ATOM    902  H   ASP A  62      70.489  72.777  61.577  1.00                  
ATOM    903  CA  ASP A  62      71.660  74.504  61.909  1.00                  
ATOM    904  HA  ASP A  62      72.355  73.889  61.338  1.00                  
ATOM    905  CB  ASP A  62      71.567  75.824  61.113  1.00                  
ATOM    906  HB1 ASP A  62      70.991  76.556  61.679  1.00                  
ATOM    907  HB2 ASP A  62      71.050  75.634  60.172  1.00                  
ATOM    908  CG  ASP A  62      72.955  76.419  60.788  1.00                  
ATOM    909  OD1 ASP A  62      73.001  77.581  60.325  1.00                  
ATOM    910  OD2 ASP A  62      73.975  75.707  60.956  1.00                  
ATOM    911  C   ASP A  62      72.327  74.630  63.301  1.00                  
ATOM    912  O   ASP A  62      72.666  75.713  63.783  1.00                  
ATOM    913  N   LEU A  63      72.497  73.495  63.995  1.00                  
ATOM    914  H   LEU A  63      72.237  72.626  63.542  1.00                  
ATOM    915  CA  LEU A  63      73.213  73.434  65.278  1.00                  
ATOM    916  HA  LEU A  63      72.994  74.346  65.833  1.00                  
ATOM    917  CB  LEU A  63      72.708  72.244  66.124  1.00                  
ATOM    918  HB1 LEU A  63      73.037  71.302  65.683  1.00                  
ATOM    919  HB2 LEU A  63      71.622  72.261  66.083  1.00                  
ATOM    920  CG  LEU A  63      73.113  72.305  67.613  1.00                  
ATOM    921  HG  LEU A  63      73.019  73.330  67.971  1.00                  
ATOM    922  CD1 LEU A  63      72.160  71.430  68.434  1.00                  
ATOM    923 1HD1 LEU A  63      72.438  71.470  69.486  1.00                  
ATOM    924 2HD1 LEU A  63      71.141  71.803  68.331  1.00                  
ATOM    925 3HD1 LEU A  63      72.208  70.398  68.088  1.00                  
ATOM    926  CD2 LEU A  63      74.530  71.805  67.901  1.00                  
ATOM    927 1HD2 LEU A  63      74.721  71.818  68.974  1.00                  
ATOM    928 2HD2 LEU A  63      74.658  70.791  67.523  1.00                  
ATOM    929 3HD2 LEU A  63      75.269  72.451  67.431  1.00                  
ATOM    930  C   LEU A  63      74.726  73.396  65.001  1.00                  
ATOM    931  O   LEU A  63      75.317  72.337  64.816  1.00                  
ATOM    932  N   ASN A  64      75.321  74.586  64.894  1.00                  
ATOM    933  H   ASN A  64      74.729  75.405  64.956  1.00                  
ATOM    934  CA  ASN A  64      76.679  74.771  64.380  1.00                  
ATOM    935  HA  ASN A  64      76.784  74.075  63.545  1.00                  
ATOM    936  CB  ASN A  64      76.761  76.194  63.798  1.00                  
ATOM    937  HB1 ASN A  64      77.322  76.850  64.462  1.00                  
ATOM    938  HB2 ASN A  64      75.765  76.618  63.658  1.00                  
ATOM    939  CG  ASN A  64      77.433  76.160  62.443  1.00                  
ATOM    940  OD1 ASN A  64      78.644  76.060  62.351  1.00                  
ATOM    941  ND2 ASN A  64      76.690  76.161  61.363  1.00                  
ATOM    942 1HD2 ASN A  64      75.659  76.137  61.397  1.00                  
ATOM    943 2HD2 ASN A  64      77.152  76.140  60.479  1.00                  
ATOM    944  C   ASN A  64      77.809  74.404  65.364  1.00                  
ATOM    945  O   ASN A  64      77.541  74.152  66.541  1.00                  
ATOM    946  N   SER A  65      79.063  74.372  64.897  1.00                  
ATOM    947  H   SER A  65      79.252  74.802  63.995  1.00                  
ATOM    948  CA  SER A  65      80.196  73.628  65.498  1.00                  
ATOM    949  HA  SER A  65      79.994  72.571  65.334  1.00                  
ATOM    950  CB  SER A  65      81.501  73.935  64.743  1.00                  
ATOM    951  HB1 SER A  65      81.521  73.322  63.841  1.00                  
ATOM    952  HB2 SER A  65      82.363  73.663  65.356  1.00                  
ATOM    953  OG  SER A  65      81.590  75.288  64.341  1.00                  
ATOM    954  HG  SER A  65      81.944  75.821  65.100  1.00                  
ATOM    955  C   SER A  65      80.405  73.753  67.013  1.00                  
ATOM    956  O   SER A  65      80.659  72.746  67.669  1.00                  
ATOM    957  N   GLU A  66      80.242  74.944  67.592  1.00                  
ATOM    958  H   GLU A  66      80.189  75.743  66.974  1.00                  
ATOM    959  CA  GLU A  66      80.488  75.200  69.021  1.00                  
ATOM    960  HA  GLU A  66      81.014  74.351  69.455  1.00                  
ATOM    961  CB  GLU A  66      81.400  76.437  69.175  1.00                  
ATOM    962  HB1 GLU A  66      81.451  76.705  70.229  1.00                  
ATOM    963  HB2 GLU A  66      80.963  77.285  68.647  1.00                  
ATOM    964  CG  GLU A  66      82.857  76.231  68.717  1.00                  
ATOM    965  HG1 GLU A  66      83.268  75.374  69.258  1.00                  
ATOM    966  HG2 GLU A  66      83.432  77.109  69.019  1.00                  
ATOM    967  CD  GLU A  66      83.025  76.031  67.206  1.00                  
ATOM    968  OE1 GLU A  66      83.873  75.206  66.808  1.00                  
ATOM    969  OE2 GLU A  66      82.280  76.673  66.428  1.00                  
ATOM    970  C   GLU A  66      79.198  75.367  69.859  1.00                  
ATOM    971  O   GLU A  66      79.242  75.742  71.036  1.00                  
ATOM    972  N   THR A  67      78.029  75.129  69.262  1.00                  
ATOM    973  H   THR A  67      78.060  74.757  68.317  1.00                  
ATOM    974  CA  THR A  67      76.720  75.534  69.802  1.00                  
ATOM    975  HA  THR A  67      76.819  76.555  70.169  1.00                  
ATOM    976  CB  THR A  67      75.642  75.559  68.699  1.00                  
ATOM    977  HB  THR A  67      75.385  74.541  68.406  1.00                  
ATOM    978  CG2 THR A  67      74.368  76.295  69.117  1.00                  
ATOM    979 1HG2 THR A  67      73.675  76.323  68.277  1.00                  
ATOM    980 2HG2 THR A  67      73.887  75.777  69.944  1.00                  
ATOM    981 3HG2 THR A  67      74.611  77.314  69.415  1.00                  
ATOM    982  OG1 THR A  67      76.122  76.231  67.558  1.00                  
ATOM    983  HG1 THR A  67      76.671  75.583  67.088  1.00                  
ATOM    984  C   THR A  67      76.242  74.674  70.983  1.00                  
ATOM    985  O   THR A  67      75.434  73.758  70.832  1.00                  
ATOM    986  N   SER A  68      76.703  74.983  72.195  1.00                  
ATOM    987  H   SER A  68      77.449  75.666  72.243  1.00                  
ATOM    988  CA  SER A  68      76.133  74.416  73.431  1.00                  
ATOM    989  HA  SER A  68      76.270  73.335  73.404  1.00                  
ATOM    990  CB  SER A  68      76.858  74.946  74.672  1.00                  
ATOM    991  HB1 SER A  68      76.299  74.641  75.557  1.00                  
ATOM    992  HB2 SER A  68      76.905  76.035  74.642  1.00                  
ATOM    993  OG  SER A  68      78.156  74.397  74.758  1.00                  
ATOM    994  HG  SER A  68      78.681  74.711  74.013  1.00                  
ATOM    995  C   SER A  68      74.635  74.702  73.573  1.00                  
ATOM    996  O   SER A  68      74.203  75.851  73.488  1.00                  
ATOM    997  N   VAL A  69      73.846  73.663  73.868  1.00                  
ATOM    998  H   VAL A  69      74.266  72.752  73.960  1.00                  
ATOM    999  CA  VAL A  69      72.383  73.742  74.022  1.00                  
ATOM   1000  HA  VAL A  69      72.089  74.787  73.927  1.00                  
ATOM   1001  CB  VAL A  69      71.626  72.971  72.921  1.00                  
ATOM   1002  HB  VAL A  69      70.576  72.916  73.215  1.00                  
ATOM   1003  CG1 VAL A  69      71.690  73.735  71.597  1.00                  
ATOM   1004 1HG1 VAL A  69      71.087  73.228  70.845  1.00                  
ATOM   1005 2HG1 VAL A  69      71.302  74.746  71.723  1.00                  
ATOM   1006 3HG1 VAL A  69      72.720  73.795  71.245  1.00                  
ATOM   1007  CG2 VAL A  69      72.132  71.540  72.697  1.00                  
ATOM   1008 1HG2 VAL A  69      71.489  71.040  71.972  1.00                  
ATOM   1009 2HG2 VAL A  69      73.151  71.553  72.308  1.00                  
ATOM   1010 3HG2 VAL A  69      72.109  70.978  73.629  1.00                  
ATOM   1011  C   VAL A  69      71.945  73.292  75.412  1.00                  
ATOM   1012  O   VAL A  69      72.383  72.263  75.924  1.00                  
ATOM   1013  N   TYR A  70      71.074  74.084  76.038  1.00                  
ATOM   1014  H   TYR A  70      70.735  74.892  75.542  1.00                  
ATOM   1015  CA  TYR A  70      70.938  74.099  77.493  1.00                  
ATOM   1016  HA  TYR A  70      71.623  73.368  77.928  1.00                  
ATOM   1017  CB  TYR A  70      71.368  75.467  78.045  1.00                  
ATOM   1018  HB1 TYR A  70      71.135  75.500  79.110  1.00                  
ATOM   1019  HB2 TYR A  70      70.784  76.252  77.562  1.00                  
ATOM   1020  CG  TYR A  70      72.845  75.770  77.885  1.00                  
ATOM   1021  CD1 TYR A  70      73.288  76.623  76.858  1.00                  
ATOM   1022  HD1 TYR A  70      72.585  77.049  76.159  1.00                  
ATOM   1023  CE1 TYR A  70      74.657  76.923  76.734  1.00                  
ATOM   1024  HE1 TYR A  70      75.004  77.575  75.945  1.00                  
ATOM   1025  CZ  TYR A  70      75.587  76.374  77.636  1.00                  
ATOM   1026  OH  TYR A  70      76.906  76.674  77.507  1.00                  
ATOM   1027  HH  TYR A  70      77.447  76.228  78.156  1.00                  
ATOM   1028  CE2 TYR A  70      75.148  75.504  78.659  1.00                  
ATOM   1029  HE2 TYR A  70      75.859  75.073  79.344  1.00                  
ATOM   1030  CD2 TYR A  70      73.776  75.205  78.781  1.00                  
ATOM   1031  HD2 TYR A  70      73.440  74.545  79.567  1.00                  
ATOM   1032  C   TYR A  70      69.535  73.722  77.975  1.00                  
ATOM   1033  O   TYR A  70      68.669  74.560  78.211  1.00                  
ATOM   1034  N   ARG A  71      69.348  72.418  78.188  1.00                  
ATOM   1035  H   ARG A  71      70.096  71.805  77.891  1.00                  
ATOM   1036  CA  ARG A  71      68.303  71.854  79.052  1.00                  
ATOM   1037  HA  ARG A  71      67.340  72.290  78.780  1.00                  
ATOM   1038  CB  ARG A  71      68.256  70.335  78.765  1.00                  
ATOM   1039  HB1 ARG A  71      69.223  69.886  78.999  1.00                  
ATOM   1040  HB2 ARG A  71      68.124  70.228  77.686  1.00                  
ATOM   1041  CG  ARG A  71      67.132  69.511  79.421  1.00                  
ATOM   1042  HG1 ARG A  71      66.876  68.719  78.718  1.00                  
ATOM   1043  HG2 ARG A  71      66.243  70.126  79.556  1.00                  
ATOM   1044  CD  ARG A  71      67.512  68.844  80.756  1.00                  
ATOM   1045  HD1 ARG A  71      67.231  69.510  81.570  1.00                  
ATOM   1046  HD2 ARG A  71      68.593  68.714  80.804  1.00                  
ATOM   1047  NE  ARG A  71      66.827  67.536  80.921  1.00                  
ATOM   1048  HE  ARG A  71      65.845  67.572  81.140  1.00                  
ATOM   1049  CZ  ARG A  71      67.359  66.335  80.744  1.00                  
ATOM   1050  NH1 ARG A  71      68.624  66.147  80.514  1.00                  
ATOM   1051 1HH1 ARG A  71      69.284  66.901  80.601  1.00                  
ATOM   1052 2HH1 ARG A  71      68.946  65.197  80.389  1.00                  
ATOM   1053  NH2 ARG A  71      66.642  65.247  80.790  1.00                  
ATOM   1054 1HH2 ARG A  71      65.648  65.266  80.932  1.00                  
ATOM   1055 2HH2 ARG A  71      67.101  64.352  80.650  1.00                  
ATOM   1056  C   ARG A  71      68.586  72.215  80.507  1.00                  
ATOM   1057  O   ARG A  71      69.337  71.512  81.177  1.00                  
ATOM   1058  N   THR A  72      68.010  73.327  80.970  1.00                  
ATOM   1059  H   THR A  72      67.506  73.903  80.312  1.00                  
ATOM   1060  CA  THR A  72      67.975  73.677  82.402  1.00                  
ATOM   1061  HA  THR A  72      69.005  73.833  82.724  1.00                  
ATOM   1062  CB  THR A  72      67.233  74.999  82.627  1.00                  
ATOM   1063  HB  THR A  72      67.648  75.753  81.957  1.00                  
ATOM   1064  CG2 THR A  72      65.724  74.928  82.406  1.00                  
ATOM   1065 1HG2 THR A  72      65.285  75.918  82.533  1.00                  
ATOM   1066 2HG2 THR A  72      65.512  74.582  81.396  1.00                  
ATOM   1067 3HG2 THR A  72      65.260  74.243  83.117  1.00                  
ATOM   1068  OG1 THR A  72      67.468  75.414  83.950  1.00                  
ATOM   1069  HG1 THR A  72      66.938  76.199  84.106  1.00                  
ATOM   1070  C   THR A  72      67.400  72.533  83.247  1.00                  
ATOM   1071  O   THR A  72      66.695  71.660  82.737  1.00                  
ATOM   1072  N   THR A  73      67.701  72.537  84.545  1.00                  
ATOM   1073  H   THR A  73      68.187  73.348  84.903  1.00                  
ATOM   1074  CA  THR A  73      67.217  71.540  85.508  1.00                  
ATOM   1075  HA  THR A  73      66.275  71.129  85.146  1.00                  
ATOM   1076  CB  THR A  73      68.201  70.351  85.666  1.00                  
ATOM   1077  HB  THR A  73      67.865  69.741  86.506  1.00                  
ATOM   1078  CG2 THR A  73      68.289  69.445  84.441  1.00                  
ATOM   1079 1HG2 THR A  73      68.929  68.591  84.665  1.00                  
ATOM   1080 2HG2 THR A  73      67.293  69.083  84.186  1.00                  
ATOM   1081 3HG2 THR A  73      68.701  69.989  83.592  1.00                  
ATOM   1082  OG1 THR A  73      69.516  70.797  85.928  1.00                  
ATOM   1083  HG1 THR A  73      69.930  70.986  85.081  1.00                  
ATOM   1084  C   THR A  73      66.883  72.194  86.849  1.00                  
ATOM   1085  O   THR A  73      65.843  72.828  87.003  1.00                  
ATOM   1086  N   GLN A  74      67.784  72.090  87.812  1.00                  
ATOM   1087  H   GLN A  74      68.647  71.607  87.573  1.00                  
ATOM   1088  CA  GLN A  74      67.692  72.620  89.160  1.00                  
ATOM   1089  HA  GLN A  74      67.044  73.497  89.190  1.00                  
ATOM   1090  CB  GLN A  74      67.168  71.522  90.096  1.00                  
ATOM   1091  HB1 GLN A  74      67.536  71.717  91.094  1.00                  
ATOM   1092  HB2 GLN A  74      67.560  70.551  89.795  1.00                  
ATOM   1093  CG  GLN A  74      65.638  71.439  90.158  1.00                  
ATOM   1094  HG1 GLN A  74      65.241  71.264  89.160  1.00                  
ATOM   1095  HG2 GLN A  74      65.239  72.379  90.539  1.00                  
ATOM   1096  CD  GLN A  74      65.173  70.300  91.061  1.00                  
ATOM   1097  OE1 GLN A  74      64.728  69.261  90.607  1.00                  
ATOM   1098  NE2 GLN A  74      65.290  70.430  92.364  1.00                  
ATOM   1099 1HE2 GLN A  74      65.743  71.250  92.769  1.00                  
ATOM   1100 2HE2 GLN A  74      64.970  69.659  92.920  1.00                  
ATOM   1101  C   GLN A  74      69.120  73.010  89.567  1.00                  
ATOM   1102  O   GLN A  74      70.089  72.341  89.205  1.00                  
ATOM   1103  N   ARG A  75      69.253  74.108  90.323  1.00                  
ATOM   1104  H   ARG A  75      68.427  74.544  90.705  1.00                  
ATOM   1105  CA  ARG A  75      70.574  74.650  90.666  1.00                  
ATOM   1106  HA  ARG A  75      71.153  74.775  89.748  1.00                  
ATOM   1107  CB  ARG A  75      70.463  76.021  91.364  1.00                  
ATOM   1108  HB1 ARG A  75      71.485  76.369  91.531  1.00                  
ATOM   1109  HB2 ARG A  75      70.017  75.891  92.350  1.00                  
ATOM   1110  CG  ARG A  75      69.726  77.131  90.576  1.00                  
ATOM   1111  HG1 ARG A  75      70.065  77.117  89.539  1.00                  
ATOM   1112  HG2 ARG A  75      70.031  78.090  90.999  1.00                  
ATOM   1113  CD  ARG A  75      68.181  77.103  90.592  1.00                  
ATOM   1114  HD1 ARG A  75      67.823  76.249  90.017  1.00                  
ATOM   1115  HD2 ARG A  75      67.818  78.001  90.087  1.00                  
ATOM   1116  NE  ARG A  75      67.657  77.086  91.973  1.00                  
ATOM   1117  HE  ARG A  75      67.874  77.888  92.536  1.00                  
ATOM   1118  CZ  ARG A  75      67.273  76.008  92.633  1.00                  
ATOM   1119  NH1 ARG A  75      66.772  74.971  92.031  1.00                  
ATOM   1120 1HH1 ARG A  75      66.301  75.087  91.157  1.00                  
ATOM   1121 2HH1 ARG A  75      66.612  74.126  92.599  1.00                  
ATOM   1122  NH2 ARG A  75      67.457  75.927  93.913  1.00                  
ATOM   1123 1HH2 ARG A  75      67.923  76.644  94.430  1.00                  
ATOM   1124 2HH2 ARG A  75      67.531  74.970  94.275  1.00                  
ATOM   1125  C   ARG A  75      71.364  73.655  91.510  1.00                  
ATOM   1126  O   ARG A  75      72.537  73.455  91.247  1.00                  
ATOM   1127  N   GLU A  76      70.704  72.952  92.426  1.00                  
ATOM   1128  H   GLU A  76      69.796  73.292  92.722  1.00                  
ATOM   1129  CA  GLU A  76      71.239  71.783  93.127  1.00                  
ATOM   1130  HA  GLU A  76      72.113  72.122  93.683  1.00                  
ATOM   1131  CB  GLU A  76      70.251  71.239  94.184  1.00                  
ATOM   1132  HB1 GLU A  76      70.329  71.856  95.080  1.00                  
ATOM   1133  HB2 GLU A  76      70.592  70.245  94.474  1.00                  
ATOM   1134  CG  GLU A  76      68.760  71.131  93.793  1.00                  
ATOM   1135  HG1 GLU A  76      68.269  70.474  94.512  1.00                  
ATOM   1136  HG2 GLU A  76      68.686  70.664  92.810  1.00                  
ATOM   1137  CD  GLU A  76      68.001  72.476  93.790  1.00                  
ATOM   1138  OE1 GLU A  76      66.855  72.545  93.298  1.00                  
ATOM   1139  OE2 GLU A  76      68.580  73.519  94.148  1.00                  
ATOM   1140  C   GLU A  76      71.776  70.681  92.197  1.00                  
ATOM   1141  O   GLU A  76      72.915  70.257  92.392  1.00                  
ATOM   1142  N   TYR A  77      71.048  70.282  91.147  1.00                  
ATOM   1143  H   TYR A  77      70.154  70.717  90.980  1.00                  
ATOM   1144  CA  TYR A  77      71.556  69.330  90.144  1.00                  
ATOM   1145  HA  TYR A  77      71.807  68.404  90.664  1.00                  
ATOM   1146  CB  TYR A  77      70.482  69.017  89.085  1.00                  
ATOM   1147  HB1 TYR A  77      70.847  69.297  88.096  1.00                  
ATOM   1148  HB2 TYR A  77      69.590  69.613  89.270  1.00                  
ATOM   1149  CG  TYR A  77      70.092  67.551  89.035  1.00                  
ATOM   1150  CD1 TYR A  77      68.772  67.158  89.329  1.00                  
ATOM   1151  HD1 TYR A  77      68.029  67.899  89.591  1.00                  
ATOM   1152  CE1 TYR A  77      68.419  65.796  89.292  1.00                  
ATOM   1153  HE1 TYR A  77      67.411  65.487  89.521  1.00                  
ATOM   1154  CZ  TYR A  77      69.392  64.823  88.994  1.00                  
ATOM   1155  OH  TYR A  77      69.046  63.512  88.956  1.00                  
ATOM   1156  HH  TYR A  77      69.819  62.947  88.912  1.00                  
ATOM   1157  CE2 TYR A  77      70.717  65.213  88.703  1.00                  
ATOM   1158  HE2 TYR A  77      71.463  64.469  88.470  1.00                  
ATOM   1159  CD2 TYR A  77      71.061  66.579  88.714  1.00                  
ATOM   1160  HD2 TYR A  77      72.074  66.883  88.494  1.00                  
ATOM   1161  C   TYR A  77      72.847  69.835  89.484  1.00                  
ATOM   1162  O   TYR A  77      73.830  69.093  89.410  1.00                  
ATOM   1163  N   VAL A  78      72.884  71.118  89.104  1.00                  
ATOM   1164  H   VAL A  78      72.037  71.664  89.200  1.00                  
ATOM   1165  CA  VAL A  78      74.085  71.767  88.540  1.00                  
ATOM   1166  HA  VAL A  78      74.441  71.155  87.712  1.00                  
ATOM   1167  CB  VAL A  78      73.723  73.160  87.968  1.00                  
ATOM   1168  HB  VAL A  78      73.282  73.766  88.758  1.00                  
ATOM   1169  CG1 VAL A  78      74.919  73.924  87.391  1.00                  
ATOM   1170 1HG1 VAL A  78      74.588  74.849  86.920  1.00                  
ATOM   1171 2HG1 VAL A  78      75.620  74.188  88.181  1.00                  
ATOM   1172 3HG1 VAL A  78      75.436  73.312  86.651  1.00                  
ATOM   1173  CG2 VAL A  78      72.693  73.038  86.831  1.00                  
ATOM   1174 1HG2 VAL A  78      72.423  74.030  86.469  1.00                  
ATOM   1175 2HG2 VAL A  78      73.115  72.454  86.013  1.00                  
ATOM   1176 3HG2 VAL A  78      71.789  72.547  87.184  1.00                  
ATOM   1177  C   VAL A  78      75.260  71.855  89.535  1.00                  
ATOM   1178  O   VAL A  78      76.416  71.879  89.111  1.00                  
ATOM   1179  N   ARG A  79      75.011  71.871  90.854  1.00                  
ATOM   1180  H   ARG A  79      74.036  71.784  91.122  1.00                  
ATOM   1181  CA  ARG A  79      75.960  72.265  91.925  1.00                  
ATOM   1182  HA  ARG A  79      76.444  73.189  91.606  1.00                  
ATOM   1183  CB  ARG A  79      75.129  72.565  93.194  1.00                  
ATOM   1184  HB1 ARG A  79      74.722  71.624  93.561  1.00                  
ATOM   1185  HB2 ARG A  79      74.280  73.185  92.922  1.00                  
ATOM   1186  CG  ARG A  79      75.857  73.319  94.331  1.00                  
ATOM   1187  HG1 ARG A  79      75.484  74.342  94.368  1.00                  
ATOM   1188  HG2 ARG A  79      76.927  73.381  94.139  1.00                  
ATOM   1189  CD  ARG A  79      75.626  72.666  95.706  1.00                  
ATOM   1190  HD1 ARG A  79      74.561  72.716  95.934  1.00                  
ATOM   1191  HD2 ARG A  79      76.174  73.235  96.459  1.00                  
ATOM   1192  NE  ARG A  79      76.078  71.261  95.722  1.00                  
ATOM   1193  HE  ARG A  79      76.676  70.974  94.948  1.00                  
ATOM   1194  CZ  ARG A  79      75.731  70.311  96.563  1.00                  
ATOM   1195  NH1 ARG A  79      75.051  70.565  97.649  1.00                  
ATOM   1196 1HH1 ARG A  79      74.770  71.512  97.815  1.00                  
ATOM   1197 2HH1 ARG A  79      74.785  69.828  98.271  1.00                  
ATOM   1198  NH2 ARG A  79      76.053  69.074  96.328  1.00                  
ATOM   1199 1HH2 ARG A  79      76.409  68.832  95.400  1.00                  
ATOM   1200 2HH2 ARG A  79      75.827  68.337  96.964  1.00                  
ATOM   1201  C   ARG A  79      77.104  71.259  92.200  1.00                  
ATOM   1202  O   ARG A  79      77.560  71.133  93.338  1.00                  
ATOM   1203  N   ASN A  80      77.534  70.481  91.213  1.00                  
ATOM   1204  H   ASN A  80      77.117  70.640  90.303  1.00                  
ATOM   1205  CA  ASN A  80      78.373  69.290  91.411  1.00                  
ATOM   1206  HA  ASN A  80      78.909  69.374  92.359  1.00                  
ATOM   1207  CB  ASN A  80      77.439  68.061  91.497  1.00                  
ATOM   1208  HB1 ASN A  80      78.009  67.191  91.820  1.00                  
ATOM   1209  HB2 ASN A  80      77.027  67.846  90.511  1.00                  
ATOM   1210  CG  ASN A  80      76.291  68.260  92.478  1.00                  
ATOM   1211  OD1 ASN A  80      76.461  68.275  93.691  1.00                  
ATOM   1212  ND2 ASN A  80      75.103  68.513  91.982  1.00                  
ATOM   1213 1HD2 ASN A  80      74.942  68.544  90.984  1.00                  
ATOM   1214 2HD2 ASN A  80      74.366  68.854  92.589  1.00                  
ATOM   1215  C   ASN A  80      79.457  69.095  90.331  1.00                  
ATOM   1216  O   ASN A  80      80.230  68.151  90.427  1.00                  
ATOM   1217  N   GLY A  81      79.506  69.966  89.309  1.00                  
ATOM   1218  H   GLY A  81      78.854  70.736  89.314  1.00                  
ATOM   1219  CA  GLY A  81      80.493  69.921  88.212  1.00                  
ATOM   1220  HA1 GLY A  81      81.200  69.111  88.385  1.00                  
ATOM   1221  HA2 GLY A  81      81.045  70.859  88.202  1.00                  
ATOM   1222  C   GLY A  81      79.881  69.712  86.827  1.00                  
ATOM   1223  O   GLY A  81      80.593  69.825  85.831  1.00                  
ATOM   1224  N   TYR A  82      78.584  69.404  86.745  1.00                  
ATOM   1225  H   TYR A  82      78.039  69.417  87.587  1.00                  
ATOM   1226  CA  TYR A  82      78.017  68.671  85.615  1.00                  
ATOM   1227  HA  TYR A  82      78.700  68.724  84.766  1.00                  
ATOM   1228  CB  TYR A  82      77.877  67.194  86.010  1.00                  
ATOM   1229  HB1 TYR A  82      77.470  66.623  85.180  1.00                  
ATOM   1230  HB2 TYR A  82      77.177  67.098  86.841  1.00                  
ATOM   1231  CG  TYR A  82      79.184  66.527  86.407  1.00                  
ATOM   1232  CD1 TYR A  82      80.082  66.085  85.419  1.00                  
ATOM   1233  HD1 TYR A  82      79.827  66.192  84.376  1.00                  
ATOM   1234  CE1 TYR A  82      81.318  65.524  85.791  1.00                  
ATOM   1235  HE1 TYR A  82      82.024  65.191  85.046  1.00                  
ATOM   1236  CZ  TYR A  82      81.659  65.414  87.156  1.00                  
ATOM   1237  OH  TYR A  82      82.860  64.901  87.522  1.00                  
ATOM   1238  HH  TYR A  82      82.966  64.920  88.473  1.00                  
ATOM   1239  CE2 TYR A  82      80.753  65.847  88.147  1.00                  
ATOM   1240  HE2 TYR A  82      81.005  65.780  89.193  1.00                  
ATOM   1241  CD2 TYR A  82      79.514  66.393  87.770  1.00                  
ATOM   1242  HD2 TYR A  82      78.829  66.733  88.526  1.00                  
ATOM   1243  C   TYR A  82      76.662  69.220  85.158  1.00                  
ATOM   1244  O   TYR A  82      75.712  69.310  85.935  1.00                  
ATOM   1245  N   ALA A  83      76.545  69.482  83.854  1.00                  
ATOM   1246  H   ALA A  83      77.378  69.421  83.292  1.00                  
ATOM   1247  CA  ALA A  83      75.290  69.212  83.160  1.00                  
ATOM   1248  HA  ALA A  83      74.460  69.638  83.722  1.00                  
ATOM   1249  CB  ALA A  83      75.348  69.860  81.772  1.00                  
ATOM   1250  HB1 ALA A  83      74.405  69.701  81.253  1.00                  
ATOM   1251  HB2 ALA A  83      75.517  70.931  81.870  1.00                  
ATOM   1252  HB3 ALA A  83      76.159  69.424  81.188  1.00                  
ATOM   1253  C   ALA A  83      75.092  67.686  83.067  1.00                  
ATOM   1254  O   ALA A  83      76.056  66.928  83.132  1.00                  
ATOM   1255  N   THR A  84      73.862  67.217  82.875  1.00                  
ATOM   1256  H   THR A  84      73.089  67.854  82.777  1.00                  
ATOM   1257  CA  THR A  84      73.578  65.774  82.844  1.00                  
ATOM   1258  HA  THR A  84      74.450  65.233  82.474  1.00                  
ATOM   1259  CB  THR A  84      73.294  65.250  84.269  1.00                  
ATOM   1260  HB  THR A  84      74.195  65.367  84.870  1.00                  
ATOM   1261  CG2 THR A  84      72.146  65.967  84.989  1.00                  
ATOM   1262 1HG2 THR A  84      71.993  65.508  85.966  1.00                  
ATOM   1263 2HG2 THR A  84      72.406  67.013  85.145  1.00                  
ATOM   1264 3HG2 THR A  84      71.231  65.902  84.402  1.00                  
ATOM   1265  OG1 THR A  84      72.953  63.885  84.238  1.00                  
ATOM   1266  HG1 THR A  84      72.114  63.776  84.722  1.00                  
ATOM   1267  C   THR A  84      72.418  65.451  81.908  1.00                  
ATOM   1268  O   THR A  84      71.552  66.289  81.634  1.00                  
ATOM   1269  N   GLY A  85      72.399  64.214  81.420  1.00                  
ATOM   1270  H   GLY A  85      73.110  63.572  81.741  1.00                  
ATOM   1271  CA  GLY A  85      71.412  63.751  80.463  1.00                  
ATOM   1272  HA1 GLY A  85      71.864  62.976  79.844  1.00                  
ATOM   1273  HA2 GLY A  85      71.113  64.564  79.801  1.00                  
ATOM   1274  C   GLY A  85      70.149  63.148  81.091  1.00                  
ATOM   1275  O   GLY A  85      69.057  63.391  80.578  1.00                  
ATOM   1276  N   ASN A  86      70.287  62.463  82.229  1.00                  
ATOM   1277  H   ASN A  86      71.210  62.458  82.643  1.00                  
ATOM   1278  CA  ASN A  86      69.221  61.779  82.985  1.00                  
ATOM   1279  HA  ASN A  86      69.725  61.184  83.745  1.00                  
ATOM   1280  CB  ASN A  86      68.407  62.811  83.793  1.00                  
ATOM   1281  HB1 ASN A  86      67.533  62.317  84.216  1.00                  
ATOM   1282  HB2 ASN A  86      68.054  63.611  83.144  1.00                  
ATOM   1283  CG  ASN A  86      69.197  63.416  84.946  1.00                  
ATOM   1284  OD1 ASN A  86      70.404  63.257  85.071  1.00                  
ATOM   1285  ND2 ASN A  86      68.545  64.112  85.841  1.00                  
ATOM   1286 1HD2 ASN A  86      67.549  64.221  85.794  1.00                  
ATOM   1287 2HD2 ASN A  86      69.070  64.456  86.629  1.00                  
ATOM   1288  C   ASN A  86      68.366  60.778  82.176  1.00                  
ATOM   1289  O   ASN A  86      67.296  61.140  81.691  1.00                  
ATOM   1290  N   PRO A  87      68.817  59.504  82.068  1.00                  
ATOM   1291  CD  PRO A  87      70.089  59.007  82.583  1.00                  
ATOM   1292  HD1 PRO A  87      70.014  58.865  83.661  1.00                  
ATOM   1293  HD2 PRO A  87      70.913  59.679  82.349  1.00                  
ATOM   1294  CG  PRO A  87      70.329  57.655  81.912  1.00                  
ATOM   1295  HG1 PRO A  87      70.892  56.979  82.556  1.00                  
ATOM   1296  HG2 PRO A  87      70.844  57.805  80.962  1.00                  
ATOM   1297  CB  PRO A  87      68.915  57.153  81.656  1.00                  
ATOM   1298  HB1 PRO A  87      68.516  56.709  82.570  1.00                  
ATOM   1299  HB2 PRO A  87      68.882  56.434  80.835  1.00                  
ATOM   1300  CA  PRO A  87      68.154  58.436  81.314  1.00                  
ATOM   1301  HA  PRO A  87      68.308  58.644  80.255  1.00                  
ATOM   1302  C   PRO A  87      66.640  58.238  81.511  1.00                  
ATOM   1303  O   PRO A  87      65.972  57.783  80.587  1.00                  
ATOM   1304  N   ASN A  88      66.073  58.556  82.680  1.00                  
ATOM   1305  H   ASN A  88      66.643  58.976  83.393  1.00                  
ATOM   1306  CA  ASN A  88      64.623  58.489  82.889  1.00                  
ATOM   1307  HA  ASN A  88      64.247  57.575  82.420  1.00                  
ATOM   1308  CB  ASN A  88      64.314  58.399  84.398  1.00                  
ATOM   1309  HB1 ASN A  88      64.606  59.327  84.888  1.00                  
ATOM   1310  HB2 ASN A  88      64.880  57.577  84.835  1.00                  
ATOM   1311  CG  ASN A  88      62.838  58.139  84.681  1.00                  
ATOM   1312  OD1 ASN A  88      62.057  57.782  83.818  1.00                  
ATOM   1313  ND2 ASN A  88      62.408  58.277  85.913  1.00                  
ATOM   1314 1HD2 ASN A  88      63.027  58.590  86.637  1.00                  
ATOM   1315 2HD2 ASN A  88      61.435  58.079  86.069  1.00                  
ATOM   1316  C   ASN A  88      63.918  59.678  82.216  1.00                  
ATOM   1317  O   ASN A  88      63.882  60.785  82.759  1.00                  
ATOM   1318  N   SER A  89      63.387  59.466  81.016  1.00                  
ATOM   1319  H   SER A  89      63.571  58.572  80.577  1.00                  
ATOM   1320  CA  SER A  89      62.540  60.418  80.292  1.00                  
ATOM   1321  HA  SER A  89      61.949  60.991  81.007  1.00                  
ATOM   1322  CB  SER A  89      63.410  61.396  79.492  1.00                  
ATOM   1323  HB1 SER A  89      62.787  61.952  78.790  1.00                  
ATOM   1324  HB2 SER A  89      64.168  60.844  78.934  1.00                  
ATOM   1325  OG  SER A  89      64.029  62.316  80.376  1.00                  
ATOM   1326  HG  SER A  89      64.247  61.828  81.188  1.00                  
ATOM   1327  C   SER A  89      61.589  59.661  79.378  1.00                  
ATOM   1328  O   SER A  89      62.022  58.995  78.443  1.00                  
ATOM   1329  N   GLY A  90      60.285  59.780  79.645  1.00                  
ATOM   1330  H   GLY A  90      60.018  60.315  80.456  1.00                  
ATOM   1331  CA  GLY A  90      59.210  59.296  78.776  1.00                  
ATOM   1332  HA1 GLY A  90      58.260  59.328  79.308  1.00                  
ATOM   1333  HA2 GLY A  90      59.410  58.266  78.478  1.00                  
ATOM   1334  C   GLY A  90      59.096  60.153  77.526  1.00                  
ATOM   1335  O   GLY A  90      58.136  60.906  77.381  1.00                  
ATOM   1336  N   ALA A  91      60.125  60.112  76.686  1.00                  
ATOM   1337  H   ALA A  91      60.884  59.473  76.900  1.00                  
ATOM   1338  CA  ALA A  91      60.312  61.035  75.585  1.00                  
ATOM   1339  HA  ALA A  91      59.554  61.819  75.639  1.00                  
ATOM   1340  CB  ALA A  91      61.681  61.708  75.743  1.00                  
ATOM   1341  HB1 ALA A  91      61.842  62.410  74.924  1.00                  
ATOM   1342  HB2 ALA A  91      61.719  62.254  76.685  1.00                  
ATOM   1343  HB3 ALA A  91      62.470  60.955  75.730  1.00                  
ATOM   1344  C   ALA A  91      60.180  60.352  74.228  1.00                  
ATOM   1345  O   ALA A  91      60.688  59.249  74.005  1.00                  
ATOM   1346  N   ILE A  92      59.536  61.059  73.303  1.00                  
ATOM   1347  H   ILE A  92      59.169  61.961  73.559  1.00                  
ATOM   1348  CA  ILE A  92      59.438  60.655  71.910  1.00                  
ATOM   1349  HA  ILE A  92      59.500  59.567  71.852  1.00                  
ATOM   1350  CB  ILE A  92      58.066  61.061  71.319  1.00                  
ATOM   1351  HB  ILE A  92      57.841  62.093  71.592  1.00                  
ATOM   1352  CG2 ILE A  92      58.082  60.974  69.788  1.00                  
ATOM   1353 1HG2 ILE A  92      57.096  61.206  69.384  1.00                  
ATOM   1354 2HG2 ILE A  92      58.782  61.701  69.376  1.00                  
ATOM   1355 3HG2 ILE A  92      58.374  59.971  69.475  1.00                  
ATOM   1356  CG1 ILE A  92      56.915  60.141  71.803  1.00                  
ATOM   1357 1HG1 ILE A  92      57.166  59.102  71.588  1.00                  
ATOM   1358 2HG1 ILE A  92      56.017  60.378  71.234  1.00                  
ATOM   1359  CD1 ILE A  92      56.538  60.257  73.285  1.00                  
ATOM   1360  HD1 ILE A  92      55.603  59.724  73.456  1.00                  
ATOM   1361  HD2 ILE A  92      57.306  59.806  73.911  1.00                  
ATOM   1362  HD3 ILE A  92      56.402  61.304  73.557  1.00                  
ATOM   1363  C   ILE A  92      60.651  61.222  71.168  1.00                  
ATOM   1364  O   ILE A  92      60.759  62.422  70.928  1.00                  
ATOM   1365  N   ILE A  93      61.589  60.335  70.844  1.00                  
ATOM   1366  H   ILE A  93      61.434  59.377  71.111  1.00                  
ATOM   1367  CA  ILE A  93      62.766  60.626  70.022  1.00                  
ATOM   1368  HA  ILE A  93      63.224  61.537  70.409  1.00                  
ATOM   1369  CB  ILE A  93      63.808  59.481  70.131  1.00                  
ATOM   1370  HB  ILE A  93      64.717  59.844  69.648  1.00                  
ATOM   1371  CG2 ILE A  93      64.188  59.225  71.599  1.00                  
ATOM   1372 1HG2 ILE A  93      65.017  58.518  71.651  1.00                  
ATOM   1373 2HG2 ILE A  93      64.500  60.159  72.065  1.00                  
ATOM   1374 3HG2 ILE A  93      63.347  58.819  72.161  1.00                  
ATOM   1375  CG1 ILE A  93      63.452  58.157  69.404  1.00                  
ATOM   1376 1HG1 ILE A  93      64.282  57.463  69.545  1.00                  
ATOM   1377 2HG1 ILE A  93      63.389  58.348  68.333  1.00                  
ATOM   1378  CD1 ILE A  93      62.164  57.436  69.823  1.00                  
ATOM   1379  HD1 ILE A  93      62.103  56.483  69.300  1.00                  
ATOM   1380  HD2 ILE A  93      62.161  57.249  70.896  1.00                  
ATOM   1381  HD3 ILE A  93      61.290  58.023  69.545  1.00                  
ATOM   1382  C   ILE A  93      62.413  60.878  68.552  1.00                  
ATOM   1383  O   ILE A  93      61.358  60.478  68.063  1.00                  
ATOM   1384  N   ALA A  94      63.354  61.468  67.818  1.00                  
ATOM   1385  H   ALA A  94      64.215  61.734  68.262  1.00                  
ATOM   1386  CA  ALA A  94      63.355  61.414  66.366  1.00                  
ATOM   1387  HA  ALA A  94      62.339  61.514  65.998  1.00                  
ATOM   1388  CB  ALA A  94      64.173  62.602  65.839  1.00                  
ATOM   1389  HB1 ALA A  94      64.154  62.609  64.748  1.00                  
ATOM   1390  HB2 ALA A  94      63.752  63.538  66.207  1.00                  
ATOM   1391  HB3 ALA A  94      65.210  62.515  66.169  1.00                  
ATOM   1392  C   ALA A  94      63.933  60.093  65.847  1.00                  
ATOM   1393  O   ALA A  94      64.886  59.561  66.419  1.00                  
ATOM   1394  N   LEU A  95      63.432  59.639  64.696  1.00                  
ATOM   1395  H   LEU A  95      62.681  60.151  64.263  1.00                  
ATOM   1396  CA  LEU A  95      63.991  58.526  63.939  1.00                  
ATOM   1397  HA  LEU A  95      64.875  58.157  64.457  1.00                  
ATOM   1398  CB  LEU A  95      63.014  57.336  63.831  1.00                  
ATOM   1399  HB1 LEU A  95      63.468  56.605  63.163  1.00                  
ATOM   1400  HB2 LEU A  95      62.098  57.680  63.353  1.00                  
ATOM   1401  CG  LEU A  95      62.674  56.611  65.149  1.00                  
ATOM   1402  HG  LEU A  95      62.125  57.288  65.803  1.00                  
ATOM   1403  CD1 LEU A  95      61.808  55.384  64.863  1.00                  
ATOM   1404 1HD1 LEU A  95      61.470  54.939  65.797  1.00                  
ATOM   1405 2HD1 LEU A  95      60.938  55.655  64.271  1.00                  
ATOM   1406 3HD1 LEU A  95      62.372  54.642  64.297  1.00                  
ATOM   1407  CD2 LEU A  95      63.913  56.099  65.892  1.00                  
ATOM   1408 1HD2 LEU A  95      63.604  55.514  66.757  1.00                  
ATOM   1409 2HD2 LEU A  95      64.519  55.477  65.234  1.00                  
ATOM   1410 3HD2 LEU A  95      64.507  56.938  66.248  1.00                  
ATOM   1411  C   LEU A  95      64.508  59.018  62.583  1.00                  
ATOM   1412  O   LEU A  95      63.922  58.769  61.535  1.00                  
ATOM   1413  N   HIS A  96      65.607  59.775  62.603  1.00                  
ATOM   1414  H   HIS A  96      66.071  59.957  63.480  1.00                  
ATOM   1415  CA  HIS A  96      66.244  60.261  61.375  1.00                  
ATOM   1416  HA  HIS A  96      65.497  60.806  60.796  1.00                  
ATOM   1417  CB  HIS A  96      67.380  61.244  61.714  1.00                  
ATOM   1418  HB1 HIS A  96      67.039  61.969  62.454  1.00                  
ATOM   1419  HB2 HIS A  96      67.648  61.793  60.810  1.00                  
ATOM   1420  CG  HIS A  96      68.613  60.548  62.228  1.00                  
ATOM   1421  ND1 HIS A  96      68.667  59.798  63.405  1.00                  
ATOM   1422  CE1 HIS A  96      69.823  59.115  63.345  1.00                  
ATOM   1423  HE1 HIS A  96      70.150  58.390  64.079  1.00                  
ATOM   1424  NE2 HIS A  96      70.443  59.333  62.174  1.00                  
ATOM   1425  HE2 HIS A  96      71.174  58.727  61.781  1.00                  
ATOM   1426  CD2 HIS A  96      69.702  60.248  61.463  1.00                  
ATOM   1427  HD2 HIS A  96      69.869  60.563  60.451  1.00                  
ATOM   1428  C   HIS A  96      66.745  59.106  60.482  1.00                  
ATOM   1429  O   HIS A  96      66.581  59.155  59.268  1.00                  
ATOM   1430  N   GLU A  97      67.308  58.064  61.106  1.00                  
ATOM   1431  H   GLU A  97      67.519  58.219  62.082  1.00                  
ATOM   1432  CA  GLU A  97      67.833  56.815  60.523  1.00                  
ATOM   1433  HA  GLU A  97      68.504  57.038  59.710  1.00                  
ATOM   1434  CB  GLU A  97      68.662  56.109  61.619  1.00                  
ATOM   1435  HB1 GLU A  97      67.986  55.534  62.254  1.00                  
ATOM   1436  HB2 GLU A  97      69.123  56.847  62.268  1.00                  
ATOM   1437  CG  GLU A  97      69.771  55.169  61.115  1.00                  
ATOM   1438  HG1 GLU A  97      69.343  54.462  60.404  1.00                  
ATOM   1439  HG2 GLU A  97      70.136  54.591  61.967  1.00                  
ATOM   1440  CD  GLU A  97      70.977  55.885  60.474  1.00                  
ATOM   1441  OE1 GLU A  97      71.301  57.023  60.884  1.00                  
ATOM   1442  OE2 GLU A  97      71.586  55.272  59.566  1.00                  
ATOM   1443  C   GLU A  97      66.746  55.827  60.052  1.00                  
ATOM   1444  O   GLU A  97      67.005  54.923  59.261  1.00                  
ATOM   1445  N   GLU A  98      65.514  55.992  60.533  1.00                  
ATOM   1446  H   GLU A  98      65.334  56.812  61.097  1.00                  
ATOM   1447  CA  GLU A  98      64.376  55.107  60.282  1.00                  
ATOM   1448  HA  GLU A  98      64.569  54.502  59.399  1.00                  
ATOM   1449  CB  GLU A  98      64.117  54.142  61.459  1.00                  
ATOM   1450  HB1 GLU A  98      63.048  53.947  61.562  1.00                  
ATOM   1451  HB2 GLU A  98      64.455  54.603  62.388  1.00                  
ATOM   1452  CG  GLU A  98      64.816  52.782  61.298  1.00                  
ATOM   1453  HG1 GLU A  98      64.732  52.251  62.248  1.00                  
ATOM   1454  HG2 GLU A  98      65.877  52.953  61.111  1.00                  
ATOM   1455  CD  GLU A  98      64.232  51.887  60.186  1.00                  
ATOM   1456  OE1 GLU A  98      63.330  52.326  59.428  1.00                  
ATOM   1457  OE2 GLU A  98      64.734  50.755  60.032  1.00                  
ATOM   1458  C   GLU A  98      63.160  55.965  59.941  1.00                  
ATOM   1459  O   GLU A  98      62.303  56.253  60.780  1.00                  
ATOM   1460  N   LEU A  99      63.134  56.400  58.680  1.00                  
ATOM   1461  H   LEU A  99      63.848  56.038  58.072  1.00                  
ATOM   1462  CA  LEU A  99      62.083  57.180  58.042  1.00                  
ATOM   1463  HA  LEU A  99      62.135  58.184  58.466  1.00                  
ATOM   1464  CB  LEU A  99      62.322  57.313  56.521  1.00                  
ATOM   1465  HB1 LEU A  99      61.398  57.698  56.085  1.00                  
ATOM   1466  HB2 LEU A  99      62.486  56.327  56.092  1.00                  
ATOM   1467  CG  LEU A  99      63.455  58.254  56.085  1.00                  
ATOM   1468  HG  LEU A  99      63.250  59.259  56.453  1.00                  
ATOM   1469  CD1 LEU A  99      64.849  57.838  56.556  1.00                  
ATOM   1470 1HD1 LEU A  99      65.601  58.484  56.111  1.00                  
ATOM   1471 2HD1 LEU A  99      64.919  57.954  57.637  1.00                  
ATOM   1472 3HD1 LEU A  99      65.036  56.800  56.286  1.00                  
ATOM   1473  CD2 LEU A  99      63.490  58.284  54.558  1.00                  
ATOM   1474 1HD2 LEU A  99      64.253  58.974  54.211  1.00                  
ATOM   1475 2HD2 LEU A  99      63.685  57.286  54.172  1.00                  
ATOM   1476 3HD2 LEU A  99      62.526  58.630  54.181  1.00                  
ATOM   1477  C   LEU A  99      60.652  56.697  58.324  1.00                  
ATOM   1478  O   LEU A  99      59.746  57.527  58.403  1.00                  
ATOM   1479  N   GLN A 100      60.452  55.388  58.505  1.00                  
ATOM   1480  H   GLN A 100      61.258  54.783  58.395  1.00                  
ATOM   1481  CA  GLN A 100      59.165  54.767  58.855  1.00                  
ATOM   1482  HA  GLN A 100      59.240  53.742  58.492  1.00                  
ATOM   1483  CB  GLN A 100      59.000  54.650  60.389  1.00                  
ATOM   1484  HB1 GLN A 100      59.819  54.023  60.750  1.00                  
ATOM   1485  HB2 GLN A 100      58.077  54.109  60.607  1.00                  
ATOM   1486  CG  GLN A 100      59.025  55.939  61.238  1.00                  
ATOM   1487  HG1 GLN A 100      59.865  56.563  60.951  1.00                  
ATOM   1488  HG2 GLN A 100      59.183  55.644  62.275  1.00                  
ATOM   1489  CD  GLN A 100      57.752  56.771  61.191  1.00                  
ATOM   1490  OE1 GLN A 100      56.800  56.539  61.926  1.00                  
ATOM   1491  NE2 GLN A 100      57.708  57.824  60.409  1.00                  
ATOM   1492 1HE2 GLN A 100      58.461  57.968  59.738  1.00                  
ATOM   1493 2HE2 GLN A 100      56.815  58.272  60.303  1.00                  
ATOM   1494  C   GLN A 100      57.966  55.347  58.094  1.00                  
ATOM   1495  O   GLN A 100      58.071  56.251  57.265  1.00                  
TER
END
