# Supplementary material for: Effective Identification of Bacterial Type III Secretion Signals Using Joint Element Features
Source: PLoS One. 2013 Apr 4;8(4):e59754. doi: 10.1371/journal.pone.0059754 (PMC3617162; doi:10.1371/journal.pone.0059754)
Supplement: Zip file S1 — Predicted 3D structure of T3S and non-T3S signal sequences. (ZIP) [file pone.0059754.s017.zip › Supplemental_Zip_FileS1.Predicted_structure/Pos/model81.pdb]

HEADER protein
METHOD
METHOD    The models are generated by I-TASSER which combines the
METHOD    methods of threading, ab initio modeling and structural
METHOD    refinement. The procedure is fully automated.
METHOD
METHOD    Please cite following articles when you use the I-TASSER server:
METHOD 1. Ambrish Roy, Alper Kucukural, Yang Zhang. I-TASSER: a unified
METHOD    platform for automated protein structure and function prediction.
METHOD    Nature Protocols, vol 5, 725-738 (2010). 
METHOD 2. Yang Zhang. I-TASSER server for protein 3D structure prediction.
METHOD    BMC Bioinformatics, vol 9, 40 (2008).
METHOD
MODEL  1
REMARK PARENT N/A
ATOM      1  N   LEU A   1      45.420  51.143  49.916  1.00                  
ATOM      2  CA  LEU A   1      45.463  51.017  48.465  1.00                  
ATOM      3  HA  LEU A   1      46.442  50.622  48.203  1.00                  
ATOM      4  CB  LEU A   1      44.381  50.051  47.955  1.00                  
ATOM      5  HB1 LEU A   1      44.247  50.207  46.884  1.00                  
ATOM      6  HB2 LEU A   1      43.438  50.296  48.439  1.00                  
ATOM      7  CG  LEU A   1      44.718  48.565  48.183  1.00                  
ATOM      8  HG  LEU A   1      45.017  48.408  49.218  1.00                  
ATOM      9  CD1 LEU A   1      43.485  47.709  47.891  1.00                  
ATOM     10 1HD1 LEU A   1      43.147  47.872  46.867  1.00                  
ATOM     11 2HD1 LEU A   1      43.729  46.654  48.021  1.00                  
ATOM     12 3HD1 LEU A   1      42.685  47.959  48.582  1.00                  
ATOM     13  CD2 LEU A   1      45.844  48.082  47.262  1.00                  
ATOM     14 1HD2 LEU A   1      46.770  48.606  47.490  1.00                  
ATOM     15 2HD2 LEU A   1      46.013  47.017  47.414  1.00                  
ATOM     16 3HD2 LEU A   1      45.582  48.254  46.219  1.00                  
ATOM     17  C   LEU A   1      45.379  52.378  47.769  1.00                  
ATOM     18  O   LEU A   1      46.224  52.696  46.934  1.00                  
ATOM     19  N   ALA A   2      44.418  53.219  48.153  1.00                  
ATOM     20  H   ALA A   2      43.801  52.922  48.898  1.00                  
ATOM     21  CA  ALA A   2      44.474  54.645  47.865  1.00                  
ATOM     22  HA  ALA A   2      44.963  54.812  46.905  1.00                  
ATOM     23  CB  ALA A   2      43.048  55.202  47.771  1.00                  
ATOM     24  HB1 ALA A   2      42.510  55.031  48.704  1.00                  
ATOM     25  HB2 ALA A   2      43.086  56.273  47.573  1.00                  
ATOM     26  HB3 ALA A   2      42.512  54.707  46.961  1.00                  
ATOM     27  C   ALA A   2      45.308  55.295  48.955  1.00                  
ATOM     28  O   ALA A   2      44.795  55.582  50.035  1.00                  
ATOM     29  N   LEU A   3      46.606  55.472  48.727  1.00                  
ATOM     30  H   LEU A   3      46.976  55.136  47.852  1.00                  
ATOM     31  CA  LEU A   3      47.506  56.188  49.631  1.00                  
ATOM     32  HA  LEU A   3      47.394  55.784  50.631  1.00                  
ATOM     33  CB  LEU A   3      48.975  55.979  49.186  1.00                  
ATOM     34  HB1 LEU A   3      49.616  56.414  49.953  1.00                  
ATOM     35  HB2 LEU A   3      49.137  56.544  48.267  1.00                  
ATOM     36  CG  LEU A   3      49.424  54.531  48.914  1.00                  
ATOM     37  HG  LEU A   3      48.896  54.141  48.046  1.00                  
ATOM     38  CD1 LEU A   3      50.923  54.513  48.594  1.00                  
ATOM     39 1HD1 LEU A   3      51.226  53.500  48.334  1.00                  
ATOM     40 2HD1 LEU A   3      51.121  55.169  47.748  1.00                  
ATOM     41 3HD1 LEU A   3      51.488  54.863  49.456  1.00                  
ATOM     42  CD2 LEU A   3      49.175  53.592  50.095  1.00                  
ATOM     43 1HD2 LEU A   3      49.626  52.620  49.895  1.00                  
ATOM     44 2HD2 LEU A   3      49.607  54.014  51.003  1.00                  
ATOM     45 3HD2 LEU A   3      48.104  53.441  50.212  1.00                  
ATOM     46  C   LEU A   3      47.113  57.676  49.690  1.00                  
ATOM     47  O   LEU A   3      47.729  58.518  49.036  1.00                  
ATOM     48  N   LYS A   4      46.086  57.986  50.487  1.00                  
ATOM     49  H   LYS A   4      45.636  57.199  50.938  1.00                  
ATOM     50  CA  LYS A   4      45.716  59.329  50.952  1.00                  
ATOM     51  HA  LYS A   4      45.167  59.825  50.150  1.00                  
ATOM     52  CB  LYS A   4      44.810  59.222  52.200  1.00                  
ATOM     53  HB1 LYS A   4      45.179  59.928  52.939  1.00                  
ATOM     54  HB2 LYS A   4      44.883  58.221  52.627  1.00                  
ATOM     55  CG  LYS A   4      43.343  59.546  51.877  1.00                  
ATOM     56  HG1 LYS A   4      43.049  58.943  51.018  1.00                  
ATOM     57  HG2 LYS A   4      43.263  60.594  51.587  1.00                  
ATOM     58  CD  LYS A   4      42.360  59.250  53.018  1.00                  
ATOM     59  HD1 LYS A   4      42.537  58.254  53.421  1.00                  
ATOM     60  HD2 LYS A   4      41.353  59.245  52.599  1.00                  
ATOM     61  CE  LYS A   4      42.348  60.239  54.197  1.00                  
ATOM     62  HE1 LYS A   4      41.520  59.959  54.853  1.00                  
ATOM     63  HE2 LYS A   4      42.151  61.244  53.811  1.00                  
ATOM     64  NZ  LYS A   4      43.615  60.224  54.959  1.00                  
ATOM     65  HZ1 LYS A   4      43.520  60.660  55.862  1.00                  
ATOM     66  HZ2 LYS A   4      43.974  59.277  55.070  1.00                  
ATOM     67  HZ3 LYS A   4      44.315  60.754  54.443  1.00                  
ATOM     68  C   LYS A   4      46.918  60.190  51.231  1.00                  
ATOM     69  O   LYS A   4      46.886  61.365  50.883  1.00                  
ATOM     70  N   LEU A   5      47.944  59.605  51.851  1.00                  
ATOM     71  H   LEU A   5      47.810  58.616  52.034  1.00                  
ATOM     72  CA  LEU A   5      49.152  60.208  52.410  1.00                  
ATOM     73  HA  LEU A   5      49.608  59.438  52.976  1.00                  
ATOM     74  CB  LEU A   5      50.213  60.469  51.302  1.00                  
ATOM     75  HB1 LEU A   5      50.476  59.475  50.932  1.00                  
ATOM     76  HB2 LEU A   5      51.106  60.857  51.786  1.00                  
ATOM     77  CG  LEU A   5      49.934  61.338  50.052  1.00                  
ATOM     78  HG  LEU A   5      49.049  60.974  49.541  1.00                  
ATOM     79  CD1 LEU A   5      49.800  62.836  50.335  1.00                  
ATOM     80 1HD1 LEU A   5      48.765  63.090  50.522  1.00                  
ATOM     81 2HD1 LEU A   5      50.419  63.122  51.179  1.00                  
ATOM     82 3HD1 LEU A   5      50.106  63.423  49.474  1.00                  
ATOM     83  CD2 LEU A   5      51.116  61.158  49.088  1.00                  
ATOM     84 1HD2 LEU A   5      50.918  61.710  48.170  1.00                  
ATOM     85 2HD2 LEU A   5      52.033  61.524  49.550  1.00                  
ATOM     86 3HD2 LEU A   5      51.223  60.105  48.833  1.00                  
ATOM     87  C   LEU A   5      48.876  61.293  53.454  1.00                  
ATOM     88  O   LEU A   5      49.076  61.071  54.639  1.00                  
ATOM     89  N   ASN A   6      48.245  62.345  52.959  1.00                  
ATOM     90  H   ASN A   6      48.045  62.235  51.973  1.00                  
ATOM     91  CA  ASN A   6      47.839  63.646  53.437  1.00                  
ATOM     92  HA  ASN A   6      48.530  64.334  52.951  1.00                  
ATOM     93  CB  ASN A   6      46.442  63.968  52.868  1.00                  
ATOM     94  HB1 ASN A   6      46.294  63.540  51.881  1.00                  
ATOM     95  HB2 ASN A   6      46.353  65.043  52.744  1.00                  
ATOM     96  CG  ASN A   6      45.301  63.522  53.775  1.00                  
ATOM     97  OD1 ASN A   6      44.905  62.366  53.828  1.00                  
ATOM     98  ND2 ASN A   6      44.766  64.428  54.560  1.00                  
ATOM     99 1HD2 ASN A   6      45.197  65.336  54.634  1.00                  
ATOM    100 2HD2 ASN A   6      43.986  64.177  55.132  1.00                  
ATOM    101  C   ASN A   6      47.880  64.049  54.906  1.00                  
ATOM    102  O   ASN A   6      47.888  65.245  55.133  1.00                  
ATOM    103  N   THR A   7      47.879  63.171  55.905  1.00                  
ATOM    104  H   THR A   7      48.076  62.197  55.693  1.00                  
ATOM    105  CA  THR A   7      48.171  63.694  57.240  1.00                  
ATOM    106  HA  THR A   7      47.556  64.574  57.407  1.00                  
ATOM    107  CB  THR A   7      47.809  62.713  58.364  1.00                  
ATOM    108  HB  THR A   7      46.774  62.407  58.218  1.00                  
ATOM    109  CG2 THR A   7      48.664  61.445  58.465  1.00                  
ATOM    110 1HG2 THR A   7      49.687  61.697  58.741  1.00                  
ATOM    111 2HG2 THR A   7      48.239  60.787  59.221  1.00                  
ATOM    112 3HG2 THR A   7      48.667  60.932  57.505  1.00                  
ATOM    113  OG1 THR A   7      47.893  63.400  59.591  1.00                  
ATOM    114  HG1 THR A   7      48.821  63.450  59.852  1.00                  
ATOM    115  C   THR A   7      49.629  64.087  57.307  1.00                  
ATOM    116  O   THR A   7      50.497  63.354  56.849  1.00                  
ATOM    117  N   SER A   8      49.875  65.258  57.883  1.00                  
ATOM    118  H   SER A   8      49.090  65.782  58.242  1.00                  
ATOM    119  CA  SER A   8      51.208  65.811  58.109  1.00                  
ATOM    120  HA  SER A   8      51.072  66.747  58.642  1.00                  
ATOM    121  CB  SER A   8      51.995  64.919  59.081  1.00                  
ATOM    122  HB1 SER A   8      52.895  65.446  59.399  1.00                  
ATOM    123  HB2 SER A   8      52.273  63.988  58.590  1.00                  
ATOM    124  OG  SER A   8      51.201  64.594  60.219  1.00                  
ATOM    125  HG  SER A   8      51.790  64.455  60.967  1.00                  
ATOM    126  C   SER A   8      51.971  66.200  56.829  1.00                  
ATOM    127  O   SER A   8      52.664  67.207  56.875  1.00                  
ATOM    128  N   ILE A   9      51.734  65.558  55.670  1.00                  
ATOM    129  H   ILE A   9      51.273  64.657  55.715  1.00                  
ATOM    130  CA  ILE A   9      52.041  66.144  54.352  1.00                  
ATOM    131  HA  ILE A   9      53.058  66.540  54.386  1.00                  
ATOM    132  CB  ILE A   9      51.961  65.128  53.179  1.00                  
ATOM    133  HB  ILE A   9      51.078  64.500  53.304  1.00                  
ATOM    134  CG2 ILE A   9      51.891  65.807  51.794  1.00                  
ATOM    135 1HG2 ILE A   9      51.887  65.064  50.999  1.00                  
ATOM    136 2HG2 ILE A   9      50.981  66.394  51.679  1.00                  
ATOM    137 3HG2 ILE A   9      52.755  66.460  51.657  1.00                  
ATOM    138  CG1 ILE A   9      53.218  64.253  53.254  1.00                  
ATOM    139 1HG1 ILE A   9      53.179  63.752  54.209  1.00                  
ATOM    140 2HG1 ILE A   9      54.094  64.896  53.226  1.00                  
ATOM    141  CD1 ILE A   9      53.398  63.183  52.172  1.00                  
ATOM    142  HD1 ILE A   9      54.207  62.512  52.459  1.00                  
ATOM    143  HD2 ILE A   9      52.489  62.613  52.059  1.00                  
ATOM    144  HD3 ILE A   9      53.664  63.643  51.224  1.00                  
ATOM    145  C   ILE A   9      51.142  67.351  54.086  1.00                  
ATOM    146  O   ILE A   9      51.615  68.469  53.941  1.00                  
ATOM    147  N   ALA A  10      49.823  67.150  54.061  1.00                  
ATOM    148  H   ALA A  10      49.446  66.239  54.273  1.00                  
ATOM    149  CA  ALA A  10      48.885  68.232  53.795  1.00                  
ATOM    150  HA  ALA A  10      49.316  68.853  53.006  1.00                  
ATOM    151  CB  ALA A  10      47.557  67.691  53.252  1.00                  
ATOM    152  HB1 ALA A  10      46.972  67.242  54.053  1.00                  
ATOM    153  HB2 ALA A  10      46.980  68.521  52.842  1.00                  
ATOM    154  HB3 ALA A  10      47.745  66.969  52.459  1.00                  
ATOM    155  C   ALA A  10      48.675  69.174  54.995  1.00                  
ATOM    156  O   ALA A  10      48.131  70.261  54.824  1.00                  
ATOM    157  N   GLN A  11      49.153  68.797  56.186  1.00                  
ATOM    158  H   GLN A  11      49.595  67.897  56.248  1.00                  
ATOM    159  CA  GLN A  11      49.286  69.734  57.305  1.00                  
ATOM    160  HA  GLN A  11      48.598  70.565  57.151  1.00                  
ATOM    161  CB  GLN A  11      48.884  69.079  58.641  1.00                  
ATOM    162  HB1 GLN A  11      49.072  69.802  59.435  1.00                  
ATOM    163  HB2 GLN A  11      49.516  68.218  58.838  1.00                  
ATOM    164  CG  GLN A  11      47.397  68.695  58.733  1.00                  
ATOM    165  HG1 GLN A  11      46.816  69.246  57.992  1.00                  
ATOM    166  HG2 GLN A  11      47.027  68.982  59.717  1.00                  
ATOM    167  CD  GLN A  11      47.143  67.202  58.568  1.00                  
ATOM    168  OE1 GLN A  11      46.581  66.738  57.594  1.00                  
ATOM    169  NE2 GLN A  11      47.558  66.385  59.515  1.00                  
ATOM    170 1HE2 GLN A  11      47.999  66.756  60.339  1.00                  
ATOM    171 2HE2 GLN A  11      47.290  65.409  59.454  1.00                  
ATOM    172  C   GLN A  11      50.679  70.387  57.382  1.00                  
ATOM    173  O   GLN A  11      50.937  71.131  58.327  1.00                  
ATOM    174  N   ALA A  12      51.573  70.165  56.411  1.00                  
ATOM    175  H   ALA A  12      51.359  69.538  55.647  1.00                  
ATOM    176  CA  ALA A  12      52.723  71.037  56.233  1.00                  
ATOM    177  HA  ALA A  12      53.258  71.085  57.180  1.00                  
ATOM    178  CB  ALA A  12      53.688  70.457  55.194  1.00                  
ATOM    179  HB1 ALA A  12      54.588  71.070  55.145  1.00                  
ATOM    180  HB2 ALA A  12      53.969  69.441  55.477  1.00                  
ATOM    181  HB3 ALA A  12      53.219  70.441  54.210  1.00                  
ATOM    182  C   ALA A  12      52.213  72.438  55.834  1.00                  
ATOM    183  O   ALA A  12      51.630  72.597  54.761  1.00                  
ATOM    184  N   PRO A  13      52.382  73.471  56.675  1.00                  
ATOM    185  CD  PRO A  13      53.191  73.502  57.886  1.00                  
ATOM    186  HD1 PRO A  13      54.230  73.253  57.675  1.00                  
ATOM    187  HD2 PRO A  13      52.782  72.813  58.625  1.00                  
ATOM    188  CG  PRO A  13      53.080  74.930  58.415  1.00                  
ATOM    189  HG1 PRO A  13      53.821  75.565  57.929  1.00                  
ATOM    190  HG2 PRO A  13      53.182  74.968  59.500  1.00                  
ATOM    191  CB  PRO A  13      51.677  75.328  57.961  1.00                  
ATOM    192  HB1 PRO A  13      51.550  76.410  57.939  1.00                  
ATOM    193  HB2 PRO A  13      50.941  74.878  58.629  1.00                  
ATOM    194  CA  PRO A  13      51.564  74.676  56.574  1.00                  
ATOM    195  HA  PRO A  13      50.525  74.392  56.399  1.00                  
ATOM    196  C   PRO A  13      51.984  75.642  55.442  1.00                  
ATOM    197  O   PRO A  13      51.510  76.779  55.399  1.00                  
ATOM    198  N   LEU A  14      52.882  75.224  54.541  1.00                  
ATOM    199  H   LEU A  14      53.129  74.245  54.585  1.00                  
ATOM    200  CA  LEU A  14      53.364  75.961  53.365  1.00                  
ATOM    201  HA  LEU A  14      54.252  75.428  53.018  1.00                  
ATOM    202  CB  LEU A  14      52.288  75.840  52.263  1.00                  
ATOM    203  HB1 LEU A  14      51.410  76.407  52.573  1.00                  
ATOM    204  HB2 LEU A  14      51.989  74.793  52.193  1.00                  
ATOM    205  CG  LEU A  14      52.695  76.308  50.851  1.00                  
ATOM    206  HG  LEU A  14      52.965  77.362  50.867  1.00                  
ATOM    207  CD1 LEU A  14      53.870  75.507  50.293  1.00                  
ATOM    208 1HD1 LEU A  14      54.031  75.769  49.248  1.00                  
ATOM    209 2HD1 LEU A  14      54.773  75.747  50.848  1.00                  
ATOM    210 3HD1 LEU A  14      53.668  74.439  50.371  1.00                  
ATOM    211  CD2 LEU A  14      51.504  76.134  49.907  1.00                  
ATOM    212 1HD2 LEU A  14      51.765  76.489  48.911  1.00                  
ATOM    213 2HD2 LEU A  14      51.223  75.082  49.851  1.00                  
ATOM    214 3HD2 LEU A  14      50.656  76.712  50.271  1.00                  
ATOM    215  C   LEU A  14      53.818  77.393  53.676  1.00                  
ATOM    216  O   LEU A  14      53.231  78.377  53.221  1.00                  
ATOM    217  N   LYS A  15      54.832  77.515  54.534  1.00                  
ATOM    218  H   LYS A  15      55.311  76.655  54.790  1.00                  
ATOM    219  CA  LYS A  15      55.383  78.798  55.002  1.00                  
ATOM    220  HA  LYS A  15      54.973  79.612  54.405  1.00                  
ATOM    221  CB  LYS A  15      55.052  79.032  56.494  1.00                  
ATOM    222  HB1 LYS A  15      55.540  79.950  56.825  1.00                  
ATOM    223  HB2 LYS A  15      55.505  78.215  57.060  1.00                  
ATOM    224  CG  LYS A  15      53.574  79.114  56.927  1.00                  
ATOM    225  HG1 LYS A  15      53.573  79.057  58.016  1.00                  
ATOM    226  HG2 LYS A  15      53.046  78.235  56.578  1.00                  
ATOM    227  CD  LYS A  15      52.795  80.393  56.556  1.00                  
ATOM    228  HD1 LYS A  15      53.439  81.256  56.728  1.00                  
ATOM    229  HD2 LYS A  15      51.951  80.485  57.242  1.00                  
ATOM    230  CE  LYS A  15      52.249  80.462  55.123  1.00                  
ATOM    231  HE1 LYS A  15      53.074  80.309  54.423  1.00                  
ATOM    232  HE2 LYS A  15      51.849  81.464  54.945  1.00                  
ATOM    233  NZ  LYS A  15      51.189  79.454  54.863  1.00                  
ATOM    234  HZ1 LYS A  15      50.333  79.639  55.363  1.00                  
ATOM    235  HZ2 LYS A  15      51.012  79.374  53.870  1.00                  
ATOM    236  HZ3 LYS A  15      51.508  78.522  55.125  1.00                  
ATOM    237  C   LYS A  15      56.888  78.827  54.801  1.00                  
ATOM    238  O   LYS A  15      57.499  77.773  54.719  1.00                  
ATOM    239  N   LYS A  16      57.481  80.018  54.870  1.00                  
ATOM    240  H   LYS A  16      56.868  80.816  54.928  1.00                  
ATOM    241  CA  LYS A  16      58.929  80.286  54.877  1.00                  
ATOM    242  HA  LYS A  16      59.078  81.260  55.349  1.00                  
ATOM    243  CB  LYS A  16      59.759  79.262  55.701  1.00                  
ATOM    244  HB1 LYS A  16      60.774  79.651  55.783  1.00                  
ATOM    245  HB2 LYS A  16      59.842  78.334  55.144  1.00                  
ATOM    246  CG  LYS A  16      59.260  78.960  57.131  1.00                  
ATOM    247  HG1 LYS A  16      58.173  78.941  57.178  1.00                  
ATOM    248  HG2 LYS A  16      59.593  79.777  57.773  1.00                  
ATOM    249  CD  LYS A  16      59.794  77.631  57.712  1.00                  
ATOM    250  HD1 LYS A  16      59.906  77.776  58.787  1.00                  
ATOM    251  HD2 LYS A  16      60.787  77.416  57.314  1.00                  
ATOM    252  CE  LYS A  16      58.861  76.411  57.527  1.00                  
ATOM    253  HE1 LYS A  16      57.850  76.698  57.830  1.00                  
ATOM    254  HE2 LYS A  16      59.189  75.620  58.207  1.00                  
ATOM    255  NZ  LYS A  16      58.835  75.880  56.143  1.00                  
ATOM    256  HZ1 LYS A  16      58.107  75.179  55.978  1.00                  
ATOM    257  HZ2 LYS A  16      58.545  76.599  55.482  1.00                  
ATOM    258  HZ3 LYS A  16      59.720  75.504  55.840  1.00                  
ATOM    259  C   LYS A  16      59.477  80.383  53.445  1.00                  
ATOM    260  O   LYS A  16      59.440  79.431  52.651  1.00                  
ATOM    261  N   ASN A  17      60.120  81.519  53.197  1.00                  
ATOM    262  H   ASN A  17      60.014  82.304  53.826  1.00                  
ATOM    263  CA  ASN A  17      61.129  81.664  52.158  1.00                  
ATOM    264  HA  ASN A  17      60.651  81.686  51.176  1.00                  
ATOM    265  CB  ASN A  17      61.915  82.972  52.369  1.00                  
ATOM    266  HB1 ASN A  17      62.581  83.113  51.515  1.00                  
ATOM    267  HB2 ASN A  17      62.556  82.895  53.248  1.00                  
ATOM    268  CG  ASN A  17      61.050  84.208  52.544  1.00                  
ATOM    269  OD1 ASN A  17      60.210  84.281  53.429  1.00                  
ATOM    270  ND2 ASN A  17      61.235  85.210  51.721  1.00                  
ATOM    271 1HD2 ASN A  17      61.941  85.135  51.008  1.00                  
ATOM    272 2HD2 ASN A  17      60.687  86.036  51.872  1.00                  
ATOM    273  C   ASN A  17      62.069  80.460  52.196  1.00                  
ATOM    274  O   ASN A  17      62.171  79.757  51.211  1.00                  
ATOM    275  N   ALA A  18      62.562  80.085  53.382  1.00                  
ATOM    276  H   ALA A  18      62.562  80.769  54.117  1.00                  
ATOM    277  CA  ALA A  18      63.372  78.886  53.567  1.00                  
ATOM    278  HA  ALA A  18      64.317  79.054  53.054  1.00                  
ATOM    279  CB  ALA A  18      63.699  78.742  55.059  1.00                  
ATOM    280  HB1 ALA A  18      64.403  77.919  55.191  1.00                  
ATOM    281  HB2 ALA A  18      64.164  79.658  55.424  1.00                  
ATOM    282  HB3 ALA A  18      62.797  78.529  55.627  1.00                  
ATOM    283  C   ALA A  18      62.778  77.589  53.005  1.00                  
ATOM    284  O   ALA A  18      63.519  76.678  52.680  1.00                  
ATOM    285  N   GLU A  19      61.458  77.483  52.869  1.00                  
ATOM    286  H   GLU A  19      60.906  78.319  53.004  1.00                  
ATOM    287  CA  GLU A  19      60.807  76.367  52.190  1.00                  
ATOM    288  HA  GLU A  19      61.374  75.455  52.382  1.00                  
ATOM    289  CB  GLU A  19      59.396  76.205  52.762  1.00                  
ATOM    290  HB1 GLU A  19      58.684  76.755  52.144  1.00                  
ATOM    291  HB2 GLU A  19      59.393  76.642  53.751  1.00                  
ATOM    292  CG  GLU A  19      58.935  74.757  52.928  1.00                  
ATOM    293  HG1 GLU A  19      59.482  74.297  53.755  1.00                  
ATOM    294  HG2 GLU A  19      59.150  74.194  52.020  1.00                  
ATOM    295  CD  GLU A  19      57.429  74.744  53.212  1.00                  
ATOM    296  OE1 GLU A  19      57.044  74.845  54.405  1.00                  
ATOM    297  OE2 GLU A  19      56.682  74.712  52.206  1.00                  
ATOM    298  C   GLU A  19      60.739  76.558  50.677  1.00                  
ATOM    299  O   GLU A  19      60.810  75.561  49.966  1.00                  
ATOM    300  N   ALA A  20      60.636  77.788  50.166  1.00                  
ATOM    301  H   ALA A  20      60.654  78.583  50.795  1.00                  
ATOM    302  CA  ALA A  20      60.920  78.035  48.737  1.00                  
ATOM    303  HA  ALA A  20      60.280  77.380  48.146  1.00                  
ATOM    304  CB  ALA A  20      60.537  79.481  48.387  1.00                  
ATOM    305  HB1 ALA A  20      60.633  79.632  47.311  1.00                  
ATOM    306  HB2 ALA A  20      59.505  79.675  48.682  1.00                  
ATOM    307  HB3 ALA A  20      61.198  80.186  48.893  1.00                  
ATOM    308  C   ALA A  20      62.370  77.715  48.340  1.00                  
ATOM    309  O   ALA A  20      62.579  76.893  47.450  1.00                  
ATOM    310  N   GLU A  21      63.373  78.303  48.998  1.00                  
ATOM    311  H   GLU A  21      63.147  79.019  49.687  1.00                  
ATOM    312  CA  GLU A  21      64.775  78.092  48.648  1.00                  
ATOM    313  HA  GLU A  21      64.822  78.129  47.558  1.00                  
ATOM    314  CB  GLU A  21      65.711  79.238  49.097  1.00                  
ATOM    315  HB1 GLU A  21      65.570  80.085  48.427  1.00                  
ATOM    316  HB2 GLU A  21      66.733  78.899  48.924  1.00                  
ATOM    317  CG  GLU A  21      65.628  79.713  50.561  1.00                  
ATOM    318  HG1 GLU A  21      66.649  79.879  50.911  1.00                  
ATOM    319  HG2 GLU A  21      65.215  78.902  51.158  1.00                  
ATOM    320  CD  GLU A  21      64.829  81.018  50.803  1.00                  
ATOM    321  OE1 GLU A  21      64.848  81.497  51.963  1.00                  
ATOM    322  OE2 GLU A  21      64.131  81.499  49.882  1.00                  
ATOM    323  C   GLU A  21      65.318  76.689  48.985  1.00                  
ATOM    324  O   GLU A  21      66.043  76.113  48.167  1.00                  
ATOM    325  N   LEU A  22      64.906  76.060  50.096  1.00                  
ATOM    326  H   LEU A  22      64.353  76.565  50.779  1.00                  
ATOM    327  CA  LEU A  22      65.192  74.636  50.329  1.00                  
ATOM    328  HA  LEU A  22      66.264  74.496  50.221  1.00                  
ATOM    329  CB  LEU A  22      64.805  74.241  51.766  1.00                  
ATOM    330  HB1 LEU A  22      63.727  74.361  51.869  1.00                  
ATOM    331  HB2 LEU A  22      65.309  74.927  52.449  1.00                  
ATOM    332  CG  LEU A  22      65.144  72.808  52.209  1.00                  
ATOM    333  HG  LEU A  22      64.602  72.099  51.587  1.00                  
ATOM    334  CD1 LEU A  22      66.641  72.507  52.130  1.00                  
ATOM    335 1HD1 LEU A  22      66.839  71.515  52.534  1.00                  
ATOM    336 2HD1 LEU A  22      66.962  72.522  51.091  1.00                  
ATOM    337 3HD1 LEU A  22      67.202  73.251  52.695  1.00                  
ATOM    338  CD2 LEU A  22      64.708  72.613  53.663  1.00                  
ATOM    339 1HD2 LEU A  22      64.898  71.583  53.969  1.00                  
ATOM    340 2HD2 LEU A  22      65.252  73.296  54.316  1.00                  
ATOM    341 3HD2 LEU A  22      63.640  72.806  53.751  1.00                  
ATOM    342  C   LEU A  22      64.488  73.749  49.303  1.00                  
ATOM    343  O   LEU A  22      65.089  72.786  48.844  1.00                  
ATOM    344  N   ARG A  23      63.254  74.070  48.882  1.00                  
ATOM    345  H   ARG A  23      62.783  74.875  49.281  1.00                  
ATOM    346  CA  ARG A  23      62.583  73.301  47.824  1.00                  
ATOM    347  HA  ARG A  23      62.648  72.246  48.096  1.00                  
ATOM    348  CB  ARG A  23      61.099  73.678  47.807  1.00                  
ATOM    349  HB1 ARG A  23      61.009  74.742  47.587  1.00                  
ATOM    350  HB2 ARG A  23      60.719  73.474  48.807  1.00                  
ATOM    351  CG  ARG A  23      60.187  72.918  46.844  1.00                  
ATOM    352  HG1 ARG A  23      60.278  71.842  47.008  1.00                  
ATOM    353  HG2 ARG A  23      60.480  73.149  45.819  1.00                  
ATOM    354  CD  ARG A  23      58.729  73.368  47.065  1.00                  
ATOM    355  HD1 ARG A  23      58.149  73.047  46.198  1.00                  
ATOM    356  HD2 ARG A  23      58.689  74.459  47.091  1.00                  
ATOM    357  NE  ARG A  23      58.105  72.786  48.278  1.00                  
ATOM    358  HE  ARG A  23      57.901  71.803  48.236  1.00                  
ATOM    359  CZ  ARG A  23      57.640  73.422  49.347  1.00                  
ATOM    360  NH1 ARG A  23      57.935  74.652  49.640  1.00                  
ATOM    361 1HH1 ARG A  23      58.760  75.068  49.236  1.00                  
ATOM    362 2HH1 ARG A  23      57.519  75.019  50.494  1.00                  
ATOM    363  NH2 ARG A  23      56.847  72.832  50.190  1.00                  
ATOM    364 1HH2 ARG A  23      56.567  71.877  50.089  1.00                  
ATOM    365 2HH2 ARG A  23      56.557  73.364  51.017  1.00                  
ATOM    366  C   ARG A  23      63.269  73.412  46.467  1.00                  
ATOM    367  O   ARG A  23      63.340  72.408  45.765  1.00                  
ATOM    368  N   HIS A  24      63.819  74.572  46.110  1.00                  
ATOM    369  H   HIS A  24      63.684  75.376  46.715  1.00                  
ATOM    370  CA  HIS A  24      64.613  74.729  44.892  1.00                  
ATOM    371  HA  HIS A  24      64.055  74.301  44.059  1.00                  
ATOM    372  CB  HIS A  24      64.856  76.214  44.589  1.00                  
ATOM    373  HB1 HIS A  24      65.399  76.669  45.419  1.00                  
ATOM    374  HB2 HIS A  24      63.896  76.722  44.488  1.00                  
ATOM    375  CG  HIS A  24      65.647  76.409  43.319  1.00                  
ATOM    376  ND1 HIS A  24      66.854  77.102  43.219  1.00                  
ATOM    377  CE1 HIS A  24      67.275  76.929  41.959  1.00                  
ATOM    378  HE1 HIS A  24      68.199  77.331  41.565  1.00                  
ATOM    379  NE2 HIS A  24      66.406  76.170  41.270  1.00                  
ATOM    380  HE2 HIS A  24      66.520  75.865  40.315  1.00                  
ATOM    381  CD2 HIS A  24      65.371  75.832  42.112  1.00                  
ATOM    382  HD2 HIS A  24      64.535  75.184  41.887  1.00                  
ATOM    383  C   HIS A  24      65.934  73.963  44.960  1.00                  
ATOM    384  O   HIS A  24      66.237  73.220  44.027  1.00                  
ATOM    385  N   MET A  25      66.685  74.074  46.065  1.00                  
ATOM    386  H   MET A  25      66.408  74.719  46.800  1.00                  
ATOM    387  CA  MET A  25      67.957  73.354  46.177  1.00                  
ATOM    388  HA  MET A  25      68.487  73.533  45.240  1.00                  
ATOM    389  CB  MET A  25      68.863  73.945  47.271  1.00                  
ATOM    390  HB1 MET A  25      68.751  75.030  47.252  1.00                  
ATOM    391  HB2 MET A  25      69.898  73.737  47.005  1.00                  
ATOM    392  CG  MET A  25      68.622  73.469  48.708  1.00                  
ATOM    393  HG1 MET A  25      67.560  73.563  48.915  1.00                  
ATOM    394  HG2 MET A  25      69.148  74.154  49.373  1.00                  
ATOM    395  SD  MET A  25      69.135  71.779  49.156  1.00                  
ATOM    396  CE  MET A  25      70.847  71.705  48.557  1.00                  
ATOM    397  HE1 MET A  25      71.312  70.779  48.898  1.00                  
ATOM    398  HE2 MET A  25      70.860  71.715  47.466  1.00                  
ATOM    399  HE3 MET A  25      71.411  72.555  48.939  1.00                  
ATOM    400  C   MET A  25      67.774  71.829  46.247  1.00                  
ATOM    401  O   MET A  25      68.546  71.097  45.636  1.00                  
ATOM    402  N   ASN A  26      66.710  71.339  46.890  1.00                  
ATOM    403  H   ASN A  26      66.136  71.985  47.422  1.00                  
ATOM    404  CA  ASN A  26      66.319  69.929  46.885  1.00                  
ATOM    405  HA  ASN A  26      67.166  69.313  47.188  1.00                  
ATOM    406  CB  ASN A  26      65.134  69.702  47.848  1.00                  
ATOM    407  HB1 ASN A  26      64.763  68.689  47.694  1.00                  
ATOM    408  HB2 ASN A  26      64.329  70.392  47.601  1.00                  
ATOM    409  CG  ASN A  26      65.416  69.823  49.335  1.00                  
ATOM    410  OD1 ASN A  26      64.505  69.923  50.133  1.00                  
ATOM    411  ND2 ASN A  26      66.649  69.768  49.776  1.00                  
ATOM    412 1HD2 ASN A  26      67.423  69.846  49.139  1.00                  
ATOM    413 2HD2 ASN A  26      66.772  69.820  50.769  1.00                  
ATOM    414  C   ASN A  26      65.898  69.457  45.491  1.00                  
ATOM    415  O   ASN A  26      66.221  68.337  45.107  1.00                  
ATOM    416  N   HIS A  27      65.158  70.284  44.742  1.00                  
ATOM    417  H   HIS A  27      64.867  71.175  45.131  1.00                  
ATOM    418  CA  HIS A  27      64.754  69.955  43.376  1.00                  
ATOM    419  HA  HIS A  27      64.242  68.995  43.389  1.00                  
ATOM    420  CB  HIS A  27      63.783  71.005  42.823  1.00                  
ATOM    421  HB1 HIS A  27      64.268  71.980  42.796  1.00                  
ATOM    422  HB2 HIS A  27      62.915  71.071  43.478  1.00                  
ATOM    423  CG  HIS A  27      63.310  70.662  41.434  1.00                  
ATOM    424  ND1 HIS A  27      63.793  71.224  40.253  1.00                  
ATOM    425  CE1 HIS A  27      63.144  70.601  39.259  1.00                  
ATOM    426  HE1 HIS A  27      63.289  70.813  38.207  1.00                  
ATOM    427  NE2 HIS A  27      62.294  69.683  39.752  1.00                  
ATOM    428  HE2 HIS A  27      61.704  69.077  39.201  1.00                  
ATOM    429  CD2 HIS A  27      62.389  69.704  41.125  1.00                  
ATOM    430  HD2 HIS A  27      61.863  69.075  41.827  1.00                  
ATOM    431  C   HIS A  27      65.973  69.787  42.456  1.00                  
ATOM    432  O   HIS A  27      66.073  68.797  41.727  1.00                  
ATOM    433  N   ALA A  28      66.926  70.716  42.544  1.00                  
ATOM    434  H   ALA A  28      66.770  71.507  43.161  1.00                  
ATOM    435  CA  ALA A  28      68.185  70.652  41.816  1.00                  
ATOM    436  HA  ALA A  28      67.960  70.590  40.751  1.00                  
ATOM    437  CB  ALA A  28      68.955  71.955  42.071  1.00                  
ATOM    438  HB1 ALA A  28      69.882  71.951  41.497  1.00                  
ATOM    439  HB2 ALA A  28      68.349  72.811  41.770  1.00                  
ATOM    440  HB3 ALA A  28      69.196  72.047  43.131  1.00                  
ATOM    441  C   ALA A  28      69.026  69.416  42.176  1.00                  
ATOM    442  O   ALA A  28      69.454  68.695  41.273  1.00                  
ATOM    443  N   GLU A  29      69.208  69.148  43.474  1.00                  
ATOM    444  H   GLU A  29      68.868  69.819  44.155  1.00                  
ATOM    445  CA  GLU A  29      69.890  67.958  43.993  1.00                  
ATOM    446  HA  GLU A  29      70.935  67.963  43.674  1.00                  
ATOM    447  CB  GLU A  29      69.827  67.940  45.533  1.00                  
ATOM    448  HB1 GLU A  29      69.904  66.911  45.887  1.00                  
ATOM    449  HB2 GLU A  29      68.859  68.317  45.861  1.00                  
ATOM    450  CG  GLU A  29      70.936  68.757  46.203  1.00                  
ATOM    451  HG1 GLU A  29      70.724  68.819  47.273  1.00                  
ATOM    452  HG2 GLU A  29      70.936  69.772  45.799  1.00                  
ATOM    453  CD  GLU A  29      72.304  68.097  45.997  1.00                  
ATOM    454  OE1 GLU A  29      72.492  66.969  46.511  1.00                  
ATOM    455  OE2 GLU A  29      73.141  68.707  45.298  1.00                  
ATOM    456  C   GLU A  29      69.272  66.672  43.448  1.00                  
ATOM    457  O   GLU A  29      69.947  65.908  42.767  1.00                  
ATOM    458  N   VAL A  30      67.977  66.431  43.683  1.00                  
ATOM    459  H   VAL A  30      67.439  67.105  44.223  1.00                  
ATOM    460  CA  VAL A  30      67.343  65.187  43.230  1.00                  
ATOM    461  HA  VAL A  30      67.943  64.375  43.640  1.00                  
ATOM    462  CB  VAL A  30      65.920  65.002  43.796  1.00                  
ATOM    463  HB  VAL A  30      65.955  65.234  44.861  1.00                  
ATOM    464  CG1 VAL A  30      64.849  65.892  43.158  1.00                  
ATOM    465 1HG1 VAL A  30      63.912  65.779  43.702  1.00                  
ATOM    466 2HG1 VAL A  30      65.164  66.928  43.217  1.00                  
ATOM    467 3HG1 VAL A  30      64.695  65.620  42.114  1.00                  
ATOM    468  CG2 VAL A  30      65.471  63.541  43.663  1.00                  
ATOM    469 1HG2 VAL A  30      64.494  63.410  44.127  1.00                  
ATOM    470 2HG2 VAL A  30      65.407  63.256  42.612  1.00                  
ATOM    471 3HG2 VAL A  30      66.187  62.889  44.162  1.00                  
ATOM    472  C   VAL A  30      67.421  65.027  41.710  1.00                  
ATOM    473  O   VAL A  30      67.754  63.945  41.234  1.00                  
ATOM    474  N   ARG A  31      67.240  66.112  40.943  1.00                  
ATOM    475  H   ARG A  31      67.011  66.988  41.406  1.00                  
ATOM    476  CA  ARG A  31      67.406  66.107  39.478  1.00                  
ATOM    477  HA  ARG A  31      66.753  65.331  39.078  1.00                  
ATOM    478  CB  ARG A  31      66.936  67.482  38.951  1.00                  
ATOM    479  HB1 ARG A  31      67.617  68.259  39.300  1.00                  
ATOM    480  HB2 ARG A  31      65.969  67.677  39.418  1.00                  
ATOM    481  CG  ARG A  31      66.703  67.626  37.436  1.00                  
ATOM    482  HG1 ARG A  31      65.842  68.283  37.305  1.00                  
ATOM    483  HG2 ARG A  31      66.442  66.661  36.999  1.00                  
ATOM    484  CD  ARG A  31      67.865  68.269  36.660  1.00                  
ATOM    485  HD1 ARG A  31      68.240  69.124  37.224  1.00                  
ATOM    486  HD2 ARG A  31      67.483  68.627  35.702  1.00                  
ATOM    487  NE  ARG A  31      68.939  67.300  36.401  1.00                  
ATOM    488  HE  ARG A  31      68.694  66.325  36.539  1.00                  
ATOM    489  CZ  ARG A  31      70.226  67.516  36.234  1.00                  
ATOM    490  NH1 ARG A  31      70.730  68.717  36.178  1.00                  
ATOM    491 1HH1 ARG A  31      70.121  69.497  36.348  1.00                  
ATOM    492 2HH1 ARG A  31      71.715  68.847  36.057  1.00                  
ATOM    493  NH2 ARG A  31      71.034  66.500  36.132  1.00                  
ATOM    494 1HH2 ARG A  31      70.665  65.580  36.346  1.00                  
ATOM    495 2HH2 ARG A  31      72.022  66.632  36.019  1.00                  
ATOM    496  C   ARG A  31      68.826  65.726  39.040  1.00                  
ATOM    497  O   ARG A  31      68.983  65.113  37.978  1.00                  
ATOM    498  N   ALA A  32      69.855  66.107  39.795  1.00                  
ATOM    499  H   ALA A  32      69.663  66.609  40.657  1.00                  
ATOM    500  CA  ALA A  32      71.236  65.682  39.568  1.00                  
ATOM    501  HA  ALA A  32      71.463  65.761  38.511  1.00                  
ATOM    502  CB  ALA A  32      72.173  66.640  40.315  1.00                  
ATOM    503  HB1 ALA A  32      73.210  66.389  40.087  1.00                  
ATOM    504  HB2 ALA A  32      71.974  67.670  40.017  1.00                  
ATOM    505  HB3 ALA A  32      72.025  66.550  41.392  1.00                  
ATOM    506  C   ALA A  32      71.509  64.224  39.961  1.00                  
ATOM    507  O   ALA A  32      72.370  63.600  39.337  1.00                  
ATOM    508  N   HIS A  33      70.795  63.688  40.955  1.00                  
ATOM    509  H   HIS A  33      70.098  64.251  41.426  1.00                  
ATOM    510  CA  HIS A  33      71.063  62.347  41.467  1.00                  
ATOM    511  HA  HIS A  33      72.146  62.217  41.482  1.00                  
ATOM    512  CB  HIS A  33      70.586  62.218  42.924  1.00                  
ATOM    513  HB1 HIS A  33      70.597  61.167  43.215  1.00                  
ATOM    514  HB2 HIS A  33      69.564  62.586  43.013  1.00                  
ATOM    515  CG  HIS A  33      71.493  62.966  43.877  1.00                  
ATOM    516  ND1 HIS A  33      72.881  62.807  43.948  1.00                  
ATOM    517  CE1 HIS A  33      73.314  63.766  44.783  1.00                  
ATOM    518  HE1 HIS A  33      74.351  63.966  45.010  1.00                  
ATOM    519  NE2 HIS A  33      72.286  64.488  45.253  1.00                  
ATOM    520  HE2 HIS A  33      72.383  65.352  45.805  1.00                  
ATOM    521  CD2 HIS A  33      71.126  63.984  44.709  1.00                  
ATOM    522  HD2 HIS A  33      70.133  64.382  44.829  1.00                  
ATOM    523  C   HIS A  33      70.520  61.249  40.549  1.00                  
ATOM    524  O   HIS A  33      69.576  61.422  39.780  1.00                  
ATOM    525  N   THR A  34      71.166  60.088  40.620  1.00                  
ATOM    526  H   THR A  34      71.903  60.004  41.301  1.00                  
ATOM    527  CA  THR A  34      70.765  58.895  39.868  1.00                  
ATOM    528  HA  THR A  34      70.610  59.189  38.832  1.00                  
ATOM    529  CB  THR A  34      71.900  57.854  39.903  1.00                  
ATOM    530  HB  THR A  34      72.767  58.288  39.403  1.00                  
ATOM    531  CG2 THR A  34      72.335  57.414  41.305  1.00                  
ATOM    532 1HG2 THR A  34      73.137  56.680  41.219  1.00                  
ATOM    533 2HG2 THR A  34      72.712  58.267  41.866  1.00                  
ATOM    534 3HG2 THR A  34      71.499  56.970  41.845  1.00                  
ATOM    535  OG1 THR A  34      71.549  56.680  39.211  1.00                  
ATOM    536  HG1 THR A  34      71.091  56.097  39.823  1.00                  
ATOM    537  C   THR A  34      69.460  58.290  40.426  1.00                  
ATOM    538  O   THR A  34      69.236  58.362  41.639  1.00                  
ATOM    539  N   PRO A  35      68.617  57.631  39.601  1.00                  
ATOM    540  CD  PRO A  35      68.661  57.636  38.143  1.00                  
ATOM    541  HD1 PRO A  35      69.486  57.016  37.791  1.00                  
ATOM    542  HD2 PRO A  35      68.760  58.650  37.753  1.00                  
ATOM    543  CG  PRO A  35      67.338  57.029  37.678  1.00                  
ATOM    544  HG1 PRO A  35      67.449  56.490  36.736  1.00                  
ATOM    545  HG2 PRO A  35      66.587  57.815  37.586  1.00                  
ATOM    546  CB  PRO A  35      66.966  56.095  38.827  1.00                  
ATOM    547  HB1 PRO A  35      67.513  55.157  38.719  1.00                  
ATOM    548  HB2 PRO A  35      65.892  55.911  38.868  1.00                  
ATOM    549  CA  PRO A  35      67.459  56.861  40.059  1.00                  
ATOM    550  HA  PRO A  35      66.687  57.577  40.345  1.00                  
ATOM    551  C   PRO A  35      67.732  55.926  41.256  1.00                  
ATOM    552  O   PRO A  35      68.540  54.996  41.188  1.00                  
ATOM    553  N   THR A  36      67.029  56.166  42.365  1.00                  
ATOM    554  H   THR A  36      66.418  56.973  42.369  1.00                  
ATOM    555  CA  THR A  36      67.169  55.458  43.650  1.00                  
ATOM    556  HA  THR A  36      68.226  55.447  43.916  1.00                  
ATOM    557  CB  THR A  36      66.424  56.224  44.759  1.00                  
ATOM    558  HB  THR A  36      66.381  55.609  45.660  1.00                  
ATOM    559  CG2 THR A  36      67.119  57.541  45.107  1.00                  
ATOM    560 1HG2 THR A  36      66.562  58.047  45.895  1.00                  
ATOM    561 2HG2 THR A  36      68.130  57.344  45.460  1.00                  
ATOM    562 3HG2 THR A  36      67.165  58.190  44.232  1.00                  
ATOM    563  OG1 THR A  36      65.113  56.546  44.348  1.00                  
ATOM    564  HG1 THR A  36      64.653  55.713  44.190  1.00                  
ATOM    565  C   THR A  36      66.685  53.993  43.619  1.00                  
ATOM    566  O   THR A  36      65.495  53.711  43.778  1.00                  
ATOM    567  N   ARG A  37      67.609  53.039  43.424  1.00                  
ATOM    568  H   ARG A  37      68.540  53.373  43.210  1.00                  
ATOM    569  CA  ARG A  37      67.366  51.579  43.313  1.00                  
ATOM    570  HA  ARG A  37      66.573  51.461  42.573  1.00                  
ATOM    571  CB  ARG A  37      68.638  50.917  42.732  1.00                  
ATOM    572  HB1 ARG A  37      69.309  50.601  43.532  1.00                  
ATOM    573  HB2 ARG A  37      69.183  51.664  42.150  1.00                  
ATOM    574  CG  ARG A  37      68.377  49.746  41.766  1.00                  
ATOM    575  HG1 ARG A  37      69.335  49.435  41.350  1.00                  
ATOM    576  HG2 ARG A  37      67.779  50.116  40.933  1.00                  
ATOM    577  CD  ARG A  37      67.664  48.508  42.342  1.00                  
ATOM    578  HD1 ARG A  37      67.616  47.735  41.574  1.00                  
ATOM    579  HD2 ARG A  37      66.636  48.789  42.578  1.00                  
ATOM    580  NE  ARG A  37      68.293  47.955  43.559  1.00                  
ATOM    581  HE  ARG A  37      67.710  47.980  44.391  1.00                  
ATOM    582  CZ  ARG A  37      69.495  47.429  43.701  1.00                  
ATOM    583  NH1 ARG A  37      70.338  47.314  42.709  1.00                  
ATOM    584 1HH1 ARG A  37      70.047  47.615  41.799  1.00                  
ATOM    585 2HH1 ARG A  37      71.226  46.870  42.846  1.00                  
ATOM    586  NH2 ARG A  37      69.883  47.002  44.866  1.00                  
ATOM    587 1HH2 ARG A  37      69.233  47.065  45.647  1.00                  
ATOM    588 2HH2 ARG A  37      70.813  46.667  45.015  1.00                  
ATOM    589  C   ARG A  37      66.849  50.907  44.598  1.00                  
ATOM    590  O   ARG A  37      67.611  50.306  45.360  1.00                  
ATOM    591  N   PHE A  38      65.533  50.958  44.808  1.00                  
ATOM    592  H   PHE A  38      65.004  51.583  44.217  1.00                  
ATOM    593  CA  PHE A  38      64.802  50.161  45.810  1.00                  
ATOM    594  HA  PHE A  38      65.006  50.593  46.790  1.00                  
ATOM    595  CB  PHE A  38      63.298  50.291  45.535  1.00                  
ATOM    596  HB1 PHE A  38      63.106  50.020  44.495  1.00                  
ATOM    597  HB2 PHE A  38      63.001  51.332  45.665  1.00                  
ATOM    598  CG  PHE A  38      62.430  49.428  46.431  1.00                  
ATOM    599  CD1 PHE A  38      61.684  48.366  45.886  1.00                  
ATOM    600  HD1 PHE A  38      61.687  48.191  44.820  1.00                  
ATOM    601  CE1 PHE A  38      60.924  47.534  46.726  1.00                  
ATOM    602  HE1 PHE A  38      60.338  46.731  46.305  1.00                  
ATOM    603  CZ  PHE A  38      60.922  47.750  48.115  1.00                  
ATOM    604  HZ  PHE A  38      60.338  47.112  48.764  1.00                  
ATOM    605  CE2 PHE A  38      61.666  48.810  48.661  1.00                  
ATOM    606  HE2 PHE A  38      61.660  48.979  49.729  1.00                  
ATOM    607  CD2 PHE A  38      62.411  49.655  47.821  1.00                  
ATOM    608  HD2 PHE A  38      62.967  50.478  48.248  1.00                  
ATOM    609  C   PHE A  38      65.253  48.689  45.854  1.00                  
ATOM    610  O   PHE A  38      65.656  48.109  44.845  1.00                  
ATOM    611  N   THR A  39      65.196  48.078  47.036  1.00                  
ATOM    612  H   THR A  39      64.779  48.567  47.818  1.00                  
ATOM    613  CA  THR A  39      65.608  46.689  47.260  1.00                  
ATOM    614  HA  THR A  39      65.573  46.140  46.320  1.00                  
ATOM    615  CB  THR A  39      67.046  46.611  47.800  1.00                  
ATOM    616  HB  THR A  39      67.093  47.057  48.794  1.00                  
ATOM    617  CG2 THR A  39      67.563  45.176  47.857  1.00                  
ATOM    618 1HG2 THR A  39      68.597  45.175  48.198  1.00                  
ATOM    619 2HG2 THR A  39      66.971  44.594  48.564  1.00                  
ATOM    620 3HG2 THR A  39      67.507  44.714  46.871  1.00                  
ATOM    621  OG1 THR A  39      67.922  47.318  46.938  1.00                  
ATOM    622  HG1 THR A  39      67.686  48.253  47.019  1.00                  
ATOM    623  C   THR A  39      64.629  46.047  48.231  1.00                  
ATOM    624  O   THR A  39      64.445  46.522  49.349  1.00                  
ATOM    625  N   LEU A  40      63.966  44.990  47.762  1.00                  
ATOM    626  H   LEU A  40      64.167  44.685  46.825  1.00                  
ATOM    627  CA  LEU A  40      62.939  44.261  48.499  1.00                  
ATOM    628  HA  LEU A  40      62.139  44.955  48.766  1.00                  
ATOM    629  CB  LEU A  40      62.362  43.139  47.606  1.00                  
ATOM    630  HB1 LEU A  40      61.792  42.467  48.249  1.00                  
ATOM    631  HB2 LEU A  40      63.184  42.556  47.189  1.00                  
ATOM    632  CG  LEU A  40      61.419  43.578  46.469  1.00                  
ATOM    633  HG  LEU A  40      60.639  44.221  46.877  1.00                  
ATOM    634  CD1 LEU A  40      62.126  44.315  45.325  1.00                  
ATOM    635 1HD1 LEU A  40      61.424  44.475  44.505  1.00                  
ATOM    636 2HD1 LEU A  40      62.468  45.293  45.656  1.00                  
ATOM    637 3HD1 LEU A  40      62.965  43.725  44.957  1.00                  
ATOM    638  CD2 LEU A  40      60.757  42.333  45.875  1.00                  
ATOM    639 1HD2 LEU A  40      60.063  42.623  45.085  1.00                  
ATOM    640 2HD2 LEU A  40      61.513  41.665  45.461  1.00                  
ATOM    641 3HD2 LEU A  40      60.197  41.805  46.646  1.00                  
ATOM    642  C   LEU A  40      63.490  43.653  49.803  1.00                  
ATOM    643  O   LEU A  40      64.693  43.469  49.980  1.00                  
ATOM    644  N   ASN A  41      62.590  43.267  50.704  1.00                  
ATOM    645  H   ASN A  41      61.614  43.426  50.500  1.00                  
ATOM    646  CA  ASN A  41      62.910  42.566  51.950  1.00                  
ATOM    647  HA  ASN A  41      63.954  42.242  51.943  1.00                  
ATOM    648  CB  ASN A  41      62.709  43.501  53.166  1.00                  
ATOM    649  HB1 ASN A  41      62.644  42.892  54.068  1.00                  
ATOM    650  HB2 ASN A  41      61.764  44.035  53.065  1.00                  
ATOM    651  CG  ASN A  41      63.812  44.524  53.425  1.00                  
ATOM    652  OD1 ASN A  41      63.834  45.193  54.444  1.00                  
ATOM    653  ND2 ASN A  41      64.773  44.700  52.552  1.00                  
ATOM    654 1HD2 ASN A  41      64.774  44.200  51.669  1.00                  
ATOM    655 2HD2 ASN A  41      65.417  45.447  52.721  1.00                  
ATOM    656  C   ASN A  41      62.077  41.274  52.029  1.00                  
ATOM    657  O   ASN A  41      61.054  41.206  52.703  1.00                  
ATOM    658  N   HIS A  42      62.494  40.265  51.261  1.00                  
ATOM    659  H   HIS A  42      63.339  40.425  50.718  1.00                  
ATOM    660  CA  HIS A  42      61.687  39.121  50.810  1.00                  
ATOM    661  HA  HIS A  42      60.929  39.501  50.123  1.00                  
ATOM    662  CB  HIS A  42      62.581  38.157  50.012  1.00                  
ATOM    663  HB1 HIS A  42      61.964  37.339  49.636  1.00                  
ATOM    664  HB2 HIS A  42      63.329  37.729  50.681  1.00                  
ATOM    665  CG  HIS A  42      63.303  38.789  48.843  1.00                  
ATOM    666  ND1 HIS A  42      64.172  39.879  48.924  1.00                  
ATOM    667  CE1 HIS A  42      64.637  40.078  47.682  1.00                  
ATOM    668  HE1 HIS A  42      65.353  40.846  47.414  1.00                  
ATOM    669  NE2 HIS A  42      64.100  39.184  46.834  1.00                  
ATOM    670  HE2 HIS A  42      64.316  39.111  45.849  1.00                  
ATOM    671  CD2 HIS A  42      63.258  38.359  47.549  1.00                  
ATOM    672  HD2 HIS A  42      62.690  37.521  47.171  1.00                  
ATOM    673  C   HIS A  42      60.908  38.348  51.882  1.00                  
ATOM    674  O   HIS A  42      59.872  37.771  51.579  1.00                  
ATOM    675  N   ARG A  43      61.354  38.343  53.141  1.00                  
ATOM    676  H   ARG A  43      62.143  38.937  53.343  1.00                  
ATOM    677  CA  ARG A  43      60.675  37.653  54.257  1.00                  
ATOM    678  HA  ARG A  43      60.423  36.644  53.928  1.00                  
ATOM    679  CB  ARG A  43      61.649  37.560  55.452  1.00                  
ATOM    680  HB1 ARG A  43      61.120  37.153  56.312  1.00                  
ATOM    681  HB2 ARG A  43      62.001  38.560  55.713  1.00                  
ATOM    682  CG  ARG A  43      62.845  36.642  55.147  1.00                  
ATOM    683  HG1 ARG A  43      63.412  37.038  54.305  1.00                  
ATOM    684  HG2 ARG A  43      62.468  35.654  54.878  1.00                  
ATOM    685  CD  ARG A  43      63.787  36.508  56.354  1.00                  
ATOM    686  HD1 ARG A  43      63.211  36.209  57.232  1.00                  
ATOM    687  HD2 ARG A  43      64.219  37.489  56.567  1.00                  
ATOM    688  NE  ARG A  43      64.878  35.539  56.096  1.00                  
ATOM    689  HE  ARG A  43      65.739  35.925  55.744  1.00                  
ATOM    690  CZ  ARG A  43      64.831  34.225  56.258  1.00                  
ATOM    691  NH1 ARG A  43      63.763  33.630  56.714  1.00                  
ATOM    692 1HH1 ARG A  43      62.958  34.182  56.948  1.00                  
ATOM    693 2HH1 ARG A  43      63.736  32.634  56.823  1.00                  
ATOM    694  NH2 ARG A  43      65.859  33.482  55.959  1.00                  
ATOM    695 1HH2 ARG A  43      66.699  33.901  55.600  1.00                  
ATOM    696 2HH2 ARG A  43      65.818  32.486  56.085  1.00                  
ATOM    697  C   ARG A  43      59.321  38.257  54.667  1.00                  
ATOM    698  O   ARG A  43      58.723  37.736  55.600  1.00                  
ATOM    699  N   ALA A  44      58.879  39.323  53.995  1.00                  
ATOM    700  H   ALA A  44      59.425  39.614  53.202  1.00                  
ATOM    701  CA  ALA A  44      57.721  40.158  54.313  1.00                  
ATOM    702  HA  ALA A  44      58.001  40.804  55.144  1.00                  
ATOM    703  CB  ALA A  44      57.464  41.091  53.122  1.00                  
ATOM    704  HB1 ALA A  44      56.605  41.728  53.334  1.00                  
ATOM    705  HB2 ALA A  44      58.337  41.720  52.945  1.00                  
ATOM    706  HB3 ALA A  44      57.252  40.503  52.227  1.00                  
ATOM    707  C   ALA A  44      56.455  39.368  54.707  1.00                  
ATOM    708  O   ALA A  44      55.798  38.801  53.828  1.00                  
ATOM    709  N   PRO A  45      56.091  39.345  56.005  1.00                  
ATOM    710  CD  PRO A  45      56.832  39.885  57.136  1.00                  
ATOM    711  HD1 PRO A  45      56.716  40.968  57.161  1.00                  
ATOM    712  HD2 PRO A  45      57.889  39.622  57.097  1.00                  
ATOM    713  CG  PRO A  45      56.195  39.266  58.373  1.00                  
ATOM    714  HG1 PRO A  45      56.285  39.905  59.249  1.00                  
ATOM    715  HG2 PRO A  45      56.639  38.288  58.549  1.00                  
ATOM    716  CB  PRO A  45      54.744  39.072  57.964  1.00                  
ATOM    717  HB1 PRO A  45      54.187  39.991  58.153  1.00                  
ATOM    718  HB2 PRO A  45      54.305  38.241  58.513  1.00                  
ATOM    719  CA  PRO A  45      54.824  38.786  56.459  1.00                  
ATOM    720  HA  PRO A  45      54.843  37.709  56.296  1.00                  
ATOM    721  C   PRO A  45      53.639  39.405  55.715  1.00                  
ATOM    722  O   PRO A  45      53.499  40.629  55.644  1.00                  
ATOM    723  N   THR A  46      52.786  38.558  55.142  1.00                  
ATOM    724  H   THR A  46      52.932  37.568  55.246  1.00                  
ATOM    725  CA  THR A  46      51.614  39.021  54.398  1.00                  
ATOM    726  HA  THR A  46      51.965  39.867  53.805  1.00                  
ATOM    727  CB  THR A  46      51.170  38.004  53.321  1.00                  
ATOM    728  HB  THR A  46      51.860  38.163  52.491  1.00                  
ATOM    729  CG2 THR A  46      51.317  36.517  53.652  1.00                  
ATOM    730 1HG2 THR A  46      50.556  35.938  53.131  1.00                  
ATOM    731 2HG2 THR A  46      52.300  36.174  53.333  1.00                  
ATOM    732 3HG2 THR A  46      51.229  36.343  54.720  1.00                  
ATOM    733  OG1 THR A  46      49.904  38.288  52.775  1.00                  
ATOM    734  HG1 THR A  46      49.208  37.887  53.353  1.00                  
ATOM    735  C   THR A  46      50.536  39.650  55.297  1.00                  
ATOM    736  O   THR A  46      50.609  39.628  56.526  1.00                  
ATOM    737  N   TYR A  47      49.604  40.361  54.670  1.00                  
ATOM    738  H   TYR A  47      49.538  40.226  53.670  1.00                  
ATOM    739  CA  TYR A  47      48.692  41.308  55.312  1.00                  
ATOM    740  HA  TYR A  47      49.276  42.124  55.738  1.00                  
ATOM    741  CB  TYR A  47      47.796  41.861  54.191  1.00                  
ATOM    742  HB1 TYR A  47      47.240  41.026  53.759  1.00                  
ATOM    743  HB2 TYR A  47      48.442  42.249  53.402  1.00                  
ATOM    744  CG  TYR A  47      46.825  42.967  54.555  1.00                  
ATOM    745  CD1 TYR A  47      47.306  44.206  55.022  1.00                  
ATOM    746  HD1 TYR A  47      48.365  44.354  55.182  1.00                  
ATOM    747  CE1 TYR A  47      46.411  45.270  55.248  1.00                  
ATOM    748  HE1 TYR A  47      46.770  46.229  55.596  1.00                  
ATOM    749  CZ  TYR A  47      45.032  45.099  55.009  1.00                  
ATOM    750  OH  TYR A  47      44.178  46.139  55.189  1.00                  
ATOM    751  HH  TYR A  47      43.266  45.876  55.059  1.00                  
ATOM    752  CE2 TYR A  47      44.546  43.852  54.554  1.00                  
ATOM    753  HE2 TYR A  47      43.492  43.720  54.362  1.00                  
ATOM    754  CD2 TYR A  47      45.446  42.792  54.326  1.00                  
ATOM    755  HD2 TYR A  47      45.078  41.844  53.956  1.00                  
ATOM    756  C   TYR A  47      47.868  40.683  56.453  1.00                  
ATOM    757  O   TYR A  47      47.665  41.291  57.505  1.00                  
ATOM    758  N   GLU A  48      47.407  39.452  56.258  1.00                  
ATOM    759  H   GLU A  48      47.643  38.992  55.376  1.00                  
ATOM    760  CA  GLU A  48      46.694  38.655  57.256  1.00                  
ATOM    761  HA  GLU A  48      45.937  39.305  57.696  1.00                  
ATOM    762  CB  GLU A  48      45.916  37.512  56.572  1.00                  
ATOM    763  HB1 GLU A  48      45.329  37.944  55.761  1.00                  
ATOM    764  HB2 GLU A  48      45.207  37.103  57.293  1.00                  
ATOM    765  CG  GLU A  48      46.730  36.339  55.999  1.00                  
ATOM    766  HG1 GLU A  48      46.086  35.747  55.345  1.00                  
ATOM    767  HG2 GLU A  48      47.037  35.699  56.830  1.00                  
ATOM    768  CD  GLU A  48      47.967  36.803  55.227  1.00                  
ATOM    769  OE1 GLU A  48      47.839  37.548  54.231  1.00                  
ATOM    770  OE2 GLU A  48      49.076  36.579  55.738  1.00                  
ATOM    771  C   GLU A  48      47.563  38.195  58.442  1.00                  
ATOM    772  O   GLU A  48      47.097  38.279  59.580  1.00                  
ATOM    773  N   VAL A  49      48.827  37.791  58.247  1.00                  
ATOM    774  H   VAL A  49      49.162  37.644  57.293  1.00                  
ATOM    775  CA  VAL A  49      49.727  37.482  59.374  1.00                  
ATOM    776  HA  VAL A  49      49.136  36.926  60.100  1.00                  
ATOM    777  CB  VAL A  49      50.904  36.552  59.023  1.00                  
ATOM    778  HB  VAL A  49      51.536  36.468  59.907  1.00                  
ATOM    779  CG1 VAL A  49      50.400  35.142  58.693  1.00                  
ATOM    780 1HG1 VAL A  49      51.247  34.481  58.514  1.00                  
ATOM    781 2HG1 VAL A  49      49.817  34.753  59.528  1.00                  
ATOM    782 3HG1 VAL A  49      49.772  35.165  57.802  1.00                  
ATOM    783  CG2 VAL A  49      51.777  37.052  57.878  1.00                  
ATOM    784 1HG2 VAL A  49      52.652  36.414  57.773  1.00                  
ATOM    785 2HG2 VAL A  49      51.212  37.038  56.950  1.00                  
ATOM    786 3HG2 VAL A  49      52.092  38.072  58.082  1.00                  
ATOM    787  C   VAL A  49      50.191  38.719  60.126  1.00                  
ATOM    788  O   VAL A  49      50.262  38.652  61.346  1.00                  
ATOM    789  N   ALA A  50      50.373  39.867  59.469  1.00                  
ATOM    790  H   ALA A  50      50.335  39.847  58.454  1.00                  
ATOM    791  CA  ALA A  50      50.571  41.154  60.136  1.00                  
ATOM    792  HA  ALA A  50      51.453  41.082  60.776  1.00                  
ATOM    793  CB  ALA A  50      50.833  42.223  59.068  1.00                  
ATOM    794  HB1 ALA A  50      51.055  43.174  59.550  1.00                  
ATOM    795  HB2 ALA A  50      51.688  41.930  58.456  1.00                  
ATOM    796  HB3 ALA A  50      49.962  42.339  58.424  1.00                  
ATOM    797  C   ALA A  50      49.377  41.498  61.035  1.00                  
ATOM    798  O   ALA A  50      49.545  41.741  62.227  1.00                  
ATOM    799  N   GLN A  51      48.153  41.419  60.501  1.00                  
ATOM    800  H   GLN A  51      48.054  41.206  59.513  1.00                  
ATOM    801  CA  GLN A  51      46.951  41.648  61.308  1.00                  
ATOM    802  HA  GLN A  51      47.053  42.633  61.731  1.00                  
ATOM    803  CB  GLN A  51      45.712  41.654  60.395  1.00                  
ATOM    804  HB1 GLN A  51      44.810  41.586  61.007  1.00                  
ATOM    805  HB2 GLN A  51      45.745  40.781  59.742  1.00                  
ATOM    806  CG  GLN A  51      45.620  42.940  59.555  1.00                  
ATOM    807  HG1 GLN A  51      46.587  43.160  59.105  1.00                  
ATOM    808  HG2 GLN A  51      45.351  43.775  60.202  1.00                  
ATOM    809  CD  GLN A  51      44.588  42.825  58.443  1.00                  
ATOM    810  OE1 GLN A  51      43.476  43.325  58.523  1.00                  
ATOM    811  NE2 GLN A  51      44.924  42.169  57.359  1.00                  
ATOM    812 1HE2 GLN A  51      44.282  42.188  56.589  1.00                  
ATOM    813 2HE2 GLN A  51      45.873  41.825  57.282  1.00                  
ATOM    814  C   GLN A  51      46.766  40.648  62.465  1.00                  
ATOM    815  O   GLN A  51      46.207  40.999  63.507  1.00                  
ATOM    816  N   SER A  52      47.258  39.418  62.311  1.00                  
ATOM    817  H   SER A  52      47.643  39.172  61.408  1.00                  
ATOM    818  CA  SER A  52      47.247  38.396  63.363  1.00                  
ATOM    819  HA  SER A  52      46.271  38.386  63.848  1.00                  
ATOM    820  CB  SER A  52      47.504  37.011  62.756  1.00                  
ATOM    821  HB1 SER A  52      47.427  36.261  63.544  1.00                  
ATOM    822  HB2 SER A  52      48.511  36.973  62.343  1.00                  
ATOM    823  OG  SER A  52      46.571  36.692  61.737  1.00                  
ATOM    824  HG  SER A  52      46.716  37.274  60.968  1.00                  
ATOM    825  C   SER A  52      48.308  38.641  64.447  1.00                  
ATOM    826  O   SER A  52      48.156  38.181  65.577  1.00                  
ATOM    827  N   ALA A  53      49.383  39.359  64.106  1.00                  
ATOM    828  H   ALA A  53      49.435  39.738  63.170  1.00                  
ATOM    829  CA  ALA A  53      50.610  39.415  64.881  1.00                  
ATOM    830  HA  ALA A  53      50.551  38.685  65.689  1.00                  
ATOM    831  CB  ALA A  53      51.786  38.988  64.007  1.00                  
ATOM    832  HB1 ALA A  53      52.674  38.928  64.629  1.00                  
ATOM    833  HB2 ALA A  53      51.598  38.005  63.575  1.00                  
ATOM    834  HB3 ALA A  53      51.949  39.715  63.210  1.00                  
ATOM    835  C   ALA A  53      50.806  40.794  65.528  1.00                  
ATOM    836  O   ALA A  53      51.356  41.737  64.960  1.00                  
ATOM    837  N   LEU A  54      50.281  40.925  66.742  1.00                  
ATOM    838  H   LEU A  54      49.832  40.112  67.138  1.00                  
ATOM    839  CA  LEU A  54      50.064  42.212  67.405  1.00                  
ATOM    840  HA  LEU A  54      49.796  42.922  66.627  1.00                  
ATOM    841  CB  LEU A  54      48.835  42.052  68.342  1.00                  
ATOM    842  HB1 LEU A  54      49.170  41.867  69.365  1.00                  
ATOM    843  HB2 LEU A  54      48.263  41.175  68.035  1.00                  
ATOM    844  CG  LEU A  54      47.847  43.236  68.324  1.00                  
ATOM    845  HG  LEU A  54      47.418  43.292  67.325  1.00                  
ATOM    846  CD1 LEU A  54      46.712  42.981  69.318  1.00                  
ATOM    847 1HD1 LEU A  54      45.965  43.769  69.224  1.00                  
ATOM    848 2HD1 LEU A  54      46.240  42.024  69.098  1.00                  
ATOM    849 3HD1 LEU A  54      47.106  42.966  70.335  1.00                  
ATOM    850  CD2 LEU A  54      48.455  44.595  68.663  1.00                  
ATOM    851 1HD2 LEU A  54      47.678  45.359  68.660  1.00                  
ATOM    852 2HD2 LEU A  54      48.921  44.562  69.648  1.00                  
ATOM    853 3HD2 LEU A  54      49.200  44.862  67.920  1.00                  
ATOM    854  C   LEU A  54      51.295  42.799  68.129  1.00                  
ATOM    855  O   LEU A  54      51.187  43.378  69.207  1.00                  
ATOM    856  N   GLY A  55      52.478  42.600  67.562  1.00                  
ATOM    857  H   GLY A  55      52.498  42.242  66.613  1.00                  
ATOM    858  CA  GLY A  55      53.760  42.859  68.221  1.00                  
ATOM    859  HA1 GLY A  55      53.633  42.937  69.301  1.00                  
ATOM    860  HA2 GLY A  55      54.174  43.787  67.839  1.00                  
ATOM    861  C   GLY A  55      54.772  41.765  67.928  1.00                  
ATOM    862  O   GLY A  55      55.457  41.300  68.838  1.00                  
ATOM    863  N   GLU A  56      54.840  41.324  66.673  1.00                  
ATOM    864  H   GLU A  56      54.339  41.865  65.974  1.00                  
ATOM    865  CA  GLU A  56      56.008  40.582  66.205  1.00                  
ATOM    866  HA  GLU A  56      56.531  40.163  67.064  1.00                  
ATOM    867  CB  GLU A  56      55.576  39.370  65.358  1.00                  
ATOM    868  HB1 GLU A  56      54.719  38.907  65.849  1.00                  
ATOM    869  HB2 GLU A  56      56.373  38.628  65.387  1.00                  
ATOM    870  CG  GLU A  56      55.196  39.650  63.896  1.00                  
ATOM    871  HG1 GLU A  56      54.496  40.488  63.855  1.00                  
ATOM    872  HG2 GLU A  56      54.701  38.765  63.491  1.00                  
ATOM    873  CD  GLU A  56      56.424  39.931  63.034  1.00                  
ATOM    874  OE1 GLU A  56      57.427  39.197  63.181  1.00                  
ATOM    875  OE2 GLU A  56      56.415  40.928  62.284  1.00                  
ATOM    876  C   GLU A  56      57.010  41.576  65.548  1.00                  
ATOM    877  O   GLU A  56      56.761  42.784  65.455  1.00                  
ATOM    878  N   ASN A  57      58.187  41.097  65.142  1.00                  
ATOM    879  H   ASN A  57      58.272  40.102  64.965  1.00                  
ATOM    880  CA  ASN A  57      59.365  41.937  64.937  1.00                  
ATOM    881  HA  ASN A  57      59.040  42.972  64.847  1.00                  
ATOM    882  CB  ASN A  57      60.225  41.830  66.217  1.00                  
ATOM    883  HB1 ASN A  57      60.614  40.815  66.292  1.00                  
ATOM    884  HB2 ASN A  57      59.585  42.011  67.080  1.00                  
ATOM    885  CG  ASN A  57      61.412  42.782  66.354  1.00                  
ATOM    886  OD1 ASN A  57      62.368  42.478  67.043  1.00                  
ATOM    887  ND2 ASN A  57      61.399  43.971  65.792  1.00                  
ATOM    888 1HD2 ASN A  57      60.713  44.215  65.088  1.00                  
ATOM    889 2HD2 ASN A  57      62.203  44.547  65.951  1.00                  
ATOM    890  C   ASN A  57      60.140  41.652  63.624  1.00                  
ATOM    891  O   ASN A  57      61.356  41.848  63.539  1.00                  
ATOM    892  N   HIS A  58      59.453  41.143  62.595  1.00                  
ATOM    893  H   HIS A  58      58.462  40.939  62.722  1.00                  
ATOM    894  CA  HIS A  58      60.079  40.644  61.374  1.00                  
ATOM    895  HA  HIS A  58      60.667  39.776  61.672  1.00                  
ATOM    896  CB  HIS A  58      59.063  40.155  60.329  1.00                  
ATOM    897  HB1 HIS A  58      59.151  40.749  59.417  1.00                  
ATOM    898  HB2 HIS A  58      58.058  40.316  60.690  1.00                  
ATOM    899  CG  HIS A  58      59.190  38.699  59.954  1.00                  
ATOM    900  ND1 HIS A  58      59.920  38.183  58.874  1.00                  
ATOM    901  CE1 HIS A  58      59.515  36.910  58.745  1.00                  
ATOM    902  HE1 HIS A  58      59.810  36.254  57.940  1.00                  
ATOM    903  NE2 HIS A  58      58.634  36.588  59.706  1.00                  
ATOM    904  HE2 HIS A  58      58.112  35.726  59.768  1.00                  
ATOM    905  CD2 HIS A  58      58.421  37.705  60.477  1.00                  
ATOM    906  HD2 HIS A  58      57.693  37.824  61.272  1.00                  
ATOM    907  C   HIS A  58      61.037  41.626  60.702  1.00                  
ATOM    908  O   HIS A  58      60.724  42.788  60.468  1.00                  
ATOM    909  N   GLY A  59      62.232  41.156  60.353  1.00                  
ATOM    910  H   GLY A  59      62.445  40.192  60.557  1.00                  
ATOM    911  CA  GLY A  59      63.202  41.962  59.618  1.00                  
ATOM    912  HA1 GLY A  59      62.795  42.177  58.629  1.00                  
ATOM    913  HA2 GLY A  59      64.114  41.378  59.496  1.00                  
ATOM    914  C   GLY A  59      63.592  43.303  60.269  1.00                  
ATOM    915  O   GLY A  59      64.118  44.190  59.591  1.00                  
ATOM    916  N   GLY A  60      63.311  43.494  61.560  1.00                  
ATOM    917  H   GLY A  60      62.803  42.767  62.053  1.00                  
ATOM    918  CA  GLY A  60      63.533  44.750  62.272  1.00                  
ATOM    919  HA1 GLY A  60      64.545  45.104  62.077  1.00                  
ATOM    920  HA2 GLY A  60      63.447  44.548  63.341  1.00                  
ATOM    921  C   GLY A  60      62.553  45.884  61.950  1.00                  
ATOM    922  O   GLY A  60      62.764  47.029  62.372  1.00                  
ATOM    923  N   TRP A  61      61.480  45.586  61.208  1.00                  
ATOM    924  H   TRP A  61      61.370  44.615  60.925  1.00                  
ATOM    925  CA  TRP A  61      60.222  46.288  61.434  1.00                  
ATOM    926  HA  TRP A  61      60.418  47.345  61.484  1.00                  
ATOM    927  CB  TRP A  61      59.245  46.080  60.254  1.00                  
ATOM    928  HB1 TRP A  61      59.818  46.112  59.326  1.00                  
ATOM    929  HB2 TRP A  61      58.597  46.952  60.226  1.00                  
ATOM    930  CG  TRP A  61      58.311  44.898  60.161  1.00                  
ATOM    931  CD1 TRP A  61      58.128  43.895  61.052  1.00                  
ATOM    932  HD1 TRP A  61      58.674  43.749  61.971  1.00                  
ATOM    933  NE1 TRP A  61      57.168  43.021  60.600  1.00                  
ATOM    934  HE1 TRP A  61      56.859  42.203  61.142  1.00                  
ATOM    935  CE2 TRP A  61      56.644  43.424  59.397  1.00                  
ATOM    936  CZ2 TRP A  61      55.617  42.923  58.586  1.00                  
ATOM    937  HZ2 TRP A  61      55.079  42.044  58.895  1.00                  
ATOM    938  CH2 TRP A  61      55.308  43.577  57.383  1.00                  
ATOM    939  HH2 TRP A  61      54.521  43.190  56.746  1.00                  
ATOM    940  CZ3 TRP A  61      56.029  44.727  57.016  1.00                  
ATOM    941  HZ3 TRP A  61      55.795  45.234  56.090  1.00                  
ATOM    942  CE3 TRP A  61      57.043  45.237  57.852  1.00                  
ATOM    943  HE3 TRP A  61      57.575  46.134  57.570  1.00                  
ATOM    944  CD2 TRP A  61      57.372  44.607  59.074  1.00                  
ATOM    945  C   TRP A  61      59.667  45.903  62.810  1.00                  
ATOM    946  O   TRP A  61      60.152  44.970  63.456  1.00                  
ATOM    947  N   THR A  62      58.627  46.579  63.264  1.00                  
ATOM    948  H   THR A  62      58.301  47.398  62.767  1.00                  
ATOM    949  CA  THR A  62      57.893  46.158  64.455  1.00                  
ATOM    950  HA  THR A  62      58.124  45.120  64.700  1.00                  
ATOM    951  CB  THR A  62      58.203  47.025  65.696  1.00                  
ATOM    952  HB  THR A  62      57.568  47.912  65.694  1.00                  
ATOM    953  CG2 THR A  62      57.954  46.246  66.985  1.00                  
ATOM    954 1HG2 THR A  62      58.141  46.891  67.843  1.00                  
ATOM    955 2HG2 THR A  62      56.921  45.902  67.017  1.00                  
ATOM    956 3HG2 THR A  62      58.618  45.382  67.032  1.00                  
ATOM    957  OG1 THR A  62      59.543  47.469  65.724  1.00                  
ATOM    958  HG1 THR A  62      59.556  48.187  65.059  1.00                  
ATOM    959  C   THR A  62      56.430  46.231  64.074  1.00                  
ATOM    960  O   THR A  62      55.855  47.323  63.997  1.00                  
ATOM    961  N   ALA A  63      55.879  45.079  63.696  1.00                  
ATOM    962  H   ALA A  63      56.366  44.208  63.883  1.00                  
ATOM    963  CA  ALA A  63      54.532  44.999  63.163  1.00                  
ATOM    964  HA  ALA A  63      54.277  45.940  62.681  1.00                  
ATOM    965  CB  ALA A  63      54.424  43.903  62.105  1.00                  
ATOM    966  HB1 ALA A  63      53.377  43.720  61.865  1.00                  
ATOM    967  HB2 ALA A  63      54.928  44.237  61.204  1.00                  
ATOM    968  HB3 ALA A  63      54.865  42.977  62.475  1.00                  
ATOM    969  C   ALA A  63      53.547  44.730  64.302  1.00                  
ATOM    970  O   ALA A  63      53.692  43.800  65.096  1.00                  
ATOM    971  N   VAL A  64      52.551  45.606  64.376  1.00                  
ATOM    972  H   VAL A  64      52.534  46.333  63.666  1.00                  
ATOM    973  CA  VAL A  64      51.638  45.757  65.501  1.00                  
ATOM    974  HA  VAL A  64      51.617  44.830  66.073  1.00                  
ATOM    975  CB  VAL A  64      52.108  46.892  66.446  1.00                  
ATOM    976  HB  VAL A  64      52.079  47.837  65.904  1.00                  
ATOM    977  CG1 VAL A  64      51.192  47.010  67.673  1.00                  
ATOM    978 1HG1 VAL A  64      51.529  47.834  68.302  1.00                  
ATOM    979 2HG1 VAL A  64      50.166  47.214  67.371  1.00                  
ATOM    980 3HG1 VAL A  64      51.229  46.087  68.254  1.00                  
ATOM    981  CG2 VAL A  64      53.532  46.719  66.986  1.00                  
ATOM    982 1HG2 VAL A  64      53.792  47.566  67.621  1.00                  
ATOM    983 2HG2 VAL A  64      53.601  45.806  67.568  1.00                  
ATOM    984 3HG2 VAL A  64      54.248  46.681  66.168  1.00                  
ATOM    985  C   VAL A  64      50.242  46.051  64.979  1.00                  
ATOM    986  O   VAL A  64      49.951  47.164  64.543  1.00                  
ATOM    987  N   ASN A  65      49.360  45.048  65.002  1.00                  
ATOM    988  H   ASN A  65      49.677  44.115  65.223  1.00                  
ATOM    989  CA  ASN A  65      47.972  45.236  64.582  1.00                  
ATOM    990  HA  ASN A  65      48.024  45.888  63.708  1.00                  
ATOM    991  CB  ASN A  65      47.353  43.931  64.092  1.00                  
ATOM    992  HB1 ASN A  65      47.052  43.306  64.932  1.00                  
ATOM    993  HB2 ASN A  65      48.078  43.389  63.495  1.00                  
ATOM    994  CG  ASN A  65      46.160  44.268  63.217  1.00                  
ATOM    995  OD1 ASN A  65      46.223  45.134  62.360  1.00                  
ATOM    996  ND2 ASN A  65      45.058  43.580  63.359  1.00                  
ATOM    997 1HD2 ASN A  65      44.278  43.831  62.776  1.00                  
ATOM    998 2HD2 ASN A  65      45.086  42.725  63.897  1.00                  
ATOM    999  C   ASN A  65      47.080  45.993  65.593  1.00                  
ATOM   1000  O   ASN A  65      46.236  45.412  66.277  1.00                  
ATOM   1001  N   LYS A  66      47.309  47.304  65.743  1.00                  
ATOM   1002  H   LYS A  66      47.949  47.756  65.103  1.00                  
ATOM   1003  CA  LYS A  66      46.689  48.096  66.824  1.00                  
ATOM   1004  HA  LYS A  66      46.752  47.508  67.741  1.00                  
ATOM   1005  CB  LYS A  66      47.459  49.409  67.032  1.00                  
ATOM   1006  HB1 LYS A  66      47.099  50.110  66.288  1.00                  
ATOM   1007  HB2 LYS A  66      48.523  49.247  66.853  1.00                  
ATOM   1008  CG  LYS A  66      47.303  50.021  68.441  1.00                  
ATOM   1009  HG1 LYS A  66      48.224  49.822  68.989  1.00                  
ATOM   1010  HG2 LYS A  66      46.509  49.520  68.992  1.00                  
ATOM   1011  CD  LYS A  66      47.055  51.545  68.444  1.00                  
ATOM   1012  HD1 LYS A  66      47.231  51.977  67.457  1.00                  
ATOM   1013  HD2 LYS A  66      47.776  52.002  69.124  1.00                  
ATOM   1014  CE  LYS A  66      45.648  51.935  68.933  1.00                  
ATOM   1015  HE1 LYS A  66      45.614  53.021  69.051  1.00                  
ATOM   1016  HE2 LYS A  66      45.480  51.480  69.911  1.00                  
ATOM   1017  NZ  LYS A  66      44.588  51.527  67.987  1.00                  
ATOM   1018  HZ1 LYS A  66      44.663  50.555  67.707  1.00                  
ATOM   1019  HZ2 LYS A  66      43.649  51.646  68.357  1.00                  
ATOM   1020  HZ3 LYS A  66      44.664  52.076  67.127  1.00                  
ATOM   1021  C   LYS A  66      45.217  48.386  66.592  1.00                  
ATOM   1022  O   LYS A  66      44.542  48.738  67.558  1.00                  
ATOM   1023  N   PHE A  67      44.748  48.170  65.364  1.00                  
ATOM   1024  H   PHE A  67      45.450  48.138  64.634  1.00                  
ATOM   1025  CA  PHE A  67      43.427  47.671  64.983  1.00                  
ATOM   1026  HA  PHE A  67      42.958  48.400  64.321  1.00                  
ATOM   1027  CB  PHE A  67      43.692  46.383  64.185  1.00                  
ATOM   1028  HB1 PHE A  67      43.964  45.579  64.867  1.00                  
ATOM   1029  HB2 PHE A  67      44.567  46.580  63.569  1.00                  
ATOM   1030  CG  PHE A  67      42.615  45.873  63.251  1.00                  
ATOM   1031  CD1 PHE A  67      42.890  45.751  61.875  1.00                  
ATOM   1032  HD1 PHE A  67      43.850  46.053  61.476  1.00                  
ATOM   1033  CE1 PHE A  67      41.922  45.228  61.003  1.00                  
ATOM   1034  HE1 PHE A  67      42.138  45.138  59.947  1.00                  
ATOM   1035  CZ  PHE A  67      40.675  44.819  61.502  1.00                  
ATOM   1036  HZ  PHE A  67      39.927  44.418  60.830  1.00                  
ATOM   1037  CE2 PHE A  67      40.405  44.916  62.877  1.00                  
ATOM   1038  HE2 PHE A  67      39.453  44.581  63.273  1.00                  
ATOM   1039  CD2 PHE A  67      41.378  45.431  63.751  1.00                  
ATOM   1040  HD2 PHE A  67      41.170  45.468  64.810  1.00                  
ATOM   1041  C   PHE A  67      42.508  47.495  66.196  1.00                  
ATOM   1042  O   PHE A  67      41.702  48.366  66.492  1.00                  
ATOM   1043  N   LYS A  68      42.727  46.452  67.003  1.00                  
ATOM   1044  H   LYS A  68      43.493  45.840  66.761  1.00                  
ATOM   1045  CA  LYS A  68      41.808  46.026  68.067  1.00                  
ATOM   1046  HA  LYS A  68      40.829  46.017  67.601  1.00                  
ATOM   1047  CB  LYS A  68      42.157  44.569  68.429  1.00                  
ATOM   1048  HB1 LYS A  68      42.978  44.542  69.147  1.00                  
ATOM   1049  HB2 LYS A  68      42.496  44.076  67.516  1.00                  
ATOM   1050  CG  LYS A  68      40.948  43.787  68.976  1.00                  
ATOM   1051  HG1 LYS A  68      40.042  44.162  68.507  1.00                  
ATOM   1052  HG2 LYS A  68      40.857  43.949  70.050  1.00                  
ATOM   1053  CD  LYS A  68      41.080  42.280  68.694  1.00                  
ATOM   1054  HD1 LYS A  68      41.771  41.847  69.419  1.00                  
ATOM   1055  HD2 LYS A  68      41.494  42.122  67.696  1.00                  
ATOM   1056  CE  LYS A  68      39.737  41.538  68.763  1.00                  
ATOM   1057  HE1 LYS A  68      39.253  41.753  69.720  1.00                  
ATOM   1058  HE2 LYS A  68      39.942  40.466  68.709  1.00                  
ATOM   1059  NZ  LYS A  68      38.851  41.926  67.640  1.00                  
ATOM   1060  HZ1 LYS A  68      38.363  42.812  67.807  1.00                  
ATOM   1061  HZ2 LYS A  68      39.363  42.212  66.805  1.00                  
ATOM   1062  HZ3 LYS A  68      38.138  41.260  67.405  1.00                  
ATOM   1063  C   LYS A  68      41.675  46.933  69.306  1.00                  
ATOM   1064  O   LYS A  68      40.901  46.625  70.209  1.00                  
ATOM   1065  N   VAL A  69      42.407  48.041  69.382  1.00                  
ATOM   1066  H   VAL A  69      42.958  48.281  68.564  1.00                  
ATOM   1067  CA  VAL A  69      42.428  48.965  70.529  1.00                  
ATOM   1068  HA  VAL A  69      41.917  48.508  71.377  1.00                  
ATOM   1069  CB  VAL A  69      43.879  49.253  70.965  1.00                  
ATOM   1070  HB  VAL A  69      44.409  49.728  70.145  1.00                  
ATOM   1071  CG1 VAL A  69      43.929  50.189  72.179  1.00                  
ATOM   1072 1HG1 VAL A  69      44.966  50.363  72.467  1.00                  
ATOM   1073 2HG1 VAL A  69      43.475  51.151  71.938  1.00                  
ATOM   1074 3HG1 VAL A  69      43.396  49.741  73.019  1.00                  
ATOM   1075  CG2 VAL A  69      44.642  47.971  71.331  1.00                  
ATOM   1076 1HG2 VAL A  69      45.649  48.215  71.671  1.00                  
ATOM   1077 2HG2 VAL A  69      44.116  47.435  72.122  1.00                  
ATOM   1078 3HG2 VAL A  69      44.726  47.324  70.458  1.00                  
ATOM   1079  C   VAL A  69      41.672  50.226  70.130  1.00                  
ATOM   1080  O   VAL A  69      42.197  51.038  69.369  1.00                  
ATOM   1081  N   THR A  70      40.421  50.330  70.593  1.00                  
ATOM   1082  H   THR A  70      40.148  49.649  71.286  1.00                  
ATOM   1083  CA  THR A  70      39.314  50.929  69.825  1.00                  
ATOM   1084  HA  THR A  70      38.405  50.547  70.290  1.00                  
ATOM   1085  CB  THR A  70      39.174  52.460  69.987  1.00                  
ATOM   1086  HB  THR A  70      39.191  52.656  71.060  1.00                  
ATOM   1087  CG2 THR A  70      40.217  53.392  69.364  1.00                  
ATOM   1088 1HG2 THR A  70      41.165  53.283  69.887  1.00                  
ATOM   1089 2HG2 THR A  70      40.359  53.179  68.307  1.00                  
ATOM   1090 3HG2 THR A  70      39.887  54.425  69.474  1.00                  
ATOM   1091  OG1 THR A  70      37.900  52.866  69.543  1.00                  
ATOM   1092  HG1 THR A  70      37.890  52.909  68.575  1.00                  
ATOM   1093  C   THR A  70      39.254  50.367  68.398  1.00                  
ATOM   1094  O   THR A  70      39.481  51.065  67.413  1.00                  
ATOM   1095  N   GLU A  71      38.964  49.064  68.294  1.00                  
ATOM   1096  H   GLU A  71      38.825  48.529  69.135  1.00                  
ATOM   1097  CA  GLU A  71      38.627  48.401  67.024  1.00                  
ATOM   1098  HA  GLU A  71      39.488  48.427  66.370  1.00                  
ATOM   1099  CB  GLU A  71      38.243  46.937  67.267  1.00                  
ATOM   1100  HB1 GLU A  71      37.222  46.866  67.641  1.00                  
ATOM   1101  HB2 GLU A  71      38.893  46.520  68.032  1.00                  
ATOM   1102  CG  GLU A  71      38.386  46.123  65.972  1.00                  
ATOM   1103  HG1 GLU A  71      39.296  46.429  65.459  1.00                  
ATOM   1104  HG2 GLU A  71      37.541  46.335  65.315  1.00                  
ATOM   1105  CD  GLU A  71      38.453  44.631  66.285  1.00                  
ATOM   1106  OE1 GLU A  71      37.545  44.118  66.974  1.00                  
ATOM   1107  OE2 GLU A  71      39.460  43.955  65.969  1.00                  
ATOM   1108  C   GLU A  71      37.507  49.161  66.305  1.00                  
ATOM   1109  O   GLU A  71      36.358  49.183  66.736  1.00                  
ATOM   1110  N   SER A  72      37.916  49.880  65.265  1.00                  
ATOM   1111  H   SER A  72      38.859  49.677  64.943  1.00                  
ATOM   1112  CA  SER A  72      37.305  51.069  64.655  1.00                  
ATOM   1113  HA  SER A  72      36.574  50.738  63.918  1.00                  
ATOM   1114  CB  SER A  72      36.585  52.000  65.651  1.00                  
ATOM   1115  HB1 SER A  72      35.783  51.461  66.154  1.00                  
ATOM   1116  HB2 SER A  72      36.130  52.820  65.093  1.00                  
ATOM   1117  OG  SER A  72      37.466  52.550  66.615  1.00                  
ATOM   1118  HG  SER A  72      38.142  51.875  66.814  1.00                  
ATOM   1119  C   SER A  72      38.402  51.834  63.912  1.00                  
ATOM   1120  O   SER A  72      38.243  52.234  62.760  1.00                  
ATOM   1121  N   GLU A  73      39.587  51.875  64.526  1.00                  
ATOM   1122  H   GLU A  73      39.612  51.553  65.488  1.00                  
ATOM   1123  CA  GLU A  73      40.836  51.732  63.800  1.00                  
ATOM   1124  HA  GLU A  73      40.876  52.487  63.014  1.00                  
ATOM   1125  CB  GLU A  73      41.986  51.962  64.799  1.00                  
ATOM   1126  HB1 GLU A  73      42.135  51.058  65.391  1.00                  
ATOM   1127  HB2 GLU A  73      41.726  52.777  65.478  1.00                  
ATOM   1128  CG  GLU A  73      43.289  52.340  64.096  1.00                  
ATOM   1129  HG1 GLU A  73      43.188  53.337  63.665  1.00                  
ATOM   1130  HG2 GLU A  73      43.463  51.639  63.286  1.00                  
ATOM   1131  CD  GLU A  73      44.468  52.297  65.070  1.00                  
ATOM   1132  OE1 GLU A  73      45.142  51.250  65.169  1.00                  
ATOM   1133  OE2 GLU A  73      44.682  53.255  65.839  1.00                  
ATOM   1134  C   GLU A  73      40.895  50.326  63.187  1.00                  
ATOM   1135  O   GLU A  73      40.475  49.345  63.803  1.00                  
ATOM   1136  N   VAL A  74      41.460  50.224  61.987  1.00                  
ATOM   1137  H   VAL A  74      41.728  51.079  61.522  1.00                  
ATOM   1138  CA  VAL A  74      41.796  48.952  61.310  1.00                  
ATOM   1139  HA  VAL A  74      41.681  48.143  62.031  1.00                  
ATOM   1140  CB  VAL A  74      40.828  48.645  60.145  1.00                  
ATOM   1141  HB  VAL A  74      41.148  47.724  59.659  1.00                  
ATOM   1142  CG1 VAL A  74      39.407  48.413  60.676  1.00                  
ATOM   1143 1HG1 VAL A  74      38.759  48.092  59.862  1.00                  
ATOM   1144 2HG1 VAL A  74      39.427  47.634  61.440  1.00                  
ATOM   1145 3HG1 VAL A  74      39.007  49.325  61.118  1.00                  
ATOM   1146  CG2 VAL A  74      40.786  49.757  59.086  1.00                  
ATOM   1147 1HG2 VAL A  74      40.407  50.683  59.515  1.00                  
ATOM   1148 2HG2 VAL A  74      41.784  49.927  58.684  1.00                  
ATOM   1149 3HG2 VAL A  74      40.133  49.453  58.269  1.00                  
ATOM   1150  C   VAL A  74      43.261  48.953  60.910  1.00                  
ATOM   1151  O   VAL A  74      43.661  48.424  59.875  1.00                  
ATOM   1152  N   PHE A  75      44.063  49.658  61.711  1.00                  
ATOM   1153  H   PHE A  75      43.684  50.038  62.565  1.00                  
ATOM   1154  CA  PHE A  75      45.421  50.001  61.356  1.00                  
ATOM   1155  HA  PHE A  75      45.493  49.918  60.272  1.00                  
ATOM   1156  CB  PHE A  75      45.779  51.467  61.646  1.00                  
ATOM   1157  HB1 PHE A  75      46.814  51.622  61.340  1.00                  
ATOM   1158  HB2 PHE A  75      45.744  51.627  62.718  1.00                  
ATOM   1159  CG  PHE A  75      44.942  52.547  60.956  1.00                  
ATOM   1160  CD1 PHE A  75      44.975  53.860  61.467  1.00                  
ATOM   1161  HD1 PHE A  75      45.584  54.085  62.330  1.00                  
ATOM   1162  CE1 PHE A  75      44.209  54.880  60.875  1.00                  
ATOM   1163  HE1 PHE A  75      44.229  55.878  61.293  1.00                  
ATOM   1164  CZ  PHE A  75      43.395  54.598  59.766  1.00                  
ATOM   1165  HZ  PHE A  75      42.782  55.376  59.332  1.00                  
ATOM   1166  CE2 PHE A  75      43.374  53.300  59.230  1.00                  
ATOM   1167  HE2 PHE A  75      42.750  53.068  58.377  1.00                  
ATOM   1168  CD2 PHE A  75      44.152  52.284  59.814  1.00                  
ATOM   1169  HD2 PHE A  75      44.126  51.297  59.372  1.00                  
ATOM   1170  C   PHE A  75      46.427  48.993  61.911  1.00                  
ATOM   1171  O   PHE A  75      46.575  48.745  63.117  1.00                  
ATOM   1172  N   ILE A  76      47.149  48.447  60.941  1.00                  
ATOM   1173  H   ILE A  76      46.855  48.620  59.994  1.00                  
ATOM   1174  CA  ILE A  76      48.507  47.985  61.113  1.00                  
ATOM   1175  HA  ILE A  76      48.528  47.386  62.023  1.00                  
ATOM   1176  CB  ILE A  76      48.882  47.054  59.928  1.00                  
ATOM   1177  HB  ILE A  76      48.132  46.261  59.896  1.00                  
ATOM   1178  CG2 ILE A  76      48.834  47.772  58.565  1.00                  
ATOM   1179 1HG2 ILE A  76      49.008  47.052  57.766  1.00                  
ATOM   1180 2HG2 ILE A  76      47.860  48.229  58.401  1.00                  
ATOM   1181 3HG2 ILE A  76      49.602  48.545  58.513  1.00                  
ATOM   1182  CG1 ILE A  76      50.258  46.368  60.072  1.00                  
ATOM   1183 1HG1 ILE A  76      51.047  47.119  60.121  1.00                  
ATOM   1184 2HG1 ILE A  76      50.437  45.759  59.186  1.00                  
ATOM   1185  CD1 ILE A  76      50.365  45.450  61.293  1.00                  
ATOM   1186  HD1 ILE A  76      51.328  44.942  61.283  1.00                  
ATOM   1187  HD2 ILE A  76      50.297  46.032  62.207  1.00                  
ATOM   1188  HD3 ILE A  76      49.569  44.705  61.275  1.00                  
ATOM   1189  C   ILE A  76      49.477  49.161  61.292  1.00                  
ATOM   1190  O   ILE A  76      49.398  50.182  60.605  1.00                  
ATOM   1191  N   HIS A  77      50.422  48.967  62.208  1.00                  
ATOM   1192  H   HIS A  77      50.388  48.105  62.737  1.00                  
ATOM   1193  CA  HIS A  77      51.548  49.849  62.513  1.00                  
ATOM   1194  HA  HIS A  77      51.561  50.666  61.791  1.00                  
ATOM   1195  CB  HIS A  77      51.364  50.456  63.916  1.00                  
ATOM   1196  HB1 HIS A  77      52.190  51.141  64.114  1.00                  
ATOM   1197  HB2 HIS A  77      51.406  49.659  64.657  1.00                  
ATOM   1198  CG  HIS A  77      50.062  51.209  64.108  1.00                  
ATOM   1199  ND1 HIS A  77      49.916  52.595  64.202  1.00                  
ATOM   1200  CE1 HIS A  77      48.606  52.820  64.408  1.00                  
ATOM   1201  HE1 HIS A  77      48.160  53.797  64.550  1.00                  
ATOM   1202  NE2 HIS A  77      47.929  51.662  64.436  1.00                  
ATOM   1203  HE2 HIS A  77      46.924  51.562  64.606  1.00                  
ATOM   1204  CD2 HIS A  77      48.832  50.640  64.261  1.00                  
ATOM   1205  HD2 HIS A  77      48.618  49.584  64.249  1.00                  
ATOM   1206  C   HIS A  77      52.837  49.045  62.354  1.00                  
ATOM   1207  O   HIS A  77      52.799  47.825  62.486  1.00                  
ATOM   1208  N   MET A  78      53.957  49.671  61.980  1.00                  
ATOM   1209  H   MET A  78      53.942  50.677  61.917  1.00                  
ATOM   1210  CA  MET A  78      55.008  48.949  61.227  1.00                  
ATOM   1211  HA  MET A  78      54.922  47.884  61.446  1.00                  
ATOM   1212  CB  MET A  78      54.710  49.138  59.726  1.00                  
ATOM   1213  HB1 MET A  78      55.088  50.107  59.397  1.00                  
ATOM   1214  HB2 MET A  78      53.629  49.134  59.581  1.00                  
ATOM   1215  CG  MET A  78      55.289  48.034  58.834  1.00                  
ATOM   1216  HG1 MET A  78      54.995  47.059  59.225  1.00                  
ATOM   1217  HG2 MET A  78      56.376  48.090  58.852  1.00                  
ATOM   1218  SD  MET A  78      54.765  48.151  57.103  1.00                  
ATOM   1219  CE  MET A  78      53.102  47.436  57.225  1.00                  
ATOM   1220  HE1 MET A  78      52.638  47.426  56.239  1.00                  
ATOM   1221  HE2 MET A  78      53.174  46.415  57.602  1.00                  
ATOM   1222  HE3 MET A  78      52.489  48.031  57.902  1.00                  
ATOM   1223  C   MET A  78      56.458  49.302  61.586  1.00                  
ATOM   1224  O   MET A  78      57.384  49.047  60.817  1.00                  
ATOM   1225  N   GLU A  79      56.697  49.963  62.712  1.00                  
ATOM   1226  H   GLU A  79      55.998  49.979  63.435  1.00                  
ATOM   1227  CA  GLU A  79      57.818  50.906  62.740  1.00                  
ATOM   1228  HA  GLU A  79      57.905  51.285  61.723  1.00                  
ATOM   1229  CB  GLU A  79      57.493  52.151  63.589  1.00                  
ATOM   1230  HB1 GLU A  79      58.388  52.770  63.669  1.00                  
ATOM   1231  HB2 GLU A  79      57.224  51.825  64.595  1.00                  
ATOM   1232  CG  GLU A  79      56.338  53.020  63.018  1.00                  
ATOM   1233  HG1 GLU A  79      56.085  53.770  63.770  1.00                  
ATOM   1234  HG2 GLU A  79      55.453  52.393  62.885  1.00                  
ATOM   1235  CD  GLU A  79      56.627  53.764  61.685  1.00                  
ATOM   1236  OE1 GLU A  79      55.759  54.555  61.229  1.00                  
ATOM   1237  OE2 GLU A  79      57.710  53.549  61.102  1.00                  
ATOM   1238  C   GLU A  79      59.164  50.262  63.018  1.00                  
ATOM   1239  O   GLU A  79      59.339  49.420  63.900  1.00                  
ATOM   1240  N   ARG A  80      60.116  50.625  62.160  1.00                  
ATOM   1241  H   ARG A  80      59.897  51.351  61.487  1.00                  
ATOM   1242  CA  ARG A  80      61.394  49.939  62.090  1.00                  
ATOM   1243  HA  ARG A  80      61.226  48.889  62.294  1.00                  
ATOM   1244  CB  ARG A  80      62.004  50.065  60.694  1.00                  
ATOM   1245  HB1 ARG A  80      62.923  49.504  60.767  1.00                  
ATOM   1246  HB2 ARG A  80      62.245  51.106  60.473  1.00                  
ATOM   1247  CG  ARG A  80      61.092  49.495  59.575  1.00                  
ATOM   1248  HG1 ARG A  80      60.430  50.293  59.238  1.00                  
ATOM   1249  HG2 ARG A  80      60.451  48.722  59.982  1.00                  
ATOM   1250  CD  ARG A  80      61.800  48.898  58.340  1.00                  
ATOM   1251  HD1 ARG A  80      62.331  49.690  57.811  1.00                  
ATOM   1252  HD2 ARG A  80      61.030  48.524  57.661  1.00                  
ATOM   1253  NE  ARG A  80      62.717  47.781  58.674  1.00                  
ATOM   1254  HE  ARG A  80      62.318  46.857  58.756  1.00                  
ATOM   1255  CZ  ARG A  80      63.974  47.914  59.057  1.00                  
ATOM   1256  NH1 ARG A  80      64.573  49.069  59.020  1.00                  
ATOM   1257 1HH1 ARG A  80      64.050  49.861  58.713  1.00                  
ATOM   1258 2HH1 ARG A  80      65.383  49.189  59.625  1.00                  
ATOM   1259  NH2 ARG A  80      64.658  46.933  59.562  1.00                  
ATOM   1260 1HH2 ARG A  80      64.302  45.980  59.573  1.00                  
ATOM   1261 2HH2 ARG A  80      65.480  47.184  60.105  1.00                  
ATOM   1262  C   ARG A  80      62.307  50.417  63.198  1.00                  
ATOM   1263  O   ARG A  80      62.769  51.562  63.182  1.00                  
ATOM   1264  N   SER A  81      62.556  49.530  64.156  1.00                  
ATOM   1265  H   SER A  81      62.218  48.581  64.043  1.00                  
ATOM   1266  CA  SER A  81      63.197  49.865  65.435  1.00                  
ATOM   1267  HA  SER A  81      62.601  50.633  65.930  1.00                  
ATOM   1268  CB  SER A  81      63.243  48.625  66.356  1.00                  
ATOM   1269  HB1 SER A  81      62.832  48.888  67.332  1.00                  
ATOM   1270  HB2 SER A  81      64.283  48.329  66.500  1.00                  
ATOM   1271  OG  SER A  81      62.541  47.501  65.834  1.00                  
ATOM   1272  HG  SER A  81      61.604  47.528  66.095  1.00                  
ATOM   1273  C   SER A  81      64.601  50.433  65.226  1.00                  
ATOM   1274  O   SER A  81      65.051  51.266  66.004  1.00                  
ATOM   1275  N   ASP A  82      65.269  50.051  64.133  1.00                  
ATOM   1276  H   ASP A  82      64.873  49.318  63.564  1.00                  
ATOM   1277  CA  ASP A  82      66.559  50.630  63.774  1.00                  
ATOM   1278  HA  ASP A  82      67.155  50.629  64.689  1.00                  
ATOM   1279  CB  ASP A  82      67.328  49.734  62.786  1.00                  
ATOM   1280  HB1 ASP A  82      67.407  48.736  63.223  1.00                  
ATOM   1281  HB2 ASP A  82      68.344  50.122  62.694  1.00                  
ATOM   1282  CG  ASP A  82      66.741  49.613  61.379  1.00                  
ATOM   1283  OD1 ASP A  82      66.529  48.476  60.902  1.00                  
ATOM   1284  OD2 ASP A  82      66.578  50.612  60.643  1.00                  
ATOM   1285  C   ASP A  82      66.530  52.093  63.323  1.00                  
ATOM   1286  O   ASP A  82      67.570  52.750  63.427  1.00                  
ATOM   1287  N   SER A  83      65.386  52.621  62.862  1.00                  
ATOM   1288  H   SER A  83      64.559  52.031  62.900  1.00                  
ATOM   1289  CA  SER A  83      65.191  53.998  62.363  1.00                  
ATOM   1290  HA  SER A  83      64.401  53.965  61.612  1.00                  
ATOM   1291  CB  SER A  83      64.669  54.884  63.498  1.00                  
ATOM   1292  HB1 SER A  83      64.669  55.927  63.180  1.00                  
ATOM   1293  HB2 SER A  83      65.305  54.778  64.377  1.00                  
ATOM   1294  OG  SER A  83      63.340  54.513  63.810  1.00                  
ATOM   1295  HG  SER A  83      63.274  53.557  63.948  1.00                  
ATOM   1296  C   SER A  83      66.430  54.551  61.644  1.00                  
ATOM   1297  O   SER A  83      66.981  55.604  61.991  1.00                  
ATOM   1298  N   ARG A  84      66.940  53.752  60.692  1.00                  
ATOM   1299  H   ARG A  84      66.514  52.833  60.604  1.00                  
ATOM   1300  CA  ARG A  84      68.165  53.993  59.908  1.00                  
ATOM   1301  HA  ARG A  84      68.993  54.066  60.613  1.00                  
ATOM   1302  CB  ARG A  84      68.468  52.776  59.012  1.00                  
ATOM   1303  HB1 ARG A  84      68.608  51.909  59.657  1.00                  
ATOM   1304  HB2 ARG A  84      69.412  52.947  58.493  1.00                  
ATOM   1305  CG  ARG A  84      67.378  52.471  57.967  1.00                  
ATOM   1306  HG1 ARG A  84      67.325  53.300  57.262  1.00                  
ATOM   1307  HG2 ARG A  84      66.406  52.371  58.452  1.00                  
ATOM   1308  CD  ARG A  84      67.668  51.181  57.184  1.00                  
ATOM   1309  HD1 ARG A  84      68.667  51.249  56.747  1.00                  
ATOM   1310  HD2 ARG A  84      66.939  51.105  56.375  1.00                  
ATOM   1311  NE  ARG A  84      67.573  49.980  58.039  1.00                  
ATOM   1312  HE  ARG A  84      67.382  50.143  59.028  1.00                  
ATOM   1313  CZ  ARG A  84      67.707  48.721  57.658  1.00                  
ATOM   1314  NH1 ARG A  84      67.910  48.387  56.414  1.00                  
ATOM   1315 1HH1 ARG A  84      67.976  49.109  55.721  1.00                  
ATOM   1316 2HH1 ARG A  84      67.981  47.421  56.153  1.00                  
ATOM   1317  NH2 ARG A  84      67.641  47.755  58.524  1.00                  
ATOM   1318 1HH2 ARG A  84      67.444  47.983  59.499  1.00                  
ATOM   1319 2HH2 ARG A  84      67.731  46.798  58.240  1.00                  
ATOM   1320  C   ARG A  84      68.212  55.313  59.131  1.00                  
ATOM   1321  O   ARG A  84      69.273  55.676  58.645  1.00                  
ATOM   1322  N   SER A  85      67.100  56.036  59.051  1.00                  
ATOM   1323  H   SER A  85      66.270  55.675  59.495  1.00                  
ATOM   1324  CA  SER A  85      66.992  57.409  58.553  1.00                  
ATOM   1325  HA  SER A  85      67.434  57.467  57.557  1.00                  
ATOM   1326  CB  SER A  85      65.503  57.764  58.450  1.00                  
ATOM   1327  HB1 SER A  85      65.074  57.260  57.584  1.00                  
ATOM   1328  HB2 SER A  85      65.388  58.842  58.321  1.00                  
ATOM   1329  OG  SER A  85      64.819  57.333  59.620  1.00                  
ATOM   1330  HG  SER A  85      64.037  57.891  59.734  1.00                  
ATOM   1331  C   SER A  85      67.678  58.472  59.421  1.00                  
ATOM   1332  O   SER A  85      68.124  59.478  58.882  1.00                  
ATOM   1333  N   LYS A  86      67.789  58.244  60.740  1.00                  
ATOM   1334  H   LYS A  86      67.328  57.413  61.090  1.00                  
ATOM   1335  CA  LYS A  86      68.594  59.039  61.696  1.00                  
ATOM   1336  HA  LYS A  86      68.235  58.803  62.695  1.00                  
ATOM   1337  CB  LYS A  86      70.072  58.581  61.599  1.00                  
ATOM   1338  HB1 LYS A  86      70.707  59.227  62.207  1.00                  
ATOM   1339  HB2 LYS A  86      70.400  58.685  60.562  1.00                  
ATOM   1340  CG  LYS A  86      70.300  57.127  62.050  1.00                  
ATOM   1341  HG1 LYS A  86      71.254  56.786  61.645  1.00                  
ATOM   1342  HG2 LYS A  86      69.522  56.486  61.636  1.00                  
ATOM   1343  CD  LYS A  86      70.351  56.986  63.580  1.00                  
ATOM   1344  HD1 LYS A  86      69.544  57.548  64.050  1.00                  
ATOM   1345  HD2 LYS A  86      71.298  57.400  63.931  1.00                  
ATOM   1346  CE  LYS A  86      70.267  55.511  64.000  1.00                  
ATOM   1347  HE1 LYS A  86      70.697  55.400  65.000  1.00                  
ATOM   1348  HE2 LYS A  86      70.870  54.918  63.306  1.00                  
ATOM   1349  NZ  LYS A  86      68.863  55.039  64.003  1.00                  
ATOM   1350  HZ1 LYS A  86      68.783  54.021  64.014  1.00                  
ATOM   1351  HZ2 LYS A  86      68.345  55.397  64.791  1.00                  
ATOM   1352  HZ3 LYS A  86      68.374  55.331  63.160  1.00                  
ATOM   1353  C   LYS A  86      68.431  60.569  61.618  1.00                  
ATOM   1354  O   LYS A  86      69.370  61.311  61.886  1.00                  
ATOM   1355  N   GLY A  87      67.210  61.017  61.337  1.00                  
ATOM   1356  H   GLY A  87      66.486  60.347  61.131  1.00                  
ATOM   1357  CA  GLY A  87      66.796  62.415  61.417  1.00                  
ATOM   1358  HA1 GLY A  87      67.041  62.926  60.486  1.00                  
ATOM   1359  HA2 GLY A  87      67.325  62.913  62.231  1.00                  
ATOM   1360  C   GLY A  87      65.298  62.541  61.667  1.00                  
ATOM   1361  O   GLY A  87      64.559  61.562  61.539  1.00                  
ATOM   1362  N   ASP A  88      64.874  63.737  62.064  1.00                  
ATOM   1363  H   ASP A  88      65.550  64.474  62.252  1.00                  
ATOM   1364  CA  ASP A  88      63.494  64.046  62.428  1.00                  
ATOM   1365  HA  ASP A  88      63.195  63.369  63.230  1.00                  
ATOM   1366  CB  ASP A  88      63.424  65.477  62.974  1.00                  
ATOM   1367  HB1 ASP A  88      62.404  65.688  63.299  1.00                  
ATOM   1368  HB2 ASP A  88      63.687  66.185  62.186  1.00                  
ATOM   1369  CG  ASP A  88      64.384  65.653  64.153  1.00                  
ATOM   1370  OD1 ASP A  88      63.923  65.488  65.303  1.00                  
ATOM   1371  OD2 ASP A  88      65.581  65.886  63.870  1.00                  
ATOM   1372  C   ASP A  88      62.531  63.874  61.247  1.00                  
ATOM   1373  O   ASP A  88      62.809  64.268  60.115  1.00                  
ATOM   1374  N   PHE A  89      61.350  63.312  61.519  1.00                  
ATOM   1375  H   PHE A  89      61.159  63.034  62.467  1.00                  
ATOM   1376  CA  PHE A  89      60.299  63.198  60.514  1.00                  
ATOM   1377  HA  PHE A  89      60.735  62.757  59.616  1.00                  
ATOM   1378  CB  PHE A  89      59.181  62.263  61.006  1.00                  
ATOM   1379  HB1 PHE A  89      58.269  62.496  60.454  1.00                  
ATOM   1380  HB2 PHE A  89      58.974  62.463  62.059  1.00                  
ATOM   1381  CG  PHE A  89      59.465  60.785  60.803  1.00                  
ATOM   1382  CD1 PHE A  89      59.961  59.995  61.858  1.00                  
ATOM   1383  HD1 PHE A  89      60.164  60.440  62.820  1.00                  
ATOM   1384  CE1 PHE A  89      60.198  58.622  61.661  1.00                  
ATOM   1385  HE1 PHE A  89      60.581  58.016  62.473  1.00                  
ATOM   1386  CZ  PHE A  89      59.936  58.034  60.411  1.00                  
ATOM   1387  HZ  PHE A  89      60.108  56.975  60.266  1.00                  
ATOM   1388  CE2 PHE A  89      59.451  58.820  59.352  1.00                  
ATOM   1389  HE2 PHE A  89      59.260  58.377  58.384  1.00                  
ATOM   1390  CD2 PHE A  89      59.218  60.194  59.547  1.00                  
ATOM   1391  HD2 PHE A  89      58.847  60.797  58.730  1.00                  
ATOM   1392  C   PHE A  89      59.738  64.574  60.141  1.00                  
ATOM   1393  O   PHE A  89      59.103  65.233  60.961  1.00                  
ATOM   1394  N   ALA A  90      59.900  64.961  58.874  1.00                  
ATOM   1395  H   ALA A  90      60.522  64.416  58.299  1.00                  
ATOM   1396  CA  ALA A  90      59.445  66.241  58.326  1.00                  
ATOM   1397  HA  ALA A  90      59.942  67.032  58.889  1.00                  
ATOM   1398  CB  ALA A  90      59.924  66.323  56.872  1.00                  
ATOM   1399  HB1 ALA A  90      59.661  67.294  56.450  1.00                  
ATOM   1400  HB2 ALA A  90      61.006  66.203  56.822  1.00                  
ATOM   1401  HB3 ALA A  90      59.449  65.548  56.269  1.00                  
ATOM   1402  C   ALA A  90      57.935  66.531  58.427  1.00                  
ATOM   1403  O   ALA A  90      57.502  67.668  58.255  1.00                  
ATOM   1404  N   GLY A  91      57.131  65.494  58.650  1.00                  
ATOM   1405  H   GLY A  91      57.576  64.616  58.851  1.00                  
ATOM   1406  CA  GLY A  91      55.687  65.508  58.424  1.00                  
ATOM   1407  HA1 GLY A  91      55.337  66.525  58.239  1.00                  
ATOM   1408  HA2 GLY A  91      55.183  65.120  59.308  1.00                  
ATOM   1409  C   GLY A  91      55.293  64.659  57.226  1.00                  
ATOM   1410  O   GLY A  91      54.162  64.200  57.175  1.00                  
ATOM   1411  N   ASP A  92      56.241  64.360  56.334  1.00                  
ATOM   1412  H   ASP A  92      57.123  64.846  56.396  1.00                  
ATOM   1413  CA  ASP A  92      56.113  63.381  55.261  1.00                  
ATOM   1414  HA  ASP A  92      55.403  63.772  54.541  1.00                  
ATOM   1415  CB  ASP A  92      57.444  63.223  54.503  1.00                  
ATOM   1416  HB1 ASP A  92      57.406  62.309  53.911  1.00                  
ATOM   1417  HB2 ASP A  92      58.260  63.121  55.220  1.00                  
ATOM   1418  CG  ASP A  92      57.688  64.394  53.555  1.00                  
ATOM   1419  OD1 ASP A  92      56.776  64.646  52.726  1.00                  
ATOM   1420  OD2 ASP A  92      58.754  65.040  53.685  1.00                  
ATOM   1421  C   ASP A  92      55.532  62.039  55.742  1.00                  
ATOM   1422  O   ASP A  92      56.236  61.149  56.227  1.00                  
ATOM   1423  N   LYS A  93      54.207  61.913  55.622  1.00                  
ATOM   1424  H   LYS A  93      53.685  62.726  55.342  1.00                  
ATOM   1425  CA  LYS A  93      53.472  60.714  55.974  1.00                  
ATOM   1426  HA  LYS A  93      54.217  59.918  55.952  1.00                  
ATOM   1427  CB  LYS A  93      52.943  60.760  57.428  1.00                  
ATOM   1428  HB1 LYS A  93      51.948  61.197  57.416  1.00                  
ATOM   1429  HB2 LYS A  93      53.582  61.426  58.006  1.00                  
ATOM   1430  CG  LYS A  93      52.886  59.402  58.179  1.00                  
ATOM   1431  HG1 LYS A  93      52.250  58.714  57.627  1.00                  
ATOM   1432  HG2 LYS A  93      52.398  59.585  59.135  1.00                  
ATOM   1433  CD  LYS A  93      54.240  58.705  58.476  1.00                  
ATOM   1434  HD1 LYS A  93      54.897  59.412  58.980  1.00                  
ATOM   1435  HD2 LYS A  93      54.710  58.413  57.538  1.00                  
ATOM   1436  CE  LYS A  93      54.053  57.455  59.372  1.00                  
ATOM   1437  HE1 LYS A  93      53.358  56.774  58.879  1.00                  
ATOM   1438  HE2 LYS A  93      53.589  57.765  60.309  1.00                  
ATOM   1439  NZ  LYS A  93      55.319  56.720  59.677  1.00                  
ATOM   1440  HZ1 LYS A  93      55.168  55.899  60.283  1.00                  
ATOM   1441  HZ2 LYS A  93      55.762  56.332  58.860  1.00                  
ATOM   1442  HZ3 LYS A  93      55.993  57.276  60.178  1.00                  
ATOM   1443  C   LYS A  93      52.481  60.266  54.913  1.00                  
ATOM   1444  O   LYS A  93      51.972  61.034  54.119  1.00                  
ATOM   1445  N   ILE A  94      52.306  58.947  54.904  1.00                  
ATOM   1446  H   ILE A  94      52.757  58.453  55.645  1.00                  
ATOM   1447  CA  ILE A  94      51.894  58.151  53.763  1.00                  
ATOM   1448  HA  ILE A  94      51.490  58.809  53.015  1.00                  
ATOM   1449  CB  ILE A  94      53.126  57.462  53.125  1.00                  
ATOM   1450  HB  ILE A  94      53.805  58.276  52.864  1.00                  
ATOM   1451  CG2 ILE A  94      53.913  56.549  54.096  1.00                  
ATOM   1452 1HG2 ILE A  94      54.835  56.230  53.621  1.00                  
ATOM   1453 2HG2 ILE A  94      54.176  57.085  54.999  1.00                  
ATOM   1454 3HG2 ILE A  94      53.327  55.672  54.347  1.00                  
ATOM   1455  CG1 ILE A  94      52.749  56.755  51.813  1.00                  
ATOM   1456 1HG1 ILE A  94      52.167  57.433  51.193  1.00                  
ATOM   1457 2HG1 ILE A  94      52.146  55.871  52.008  1.00                  
ATOM   1458  CD1 ILE A  94      53.960  56.316  50.969  1.00                  
ATOM   1459  HD1 ILE A  94      53.614  55.955  50.006  1.00                  
ATOM   1460  HD2 ILE A  94      54.624  57.158  50.816  1.00                  
ATOM   1461  HD3 ILE A  94      54.486  55.509  51.465  1.00                  
ATOM   1462  C   ILE A  94      50.736  57.235  54.212  1.00                  
ATOM   1463  O   ILE A  94      50.835  56.010  54.220  1.00                  
ATOM   1464  N   HIS A  95      49.655  57.856  54.691  1.00                  
ATOM   1465  H   HIS A  95      49.691  58.863  54.748  1.00                  
ATOM   1466  CA  HIS A  95      48.386  57.195  54.975  1.00                  
ATOM   1467  HA  HIS A  95      48.574  56.511  55.803  1.00                  
ATOM   1468  CB  HIS A  95      47.327  58.199  55.492  1.00                  
ATOM   1469  HB1 HIS A  95      47.030  58.856  54.674  1.00                  
ATOM   1470  HB2 HIS A  95      47.778  58.806  56.276  1.00                  
ATOM   1471  CG  HIS A  95      46.110  57.512  56.058  1.00                  
ATOM   1472  ND1 HIS A  95      44.797  57.652  55.592  1.00                  
ATOM   1473  CE1 HIS A  95      44.072  56.732  56.254  1.00                  
ATOM   1474  HE1 HIS A  95      43.023  56.529  56.075  1.00                  
ATOM   1475  NE2 HIS A  95      44.841  56.071  57.131  1.00                  
ATOM   1476  HE2 HIS A  95      44.557  55.258  57.667  1.00                  
ATOM   1477  CD2 HIS A  95      46.126  56.550  57.026  1.00                  
ATOM   1478  HD2 HIS A  95      46.993  56.164  57.551  1.00                  
ATOM   1479  C   HIS A  95      47.883  56.338  53.826  1.00                  
ATOM   1480  O   HIS A  95      47.288  56.859  52.898  1.00                  
ATOM   1481  N   LEU A  96      48.140  55.031  53.891  1.00                  
ATOM   1482  H   LEU A  96      48.759  54.683  54.608  1.00                  
ATOM   1483  CA  LEU A  96      47.350  54.059  53.158  1.00                  
ATOM   1484  HA  LEU A  96      47.387  54.328  52.106  1.00                  
ATOM   1485  CB  LEU A  96      47.945  52.637  53.294  1.00                  
ATOM   1486  HB1 LEU A  96      49.010  52.694  53.070  1.00                  
ATOM   1487  HB2 LEU A  96      47.487  52.034  52.509  1.00                  
ATOM   1488  CG  LEU A  96      47.752  51.879  54.627  1.00                  
ATOM   1489  HG  LEU A  96      46.690  51.746  54.821  1.00                  
ATOM   1490  CD1 LEU A  96      48.379  50.488  54.510  1.00                  
ATOM   1491 1HD1 LEU A  96      47.923  49.950  53.679  1.00                  
ATOM   1492 2HD1 LEU A  96      49.452  50.573  54.341  1.00                  
ATOM   1493 3HD1 LEU A  96      48.202  49.921  55.423  1.00                  
ATOM   1494  CD2 LEU A  96      48.397  52.583  55.826  1.00                  
ATOM   1495 1HD2 LEU A  96      48.332  51.944  56.704  1.00                  
ATOM   1496 2HD2 LEU A  96      49.444  52.795  55.624  1.00                  
ATOM   1497 3HD2 LEU A  96      47.861  53.499  56.051  1.00                  
ATOM   1498  C   LEU A  96      45.883  54.140  53.604  1.00                  
ATOM   1499  O   LEU A  96      45.574  54.099  54.792  1.00                  
ATOM   1500  N   SER A  97      44.982  54.205  52.633  1.00                  
ATOM   1501  H   SER A  97      45.294  54.341  51.680  1.00                  
ATOM   1502  CA  SER A  97      43.556  53.993  52.827  1.00                  
ATOM   1503  HA  SER A  97      43.408  53.552  53.813  1.00                  
ATOM   1504  CB  SER A  97      42.712  55.274  52.837  1.00                  
ATOM   1505  HB1 SER A  97      42.755  55.698  53.840  1.00                  
ATOM   1506  HB2 SER A  97      41.673  55.017  52.627  1.00                  
ATOM   1507  OG  SER A  97      43.132  56.277  51.939  1.00                  
ATOM   1508  HG  SER A  97      43.570  55.854  51.175  1.00                  
ATOM   1509  C   SER A  97      43.064  52.956  51.823  1.00                  
ATOM   1510  O   SER A  97      42.722  53.243  50.680  1.00                  
ATOM   1511  N   VAL A  98      43.121  51.712  52.290  1.00                  
ATOM   1512  H   VAL A  98      43.470  51.584  53.226  1.00                  
ATOM   1513  CA  VAL A  98      42.718  50.500  51.581  1.00                  
ATOM   1514  HA  VAL A  98      43.351  50.380  50.716  1.00                  
ATOM   1515  CB  VAL A  98      42.988  49.286  52.504  1.00                  
ATOM   1516  HB  VAL A  98      44.024  49.365  52.834  1.00                  
ATOM   1517  CG1 VAL A  98      42.119  49.248  53.770  1.00                  
ATOM   1518 1HG1 VAL A  98      42.442  48.431  54.413  1.00                  
ATOM   1519 2HG1 VAL A  98      42.212  50.180  54.325  1.00                  
ATOM   1520 3HG1 VAL A  98      41.073  49.097  53.504  1.00                  
ATOM   1521  CG2 VAL A  98      42.862  47.943  51.784  1.00                  
ATOM   1522 1HG2 VAL A  98      43.180  47.142  52.451  1.00                  
ATOM   1523 2HG2 VAL A  98      41.833  47.760  51.482  1.00                  
ATOM   1524 3HG2 VAL A  98      43.506  47.932  50.909  1.00                  
ATOM   1525  C   VAL A  98      41.282  50.547  51.071  1.00                  
ATOM   1526  O   VAL A  98      40.371  51.017  51.751  1.00                  
ATOM   1527  N   ALA A  99      41.086  50.018  49.864  1.00                  
ATOM   1528  H   ALA A  99      41.878  49.640  49.373  1.00                  
ATOM   1529  CA  ALA A  99      39.767  49.775  49.309  1.00                  
ATOM   1530  HA  ALA A  99      39.242  50.728  49.272  1.00                  
ATOM   1531  CB  ALA A  99      39.916  49.267  47.869  1.00                  
ATOM   1532  HB1 ALA A  99      38.928  49.146  47.425  1.00                  
ATOM   1533  HB2 ALA A  99      40.484  49.984  47.277  1.00                  
ATOM   1534  HB3 ALA A  99      40.425  48.303  47.861  1.00                  
ATOM   1535  C   ALA A  99      39.000  48.778  50.199  1.00                  
ATOM   1536  O   ALA A  99      39.463  47.645  50.373  1.00                  
ATOM   1537  N   PRO A 100      37.859  49.161  50.794  1.00                  
ATOM   1538  CD  PRO A 100      37.172  50.439  50.656  1.00                  
ATOM   1539  HD1 PRO A 100      37.020  50.697  49.607  1.00                  
ATOM   1540  HD2 PRO A 100      37.748  51.217  51.158  1.00                  
ATOM   1541  CG  PRO A 100      35.822  50.268  51.350  1.00                  
ATOM   1542  HG1 PRO A 100      35.087  49.900  50.633  1.00                  
ATOM   1543  HG2 PRO A 100      35.483  51.199  51.805  1.00                  
ATOM   1544  CB  PRO A 100      36.101  49.191  52.398  1.00                  
ATOM   1545  HB1 PRO A 100      35.200  48.633  52.656  1.00                  
ATOM   1546  HB2 PRO A 100      36.523  49.660  53.289  1.00                  
ATOM   1547  CA  PRO A 100      37.167  48.305  51.741  1.00                  
ATOM   1548  HA  PRO A 100      37.862  47.960  52.507  1.00                  
ATOM   1549  C   PRO A 100      36.579  47.071  51.043  1.00                  
ATOM   1550  O   PRO A 100      36.681  46.838  49.839  1.00                  
TER
END
