# Supplementary material for: Effective Identification of Bacterial Type III Secretion Signals Using Joint Element Features
Source: PLoS One. 2013 Apr 4;8(4):e59754. doi: 10.1371/journal.pone.0059754 (PMC3617162; doi:10.1371/journal.pone.0059754)
Supplement: Zip file S1 — Predicted 3D structure of T3S and non-T3S signal sequences. (ZIP) [file pone.0059754.s017.zip › Supplemental_Zip_FileS1.Predicted_structure/Pos/model97.pdb]

HEADER protein
METHOD
METHOD    The models are generated by I-TASSER which combines the
METHOD    methods of threading, ab initio modeling and structural
METHOD    refinement. The procedure is fully automated.
METHOD
METHOD    Please cite following articles when you use the I-TASSER server:
METHOD 1. Ambrish Roy, Alper Kucukural, Yang Zhang. I-TASSER: a unified
METHOD    platform for automated protein structure and function prediction.
METHOD    Nature Protocols, vol 5, 725-738 (2010). 
METHOD 2. Yang Zhang. I-TASSER server for protein 3D structure prediction.
METHOD    BMC Bioinformatics, vol 9, 40 (2008).
METHOD
MODEL  1
REMARK PARENT N/A (Threading alignments from the templates are below the Z-score cut-off)
ATOM      1  N   GLU A   1      60.112  67.268  73.394  1.00 45.80           N
ATOM      2  CA  GLU A   1      60.502  65.841  73.386  1.00 45.80           C
ATOM      3  CB  GLU A   1      60.084  65.166  74.705  1.00 45.80           C
ATOM      4  CG  GLU A   1      60.635  63.747  74.868  1.00 45.80           C
ATOM      5  CD  GLU A   1      59.846  63.032  75.958  1.00 45.80           C
ATOM      6  OE1 GLU A   1      58.626  62.802  75.741  1.00 45.80           O
ATOM      7  OE2 GLU A   1      60.446  62.698  77.014  1.00 45.80           O
ATOM      8  C   GLU A   1      59.820  65.141  72.253  1.00 45.80           C
ATOM      9  O   GLU A   1      60.118  65.395  71.085  1.00 45.80           O
ATOM     10  N   TYR A   2      58.841  64.274  72.583  1.00 80.81           N
ATOM     11  CA  TYR A   2      58.148  63.490  71.599  1.00 80.81           C
ATOM     12  CB  TYR A   2      57.502  64.305  70.459  1.00 80.81           C
ATOM     13  CG  TYR A   2      56.215  64.899  70.917  1.00 80.81           C
ATOM     14  CD1 TYR A   2      55.103  64.096  71.017  1.00 80.81           C
ATOM     15  CD2 TYR A   2      56.098  66.238  71.215  1.00 80.81           C
ATOM     16  CE1 TYR A   2      53.897  64.611  71.427  1.00 80.81           C
ATOM     17  CE2 TYR A   2      54.893  66.760  71.626  1.00 80.81           C
ATOM     18  CZ  TYR A   2      53.790  65.946  71.734  1.00 80.81           C
ATOM     19  OH  TYR A   2      52.552  66.477  72.156  1.00 80.81           O
ATOM     20  C   TYR A   2      59.101  62.545  70.949  1.00 80.81           C
ATOM     21  O   TYR A   2      58.901  62.165  69.797  1.00 80.81           O
ATOM     22  N   ILE A   3      60.155  62.111  71.662  1.00 69.51           N
ATOM     23  CA  ILE A   3      61.029  61.176  71.021  1.00 69.51           C
ATOM     24  CB  ILE A   3      62.353  60.895  71.711  1.00 69.51           C
ATOM     25  CG2 ILE A   3      63.184  62.187  71.654  1.00 69.51           C
ATOM     26  CG1 ILE A   3      62.200  60.308  73.122  1.00 69.51           C
ATOM     27  CD1 ILE A   3      63.459  59.641  73.673  1.00 69.51           C
ATOM     28  C   ILE A   3      60.303  59.889  70.732  1.00 69.51           C
ATOM     29  O   ILE A   3      60.566  59.305  69.683  1.00 69.51           O
ATOM     30  N   PRO A   4      59.416  59.362  71.545  1.00 67.33           N
ATOM     31  CA  PRO A   4      58.795  58.115  71.197  1.00 67.33           C
ATOM     32  CD  PRO A   4      59.273  59.671  72.959  1.00 67.33           C
ATOM     33  CB  PRO A   4      57.975  57.700  72.418  1.00 67.33           C
ATOM     34  CG  PRO A   4      58.674  58.408  73.592  1.00 67.33           C
ATOM     35  C   PRO A   4      57.980  58.270  69.954  1.00 67.33           C
ATOM     36  O   PRO A   4      57.814  57.300  69.217  1.00 67.33           O
ATOM     37  N   ARG A   5      57.422  59.473  69.739  1.00 97.86           N
ATOM     38  CA  ARG A   5      56.632  59.764  68.582  1.00 97.86           C
ATOM     39  CB  ARG A   5      55.983  61.149  68.682  1.00 97.86           C
ATOM     40  CG  ARG A   5      55.046  61.256  69.885  1.00 97.86           C
ATOM     41  CD  ARG A   5      53.772  60.435  69.699  1.00 97.86           C
ATOM     42  NE  ARG A   5      53.515  59.671  70.952  1.00 97.86           N
ATOM     43  CZ  ARG A   5      54.009  58.411  71.148  1.00 97.86           C
ATOM     44  NH1 ARG A   5      54.835  57.821  70.234  1.00 97.86           N
ATOM     45  NH2 ARG A   5      53.653  57.732  72.277  1.00 97.86           N
ATOM     46  C   ARG A   5      57.514  59.753  67.376  1.00 97.86           C
ATOM     47  O   ARG A   5      57.173  59.168  66.351  1.00 97.86           O
ATOM     48  N   TYR A   6      58.698  60.384  67.471  1.00 61.69           N
ATOM     49  CA  TYR A   6      59.569  60.466  66.334  1.00 61.69           C
ATOM     50  CB  TYR A   6      60.866  61.245  66.588  1.00 61.69           C
ATOM     51  CG  TYR A   6      60.522  62.653  66.909  1.00 61.69           C
ATOM     52  CD1 TYR A   6      59.915  63.461  65.977  1.00 61.69           C
ATOM     53  CD2 TYR A   6      60.842  63.173  68.140  1.00 61.69           C
ATOM     54  CE1 TYR A   6      59.608  64.767  66.278  1.00 61.69           C
ATOM     55  CE2 TYR A   6      60.539  64.477  68.446  1.00 61.69           C
ATOM     56  CZ  TYR A   6      59.919  65.275  67.517  1.00 61.69           C
ATOM     57  OH  TYR A   6      59.609  66.614  67.839  1.00 61.69           O
ATOM     58  C   TYR A   6      60.006  59.088  65.959  1.00 61.69           C
ATOM     59  O   TYR A   6      60.062  58.748  64.778  1.00 61.69           O
ATOM     60  N   GLU A   7      60.339  58.259  66.966  1.00 72.44           N
ATOM     61  CA  GLU A   7      60.836  56.937  66.723  1.00 72.44           C
ATOM     62  CB  GLU A   7      61.194  56.207  68.037  1.00 72.44           C
ATOM     63  CG  GLU A   7      61.619  54.741  67.893  1.00 72.44           C
ATOM     64  CD  GLU A   7      60.397  53.860  68.132  1.00 72.44           C
ATOM     65  OE1 GLU A   7      59.628  54.158  69.086  1.00 72.44           O
ATOM     66  OE2 GLU A   7      60.217  52.878  67.364  1.00 72.44           O
ATOM     67  C   GLU A   7      59.798  56.145  65.987  1.00 72.44           C
ATOM     68  O   GLU A   7      60.109  55.485  64.997  1.00 72.44           O
ATOM     69  N   ALA A   8      58.526  56.215  66.424  1.00 41.96           N
ATOM     70  CA  ALA A   8      57.482  55.444  65.804  1.00 41.96           C
ATOM     71  CB  ALA A   8      56.122  55.638  66.492  1.00 41.96           C
ATOM     72  C   ALA A   8      57.321  55.880  64.382  1.00 41.96           C
ATOM     73  O   ALA A   8      57.122  55.069  63.478  1.00 41.96           O
ATOM     74  N   LEU A   9      57.385  57.201  64.170  1.00145.63           N
ATOM     75  CA  LEU A   9      57.252  57.857  62.906  1.00145.63           C
ATOM     76  CB  LEU A   9      56.957  59.362  63.033  1.00145.63           C
ATOM     77  CG  LEU A   9      55.484  59.646  63.410  1.00145.63           C
ATOM     78  CD1 LEU A   9      54.549  59.359  62.224  1.00145.63           C
ATOM     79  CD2 LEU A   9      55.042  58.873  64.662  1.00145.63           C
ATOM     80  C   LEU A   9      58.432  57.610  62.022  1.00145.63           C
ATOM     81  O   LEU A   9      58.373  57.989  60.860  1.00145.63           O
ATOM     82  N   GLU A  10      59.593  57.191  62.567  1.00116.27           N
ATOM     83  CA  GLU A  10      60.712  56.779  61.752  1.00116.27           C
ATOM     84  CB  GLU A  10      62.020  56.764  62.565  1.00116.27           C
ATOM     85  CG  GLU A  10      63.152  55.946  61.947  1.00116.27           C
ATOM     86  CD  GLU A  10      63.412  56.430  60.533  1.00116.27           C
ATOM     87  OE1 GLU A  10      62.848  57.485  60.138  1.00116.27           O
ATOM     88  OE2 GLU A  10      64.179  55.729  59.821  1.00116.27           O
ATOM     89  C   GLU A  10      60.475  55.404  61.196  1.00116.27           C
ATOM     90  O   GLU A  10      60.689  55.146  60.010  1.00116.27           O
ATOM     91  N   LYS A  11      59.995  54.491  62.066  1.00126.96           N
ATOM     92  CA  LYS A  11      59.795  53.112  61.729  1.00126.96           C
ATOM     93  CB  LYS A  11      59.403  52.240  62.936  1.00126.96           C
ATOM     94  CG  LYS A  11      60.611  51.774  63.764  1.00126.96           C
ATOM     95  CD  LYS A  11      61.361  52.883  64.515  1.00126.96           C
ATOM     96  CE  LYS A  11      62.515  53.520  63.731  1.00126.96           C
ATOM     97  NZ  LYS A  11      63.161  54.587  64.532  1.00126.96           N
ATOM     98  C   LYS A  11      58.756  52.995  60.663  1.00126.96           C
ATOM     99  O   LYS A  11      58.873  52.168  59.762  1.00126.96           O
ATOM    100  N   VAL A  12      57.712  53.836  60.712  1.00117.17           N
ATOM    101  CA  VAL A  12      56.690  53.738  59.715  1.00117.17           C
ATOM    102  CB  VAL A  12      55.607  54.768  59.894  1.00117.17           C
ATOM    103  CG1 VAL A  12      54.657  54.695  58.690  1.00117.17           C
ATOM    104  CG2 VAL A  12      54.936  54.556  61.258  1.00117.17           C
ATOM    105  C   VAL A  12      57.307  53.935  58.358  1.00117.17           C
ATOM    106  O   VAL A  12      56.947  53.210  57.434  1.00117.17           O
ATOM    107  N   PRO A  13      58.192  54.881  58.168  1.00 90.29           N
ATOM    108  CA  PRO A  13      58.820  55.022  56.888  1.00 90.29           C
ATOM    109  CD  PRO A  13      58.022  56.177  58.782  1.00 90.29           C
ATOM    110  CB  PRO A  13      59.516  56.379  56.890  1.00 90.29           C
ATOM    111  CG  PRO A  13      58.620  57.211  57.816  1.00 90.29           C
ATOM    112  C   PRO A  13      59.699  53.878  56.495  1.00 90.29           C
ATOM    113  O   PRO A  13      59.853  53.660  55.296  1.00 90.29           O
ATOM    114  N   VAL A  14      60.328  53.156  57.443  1.00 53.89           N
ATOM    115  CA  VAL A  14      61.125  52.051  56.992  1.00 53.89           C
ATOM    116  CB  VAL A  14      62.060  51.475  58.033  1.00 53.89           C
ATOM    117  CG1 VAL A  14      63.093  52.560  58.385  1.00 53.89           C
ATOM    118  CG2 VAL A  14      61.283  50.978  59.258  1.00 53.89           C
ATOM    119  C   VAL A  14      60.193  51.013  56.437  1.00 53.89           C
ATOM    120  O   VAL A  14      60.481  50.404  55.408  1.00 53.89           O
ATOM    121  N   ARG A  15      59.033  50.796  57.099  1.00 94.90           N
ATOM    122  CA  ARG A  15      58.056  49.868  56.595  1.00 94.90           C
ATOM    123  CB  ARG A  15      56.811  49.671  57.487  1.00 94.90           C
ATOM    124  CG  ARG A  15      56.964  48.602  58.571  1.00 94.90           C
ATOM    125  CD  ARG A  15      55.692  48.368  59.392  1.00 94.90           C
ATOM    126  NE  ARG A  15      55.886  47.098  60.144  1.00 94.90           N
ATOM    127  CZ  ARG A  15      54.986  46.083  59.995  1.00 94.90           C
ATOM    128  NH1 ARG A  15      53.846  46.291  59.274  1.00 94.90           N
ATOM    129  NH2 ARG A  15      55.221  44.864  60.563  1.00 94.90           N
ATOM    130  C   ARG A  15      57.540  50.378  55.292  1.00 94.90           C
ATOM    131  O   ARG A  15      57.328  49.609  54.357  1.00 94.90           O
ATOM    132  N   VAL A  16      57.333  51.705  55.206  1.00 52.60           N
ATOM    133  CA  VAL A  16      56.794  52.335  54.036  1.00 52.60           C
ATOM    134  CB  VAL A  16      56.660  53.823  54.178  1.00 52.60           C
ATOM    135  CG1 VAL A  16      56.334  54.410  52.796  1.00 52.60           C
ATOM    136  CG2 VAL A  16      55.584  54.127  55.235  1.00 52.60           C
ATOM    137  C   VAL A  16      57.693  52.076  52.874  1.00 52.60           C
ATOM    138  O   VAL A  16      57.208  51.839  51.770  1.00 52.60           O
ATOM    139  N   ARG A  17      59.025  52.132  53.072  1.00137.60           N
ATOM    140  CA  ARG A  17      59.890  51.909  51.952  1.00137.60           C
ATOM    141  CB  ARG A  17      61.370  52.298  52.189  1.00137.60           C
ATOM    142  CG  ARG A  17      62.099  51.631  53.357  1.00137.60           C
ATOM    143  CD  ARG A  17      63.424  52.323  53.699  1.00137.60           C
ATOM    144  NE  ARG A  17      63.187  53.211  54.873  1.00137.60           N
ATOM    145  CZ  ARG A  17      64.017  54.266  55.125  1.00137.60           C
ATOM    146  NH1 ARG A  17      65.031  54.559  54.259  1.00137.60           N
ATOM    147  NH2 ARG A  17      63.832  55.026  56.244  1.00137.60           N
ATOM    148  C   ARG A  17      59.744  50.496  51.474  1.00137.60           C
ATOM    149  O   ARG A  17      59.731  50.252  50.269  1.00137.60           O
ATOM    150  N   PHE A  18      59.594  49.521  52.392  1.00 64.40           N
ATOM    151  CA  PHE A  18      59.454  48.164  51.950  1.00 64.40           C
ATOM    152  CB  PHE A  18      59.488  47.136  53.097  1.00 64.40           C
ATOM    153  CG  PHE A  18      60.925  47.022  53.492  1.00 64.40           C
ATOM    154  CD1 PHE A  18      61.806  46.383  52.648  1.00 64.40           C
ATOM    155  CD2 PHE A  18      61.397  47.527  54.682  1.00 64.40           C
ATOM    156  CE1 PHE A  18      63.135  46.253  52.971  1.00 64.40           C
ATOM    157  CE2 PHE A  18      62.727  47.398  55.012  1.00 64.40           C
ATOM    158  CZ  PHE A  18      63.599  46.766  54.158  1.00 64.40           C
ATOM    159  C   PHE A  18      58.205  48.001  51.122  1.00 64.40           C
ATOM    160  O   PHE A  18      58.250  47.388  50.058  1.00 64.40           O
ATOM    161  N   HIS A  19      57.062  48.565  51.562  1.00 78.38           N
ATOM    162  CA  HIS A  19      55.831  48.473  50.816  1.00 78.38           C
ATOM    163  ND1 HIS A  19      52.990  48.614  53.382  1.00 78.38           N
ATOM    164  CG  HIS A  19      54.235  48.492  52.804  1.00 78.38           C
ATOM    165  CB  HIS A  19      54.632  49.148  51.514  1.00 78.38           C
ATOM    166  NE2 HIS A  19      54.204  47.354  54.753  1.00 78.38           N
ATOM    167  CD2 HIS A  19      54.964  47.719  53.655  1.00 78.38           C
ATOM    168  CE1 HIS A  19      53.026  47.914  54.544  1.00 78.38           C
ATOM    169  C   HIS A  19      56.012  49.174  49.495  1.00 78.38           C
ATOM    170  O   HIS A  19      55.510  48.718  48.468  1.00 78.38           O
ATOM    171  N   ALA A  20      56.781  50.282  49.503  1.00 67.19           N
ATOM    172  CA  ALA A  20      57.020  51.182  48.401  1.00 67.19           C
ATOM    173  CB  ALA A  20      57.939  52.355  48.789  1.00 67.19           C
ATOM    174  C   ALA A  20      57.649  50.459  47.255  1.00 67.19           C
ATOM    175  O   ALA A  20      57.501  50.859  46.101  1.00 67.19           O
ATOM    176  N   TYR A  21      58.394  49.389  47.556  1.00104.53           N
ATOM    177  CA  TYR A  21      59.047  48.566  46.582  1.00104.53           C
ATOM    178  CB  TYR A  21      59.854  47.395  47.168  1.00104.53           C
ATOM    179  CG  TYR A  21      60.880  48.000  48.053  1.00104.53           C
ATOM    180  CD1 TYR A  21      61.838  48.841  47.541  1.00104.53           C
ATOM    181  CD2 TYR A  21      60.896  47.699  49.393  1.00104.53           C
ATOM    182  CE1 TYR A  21      62.785  49.403  48.364  1.00104.53           C
ATOM    183  CE2 TYR A  21      61.840  48.256  50.220  1.00104.53           C
ATOM    184  CZ  TYR A  21      62.782  49.111  49.706  1.00104.53           C
ATOM    185  OH  TYR A  21      63.746  49.681  50.563  1.00104.53           O
ATOM    186  C   TYR A  21      57.998  47.971  45.707  1.00104.53           C
ATOM    187  O   TYR A  21      58.318  47.423  44.653  1.00104.53           O
ATOM    188  N   LEU A  22      56.719  48.038  46.133  1.00113.16           N
ATOM    189  CA  LEU A  22      55.701  47.261  45.491  1.00113.16           C
ATOM    190  CB  LEU A  22      55.681  47.331  43.945  1.00113.16           C
ATOM    191  CG  LEU A  22      55.277  48.696  43.354  1.00113.16           C
ATOM    192  CD1 LEU A  22      55.329  48.661  41.822  1.00113.16           C
ATOM    193  CD2 LEU A  22      53.908  49.166  43.875  1.00113.16           C
ATOM    194  C   LEU A  22      56.106  45.887  45.880  1.00113.16           C
ATOM    195  O   LEU A  22      56.160  44.958  45.076  1.00113.16           O
ATOM    196  N   ARG A  23      56.496  45.793  47.167  1.00207.08           N
ATOM    197  CA  ARG A  23      56.881  44.573  47.792  1.00207.08           C
ATOM    198  CB  ARG A  23      55.700  43.604  47.991  1.00207.08           C
ATOM    199  CG  ARG A  23      54.860  43.904  49.245  1.00207.08           C
ATOM    200  CD  ARG A  23      54.420  45.364  49.427  1.00207.08           C
ATOM    201  NE  ARG A  23      53.548  45.802  48.301  1.00207.08           N
ATOM    202  CZ  ARG A  23      52.749  46.892  48.500  1.00207.08           C
ATOM    203  NH1 ARG A  23      52.758  47.511  49.715  1.00207.08           N
ATOM    204  NH2 ARG A  23      51.940  47.366  47.507  1.00207.08           N
ATOM    205  C   ARG A  23      57.984  43.977  46.984  1.00207.08           C
ATOM    206  O   ARG A  23      58.206  42.769  47.017  1.00207.08           O
ATOM    207  N   GLY A  24      58.752  44.851  46.299  1.00 45.82           N
ATOM    208  CA  GLY A  24      59.889  44.466  45.513  1.00 45.82           C
ATOM    209  C   GLY A  24      59.763  44.973  44.107  1.00 45.82           C
ATOM    210  O   GLY A  24      60.687  45.607  43.598  1.00 45.82           O
ATOM    211  N   ASP A  25      58.626  44.716  43.433  1.00 79.72           N
ATOM    212  CA  ASP A  25      58.481  45.193  42.088  1.00 79.72           C
ATOM    213  CB  ASP A  25      59.656  44.832  41.162  1.00 79.72           C
ATOM    214  CG  ASP A  25      59.649  45.797  39.982  1.00 79.72           C
ATOM    215  OD1 ASP A  25      59.279  46.982  40.196  1.00 79.72           O
ATOM    216  OD2 ASP A  25      60.015  45.368  38.855  1.00 79.72           O
ATOM    217  C   ASP A  25      57.281  44.504  41.531  1.00 79.72           C
ATOM    218  O   ASP A  25      56.854  43.470  42.043  1.00 79.72           O
ATOM    219  N   GLY A  26      56.682  45.091  40.479  1.00 49.86           N
ATOM    220  CA  GLY A  26      55.594  44.455  39.805  1.00 49.86           C
ATOM    221  C   GLY A  26      54.399  44.361  40.704  1.00 49.86           C
ATOM    222  O   GLY A  26      54.041  45.310  41.398  1.00 49.86           O
ATOM    223  N   SER A  27      53.708  43.206  40.597  1.00157.87           N
ATOM    224  CA  SER A  27      52.481  42.847  41.260  1.00157.87           C
ATOM    225  CB  SER A  27      51.595  41.933  40.388  1.00157.87           C
ATOM    226  OG  SER A  27      52.251  40.702  40.123  1.00157.87           O
ATOM    227  C   SER A  27      52.581  42.222  42.619  1.00157.87           C
ATOM    228  O   SER A  27      51.539  42.115  43.256  1.00157.87           O
ATOM    229  N   PHE A  28      53.735  41.640  43.019  1.00178.42           N
ATOM    230  CA  PHE A  28      54.030  41.165  44.359  1.00178.42           C
ATOM    231  CB  PHE A  28      54.257  42.287  45.399  1.00178.42           C
ATOM    232  CG  PHE A  28      53.194  43.322  45.285  1.00178.42           C
ATOM    233  CD1 PHE A  28      51.929  43.102  45.760  1.00178.42           C
ATOM    234  CD2 PHE A  28      53.479  44.542  44.716  1.00178.42           C
ATOM    235  CE1 PHE A  28      50.959  44.069  45.645  1.00178.42           C
ATOM    236  CE2 PHE A  28      52.519  45.517  44.598  1.00178.42           C
ATOM    237  CZ  PHE A  28      51.249  45.279  45.061  1.00178.42           C
ATOM    238  C   PHE A  28      53.136  40.071  44.891  1.00178.42           C
ATOM    239  O   PHE A  28      53.276  39.659  46.045  1.00178.42           O
ATOM    240  N   GLY A  29      52.156  39.601  44.102  1.00193.68           N
ATOM    241  CA  GLY A  29      51.492  38.363  44.387  1.00193.68           C
ATOM    242  C   GLY A  29      50.904  38.279  45.747  1.00193.68           C
ATOM    243  O   GLY A  29      49.916  38.907  46.122  1.00193.68           O
ATOM    244  N   PRO A  30      51.499  37.266  46.342  1.00194.40           N
ATOM    245  CA  PRO A  30      51.284  36.841  47.702  1.00194.40           C
ATOM    246  CD  PRO A  30      51.928  36.164  45.499  1.00194.40           C
ATOM    247  CB  PRO A  30      51.776  35.398  47.785  1.00194.40           C
ATOM    248  CG  PRO A  30      51.715  34.898  46.337  1.00194.40           C
ATOM    249  C   PRO A  30      51.957  37.688  48.737  1.00194.40           C
ATOM    250  O   PRO A  30      51.507  37.670  49.881  1.00194.40           O
ATOM    251  N   GLY A  31      53.050  38.394  48.379  1.00 32.56           N
ATOM    252  CA  GLY A  31      53.812  39.166  49.325  1.00 32.56           C
ATOM    253  C   GLY A  31      52.944  40.247  49.867  1.00 32.56           C
ATOM    254  O   GLY A  31      52.955  40.540  51.062  1.00 32.56           O
ATOM    255  N   LEU A  32      52.169  40.880  48.978  1.00 89.81           N
ATOM    256  CA  LEU A  32      51.293  41.926  49.391  1.00 89.81           C
ATOM    257  CB  LEU A  32      50.465  42.478  48.221  1.00 89.81           C
ATOM    258  CG  LEU A  32      49.450  43.577  48.574  1.00 89.81           C
ATOM    259  CD1 LEU A  32      50.137  44.908  48.913  1.00 89.81           C
ATOM    260  CD2 LEU A  32      48.382  43.700  47.473  1.00 89.81           C
ATOM    261  C   LEU A  32      50.313  41.367  50.384  1.00 89.81           C
ATOM    262  O   LEU A  32      50.174  41.937  51.463  1.00 89.81           O
ATOM    263  N   PRO A  33      49.637  40.271  50.114  1.00 93.58           N
ATOM    264  CA  PRO A  33      48.640  39.763  51.009  1.00 93.58           C
ATOM    265  CD  PRO A  33      49.535  39.666  48.800  1.00 93.58           C
ATOM    266  CB  PRO A  33      47.866  38.687  50.243  1.00 93.58           C
ATOM    267  CG  PRO A  33      48.755  38.361  49.031  1.00 93.58           C
ATOM    268  C   PRO A  33      49.149  39.296  52.327  1.00 93.58           C
ATOM    269  O   PRO A  33      48.441  39.452  53.320  1.00 93.58           O
ATOM    270  N   GLY A  34      50.348  38.701  52.371  1.00 28.49           N
ATOM    271  CA  GLY A  34      50.820  38.225  53.631  1.00 28.49           C
ATOM    272  C   GLY A  34      51.043  39.402  54.514  1.00 28.49           C
ATOM    273  O   GLY A  34      50.704  39.378  55.696  1.00 28.49           O
ATOM    274  N   ILE A  35      51.640  40.470  53.957  1.00107.68           N
ATOM    275  CA  ILE A  35      51.965  41.599  54.770  1.00107.68           C
ATOM    276  CB  ILE A  35      52.854  42.573  54.062  1.00107.68           C
ATOM    277  CG2 ILE A  35      53.240  43.676  55.060  1.00107.68           C
ATOM    278  CG1 ILE A  35      54.080  41.819  53.521  1.00107.68           C
ATOM    279  CD1 ILE A  35      54.852  41.056  54.599  1.00107.68           C
ATOM    280  C   ILE A  35      50.715  42.288  55.225  1.00107.68           C
ATOM    281  O   ILE A  35      50.577  42.623  56.398  1.00107.68           O
ATOM    282  N   LEU A  36      49.759  42.524  54.313  1.00120.13           N
ATOM    283  CA  LEU A  36      48.570  43.238  54.677  1.00120.13           C
ATOM    284  CB  LEU A  36      47.751  43.646  53.459  1.00120.13           C
ATOM    285  CG  LEU A  36      48.389  44.824  52.715  1.00120.13           C
ATOM    286  CD1 LEU A  36      49.830  44.529  52.273  1.00120.13           C
ATOM    287  CD2 LEU A  36      47.492  45.299  51.566  1.00120.13           C
ATOM    288  C   LEU A  36      47.706  42.440  55.588  1.00120.13           C
ATOM    289  O   LEU A  36      47.096  42.983  56.508  1.00120.13           O
ATOM    290  N   ARG A  37      47.608  41.128  55.330  1.00127.44           N
ATOM    291  CA  ARG A  37      46.777  40.285  56.126  1.00127.44           C
ATOM    292  CB  ARG A  37      46.747  38.841  55.604  1.00127.44           C
ATOM    293  CG  ARG A  37      45.559  38.033  56.119  1.00127.44           C
ATOM    294  CD  ARG A  37      44.229  38.617  55.645  1.00127.44           C
ATOM    295  NE  ARG A  37      43.177  37.593  55.870  1.00127.44           N
ATOM    296  CZ  ARG A  37      42.124  37.512  55.007  1.00127.44           C
ATOM    297  NH1 ARG A  37      42.057  38.338  53.922  1.00127.44           N
ATOM    298  NH2 ARG A  37      41.138  36.600  55.235  1.00127.44           N
ATOM    299  C   ARG A  37      47.305  40.278  57.526  1.00127.44           C
ATOM    300  O   ARG A  37      46.522  40.277  58.473  1.00127.44           O
ATOM    301  N   TYR A  38      48.636  40.166  57.716  1.00 92.99           N
ATOM    302  CA  TYR A  38      49.117  40.234  59.071  1.00 92.99           C
ATOM    303  CB  TYR A  38      50.474  39.526  59.279  1.00 92.99           C
ATOM    304  CG  TYR A  38      50.240  38.045  59.365  1.00 92.99           C
ATOM    305  CD1 TYR A  38      49.970  37.280  58.251  1.00 92.99           C
ATOM    306  CD2 TYR A  38      50.311  37.416  60.589  1.00 92.99           C
ATOM    307  CE1 TYR A  38      49.764  35.922  58.362  1.00 92.99           C
ATOM    308  CE2 TYR A  38      50.108  36.062  60.709  1.00 92.99           C
ATOM    309  CZ  TYR A  38      49.835  35.312  59.593  1.00 92.99           C
ATOM    310  OH  TYR A  38      49.628  33.921  59.718  1.00 92.99           O
ATOM    311  C   TYR A  38      49.178  41.641  59.618  1.00 92.99           C
ATOM    312  O   TYR A  38      48.578  41.944  60.649  1.00 92.99           O
ATOM    313  N   MET A  39      49.912  42.539  58.926  1.00144.56           N
ATOM    314  CA  MET A  39      50.101  43.925  59.270  1.00144.56           C
ATOM    315  CB  MET A  39      48.790  44.720  59.457  1.00144.56           C
ATOM    316  CG  MET A  39      48.197  45.250  58.155  1.00144.56           C
ATOM    317  SD  MET A  39      49.172  46.591  57.411  1.00144.56           S
ATOM    318  CE  MET A  39      48.212  46.555  55.873  1.00144.56           C
ATOM    319  C   MET A  39      50.864  44.070  60.540  1.00144.56           C
ATOM    320  O   MET A  39      51.356  45.168  60.771  1.00144.56           O
ATOM    321  N   THR A  40      51.188  42.971  61.259  1.00206.38           N
ATOM    322  CA  THR A  40      51.673  43.048  62.620  1.00206.38           C
ATOM    323  CB  THR A  40      53.085  43.559  62.791  1.00206.38           C
ATOM    324  OG1 THR A  40      53.620  43.061  64.004  1.00206.38           O
ATOM    325  CG2 THR A  40      53.097  45.091  62.870  1.00206.38           C
ATOM    326  C   THR A  40      50.702  43.857  63.439  1.00206.38           C
ATOM    327  O   THR A  40      50.366  45.000  63.137  1.00206.38           O
ATOM    328  N   PRO A  41      50.224  43.184  64.467  1.00105.29           N
ATOM    329  CA  PRO A  41      49.110  43.553  65.316  1.00105.29           C
ATOM    330  CD  PRO A  41      50.911  41.993  64.941  1.00105.29           C
ATOM    331  CB  PRO A  41      49.199  42.628  66.532  1.00105.29           C
ATOM    332  CG  PRO A  41      49.999  41.412  66.032  1.00105.29           C
ATOM    333  C   PRO A  41      48.942  44.991  65.706  1.00105.29           C
ATOM    334  O   PRO A  41      49.921  45.728  65.811  1.00105.29           O
ATOM    335  N   ASP A  42      47.657  45.379  65.899  1.00 90.12           N
ATOM    336  CA  ASP A  42      47.187  46.701  66.215  1.00 90.12           C
ATOM    337  CB  ASP A  42      47.767  47.294  67.517  1.00 90.12           C
ATOM    338  CG  ASP A  42      47.177  46.664  68.780  1.00 90.12           C
ATOM    339  OD1 ASP A  42      46.841  45.450  68.771  1.00 90.12           O
ATOM    340  OD2 ASP A  42      47.076  47.408  69.791  1.00 90.12           O
ATOM    341  C   ASP A  42      47.549  47.643  65.105  1.00 90.12           C
ATOM    342  O   ASP A  42      47.665  48.848  65.324  1.00 90.12           O
ATOM    343  N   GLN A  43      47.644  47.144  63.858  1.00 91.61           N
ATOM    344  CA  GLN A  43      48.076  48.018  62.805  1.00 91.61           C
ATOM    345  CB  GLN A  43      47.134  49.215  62.578  1.00 91.61           C
ATOM    346  CG  GLN A  43      45.834  48.881  61.843  1.00 91.61           C
ATOM    347  CD  GLN A  43      46.104  49.082  60.359  1.00 91.61           C
ATOM    348  OE1 GLN A  43      46.812  48.302  59.725  1.00 91.61           O
ATOM    349  NE2 GLN A  43      45.539  50.178  59.787  1.00 91.61           N
ATOM    350  C   GLN A  43      49.402  48.554  63.222  1.00 91.61           C
ATOM    351  O   GLN A  43      49.686  49.745  63.093  1.00 91.61           O
ATOM    352  N   LYS A  44      50.245  47.645  63.746  1.00156.25           N
ATOM    353  CA  LYS A  44      51.567  47.954  64.195  1.00156.25           C
ATOM    354  CB  LYS A  44      52.359  48.714  63.112  1.00156.25           C
ATOM    355  CG  LYS A  44      52.510  47.940  61.794  1.00156.25           C
ATOM    356  CD  LYS A  44      51.246  47.916  60.931  1.00156.25           C
ATOM    357  CE  LYS A  44      51.121  49.156  60.041  1.00156.25           C
ATOM    358  NZ  LYS A  44      49.753  49.264  59.493  1.00156.25           N
ATOM    359  C   LYS A  44      51.440  48.822  65.408  1.00156.25           C
ATOM    360  O   LYS A  44      52.412  49.429  65.856  1.00156.25           O
ATOM    361  N   LYS A  45      50.200  48.870  65.943  1.00145.60           N
ATOM    362  CA  LYS A  45      49.680  49.549  67.104  1.00145.60           C
ATOM    363  CB  LYS A  45      50.473  49.284  68.406  1.00145.60           C
ATOM    364  CG  LYS A  45      50.146  47.962  69.100  1.00145.60           C
ATOM    365  CD  LYS A  45      50.933  47.694  70.380  1.00145.60           C
ATOM    366  CE  LYS A  45      50.298  46.587  71.221  1.00145.60           C
ATOM    367  NZ  LYS A  45      48.976  47.037  71.715  1.00145.60           N
ATOM    368  C   LYS A  45      49.727  51.027  66.879  1.00145.60           C
ATOM    369  O   LYS A  45      48.823  51.774  67.252  1.00145.60           O
ATOM    370  N   ARG A  46      50.829  51.446  66.249  1.00185.18           N
ATOM    371  CA  ARG A  46      51.281  52.777  65.982  1.00185.18           C
ATOM    372  CB  ARG A  46      52.800  52.847  65.872  1.00185.18           C
ATOM    373  CG  ARG A  46      53.474  52.341  67.140  1.00185.18           C
ATOM    374  CD  ARG A  46      54.960  52.654  67.164  1.00185.18           C
ATOM    375  NE  ARG A  46      55.519  52.118  68.431  1.00185.18           N
ATOM    376  CZ  ARG A  46      56.849  52.293  68.667  1.00185.18           C
ATOM    377  NH1 ARG A  46      57.593  53.010  67.776  1.00185.18           N
ATOM    378  NH2 ARG A  46      57.432  51.759  69.779  1.00185.18           N
ATOM    379  C   ARG A  46      50.727  53.469  64.784  1.00185.18           C
ATOM    380  O   ARG A  46      50.693  54.699  64.764  1.00185.18           O
ATOM    381  N   LEU A  47      50.383  52.737  63.711  1.00126.77           N
ATOM    382  CA  LEU A  47      49.834  53.443  62.592  1.00126.77           C
ATOM    383  CB  LEU A  47      49.513  52.516  61.402  1.00126.77           C
ATOM    384  CG  LEU A  47      48.923  53.214  60.157  1.00126.77           C
ATOM    385  CD1 LEU A  47      48.879  52.247  58.971  1.00126.77           C
ATOM    386  CD2 LEU A  47      47.521  53.786  60.409  1.00126.77           C
ATOM    387  C   LEU A  47      48.588  54.026  63.138  1.00126.77           C
ATOM    388  O   LEU A  47      48.213  55.156  62.820  1.00126.77           O
ATOM    389  N   TYR A  48      47.919  53.228  63.990  1.00152.07           N
ATOM    390  CA  TYR A  48      46.793  53.720  64.708  1.00152.07           C
ATOM    391  CB  TYR A  48      45.834  52.646  65.258  1.00152.07           C
ATOM    392  CG  TYR A  48      44.576  53.366  65.624  1.00152.07           C
ATOM    393  CD1 TYR A  48      43.638  53.623  64.650  1.00152.07           C
ATOM    394  CD2 TYR A  48      44.331  53.809  66.905  1.00152.07           C
ATOM    395  CE1 TYR A  48      42.473  54.291  64.942  1.00152.07           C
ATOM    396  CE2 TYR A  48      43.164  54.477  67.205  1.00152.07           C
ATOM    397  CZ  TYR A  48      42.233  54.717  66.223  1.00152.07           C
ATOM    398  OH  TYR A  48      41.036  55.401  66.520  1.00152.07           O
ATOM    399  C   TYR A  48      47.413  54.469  65.846  1.00152.07           C
ATOM    400  O   TYR A  48      48.539  54.201  66.254  1.00152.07           O
ATOM    401  N   LEU A  49      46.719  55.497  66.334  1.00189.64           N
ATOM    402  CA  LEU A  49      47.218  56.385  67.346  1.00189.64           C
ATOM    403  CB  LEU A  49      48.078  55.759  68.459  1.00189.64           C
ATOM    404  CG  LEU A  49      47.319  55.108  69.618  1.00189.64           C
ATOM    405  CD1 LEU A  49      48.305  54.600  70.680  1.00189.64           C
ATOM    406  CD2 LEU A  49      46.293  56.080  70.216  1.00189.64           C
ATOM    407  C   LEU A  49      48.126  57.372  66.698  1.00189.64           C
ATOM    408  O   LEU A  49      48.112  58.546  67.060  1.00189.64           O
ATOM    409  N   ALA A  50      48.940  56.952  65.710  1.00 47.33           N
ATOM    410  CA  ALA A  50      49.735  57.956  65.060  1.00 47.33           C
ATOM    411  CB  ALA A  50      50.740  57.386  64.044  1.00 47.33           C
ATOM    412  C   ALA A  50      48.787  58.823  64.296  1.00 47.33           C
ATOM    413  O   ALA A  50      48.866  60.049  64.342  1.00 47.33           O
ATOM    414  N   SER A  51      47.835  58.192  63.582  1.00 50.03           N
ATOM    415  CA  SER A  51      46.918  58.952  62.785  1.00 50.03           C
ATOM    416  CB  SER A  51      46.059  58.090  61.840  1.00 50.03           C
ATOM    417  OG  SER A  51      45.260  57.188  62.589  1.00 50.03           O
ATOM    418  C   SER A  51      46.005  59.736  63.676  1.00 50.03           C
ATOM    419  O   SER A  51      45.522  60.801  63.296  1.00 50.03           O
ATOM    420  N   GLU A  52      45.716  59.219  64.882  1.00133.96           N
ATOM    421  CA  GLU A  52      44.826  59.920  65.763  1.00133.96           C
ATOM    422  CB  GLU A  52      44.398  59.061  66.961  1.00133.96           C
ATOM    423  CG  GLU A  52      43.259  59.686  67.760  1.00133.96           C
ATOM    424  CD  GLU A  52      42.020  59.706  66.876  1.00133.96           C
ATOM    425  OE1 GLU A  52      41.636  58.615  66.378  1.00133.96           O
ATOM    426  OE2 GLU A  52      41.444  60.810  66.681  1.00133.96           O
ATOM    427  C   GLU A  52      45.467  61.184  66.269  1.00133.96           C
ATOM    428  O   GLU A  52      44.818  62.229  66.342  1.00133.96           O
ATOM    429  N   ARG A  53      46.768  61.116  66.628  1.00106.74           N
ATOM    430  CA  ARG A  53      47.483  62.250  67.157  1.00106.74           C
ATOM    431  CB  ARG A  53      48.931  61.941  67.576  1.00106.74           C
ATOM    432  CG  ARG A  53      49.030  61.105  68.851  1.00106.74           C
ATOM    433  CD  ARG A  53      48.647  61.890  70.110  1.00106.74           C
ATOM    434  NE  ARG A  53      49.669  62.960  70.306  1.00106.74           N
ATOM    435  CZ  ARG A  53      49.334  64.132  70.923  1.00106.74           C
ATOM    436  NH1 ARG A  53      48.053  64.347  71.343  1.00106.74           N
ATOM    437  NH2 ARG A  53      50.283  65.094  71.116  1.00106.74           N
ATOM    438  C   ARG A  53      47.561  63.298  66.102  1.00106.74           C
ATOM    439  O   ARG A  53      47.454  64.489  66.387  1.00106.74           O
ATOM    440  N   ARG A  54      47.769  62.868  64.846  1.00 76.85           N
ATOM    441  CA  ARG A  54      47.842  63.764  63.733  1.00 76.85           C
ATOM    442  CB  ARG A  54      48.040  63.008  62.412  1.00 76.85           C
ATOM    443  CG  ARG A  54      47.647  63.820  61.175  1.00 76.85           C
ATOM    444  CD  ARG A  54      47.532  62.972  59.907  1.00 76.85           C
ATOM    445  NE  ARG A  54      47.000  63.832  58.812  1.00 76.85           N
ATOM    446  CZ  ARG A  54      45.701  63.716  58.403  1.00 76.85           C
ATOM    447  NH1 ARG A  54      44.842  62.872  59.047  1.00 76.85           N
ATOM    448  NH2 ARG A  54      45.268  64.419  57.316  1.00 76.85           N
ATOM    449  C   ARG A  54      46.536  64.489  63.616  1.00 76.85           C
ATOM    450  O   ARG A  54      46.515  65.700  63.403  1.00 76.85           O
ATOM    451  N   LYS A  55      45.412  63.758  63.775  1.00 96.54           N
ATOM    452  CA  LYS A  55      44.102  64.317  63.572  1.00 96.54           C
ATOM    453  CB  LYS A  55      42.955  63.357  63.934  1.00 96.54           C
ATOM    454  CG  LYS A  55      41.580  64.036  63.882  1.00 96.54           C
ATOM    455  CD  LYS A  55      40.419  63.098  64.205  1.00 96.54           C
ATOM    456  CE  LYS A  55      40.601  61.703  63.613  1.00 96.54           C
ATOM    457  NZ  LYS A  55      39.481  60.830  64.024  1.00 96.54           N
ATOM    458  C   LYS A  55      43.891  65.462  64.493  1.00 96.54           C
ATOM    459  O   LYS A  55      43.546  66.561  64.062  1.00 96.54           O
ATOM    460  N   LEU A  56      44.131  65.224  65.794  1.00 97.83           N
ATOM    461  CA  LEU A  56      43.869  66.218  66.785  1.00 97.83           C
ATOM    462  CB  LEU A  56      44.092  65.700  68.226  1.00 97.83           C
ATOM    463  CG  LEU A  56      43.946  66.745  69.360  1.00 97.83           C
ATOM    464  CD1 LEU A  56      43.799  66.057  70.726  1.00 97.83           C
ATOM    465  CD2 LEU A  56      45.142  67.714  69.414  1.00 97.83           C
ATOM    466  C   LEU A  56      44.739  67.398  66.529  1.00 97.83           C
ATOM    467  O   LEU A  56      44.296  68.540  66.621  1.00 97.83           O
ATOM    468  N   ALA A  57      46.008  67.140  66.189  1.00 64.44           N
ATOM    469  CA  ALA A  57      46.983  68.166  65.992  1.00 64.44           C
ATOM    470  CB  ALA A  57      48.400  67.619  65.747  1.00 64.44           C
ATOM    471  C   ALA A  57      46.631  69.035  64.829  1.00 64.44           C
ATOM    472  O   ALA A  57      47.105  70.161  64.767  1.00 64.44           O
ATOM    473  N   LEU A  58      45.971  68.480  63.794  1.00146.40           N
ATOM    474  CA  LEU A  58      45.573  69.203  62.611  1.00146.40           C
ATOM    475  CB  LEU A  58      45.427  68.227  61.424  1.00146.40           C
ATOM    476  CG  LEU A  58      45.250  68.846  60.023  1.00146.40           C
ATOM    477  CD1 LEU A  58      45.447  67.775  58.941  1.00146.40           C
ATOM    478  CD2 LEU A  58      43.890  69.543  59.866  1.00146.40           C
ATOM    479  C   LEU A  58      44.343  70.031  62.808  1.00146.40           C
ATOM    480  O   LEU A  58      44.295  71.195  62.413  1.00146.40           O
ATOM    481  N   ALA A  59      43.298  69.436  63.412  1.00 55.24           N
ATOM    482  CA  ALA A  59      42.069  70.139  63.638  1.00 55.24           C
ATOM    483  CB  ALA A  59      40.953  69.239  64.186  1.00 55.24           C
ATOM    484  C   ALA A  59      42.321  71.200  64.645  1.00 55.24           C
ATOM    485  O   ALA A  59      41.801  72.312  64.546  1.00 55.24           O
ATOM    486  N   ALA A  60      43.135  70.877  65.666  1.00156.20           N
ATOM    487  CA  ALA A  60      43.243  71.866  66.681  1.00156.20           C
ATOM    488  CB  ALA A  60      42.940  71.283  68.072  1.00156.20           C
ATOM    489  C   ALA A  60      44.593  72.503  66.793  1.00156.20           C
ATOM    490  O   ALA A  60      45.249  72.267  67.801  1.00156.20           O
ATOM    491  N   PRO A  61      45.142  73.218  65.856  1.00192.55           N
ATOM    492  CA  PRO A  61      46.077  74.170  66.362  1.00192.55           C
ATOM    493  CD  PRO A  61      45.668  72.574  64.666  1.00192.55           C
ATOM    494  CB  PRO A  61      47.218  74.298  65.368  1.00192.55           C
ATOM    495  CG  PRO A  61      47.158  72.973  64.602  1.00192.55           C
ATOM    496  C   PRO A  61      45.087  75.249  66.237  1.00192.55           C
ATOM    497  O   PRO A  61      44.669  75.483  65.106  1.00192.55           O
ATOM    498  N   LYS A  62      44.690  75.921  67.310  1.00171.63           N
ATOM    499  CA  LYS A  62      43.714  76.929  67.062  1.00171.63           C
ATOM    500  CB  LYS A  62      43.184  77.557  68.354  1.00171.63           C
ATOM    501  CG  LYS A  62      42.552  76.532  69.295  1.00171.63           C
ATOM    502  CD  LYS A  62      41.311  75.833  68.736  1.00171.63           C
ATOM    503  CE  LYS A  62      41.581  74.854  67.588  1.00171.63           C
ATOM    504  NZ  LYS A  62      41.323  75.492  66.274  1.00171.63           N
ATOM    505  C   LYS A  62      44.395  78.003  66.300  1.00171.63           C
ATOM    506  O   LYS A  62      43.854  78.605  65.372  1.00171.63           O
ATOM    507  N   SER A  63      45.647  78.253  66.701  1.00 98.16           N
ATOM    508  CA  SER A  63      46.401  79.304  66.114  1.00 98.16           C
ATOM    509  CB  SER A  63      47.555  79.809  66.995  1.00 98.16           C
ATOM    510  OG  SER A  63      47.048  80.526  68.110  1.00 98.16           O
ATOM    511  C   SER A  63      46.983  78.856  64.824  1.00 98.16           C
ATOM    512  O   SER A  63      46.697  77.772  64.318  1.00 98.16           O
ATOM    513  N   LYS A  64      47.827  79.735  64.263  1.00163.13           N
ATOM    514  CA  LYS A  64      48.479  79.524  63.011  1.00163.13           C
ATOM    515  CB  LYS A  64      49.416  80.689  62.602  1.00163.13           C
ATOM    516  CG  LYS A  64      50.255  81.332  63.719  1.00163.13           C
ATOM    517  CD  LYS A  64      51.349  80.477  64.362  1.00163.13           C
ATOM    518  CE  LYS A  64      52.347  81.332  65.151  1.00163.13           C
ATOM    519  NZ  LYS A  64      53.017  80.528  66.193  1.00163.13           N
ATOM    520  C   LYS A  64      49.254  78.244  63.045  1.00163.13           C
ATOM    521  O   LYS A  64      49.716  77.767  64.078  1.00163.13           O
ATOM    522  N   PRO A  65      49.395  77.714  61.861  1.00 97.19           N
ATOM    523  CA  PRO A  65      50.020  76.450  61.557  1.00 97.19           C
ATOM    524  CD  PRO A  65      48.944  78.414  60.668  1.00 97.19           C
ATOM    525  CB  PRO A  65      49.846  76.266  60.047  1.00 97.19           C
ATOM    526  CG  PRO A  65      49.634  77.692  59.506  1.00 97.19           C
ATOM    527  C   PRO A  65      51.452  76.378  61.973  1.00 97.19           C
ATOM    528  O   PRO A  65      52.058  75.322  61.782  1.00 97.19           O
ATOM    529  N   THR A  66      52.054  77.462  62.501  1.00 87.81           N
ATOM    530  CA  THR A  66      53.419  77.286  62.909  1.00 87.81           C
ATOM    531  CB  THR A  66      54.355  78.285  62.284  1.00 87.81           C
ATOM    532  OG1 THR A  66      53.989  79.609  62.644  1.00 87.81           O
ATOM    533  CG2 THR A  66      54.302  78.115  60.754  1.00 87.81           C
ATOM    534  C   THR A  66      53.568  77.368  64.410  1.00 87.81           C
ATOM    535  O   THR A  66      54.037  78.381  64.924  1.00 87.81           O
ATOM    536  N   PRO A  67      53.191  76.335  65.136  1.00112.20           N
ATOM    537  CA  PRO A  67      53.491  76.234  66.544  1.00112.20           C
ATOM    538  CD  PRO A  67      51.954  75.630  64.837  1.00112.20           C
ATOM    539  CB  PRO A  67      52.350  75.459  67.199  1.00112.20           C
ATOM    540  CG  PRO A  67      51.697  74.707  66.036  1.00112.20           C
ATOM    541  C   PRO A  67      54.784  75.490  66.577  1.00112.20           C
ATOM    542  O   PRO A  67      55.606  75.726  65.694  1.00112.20           O
ATOM    543  N   LYS A  68      54.977  74.608  67.584  1.00102.26           N
ATOM    544  CA  LYS A  68      56.148  73.788  67.740  1.00102.26           C
ATOM    545  CB  LYS A  68      55.896  72.591  68.667  1.00102.26           C
ATOM    546  CG  LYS A  68      57.123  71.707  68.848  1.00102.26           C
ATOM    547  CD  LYS A  68      56.978  70.677  69.963  1.00102.26           C
ATOM    548  CE  LYS A  68      58.106  69.652  69.936  1.00102.26           C
ATOM    549  NZ  LYS A  68      58.116  68.980  68.619  1.00102.26           N
ATOM    550  C   LYS A  68      56.561  73.273  66.398  1.00102.26           C
ATOM    551  O   LYS A  68      55.746  73.174  65.481  1.00102.26           O
ATOM    552  N   SER A  69      57.868  72.964  66.263  1.00 66.28           N
ATOM    553  CA  SER A  69      58.469  72.572  65.019  1.00 66.28           C
ATOM    554  CB  SER A  69      59.889  72.017  65.191  1.00 66.28           C
ATOM    555  OG  SER A  69      59.862  70.906  66.073  1.00 66.28           O
ATOM    556  C   SER A  69      57.612  71.540  64.351  1.00 66.28           C
ATOM    557  O   SER A  69      57.006  70.680  64.987  1.00 66.28           O
ATOM    558  N   LYS A  70      57.581  71.644  63.011  1.00192.15           N
ATOM    559  CA  LYS A  70      56.719  70.987  62.072  1.00192.15           C
ATOM    560  CB  LYS A  70      56.847  71.589  60.661  1.00192.15           C
ATOM    561  CG  LYS A  70      56.462  73.073  60.586  1.00192.15           C
ATOM    562  CD  LYS A  70      55.010  73.377  60.975  1.00192.15           C
ATOM    563  CE  LYS A  70      54.777  73.454  62.484  1.00192.15           C
ATOM    564  NZ  LYS A  70      55.551  74.577  63.056  1.00192.15           N
ATOM    565  C   LYS A  70      56.815  69.482  61.949  1.00192.15           C
ATOM    566  O   LYS A  70      55.787  68.936  61.556  1.00192.15           O
ATOM    567  N   PRO A  71      57.866  68.728  62.221  1.00 96.04           N
ATOM    568  CA  PRO A  71      57.955  67.335  61.832  1.00 96.04           C
ATOM    569  CD  PRO A  71      58.968  69.116  63.087  1.00 96.04           C
ATOM    570  CB  PRO A  71      59.189  66.772  62.531  1.00 96.04           C
ATOM    571  CG  PRO A  71      60.019  68.009  62.903  1.00 96.04           C
ATOM    572  C   PRO A  71      56.758  66.447  62.056  1.00 96.04           C
ATOM    573  O   PRO A  71      56.496  65.612  61.192  1.00 96.04           O
ATOM    574  N   LEU A  72      56.012  66.580  63.168  1.00102.11           N
ATOM    575  CA  LEU A  72      54.924  65.662  63.345  1.00102.11           C
ATOM    576  CB  LEU A  72      54.177  65.854  64.677  1.00102.11           C
ATOM    577  CG  LEU A  72      55.024  65.565  65.933  1.00102.11           C
ATOM    578  CD1 LEU A  72      56.154  66.592  66.120  1.00102.11           C
ATOM    579  CD2 LEU A  72      54.124  65.445  67.169  1.00102.11           C
ATOM    580  C   LEU A  72      53.945  65.840  62.226  1.00102.11           C
ATOM    581  O   LEU A  72      53.575  64.876  61.556  1.00102.11           O
ATOM    582  N   LYS A  73      53.545  67.094  61.950  1.00 64.55           N
ATOM    583  CA  LYS A  73      52.587  67.338  60.915  1.00 64.55           C
ATOM    584  CB  LYS A  73      52.159  68.811  60.814  1.00 64.55           C
ATOM    585  CG  LYS A  73      51.248  69.216  61.976  1.00 64.55           C
ATOM    586  CD  LYS A  73      50.794  70.676  61.939  1.00 64.55           C
ATOM    587  CE  LYS A  73      49.554  70.953  62.793  1.00 64.55           C
ATOM    588  NZ  LYS A  73      48.853  72.149  62.273  1.00 64.55           N
ATOM    589  C   LYS A  73      53.155  66.895  59.607  1.00 64.55           C
ATOM    590  O   LYS A  73      52.431  66.384  58.753  1.00 64.55           O
ATOM    591  N   GLY A  74      54.471  67.080  59.407  1.00 25.95           N
ATOM    592  CA  GLY A  74      55.071  66.717  58.154  1.00 25.95           C
ATOM    593  C   GLY A  74      54.973  65.237  57.917  1.00 25.95           C
ATOM    594  O   GLY A  74      54.669  64.807  56.805  1.00 25.95           O
ATOM    595  N   VAL A  75      55.238  64.408  58.947  1.00102.88           N
ATOM    596  CA  VAL A  75      55.235  62.986  58.734  1.00102.88           C
ATOM    597  CB  VAL A  75      55.675  62.181  59.930  1.00102.88           C
ATOM    598  CG1 VAL A  75      54.687  62.398  61.091  1.00102.88           C
ATOM    599  CG2 VAL A  75      55.794  60.709  59.497  1.00102.88           C
ATOM    600  C   VAL A  75      53.860  62.530  58.363  1.00102.88           C
ATOM    601  O   VAL A  75      53.702  61.719  57.453  1.00102.88           O
ATOM    602  N   PHE A  76      52.829  63.047  59.060  1.00 84.64           N
ATOM    603  CA  PHE A  76      51.475  62.619  58.850  1.00 84.64           C
ATOM    604  CB  PHE A  76      50.479  63.184  59.878  1.00 84.64           C
ATOM    605  CG  PHE A  76      51.053  62.841  61.210  1.00 84.64           C
ATOM    606  CD1 PHE A  76      51.462  61.557  61.481  1.00 84.64           C
ATOM    607  CD2 PHE A  76      51.149  63.790  62.202  1.00 84.64           C
ATOM    608  CE1 PHE A  76      51.994  61.234  62.707  1.00 84.64           C
ATOM    609  CE2 PHE A  76      51.679  63.473  63.432  1.00 84.64           C
ATOM    610  CZ  PHE A  76      52.108  62.192  63.685  1.00 84.64           C
ATOM    611  C   PHE A  76      51.019  63.021  57.479  1.00 84.64           C
ATOM    612  O   PHE A  76      50.294  62.270  56.829  1.00 84.64           O
ATOM    613  N   ARG A  77      51.410  64.229  57.016  1.00117.24           N
ATOM    614  CA  ARG A  77      51.036  64.682  55.701  1.00117.24           C
ATOM    615  CB  ARG A  77      51.592  66.064  55.304  1.00117.24           C
ATOM    616  CG  ARG A  77      51.152  66.506  53.897  1.00117.24           C
ATOM    617  CD  ARG A  77      49.750  67.125  53.864  1.00117.24           C
ATOM    618  NE  ARG A  77      49.322  67.301  52.445  1.00117.24           N
ATOM    619  CZ  ARG A  77      48.525  66.359  51.860  1.00117.24           C
ATOM    620  NH1 ARG A  77      48.168  65.244  52.560  1.00117.24           N
ATOM    621  NH2 ARG A  77      48.071  66.534  50.585  1.00117.24           N
ATOM    622  C   ARG A  77      51.644  63.742  54.714  1.00117.24           C
ATOM    623  O   ARG A  77      51.034  63.422  53.697  1.00117.24           O
ATOM    624  N   THR A  78      52.885  63.300  54.993  1.00 50.17           N
ATOM    625  CA  THR A  78      53.626  62.423  54.136  1.00 50.17           C
ATOM    626  CB  THR A  78      55.036  62.211  54.630  1.00 50.17           C
ATOM    627  OG1 THR A  78      55.714  63.455  54.740  1.00 50.17           O
ATOM    628  CG2 THR A  78      55.784  61.303  53.639  1.00 50.17           C
ATOM    629  C   THR A  78      52.930  61.090  54.047  1.00 50.17           C
ATOM    630  O   THR A  78      52.867  60.505  52.967  1.00 50.17           O
ATOM    631  N   LEU A  79      52.394  60.544  55.162  1.00103.83           N
ATOM    632  CA  LEU A  79      51.747  59.266  55.023  1.00103.83           C
ATOM    633  CB  LEU A  79      51.204  58.606  56.308  1.00103.83           C
ATOM    634  CG  LEU A  79      52.243  58.171  57.353  1.00103.83           C
ATOM    635  CD1 LEU A  79      52.639  59.333  58.270  1.00103.83           C
ATOM    636  CD2 LEU A  79      51.783  56.914  58.107  1.00103.83           C
ATOM    637  C   LEU A  79      50.537  59.407  54.157  1.00103.83           C
ATOM    638  O   LEU A  79      50.340  58.625  53.231  1.00103.83           O
ATOM    639  N   HIS A  80      49.707  60.433  54.423  1.00 79.58           N
ATOM    640  CA  HIS A  80      48.461  60.617  53.728  1.00 79.58           C
ATOM    641  ND1 HIS A  80      45.439  61.037  55.400  1.00 79.58           N
ATOM    642  CG  HIS A  80      46.785  61.324  55.468  1.00 79.58           C
ATOM    643  CB  HIS A  80      47.603  61.764  54.293  1.00 79.58           C
ATOM    644  NE2 HIS A  80      46.069  60.644  57.495  1.00 79.58           N
ATOM    645  CD2 HIS A  80      47.153  61.080  56.754  1.00 79.58           C
ATOM    646  CE1 HIS A  80      45.063  60.635  56.640  1.00 79.58           C
ATOM    647  C   HIS A  80      48.681  60.871  52.267  1.00 79.58           C
ATOM    648  O   HIS A  80      47.879  60.438  51.441  1.00 79.58           O
ATOM    649  N   GLN A  81      49.745  61.614  51.909  1.00167.74           N
ATOM    650  CA  GLN A  81      50.034  61.938  50.534  1.00167.74           C
ATOM    651  CB  GLN A  81      51.221  62.889  50.350  1.00167.74           C
ATOM    652  CG  GLN A  81      50.964  64.329  50.763  1.00167.74           C
ATOM    653  CD  GLN A  81      52.167  65.117  50.277  1.00167.74           C
ATOM    654  OE1 GLN A  81      52.106  66.339  50.159  1.00167.74           O
ATOM    655  NE2 GLN A  81      53.283  64.399  49.973  1.00167.74           N
ATOM    656  C   GLN A  81      50.418  60.711  49.777  1.00167.74           C
ATOM    657  O   GLN A  81      50.205  60.619  48.570  1.00167.74           O
ATOM    658  N   LYS A  82      51.117  59.813  50.484  1.00234.09           N
ATOM    659  CA  LYS A  82      51.652  58.522  50.157  1.00234.09           C
ATOM    660  CB  LYS A  82      52.911  58.157  50.954  1.00234.09           C
ATOM    661  CG  LYS A  82      54.184  58.716  50.319  1.00234.09           C
ATOM    662  CD  LYS A  82      54.455  58.167  48.911  1.00234.09           C
ATOM    663  CE  LYS A  82      53.974  59.063  47.761  1.00234.09           C
ATOM    664  NZ  LYS A  82      52.581  58.735  47.381  1.00234.09           N
ATOM    665  C   LYS A  82      50.683  57.389  50.291  1.00234.09           C
ATOM    666  O   LYS A  82      51.224  56.303  50.496  1.00234.09           O
ATOM    667  N   PRO A  83      49.357  57.546  50.275  1.00123.09           N
ATOM    668  CA  PRO A  83      48.433  56.517  50.693  1.00123.09           C
ATOM    669  CD  PRO A  83      48.762  58.279  49.166  1.00123.09           C
ATOM    670  CB  PRO A  83      47.060  56.900  50.154  1.00123.09           C
ATOM    671  CG  PRO A  83      47.416  57.609  48.847  1.00123.09           C
ATOM    672  C   PRO A  83      48.811  55.191  50.175  1.00123.09           C
ATOM    673  O   PRO A  83      48.680  54.247  50.940  1.00123.09           O
ATOM    674  N   ASN A  84      49.429  55.141  48.982  1.00108.09           N
ATOM    675  CA  ASN A  84      49.757  53.938  48.287  1.00108.09           C
ATOM    676  CB  ASN A  84      50.825  54.213  47.219  1.00108.09           C
ATOM    677  CG  ASN A  84      50.342  55.393  46.384  1.00108.09           C
ATOM    678  OD1 ASN A  84      50.966  56.454  46.363  1.00108.09           O
ATOM    679  ND2 ASN A  84      49.188  55.213  45.688  1.00108.09           N
ATOM    680  C   ASN A  84      50.362  52.979  49.272  1.00108.09           C
ATOM    681  O   ASN A  84      49.890  51.848  49.378  1.00108.09           O
ATOM    682  N   LEU A  85      51.390  53.400  50.043  1.00173.74           N
ATOM    683  CA  LEU A  85      51.969  52.451  50.956  1.00173.74           C
ATOM    684  CB  LEU A  85      53.201  53.014  51.692  1.00173.74           C
ATOM    685  CG  LEU A  85      54.219  53.738  50.799  1.00173.74           C
ATOM    686  CD1 LEU A  85      54.653  52.862  49.619  1.00173.74           C
ATOM    687  CD2 LEU A  85      53.718  55.133  50.395  1.00173.74           C
ATOM    688  C   LEU A  85      51.057  52.079  52.095  1.00173.74           C
ATOM    689  O   LEU A  85      50.216  51.195  51.982  1.00173.74           O
ATOM    690  N   LEU A  86      51.117  52.856  53.203  1.00161.37           N
ATOM    691  CA  LEU A  86      50.402  52.460  54.392  1.00161.37           C
ATOM    692  CB  LEU A  86      50.831  53.122  55.715  1.00161.37           C
ATOM    693  CG  LEU A  86      51.900  52.336  56.502  1.00161.37           C
ATOM    694  CD1 LEU A  86      53.282  52.374  55.842  1.00161.37           C
ATOM    695  CD2 LEU A  86      51.909  52.756  57.977  1.00161.37           C
ATOM    696  C   LEU A  86      48.916  52.603  54.325  1.00161.37           C
ATOM    697  O   LEU A  86      48.203  51.681  54.719  1.00161.37           O
ATOM    698  N   LEU A  87      48.417  53.763  53.856  1.00190.77           N
ATOM    699  CA  LEU A  87      47.007  54.055  53.925  1.00190.77           C
ATOM    700  CB  LEU A  87      46.657  55.469  53.398  1.00190.77           C
ATOM    701  CG  LEU A  87      47.175  56.696  54.188  1.00190.77           C
ATOM    702  CD1 LEU A  87      46.457  56.874  55.534  1.00190.77           C
ATOM    703  CD2 LEU A  87      48.704  56.686  54.315  1.00190.77           C
ATOM    704  C   LEU A  87      46.190  53.146  53.061  1.00190.77           C
ATOM    705  O   LEU A  87      45.287  52.457  53.528  1.00190.77           O
ATOM    706  N   GLU A  88      46.524  53.138  51.762  1.00 73.94           N
ATOM    707  CA  GLU A  88      45.841  52.484  50.690  1.00 73.94           C
ATOM    708  CB  GLU A  88      46.457  52.801  49.320  1.00 73.94           C
ATOM    709  CG  GLU A  88      45.501  52.496  48.171  1.00 73.94           C
ATOM    710  CD  GLU A  88      46.319  52.085  46.958  1.00 73.94           C
ATOM    711  OE1 GLU A  88      47.255  52.832  46.567  1.00 73.94           O
ATOM    712  OE2 GLU A  88      46.017  50.988  46.417  1.00 73.94           O
ATOM    713  C   GLU A  88      45.943  51.009  50.844  1.00 73.94           C
ATOM    714  O   GLU A  88      44.957  50.290  50.702  1.00 73.94           O
ATOM    715  N   ILE A  89      47.160  50.528  51.140  1.00140.61           N
ATOM    716  CA  ILE A  89      47.421  49.128  51.283  1.00140.61           C
ATOM    717  CB  ILE A  89      48.889  48.873  51.472  1.00140.61           C
ATOM    718  CG2 ILE A  89      49.106  47.637  52.332  1.00140.61           C
ATOM    719  CG1 ILE A  89      49.608  48.883  50.114  1.00140.61           C
ATOM    720  CD1 ILE A  89      49.087  47.807  49.162  1.00140.61           C
ATOM    721  C   ILE A  89      46.625  48.611  52.434  1.00140.61           C
ATOM    722  O   ILE A  89      46.067  47.517  52.375  1.00140.61           O
ATOM    723  N   SER A  90      46.549  49.391  53.521  1.00 82.81           N
ATOM    724  CA  SER A  90      45.781  48.981  54.656  1.00 82.81           C
ATOM    725  CB  SER A  90      45.863  50.000  55.805  1.00 82.81           C
ATOM    726  OG  SER A  90      45.077  49.566  56.903  1.00 82.81           O
ATOM    727  C   SER A  90      44.337  48.860  54.266  1.00 82.81           C
ATOM    728  O   SER A  90      43.670  47.906  54.661  1.00 82.81           O
ATOM    729  N   SER A  91      43.811  49.824  53.484  1.00 43.72           N
ATOM    730  CA  SER A  91      42.413  49.807  53.145  1.00 43.72           C
ATOM    731  CB  SER A  91      41.923  51.110  52.480  1.00 43.72           C
ATOM    732  OG  SER A  91      42.558  51.305  51.226  1.00 43.72           O
ATOM    733  C   SER A  91      42.071  48.648  52.252  1.00 43.72           C
ATOM    734  O   SER A  91      41.109  47.927  52.511  1.00 43.72           O
ATOM    735  N   LYS A  92      42.869  48.412  51.194  1.00129.91           N
ATOM    736  CA  LYS A  92      42.534  47.398  50.233  1.00129.91           C
ATOM    737  CB  LYS A  92      43.530  47.374  49.062  1.00129.91           C
ATOM    738  CG  LYS A  92      43.600  48.740  48.361  1.00129.91           C
ATOM    739  CD  LYS A  92      42.261  49.230  47.799  1.00129.91           C
ATOM    740  CE  LYS A  92      42.167  50.755  47.653  1.00129.91           C
ATOM    741  NZ  LYS A  92      42.799  51.218  46.395  1.00129.91           N
ATOM    742  C   LYS A  92      42.484  46.058  50.903  1.00129.91           C
ATOM    743  O   LYS A  92      41.516  45.315  50.750  1.00129.91           O
ATOM    744  N   PHE A  93      43.512  45.721  51.698  1.00120.69           N
ATOM    745  CA  PHE A  93      43.526  44.461  52.388  1.00120.69           C
ATOM    746  CB  PHE A  93      44.893  43.936  52.834  1.00120.69           C
ATOM    747  CG  PHE A  93      45.242  42.916  51.799  1.00120.69           C
ATOM    748  CD1 PHE A  93      45.655  43.252  50.530  1.00120.69           C
ATOM    749  CD2 PHE A  93      45.124  41.582  52.119  1.00120.69           C
ATOM    750  CE1 PHE A  93      45.962  42.277  49.611  1.00120.69           C
ATOM    751  CE2 PHE A  93      45.429  40.602  51.205  1.00120.69           C
ATOM    752  CZ  PHE A  93      45.852  40.950  49.946  1.00120.69           C
ATOM    753  C   PHE A  93      42.522  44.371  53.483  1.00120.69           C
ATOM    754  O   PHE A  93      42.164  43.264  53.878  1.00120.69           O
ATOM    755  N   SER A  94      42.101  45.505  54.068  1.00 40.35           N
ATOM    756  CA  SER A  94      41.073  45.425  55.067  1.00 40.35           C
ATOM    757  CB  SER A  94      40.732  46.805  55.653  1.00 40.35           C
ATOM    758  OG  SER A  94      39.845  46.670  56.753  1.00 40.35           O
ATOM    759  C   SER A  94      39.854  44.869  54.390  1.00 40.35           C
ATOM    760  O   SER A  94      39.156  44.014  54.933  1.00 40.35           O
ATOM    761  N   ASN A  95      39.601  45.326  53.151  1.00 54.81           N
ATOM    762  CA  ASN A  95      38.479  44.916  52.358  1.00 54.81           C
ATOM    763  CB  ASN A  95      38.568  45.602  50.991  1.00 54.81           C
ATOM    764  CG  ASN A  95      37.288  45.427  50.209  1.00 54.81           C
ATOM    765  OD1 ASN A  95      36.317  44.804  50.636  1.00 54.81           O
ATOM    766  ND2 ASN A  95      37.301  46.016  48.986  1.00 54.81           N
ATOM    767  C   ASN A  95      38.583  43.435  52.135  1.00 54.81           C
ATOM    768  O   ASN A  95      37.620  42.689  52.310  1.00 54.81           O
ATOM    769  N   ARG A  96      39.795  42.987  51.765  1.00182.85           N
ATOM    770  CA  ARG A  96      40.111  41.617  51.479  1.00182.85           C
ATOM    771  CB  ARG A  96      41.556  41.410  50.986  1.00182.85           C
ATOM    772  CG  ARG A  96      41.774  41.850  49.539  1.00182.85           C
ATOM    773  CD  ARG A  96      43.121  41.417  48.960  1.00182.85           C
ATOM    774  NE  ARG A  96      43.209  39.933  49.090  1.00182.85           N
ATOM    775  CZ  ARG A  96      42.725  39.118  48.107  1.00182.85           C
ATOM    776  NH1 ARG A  96      42.248  39.646  46.942  1.00182.85           N
ATOM    777  NH2 ARG A  96      42.707  37.765  48.291  1.00182.85           N
ATOM    778  C   ARG A  96      39.965  40.801  52.720  1.00182.85           C
ATOM    779  O   ARG A  96      39.707  39.603  52.651  1.00182.85           O
ATOM    780  N   ALA A  97      40.215  41.397  53.895  1.00 35.02           N
ATOM    781  CA  ALA A  97      40.069  40.627  55.093  1.00 35.02           C
ATOM    782  CB  ALA A  97      40.463  41.404  56.359  1.00 35.02           C
ATOM    783  C   ALA A  97      38.638  40.247  55.230  1.00 35.02           C
ATOM    784  O   ALA A  97      38.318  39.108  55.566  1.00 35.02           O
ATOM    785  N   TYR A  98      37.730  41.205  54.971  1.00 74.25           N
ATOM    786  CA  TYR A  98      36.345  40.897  55.124  1.00 74.25           C
ATOM    787  CB  TYR A  98      35.403  42.091  54.913  1.00 74.25           C
ATOM    788  CG  TYR A  98      35.472  42.989  56.095  1.00 74.25           C
ATOM    789  CD1 TYR A  98      35.099  42.514  57.330  1.00 74.25           C
ATOM    790  CD2 TYR A  98      35.856  44.303  55.968  1.00 74.25           C
ATOM    791  CE1 TYR A  98      35.133  43.331  58.434  1.00 74.25           C
ATOM    792  CE2 TYR A  98      35.891  45.126  57.068  1.00 74.25           C
ATOM    793  CZ  TYR A  98      35.531  44.639  58.303  1.00 74.25           C
ATOM    794  OH  TYR A  98      35.563  45.478  59.437  1.00 74.25           O
ATOM    795  C   TYR A  98      35.924  39.878  54.126  1.00 74.25           C
ATOM    796  O   TYR A  98      35.323  38.867  54.484  1.00 74.25           O
ATOM    797  N   SER A  99      36.252  40.092  52.841  1.00139.60           N
ATOM    798  CA  SER A  99      35.711  39.178  51.885  1.00139.60           C
ATOM    799  CB  SER A  99      34.179  39.317  51.755  1.00139.60           C
ATOM    800  OG  SER A  99      33.633  38.290  50.939  1.00139.60           O
ATOM    801  C   SER A  99      36.330  39.485  50.562  1.00139.60           C
ATOM    802  O   SER A  99      37.548  39.576  50.424  1.00139.60           O
ATOM    803  N   ILE A 100      35.464  39.600  49.541  1.00 87.74           N
ATOM    804  CA  ILE A 100      35.835  39.851  48.185  1.00 87.74           C
ATOM    805  CB  ILE A 100      34.646  39.780  47.274  1.00 87.74           C
ATOM    806  CG2 ILE A 100      34.078  38.354  47.371  1.00 87.74           C
ATOM    807  CG1 ILE A 100      33.619  40.865  47.641  1.00 87.74           C
ATOM    808  CD1 ILE A 100      32.450  40.962  46.661  1.00 87.74           C
ATOM    809  C   ILE A 100      36.439  41.242  48.074  1.00 87.74           C
ATOM    810  O   ILE A 100      36.587  41.708  46.912  1.00 87.74           O
ATOM    811  OXT ILE A 100      36.765  41.854  49.126  1.00 87.74           O
TER
END
