# Supplementary material for: Effective Identification of Bacterial Type III Secretion Signals Using Joint Element Features
Source: PLoS One. 2013 Apr 4;8(4):e59754. doi: 10.1371/journal.pone.0059754 (PMC3617162; doi:10.1371/journal.pone.0059754)
Supplement: Zip file S1 — Predicted 3D structure of T3S and non-T3S signal sequences. (ZIP) [file pone.0059754.s017.zip › Supplemental_Zip_FileS1.Predicted_structure/Pos/model109.pdb]

HEADER protein
METHOD
METHOD    The models are generated by I-TASSER which combines the
METHOD    methods of threading, ab initio modeling and structural
METHOD    refinement. The procedure is fully automated.
METHOD
METHOD    Please cite following articles when you use the I-TASSER server:
METHOD 1. Ambrish Roy, Alper Kucukural, Yang Zhang. I-TASSER: a unified
METHOD    platform for automated protein structure and function prediction.
METHOD    Nature Protocols, vol 5, 725-738 (2010). 
METHOD 2. Yang Zhang. I-TASSER server for protein 3D structure prediction.
METHOD    BMC Bioinformatics, vol 9, 40 (2008).
METHOD
MODEL  1
REMARK PARENT N/A (Threading alignments from the templates are below the Z-score cut-off)
ATOM      1  N   SER A   1      42.569  50.922  58.455  1.00 63.91           N
ATOM      2  CA  SER A   1      41.764  50.629  59.663  1.00 63.91           C
ATOM      3  CB  SER A   1      42.689  50.372  60.865  1.00 63.91           C
ATOM      4  OG  SER A   1      43.411  51.552  61.197  1.00 63.91           O
ATOM      5  C   SER A   1      40.899  51.802  59.984  1.00 63.91           C
ATOM      6  O   SER A   1      39.739  51.651  60.364  1.00 63.91           O
ATOM      7  N   ALA A   2      41.455  53.015  59.817  1.00 30.27           N
ATOM      8  CA  ALA A   2      40.718  54.203  60.116  1.00 30.27           C
ATOM      9  CB  ALA A   2      41.363  55.076  61.206  1.00 30.27           C
ATOM     10  C   ALA A   2      40.671  55.026  58.875  1.00 30.27           C
ATOM     11  O   ALA A   2      41.464  54.839  57.954  1.00 30.27           O
ATOM     12  N   SER A   3      39.708  55.962  58.828  1.00 70.99           N
ATOM     13  CA  SER A   3      39.536  56.792  57.677  1.00 70.99           C
ATOM     14  CB  SER A   3      38.376  57.791  57.812  1.00 70.99           C
ATOM     15  OG  SER A   3      38.303  58.596  56.646  1.00 70.99           O
ATOM     16  C   SER A   3      40.771  57.599  57.500  1.00 70.99           C
ATOM     17  O   SER A   3      41.105  57.989  56.385  1.00 70.99           O
ATOM     18  N   ASN A   4      41.467  57.910  58.606  1.00 89.28           N
ATOM     19  CA  ASN A   4      42.648  58.701  58.483  1.00 89.28           C
ATOM     20  CB  ASN A   4      43.163  59.180  59.844  1.00 89.28           C
ATOM     21  CG  ASN A   4      43.988  60.413  59.549  1.00 89.28           C
ATOM     22  OD1 ASN A   4      45.101  60.329  59.030  1.00 89.28           O
ATOM     23  ND2 ASN A   4      43.409  61.602  59.860  1.00 89.28           N
ATOM     24  C   ASN A   4      43.724  57.901  57.811  1.00 89.28           C
ATOM     25  O   ASN A   4      44.395  58.388  56.903  1.00 89.28           O
ATOM     26  N   LEU A   5      43.885  56.627  58.218  1.00111.63           N
ATOM     27  CA  LEU A   5      44.975  55.825  57.742  1.00111.63           C
ATOM     28  CB  LEU A   5      45.061  54.446  58.421  1.00111.63           C
ATOM     29  CG  LEU A   5      45.424  54.505  59.919  1.00111.63           C
ATOM     30  CD1 LEU A   5      46.794  55.163  60.121  1.00111.63           C
ATOM     31  CD2 LEU A   5      44.321  55.156  60.763  1.00111.63           C
ATOM     32  C   LEU A   5      44.926  55.587  56.260  1.00111.63           C
ATOM     33  O   LEU A   5      45.932  55.788  55.583  1.00111.63           O
ATOM     34  N   LEU A   6      43.765  55.200  55.691  1.00128.57           N
ATOM     35  CA  LEU A   6      43.785  54.810  54.305  1.00128.57           C
ATOM     36  CB  LEU A   6      42.433  54.343  53.729  1.00128.57           C
ATOM     37  CG  LEU A   6      41.908  53.020  54.301  1.00128.57           C
ATOM     38  CD1 LEU A   6      41.610  53.146  55.798  1.00128.57           C
ATOM     39  CD2 LEU A   6      40.695  52.516  53.501  1.00128.57           C
ATOM     40  C   LEU A   6      44.246  55.927  53.423  1.00128.57           C
ATOM     41  O   LEU A   6      45.107  55.700  52.572  1.00128.57           O
ATOM     42  N   PRO A   7      43.743  57.123  53.546  1.00166.31           N
ATOM     43  CA  PRO A   7      44.214  58.135  52.649  1.00166.31           C
ATOM     44  CD  PRO A   7      42.364  57.354  53.939  1.00166.31           C
ATOM     45  CB  PRO A   7      43.244  59.306  52.786  1.00166.31           C
ATOM     46  CG  PRO A   7      41.925  58.622  53.188  1.00166.31           C
ATOM     47  C   PRO A   7      45.637  58.485  52.900  1.00166.31           C
ATOM     48  O   PRO A   7      46.347  58.794  51.943  1.00166.31           O
ATOM     49  N   MET A   8      46.081  58.433  54.169  1.00127.94           N
ATOM     50  CA  MET A   8      47.424  58.836  54.458  1.00127.94           C
ATOM     51  CB  MET A   8      47.741  58.883  55.960  1.00127.94           C
ATOM     52  CG  MET A   8      46.760  59.768  56.733  1.00127.94           C
ATOM     53  SD  MET A   8      46.361  61.360  55.942  1.00127.94           S
ATOM     54  CE  MET A   8      48.006  62.105  56.078  1.00127.94           C
ATOM     55  C   MET A   8      48.371  57.894  53.800  1.00127.94           C
ATOM     56  O   MET A   8      49.386  58.304  53.237  1.00127.94           O
ATOM     57  N   ILE A   9      48.064  56.584  53.845  1.00124.05           N
ATOM     58  CA  ILE A   9      48.908  55.596  53.244  1.00124.05           C
ATOM     59  CB  ILE A   9      48.530  54.190  53.625  1.00124.05           C
ATOM     60  CG2 ILE A   9      48.948  53.963  55.086  1.00124.05           C
ATOM     61  CG1 ILE A   9      47.048  53.924  53.316  1.00124.05           C
ATOM     62  CD1 ILE A   9      46.555  52.522  53.663  1.00124.05           C
ATOM     63  C   ILE A   9      48.929  55.793  51.759  1.00124.05           C
ATOM     64  O   ILE A   9      49.964  55.603  51.126  1.00124.05           O
ATOM     65  N   SER A  10      47.795  56.184  51.160  1.00 49.36           N
ATOM     66  CA  SER A  10      47.767  56.366  49.735  1.00 49.36           C
ATOM     67  CB  SER A  10      46.387  56.830  49.238  1.00 49.36           C
ATOM     68  OG  SER A  10      45.399  55.870  49.587  1.00 49.36           O
ATOM     69  C   SER A  10      48.776  57.413  49.366  1.00 49.36           C
ATOM     70  O   SER A  10      49.409  57.322  48.317  1.00 49.36           O
ATOM     71  N   SER A  11      48.914  58.467  50.195  1.00 98.01           N
ATOM     72  CA  SER A  11      49.865  59.519  49.951  1.00 98.01           C
ATOM     73  CB  SER A  11      49.504  60.818  50.693  1.00 98.01           C
ATOM     74  OG  SER A  11      49.549  60.616  52.099  1.00 98.01           O
ATOM     75  C   SER A  11      51.267  59.134  50.364  1.00 98.01           C
ATOM     76  O   SER A  11      52.239  59.684  49.842  1.00 98.01           O
ATOM     77  N   ASN A  12      51.401  58.186  51.319  1.00 89.46           N
ATOM     78  CA  ASN A  12      52.650  57.864  51.970  1.00 89.46           C
ATOM     79  CB  ASN A  12      52.430  56.902  53.159  1.00 89.46           C
ATOM     80  CG  ASN A  12      53.695  56.870  53.997  1.00 89.46           C
ATOM     81  OD1 ASN A  12      54.152  57.911  54.461  1.00 89.46           O
ATOM     82  ND2 ASN A  12      54.273  55.656  54.197  1.00 89.46           N
ATOM     83  C   ASN A  12      53.707  57.310  51.048  1.00 89.46           C
ATOM     84  O   ASN A  12      54.811  57.857  51.022  1.00 89.46           O
ATOM     85  N   PRO A  13      53.470  56.278  50.278  1.00100.36           N
ATOM     86  CA  PRO A  13      54.483  55.887  49.345  1.00100.36           C
ATOM     87  CD  PRO A  13      52.717  55.123  50.748  1.00100.36           C
ATOM     88  CB  PRO A  13      54.114  54.484  48.876  1.00100.36           C
ATOM     89  CG  PRO A  13      53.349  53.897  50.071  1.00100.36           C
ATOM     90  C   PRO A  13      54.436  56.926  48.275  1.00100.36           C
ATOM     91  O   PRO A  13      53.527  57.753  48.277  1.00100.36           O
ATOM     92  N   ALA A  14      55.437  56.938  47.388  1.00 71.81           N
ATOM     93  CA  ALA A  14      55.508  57.878  46.310  1.00 71.81           C
ATOM     94  CB  ALA A  14      54.164  58.057  45.586  1.00 71.81           C
ATOM     95  C   ALA A  14      55.926  59.211  46.857  1.00 71.81           C
ATOM     96  O   ALA A  14      56.750  59.898  46.254  1.00 71.81           O
ATOM     97  N   GLN A  15      55.398  59.606  48.033  1.00156.39           N
ATOM     98  CA  GLN A  15      55.797  60.844  48.639  1.00156.39           C
ATOM     99  CB  GLN A  15      54.833  61.259  49.760  1.00156.39           C
ATOM    100  CG  GLN A  15      54.786  62.762  50.014  1.00156.39           C
ATOM    101  CD  GLN A  15      53.747  63.353  49.064  1.00156.39           C
ATOM    102  OE1 GLN A  15      53.904  63.353  47.843  1.00156.39           O
ATOM    103  NE2 GLN A  15      52.641  63.881  49.649  1.00156.39           N
ATOM    104  C   GLN A  15      57.155  60.592  49.215  1.00156.39           C
ATOM    105  O   GLN A  15      58.044  61.443  49.173  1.00156.39           O
ATOM    106  N   PHE A  16      57.312  59.381  49.795  1.00 89.27           N
ATOM    107  CA  PHE A  16      58.551  58.884  50.324  1.00 89.27           C
ATOM    108  CB  PHE A  16      58.430  57.549  51.087  1.00 89.27           C
ATOM    109  CG  PHE A  16      58.190  57.818  52.531  1.00 89.27           C
ATOM    110  CD1 PHE A  16      56.993  58.315  52.993  1.00 89.27           C
ATOM    111  CD2 PHE A  16      59.196  57.547  53.428  1.00 89.27           C
ATOM    112  CE1 PHE A  16      56.817  58.536  54.338  1.00 89.27           C
ATOM    113  CE2 PHE A  16      59.022  57.766  54.773  1.00 89.27           C
ATOM    114  CZ  PHE A  16      57.832  58.278  55.227  1.00 89.27           C
ATOM    115  C   PHE A  16      59.496  58.659  49.191  1.00 89.27           C
ATOM    116  O   PHE A  16      60.703  58.835  49.343  1.00 89.27           O
ATOM    117  N   ALA A  17      58.981  58.204  48.034  1.00 35.35           N
ATOM    118  CA  ALA A  17      59.852  57.961  46.921  1.00 35.35           C
ATOM    119  CB  ALA A  17      59.107  57.404  45.696  1.00 35.35           C
ATOM    120  C   ALA A  17      60.480  59.255  46.501  1.00 35.35           C
ATOM    121  O   ALA A  17      61.694  59.334  46.327  1.00 35.35           O
ATOM    122  N   GLN A  18      59.666  60.323  46.373  1.00 42.20           N
ATOM    123  CA  GLN A  18      60.155  61.590  45.897  1.00 42.20           C
ATOM    124  CB  GLN A  18      59.039  62.638  45.720  1.00 42.20           C
ATOM    125  CG  GLN A  18      58.061  62.290  44.592  1.00 42.20           C
ATOM    126  CD  GLN A  18      57.008  63.385  44.515  1.00 42.20           C
ATOM    127  OE1 GLN A  18      55.992  63.348  45.203  1.00 42.20           O
ATOM    128  NE2 GLN A  18      57.262  64.397  43.642  1.00 42.20           N
ATOM    129  C   GLN A  18      61.150  62.133  46.870  1.00 42.20           C
ATOM    130  O   GLN A  18      62.173  62.695  46.479  1.00 42.20           O
ATOM    131  N   ALA A  19      60.876  61.975  48.174  1.00 33.20           N
ATOM    132  CA  ALA A  19      61.769  62.471  49.177  1.00 33.20           C
ATOM    133  CB  ALA A  19      61.229  62.238  50.598  1.00 33.20           C
ATOM    134  C   ALA A  19      63.087  61.760  49.048  1.00 33.20           C
ATOM    135  O   ALA A  19      64.143  62.371  49.197  1.00 33.20           O
ATOM    136  N   SER A  20      63.059  60.442  48.767  1.00 40.03           N
ATOM    137  CA  SER A  20      64.264  59.660  48.682  1.00 40.03           C
ATOM    138  CB  SER A  20      63.986  58.160  48.476  1.00 40.03           C
ATOM    139  OG  SER A  20      63.282  57.635  49.592  1.00 40.03           O
ATOM    140  C   SER A  20      65.112  60.129  47.535  1.00 40.03           C
ATOM    141  O   SER A  20      66.336  60.170  47.647  1.00 40.03           O
ATOM    142  N   LEU A  21      64.487  60.464  46.388  1.00 87.68           N
ATOM    143  CA  LEU A  21      65.222  60.914  45.235  1.00 87.68           C
ATOM    144  CB  LEU A  21      64.377  60.998  43.955  1.00 87.68           C
ATOM    145  CG  LEU A  21      64.118  59.622  43.305  1.00 87.68           C
ATOM    146  CD1 LEU A  21      63.306  58.683  44.210  1.00 87.68           C
ATOM    147  CD2 LEU A  21      63.508  59.784  41.907  1.00 87.68           C
ATOM    148  C   LEU A  21      65.849  62.245  45.504  1.00 87.68           C
ATOM    149  O   LEU A  21      66.990  62.491  45.117  1.00 87.68           O
ATOM    150  N   ALA A  22      65.115  63.147  46.181  1.00 38.70           N
ATOM    151  CA  ALA A  22      65.656  64.435  46.511  1.00 38.70           C
ATOM    152  CB  ALA A  22      64.667  65.320  47.287  1.00 38.70           C
ATOM    153  C   ALA A  22      66.835  64.178  47.400  1.00 38.70           C
ATOM    154  O   ALA A  22      67.838  64.886  47.352  1.00 38.70           O
ATOM    155  N   LYS A  23      66.698  63.165  48.274  1.00143.95           N
ATOM    156  CA  LYS A  23      67.689  62.674  49.188  1.00143.95           C
ATOM    157  CB  LYS A  23      67.127  61.771  50.305  1.00143.95           C
ATOM    158  CG  LYS A  23      68.155  61.498  51.408  1.00143.95           C
ATOM    159  CD  LYS A  23      67.560  61.007  52.724  1.00143.95           C
ATOM    160  CE  LYS A  23      66.825  59.674  52.625  1.00143.95           C
ATOM    161  NZ  LYS A  23      66.306  59.320  53.961  1.00143.95           N
ATOM    162  C   LYS A  23      68.764  61.917  48.455  1.00143.95           C
ATOM    163  O   LYS A  23      69.637  61.356  49.107  1.00143.95           O
ATOM    164  N   ALA A  24      68.569  61.590  47.158  1.00 74.35           N
ATOM    165  CA  ALA A  24      69.639  61.078  46.329  1.00 74.35           C
ATOM    166  CB  ALA A  24      69.120  60.332  45.091  1.00 74.35           C
ATOM    167  C   ALA A  24      70.521  62.198  45.837  1.00 74.35           C
ATOM    168  O   ALA A  24      71.746  62.147  45.923  1.00 74.35           O
ATOM    169  N   PHE A  25      69.866  63.256  45.305  1.00 76.86           N
ATOM    170  CA  PHE A  25      70.454  64.438  44.733  1.00 76.86           C
ATOM    171  CB  PHE A  25      69.368  65.394  44.190  1.00 76.86           C
ATOM    172  CG  PHE A  25      69.913  66.781  44.051  1.00 76.86           C
ATOM    173  CD1 PHE A  25      70.521  67.215  42.897  1.00 76.86           C
ATOM    174  CD2 PHE A  25      69.801  67.660  45.105  1.00 76.86           C
ATOM    175  CE1 PHE A  25      71.009  68.500  42.809  1.00 76.86           C
ATOM    176  CE2 PHE A  25      70.284  68.945  45.025  1.00 76.86           C
ATOM    177  CZ  PHE A  25      70.887  69.369  43.868  1.00 76.86           C
ATOM    178  C   PHE A  25      71.208  65.157  45.799  1.00 76.86           C
ATOM    179  O   PHE A  25      72.326  65.621  45.583  1.00 76.86           O
ATOM    180  N   ALA A  26      70.595  65.249  46.990  1.00 65.21           N
ATOM    181  CA  ALA A  26      71.158  65.969  48.096  1.00 65.21           C
ATOM    182  CB  ALA A  26      70.230  66.005  49.324  1.00 65.21           C
ATOM    183  C   ALA A  26      72.487  65.411  48.543  1.00 65.21           C
ATOM    184  O   ALA A  26      73.394  66.210  48.774  1.00 65.21           O
ATOM    185  N   PRO A  27      72.706  64.130  48.708  1.00105.74           N
ATOM    186  CA  PRO A  27      73.969  63.571  49.104  1.00105.74           C
ATOM    187  CD  PRO A  27      71.691  63.122  48.592  1.00105.74           C
ATOM    188  CB  PRO A  27      73.705  62.100  49.431  1.00105.74           C
ATOM    189  CG  PRO A  27      72.434  61.775  48.637  1.00105.74           C
ATOM    190  C   PRO A  27      74.936  63.754  47.984  1.00105.74           C
ATOM    191  O   PRO A  27      76.125  63.496  48.165  1.00105.74           O
ATOM    192  N   ARG A  28      74.449  64.052  46.772  1.00159.72           N
ATOM    193  CA  ARG A  28      75.395  64.354  45.749  1.00159.72           C
ATOM    194  CB  ARG A  28      74.768  64.349  44.348  1.00159.72           C
ATOM    195  CG  ARG A  28      74.099  63.012  44.008  1.00159.72           C
ATOM    196  CD  ARG A  28      74.960  61.780  44.310  1.00159.72           C
ATOM    197  NE  ARG A  28      74.756  61.421  45.743  1.00159.72           N
ATOM    198  CZ  ARG A  28      75.213  60.225  46.225  1.00159.72           C
ATOM    199  NH1 ARG A  28      75.850  59.354  45.393  1.00159.72           N
ATOM    200  NH2 ARG A  28      75.031  59.907  47.541  1.00159.72           N
ATOM    201  C   ARG A  28      75.957  65.718  46.030  1.00159.72           C
ATOM    202  O   ARG A  28      77.158  65.937  45.899  1.00159.72           O
ATOM    203  N   VAL A  29      75.064  66.680  46.372  1.00 81.41           N
ATOM    204  CA  VAL A  29      75.381  68.061  46.641  1.00 81.41           C
ATOM    205  CB  VAL A  29      74.217  68.980  46.403  1.00 81.41           C
ATOM    206  CG1 VAL A  29      73.891  68.935  44.902  1.00 81.41           C
ATOM    207  CG2 VAL A  29      73.044  68.569  47.308  1.00 81.41           C
ATOM    208  C   VAL A  29      75.957  68.381  48.004  1.00 81.41           C
ATOM    209  O   VAL A  29      76.884  69.183  48.091  1.00 81.41           O
ATOM    210  N   ALA A  30      75.459  67.781  49.112  1.00 65.02           N
ATOM    211  CA  ALA A  30      75.855  68.292  50.402  1.00 65.02           C
ATOM    212  CB  ALA A  30      74.799  69.215  51.032  1.00 65.02           C
ATOM    213  C   ALA A  30      76.129  67.206  51.402  1.00 65.02           C
ATOM    214  O   ALA A  30      76.210  66.024  51.074  1.00 65.02           O
ATOM    215  N   GLN A  31      76.322  67.643  52.669  1.00100.56           N
ATOM    216  CA  GLN A  31      76.650  66.819  53.799  1.00100.56           C
ATOM    217  CB  GLN A  31      76.942  67.643  55.058  1.00100.56           C
ATOM    218  CG  GLN A  31      77.288  66.779  56.263  1.00100.56           C
ATOM    219  CD  GLN A  31      77.406  67.699  57.463  1.00100.56           C
ATOM    220  OE1 GLN A  31      76.925  68.830  57.444  1.00100.56           O
ATOM    221  NE2 GLN A  31      78.062  67.197  58.543  1.00100.56           N
ATOM    222  C   GLN A  31      75.493  65.919  54.120  1.00100.56           C
ATOM    223  O   GLN A  31      74.365  66.165  53.696  1.00100.56           O
ATOM    224  N   GLY A  32      75.764  64.835  54.883  1.00 35.13           N
ATOM    225  CA  GLY A  32      74.766  63.846  55.184  1.00 35.13           C
ATOM    226  C   GLY A  32      73.637  64.444  55.960  1.00 35.13           C
ATOM    227  O   GLY A  32      72.473  64.257  55.606  1.00 35.13           O
ATOM    228  N   GLN A  33      73.951  65.204  57.025  1.00 89.45           N
ATOM    229  CA  GLN A  33      72.918  65.762  57.849  1.00 89.45           C
ATOM    230  CB  GLN A  33      73.440  66.493  59.096  1.00 89.45           C
ATOM    231  CG  GLN A  33      73.712  65.551  60.272  1.00 89.45           C
ATOM    232  CD  GLN A  33      74.763  64.523  59.878  1.00 89.45           C
ATOM    233  OE1 GLN A  33      75.605  64.759  59.013  1.00 89.45           O
ATOM    234  NE2 GLN A  33      74.706  63.333  60.536  1.00 89.45           N
ATOM    235  C   GLN A  33      72.115  66.723  57.041  1.00 89.45           C
ATOM    236  O   GLN A  33      70.903  66.830  57.206  1.00 89.45           O
ATOM    237  N   GLN A  34      72.782  67.466  56.149  1.00 60.49           N
ATOM    238  CA  GLN A  34      72.105  68.451  55.366  1.00 60.49           C
ATOM    239  CB  GLN A  34      73.106  69.278  54.550  1.00 60.49           C
ATOM    240  CG  GLN A  34      74.097  69.999  55.466  1.00 60.49           C
ATOM    241  CD  GLN A  34      75.170  70.641  54.608  1.00 60.49           C
ATOM    242  OE1 GLN A  34      76.358  70.541  54.911  1.00 60.49           O
ATOM    243  NE2 GLN A  34      74.742  71.325  53.516  1.00 60.49           N
ATOM    244  C   GLN A  34      71.124  67.802  54.434  1.00 60.49           C
ATOM    245  O   GLN A  34      69.984  68.248  54.325  1.00 60.49           O
ATOM    246  N   SER A  35      71.532  66.711  53.756  1.00 44.25           N
ATOM    247  CA  SER A  35      70.685  66.063  52.790  1.00 44.25           C
ATOM    248  CB  SER A  35      71.394  64.926  52.034  1.00 44.25           C
ATOM    249  OG  SER A  35      71.702  63.858  52.914  1.00 44.25           O
ATOM    250  C   SER A  35      69.500  65.474  53.488  1.00 44.25           C
ATOM    251  O   SER A  35      68.421  65.372  52.904  1.00 44.25           O
ATOM    252  N   VAL A  36      69.682  65.037  54.749  1.00102.72           N
ATOM    253  CA  VAL A  36      68.592  64.461  55.482  1.00102.72           C
ATOM    254  CB  VAL A  36      68.983  63.744  56.747  1.00102.72           C
ATOM    255  CG1 VAL A  36      69.254  64.752  57.871  1.00102.72           C
ATOM    256  CG2 VAL A  36      67.866  62.743  57.077  1.00102.72           C
ATOM    257  C   VAL A  36      67.589  65.523  55.818  1.00102.72           C
ATOM    258  O   VAL A  36      66.391  65.253  55.864  1.00102.72           O
ATOM    259  N   LEU A  37      68.052  66.757  56.106  1.00 94.47           N
ATOM    260  CA  LEU A  37      67.146  67.824  56.431  1.00 94.47           C
ATOM    261  CB  LEU A  37      67.885  69.120  56.837  1.00 94.47           C
ATOM    262  CG  LEU A  37      66.984  70.320  57.209  1.00 94.47           C
ATOM    263  CD1 LEU A  37      66.301  70.952  55.983  1.00 94.47           C
ATOM    264  CD2 LEU A  37      65.986  69.938  58.311  1.00 94.47           C
ATOM    265  C   LEU A  37      66.301  68.108  55.229  1.00 94.47           C
ATOM    266  O   LEU A  37      65.084  68.264  55.334  1.00 94.47           O
ATOM    267  N   SER A  38      66.931  68.163  54.038  1.00 82.07           N
ATOM    268  CA  SER A  38      66.259  68.467  52.803  1.00 82.07           C
ATOM    269  CB  SER A  38      67.224  68.491  51.611  1.00 82.07           C
ATOM    270  OG  SER A  38      68.256  69.437  51.837  1.00 82.07           O
ATOM    271  C   SER A  38      65.278  67.376  52.514  1.00 82.07           C
ATOM    272  O   SER A  38      64.223  67.612  51.928  1.00 82.07           O
ATOM    273  N   PHE A  39      65.640  66.138  52.889  1.00 71.84           N
ATOM    274  CA  PHE A  39      64.830  64.969  52.709  1.00 71.84           C
ATOM    275  CB  PHE A  39      65.590  63.713  53.177  1.00 71.84           C
ATOM    276  CG  PHE A  39      64.645  62.583  53.403  1.00 71.84           C
ATOM    277  CD1 PHE A  39      64.061  61.909  52.356  1.00 71.84           C
ATOM    278  CD2 PHE A  39      64.372  62.182  54.691  1.00 71.84           C
ATOM    279  CE1 PHE A  39      63.197  60.869  52.602  1.00 71.84           C
ATOM    280  CE2 PHE A  39      63.508  61.142  54.942  1.00 71.84           C
ATOM    281  CZ  PHE A  39      62.920  60.481  53.892  1.00 71.84           C
ATOM    282  C   PHE A  39      63.573  65.093  53.510  1.00 71.84           C
ATOM    283  O   PHE A  39      62.474  64.885  52.995  1.00 71.84           O
ATOM    284  N   GLU A  40      63.704  65.452  54.799  1.00 76.90           N
ATOM    285  CA  GLU A  40      62.572  65.543  55.674  1.00 76.90           C
ATOM    286  CB  GLU A  40      62.974  65.838  57.132  1.00 76.90           C
ATOM    287  CG  GLU A  40      63.781  64.713  57.789  1.00 76.90           C
ATOM    288  CD  GLU A  40      62.842  63.542  58.043  1.00 76.90           C
ATOM    289  OE1 GLU A  40      61.600  63.747  57.968  1.00 76.90           O
ATOM    290  OE2 GLU A  40      63.355  62.424  58.321  1.00 76.90           O
ATOM    291  C   GLU A  40      61.682  66.657  55.213  1.00 76.90           C
ATOM    292  O   GLU A  40      60.458  66.539  55.244  1.00 76.90           O
ATOM    293  N   ALA A  41      62.287  67.781  54.785  1.00 30.35           N
ATOM    294  CA  ALA A  41      61.553  68.928  54.340  1.00 30.35           C
ATOM    295  CB  ALA A  41      62.457  70.120  53.987  1.00 30.35           C
ATOM    296  C   ALA A  41      60.768  68.574  53.116  1.00 30.35           C
ATOM    297  O   ALA A  41      59.636  69.020  52.958  1.00 30.35           O
ATOM    298  N   MET A  42      61.369  67.794  52.193  1.00 83.24           N
ATOM    299  CA  MET A  42      60.701  67.393  50.985  1.00 83.24           C
ATOM    300  CB  MET A  42      61.618  66.602  50.033  1.00 83.24           C
ATOM    301  CG  MET A  42      60.983  66.275  48.678  1.00 83.24           C
ATOM    302  SD  MET A  42      60.924  67.669  47.512  1.00 83.24           S
ATOM    303  CE  MET A  42      59.819  68.714  48.501  1.00 83.24           C
ATOM    304  C   MET A  42      59.553  66.490  51.315  1.00 83.24           C
ATOM    305  O   MET A  42      58.467  66.621  50.759  1.00 83.24           O
ATOM    306  N   LEU A  43      59.760  65.541  52.246  1.00117.18           N
ATOM    307  CA  LEU A  43      58.732  64.588  52.536  1.00117.18           C
ATOM    308  CB  LEU A  43      59.195  63.555  53.582  1.00117.18           C
ATOM    309  CG  LEU A  43      58.324  62.286  53.697  1.00117.18           C
ATOM    310  CD1 LEU A  43      58.812  61.399  54.856  1.00117.18           C
ATOM    311  CD2 LEU A  43      56.820  62.585  53.763  1.00117.18           C
ATOM    312  C   LEU A  43      57.560  65.349  53.079  1.00117.18           C
ATOM    313  O   LEU A  43      56.424  65.148  52.652  1.00117.18           O
ATOM    314  N   SER A  44      57.817  66.276  54.020  1.00 90.67           N
ATOM    315  CA  SER A  44      56.774  67.044  54.630  1.00 90.67           C
ATOM    316  CB  SER A  44      57.260  67.880  55.829  1.00 90.67           C
ATOM    317  OG  SER A  44      58.279  68.780  55.425  1.00 90.67           O
ATOM    318  C   SER A  44      56.135  67.947  53.616  1.00 90.67           C
ATOM    319  O   SER A  44      54.917  68.109  53.621  1.00 90.67           O
ATOM    320  N   THR A  45      56.929  68.555  52.711  1.00 39.54           N
ATOM    321  CA  THR A  45      56.378  69.480  51.755  1.00 39.54           C
ATOM    322  CB  THR A  45      57.413  70.153  50.903  1.00 39.54           C
ATOM    323  OG1 THR A  45      58.326  70.877  51.715  1.00 39.54           O
ATOM    324  CG2 THR A  45      56.690  71.105  49.933  1.00 39.54           C
ATOM    325  C   THR A  45      55.435  68.785  50.821  1.00 39.54           C
ATOM    326  O   THR A  45      54.318  69.251  50.605  1.00 39.54           O
ATOM    327  N   ASN A  46      55.850  67.628  50.264  1.00146.63           N
ATOM    328  CA  ASN A  46      55.047  66.931  49.295  1.00146.63           C
ATOM    329  CB  ASN A  46      55.650  65.588  48.848  1.00146.63           C
ATOM    330  CG  ASN A  46      56.844  65.790  47.943  1.00146.63           C
ATOM    331  OD1 ASN A  46      57.048  65.023  47.006  1.00146.63           O
ATOM    332  ND2 ASN A  46      57.663  66.831  48.238  1.00146.63           N
ATOM    333  C   ASN A  46      53.761  66.571  49.951  1.00146.63           C
ATOM    334  O   ASN A  46      52.692  66.709  49.360  1.00146.63           O
ATOM    335  N   MET A  47      53.838  66.101  51.208  1.00 52.02           N
ATOM    336  CA  MET A  47      52.658  65.720  51.919  1.00 52.02           C
ATOM    337  CB  MET A  47      52.937  65.208  53.342  1.00 52.02           C
ATOM    338  CG  MET A  47      53.474  63.779  53.370  1.00 52.02           C
ATOM    339  SD  MET A  47      52.233  62.537  52.894  1.00 52.02           S
ATOM    340  CE  MET A  47      53.284  61.097  53.232  1.00 52.02           C
ATOM    341  C   MET A  47      51.752  66.908  52.050  1.00 52.02           C
ATOM    342  O   MET A  47      50.545  66.778  51.858  1.00 52.02           O
ATOM    343  N   LEU A  48      52.306  68.097  52.363  1.00 47.86           N
ATOM    344  CA  LEU A  48      51.508  69.284  52.561  1.00 47.86           C
ATOM    345  CB  LEU A  48      52.342  70.523  52.942  1.00 47.86           C
ATOM    346  CG  LEU A  48      52.970  70.450  54.340  1.00 47.86           C
ATOM    347  CD1 LEU A  48      53.755  71.731  54.666  1.00 47.86           C
ATOM    348  CD2 LEU A  48      51.903  70.128  55.394  1.00 47.86           C
ATOM    349  C   LEU A  48      50.798  69.660  51.298  1.00 47.86           C
ATOM    350  O   LEU A  48      49.616  70.000  51.322  1.00 47.86           O
ATOM    351  N   ASP A  49      51.507  69.589  50.157  1.00 51.03           N
ATOM    352  CA  ASP A  49      50.964  70.007  48.896  1.00 51.03           C
ATOM    353  CB  ASP A  49      51.934  69.747  47.727  1.00 51.03           C
ATOM    354  CG  ASP A  49      53.155  70.649  47.863  1.00 51.03           C
ATOM    355  OD1 ASP A  49      53.112  71.598  48.692  1.00 51.03           O
ATOM    356  OD2 ASP A  49      54.149  70.399  47.132  1.00 51.03           O
ATOM    357  C   ASP A  49      49.746  69.182  48.632  1.00 51.03           C
ATOM    358  O   ASP A  49      48.740  69.686  48.135  1.00 51.03           O
ATOM    359  N   ARG A  50      49.846  67.869  48.902  1.00171.55           N
ATOM    360  CA  ARG A  50      48.773  66.927  48.752  1.00171.55           C
ATOM    361  CB  ARG A  50      49.237  65.461  48.852  1.00171.55           C
ATOM    362  CG  ARG A  50      49.958  64.880  47.633  1.00171.55           C
ATOM    363  CD  ARG A  50      51.305  65.521  47.306  1.00171.55           C
ATOM    364  NE  ARG A  50      51.026  66.759  46.534  1.00171.55           N
ATOM    365  CZ  ARG A  50      51.961  67.249  45.668  1.00171.55           C
ATOM    366  NH1 ARG A  50      53.166  66.621  45.538  1.00171.55           N
ATOM    367  NH2 ARG A  50      51.684  68.361  44.930  1.00171.55           N
ATOM    368  C   ARG A  50      47.732  67.069  49.828  1.00171.55           C
ATOM    369  O   ARG A  50      46.555  66.828  49.563  1.00171.55           O
ATOM    370  N   ILE A  51      48.118  67.402  51.083  1.00138.82           N
ATOM    371  CA  ILE A  51      47.103  67.290  52.093  1.00138.82           C
ATOM    372  CB  ILE A  51      47.408  66.211  53.094  1.00138.82           C
ATOM    373  CG2 ILE A  51      46.283  66.203  54.143  1.00138.82           C
ATOM    374  CG1 ILE A  51      47.592  64.857  52.388  1.00138.82           C
ATOM    375  CD1 ILE A  51      46.359  64.396  51.611  1.00138.82           C
ATOM    376  C   ILE A  51      46.854  68.537  52.891  1.00138.82           C
ATOM    377  O   ILE A  51      47.567  68.811  53.857  1.00138.82           O
ATOM    378  N   GLY A  52      45.832  69.312  52.456  1.00100.25           N
ATOM    379  CA  GLY A  52      45.142  70.373  53.145  1.00100.25           C
ATOM    380  C   GLY A  52      45.962  70.991  54.202  1.00100.25           C
ATOM    381  O   GLY A  52      45.516  70.857  55.339  1.00100.25           O
ATOM    382  N   PRO A  53      46.978  71.773  53.837  1.00161.02           N
ATOM    383  CA  PRO A  53      48.106  72.126  54.682  1.00161.02           C
ATOM    384  CD  PRO A  53      46.708  72.817  52.860  1.00161.02           C
ATOM    385  CB  PRO A  53      48.433  73.586  54.382  1.00161.02           C
ATOM    386  CG  PRO A  53      47.889  73.796  52.959  1.00161.02           C
ATOM    387  C   PRO A  53      47.865  71.855  56.117  1.00161.02           C
ATOM    388  O   PRO A  53      47.651  72.765  56.917  1.00161.02           O
ATOM    389  N   LEU A  54      47.884  70.537  56.400  1.00135.24           N
ATOM    390  CA  LEU A  54      47.548  69.963  57.658  1.00135.24           C
ATOM    391  CB  LEU A  54      47.428  68.428  57.557  1.00135.24           C
ATOM    392  CG  LEU A  54      46.852  67.717  58.798  1.00135.24           C
ATOM    393  CD1 LEU A  54      47.784  67.809  60.017  1.00135.24           C
ATOM    394  CD2 LEU A  54      45.424  68.202  59.092  1.00135.24           C
ATOM    395  C   LEU A  54      48.605  70.288  58.655  1.00135.24           C
ATOM    396  O   LEU A  54      48.310  70.856  59.705  1.00135.24           O
ATOM    397  N   ALA A  55      49.873  69.967  58.318  1.00 55.02           N
ATOM    398  CA  ALA A  55      50.967  70.148  59.224  1.00 55.02           C
ATOM    399  CB  ALA A  55      50.638  69.807  60.689  1.00 55.02           C
ATOM    400  C   ALA A  55      52.054  69.204  58.805  1.00 55.02           C
ATOM    401  O   ALA A  55      52.024  68.658  57.703  1.00 55.02           O
ATOM    402  N   SER A  56      53.047  69.002  59.699  1.00 57.54           N
ATOM    403  CA  SER A  56      54.196  68.163  59.482  1.00 57.54           C
ATOM    404  CB  SER A  56      55.317  68.398  60.509  1.00 57.54           C
ATOM    405  OG  SER A  56      55.764  69.743  60.445  1.00 57.54           O
ATOM    406  C   SER A  56      53.791  66.727  59.605  1.00 57.54           C
ATOM    407  O   SER A  56      52.607  66.410  59.682  1.00 57.54           O
ATOM    408  N   ARG A  57      54.788  65.818  59.533  1.00128.31           N
ATOM    409  CA  ARG A  57      54.592  64.396  59.655  1.00128.31           C
ATOM    410  CB  ARG A  57      55.892  63.622  59.384  1.00128.31           C
ATOM    411  CG  ARG A  57      56.405  63.792  57.954  1.00128.31           C
ATOM    412  CD  ARG A  57      56.330  62.521  57.104  1.00128.31           C
ATOM    413  NE  ARG A  57      54.898  62.134  56.959  1.00128.31           N
ATOM    414  CZ  ARG A  57      54.459  60.930  57.440  1.00128.31           C
ATOM    415  NH1 ARG A  57      55.335  60.080  58.051  1.00128.31           N
ATOM    416  NH2 ARG A  57      53.151  60.574  57.301  1.00128.31           N
ATOM    417  C   ARG A  57      54.153  64.052  61.048  1.00128.31           C
ATOM    418  O   ARG A  57      53.198  63.301  61.238  1.00128.31           O
ATOM    419  N   GLU A  58      54.828  64.624  62.062  1.00 82.83           N
ATOM    420  CA  GLU A  58      54.585  64.300  63.443  1.00 82.83           C
ATOM    421  CB  GLU A  58      55.571  65.008  64.385  1.00 82.83           C
ATOM    422  CG  GLU A  58      56.991  64.446  64.296  1.00 82.83           C
ATOM    423  CD  GLU A  58      57.530  64.711  62.897  1.00 82.83           C
ATOM    424  OE1 GLU A  58      57.185  65.773  62.313  1.00 82.83           O
ATOM    425  OE2 GLU A  58      58.289  63.842  62.391  1.00 82.83           O
ATOM    426  C   GLU A  58      53.198  64.707  63.830  1.00 82.83           C
ATOM    427  O   GLU A  58      52.535  64.024  64.610  1.00 82.83           O
ATOM    428  N   ASP A  59      52.744  65.854  63.300  1.00 60.14           N
ATOM    429  CA  ASP A  59      51.458  66.440  63.560  1.00 60.14           C
ATOM    430  CB  ASP A  59      51.330  67.824  62.902  1.00 60.14           C
ATOM    431  CG  ASP A  59      52.350  68.752  63.545  1.00 60.14           C
ATOM    432  OD1 ASP A  59      52.379  68.829  64.804  1.00 60.14           O
ATOM    433  OD2 ASP A  59      53.128  69.385  62.784  1.00 60.14           O
ATOM    434  C   ASP A  59      50.374  65.585  62.971  1.00 60.14           C
ATOM    435  O   ASP A  59      49.239  65.602  63.446  1.00 60.14           O
ATOM    436  N   LEU A  60      50.713  64.832  61.905  1.00 89.62           N
ATOM    437  CA  LEU A  60      49.800  64.071  61.092  1.00 89.62           C
ATOM    438  CB  LEU A  60      50.538  63.423  59.901  1.00 89.62           C
ATOM    439  CG  LEU A  60      49.629  62.890  58.785  1.00 89.62           C
ATOM    440  CD1 LEU A  60      48.822  64.038  58.151  1.00 89.62           C
ATOM    441  CD2 LEU A  60      50.445  62.097  57.748  1.00 89.62           C
ATOM    442  C   LEU A  60      49.103  63.012  61.910  1.00 89.62           C
ATOM    443  O   LEU A  60      49.642  62.426  62.853  1.00 89.62           O
ATOM    444  N   PRO A  61      47.868  62.793  61.539  1.00126.81           N
ATOM    445  CA  PRO A  61      46.956  61.897  62.215  1.00126.81           C
ATOM    446  CD  PRO A  61      47.165  63.817  60.785  1.00126.81           C
ATOM    447  CB  PRO A  61      45.553  62.310  61.759  1.00126.81           C
ATOM    448  CG  PRO A  61      45.782  63.215  60.534  1.00126.81           C
ATOM    449  C   PRO A  61      47.192  60.406  62.155  1.00126.81           C
ATOM    450  O   PRO A  61      46.394  59.725  62.801  1.00126.81           O
ATOM    451  N   PRO A  62      48.084  59.817  61.388  1.00125.08           N
ATOM    452  CA  PRO A  62      48.307  58.395  61.520  1.00125.08           C
ATOM    453  CD  PRO A  62      48.411  60.305  60.061  1.00125.08           C
ATOM    454  CB  PRO A  62      48.820  57.918  60.157  1.00125.08           C
ATOM    455  CG  PRO A  62      49.303  59.204  59.460  1.00125.08           C
ATOM    456  C   PRO A  62      49.246  58.096  62.660  1.00125.08           C
ATOM    457  O   PRO A  62      50.453  58.198  62.456  1.00125.08           O
ATOM    458  N   PRO A  63      48.777  57.670  63.800  1.00 81.06           N
ATOM    459  CA  PRO A  63      49.612  57.417  64.946  1.00 81.06           C
ATOM    460  CD  PRO A  63      47.442  57.118  63.943  1.00 81.06           C
ATOM    461  CB  PRO A  63      48.642  57.000  66.049  1.00 81.06           C
ATOM    462  CG  PRO A  63      47.482  56.344  65.273  1.00 81.06           C
ATOM    463  C   PRO A  63      50.641  56.352  64.711  1.00 81.06           C
ATOM    464  O   PRO A  63      51.757  56.481  65.209  1.00 81.06           O
ATOM    465  N   ASP A  64      50.268  55.271  63.997  1.00 53.90           N
ATOM    466  CA  ASP A  64      51.143  54.157  63.773  1.00 53.90           C
ATOM    467  CB  ASP A  64      50.411  52.950  63.152  1.00 53.90           C
ATOM    468  CG  ASP A  64      49.825  53.339  61.798  1.00 53.90           C
ATOM    469  OD1 ASP A  64      49.237  54.450  61.695  1.00 53.90           O
ATOM    470  OD2 ASP A  64      49.958  52.524  60.846  1.00 53.90           O
ATOM    471  C   ASP A  64      52.272  54.538  62.870  1.00 53.90           C
ATOM    472  O   ASP A  64      53.422  54.167  63.108  1.00 53.90           O
ATOM    473  N   ALA A  65      51.970  55.286  61.796  1.00 36.44           N
ATOM    474  CA  ALA A  65      52.970  55.655  60.840  1.00 36.44           C
ATOM    475  CB  ALA A  65      52.388  56.407  59.633  1.00 36.44           C
ATOM    476  C   ALA A  65      53.981  56.542  61.486  1.00 36.44           C
ATOM    477  O   ALA A  65      55.174  56.417  61.248  1.00 36.44           O
ATOM    478  N   GLU A  66      53.511  57.483  62.322  1.00107.49           N
ATOM    479  CA  GLU A  66      54.423  58.395  62.936  1.00107.49           C
ATOM    480  CB  GLU A  66      53.716  59.554  63.655  1.00107.49           C
ATOM    481  CG  GLU A  66      52.843  60.371  62.694  1.00107.49           C
ATOM    482  CD  GLU A  66      53.590  60.541  61.374  1.00107.49           C
ATOM    483  OE1 GLU A  66      54.817  60.830  61.408  1.00107.49           O
ATOM    484  OE2 GLU A  66      52.935  60.386  60.309  1.00107.49           O
ATOM    485  C   GLU A  66      55.297  57.648  63.896  1.00107.49           C
ATOM    486  O   GLU A  66      56.483  57.944  64.022  1.00107.49           O
ATOM    487  N   SER A  67      54.733  56.653  64.605  1.00 29.25           N
ATOM    488  CA  SER A  67      55.493  55.908  65.565  1.00 29.25           C
ATOM    489  CB  SER A  67      54.630  54.902  66.345  1.00 29.25           C
ATOM    490  OG  SER A  67      53.643  55.591  67.099  1.00 29.25           O
ATOM    491  C   SER A  67      56.552  55.134  64.848  1.00 29.25           C
ATOM    492  O   SER A  67      57.682  55.031  65.325  1.00 29.25           O
ATOM    493  N   THR A  68      56.211  54.573  63.669  1.00102.18           N
ATOM    494  CA  THR A  68      57.157  53.757  62.958  1.00102.18           C
ATOM    495  CB  THR A  68      56.589  53.044  61.755  1.00102.18           C
ATOM    496  OG1 THR A  68      57.487  52.020  61.355  1.00102.18           O
ATOM    497  CG2 THR A  68      56.369  54.027  60.591  1.00102.18           C
ATOM    498  C   THR A  68      58.313  54.596  62.515  1.00102.18           C
ATOM    499  O   THR A  68      59.466  54.188  62.637  1.00102.18           O
ATOM    500  N   LEU A  69      58.028  55.812  62.013  1.00100.54           N
ATOM    501  CA  LEU A  69      59.026  56.700  61.485  1.00100.54           C
ATOM    502  CB  LEU A  69      58.365  57.965  60.886  1.00100.54           C
ATOM    503  CG  LEU A  69      59.281  58.987  60.173  1.00100.54           C
ATOM    504  CD1 LEU A  69      58.431  60.090  59.516  1.00100.54           C
ATOM    505  CD2 LEU A  69      60.359  59.579  61.097  1.00100.54           C
ATOM    506  C   LEU A  69      59.970  57.076  62.583  1.00100.54           C
ATOM    507  O   LEU A  69      61.184  57.100  62.386  1.00100.54           O
ATOM    508  N   GLU A  70      59.440  57.370  63.786  1.00 38.79           N
ATOM    509  CA  GLU A  70      60.308  57.781  64.846  1.00 38.79           C
ATOM    510  CB  GLU A  70      59.581  58.236  66.123  1.00 38.79           C
ATOM    511  CG  GLU A  70      60.545  58.874  67.127  1.00 38.79           C
ATOM    512  CD  GLU A  70      59.733  59.550  68.222  1.00 38.79           C
ATOM    513  OE1 GLU A  70      58.789  60.309  67.876  1.00 38.79           O
ATOM    514  OE2 GLU A  70      60.047  59.315  69.419  1.00 38.79           O
ATOM    515  C   GLU A  70      61.220  56.649  65.201  1.00 38.79           C
ATOM    516  O   GLU A  70      62.388  56.870  65.511  1.00 38.79           O
ATOM    517  N   ASP A  71      60.709  55.403  65.163  1.00 44.89           N
ATOM    518  CA  ASP A  71      61.488  54.246  65.516  1.00 44.89           C
ATOM    519  CB  ASP A  71      60.659  52.952  65.518  1.00 44.89           C
ATOM    520  CG  ASP A  71      61.552  51.830  66.023  1.00 44.89           C
ATOM    521  OD1 ASP A  71      62.459  51.405  65.259  1.00 44.89           O
ATOM    522  OD2 ASP A  71      61.335  51.378  67.179  1.00 44.89           O
ATOM    523  C   ASP A  71      62.613  54.075  64.540  1.00 44.89           C
ATOM    524  O   ASP A  71      63.714  53.673  64.915  1.00 44.89           O
ATOM    525  N   LEU A  72      62.363  54.373  63.251  1.00 52.64           N
ATOM    526  CA  LEU A  72      63.375  54.229  62.243  1.00 52.64           C
ATOM    527  CB  LEU A  72      62.887  54.683  60.853  1.00 52.64           C
ATOM    528  CG  LEU A  72      61.636  53.939  60.342  1.00 52.64           C
ATOM    529  CD1 LEU A  72      61.253  54.405  58.927  1.00 52.64           C
ATOM    530  CD2 LEU A  72      61.794  52.415  60.450  1.00 52.64           C
ATOM    531  C   LEU A  72      64.489  55.151  62.625  1.00 52.64           C
ATOM    532  O   LEU A  72      65.665  54.795  62.560  1.00 52.64           O
ATOM    533  N   GLN A  73      64.118  56.365  63.069  1.00130.17           N
ATOM    534  CA  GLN A  73      65.040  57.396  63.453  1.00130.17           C
ATOM    535  CB  GLN A  73      64.339  58.706  63.863  1.00130.17           C
ATOM    536  CG  GLN A  73      63.530  59.373  62.744  1.00130.17           C
ATOM    537  CD  GLN A  73      64.497  59.962  61.724  1.00130.17           C
ATOM    538  OE1 GLN A  73      65.500  59.340  61.383  1.00130.17           O
ATOM    539  NE2 GLN A  73      64.191  61.190  61.225  1.00130.17           N
ATOM    540  C   GLN A  73      65.826  56.927  64.645  1.00130.17           C
ATOM    541  O   GLN A  73      66.983  57.302  64.818  1.00130.17           O
ATOM    542  N   LYS A  74      65.193  56.121  65.518  1.00129.73           N
ATOM    543  CA  LYS A  74      65.771  55.597  66.730  1.00129.73           C
ATOM    544  CB  LYS A  74      64.767  54.724  67.495  1.00129.73           C
ATOM    545  CG  LYS A  74      65.321  54.134  68.787  1.00129.73           C
ATOM    546  CD  LYS A  74      64.271  53.362  69.580  1.00129.73           C
ATOM    547  CE  LYS A  74      63.410  52.470  68.686  1.00129.73           C
ATOM    548  NZ  LYS A  74      64.259  51.808  67.670  1.00129.73           N
ATOM    549  C   LYS A  74      66.934  54.717  66.404  1.00129.73           C
ATOM    550  O   LYS A  74      67.923  54.687  67.136  1.00129.73           O
ATOM    551  N   ASP A  75      66.808  53.953  65.302  1.00147.67           N
ATOM    552  CA  ASP A  75      67.729  53.028  64.685  1.00147.67           C
ATOM    553  CB  ASP A  75      67.034  52.004  63.773  1.00147.67           C
ATOM    554  CG  ASP A  75      66.203  51.054  64.615  1.00147.67           C
ATOM    555  OD1 ASP A  75      66.616  50.748  65.765  1.00147.67           O
ATOM    556  OD2 ASP A  75      65.132  50.624  64.109  1.00147.67           O
ATOM    557  C   ASP A  75      68.755  53.704  63.792  1.00147.67           C
ATOM    558  O   ASP A  75      69.450  52.968  63.090  1.00147.67           O
ATOM    559  N   PRO A  76      68.888  55.009  63.724  1.00124.24           N
ATOM    560  CA  PRO A  76      69.495  55.646  62.585  1.00124.24           C
ATOM    561  CD  PRO A  76      69.320  55.723  64.922  1.00124.24           C
ATOM    562  CB  PRO A  76      69.769  57.086  62.995  1.00124.24           C
ATOM    563  CG  PRO A  76      70.161  56.924  64.464  1.00124.24           C
ATOM    564  C   PRO A  76      70.722  55.090  61.945  1.00124.24           C
ATOM    565  O   PRO A  76      71.773  54.968  62.575  1.00124.24           O
ATOM    566  N   LEU A  77      70.559  54.758  60.658  1.00 93.57           N
ATOM    567  CA  LEU A  77      71.580  54.422  59.726  1.00 93.57           C
ATOM    568  CB  LEU A  77      70.988  53.858  58.428  1.00 93.57           C
ATOM    569  CG  LEU A  77      72.035  53.465  57.379  1.00 93.57           C
ATOM    570  CD1 LEU A  77      72.928  52.319  57.881  1.00 93.57           C
ATOM    571  CD2 LEU A  77      71.360  53.147  56.041  1.00 93.57           C
ATOM    572  C   LEU A  77      72.205  55.751  59.449  1.00 93.57           C
ATOM    573  O   LEU A  77      73.307  55.868  58.914  1.00 93.57           O
ATOM    574  N   ALA A  78      71.428  56.794  59.788  1.00 73.78           N
ATOM    575  CA  ALA A  78      71.692  58.192  59.621  1.00 73.78           C
ATOM    576  CB  ALA A  78      73.165  58.566  59.874  1.00 73.78           C
ATOM    577  C   ALA A  78      71.361  58.541  58.208  1.00 73.78           C
ATOM    578  O   ALA A  78      70.817  59.615  57.950  1.00 73.78           O
ATOM    579  N   LEU A  79      71.645  57.635  57.252  1.00107.16           N
ATOM    580  CA  LEU A  79      71.237  57.842  55.889  1.00107.16           C
ATOM    581  CB  LEU A  79      71.930  56.888  54.900  1.00107.16           C
ATOM    582  CG  LEU A  79      73.443  57.136  54.758  1.00107.16           C
ATOM    583  CD1 LEU A  79      74.198  56.817  56.058  1.00107.16           C
ATOM    584  CD2 LEU A  79      74.009  56.401  53.533  1.00107.16           C
ATOM    585  C   LEU A  79      69.756  57.599  55.803  1.00107.16           C
ATOM    586  O   LEU A  79      69.020  58.348  55.162  1.00107.16           O
ATOM    587  N   LEU A  80      69.319  56.518  56.492  1.00120.63           N
ATOM    588  CA  LEU A  80      67.983  55.979  56.625  1.00120.63           C
ATOM    589  CB  LEU A  80      66.912  57.008  57.019  1.00120.63           C
ATOM    590  CG  LEU A  80      67.091  57.616  58.416  1.00120.63           C
ATOM    591  CD1 LEU A  80      65.789  58.292  58.867  1.00120.63           C
ATOM    592  CD2 LEU A  80      67.638  56.596  59.422  1.00120.63           C
ATOM    593  C   LEU A  80      67.398  55.238  55.433  1.00120.63           C
ATOM    594  O   LEU A  80      66.282  54.759  55.615  1.00120.63           O
ATOM    595  N   PRO A  81      67.957  55.035  54.253  1.00184.95           N
ATOM    596  CA  PRO A  81      67.232  54.385  53.188  1.00184.95           C
ATOM    597  CD  PRO A  81      69.339  55.297  53.887  1.00184.95           C
ATOM    598  CB  PRO A  81      68.193  54.313  51.998  1.00184.95           C
ATOM    599  CG  PRO A  81      69.329  55.288  52.351  1.00184.95           C
ATOM    600  C   PRO A  81      66.676  53.022  53.489  1.00184.95           C
ATOM    601  O   PRO A  81      65.515  52.804  53.139  1.00184.95           O
ATOM    602  N   PRO A  82      67.413  52.096  54.063  1.00 75.63           N
ATOM    603  CA  PRO A  82      66.943  50.758  54.317  1.00 75.63           C
ATOM    604  CD  PRO A  82      68.780  52.302  54.509  1.00 75.63           C
ATOM    605  CB  PRO A  82      68.162  49.981  54.822  1.00 75.63           C
ATOM    606  CG  PRO A  82      69.093  51.073  55.379  1.00 75.63           C
ATOM    607  C   PRO A  82      65.795  50.721  55.273  1.00 75.63           C
ATOM    608  O   PRO A  82      64.916  49.876  55.114  1.00 75.63           O
ATOM    609  N   HIS A  83      65.798  51.609  56.285  1.00 54.63           N
ATOM    610  CA  HIS A  83      64.756  51.663  57.268  1.00 54.63           C
ATOM    611  ND1 HIS A  83      67.540  52.216  58.804  1.00 54.63           N
ATOM    612  CG  HIS A  83      66.226  52.291  59.226  1.00 54.63           C
ATOM    613  CB  HIS A  83      65.075  52.699  58.361  1.00 54.63           C
ATOM    614  NE2 HIS A  83      67.529  51.610  60.942  1.00 54.63           N
ATOM    615  CD2 HIS A  83      66.246  51.918  60.535  1.00 54.63           C
ATOM    616  CE1 HIS A  83      68.272  51.803  59.864  1.00 54.63           C
ATOM    617  C   HIS A  83      63.502  52.091  56.585  1.00 54.63           C
ATOM    618  O   HIS A  83      62.428  51.538  56.817  1.00 54.63           O
ATOM    619  N   MET A  84      63.629  53.098  55.705  1.00 49.46           N
ATOM    620  CA  MET A  84      62.511  53.626  54.981  1.00 49.46           C
ATOM    621  CB  MET A  84      62.887  54.785  54.045  1.00 49.46           C
ATOM    622  CG  MET A  84      63.288  56.067  54.769  1.00 49.46           C
ATOM    623  SD  MET A  84      64.059  57.310  53.691  1.00 49.46           S
ATOM    624  CE  MET A  84      62.581  57.652  52.693  1.00 49.46           C
ATOM    625  C   MET A  84      61.968  52.549  54.104  1.00 49.46           C
ATOM    626  O   MET A  84      60.757  52.443  53.922  1.00 49.46           O
ATOM    627  N   ARG A  85      62.853  51.731  53.510  1.00123.09           N
ATOM    628  CA  ARG A  85      62.396  50.694  52.635  1.00123.09           C
ATOM    629  CB  ARG A  85      63.549  49.907  51.990  1.00123.09           C
ATOM    630  CG  ARG A  85      63.067  48.708  51.175  1.00123.09           C
ATOM    631  CD  ARG A  85      64.139  48.091  50.278  1.00123.09           C
ATOM    632  NE  ARG A  85      63.602  46.789  49.794  1.00123.09           N
ATOM    633  CZ  ARG A  85      62.662  46.760  48.805  1.00123.09           C
ATOM    634  NH1 ARG A  85      62.154  47.922  48.308  1.00123.09           N
ATOM    635  NH2 ARG A  85      62.217  45.559  48.328  1.00123.09           N
ATOM    636  C   ARG A  85      61.550  49.735  53.406  1.00123.09           C
ATOM    637  O   ARG A  85      60.498  49.313  52.932  1.00123.09           O
ATOM    638  N   ALA A  86      61.983  49.367  54.626  1.00 26.38           N
ATOM    639  CA  ALA A  86      61.232  48.418  55.397  1.00 26.38           C
ATOM    640  CB  ALA A  86      61.924  48.039  56.718  1.00 26.38           C
ATOM    641  C   ALA A  86      59.887  48.995  55.724  1.00 26.38           C
ATOM    642  O   ALA A  86      58.872  48.308  55.627  1.00 26.38           O
ATOM    643  N   ALA A  87      59.843  50.284  56.114  1.00 35.01           N
ATOM    644  CA  ALA A  87      58.612  50.916  56.498  1.00 35.01           C
ATOM    645  CB  ALA A  87      58.818  52.354  57.005  1.00 35.01           C
ATOM    646  C   ALA A  87      57.674  50.979  55.329  1.00 35.01           C
ATOM    647  O   ALA A  87      56.472  50.773  55.485  1.00 35.01           O
ATOM    648  N   ILE A  88      58.200  51.306  54.132  1.00128.86           N
ATOM    649  CA  ILE A  88      57.428  51.392  52.921  1.00128.86           C
ATOM    650  CB  ILE A  88      58.176  52.022  51.782  1.00128.86           C
ATOM    651  CG2 ILE A  88      57.604  51.472  50.465  1.00128.86           C
ATOM    652  CG1 ILE A  88      58.132  53.558  51.901  1.00128.86           C
ATOM    653  CD1 ILE A  88      58.733  54.127  53.184  1.00128.86           C
ATOM    654  C   ILE A  88      56.924  50.058  52.478  1.00128.86           C
ATOM    655  O   ILE A  88      55.804  49.973  51.980  1.00128.86           O
ATOM    656  N   GLU A  89      57.744  48.995  52.587  1.00 48.78           N
ATOM    657  CA  GLU A  89      57.331  47.689  52.147  1.00 48.78           C
ATOM    658  CB  GLU A  89      58.453  46.646  52.250  1.00 48.78           C
ATOM    659  CG  GLU A  89      59.650  46.948  51.348  1.00 48.78           C
ATOM    660  CD  GLU A  89      60.635  45.803  51.497  1.00 48.78           C
ATOM    661  OE1 GLU A  89      61.399  45.784  52.499  1.00 48.78           O
ATOM    662  OE2 GLU A  89      60.631  44.916  50.599  1.00 48.78           O
ATOM    663  C   GLU A  89      56.214  47.208  53.015  1.00 48.78           C
ATOM    664  O   GLU A  89      55.214  46.683  52.524  1.00 48.78           O
ATOM    665  N   SER A  90      56.367  47.374  54.340  1.00 68.54           N
ATOM    666  CA  SER A  90      55.362  46.945  55.265  1.00 68.54           C
ATOM    667  CB  SER A  90      55.793  47.141  56.730  1.00 68.54           C
ATOM    668  OG  SER A  90      55.970  48.518  57.016  1.00 68.54           O
ATOM    669  C   SER A  90      54.148  47.778  55.017  1.00 68.54           C
ATOM    670  O   SER A  90      53.027  47.273  54.970  1.00 68.54           O
ATOM    671  N   MET A  91      54.361  49.092  54.817  1.00 60.61           N
ATOM    672  CA  MET A  91      53.278  49.997  54.590  1.00 60.61           C
ATOM    673  CB  MET A  91      53.723  51.464  54.434  1.00 60.61           C
ATOM    674  CG  MET A  91      54.001  52.174  55.760  1.00 60.61           C
ATOM    675  SD  MET A  91      52.515  52.774  56.625  1.00 60.61           S
ATOM    676  CE  MET A  91      51.770  51.148  56.938  1.00 60.61           C
ATOM    677  C   MET A  91      52.582  49.605  53.338  1.00 60.61           C
ATOM    678  O   MET A  91      51.365  49.588  53.299  1.00 60.61           O
ATOM    679  N   ASP A  92      53.311  49.234  52.279  1.00 55.78           N
ATOM    680  CA  ASP A  92      52.649  48.927  51.045  1.00 55.78           C
ATOM    681  CB  ASP A  92      53.648  48.563  49.931  1.00 55.78           C
ATOM    682  CG  ASP A  92      52.912  48.553  48.601  1.00 55.78           C
ATOM    683  OD1 ASP A  92      51.916  47.793  48.470  1.00 55.78           O
ATOM    684  OD2 ASP A  92      53.336  49.322  47.697  1.00 55.78           O
ATOM    685  C   ASP A  92      51.725  47.769  51.259  1.00 55.78           C
ATOM    686  O   ASP A  92      50.615  47.751  50.732  1.00 55.78           O
ATOM    687  N   GLN A  93      52.153  46.774  52.058  1.00 47.10           N
ATOM    688  CA  GLN A  93      51.350  45.608  52.274  1.00 47.10           C
ATOM    689  CB  GLN A  93      52.064  44.519  53.097  1.00 47.10           C
ATOM    690  CG  GLN A  93      53.265  43.914  52.367  1.00 47.10           C
ATOM    691  CD  GLN A  93      53.882  42.837  53.249  1.00 47.10           C
ATOM    692  OE1 GLN A  93      53.608  41.656  53.081  1.00 47.10           O
ATOM    693  NE2 GLN A  93      54.743  43.266  54.217  1.00 47.10           N
ATOM    694  C   GLN A  93      50.081  45.974  52.983  1.00 47.10           C
ATOM    695  O   GLN A  93      49.029  45.404  52.686  1.00 47.10           O
ATOM    696  N   THR A  94      50.127  46.922  53.940  1.00111.99           N
ATOM    697  CA  THR A  94      48.960  47.247  54.717  1.00111.99           C
ATOM    698  CB  THR A  94      49.269  48.205  55.833  1.00111.99           C
ATOM    699  OG1 THR A  94      50.317  47.684  56.634  1.00111.99           O
ATOM    700  CG2 THR A  94      48.005  48.401  56.687  1.00111.99           C
ATOM    701  C   THR A  94      47.872  47.812  53.833  1.00111.99           C
ATOM    702  O   THR A  94      46.744  47.327  53.907  1.00111.99           O
ATOM    703  N   PRO A  95      48.120  48.795  52.995  1.00105.59           N
ATOM    704  CA  PRO A  95      47.094  49.184  52.084  1.00105.59           C
ATOM    705  CD  PRO A  95      48.639  50.037  53.532  1.00105.59           C
ATOM    706  CB  PRO A  95      47.644  50.413  51.354  1.00105.59           C
ATOM    707  CG  PRO A  95      48.738  50.952  52.300  1.00105.59           C
ATOM    708  C   PRO A  95      46.657  48.078  51.189  1.00105.59           C
ATOM    709  O   PRO A  95      45.520  48.120  50.728  1.00105.59           O
ATOM    710  N   GLN A  96      47.518  47.087  50.910  1.00 39.21           N
ATOM    711  CA  GLN A  96      47.052  46.033  50.064  1.00 39.21           C
ATOM    712  CB  GLN A  96      48.132  44.992  49.739  1.00 39.21           C
ATOM    713  CG  GLN A  96      49.212  45.565  48.824  1.00 39.21           C
ATOM    714  CD  GLN A  96      48.538  45.933  47.511  1.00 39.21           C
ATOM    715  OE1 GLN A  96      47.403  45.535  47.250  1.00 39.21           O
ATOM    716  NE2 GLN A  96      49.256  46.709  46.656  1.00 39.21           N
ATOM    717  C   GLN A  96      45.932  45.358  50.783  1.00 39.21           C
ATOM    718  O   GLN A  96      44.927  44.992  50.181  1.00 39.21           O
ATOM    719  N   SER A  97      46.088  45.177  52.108  1.00 41.18           N
ATOM    720  CA  SER A  97      45.072  44.560  52.915  1.00 41.18           C
ATOM    721  CB  SER A  97      45.559  44.280  54.344  1.00 41.18           C
ATOM    722  OG  SER A  97      46.692  43.419  54.311  1.00 41.18           O
ATOM    723  C   SER A  97      43.913  45.510  53.028  1.00 41.18           C
ATOM    724  O   SER A  97      42.749  45.112  53.088  1.00 41.18           O
ATOM    725  N   ALA A  98      44.243  46.810  53.041  1.00 95.26           N
ATOM    726  CA  ALA A  98      43.414  47.967  53.236  1.00 95.26           C
ATOM    727  CB  ALA A  98      44.231  49.266  53.343  1.00 95.26           C
ATOM    728  C   ALA A  98      42.418  48.170  52.144  1.00 95.26           C
ATOM    729  O   ALA A  98      41.463  48.916  52.352  1.00 95.26           O
ATOM    730  N   VAL A  99      42.690  47.630  50.937  1.00194.49           N
ATOM    731  CA  VAL A  99      41.883  47.751  49.751  1.00194.49           C
ATOM    732  CB  VAL A  99      40.543  47.059  49.794  1.00194.49           C
ATOM    733  CG1 VAL A  99      40.795  45.573  50.093  1.00194.49           C
ATOM    734  CG2 VAL A  99      39.575  47.757  50.760  1.00194.49           C
ATOM    735  C   VAL A  99      41.712  49.194  49.442  1.00194.49           C
ATOM    736  O   VAL A  99      40.636  49.636  49.033  1.00194.49           O
ATOM    737  N   VAL A 100      42.798  49.967  49.612  1.00 93.03           N
ATOM    738  CA  VAL A 100      42.738  51.363  49.317  1.00 93.03           C
ATOM    739  CB  VAL A 100      44.013  52.099  49.594  1.00 93.03           C
ATOM    740  CG1 VAL A 100      44.335  51.978  51.093  1.00 93.03           C
ATOM    741  CG2 VAL A 100      45.105  51.559  48.657  1.00 93.03           C
ATOM    742  C   VAL A 100      42.466  51.467  47.823  1.00 93.03           C
ATOM    743  O   VAL A 100      42.008  52.555  47.378  1.00 93.03           O
ATOM    744  OXT VAL A 100      42.715  50.464  47.105  1.00 93.03           O
TER
END
