# Supplementary material for: Effective Identification of Bacterial Type III Secretion Signals Using Joint Element Features
Source: PLoS One. 2013 Apr 4;8(4):e59754. doi: 10.1371/journal.pone.0059754 (PMC3617162; doi:10.1371/journal.pone.0059754)
Supplement: Zip file S1 — Predicted 3D structure of T3S and non-T3S signal sequences. (ZIP) [file pone.0059754.s017.zip › Supplemental_Zip_FileS1.Predicted_structure/Pos/model117.pdb]

HEADER protein
METHOD
METHOD    The models are generated by I-TASSER which combines the
METHOD    methods of threading, ab initio modeling and structural
METHOD    refinement. The procedure is fully automated.
METHOD
METHOD    Please cite following articles when you use the I-TASSER server:
METHOD 1. Ambrish Roy, Alper Kucukural, Yang Zhang. I-TASSER: a unified
METHOD    platform for automated protein structure and function prediction.
METHOD    Nature Protocols, vol 5, 725-738 (2010). 
METHOD 2. Yang Zhang. I-TASSER server for protein 3D structure prediction.
METHOD    BMC Bioinformatics, vol 9, 40 (2008).
METHOD
MODEL  1
REMARK PARENT N/A
ATOM      1  N   ASN A   1      66.872  66.867  48.669  1.00                  
ATOM      2  CA  ASN A   1      65.968  65.726  48.850  1.00                  
ATOM      3  HA  ASN A   1      65.090  65.869  48.218  1.00                  
ATOM      4  CB  ASN A   1      66.671  64.425  48.419  1.00                  
ATOM      5  HB1 ASN A   1      66.100  63.574  48.789  1.00                  
ATOM      6  HB2 ASN A   1      67.671  64.388  48.850  1.00                  
ATOM      7  CG  ASN A   1      66.778  64.273  46.910  1.00                  
ATOM      8  OD1 ASN A   1      66.519  63.230  46.346  1.00                  
ATOM      9  ND2 ASN A   1      67.172  65.304  46.200  1.00                  
ATOM     10 1HD2 ASN A   1      67.327  66.184  46.664  1.00                  
ATOM     11 2HD2 ASN A   1      67.204  65.185  45.206  1.00                  
ATOM     12  C   ASN A   1      65.488  65.707  50.316  1.00                  
ATOM     13  O   ASN A   1      66.056  65.040  51.190  1.00                  
ATOM     14  N   MET A   2      64.574  66.634  50.624  1.00                  
ATOM     15  H   MET A   2      64.144  67.167  49.865  1.00                  
ATOM     16  CA  MET A   2      64.439  67.284  51.932  1.00                  
ATOM     17  HA  MET A   2      63.750  68.101  51.767  1.00                  
ATOM     18  CB  MET A   2      63.754  66.378  52.974  1.00                  
ATOM     19  HB1 MET A   2      64.373  66.302  53.864  1.00                  
ATOM     20  HB2 MET A   2      63.606  65.376  52.569  1.00                  
ATOM     21  CG  MET A   2      62.391  66.926  53.412  1.00                  
ATOM     22  HG1 MET A   2      61.902  66.171  54.029  1.00                  
ATOM     23  HG2 MET A   2      61.778  67.084  52.524  1.00                  
ATOM     24  SD  MET A   2      62.465  68.474  54.364  1.00                  
ATOM     25  CE  MET A   2      60.691  68.795  54.530  1.00                  
ATOM     26  HE1 MET A   2      60.535  69.735  55.058  1.00                  
ATOM     27  HE2 MET A   2      60.238  68.859  53.541  1.00                  
ATOM     28  HE3 MET A   2      60.227  67.984  55.090  1.00                  
ATOM     29  C   MET A   2      65.710  67.979  52.438  1.00                  
ATOM     30  O   MET A   2      65.666  68.650  53.454  1.00                  
ATOM     31  N   HIS A   3      66.837  67.905  51.720  1.00                  
ATOM     32  H   HIS A   3      66.808  67.349  50.877  1.00                  
ATOM     33  CA  HIS A   3      68.013  68.754  51.933  1.00                  
ATOM     34  HA  HIS A   3      68.152  68.955  52.993  1.00                  
ATOM     35  CB  HIS A   3      69.265  68.046  51.404  1.00                  
ATOM     36  HB1 HIS A   3      70.111  68.731  51.473  1.00                  
ATOM     37  HB2 HIS A   3      69.126  67.791  50.352  1.00                  
ATOM     38  CG  HIS A   3      69.626  66.802  52.169  1.00                  
ATOM     39  ND1 HIS A   3      69.934  66.754  53.531  1.00                  
ATOM     40  CE1 HIS A   3      70.311  65.487  53.773  1.00                  
ATOM     41  HE1 HIS A   3      70.654  65.117  54.731  1.00                  
ATOM     42  NE2 HIS A   3      70.186  64.741  52.662  1.00                  
ATOM     43  HE2 HIS A   3      70.404  63.756  52.589  1.00                  
ATOM     44  CD2 HIS A   3      69.762  65.555  51.637  1.00                  
ATOM     45  HD2 HIS A   3      69.607  65.280  50.604  1.00                  
ATOM     46  C   HIS A   3      67.855  70.079  51.214  1.00                  
ATOM     47  O   HIS A   3      68.165  71.108  51.803  1.00                  
ATOM     48  N   VAL A   4      67.324  70.070  49.988  1.00                  
ATOM     49  H   VAL A   4      67.079  69.186  49.557  1.00                  
ATOM     50  CA  VAL A   4      66.950  71.310  49.299  1.00                  
ATOM     51  HA  VAL A   4      67.785  72.007  49.387  1.00                  
ATOM     52  CB  VAL A   4      66.702  71.113  47.791  1.00                  
ATOM     53  HB  VAL A   4      66.484  72.088  47.356  1.00                  
ATOM     54  CG1 VAL A   4      67.974  70.584  47.115  1.00                  
ATOM     55 1HG1 VAL A   4      67.830  70.560  46.035  1.00                  
ATOM     56 2HG1 VAL A   4      68.814  71.241  47.339  1.00                  
ATOM     57 3HG1 VAL A   4      68.201  69.576  47.460  1.00                  
ATOM     58  CG2 VAL A   4      65.535  70.179  47.455  1.00                  
ATOM     59 1HG2 VAL A   4      65.470  70.041  46.376  1.00                  
ATOM     60 2HG2 VAL A   4      65.662  69.205  47.922  1.00                  
ATOM     61 3HG2 VAL A   4      64.594  70.614  47.791  1.00                  
ATOM     62  C   VAL A   4      65.767  71.990  49.974  1.00                  
ATOM     63  O   VAL A   4      65.775  73.200  50.128  1.00                  
ATOM     64  N   ASP A   5      64.805  71.223  50.479  1.00                  
ATOM     65  H   ASP A   5      64.762  70.255  50.167  1.00                  
ATOM     66  CA  ASP A   5      63.618  71.711  51.183  1.00                  
ATOM     67  HA  ASP A   5      63.200  72.545  50.617  1.00                  
ATOM     68  CB  ASP A   5      62.556  70.604  51.214  1.00                  
ATOM     69  HB1 ASP A   5      61.591  71.049  51.450  1.00                  
ATOM     70  HB2 ASP A   5      62.797  69.913  52.014  1.00                  
ATOM     71  CG  ASP A   5      62.473  69.835  49.886  1.00                  
ATOM     72  OD1 ASP A   5      61.550  70.133  49.107  1.00                  
ATOM     73  OD2 ASP A   5      63.381  69.001  49.640  1.00                  
ATOM     74  C   ASP A   5      63.972  72.230  52.594  1.00                  
ATOM     75  O   ASP A   5      63.559  73.323  52.995  1.00                  
ATOM     76  N   MET A   6      64.866  71.523  53.308  1.00                  
ATOM     77  H   MET A   6      65.114  70.587  53.000  1.00                  
ATOM     78  CA  MET A   6      65.570  72.071  54.472  1.00                  
ATOM     79  HA  MET A   6      64.831  72.287  55.244  1.00                  
ATOM     80  CB  MET A   6      66.601  71.070  55.033  1.00                  
ATOM     81  HB1 MET A   6      67.438  71.613  55.456  1.00                  
ATOM     82  HB2 MET A   6      67.029  70.481  54.231  1.00                  
ATOM     83  CG  MET A   6      66.038  70.177  56.143  1.00                  
ATOM     84  HG1 MET A   6      65.333  69.464  55.722  1.00                  
ATOM     85  HG2 MET A   6      65.487  70.807  56.834  1.00                  
ATOM     86  SD  MET A   6      67.275  69.283  57.128  1.00                  
ATOM     87  CE  MET A   6      68.117  68.337  55.840  1.00                  
ATOM     88  HE1 MET A   6      68.699  69.007  55.210  1.00                  
ATOM     89  HE2 MET A   6      68.788  67.612  56.298  1.00                  
ATOM     90  HE3 MET A   6      67.377  67.822  55.232  1.00                  
ATOM     91  C   MET A   6      66.304  73.376  54.165  1.00                  
ATOM     92  O   MET A   6      66.321  74.280  55.008  1.00                  
ATOM     93  N   GLY A   7      66.933  73.468  52.999  1.00                  
ATOM     94  H   GLY A   7      66.954  72.646  52.398  1.00                  
ATOM     95  CA  GLY A   7      67.667  74.629  52.536  1.00                  
ATOM     96  HA1 GLY A   7      68.134  74.391  51.581  1.00                  
ATOM     97  HA2 GLY A   7      68.442  74.893  53.253  1.00                  
ATOM     98  C   GLY A   7      66.752  75.836  52.329  1.00                  
ATOM     99  O   GLY A   7      67.047  76.907  52.852  1.00                  
ATOM    100  N   ARG A   8      65.586  75.652  51.687  1.00                  
ATOM    101  H   ARG A   8      65.436  74.743  51.249  1.00                  
ATOM    102  CA  ARG A   8      64.517  76.656  51.607  1.00                  
ATOM    103  HA  ARG A   8      64.912  77.541  51.105  1.00                  
ATOM    104  CB  ARG A   8      63.285  76.152  50.815  1.00                  
ATOM    105  HB1 ARG A   8      62.967  75.177  51.185  1.00                  
ATOM    106  HB2 ARG A   8      63.588  76.023  49.776  1.00                  
ATOM    107  CG  ARG A   8      62.074  77.128  50.849  1.00                  
ATOM    108  HG1 ARG A   8      61.565  77.082  49.887  1.00                  
ATOM    109  HG2 ARG A   8      62.441  78.148  50.969  1.00                  
ATOM    110  CD  ARG A   8      61.023  76.817  51.945  1.00                  
ATOM    111  HD1 ARG A   8      61.525  76.350  52.788  1.00                  
ATOM    112  HD2 ARG A   8      60.321  76.081  51.547  1.00                  
ATOM    113  NE  ARG A   8      60.272  78.014  52.411  1.00                  
ATOM    114  HE  ARG A   8      60.109  78.744  51.740  1.00                  
ATOM    115  CZ  ARG A   8      59.860  78.266  53.653  1.00                  
ATOM    116  NH1 ARG A   8      60.030  77.416  54.618  1.00                  
ATOM    117 1HH1 ARG A   8      60.408  76.512  54.442  1.00                  
ATOM    118 2HH1 ARG A   8      59.895  77.783  55.570  1.00                  
ATOM    119  NH2 ARG A   8      59.288  79.391  53.985  1.00                  
ATOM    120 1HH2 ARG A   8      59.090  80.120  53.332  1.00                  
ATOM    121 2HH2 ARG A   8      59.184  79.586  54.991  1.00                  
ATOM    122  C   ARG A   8      64.112  77.107  52.995  1.00                  
ATOM    123  O   ARG A   8      64.057  78.302  53.233  1.00                  
ATOM    124  N   ALA A   9      63.827  76.182  53.907  1.00                  
ATOM    125  H   ALA A   9      63.851  75.203  53.643  1.00                  
ATOM    126  CA  ALA A   9      63.306  76.578  55.210  1.00                  
ATOM    127  HA  ALA A   9      62.484  77.273  55.053  1.00                  
ATOM    128  CB  ALA A   9      62.759  75.342  55.913  1.00                  
ATOM    129  HB1 ALA A   9      62.258  75.653  56.830  1.00                  
ATOM    130  HB2 ALA A   9      62.038  74.836  55.271  1.00                  
ATOM    131  HB3 ALA A   9      63.576  74.658  56.141  1.00                  
ATOM    132  C   ALA A   9      64.318  77.339  56.085  1.00                  
ATOM    133  O   ALA A   9      63.950  78.246  56.828  1.00                  
ATOM    134  N   LEU A  10      65.601  76.997  55.954  1.00                  
ATOM    135  H   LEU A  10      65.825  76.252  55.307  1.00                  
ATOM    136  CA  LEU A  10      66.703  77.730  56.576  1.00                  
ATOM    137  HA  LEU A  10      66.487  77.856  57.640  1.00                  
ATOM    138  CB  LEU A  10      67.966  76.865  56.435  1.00                  
ATOM    139  HB1 LEU A  10      68.116  76.594  55.390  1.00                  
ATOM    140  HB2 LEU A  10      67.751  75.956  56.988  1.00                  
ATOM    141  CG  LEU A  10      69.284  77.443  56.991  1.00                  
ATOM    142  HG  LEU A  10      69.090  77.991  57.911  1.00                  
ATOM    143  CD1 LEU A  10      70.238  76.283  57.297  1.00                  
ATOM    144 1HD1 LEU A  10      71.188  76.679  57.658  1.00                  
ATOM    145 2HD1 LEU A  10      69.818  75.652  58.078  1.00                  
ATOM    146 3HD1 LEU A  10      70.420  75.692  56.400  1.00                  
ATOM    147  CD2 LEU A  10      69.995  78.347  55.981  1.00                  
ATOM    148 1HD2 LEU A  10      70.977  78.629  56.362  1.00                  
ATOM    149 2HD2 LEU A  10      70.120  77.838  55.026  1.00                  
ATOM    150 3HD2 LEU A  10      69.440  79.268  55.823  1.00                  
ATOM    151  C   LEU A  10      66.833  79.139  55.984  1.00                  
ATOM    152  O   LEU A  10      66.876  80.114  56.725  1.00                  
ATOM    153  N   THR A  11      66.818  79.249  54.655  1.00                  
ATOM    154  H   THR A  11      66.778  78.392  54.120  1.00                  
ATOM    155  CA  THR A  11      66.929  80.513  53.897  1.00                  
ATOM    156  HA  THR A  11      67.844  81.025  54.197  1.00                  
ATOM    157  CB  THR A  11      67.020  80.216  52.386  1.00                  
ATOM    158  HB  THR A  11      66.084  79.772  52.047  1.00                  
ATOM    159  CG2 THR A  11      67.316  81.441  51.523  1.00                  
ATOM    160 1HG2 THR A  11      67.481  81.133  50.490  1.00                  
ATOM    161 2HG2 THR A  11      66.477  82.135  51.545  1.00                  
ATOM    162 3HG2 THR A  11      68.209  81.945  51.892  1.00                  
ATOM    163  OG1 THR A  11      68.063  79.305  52.121  1.00                  
ATOM    164  HG1 THR A  11      67.761  78.415  52.357  1.00                  
ATOM    165  C   THR A  11      65.767  81.474  54.143  1.00                  
ATOM    166  O   THR A  11      65.924  82.691  54.084  1.00                  
ATOM    167  N   VAL A  12      64.603  80.921  54.474  1.00                  
ATOM    168  H   VAL A  12      64.544  79.910  54.422  1.00                  
ATOM    169  CA  VAL A  12      63.376  81.649  54.812  1.00                  
ATOM    170  HA  VAL A  12      63.552  82.706  54.611  1.00                  
ATOM    171  CB  VAL A  12      62.209  81.216  53.889  1.00                  
ATOM    172  HB  VAL A  12      61.906  80.205  54.152  1.00                  
ATOM    173  CG1 VAL A  12      60.993  82.159  53.964  1.00                  
ATOM    174 1HG1 VAL A  12      60.446  81.991  54.886  1.00                  
ATOM    175 2HG1 VAL A  12      61.321  83.198  53.921  1.00                  
ATOM    176 3HG1 VAL A  12      60.308  81.969  53.141  1.00                  
ATOM    177  CG2 VAL A  12      62.626  81.233  52.406  1.00                  
ATOM    178 1HG2 VAL A  12      61.787  80.953  51.773  1.00                  
ATOM    179 2HG2 VAL A  12      62.973  82.229  52.129  1.00                  
ATOM    180 3HG2 VAL A  12      63.430  80.526  52.216  1.00                  
ATOM    181  C   VAL A  12      63.104  81.561  56.315  1.00                  
ATOM    182  O   VAL A  12      61.997  81.814  56.764  1.00                  
ATOM    183  N   ARG A  13      64.130  81.264  57.117  1.00                  
ATOM    184  H   ARG A  13      64.999  81.006  56.663  1.00                  
ATOM    185  CA  ARG A  13      64.183  81.270  58.585  1.00                  
ATOM    186  HA  ARG A  13      65.187  80.922  58.829  1.00                  
ATOM    187  CB  ARG A  13      64.089  82.713  59.151  1.00                  
ATOM    188  HB1 ARG A  13      64.631  83.399  58.500  1.00                  
ATOM    189  HB2 ARG A  13      64.620  82.709  60.102  1.00                  
ATOM    190  CG  ARG A  13      62.672  83.275  59.441  1.00                  
ATOM    191  HG1 ARG A  13      62.663  83.653  60.465  1.00                  
ATOM    192  HG2 ARG A  13      61.938  82.478  59.404  1.00                  
ATOM    193  CD  ARG A  13      62.211  84.415  58.516  1.00                  
ATOM    194  HD1 ARG A  13      62.366  84.137  57.474  1.00                  
ATOM    195  HD2 ARG A  13      62.834  85.288  58.711  1.00                  
ATOM    196  NE  ARG A  13      60.786  84.771  58.746  1.00                  
ATOM    197  HE  ARG A  13      60.606  85.471  59.443  1.00                  
ATOM    198  CZ  ARG A  13      59.724  84.239  58.151  1.00                  
ATOM    199  NH1 ARG A  13      59.824  83.372  57.196  1.00                  
ATOM    200 1HH1 ARG A  13      60.742  82.988  57.008  1.00                  
ATOM    201 2HH1 ARG A  13      59.072  82.725  56.967  1.00                  
ATOM    202  NH2 ARG A  13      58.515  84.557  58.514  1.00                  
ATOM    203 1HH2 ARG A  13      58.362  85.138  59.313  1.00                  
ATOM    204 2HH2 ARG A  13      57.751  84.124  58.023  1.00                  
ATOM    205  C   ARG A  13      63.269  80.286  59.351  1.00                  
ATOM    206  O   ARG A  13      63.526  79.994  60.513  1.00                  
ATOM    207  N   ASP A  14      62.207  79.773  58.736  1.00                  
ATOM    208  H   ASP A  14      62.160  79.900  57.735  1.00                  
ATOM    209  CA  ASP A  14      60.937  79.481  59.415  1.00                  
ATOM    210  HA  ASP A  14      61.023  79.798  60.454  1.00                  
ATOM    211  CB  ASP A  14      59.803  80.332  58.786  1.00                  
ATOM    212  HB1 ASP A  14      60.061  81.380  58.913  1.00                  
ATOM    213  HB2 ASP A  14      58.888  80.177  59.361  1.00                  
ATOM    214  CG  ASP A  14      59.499  80.065  57.300  1.00                  
ATOM    215  OD1 ASP A  14      59.995  79.073  56.721  1.00                  
ATOM    216  OD2 ASP A  14      58.789  80.889  56.670  1.00                  
ATOM    217  C   ASP A  14      60.562  77.999  59.464  1.00                  
ATOM    218  O   ASP A  14      59.383  77.641  59.452  1.00                  
ATOM    219  N   TRP A  15      61.556  77.117  59.574  1.00                  
ATOM    220  H   TRP A  15      62.492  77.495  59.597  1.00                  
ATOM    221  CA  TRP A  15      61.329  75.752  60.057  1.00                  
ATOM    222  HA  TRP A  15      60.660  75.268  59.349  1.00                  
ATOM    223  CB  TRP A  15      62.662  74.999  59.988  1.00                  
ATOM    224  HB1 TRP A  15      63.368  75.508  60.614  1.00                  
ATOM    225  HB2 TRP A  15      63.050  75.165  58.983  1.00                  
ATOM    226  CG  TRP A  15      62.748  73.510  60.201  1.00                  
ATOM    227  CD1 TRP A  15      63.016  72.855  61.357  1.00                  
ATOM    228  HD1 TRP A  15      63.098  73.307  62.337  1.00                  
ATOM    229  NE1 TRP A  15      63.274  71.522  61.096  1.00                  
ATOM    230  HE1 TRP A  15      63.479  70.847  61.825  1.00                  
ATOM    231  CE2 TRP A  15      63.179  71.241  59.751  1.00                  
ATOM    232  CZ2 TRP A  15      63.415  70.096  58.975  1.00                  
ATOM    233  HZ2 TRP A  15      63.787  69.180  59.409  1.00                  
ATOM    234  CH2 TRP A  15      63.116  70.120  57.606  1.00                  
ATOM    235  HH2 TRP A  15      63.247  69.230  57.002  1.00                  
ATOM    236  CZ3 TRP A  15      62.625  71.295  57.018  1.00                  
ATOM    237  HZ3 TRP A  15      62.372  71.302  55.966  1.00                  
ATOM    238  CE3 TRP A  15      62.444  72.454  57.796  1.00                  
ATOM    239  HE3 TRP A  15      62.025  73.328  57.353  1.00                  
ATOM    240  CD2 TRP A  15      62.741  72.469  59.174  1.00                  
ATOM    241  C   TRP A  15      60.605  75.852  61.406  1.00                  
ATOM    242  O   TRP A  15      61.198  76.347  62.362  1.00                  
ATOM    243  N   PRO A  16      59.299  75.533  61.489  1.00                  
ATOM    244  CD  PRO A  16      58.488  74.797  60.529  1.00                  
ATOM    245  HD1 PRO A  16      58.928  73.825  60.300  1.00                  
ATOM    246  HD2 PRO A  16      58.374  75.382  59.616  1.00                  
ATOM    247  CG  PRO A  16      57.124  74.621  61.191  1.00                  
ATOM    248  HG1 PRO A  16      57.125  73.723  61.809  1.00                  
ATOM    249  HG2 PRO A  16      56.319  74.581  60.458  1.00                  
ATOM    250  CB  PRO A  16      57.014  75.859  62.084  1.00                  
ATOM    251  HB1 PRO A  16      56.333  75.697  62.921  1.00                  
ATOM    252  HB2 PRO A  16      56.678  76.706  61.483  1.00                  
ATOM    253  CA  PRO A  16      58.454  76.106  62.541  1.00                  
ATOM    254  HA  PRO A  16      58.628  77.179  62.619  1.00                  
ATOM    255  C   PRO A  16      58.741  75.471  63.895  1.00                  
ATOM    256  O   PRO A  16      58.452  76.064  64.918  1.00                  
ATOM    257  N   ALA A  17      59.385  74.301  63.922  1.00                  
ATOM    258  H   ALA A  17      59.540  73.825  63.051  1.00                  
ATOM    259  CA  ALA A  17      60.038  73.811  65.124  1.00                  
ATOM    260  HA  ALA A  17      59.300  73.754  65.927  1.00                  
ATOM    261  CB  ALA A  17      60.563  72.397  64.839  1.00                  
ATOM    262  HB1 ALA A  17      61.042  71.999  65.733  1.00                  
ATOM    263  HB2 ALA A  17      59.735  71.740  64.571  1.00                  
ATOM    264  HB3 ALA A  17      61.287  72.416  64.025  1.00                  
ATOM    265  C   ALA A  17      61.174  74.749  65.600  1.00                  
ATOM    266  O   ALA A  17      61.246  75.073  66.789  1.00                  
ATOM    267  N   LEU A  18      62.025  75.254  64.689  1.00                  
ATOM    268  H   LEU A  18      61.802  75.144  63.709  1.00                  
ATOM    269  CA  LEU A  18      63.006  76.287  65.043  1.00                  
ATOM    270  HA  LEU A  18      63.641  75.879  65.826  1.00                  
ATOM    271  CB  LEU A  18      63.889  76.795  63.873  1.00                  
ATOM    272  HB1 LEU A  18      64.636  77.471  64.270  1.00                  
ATOM    273  HB2 LEU A  18      63.280  77.402  63.202  1.00                  
ATOM    274  CG  LEU A  18      64.623  75.779  63.008  1.00                  
ATOM    275  HG  LEU A  18      63.857  75.180  62.551  1.00                  
ATOM    276  CD1 LEU A  18      65.453  76.501  61.943  1.00                  
ATOM    277 1HD1 LEU A  18      65.881  75.771  61.258  1.00                  
ATOM    278 2HD1 LEU A  18      64.825  77.191  61.376  1.00                  
ATOM    279 3HD1 LEU A  18      66.258  77.068  62.410  1.00                  
ATOM    280  CD2 LEU A  18      65.547  74.815  63.724  1.00                  
ATOM    281 1HD2 LEU A  18      65.085  74.441  64.631  1.00                  
ATOM    282 2HD2 LEU A  18      65.759  73.985  63.064  1.00                  
ATOM    283 3HD2 LEU A  18      66.498  75.277  63.965  1.00                  
ATOM    284  C   LEU A  18      62.306  77.500  65.626  1.00                  
ATOM    285  O   LEU A  18      62.686  77.962  66.699  1.00                  
ATOM    286  N   GLU A  19      61.295  78.023  64.932  1.00                  
ATOM    287  H   GLU A  19      61.041  77.634  64.030  1.00                  
ATOM    288  CA  GLU A  19      60.730  79.293  65.385  1.00                  
ATOM    289  HA  GLU A  19      61.588  79.878  65.705  1.00                  
ATOM    290  CB  GLU A  19      60.118  80.081  64.209  1.00                  
ATOM    291  HB1 GLU A  19      59.069  79.809  64.103  1.00                  
ATOM    292  HB2 GLU A  19      60.631  79.794  63.290  1.00                  
ATOM    293  CG  GLU A  19      60.256  81.605  64.376  1.00                  
ATOM    294  HG1 GLU A  19      59.621  81.923  65.205  1.00                  
ATOM    295  HG2 GLU A  19      59.878  82.092  63.475  1.00                  
ATOM    296  CD  GLU A  19      61.706  82.077  64.631  1.00                  
ATOM    297  OE1 GLU A  19      61.956  82.677  65.703  1.00                  
ATOM    298  OE2 GLU A  19      62.606  81.816  63.815  1.00                  
ATOM    299  C   GLU A  19      59.853  79.172  66.638  1.00                  
ATOM    300  O   GLU A  19      59.762  80.141  67.392  1.00                  
ATOM    301  N   ALA A  20      59.311  77.989  66.941  1.00                  
ATOM    302  H   ALA A  20      59.353  77.251  66.245  1.00                  
ATOM    303  CA  ALA A  20      58.709  77.637  68.229  1.00                  
ATOM    304  HA  ALA A  20      57.944  78.377  68.467  1.00                  
ATOM    305  CB  ALA A  20      58.029  76.267  68.108  1.00                  
ATOM    306  HB1 ALA A  20      57.575  75.998  69.063  1.00                  
ATOM    307  HB2 ALA A  20      57.250  76.307  67.346  1.00                  
ATOM    308  HB3 ALA A  20      58.758  75.504  67.834  1.00                  
ATOM    309  C   ALA A  20      59.720  77.661  69.355  1.00                  
ATOM    310  O   ALA A  20      59.488  78.352  70.344  1.00                  
ATOM    311  N   LEU A  21      60.850  76.974  69.191  1.00                  
ATOM    312  H   LEU A  21      61.002  76.435  68.343  1.00                  
ATOM    313  CA  LEU A  21      61.827  76.923  70.278  1.00                  
ATOM    314  HA  LEU A  21      61.284  76.733  71.203  1.00                  
ATOM    315  CB  LEU A  21      62.734  75.715  70.031  1.00                  
ATOM    316  HB1 LEU A  21      63.617  75.879  70.628  1.00                  
ATOM    317  HB2 LEU A  21      63.037  75.688  68.982  1.00                  
ATOM    318  CG  LEU A  21      62.140  74.334  70.429  1.00                  
ATOM    319  HG  LEU A  21      62.822  73.567  70.070  1.00                  
ATOM    320  CD1 LEU A  21      62.037  74.186  71.946  1.00                  
ATOM    321 1HD1 LEU A  21      61.731  73.167  72.180  1.00                  
ATOM    322 2HD1 LEU A  21      62.997  74.375  72.418  1.00                  
ATOM    323 3HD1 LEU A  21      61.299  74.879  72.353  1.00                  
ATOM    324  CD2 LEU A  21      60.743  73.977  69.915  1.00                  
ATOM    325 1HD2 LEU A  21      60.477  72.971  70.234  1.00                  
ATOM    326 2HD2 LEU A  21      59.996  74.670  70.301  1.00                  
ATOM    327 3HD2 LEU A  21      60.728  73.984  68.833  1.00                  
ATOM    328  C   LEU A  21      62.513  78.286  70.505  1.00                  
ATOM    329  O   LEU A  21      62.729  78.737  71.632  1.00                  
ATOM    330  N   ALA A  22      62.697  79.051  69.436  1.00                  
ATOM    331  H   ALA A  22      62.526  78.644  68.521  1.00                  
ATOM    332  CA  ALA A  22      62.991  80.470  69.536  1.00                  
ATOM    333  HA  ALA A  22      63.946  80.585  70.041  1.00                  
ATOM    334  CB  ALA A  22      63.118  81.011  68.125  1.00                  
ATOM    335  HB1 ALA A  22      63.387  82.066  68.165  1.00                  
ATOM    336  HB2 ALA A  22      63.885  80.439  67.608  1.00                  
ATOM    337  HB3 ALA A  22      62.183  80.890  67.591  1.00                  
ATOM    338  C   ALA A  22      61.938  81.233  70.350  1.00                  
ATOM    339  O   ALA A  22      62.295  81.971  71.266  1.00                  
ATOM    340  N   LYS A  23      60.642  81.084  70.049  1.00                  
ATOM    341  H   LYS A  23      60.373  80.371  69.378  1.00                  
ATOM    342  CA  LYS A  23      59.595  81.820  70.772  1.00                  
ATOM    343  HA  LYS A  23      59.797  82.888  70.719  1.00                  
ATOM    344  CB  LYS A  23      58.152  81.537  70.269  1.00                  
ATOM    345  HB1 LYS A  23      57.483  81.901  71.053  1.00                  
ATOM    346  HB2 LYS A  23      58.005  80.457  70.225  1.00                  
ATOM    347  CG  LYS A  23      57.643  82.159  68.958  1.00                  
ATOM    348  HG1 LYS A  23      56.552  82.121  68.992  1.00                  
ATOM    349  HG2 LYS A  23      57.922  81.545  68.108  1.00                  
ATOM    350  CD  LYS A  23      58.039  83.627  68.689  1.00                  
ATOM    351  HD1 LYS A  23      58.399  84.097  69.603  1.00                  
ATOM    352  HD2 LYS A  23      57.142  84.168  68.386  1.00                  
ATOM    353  CE  LYS A  23      59.071  83.778  67.563  1.00                  
ATOM    354  HE1 LYS A  23      59.376  84.827  67.505  1.00                  
ATOM    355  HE2 LYS A  23      58.588  83.516  66.618  1.00                  
ATOM    356  NZ  LYS A  23      60.254  82.916  67.754  1.00                  
ATOM    357  HZ1 LYS A  23      60.710  83.066  68.638  1.00                  
ATOM    358  HZ2 LYS A  23      59.995  81.931  67.705  1.00                  
ATOM    359  HZ3 LYS A  23      60.937  83.037  67.003  1.00                  
ATOM    360  C   LYS A  23      59.640  81.520  72.262  1.00                  
ATOM    361  O   LYS A  23      59.506  82.455  73.047  1.00                  
ATOM    362  N   THR A  24      59.855  80.251  72.620  1.00                  
ATOM    363  H   THR A  24      59.958  79.521  71.921  1.00                  
ATOM    364  CA  THR A  24      60.050  79.897  74.014  1.00                  
ATOM    365  HA  THR A  24      59.184  80.285  74.550  1.00                  
ATOM    366  CB  THR A  24      60.042  78.395  74.317  1.00                  
ATOM    367  HB  THR A  24      60.319  78.251  75.361  1.00                  
ATOM    368  CG2 THR A  24      58.668  77.768  74.088  1.00                  
ATOM    369 1HG2 THR A  24      58.705  76.711  74.348  1.00                  
ATOM    370 2HG2 THR A  24      57.931  78.257  74.723  1.00                  
ATOM    371 3HG2 THR A  24      58.374  77.872  73.044  1.00                  
ATOM    372  OG1 THR A  24      60.931  77.686  73.513  1.00                  
ATOM    373  HG1 THR A  24      61.212  76.926  74.055  1.00                  
ATOM    374  C   THR A  24      61.228  80.637  74.638  1.00                  
ATOM    375  O   THR A  24      60.994  81.332  75.633  1.00                  
ATOM    376  N   MET A  25      62.442  80.609  74.050  1.00                  
ATOM    377  H   MET A  25      62.610  80.037  73.226  1.00                  
ATOM    378  CA  MET A  25      63.561  81.177  74.832  1.00                  
ATOM    379  HA  MET A  25      63.486  80.726  75.824  1.00                  
ATOM    380  CB  MET A  25      64.954  80.823  74.338  1.00                  
ATOM    381  HB1 MET A  25      65.647  81.503  74.833  1.00                  
ATOM    382  HB2 MET A  25      65.020  80.955  73.261  1.00                  
ATOM    383  CG  MET A  25      65.394  79.408  74.711  1.00                  
ATOM    384  HG1 MET A  25      64.871  79.076  75.609  1.00                  
ATOM    385  HG2 MET A  25      66.459  79.422  74.944  1.00                  
ATOM    386  SD  MET A  25      65.139  78.246  73.368  1.00                  
ATOM    387  CE  MET A  25      64.068  77.069  74.197  1.00                  
ATOM    388  HE1 MET A  25      63.692  76.341  73.479  1.00                  
ATOM    389  HE2 MET A  25      64.620  76.564  74.985  1.00                  
ATOM    390  HE3 MET A  25      63.233  77.611  74.635  1.00                  
ATOM    391  C   MET A  25      63.432  82.681  75.116  1.00                  
ATOM    392  O   MET A  25      63.435  83.058  76.280  1.00                  
ATOM    393  N   PRO A  26      63.245  83.559  74.121  1.00                  
ATOM    394  CD  PRO A  26      64.129  83.615  72.970  1.00                  
ATOM    395  HD1 PRO A  26      64.112  82.700  72.395  1.00                  
ATOM    396  HD2 PRO A  26      65.149  83.785  73.319  1.00                  
ATOM    397  CG  PRO A  26      63.686  84.813  72.124  1.00                  
ATOM    398  HG1 PRO A  26      63.365  84.499  71.131  1.00                  
ATOM    399  HG2 PRO A  26      64.508  85.524  72.046  1.00                  
ATOM    400  CB  PRO A  26      62.522  85.429  72.903  1.00                  
ATOM    401  HB1 PRO A  26      61.578  85.046  72.514  1.00                  
ATOM    402  HB2 PRO A  26      62.543  86.518  72.867  1.00                  
ATOM    403  CA  PRO A  26      62.748  84.908  74.318  1.00                  
ATOM    404  HA  PRO A  26      63.564  85.482  74.755  1.00                  
ATOM    405  C   PRO A  26      61.528  85.137  75.231  1.00                  
ATOM    406  O   PRO A  26      61.539  86.122  75.963  1.00                  
ATOM    407  N   ALA A  27      60.496  84.283  75.258  1.00                  
ATOM    408  H   ALA A  27      60.494  83.445  74.688  1.00                  
ATOM    409  CA  ALA A  27      59.414  84.469  76.244  1.00                  
ATOM    410  HA  ALA A  27      59.058  85.498  76.184  1.00                  
ATOM    411  CB  ALA A  27      58.242  83.545  75.885  1.00                  
ATOM    412  HB1 ALA A  27      57.433  83.701  76.599  1.00                  
ATOM    413  HB2 ALA A  27      57.884  83.772  74.881  1.00                  
ATOM    414  HB3 ALA A  27      58.568  82.506  75.928  1.00                  
ATOM    415  C   ALA A  27      59.881  84.235  77.691  1.00                  
ATOM    416  O   ALA A  27      59.343  84.854  78.612  1.00                  
ATOM    417  N   ASP A  28      60.924  83.424  77.882  1.00                  
ATOM    418  H   ASP A  28      61.309  82.928  77.085  1.00                  
ATOM    419  CA  ASP A  28      61.656  83.295  79.148  1.00                  
ATOM    420  HA  ASP A  28      61.095  83.810  79.928  1.00                  
ATOM    421  CB  ASP A  28      61.726  81.812  79.550  1.00                  
ATOM    422  HB1 ASP A  28      62.508  81.312  78.977  1.00                  
ATOM    423  HB2 ASP A  28      60.776  81.338  79.297  1.00                  
ATOM    424  CG  ASP A  28      61.961  81.612  81.049  1.00                  
ATOM    425  OD1 ASP A  28      61.773  80.460  81.506  1.00                  
ATOM    426  OD2 ASP A  28      62.292  82.580  81.772  1.00                  
ATOM    427  C   ASP A  28      63.031  83.994  79.056  1.00                  
ATOM    428  O   ASP A  28      64.062  83.492  79.519  1.00                  
ATOM    429  N   ALA A  29      63.059  85.186  78.431  1.00                  
ATOM    430  H   ALA A  29      62.214  85.506  77.971  1.00                  
ATOM    431  CA  ALA A  29      64.259  86.026  78.321  1.00                  
ATOM    432  HA  ALA A  29      65.013  85.444  77.789  1.00                  
ATOM    433  CB  ALA A  29      63.952  87.274  77.480  1.00                  
ATOM    434  HB1 ALA A  29      64.796  87.962  77.521  1.00                  
ATOM    435  HB2 ALA A  29      63.803  86.993  76.441  1.00                  
ATOM    436  HB3 ALA A  29      63.062  87.774  77.862  1.00                  
ATOM    437  C   ALA A  29      64.888  86.427  79.671  1.00                  
ATOM    438  O   ALA A  29      65.962  87.031  79.686  1.00                  
ATOM    439  N   GLY A  30      64.272  86.076  80.805  1.00                  
ATOM    440  H   GLY A  30      63.427  85.530  80.718  1.00                  
ATOM    441  CA  GLY A  30      64.902  86.125  82.123  1.00                  
ATOM    442  HA1 GLY A  30      64.143  85.924  82.877  1.00                  
ATOM    443  HA2 GLY A  30      65.308  87.122  82.287  1.00                  
ATOM    444  C   GLY A  30      66.038  85.103  82.315  1.00                  
ATOM    445  O   GLY A  30      66.714  85.170  83.338  1.00                  
ATOM    446  N   ALA A  31      66.286  84.205  81.350  1.00                  
ATOM    447  H   ALA A  31      65.613  84.142  80.594  1.00                  
ATOM    448  CA  ALA A  31      67.501  83.382  81.241  1.00                  
ATOM    449  HA  ALA A  31      67.311  82.661  80.445  1.00                  
ATOM    450  CB  ALA A  31      68.655  84.268  80.745  1.00                  
ATOM    451  HB1 ALA A  31      69.538  83.656  80.559  1.00                  
ATOM    452  HB2 ALA A  31      68.368  84.772  79.822  1.00                  
ATOM    453  HB3 ALA A  31      68.901  85.017  81.501  1.00                  
ATOM    454  C   ALA A  31      67.849  82.539  82.490  1.00                  
ATOM    455  O   ALA A  31      68.834  82.780  83.189  1.00                  
ATOM    456  N   ARG A  32      67.023  81.519  82.753  1.00                  
ATOM    457  H   ARG A  32      66.267  81.400  82.094  1.00                  
ATOM    458  CA  ARG A  32      66.875  80.843  84.058  1.00                  
ATOM    459  HA  ARG A  32      67.547  81.321  84.772  1.00                  
ATOM    460  CB  ARG A  32      65.425  81.088  84.544  1.00                  
ATOM    461  HB1 ARG A  32      65.321  82.156  84.743  1.00                  
ATOM    462  HB2 ARG A  32      65.254  80.578  85.492  1.00                  
ATOM    463  CG  ARG A  32      64.301  80.700  83.552  1.00                  
ATOM    464  HG1 ARG A  32      64.438  81.279  82.640  1.00                  
ATOM    465  HG2 ARG A  32      63.349  81.021  83.976  1.00                  
ATOM    466  CD  ARG A  32      64.193  79.218  83.162  1.00                  
ATOM    467  HD1 ARG A  32      65.163  78.802  82.914  1.00                  
ATOM    468  HD2 ARG A  32      63.619  79.138  82.241  1.00                  
ATOM    469  NE  ARG A  32      63.551  78.394  84.206  1.00                  
ATOM    470  HE  ARG A  32      64.152  77.901  84.867  1.00                  
ATOM    471  CZ  ARG A  32      62.263  78.098  84.262  1.00                  
ATOM    472  NH1 ARG A  32      61.379  78.611  83.464  1.00                  
ATOM    473 1HH1 ARG A  32      61.680  79.309  82.770  1.00                  
ATOM    474 2HH1 ARG A  32      60.417  78.384  83.549  1.00                  
ATOM    475  NH2 ARG A  32      61.836  77.241  85.139  1.00                  
ATOM    476 1HH2 ARG A  32      62.570  76.754  85.671  1.00                  
ATOM    477 2HH2 ARG A  32      60.915  76.871  85.089  1.00                  
ATOM    478  C   ARG A  32      67.258  79.356  84.095  1.00                  
ATOM    479  O   ARG A  32      66.757  78.632  84.947  1.00                  
ATOM    480  N   GLU A  33      68.059  78.860  83.155  1.00                  
ATOM    481  H   GLU A  33      68.481  79.499  82.501  1.00                  
ATOM    482  CA  GLU A  33      68.510  77.457  83.156  1.00                  
ATOM    483  HA  GLU A  33      67.634  76.835  83.313  1.00                  
ATOM    484  CB  GLU A  33      69.056  77.013  81.779  1.00                  
ATOM    485  HB1 GLU A  33      68.194  76.871  81.129  1.00                  
ATOM    486  HB2 GLU A  33      69.530  76.046  81.914  1.00                  
ATOM    487  CG  GLU A  33      70.059  77.912  81.029  1.00                  
ATOM    488  HG1 GLU A  33      70.969  78.012  81.623  1.00                  
ATOM    489  HG2 GLU A  33      69.625  78.908  80.907  1.00                  
ATOM    490  CD  GLU A  33      70.398  77.337  79.634  1.00                  
ATOM    491  OE1 GLU A  33      71.587  77.048  79.351  1.00                  
ATOM    492  OE2 GLU A  33      69.462  77.205  78.811  1.00                  
ATOM    493  C   GLU A  33      69.440  77.126  84.336  1.00                  
ATOM    494  O   GLU A  33      70.661  77.285  84.251  1.00                  
ATOM    495  N   MET A  34      68.862  76.668  85.452  1.00                  
ATOM    496  H   MET A  34      67.845  76.656  85.501  1.00                  
ATOM    497  CA  MET A  34      69.576  76.169  86.634  1.00                  
ATOM    498  HA  MET A  34      70.612  76.501  86.605  1.00                  
ATOM    499  CB  MET A  34      68.929  76.715  87.922  1.00                  
ATOM    500  HB1 MET A  34      69.537  76.414  88.776  1.00                  
ATOM    501  HB2 MET A  34      67.955  76.244  88.046  1.00                  
ATOM    502  CG  MET A  34      68.713  78.236  87.996  1.00                  
ATOM    503  HG1 MET A  34      68.018  78.408  88.817  1.00                  
ATOM    504  HG2 MET A  34      68.215  78.584  87.093  1.00                  
ATOM    505  SD  MET A  34      70.170  79.272  88.325  1.00                  
ATOM    506  CE  MET A  34      70.864  79.471  86.662  1.00                  
ATOM    507  HE1 MET A  34      70.078  79.752  85.963  1.00                  
ATOM    508  HE2 MET A  34      71.627  80.245  86.675  1.00                  
ATOM    509  HE3 MET A  34      71.322  78.540  86.341  1.00                  
ATOM    510  C   MET A  34      69.594  74.635  86.695  1.00                  
ATOM    511  O   MET A  34      70.526  74.059  87.260  1.00                  
ATOM    512  N   THR A  35      68.600  73.967  86.099  1.00                  
ATOM    513  H   THR A  35      67.786  74.501  85.808  1.00                  
ATOM    514  CA  THR A  35      68.522  72.504  86.008  1.00                  
ATOM    515  HA  THR A  35      69.519  72.100  86.175  1.00                  
ATOM    516  CB  THR A  35      67.594  71.882  87.079  1.00                  
ATOM    517  HB  THR A  35      67.859  70.829  87.163  1.00                  
ATOM    518  CG2 THR A  35      67.705  72.496  88.474  1.00                  
ATOM    519 1HG2 THR A  35      67.106  71.916  89.175  1.00                  
ATOM    520 2HG2 THR A  35      68.744  72.483  88.801  1.00                  
ATOM    521 3HG2 THR A  35      67.337  73.522  88.458  1.00                  
ATOM    522  OG1 THR A  35      66.245  71.949  86.692  1.00                  
ATOM    523  HG1 THR A  35      65.809  71.148  87.042  1.00                  
ATOM    524  C   THR A  35      68.075  72.009  84.625  1.00                  
ATOM    525  O   THR A  35      67.532  72.737  83.780  1.00                  
ATOM    526  N   ASP A  36      68.246  70.699  84.414  1.00                  
ATOM    527  H   ASP A  36      68.667  70.157  85.149  1.00                  
ATOM    528  CA  ASP A  36      67.714  69.977  83.250  1.00                  
ATOM    529  HA  ASP A  36      68.197  70.371  82.357  1.00                  
ATOM    530  CB  ASP A  36      68.093  68.486  83.374  1.00                  
ATOM    531  HB1 ASP A  36      67.606  68.071  84.259  1.00                  
ATOM    532  HB2 ASP A  36      69.171  68.411  83.529  1.00                  
ATOM    533  CG  ASP A  36      67.713  67.643  82.150  1.00                  
ATOM    534  OD1 ASP A  36      66.628  67.023  82.141  1.00                  
ATOM    535  OD2 ASP A  36      68.504  67.537  81.188  1.00                  
ATOM    536  C   ASP A  36      66.190  70.162  83.073  1.00                  
ATOM    537  O   ASP A  36      65.673  70.125  81.952  1.00                  
ATOM    538  N   ASP A  37      65.470  70.404  84.167  1.00                  
ATOM    539  H   ASP A  37      65.957  70.412  85.056  1.00                  
ATOM    540  CA  ASP A  37      64.040  70.710  84.204  1.00                  
ATOM    541  HA  ASP A  37      63.524  70.003  83.557  1.00                  
ATOM    542  CB  ASP A  37      63.477  70.559  85.624  1.00                  
ATOM    543  HB1 ASP A  37      62.390  70.501  85.569  1.00                  
ATOM    544  HB2 ASP A  37      63.729  71.432  86.224  1.00                  
ATOM    545  CG  ASP A  37      64.025  69.313  86.306  1.00                  
ATOM    546  OD1 ASP A  37      63.405  68.239  86.118  1.00                  
ATOM    547  OD2 ASP A  37      65.122  69.417  86.897  1.00                  
ATOM    548  C   ASP A  37      63.723  72.117  83.693  1.00                  
ATOM    549  O   ASP A  37      62.747  72.287  82.963  1.00                  
ATOM    550  N   ASP A  38      64.557  73.109  84.023  1.00                  
ATOM    551  H   ASP A  38      65.374  72.896  84.588  1.00                  
ATOM    552  CA  ASP A  38      64.446  74.446  83.439  1.00                  
ATOM    553  HA  ASP A  38      63.449  74.841  83.631  1.00                  
ATOM    554  CB  ASP A  38      65.479  75.410  84.026  1.00                  
ATOM    555  HB1 ASP A  38      65.407  76.355  83.487  1.00                  
ATOM    556  HB2 ASP A  38      66.481  75.016  83.865  1.00                  
ATOM    557  CG  ASP A  38      65.273  75.692  85.504  1.00                  
ATOM    558  OD1 ASP A  38      64.136  76.071  85.870  1.00                  
ATOM    559  OD2 ASP A  38      66.271  75.597  86.243  1.00                  
ATOM    560  C   ASP A  38      64.644  74.381  81.920  1.00                  
ATOM    561  O   ASP A  38      63.833  74.923  81.158  1.00                  
ATOM    562  N   LEU A  39      65.672  73.640  81.472  1.00                  
ATOM    563  H   LEU A  39      66.294  73.209  82.151  1.00                  
ATOM    564  CA  LEU A  39      65.897  73.417  80.038  1.00                  
ATOM    565  HA  LEU A  39      66.075  74.380  79.556  1.00                  
ATOM    566  CB  LEU A  39      67.122  72.495  79.816  1.00                  
ATOM    567  HB1 LEU A  39      66.951  71.921  78.907  1.00                  
ATOM    568  HB2 LEU A  39      67.195  71.766  80.623  1.00                  
ATOM    569  CG  LEU A  39      68.468  73.226  79.655  1.00                  
ATOM    570  HG  LEU A  39      68.309  74.175  79.145  1.00                  
ATOM    571  CD1 LEU A  39      69.112  73.481  81.015  1.00                  
ATOM    572 1HD1 LEU A  39      70.043  74.035  80.878  1.00                  
ATOM    573 2HD1 LEU A  39      68.436  74.076  81.625  1.00                  
ATOM    574 3HD1 LEU A  39      69.318  72.542  81.527  1.00                  
ATOM    575  CD2 LEU A  39      69.452  72.393  78.828  1.00                  
ATOM    576 1HD2 LEU A  39      70.396  72.935  78.752  1.00                  
ATOM    577 2HD2 LEU A  39      69.621  71.431  79.310  1.00                  
ATOM    578 3HD2 LEU A  39      69.054  72.238  77.827  1.00                  
ATOM    579  C   LEU A  39      64.670  72.793  79.352  1.00                  
ATOM    580  O   LEU A  39      64.167  73.325  78.358  1.00                  
ATOM    581  N   ARG A  40      64.163  71.667  79.871  1.00                  
ATOM    582  H   ARG A  40      64.610  71.290  80.705  1.00                  
ATOM    583  CA  ARG A  40      62.979  70.980  79.314  1.00                  
ATOM    584  HA  ARG A  40      63.182  70.654  78.293  1.00                  
ATOM    585  CB  ARG A  40      62.634  69.753  80.192  1.00                  
ATOM    586  HB1 ARG A  40      61.607  69.460  79.969  1.00                  
ATOM    587  HB2 ARG A  40      62.682  70.029  81.246  1.00                  
ATOM    588  CG  ARG A  40      63.527  68.537  79.936  1.00                  
ATOM    589  HG1 ARG A  40      64.563  68.756  80.180  1.00                  
ATOM    590  HG2 ARG A  40      63.486  68.331  78.877  1.00                  
ATOM    591  CD  ARG A  40      63.051  67.279  80.695  1.00                  
ATOM    592  HD1 ARG A  40      63.131  66.423  80.025  1.00                  
ATOM    593  HD2 ARG A  40      62.000  67.378  80.968  1.00                  
ATOM    594  NE  ARG A  40      63.893  67.000  81.868  1.00                  
ATOM    595  HE  ARG A  40      64.876  66.816  81.686  1.00                  
ATOM    596  CZ  ARG A  40      63.633  67.137  83.151  1.00                  
ATOM    597  NH1 ARG A  40      64.602  66.999  83.991  1.00                  
ATOM    598 1HH1 ARG A  40      65.539  66.924  83.610  1.00                  
ATOM    599 2HH1 ARG A  40      64.430  67.281  84.956  1.00                  
ATOM    600  NH2 ARG A  40      62.476  67.441  83.650  1.00                  
ATOM    601 1HH2 ARG A  40      61.710  67.655  83.050  1.00                  
ATOM    602 2HH2 ARG A  40      62.482  67.653  84.652  1.00                  
ATOM    603  C   ARG A  40      61.754  71.878  79.253  1.00                  
ATOM    604  O   ARG A  40      61.055  71.872  78.239  1.00                  
ATOM    605  N   ALA A  41      61.512  72.677  80.290  1.00                  
ATOM    606  H   ALA A  41      62.118  72.592  81.100  1.00                  
ATOM    607  CA  ALA A  41      60.441  73.670  80.340  1.00                  
ATOM    608  HA  ALA A  41      59.498  73.161  80.138  1.00                  
ATOM    609  CB  ALA A  41      60.376  74.247  81.760  1.00                  
ATOM    610  HB1 ALA A  41      59.535  74.937  81.834  1.00                  
ATOM    611  HB2 ALA A  41      60.242  73.441  82.482  1.00                  
ATOM    612  HB3 ALA A  41      61.297  74.785  81.990  1.00                  
ATOM    613  C   ALA A  41      60.581  74.786  79.295  1.00                  
ATOM    614  O   ALA A  41      59.570  75.306  78.820  1.00                  
ATOM    615  N   ALA A  42      61.808  75.114  78.880  1.00                  
ATOM    616  H   ALA A  42      62.615  74.720  79.354  1.00                  
ATOM    617  CA  ALA A  42      62.030  75.949  77.698  1.00                  
ATOM    618  HA  ALA A  42      61.285  76.747  77.705  1.00                  
ATOM    619  CB  ALA A  42      63.403  76.613  77.841  1.00                  
ATOM    620  HB1 ALA A  42      63.571  77.304  77.020  1.00                  
ATOM    621  HB2 ALA A  42      63.441  77.182  78.771  1.00                  
ATOM    622  HB3 ALA A  42      64.193  75.868  77.864  1.00                  
ATOM    623  C   ALA A  42      61.858  75.209  76.356  1.00                  
ATOM    624  O   ALA A  42      61.632  75.830  75.315  1.00                  
ATOM    625  N   GLY A  43      61.959  73.885  76.361  1.00                  
ATOM    626  H   GLY A  43      62.114  73.431  77.250  1.00                  
ATOM    627  CA  GLY A  43      61.783  73.030  75.184  1.00                  
ATOM    628  HA1 GLY A  43      61.405  73.608  74.350  1.00                  
ATOM    629  HA2 GLY A  43      61.042  72.268  75.424  1.00                  
ATOM    630  C   GLY A  43      63.069  72.313  74.771  1.00                  
ATOM    631  O   GLY A  43      63.095  71.562  73.800  1.00                  
ATOM    632  N   VAL A  44      64.152  72.502  75.527  1.00                  
ATOM    633  H   VAL A  44      64.041  73.046  76.377  1.00                  
ATOM    634  CA  VAL A  44      65.509  72.033  75.226  1.00                  
ATOM    635  HA  VAL A  44      65.630  72.088  74.144  1.00                  
ATOM    636  CB  VAL A  44      66.576  72.973  75.848  1.00                  
ATOM    637  HB  VAL A  44      66.706  72.728  76.895  1.00                  
ATOM    638  CG1 VAL A  44      67.929  72.881  75.135  1.00                  
ATOM    639 1HG1 VAL A  44      68.640  73.571  75.591  1.00                  
ATOM    640 2HG1 VAL A  44      68.346  71.883  75.215  1.00                  
ATOM    641 3HG1 VAL A  44      67.811  73.142  74.086  1.00                  
ATOM    642  CG2 VAL A  44      66.204  74.461  75.763  1.00                  
ATOM    643 1HG2 VAL A  44      67.004  75.072  76.184  1.00                  
ATOM    644 2HG2 VAL A  44      66.038  74.750  74.727  1.00                  
ATOM    645 3HG2 VAL A  44      65.310  74.653  76.348  1.00                  
ATOM    646  C   VAL A  44      65.714  70.553  75.609  1.00                  
ATOM    647  O   VAL A  44      66.807  70.135  75.991  1.00                  
ATOM    648  N   ASP A  45      64.674  69.722  75.496  1.00                  
ATOM    649  H   ASP A  45      63.808  70.087  75.123  1.00                  
ATOM    650  CA  ASP A  45      64.715  68.313  75.897  1.00                  
ATOM    651  HA  ASP A  45      65.251  68.285  76.847  1.00                  
ATOM    652  CB  ASP A  45      63.309  67.759  76.188  1.00                  
ATOM    653  HB1 ASP A  45      62.792  67.516  75.260  1.00                  
ATOM    654  HB2 ASP A  45      62.728  68.527  76.699  1.00                  
ATOM    655  CG  ASP A  45      63.389  66.518  77.093  1.00                  
ATOM    656  OD1 ASP A  45      62.367  66.174  77.718  1.00                  
ATOM    657  OD2 ASP A  45      64.512  65.980  77.279  1.00                  
ATOM    658  C   ASP A  45      65.490  67.410  74.929  1.00                  
ATOM    659  O   ASP A  45      64.926  66.864  73.978  1.00                  
ATOM    660  N   ARG A  46      66.801  67.251  75.162  1.00                  
ATOM    661  H   ARG A  46      67.198  67.756  75.946  1.00                  
ATOM    662  CA  ARG A  46      67.686  66.470  74.275  1.00                  
ATOM    663  HA  ARG A  46      67.597  66.935  73.292  1.00                  
ATOM    664  CB  ARG A  46      69.162  66.581  74.687  1.00                  
ATOM    665  HB1 ARG A  46      69.383  65.846  75.461  1.00                  
ATOM    666  HB2 ARG A  46      69.344  67.578  75.089  1.00                  
ATOM    667  CG  ARG A  46      70.081  66.361  73.469  1.00                  
ATOM    668  HG1 ARG A  46      69.829  67.060  72.672  1.00                  
ATOM    669  HG2 ARG A  46      69.922  65.366  73.059  1.00                  
ATOM    670  CD  ARG A  46      71.572  66.512  73.802  1.00                  
ATOM    671  HD1 ARG A  46      72.142  66.143  72.947  1.00                  
ATOM    672  HD2 ARG A  46      71.813  65.868  74.651  1.00                  
ATOM    673  NE  ARG A  46      71.952  67.926  74.047  1.00                  
ATOM    674  HE  ARG A  46      72.078  68.509  73.232  1.00                  
ATOM    675  CZ  ARG A  46      72.175  68.515  75.208  1.00                  
ATOM    676  NH1 ARG A  46      72.106  67.868  76.342  1.00                  
ATOM    677 1HH1 ARG A  46      71.914  66.878  76.319  1.00                  
ATOM    678 2HH1 ARG A  46      72.261  68.336  77.215  1.00                  
ATOM    679  NH2 ARG A  46      72.450  69.782  75.240  1.00                  
ATOM    680 1HH2 ARG A  46      72.481  70.297  74.361  1.00                  
ATOM    681 2HH2 ARG A  46      72.598  70.263  76.107  1.00                  
ATOM    682  C   ARG A  46      67.234  65.024  74.028  1.00                  
ATOM    683  O   ARG A  46      67.446  64.492  72.929  1.00                  
ATOM    684  N   ARG A  47      66.486  64.453  74.977  1.00                  
ATOM    685  H   ARG A  47      66.267  65.006  75.792  1.00                  
ATOM    686  CA  ARG A  47      65.906  63.108  74.866  1.00                  
ATOM    687  HA  ARG A  47      66.715  62.412  74.649  1.00                  
ATOM    688  CB  ARG A  47      65.270  62.643  76.188  1.00                  
ATOM    689  HB1 ARG A  47      64.620  61.792  75.977  1.00                  
ATOM    690  HB2 ARG A  47      64.639  63.432  76.601  1.00                  
ATOM    691  CG  ARG A  47      66.299  62.162  77.229  1.00                  
ATOM    692  HG1 ARG A  47      66.841  61.308  76.820  1.00                  
ATOM    693  HG2 ARG A  47      65.754  61.812  78.106  1.00                  
ATOM    694  CD  ARG A  47      67.326  63.209  77.685  1.00                  
ATOM    695  HD1 ARG A  47      67.995  63.445  76.853  1.00                  
ATOM    696  HD2 ARG A  47      67.928  62.766  78.480  1.00                  
ATOM    697  NE  ARG A  47      66.657  64.430  78.165  1.00                  
ATOM    698  HE  ARG A  47      65.744  64.651  77.770  1.00                  
ATOM    699  CZ  ARG A  47      67.063  65.283  79.077  1.00                  
ATOM    700  NH1 ARG A  47      68.204  65.214  79.690  1.00                  
ATOM    701 1HH1 ARG A  47      68.845  64.477  79.483  1.00                  
ATOM    702 2HH1 ARG A  47      68.436  65.983  80.326  1.00                  
ATOM    703  NH2 ARG A  47      66.289  66.263  79.402  1.00                  
ATOM    704 1HH2 ARG A  47      65.410  66.333  78.897  1.00                  
ATOM    705 2HH2 ARG A  47      66.534  66.826  80.217  1.00                  
ATOM    706  C   ARG A  47      64.935  62.946  73.701  1.00                  
ATOM    707  O   ARG A  47      64.745  61.824  73.245  1.00                  
ATOM    708  N   VAL A  48      64.355  64.022  73.157  1.00                  
ATOM    709  H   VAL A  48      64.539  64.931  73.569  1.00                  
ATOM    710  CA  VAL A  48      63.474  63.923  71.976  1.00                  
ATOM    711  HA  VAL A  48      62.879  63.017  72.100  1.00                  
ATOM    712  CB  VAL A  48      62.442  65.075  71.933  1.00                  
ATOM    713  HB  VAL A  48      62.948  66.034  71.877  1.00                  
ATOM    714  CG1 VAL A  48      61.507  64.937  70.722  1.00                  
ATOM    715 1HG1 VAL A  48      60.771  65.742  70.738  1.00                  
ATOM    716 2HG1 VAL A  48      62.075  65.008  69.796  1.00                  
ATOM    717 3HG1 VAL A  48      60.994  63.976  70.757  1.00                  
ATOM    718  CG2 VAL A  48      61.584  65.085  73.205  1.00                  
ATOM    719 1HG2 VAL A  48      60.837  65.875  73.148  1.00                  
ATOM    720 2HG2 VAL A  48      61.086  64.126  73.339  1.00                  
ATOM    721 3HG2 VAL A  48      62.207  65.280  74.079  1.00                  
ATOM    722  C   VAL A  48      64.261  63.718  70.680  1.00                  
ATOM    723  O   VAL A  48      64.019  62.697  70.034  1.00                  
ATOM    724  N   PRO A  49      65.231  64.576  70.280  1.00                  
ATOM    725  CD  PRO A  49      65.460  65.923  70.776  1.00                  
ATOM    726  HD1 PRO A  49      65.817  65.904  71.801  1.00                  
ATOM    727  HD2 PRO A  49      64.562  66.533  70.707  1.00                  
ATOM    728  CG  PRO A  49      66.517  66.542  69.872  1.00                  
ATOM    729  HG1 PRO A  49      67.217  67.145  70.447  1.00                  
ATOM    730  HG2 PRO A  49      66.023  67.121  69.095  1.00                  
ATOM    731  CB  PRO A  49      67.229  65.371  69.227  1.00                  
ATOM    732  HB1 PRO A  49      68.074  65.085  69.853  1.00                  
ATOM    733  HB2 PRO A  49      67.564  65.623  68.224  1.00                  
ATOM    734  CA  PRO A  49      66.170  64.269  69.199  1.00                  
ATOM    735  HA  PRO A  49      65.639  64.306  68.248  1.00                  
ATOM    736  C   PRO A  49      66.847  62.911  69.330  1.00                  
ATOM    737  O   PRO A  49      66.886  62.168  68.359  1.00                  
ATOM    738  N   GLU A  50      67.339  62.568  70.526  1.00                  
ATOM    739  H   GLU A  50      67.299  63.236  71.293  1.00                  
ATOM    740  CA  GLU A  50      67.950  61.257  70.787  1.00                  
ATOM    741  HA  GLU A  50      68.821  61.112  70.148  1.00                  
ATOM    742  CB  GLU A  50      68.398  61.207  72.265  1.00                  
ATOM    743  HB1 GLU A  50      68.685  60.187  72.522  1.00                  
ATOM    744  HB2 GLU A  50      67.538  61.470  72.877  1.00                  
ATOM    745  CG  GLU A  50      69.581  62.136  72.632  1.00                  
ATOM    746  HG1 GLU A  50      69.490  63.067  72.069  1.00                  
ATOM    747  HG2 GLU A  50      70.506  61.657  72.302  1.00                  
ATOM    748  CD  GLU A  50      69.681  62.474  74.140  1.00                  
ATOM    749  OE1 GLU A  50      69.008  61.814  74.961  1.00                  
ATOM    750  OE2 GLU A  50      70.416  63.432  74.484  1.00                  
ATOM    751  C   GLU A  50      66.979  60.109  70.513  1.00                  
ATOM    752  O   GLU A  50      67.366  59.143  69.865  1.00                  
ATOM    753  N   GLN A  51      65.712  60.218  70.927  1.00                  
ATOM    754  H   GLN A  51      65.455  60.994  71.528  1.00                  
ATOM    755  CA  GLN A  51      64.706  59.195  70.653  1.00                  
ATOM    756  HA  GLN A  51      65.163  58.232  70.891  1.00                  
ATOM    757  CB  GLN A  51      63.494  59.358  71.592  1.00                  
ATOM    758  HB1 GLN A  51      63.028  60.324  71.394  1.00                  
ATOM    759  HB2 GLN A  51      63.856  59.357  72.622  1.00                  
ATOM    760  CG  GLN A  51      62.428  58.253  71.455  1.00                  
ATOM    761  HG1 GLN A  51      61.970  58.292  70.467  1.00                  
ATOM    762  HG2 GLN A  51      61.638  58.455  72.177  1.00                  
ATOM    763  CD  GLN A  51      62.956  56.841  71.726  1.00                  
ATOM    764  OE1 GLN A  51      63.100  56.437  72.862  1.00                  
ATOM    765  NE2 GLN A  51      63.259  56.063  70.701  1.00                  
ATOM    766 1HE2 GLN A  51      63.262  56.428  69.759  1.00                  
ATOM    767 2HE2 GLN A  51      63.600  55.137  70.900  1.00                  
ATOM    768  C   GLN A  51      64.277  59.120  69.186  1.00                  
ATOM    769  O   GLN A  51      63.889  58.042  68.740  1.00                  
ATOM    770  N   LYS A  52      64.332  60.204  68.404  1.00                  
ATOM    771  H   LYS A  52      64.611  61.092  68.817  1.00                  
ATOM    772  CA  LYS A  52      64.014  60.115  66.966  1.00                  
ATOM    773  HA  LYS A  52      63.205  59.398  66.822  1.00                  
ATOM    774  CB  LYS A  52      63.534  61.470  66.417  1.00                  
ATOM    775  HB1 LYS A  52      63.259  61.305  65.373  1.00                  
ATOM    776  HB2 LYS A  52      64.364  62.176  66.443  1.00                  
ATOM    777  CG  LYS A  52      62.326  62.133  67.102  1.00                  
ATOM    778  HG1 LYS A  52      61.883  62.830  66.393  1.00                  
ATOM    779  HG2 LYS A  52      62.669  62.721  67.948  1.00                  
ATOM    780  CD  LYS A  52      61.242  61.160  67.603  1.00                  
ATOM    781  HD1 LYS A  52      61.636  60.618  68.462  1.00                  
ATOM    782  HD2 LYS A  52      61.010  60.437  66.820  1.00                  
ATOM    783  CE  LYS A  52      59.958  61.880  68.038  1.00                  
ATOM    784  HE1 LYS A  52      60.215  62.735  68.668  1.00                  
ATOM    785  HE2 LYS A  52      59.367  61.180  68.633  1.00                  
ATOM    786  NZ  LYS A  52      59.167  62.316  66.867  1.00                  
ATOM    787  HZ1 LYS A  52      59.098  61.561  66.178  1.00                  
ATOM    788  HZ2 LYS A  52      58.252  62.673  67.072  1.00                  
ATOM    789  HZ3 LYS A  52      59.663  62.986  66.272  1.00                  
ATOM    790  C   LYS A  52      65.189  59.573  66.144  1.00                  
ATOM    791  O   LYS A  52      64.979  58.785  65.229  1.00                  
ATOM    792  N   LEU A  53      66.423  59.935  66.508  1.00                  
ATOM    793  H   LEU A  53      66.513  60.620  67.254  1.00                  
ATOM    794  CA  LEU A  53      67.652  59.319  65.997  1.00                  
ATOM    795  HA  LEU A  53      67.679  59.426  64.913  1.00                  
ATOM    796  CB  LEU A  53      68.877  60.019  66.617  1.00                  
ATOM    797  HB1 LEU A  53      69.756  59.387  66.470  1.00                  
ATOM    798  HB2 LEU A  53      68.719  60.110  67.692  1.00                  
ATOM    799  CG  LEU A  53      69.179  61.414  66.032  1.00                  
ATOM    800  HG  LEU A  53      68.268  62.010  65.993  1.00                  
ATOM    801  CD1 LEU A  53      70.203  62.127  66.915  1.00                  
ATOM    802 1HD1 LEU A  53      70.452  63.098  66.497  1.00                  
ATOM    803 2HD1 LEU A  53      69.783  62.277  67.909  1.00                  
ATOM    804 3HD1 LEU A  53      71.111  61.532  67.000  1.00                  
ATOM    805  CD2 LEU A  53      69.771  61.312  64.624  1.00                  
ATOM    806 1HD2 LEU A  53      70.012  62.308  64.254  1.00                  
ATOM    807 2HD2 LEU A  53      70.678  60.708  64.636  1.00                  
ATOM    808 3HD2 LEU A  53      69.051  60.865  63.942  1.00                  
ATOM    809  C   LEU A  53      67.674  57.805  66.274  1.00                  
ATOM    810  O   LEU A  53      67.918  57.013  65.366  1.00                  
ATOM    811  N   GLY A  54      67.337  57.422  67.508  1.00                  
ATOM    812  H   GLY A  54      67.248  58.145  68.216  1.00                  
ATOM    813  CA  GLY A  54      67.033  56.059  67.937  1.00                  
ATOM    814  HA1 GLY A  54      66.615  56.091  68.943  1.00                  
ATOM    815  HA2 GLY A  54      67.943  55.463  67.968  1.00                  
ATOM    816  C   GLY A  54      66.017  55.394  67.023  1.00                  
ATOM    817  O   GLY A  54      66.352  54.419  66.378  1.00                  
ATOM    818  N   ALA A  55      64.844  56.005  66.838  1.00                  
ATOM    819  H   ALA A  55      64.635  56.835  67.373  1.00                  
ATOM    820  CA  ALA A  55      63.789  55.484  65.973  1.00                  
ATOM    821  HA  ALA A  55      63.514  54.499  66.359  1.00                  
ATOM    822  CB  ALA A  55      62.559  56.391  66.082  1.00                  
ATOM    823  HB1 ALA A  55      61.728  55.936  65.543  1.00                  
ATOM    824  HB2 ALA A  55      62.272  56.511  67.126  1.00                  
ATOM    825  HB3 ALA A  55      62.770  57.365  65.642  1.00                  
ATOM    826  C   ALA A  55      64.221  55.274  64.504  1.00                  
ATOM    827  O   ALA A  55      63.737  54.370  63.826  1.00                  
ATOM    828  N   ALA A  56      65.148  56.081  63.989  1.00                  
ATOM    829  H   ALA A  56      65.468  56.855  64.556  1.00                  
ATOM    830  CA  ALA A  56      65.716  55.908  62.656  1.00                  
ATOM    831  HA  ALA A  56      64.915  55.663  61.955  1.00                  
ATOM    832  CB  ALA A  56      66.320  57.254  62.243  1.00                  
ATOM    833  HB1 ALA A  56      66.735  57.173  61.243  1.00                  
ATOM    834  HB2 ALA A  56      65.549  58.024  62.252  1.00                  
ATOM    835  HB3 ALA A  56      67.115  57.539  62.930  1.00                  
ATOM    836  C   ALA A  56      66.752  54.781  62.596  1.00                  
ATOM    837  O   ALA A  56      66.820  54.091  61.576  1.00                  
ATOM    838  N   ILE A  57      67.537  54.550  63.656  1.00                  
ATOM    839  H   ILE A  57      67.441  55.131  64.484  1.00                  
ATOM    840  CA  ILE A  57      68.382  53.347  63.702  1.00                  
ATOM    841  HA  ILE A  57      68.788  53.213  62.700  1.00                  
ATOM    842  CB  ILE A  57      69.627  53.456  64.609  1.00                  
ATOM    843  HB  ILE A  57      70.167  52.512  64.517  1.00                  
ATOM    844  CG2 ILE A  57      70.550  54.565  64.073  1.00                  
ATOM    845 1HG2 ILE A  57      71.508  54.546  64.589  1.00                  
ATOM    846 2HG2 ILE A  57      70.736  54.413  63.011  1.00                  
ATOM    847 3HG2 ILE A  57      70.083  55.540  64.219  1.00                  
ATOM    848  CG1 ILE A  57      69.306  53.661  66.101  1.00                  
ATOM    849 1HG1 ILE A  57      68.546  52.938  66.400  1.00                  
ATOM    850 2HG1 ILE A  57      68.910  54.664  66.226  1.00                  
ATOM    851  CD1 ILE A  57      70.510  53.488  67.031  1.00                  
ATOM    852  HD1 ILE A  57      70.176  53.562  68.066  1.00                  
ATOM    853  HD2 ILE A  57      70.964  52.509  66.875  1.00                  
ATOM    854  HD3 ILE A  57      71.249  54.267  66.849  1.00                  
ATOM    855  C   ILE A  57      67.578  52.058  63.952  1.00                  
ATOM    856  O   ILE A  57      67.977  51.015  63.443  1.00                  
ATOM    857  N   ASP A  58      66.435  52.123  64.635  1.00                  
ATOM    858  H   ASP A  58      66.226  52.983  65.131  1.00                  
ATOM    859  CA  ASP A  58      65.452  51.042  64.734  1.00                  
ATOM    860  HA  ASP A  58      65.941  50.136  65.095  1.00                  
ATOM    861  CB  ASP A  58      64.312  51.404  65.699  1.00                  
ATOM    862  HB1 ASP A  58      63.514  50.669  65.582  1.00                  
ATOM    863  HB2 ASP A  58      63.900  52.375  65.430  1.00                  
ATOM    864  CG  ASP A  58      64.726  51.404  67.164  1.00                  
ATOM    865  OD1 ASP A  58      65.213  50.345  67.621  1.00                  
ATOM    866  OD2 ASP A  58      64.506  52.449  67.820  1.00                  
ATOM    867  C   ASP A  58      64.833  50.745  63.370  1.00                  
ATOM    868  O   ASP A  58      64.709  49.582  62.988  1.00                  
ATOM    869  N   GLU A  59      64.472  51.772  62.594  1.00                  
ATOM    870  H   GLU A  59      64.473  52.708  62.988  1.00                  
ATOM    871  CA  GLU A  59      63.956  51.571  61.241  1.00                  
ATOM    872  HA  GLU A  59      63.097  50.904  61.316  1.00                  
ATOM    873  CB  GLU A  59      63.485  52.907  60.646  1.00                  
ATOM    874  HB1 GLU A  59      64.322  53.603  60.598  1.00                  
ATOM    875  HB2 GLU A  59      62.723  53.341  61.295  1.00                  
ATOM    876  CG  GLU A  59      62.905  52.746  59.231  1.00                  
ATOM    877  HG1 GLU A  59      63.697  52.429  58.551  1.00                  
ATOM    878  HG2 GLU A  59      62.553  53.721  58.895  1.00                  
ATOM    879  CD  GLU A  59      61.743  51.754  59.155  1.00                  
ATOM    880  OE1 GLU A  59      60.988  51.611  60.138  1.00                  
ATOM    881  OE2 GLU A  59      61.502  51.183  58.068  1.00                  
ATOM    882  C   GLU A  59      64.995  50.893  60.329  1.00                  
ATOM    883  O   GLU A  59      64.718  49.857  59.699  1.00                  
ATOM    884  N   PHE A  60      66.212  51.446  60.318  1.00                  
ATOM    885  H   PHE A  60      66.354  52.279  60.881  1.00                  
ATOM    886  CA  PHE A  60      67.365  50.891  59.614  1.00                  
ATOM    887  HA  PHE A  60      67.193  50.964  58.545  1.00                  
ATOM    888  CB  PHE A  60      68.608  51.728  59.947  1.00                  
ATOM    889  HB1 PHE A  60      68.811  51.656  61.015  1.00                  
ATOM    890  HB2 PHE A  60      68.396  52.773  59.728  1.00                  
ATOM    891  CG  PHE A  60      69.866  51.326  59.196  1.00                  
ATOM    892  CD1 PHE A  60      70.229  51.995  58.012  1.00                  
ATOM    893  HD1 PHE A  60      69.605  52.787  57.628  1.00                  
ATOM    894  CE1 PHE A  60      71.400  51.631  57.325  1.00                  
ATOM    895  HE1 PHE A  60      71.679  52.144  56.415  1.00                  
ATOM    896  CZ  PHE A  60      72.209  50.591  57.817  1.00                  
ATOM    897  HZ  PHE A  60      73.106  50.306  57.285  1.00                  
ATOM    898  CE2 PHE A  60      71.849  49.920  58.999  1.00                  
ATOM    899  HE2 PHE A  60      72.466  49.119  59.370  1.00                  
ATOM    900  CD2 PHE A  60      70.683  50.291  59.690  1.00                  
ATOM    901  HD2 PHE A  60      70.409  49.773  60.596  1.00                  
ATOM    902  C   PHE A  60      67.569  49.401  59.963  1.00                  
ATOM    903  O   PHE A  60      67.670  48.545  59.085  1.00                  
ATOM    904  N   ALA A  61      67.564  49.062  61.253  1.00                  
ATOM    905  H   ALA A  61      67.456  49.789  61.954  1.00                  
ATOM    906  CA  ALA A  61      67.686  47.686  61.711  1.00                  
ATOM    907  HA  ALA A  61      68.602  47.268  61.294  1.00                  
ATOM    908  CB  ALA A  61      67.812  47.684  63.238  1.00                  
ATOM    909  HB1 ALA A  61      67.949  46.664  63.595  1.00                  
ATOM    910  HB2 ALA A  61      68.668  48.287  63.540  1.00                  
ATOM    911  HB3 ALA A  61      66.912  48.098  63.692  1.00                  
ATOM    912  C   ALA A  61      66.532  46.781  61.239  1.00                  
ATOM    913  O   ALA A  61      66.741  45.609  60.915  1.00                  
ATOM    914  N   SER A  62      65.321  47.329  61.169  1.00                  
ATOM    915  H   SER A  62      65.214  48.286  61.493  1.00                  
ATOM    916  CA  SER A  62      64.143  46.638  60.667  1.00                  
ATOM    917  HA  SER A  62      64.109  45.663  61.154  1.00                  
ATOM    918  CB  SER A  62      62.872  47.392  61.078  1.00                  
ATOM    919  HB1 SER A  62      62.986  47.789  62.088  1.00                  
ATOM    920  HB2 SER A  62      62.036  46.693  61.083  1.00                  
ATOM    921  OG  SER A  62      62.565  48.440  60.183  1.00                  
ATOM    922  HG  SER A  62      63.376  48.977  60.041  1.00                  
ATOM    923  C   SER A  62      64.174  46.378  59.149  1.00                  
ATOM    924  O   SER A  62      63.355  45.582  58.683  1.00                  
ATOM    925  N   LEU A  63      65.084  47.003  58.373  1.00                  
ATOM    926  H   LEU A  63      65.735  47.650  58.804  1.00                  
ATOM    927  CA  LEU A  63      65.194  46.789  56.903  1.00                  
ATOM    928  HA  LEU A  63      64.206  46.969  56.478  1.00                  
ATOM    929  CB  LEU A  63      66.151  47.823  56.279  1.00                  
ATOM    930  HB1 LEU A  63      66.132  47.688  55.197  1.00                  
ATOM    931  HB2 LEU A  63      67.167  47.617  56.619  1.00                  
ATOM    932  CG  LEU A  63      65.832  49.283  56.587  1.00                  
ATOM    933  HG  LEU A  63      66.025  49.485  57.624  1.00                  
ATOM    934  CD1 LEU A  63      66.724  50.206  55.755  1.00                  
ATOM    935 1HD1 LEU A  63      66.509  51.246  55.998  1.00                  
ATOM    936 2HD1 LEU A  63      67.767  49.999  55.993  1.00                  
ATOM    937 3HD1 LEU A  63      66.554  50.037  54.694  1.00                  
ATOM    938  CD2 LEU A  63      64.373  49.627  56.358  1.00                  
ATOM    939 1HD2 LEU A  63      64.252  50.691  56.547  1.00                  
ATOM    940 2HD2 LEU A  63      64.081  49.345  55.348  1.00                  
ATOM    941 3HD2 LEU A  63      63.746  49.107  57.083  1.00                  
ATOM    942  C   LEU A  63      65.586  45.368  56.415  1.00                  
ATOM    943  O   LEU A  63      66.645  45.155  55.828  1.00                  
ATOM    944  N   ARG A  64      64.734  44.363  56.634  1.00                  
ATOM    945  H   ARG A  64      63.910  44.582  57.183  1.00                  
ATOM    946  CA  ARG A  64      64.955  42.977  56.183  1.00                  
ATOM    947  HA  ARG A  64      65.888  42.643  56.639  1.00                  
ATOM    948  CB  ARG A  64      63.793  42.100  56.678  1.00                  
ATOM    949  HB1 ARG A  64      62.970  42.157  55.964  1.00                  
ATOM    950  HB2 ARG A  64      63.430  42.467  57.641  1.00                  
ATOM    951  CG  ARG A  64      64.241  40.644  56.860  1.00                  
ATOM    952  HG1 ARG A  64      64.673  40.534  57.855  1.00                  
ATOM    953  HG2 ARG A  64      65.009  40.393  56.131  1.00                  
ATOM    954  CD  ARG A  64      63.065  39.675  56.694  1.00                  
ATOM    955  HD1 ARG A  64      62.719  39.695  55.659  1.00                  
ATOM    956  HD2 ARG A  64      62.242  40.003  57.331  1.00                  
ATOM    957  NE  ARG A  64      63.444  38.303  57.075  1.00                  
ATOM    958  HE  ARG A  64      63.059  37.952  57.932  1.00                  
ATOM    959  CZ  ARG A  64      64.240  37.480  56.411  1.00                  
ATOM    960  NH1 ARG A  64      64.829  37.786  55.294  1.00                  
ATOM    961 1HH1 ARG A  64      64.590  38.633  54.790  1.00                  
ATOM    962 2HH1 ARG A  64      65.307  37.029  54.804  1.00                  
ATOM    963  NH2 ARG A  64      64.463  36.281  56.858  1.00                  
ATOM    964 1HH2 ARG A  64      64.008  35.907  57.662  1.00                  
ATOM    965 2HH2 ARG A  64      64.997  35.667  56.229  1.00                  
ATOM    966  C   ARG A  64      65.101  42.864  54.659  1.00                  
ATOM    967  O   ARG A  64      64.263  43.386  53.931  1.00                  
ATOM    968  N   LEU A  65      66.072  42.064  54.209  1.00                  
ATOM    969  H   LEU A  65      66.736  41.724  54.882  1.00                  
ATOM    970  CA  LEU A  65      66.084  41.450  52.872  1.00                  
ATOM    971  HA  LEU A  65      66.074  42.248  52.132  1.00                  
ATOM    972  CB  LEU A  65      67.361  40.602  52.719  1.00                  
ATOM    973  HB1 LEU A  65      67.324  40.070  51.769  1.00                  
ATOM    974  HB2 LEU A  65      67.371  39.847  53.507  1.00                  
ATOM    975  CG  LEU A  65      68.690  41.385  52.774  1.00                  
ATOM    976  HG  LEU A  65      68.758  41.926  53.716  1.00                  
ATOM    977  CD1 LEU A  65      69.859  40.402  52.699  1.00                  
ATOM    978 1HD1 LEU A  65      70.802  40.944  52.763  1.00                  
ATOM    979 2HD1 LEU A  65      69.805  39.701  53.531  1.00                  
ATOM    980 3HD1 LEU A  65      69.824  39.847  51.762  1.00                  
ATOM    981  CD2 LEU A  65      68.827  42.371  51.613  1.00                  
ATOM    982 1HD2 LEU A  65      69.809  42.844  51.648  1.00                  
ATOM    983 2HD2 LEU A  65      68.709  41.852  50.662  1.00                  
ATOM    984 3HD2 LEU A  65      68.075  43.154  51.700  1.00                  
ATOM    985  C   LEU A  65      64.838  40.574  52.656  1.00                  
ATOM    986  O   LEU A  65      64.306  40.031  53.636  1.00                  
ATOM    987  N   PRO A  66      64.408  40.362  51.401  1.00                  
ATOM    988  CD  PRO A  66      64.858  41.032  50.188  1.00                  
ATOM    989  HD1 PRO A  66      65.942  41.134  50.155  1.00                  
ATOM    990  HD2 PRO A  66      64.385  42.012  50.124  1.00                  
ATOM    991  CG  PRO A  66      64.387  40.154  49.029  1.00                  
ATOM    992  HG1 PRO A  66      65.161  39.423  48.792  1.00                  
ATOM    993  HG2 PRO A  66      64.134  40.748  48.150  1.00                  
ATOM    994  CB  PRO A  66      63.166  39.438  49.599  1.00                  
ATOM    995  HB1 PRO A  66      62.997  38.483  49.107  1.00                  
ATOM    996  HB2 PRO A  66      62.288  40.078  49.503  1.00                  
ATOM    997  CA  PRO A  66      63.510  39.265  51.078  1.00                  
ATOM    998  HA  PRO A  66      62.598  39.351  51.670  1.00                  
ATOM    999  C   PRO A  66      64.159  37.914  51.393  1.00                  
ATOM   1000  O   PRO A  66      65.359  37.806  51.655  1.00                  
ATOM   1001  N   ASP A  67      63.338  36.876  51.369  1.00                  
ATOM   1002  H   ASP A  67      62.363  37.051  51.139  1.00                  
ATOM   1003  CA  ASP A  67      63.710  35.521  51.729  1.00                  
ATOM   1004  HA  ASP A  67      64.758  35.356  51.465  1.00                  
ATOM   1005  CB  ASP A  67      63.535  35.332  53.243  1.00                  
ATOM   1006  HB1 ASP A  67      62.605  34.800  53.452  1.00                  
ATOM   1007  HB2 ASP A  67      63.463  36.301  53.733  1.00                  
ATOM   1008  CG  ASP A  67      64.712  34.549  53.804  1.00                  
ATOM   1009  OD1 ASP A  67      64.847  33.377  53.394  1.00                  
ATOM   1010  OD2 ASP A  67      65.443  35.131  54.639  1.00                  
ATOM   1011  C   ASP A  67      62.857  34.499  50.963  1.00                  
ATOM   1012  O   ASP A  67      61.938  34.840  50.215  1.00                  
ATOM   1013  N   ARG A  68      63.167  33.218  51.160  1.00                  
ATOM   1014  H   ARG A  68      63.878  33.026  51.872  1.00                  
ATOM   1015  CA  ARG A  68      62.756  32.115  50.285  1.00                  
ATOM   1016  HA  ARG A  68      61.855  32.390  49.742  1.00                  
ATOM   1017  CB  ARG A  68      63.928  31.876  49.300  1.00                  
ATOM   1018  HB1 ARG A  68      63.932  30.857  48.922  1.00                  
ATOM   1019  HB2 ARG A  68      64.866  31.993  49.847  1.00                  
ATOM   1020  CG  ARG A  68      63.953  32.823  48.089  1.00                  
ATOM   1021  HG1 ARG A  68      64.999  32.988  47.825  1.00                  
ATOM   1022  HG2 ARG A  68      63.520  33.793  48.335  1.00                  
ATOM   1023  CD  ARG A  68      63.260  32.230  46.851  1.00                  
ATOM   1024  HD1 ARG A  68      63.626  31.217  46.680  1.00                  
ATOM   1025  HD2 ARG A  68      63.567  32.827  45.991  1.00                  
ATOM   1026  NE  ARG A  68      61.785  32.247  46.913  1.00                  
ATOM   1027  HE  ARG A  68      61.338  33.071  46.548  1.00                  
ATOM   1028  CZ  ARG A  68      60.986  31.240  47.221  1.00                  
ATOM   1029  NH1 ARG A  68      61.382  30.137  47.787  1.00                  
ATOM   1030 1HH1 ARG A  68      62.280  30.097  48.243  1.00                  
ATOM   1031 2HH1 ARG A  68      60.690  29.455  48.051  1.00                  
ATOM   1032  NH2 ARG A  68      59.717  31.295  46.944  1.00                  
ATOM   1033 1HH2 ARG A  68      59.318  32.088  46.485  1.00                  
ATOM   1034 2HH2 ARG A  68      59.147  30.482  47.173  1.00                  
ATOM   1035  C   ARG A  68      62.409  30.828  51.062  1.00                  
ATOM   1036  O   ARG A  68      62.522  29.731  50.505  1.00                  
ATOM   1037  N   ILE A  69      62.056  30.954  52.341  1.00                  
ATOM   1038  H   ILE A  69      61.888  31.888  52.670  1.00                  
ATOM   1039  CA  ILE A  69      61.983  29.849  53.313  1.00                  
ATOM   1040  HA  ILE A  69      62.950  29.350  53.280  1.00                  
ATOM   1041  CB  ILE A  69      61.786  30.340  54.769  1.00                  
ATOM   1042  HB  ILE A  69      61.975  29.474  55.404  1.00                  
ATOM   1043  CG2 ILE A  69      62.845  31.384  55.155  1.00                  
ATOM   1044 1HG2 ILE A  69      62.786  31.599  56.221  1.00                  
ATOM   1045 2HG2 ILE A  69      63.844  31.006  54.932  1.00                  
ATOM   1046 3HG2 ILE A  69      62.704  32.313  54.606  1.00                  
ATOM   1047  CG1 ILE A  69      60.367  30.822  55.147  1.00                  
ATOM   1048 1HG1 ILE A  69      60.376  31.123  56.196  1.00                  
ATOM   1049 2HG1 ILE A  69      59.675  29.984  55.068  1.00                  
ATOM   1050  CD1 ILE A  69      59.793  31.985  54.330  1.00                  
ATOM   1051  HD1 ILE A  69      58.821  32.252  54.744  1.00                  
ATOM   1052  HD2 ILE A  69      60.454  32.849  54.384  1.00                  
ATOM   1053  HD3 ILE A  69      59.655  31.690  53.292  1.00                  
ATOM   1054  C   ILE A  69      60.931  28.795  52.961  1.00                  
ATOM   1055  O   ILE A  69      59.880  29.143  52.456  1.00                  
ATOM   1056  N   ASP A  70      61.219  27.522  53.249  1.00                  
ATOM   1057  H   ASP A  70      62.103  27.360  53.700  1.00                  
ATOM   1058  CA  ASP A  70      60.426  26.307  52.942  1.00                  
ATOM   1059  HA  ASP A  70      61.106  25.472  53.109  1.00                  
ATOM   1060  CB  ASP A  70      59.295  26.097  53.966  1.00                  
ATOM   1061  HB1 ASP A  70      59.748  26.012  54.955  1.00                  
ATOM   1062  HB2 ASP A  70      58.802  25.146  53.760  1.00                  
ATOM   1063  CG  ASP A  70      58.231  27.200  54.003  1.00                  
ATOM   1064  OD1 ASP A  70      57.482  27.411  53.023  1.00                  
ATOM   1065  OD2 ASP A  70      58.115  27.844  55.067  1.00                  
ATOM   1066  C   ASP A  70      59.937  26.072  51.496  1.00                  
ATOM   1067  O   ASP A  70      59.594  24.950  51.141  1.00                  
ATOM   1068  N   GLY A  71      59.953  27.091  50.644  1.00                  
ATOM   1069  H   GLY A  71      60.231  27.986  51.030  1.00                  
ATOM   1070  CA  GLY A  71      59.312  27.092  49.333  1.00                  
ATOM   1071  HA1 GLY A  71      58.566  26.297  49.286  1.00                  
ATOM   1072  HA2 GLY A  71      60.059  26.929  48.557  1.00                  
ATOM   1073  C   GLY A  71      58.605  28.425  49.092  1.00                  
ATOM   1074  O   GLY A  71      58.647  28.961  47.983  1.00                  
ATOM   1075  N   ARG A  72      58.055  29.023  50.154  1.00                  
ATOM   1076  H   ARG A  72      58.152  28.546  51.053  1.00                  
ATOM   1077  CA  ARG A  72      57.503  30.382  50.198  1.00                  
ATOM   1078  HA  ARG A  72      56.779  30.472  49.390  1.00                  
ATOM   1079  CB  ARG A  72      56.758  30.568  51.530  1.00                  
ATOM   1080  HB1 ARG A  72      56.429  31.604  51.618  1.00                  
ATOM   1081  HB2 ARG A  72      57.439  30.353  52.354  1.00                  
ATOM   1082  CG  ARG A  72      55.523  29.651  51.608  1.00                  
ATOM   1083  HG1 ARG A  72      55.809  28.607  51.479  1.00                  
ATOM   1084  HG2 ARG A  72      54.838  29.911  50.800  1.00                  
ATOM   1085  CD  ARG A  72      54.776  29.790  52.936  1.00                  
ATOM   1086  HD1 ARG A  72      53.875  29.175  52.891  1.00                  
ATOM   1087  HD2 ARG A  72      54.487  30.835  53.062  1.00                  
ATOM   1088  NE  ARG A  72      55.593  29.352  54.081  1.00                  
ATOM   1089  HE  ARG A  72      56.407  28.758  53.873  1.00                  
ATOM   1090  CZ  ARG A  72      55.362  29.615  55.352  1.00                  
ATOM   1091  NH1 ARG A  72      54.302  30.267  55.746  1.00                  
ATOM   1092 1HH1 ARG A  72      53.617  30.521  55.061  1.00                  
ATOM   1093 2HH1 ARG A  72      54.170  30.448  56.719  1.00                  
ATOM   1094  NH2 ARG A  72      56.184  29.229  56.274  1.00                  
ATOM   1095 1HH2 ARG A  72      57.005  28.700  55.951  1.00                  
ATOM   1096 2HH2 ARG A  72      56.041  29.396  57.243  1.00                  
ATOM   1097  C   ARG A  72      58.542  31.483  50.004  1.00                  
ATOM   1098  O   ARG A  72      59.698  31.393  50.407  1.00                  
ATOM   1099  N   PHE A  73      58.092  32.556  49.364  1.00                  
ATOM   1100  H   PHE A  73      57.110  32.572  49.139  1.00                  
ATOM   1101  CA  PHE A  73      58.776  33.846  49.372  1.00                  
ATOM   1102  HA  PHE A  73      59.856  33.711  49.439  1.00                  
ATOM   1103  CB  PHE A  73      58.425  34.580  48.068  1.00                  
ATOM   1104  HB1 PHE A  73      57.338  34.638  47.986  1.00                  
ATOM   1105  HB2 PHE A  73      58.778  33.985  47.227  1.00                  
ATOM   1106  CG  PHE A  73      58.996  35.978  47.921  1.00                  
ATOM   1107  CD1 PHE A  73      60.375  36.158  47.706  1.00                  
ATOM   1108  HD1 PHE A  73      61.041  35.313  47.695  1.00                  
ATOM   1109  CE1 PHE A  73      60.899  37.449  47.523  1.00                  
ATOM   1110  HE1 PHE A  73      61.957  37.580  47.352  1.00                  
ATOM   1111  CZ  PHE A  73      60.053  38.570  47.580  1.00                  
ATOM   1112  HZ  PHE A  73      60.455  39.565  47.460  1.00                  
ATOM   1113  CE2 PHE A  73      58.678  38.395  47.809  1.00                  
ATOM   1114  HE2 PHE A  73      58.035  39.259  47.862  1.00                  
ATOM   1115  CD2 PHE A  73      58.149  37.102  47.975  1.00                  
ATOM   1116  HD2 PHE A  73      57.089  36.983  48.148  1.00                  
ATOM   1117  C   PHE A  73      58.299  34.647  50.586  1.00                  
ATOM   1118  O   PHE A  73      57.158  34.493  51.025  1.00                  
ATOM   1119  N   VAL A  74      59.150  35.545  51.064  1.00                  
ATOM   1120  H   VAL A  74      60.073  35.604  50.643  1.00                  
ATOM   1121  CA  VAL A  74      58.815  36.594  52.031  1.00                  
ATOM   1122  HA  VAL A  74      57.735  36.721  52.093  1.00                  
ATOM   1123  CB  VAL A  74      59.355  36.235  53.433  1.00                  
ATOM   1124  HB  VAL A  74      60.378  35.869  53.340  1.00                  
ATOM   1125  CG1 VAL A  74      59.355  37.408  54.420  1.00                  
ATOM   1126 1HG1 VAL A  74      59.645  37.063  55.410  1.00                  
ATOM   1127 2HG1 VAL A  74      60.079  38.157  54.099  1.00                  
ATOM   1128 3HG1 VAL A  74      58.368  37.864  54.472  1.00                  
ATOM   1129  CG2 VAL A  74      58.493  35.130  54.057  1.00                  
ATOM   1130 1HG2 VAL A  74      58.900  34.843  55.025  1.00                  
ATOM   1131 2HG2 VAL A  74      57.470  35.481  54.185  1.00                  
ATOM   1132 3HG2 VAL A  74      58.487  34.258  53.407  1.00                  
ATOM   1133  C   VAL A  74      59.414  37.891  51.494  1.00                  
ATOM   1134  O   VAL A  74      60.588  37.904  51.136  1.00                  
ATOM   1135  N   ASP A  75      58.620  38.958  51.395  1.00                  
ATOM   1136  H   ASP A  75      57.675  38.922  51.739  1.00                  
ATOM   1137  CA  ASP A  75      59.150  40.249  50.955  1.00                  
ATOM   1138  HA  ASP A  75      59.763  40.072  50.068  1.00                  
ATOM   1139  CB  ASP A  75      58.017  41.209  50.553  1.00                  
ATOM   1140  HB1 ASP A  75      57.484  41.543  51.444  1.00                  
ATOM   1141  HB2 ASP A  75      57.315  40.687  49.902  1.00                  
ATOM   1142  CG  ASP A  75      58.589  42.410  49.794  1.00                  
ATOM   1143  OD1 ASP A  75      59.313  42.185  48.800  1.00                  
ATOM   1144  OD2 ASP A  75      58.377  43.580  50.175  1.00                  
ATOM   1145  C   ASP A  75      60.042  40.899  52.026  1.00                  
ATOM   1146  O   ASP A  75      59.916  40.620  53.220  1.00                  
ATOM   1147  N   GLY A  76      60.927  41.808  51.611  1.00                  
ATOM   1148  H   GLY A  76      60.914  42.084  50.640  1.00                  
ATOM   1149  CA  GLY A  76      61.805  42.533  52.526  1.00                  
ATOM   1150  HA1 GLY A  76      62.747  42.741  52.020  1.00                  
ATOM   1151  HA2 GLY A  76      62.025  41.920  53.400  1.00                  
ATOM   1152  C   GLY A  76      61.218  43.879  52.983  1.00                  
ATOM   1153  O   GLY A  76      60.596  44.584  52.192  1.00                  
ATOM   1154  N   ARG A  77      61.400  44.261  54.258  1.00                  
ATOM   1155  H   ARG A  77      62.076  43.742  54.801  1.00                  
ATOM   1156  CA  ARG A  77      60.758  45.467  54.824  1.00                  
ATOM   1157  HA  ARG A  77      59.691  45.394  54.606  1.00                  
ATOM   1158  CB  ARG A  77      60.902  45.553  56.361  1.00                  
ATOM   1159  HB1 ARG A  77      61.955  45.447  56.615  1.00                  
ATOM   1160  HB2 ARG A  77      60.352  44.723  56.806  1.00                  
ATOM   1161  CG  ARG A  77      60.377  46.891  56.944  1.00                  
ATOM   1162  HG1 ARG A  77      59.425  47.147  56.477  1.00                  
ATOM   1163  HG2 ARG A  77      61.094  47.682  56.717  1.00                  
ATOM   1164  CD  ARG A  77      60.168  46.851  58.470  1.00                  
ATOM   1165  HD1 ARG A  77      61.055  46.407  58.920  1.00                  
ATOM   1166  HD2 ARG A  77      59.325  46.202  58.706  1.00                  
ATOM   1167  NE  ARG A  77      59.984  48.193  59.072  1.00                  
ATOM   1168  HE  ARG A  77      60.838  48.635  59.411  1.00                  
ATOM   1169  CZ  ARG A  77      58.872  48.874  59.284  1.00                  
ATOM   1170  NH1 ARG A  77      57.709  48.454  58.869  1.00                  
ATOM   1171 1HH1 ARG A  77      57.670  47.606  58.339  1.00                  
ATOM   1172 2HH1 ARG A  77      56.900  49.011  59.066  1.00                  
ATOM   1173  NH2 ARG A  77      58.874  50.005  59.916  1.00                  
ATOM   1174 1HH2 ARG A  77      59.781  50.455  60.116  1.00                  
ATOM   1175 2HH2 ARG A  77      58.080  50.610  59.893  1.00                  
ATOM   1176  C   ARG A  77      61.280  46.740  54.149  1.00                  
ATOM   1177  O   ARG A  77      62.430  47.135  54.311  1.00                  
ATOM   1178  N   ARG A  78      60.393  47.388  53.391  1.00                  
ATOM   1179  H   ARG A  78      59.490  46.959  53.273  1.00                  
ATOM   1180  CA  ARG A  78      60.658  48.652  52.693  1.00                  
ATOM   1181  HA  ARG A  78      61.574  48.528  52.113  1.00                  
ATOM   1182  CB  ARG A  78      59.490  48.977  51.740  1.00                  
ATOM   1183  HB1 ARG A  78      59.792  49.800  51.090  1.00                  
ATOM   1184  HB2 ARG A  78      58.636  49.320  52.327  1.00                  
ATOM   1185  CG  ARG A  78      59.017  47.798  50.864  1.00                  
ATOM   1186  HG1 ARG A  78      58.282  48.167  50.147  1.00                  
ATOM   1187  HG2 ARG A  78      58.519  47.059  51.494  1.00                  
ATOM   1188  CD  ARG A  78      60.152  47.104  50.099  1.00                  
ATOM   1189  HD1 ARG A  78      60.899  46.750  50.809  1.00                  
ATOM   1190  HD2 ARG A  78      60.634  47.828  49.445  1.00                  
ATOM   1191  NE  ARG A  78      59.660  45.938  49.347  1.00                  
ATOM   1192  HE  ARG A  78      59.319  45.141  49.899  1.00                  
ATOM   1193  CZ  ARG A  78      59.654  45.749  48.045  1.00                  
ATOM   1194  NH1 ARG A  78      59.997  46.678  47.195  1.00                  
ATOM   1195 1HH1 ARG A  78      60.214  47.591  47.539  1.00                  
ATOM   1196 2HH1 ARG A  78      59.993  46.463  46.221  1.00                  
ATOM   1197  NH2 ARG A  78      59.317  44.604  47.546  1.00                  
ATOM   1198 1HH2 ARG A  78      59.159  43.832  48.211  1.00                  
ATOM   1199 2HH2 ARG A  78      59.331  44.395  46.575  1.00                  
ATOM   1200  C   ARG A  78      60.897  49.770  53.705  1.00                  
ATOM   1201  O   ARG A  78      60.112  49.938  54.631  1.00                  
ATOM   1202  N   ALA A  79      61.995  50.501  53.518  1.00                  
ATOM   1203  H   ALA A  79      62.589  50.301  52.736  1.00                  
ATOM   1204  CA  ALA A  79      62.452  51.492  54.482  1.00                  
ATOM   1205  HA  ALA A  79      62.521  51.007  55.451  1.00                  
ATOM   1206  CB  ALA A  79      63.829  52.020  54.047  1.00                  
ATOM   1207  HB1 ALA A  79      64.222  52.686  54.816  1.00                  
ATOM   1208  HB2 ALA A  79      64.525  51.195  53.903  1.00                  
ATOM   1209  HB3 ALA A  79      63.741  52.570  53.110  1.00                  
ATOM   1210  C   ALA A  79      61.462  52.644  54.643  1.00                  
ATOM   1211  O   ALA A  79      61.158  53.359  53.688  1.00                  
ATOM   1212  N   ASN A  80      60.989  52.853  55.868  1.00                  
ATOM   1213  H   ASN A  80      61.275  52.215  56.611  1.00                  
ATOM   1214  CA  ASN A  80      60.090  53.944  56.215  1.00                  
ATOM   1215  HA  ASN A  80      59.393  54.091  55.389  1.00                  
ATOM   1216  CB  ASN A  80      59.244  53.598  57.453  1.00                  
ATOM   1217  HB1 ASN A  80      58.622  54.451  57.715  1.00                  
ATOM   1218  HB2 ASN A  80      59.877  53.378  58.308  1.00                  
ATOM   1219  CG  ASN A  80      58.331  52.426  57.167  1.00                  
ATOM   1220  OD1 ASN A  80      57.159  52.587  56.862  1.00                  
ATOM   1221  ND2 ASN A  80      58.840  51.219  57.195  1.00                  
ATOM   1222 1HD2 ASN A  80      59.826  51.109  57.448  1.00                  
ATOM   1223 2HD2 ASN A  80      58.349  50.494  56.715  1.00                  
ATOM   1224  C   ASN A  80      60.899  55.234  56.346  1.00                  
ATOM   1225  O   ASN A  80      61.216  55.669  57.450  1.00                  
ATOM   1226  N   LEU A  81      61.237  55.821  55.193  1.00                  
ATOM   1227  H   LEU A  81      61.039  55.291  54.352  1.00                  
ATOM   1228  CA  LEU A  81      61.962  57.088  55.030  1.00                  
ATOM   1229  HA  LEU A  81      63.017  56.894  55.207  1.00                  
ATOM   1230  CB  LEU A  81      61.774  57.569  53.569  1.00                  
ATOM   1231  HB1 LEU A  81      61.056  58.390  53.557  1.00                  
ATOM   1232  HB2 LEU A  81      61.335  56.769  52.971  1.00                  
ATOM   1233  CG  LEU A  81      63.044  58.035  52.842  1.00                  
ATOM   1234  HG  LEU A  81      62.742  58.426  51.870  1.00                  
ATOM   1235  CD1 LEU A  81      63.781  59.151  53.579  1.00                  
ATOM   1236 1HD1 LEU A  81      64.605  59.514  52.968  1.00                  
ATOM   1237 2HD1 LEU A  81      63.097  59.982  53.769  1.00                  
ATOM   1238 3HD1 LEU A  81      64.167  58.798  54.534  1.00                  
ATOM   1239  CD2 LEU A  81      64.013  56.877  52.589  1.00                  
ATOM   1240 1HD2 LEU A  81      64.846  57.229  51.980  1.00                  
ATOM   1241 2HD2 LEU A  81      64.401  56.484  53.527  1.00                  
ATOM   1242 3HD2 LEU A  81      63.498  56.078  52.055  1.00                  
ATOM   1243  C   LEU A  81      61.519  58.165  56.051  1.00                  
ATOM   1244  O   LEU A  81      62.334  58.829  56.699  1.00                  
ATOM   1245  N   THR A  82      60.201  58.224  56.266  1.00                  
ATOM   1246  H   THR A  82      59.617  57.635  55.696  1.00                  
ATOM   1247  CA  THR A  82      59.552  59.115  57.231  1.00                  
ATOM   1248  HA  THR A  82      59.674  60.125  56.836  1.00                  
ATOM   1249  CB  THR A  82      58.039  58.865  57.318  1.00                  
ATOM   1250  HB  THR A  82      57.612  59.038  56.329  1.00                  
ATOM   1251  CG2 THR A  82      57.647  57.453  57.760  1.00                  
ATOM   1252 1HG2 THR A  82      56.562  57.366  57.734  1.00                  
ATOM   1253 2HG2 THR A  82      58.073  56.715  57.084  1.00                  
ATOM   1254 3HG2 THR A  82      57.986  57.264  58.777  1.00                  
ATOM   1255  OG1 THR A  82      57.447  59.772  58.216  1.00                  
ATOM   1256  HG1 THR A  82      58.142  60.266  58.671  1.00                  
ATOM   1257  C   THR A  82      60.184  59.137  58.620  1.00                  
ATOM   1258  O   THR A  82      60.355  60.226  59.170  1.00                  
ATOM   1259  N   VAL A  83      60.567  57.985  59.183  1.00                  
ATOM   1260  H   VAL A  83      60.519  57.130  58.641  1.00                  
ATOM   1261  CA  VAL A  83      61.164  57.932  60.523  1.00                  
ATOM   1262  HA  VAL A  83      60.475  58.430  61.208  1.00                  
ATOM   1263  CB  VAL A  83      61.375  56.491  61.023  1.00                  
ATOM   1264  HB  VAL A  83      62.215  56.034  60.498  1.00                  
ATOM   1265  CG1 VAL A  83      61.673  56.523  62.525  1.00                  
ATOM   1266 1HG1 VAL A  83      61.719  55.505  62.907  1.00                  
ATOM   1267 2HG1 VAL A  83      62.628  57.016  62.705  1.00                  
ATOM   1268 3HG1 VAL A  83      60.890  57.062  63.058  1.00                  
ATOM   1269  CG2 VAL A  83      60.130  55.611  60.825  1.00                  
ATOM   1270 1HG2 VAL A  83      60.310  54.621  61.247  1.00                  
ATOM   1271 2HG2 VAL A  83      59.270  56.066  61.315  1.00                  
ATOM   1272 3HG2 VAL A  83      59.923  55.491  59.765  1.00                  
ATOM   1273  C   VAL A  83      62.468  58.761  60.548  1.00                  
ATOM   1274  O   VAL A  83      62.637  59.682  61.356  1.00                  
ATOM   1275  N   PHE A  84      63.333  58.536  59.553  1.00                  
ATOM   1276  H   PHE A  84      63.065  57.897  58.821  1.00                  
ATOM   1277  CA  PHE A  84      64.554  59.320  59.362  1.00                  
ATOM   1278  HA  PHE A  84      65.176  59.186  60.247  1.00                  
ATOM   1279  CB  PHE A  84      65.351  58.818  58.142  1.00                  
ATOM   1280  HB1 PHE A  84      66.286  59.379  58.102  1.00                  
ATOM   1281  HB2 PHE A  84      64.802  59.061  57.233  1.00                  
ATOM   1282  CG  PHE A  84      65.668  57.329  58.141  1.00                  
ATOM   1283  CD1 PHE A  84      64.720  56.409  57.658  1.00                  
ATOM   1284  HD1 PHE A  84      63.770  56.750  57.296  1.00                  
ATOM   1285  CE1 PHE A  84      64.994  55.032  57.665  1.00                  
ATOM   1286  HE1 PHE A  84      64.257  54.336  57.299  1.00                  
ATOM   1287  CZ  PHE A  84      66.216  54.559  58.170  1.00                  
ATOM   1288  HZ  PHE A  84      66.415  53.498  58.202  1.00                  
ATOM   1289  CE2 PHE A  84      67.173  55.473  58.646  1.00                  
ATOM   1290  HE2 PHE A  84      68.107  55.109  59.043  1.00                  
ATOM   1291  CD2 PHE A  84      66.905  56.854  58.620  1.00                  
ATOM   1292  HD2 PHE A  84      67.646  57.543  58.989  1.00                  
ATOM   1293  C   PHE A  84      64.237  60.821  59.269  1.00                  
ATOM   1294  O   PHE A  84      64.882  61.637  59.942  1.00                  
ATOM   1295  N   ASP A  85      63.202  61.179  58.501  1.00                  
ATOM   1296  H   ASP A  85      62.660  60.473  58.015  1.00                  
ATOM   1297  CA  ASP A  85      62.850  62.596  58.356  1.00                  
ATOM   1298  HA  ASP A  85      63.748  63.118  58.046  1.00                  
ATOM   1299  CB  ASP A  85      61.814  62.795  57.242  1.00                  
ATOM   1300  HB1 ASP A  85      61.465  63.828  57.268  1.00                  
ATOM   1301  HB2 ASP A  85      60.956  62.146  57.413  1.00                  
ATOM   1302  CG  ASP A  85      62.414  62.529  55.855  1.00                  
ATOM   1303  OD1 ASP A  85      63.575  62.950  55.622  1.00                  
ATOM   1304  OD2 ASP A  85      61.705  61.955  55.003  1.00                  
ATOM   1305  C   ASP A  85      62.457  63.265  59.694  1.00                  
ATOM   1306  O   ASP A  85      62.937  64.366  60.018  1.00                  
ATOM   1307  N   ASP A  86      61.704  62.545  60.534  1.00                  
ATOM   1308  H   ASP A  86      61.420  61.614  60.246  1.00                  
ATOM   1309  CA  ASP A  86      61.348  62.993  61.890  1.00                  
ATOM   1310  HA  ASP A  86      60.809  63.940  61.831  1.00                  
ATOM   1311  CB  ASP A  86      60.393  61.934  62.484  1.00                  
ATOM   1312  HB1 ASP A  86      60.824  60.948  62.344  1.00                  
ATOM   1313  HB2 ASP A  86      59.465  61.959  61.912  1.00                  
ATOM   1314  CG  ASP A  86      60.052  62.078  63.962  1.00                  
ATOM   1315  OD1 ASP A  86      59.772  61.046  64.620  1.00                  
ATOM   1316  OD2 ASP A  86      59.986  63.208  64.503  1.00                  
ATOM   1317  C   ASP A  86      62.613  63.248  62.736  1.00                  
ATOM   1318  O   ASP A  86      62.753  64.298  63.386  1.00                  
ATOM   1319  N   ALA A  87      63.607  62.345  62.628  1.00                  
ATOM   1320  H   ALA A  87      63.485  61.549  62.011  1.00                  
ATOM   1321  CA  ALA A  87      64.904  62.567  63.278  1.00                  
ATOM   1322  HA  ALA A  87      64.725  62.686  64.343  1.00                  
ATOM   1323  CB  ALA A  87      65.810  61.348  63.080  1.00                  
ATOM   1324  HB1 ALA A  87      66.648  61.405  63.772  1.00                  
ATOM   1325  HB2 ALA A  87      65.249  60.434  63.265  1.00                  
ATOM   1326  HB3 ALA A  87      66.201  61.320  62.065  1.00                  
ATOM   1327  C   ALA A  87      65.592  63.872  62.826  1.00                  
ATOM   1328  O   ALA A  87      66.091  64.623  63.670  1.00                  
ATOM   1329  N   ARG A  88      65.576  64.183  61.518  1.00                  
ATOM   1330  H   ARG A  88      65.075  63.554  60.890  1.00                  
ATOM   1331  CA  ARG A  88      66.202  65.421  60.993  1.00                  
ATOM   1332  HA  ARG A  88      67.252  65.446  61.275  1.00                  
ATOM   1333  CB  ARG A  88      66.073  65.484  59.434  1.00                  
ATOM   1334  HB1 ARG A  88      66.514  66.422  59.091  1.00                  
ATOM   1335  HB2 ARG A  88      65.012  65.540  59.191  1.00                  
ATOM   1336  CG  ARG A  88      66.676  64.348  58.571  1.00                  
ATOM   1337  HG1 ARG A  88      66.490  63.407  59.084  1.00                  
ATOM   1338  HG2 ARG A  88      67.758  64.475  58.501  1.00                  
ATOM   1339  CD  ARG A  88      66.054  64.224  57.151  1.00                  
ATOM   1340  HD1 ARG A  88      65.009  64.535  57.182  1.00                  
ATOM   1341  HD2 ARG A  88      66.059  63.166  56.879  1.00                  
ATOM   1342  NE  ARG A  88      66.739  64.980  56.066  1.00                  
ATOM   1343  HE  ARG A  88      67.391  65.689  56.350  1.00                  
ATOM   1344  CZ  ARG A  88      66.524  64.813  54.757  1.00                  
ATOM   1345  NH1 ARG A  88      65.642  64.010  54.250  1.00                  
ATOM   1346 1HH1 ARG A  88      64.950  63.540  54.851  1.00                  
ATOM   1347 2HH1 ARG A  88      65.498  63.973  53.257  1.00                  
ATOM   1348  NH2 ARG A  88      67.201  65.454  53.854  1.00                  
ATOM   1349 1HH2 ARG A  88      67.986  66.047  54.071  1.00                  
ATOM   1350 2HH2 ARG A  88      66.952  65.299  52.885  1.00                  
ATOM   1351  C   ARG A  88      65.532  66.698  61.528  1.00                  
ATOM   1352  O   ARG A  88      66.218  67.639  61.951  1.00                  
ATOM   1353  N   VAL A  89      64.197  66.764  61.478  1.00                  
ATOM   1354  H   VAL A  89      63.696  65.947  61.134  1.00                  
ATOM   1355  CA  VAL A  89      63.424  67.930  61.963  1.00                  
ATOM   1356  HA  VAL A  89      63.732  68.826  61.442  1.00                  
ATOM   1357  CB  VAL A  89      61.908  67.683  61.743  1.00                  
ATOM   1358  HB  VAL A  89      61.644  66.761  62.262  1.00                  
ATOM   1359  CG1 VAL A  89      61.014  68.804  62.297  1.00                  
ATOM   1360 1HG1 VAL A  89      59.970  68.558  62.103  1.00                  
ATOM   1361 2HG1 VAL A  89      61.131  68.901  63.375  1.00                  
ATOM   1362 3HG1 VAL A  89      61.247  69.753  61.818  1.00                  
ATOM   1363  CG2 VAL A  89      61.519  67.508  60.268  1.00                  
ATOM   1364 1HG2 VAL A  89      62.197  66.828  59.757  1.00                  
ATOM   1365 2HG2 VAL A  89      60.518  67.079  60.212  1.00                  
ATOM   1366 3HG2 VAL A  89      61.510  68.464  59.751  1.00                  
ATOM   1367  C   VAL A  89      63.664  68.152  63.443  1.00                  
ATOM   1368  O   VAL A  89      63.845  69.304  63.829  1.00                  
ATOM   1369  N   ALA A  90      63.695  67.092  64.253  1.00                  
ATOM   1370  H   ALA A  90      63.488  66.165  63.888  1.00                  
ATOM   1371  CA  ALA A  90      63.936  67.242  65.683  1.00                  
ATOM   1372  HA  ALA A  90      63.267  68.010  66.070  1.00                  
ATOM   1373  CB  ALA A  90      63.578  65.910  66.358  1.00                  
ATOM   1374  HB1 ALA A  90      63.700  66.003  67.437  1.00                  
ATOM   1375  HB2 ALA A  90      62.540  65.651  66.142  1.00                  
ATOM   1376  HB3 ALA A  90      64.225  65.113  65.986  1.00                  
ATOM   1377  C   ALA A  90      65.371  67.655  66.034  1.00                  
ATOM   1378  O   ALA A  90      65.522  68.521  66.895  1.00                  
ATOM   1379  N   VAL A  91      66.421  67.123  65.382  1.00                  
ATOM   1380  H   VAL A  91      66.277  66.365  64.717  1.00                  
ATOM   1381  CA  VAL A  91      67.789  67.637  65.632  1.00                  
ATOM   1382  HA  VAL A  91      67.950  67.622  66.710  1.00                  
ATOM   1383  CB  VAL A  91      68.925  66.781  65.022  1.00                  
ATOM   1384  HB  VAL A  91      69.869  67.244  65.310  1.00                  
ATOM   1385  CG1 VAL A  91      68.932  65.360  65.591  1.00                  
ATOM   1386 1HG1 VAL A  91      69.692  64.770  65.082  1.00                  
ATOM   1387 2HG1 VAL A  91      69.173  65.389  66.651  1.00                  
ATOM   1388 3HG1 VAL A  91      67.966  64.878  65.454  1.00                  
ATOM   1389  CG2 VAL A  91      68.920  66.693  63.494  1.00                  
ATOM   1390 1HG2 VAL A  91      69.772  66.107  63.156  1.00                  
ATOM   1391 2HG2 VAL A  91      68.006  66.212  63.165  1.00                  
ATOM   1392 3HG2 VAL A  91      68.998  67.682  63.048  1.00                  
ATOM   1393  C   VAL A  91      67.945  69.099  65.217  1.00                  
ATOM   1394  O   VAL A  91      68.543  69.883  65.953  1.00                  
ATOM   1395  N   ARG A  92      67.321  69.506  64.099  1.00                  
ATOM   1396  H   ARG A  92      66.854  68.801  63.537  1.00                  
ATOM   1397  CA  ARG A  92      67.223  70.921  63.710  1.00                  
ATOM   1398  HA  ARG A  92      68.232  71.329  63.610  1.00                  
ATOM   1399  CB  ARG A  92      66.459  71.052  62.380  1.00                  
ATOM   1400  HB1 ARG A  92      65.787  71.905  62.434  1.00                  
ATOM   1401  HB2 ARG A  92      65.842  70.171  62.197  1.00                  
ATOM   1402  CG  ARG A  92      67.401  71.273  61.196  1.00                  
ATOM   1403  HG1 ARG A  92      68.001  70.376  61.027  1.00                  
ATOM   1404  HG2 ARG A  92      68.064  72.111  61.429  1.00                  
ATOM   1405  CD  ARG A  92      66.597  71.612  59.938  1.00                  
ATOM   1406  HD1 ARG A  92      65.851  72.370  60.188  1.00                  
ATOM   1407  HD2 ARG A  92      66.090  70.713  59.584  1.00                  
ATOM   1408  NE  ARG A  92      67.481  72.134  58.887  1.00                  
ATOM   1409  HE  ARG A  92      68.431  71.807  58.898  1.00                  
ATOM   1410  CZ  ARG A  92      67.160  72.965  57.919  1.00                  
ATOM   1411  NH1 ARG A  92      65.939  73.384  57.708  1.00                  
ATOM   1412 1HH1 ARG A  92      65.186  72.992  58.248  1.00                  
ATOM   1413 2HH1 ARG A  92      65.753  73.971  56.902  1.00                  
ATOM   1414  NH2 ARG A  92      68.079  73.410  57.116  1.00                  
ATOM   1415 1HH2 ARG A  92      69.044  73.169  57.253  1.00                  
ATOM   1416 2HH2 ARG A  92      67.795  74.012  56.355  1.00                  
ATOM   1417  C   ARG A  92      66.559  71.776  64.797  1.00                  
ATOM   1418  O   ARG A  92      67.126  72.772  65.246  1.00                  
ATOM   1419  N   GLY A  93      65.365  71.368  65.223  1.00                  
ATOM   1420  H   GLY A  93      64.999  70.518  64.810  1.00                  
ATOM   1421  CA  GLY A  93      64.543  72.016  66.239  1.00                  
ATOM   1422  HA1 GLY A  93      63.687  71.376  66.450  1.00                  
ATOM   1423  HA2 GLY A  93      64.167  72.968  65.874  1.00                  
ATOM   1424  C   GLY A  93      65.286  72.246  67.543  1.00                  
ATOM   1425  O   GLY A  93      65.294  73.353  68.074  1.00                  
ATOM   1426  N   HIS A  94      65.979  71.213  68.013  1.00                  
ATOM   1427  H   HIS A  94      65.926  70.331  67.510  1.00                  
ATOM   1428  CA  HIS A  94      66.740  71.243  69.252  1.00                  
ATOM   1429  HA  HIS A  94      66.137  71.752  70.004  1.00                  
ATOM   1430  CB  HIS A  94      66.979  69.814  69.721  1.00                  
ATOM   1431  HB1 HIS A  94      67.662  69.306  69.038  1.00                  
ATOM   1432  HB2 HIS A  94      66.023  69.293  69.716  1.00                  
ATOM   1433  CG  HIS A  94      67.523  69.737  71.122  1.00                  
ATOM   1434  ND1 HIS A  94      68.850  69.486  71.463  1.00                  
ATOM   1435  CE1 HIS A  94      68.902  69.563  72.799  1.00                  
ATOM   1436  HE1 HIS A  94      69.797  69.431  73.395  1.00                  
ATOM   1437  NE2 HIS A  94      67.690  69.813  73.301  1.00                  
ATOM   1438  HE2 HIS A  94      67.470  69.866  74.294  1.00                  
ATOM   1439  CD2 HIS A  94      66.801  69.934  72.260  1.00                  
ATOM   1440  HD2 HIS A  94      65.742  70.146  72.319  1.00                  
ATOM   1441  C   HIS A  94      68.044  72.025  69.142  1.00                  
ATOM   1442  O   HIS A  94      68.477  72.608  70.130  1.00                  
ATOM   1443  N   ALA A  95      68.648  72.119  67.957  1.00                  
ATOM   1444  H   ALA A  95      68.310  71.563  67.176  1.00                  
ATOM   1445  CA  ALA A  95      69.710  73.089  67.714  1.00                  
ATOM   1446  HA  ALA A  95      70.470  72.963  68.487  1.00                  
ATOM   1447  CB  ALA A  95      70.372  72.778  66.367  1.00                  
ATOM   1448  HB1 ALA A  95      71.226  73.441  66.220  1.00                  
ATOM   1449  HB2 ALA A  95      70.729  71.748  66.358  1.00                  
ATOM   1450  HB3 ALA A  95      69.671  72.916  65.547  1.00                  
ATOM   1451  C   ALA A  95      69.207  74.530  67.793  1.00                  
ATOM   1452  O   ALA A  95      69.860  75.311  68.488  1.00                  
ATOM   1453  N   ARG A  96      68.059  74.907  67.193  1.00                  
ATOM   1454  H   ARG A  96      67.560  74.248  66.600  1.00                  
ATOM   1455  CA  ARG A  96      67.542  76.273  67.434  1.00                  
ATOM   1456  HA  ARG A  96      68.379  76.951  67.267  1.00                  
ATOM   1457  CB  ARG A  96      66.431  76.739  66.487  1.00                  
ATOM   1458  HB1 ARG A  96      65.587  76.061  66.603  1.00                  
ATOM   1459  HB2 ARG A  96      66.810  76.681  65.475  1.00                  
ATOM   1460  CG  ARG A  96      65.941  78.198  66.709  1.00                  
ATOM   1461  HG1 ARG A  96      65.651  78.350  67.748  1.00                  
ATOM   1462  HG2 ARG A  96      65.042  78.338  66.127  1.00                  
ATOM   1463  CD  ARG A  96      66.923  79.304  66.277  1.00                  
ATOM   1464  HD1 ARG A  96      67.250  79.119  65.253  1.00                  
ATOM   1465  HD2 ARG A  96      67.800  79.267  66.926  1.00                  
ATOM   1466  NE  ARG A  96      66.313  80.653  66.368  1.00                  
ATOM   1467  HE  ARG A  96      66.495  81.189  67.209  1.00                  
ATOM   1468  CZ  ARG A  96      65.418  81.216  65.578  1.00                  
ATOM   1469  NH1 ARG A  96      65.008  80.694  64.454  1.00                  
ATOM   1470 1HH1 ARG A  96      65.433  79.879  64.073  1.00                  
ATOM   1471 2HH1 ARG A  96      64.208  81.123  63.972  1.00                  
ATOM   1472  NH2 ARG A  96      64.849  82.335  65.912  1.00                  
ATOM   1473 1HH2 ARG A  96      65.067  82.713  66.819  1.00                  
ATOM   1474 2HH2 ARG A  96      63.984  82.593  65.434  1.00                  
ATOM   1475  C   ARG A  96      67.158  76.512  68.881  1.00                  
ATOM   1476  O   ARG A  96      67.492  77.573  69.371  1.00                  
ATOM   1477  N   ALA A  97      66.538  75.563  69.578  1.00                  
ATOM   1478  H   ALA A  97      66.232  74.733  69.089  1.00                  
ATOM   1479  CA  ALA A  97      66.242  75.689  71.004  1.00                  
ATOM   1480  HA  ALA A  97      65.535  76.503  71.155  1.00                  
ATOM   1481  CB  ALA A  97      65.654  74.355  71.502  1.00                  
ATOM   1482  HB1 ALA A  97      65.251  74.493  72.505  1.00                  
ATOM   1483  HB2 ALA A  97      64.876  74.006  70.834  1.00                  
ATOM   1484  HB3 ALA A  97      66.413  73.575  71.544  1.00                  
ATOM   1485  C   ALA A  97      67.507  76.006  71.815  1.00                  
ATOM   1486  O   ALA A  97      67.656  77.065  72.416  1.00                  
ATOM   1487  N   GLN A  98      68.501  75.127  71.732  1.00                  
ATOM   1488  H   GLN A  98      68.371  74.290  71.172  1.00                  
ATOM   1489  CA  GLN A  98      69.770  75.328  72.410  1.00                  
ATOM   1490  HA  GLN A  98      69.607  75.357  73.489  1.00                  
ATOM   1491  CB  GLN A  98      70.732  74.167  72.070  1.00                  
ATOM   1492  HB1 GLN A  98      71.732  74.425  72.420  1.00                  
ATOM   1493  HB2 GLN A  98      70.781  74.075  70.985  1.00                  
ATOM   1494  CG  GLN A  98      70.383  72.800  72.676  1.00                  
ATOM   1495  HG1 GLN A  98      69.345  72.553  72.472  1.00                  
ATOM   1496  HG2 GLN A  98      70.520  72.841  73.757  1.00                  
ATOM   1497  CD  GLN A  98      71.266  71.687  72.105  1.00                  
ATOM   1498  OE1 GLN A  98      72.071  71.077  72.794  1.00                  
ATOM   1499  NE2 GLN A  98      71.119  71.356  70.844  1.00                  
ATOM   1500 1HE2 GLN A  98      70.309  71.709  70.350  1.00                  
ATOM   1501 2HE2 GLN A  98      71.637  70.569  70.502  1.00                  
ATOM   1502  C   GLN A  98      70.486  76.616  72.009  1.00                  
ATOM   1503  O   GLN A  98      71.296  77.138  72.775  1.00                  
ATOM   1504  N   ARG A  99      70.228  77.118  70.796  1.00                  
ATOM   1505  H   ARG A  99      69.610  76.582  70.196  1.00                  
ATOM   1506  CA  ARG A  99      70.765  78.363  70.239  1.00                  
ATOM   1507  HA  ARG A  99      71.469  78.772  70.955  1.00                  
ATOM   1508  CB  ARG A  99      71.563  78.122  68.941  1.00                  
ATOM   1509  HB1 ARG A  99      71.892  79.083  68.541  1.00                  
ATOM   1510  HB2 ARG A  99      70.907  77.669  68.199  1.00                  
ATOM   1511  CG  ARG A  99      72.824  77.240  69.111  1.00                  
ATOM   1512  HG1 ARG A  99      73.238  77.084  68.115  1.00                  
ATOM   1513  HG2 ARG A  99      72.537  76.261  69.495  1.00                  
ATOM   1514  CD  ARG A  99      73.943  77.839  69.992  1.00                  
ATOM   1515  HD1 ARG A  99      74.077  78.891  69.732  1.00                  
ATOM   1516  HD2 ARG A  99      74.871  77.310  69.769  1.00                  
ATOM   1517  NE  ARG A  99      73.658  77.699  71.433  1.00                  
ATOM   1518  HE  ARG A  99      72.789  77.241  71.669  1.00                  
ATOM   1519  CZ  ARG A  99      74.309  78.174  72.482  1.00                  
ATOM   1520  NH1 ARG A  99      75.404  78.871  72.373  1.00                  
ATOM   1521 1HH1 ARG A  99      75.782  79.035  71.459  1.00                  
ATOM   1522 2HH1 ARG A  99      75.851  79.231  73.195  1.00                  
ATOM   1523  NH2 ARG A  99      73.832  77.946  73.671  1.00                  
ATOM   1524 1HH2 ARG A  99      72.914  77.517  73.749  1.00                  
ATOM   1525 2HH2 ARG A  99      74.280  78.283  74.501  1.00                  
ATOM   1526  C   ARG A  99      69.748  79.500  70.194  1.00                  
ATOM   1527  O   ARG A  99      69.862  80.406  69.376  1.00                  
ATOM   1528  N   ASN A 100      68.819  79.492  71.154  1.00                  
ATOM   1529  H   ASN A 100      68.654  78.627  71.657  1.00                  
ATOM   1530  CA  ASN A 100      67.943  80.610  71.419  1.00                  
ATOM   1531  HA  ASN A 100      68.494  81.490  71.080  1.00                  
ATOM   1532  CB  ASN A 100      66.652  80.553  70.587  1.00                  
ATOM   1533  HB1 ASN A 100      65.833  80.173  71.192  1.00                  
ATOM   1534  HB2 ASN A 100      66.785  79.901  69.730  1.00                  
ATOM   1535  CG  ASN A 100      66.306  81.926  70.033  1.00                  
ATOM   1536  OD1 ASN A 100      66.024  82.093  68.857  1.00                  
ATOM   1537  ND2 ASN A 100      66.377  82.969  70.827  1.00                  
ATOM   1538 1HD2 ASN A 100      66.671  82.867  71.796  1.00                  
ATOM   1539 2HD2 ASN A 100      66.239  83.869  70.409  1.00                  
ATOM   1540  C   ASN A 100      67.733  80.869  72.909  1.00                  
ATOM   1541  O   ASN A 100      68.257  80.194  73.795  1.00                  
TER
END
