# Supplementary material for: Effective Identification of Bacterial Type III Secretion Signals Using Joint Element Features
Source: PLoS One. 2013 Apr 4;8(4):e59754. doi: 10.1371/journal.pone.0059754 (PMC3617162; doi:10.1371/journal.pone.0059754)
Supplement: Zip file S1 — Predicted 3D structure of T3S and non-T3S signal sequences. (ZIP) [file pone.0059754.s017.zip › Supplemental_Zip_FileS1.Predicted_structure/Pos/model121.pdb]

HEADER protein
METHOD
METHOD    The models are generated by I-TASSER which combines the
METHOD    methods of threading, ab initio modeling and structural
METHOD    refinement. The procedure is fully automated.
METHOD
METHOD    Please cite following articles when you use the I-TASSER server:
METHOD 1. Ambrish Roy, Alper Kucukural, Yang Zhang. I-TASSER: a unified
METHOD    platform for automated protein structure and function prediction.
METHOD    Nature Protocols, vol 5, 725-738 (2010). 
METHOD 2. Yang Zhang. I-TASSER server for protein 3D structure prediction.
METHOD    BMC Bioinformatics, vol 9, 40 (2008).
METHOD
MODEL  1
REMARK PARENT N/A
ATOM      1  N   ASN A   1      51.730  59.593  55.896  1.00                  
ATOM      2  CA  ASN A   1      53.097  59.976  55.547  1.00                  
ATOM      3  HA  ASN A   1      53.647  59.053  55.351  1.00                  
ATOM      4  CB  ASN A   1      53.068  60.796  54.246  1.00                  
ATOM      5  HB1 ASN A   1      52.654  61.780  54.461  1.00                  
ATOM      6  HB2 ASN A   1      52.417  60.304  53.525  1.00                  
ATOM      7  CG  ASN A   1      54.428  60.967  53.578  1.00                  
ATOM      8  OD1 ASN A   1      55.353  60.173  53.715  1.00                  
ATOM      9  ND2 ASN A   1      54.588  62.004  52.792  1.00                  
ATOM     10 1HD2 ASN A   1      53.833  62.652  52.667  1.00                  
ATOM     11 2HD2 ASN A   1      55.470  62.087  52.327  1.00                  
ATOM     12  C   ASN A   1      53.818  60.683  56.719  1.00                  
ATOM     13  O   ASN A   1      54.840  61.348  56.563  1.00                  
ATOM     14  N   THR A   2      53.265  60.556  57.928  1.00                  
ATOM     15  H   THR A   2      52.409  60.019  57.957  1.00                  
ATOM     16  CA  THR A   2      53.823  61.101  59.177  1.00                  
ATOM     17  HA  THR A   2      54.121  62.132  58.984  1.00                  
ATOM     18  CB  THR A   2      52.789  61.146  60.318  1.00                  
ATOM     19  HB  THR A   2      53.288  61.495  61.223  1.00                  
ATOM     20  CG2 THR A   2      51.634  62.096  60.014  1.00                  
ATOM     21 1HG2 THR A   2      50.950  62.132  60.860  1.00                  
ATOM     22 2HG2 THR A   2      52.018  63.101  59.845  1.00                  
ATOM     23 3HG2 THR A   2      51.089  61.773  59.127  1.00                  
ATOM     24  OG1 THR A   2      52.210  59.884  60.584  1.00                  
ATOM     25  HG1 THR A   2      51.437  59.816  60.013  1.00                  
ATOM     26  C   THR A   2      55.096  60.362  59.611  1.00                  
ATOM     27  O   THR A   2      55.056  59.472  60.461  1.00                  
ATOM     28  N   HIS A   3      56.247  60.686  59.018  1.00                  
ATOM     29  H   HIS A   3      56.216  61.344  58.244  1.00                  
ATOM     30  CA  HIS A   3      57.528  60.065  59.387  1.00                  
ATOM     31  HA  HIS A   3      57.462  58.991  59.212  1.00                  
ATOM     32  CB  HIS A   3      58.692  60.621  58.535  1.00                  
ATOM     33  HB1 HIS A   3      59.619  60.191  58.915  1.00                  
ATOM     34  HB2 HIS A   3      58.748  61.700  58.686  1.00                  
ATOM     35  CG  HIS A   3      58.659  60.363  57.045  1.00                  
ATOM     36  ND1 HIS A   3      59.680  60.716  56.146  1.00                  
ATOM     37  CE1 HIS A   3      59.171  60.463  54.921  1.00                  
ATOM     38  HE1 HIS A   3      59.670  60.678  53.986  1.00                  
ATOM     39  NE2 HIS A   3      57.933  59.956  55.013  1.00                  
ATOM     40  HE2 HIS A   3      57.274  59.811  54.247  1.00                  
ATOM     41  CD2 HIS A   3      57.604  59.867  56.339  1.00                  
ATOM     42  HD2 HIS A   3      56.643  59.551  56.723  1.00                  
ATOM     43  C   HIS A   3      57.859  60.297  60.873  1.00                  
ATOM     44  O   HIS A   3      57.923  61.436  61.328  1.00                  
ATOM     45  N   LYS A   4      58.151  59.224  61.617  1.00                  
ATOM     46  H   LYS A   4      58.104  58.319  61.171  1.00                  
ATOM     47  CA  LYS A   4      58.809  59.282  62.936  1.00                  
ATOM     48  HA  LYS A   4      58.813  60.303  63.317  1.00                  
ATOM     49  CB  LYS A   4      58.076  58.381  63.954  1.00                  
ATOM     50  HB1 LYS A   4      58.791  58.125  64.738  1.00                  
ATOM     51  HB2 LYS A   4      57.774  57.448  63.477  1.00                  
ATOM     52  CG  LYS A   4      56.874  59.051  64.649  1.00                  
ATOM     53  HG1 LYS A   4      57.209  60.003  65.064  1.00                  
ATOM     54  HG2 LYS A   4      56.581  58.422  65.490  1.00                  
ATOM     55  CD  LYS A   4      55.624  59.313  63.794  1.00                  
ATOM     56  HD1 LYS A   4      55.893  59.913  62.926  1.00                  
ATOM     57  HD2 LYS A   4      54.921  59.896  64.392  1.00                  
ATOM     58  CE  LYS A   4      54.935  58.012  63.354  1.00                  
ATOM     59  HE1 LYS A   4      54.664  57.441  64.247  1.00                  
ATOM     60  HE2 LYS A   4      55.647  57.418  62.775  1.00                  
ATOM     61  NZ  LYS A   4      53.726  58.278  62.535  1.00                  
ATOM     62  HZ1 LYS A   4      53.266  57.424  62.257  1.00                  
ATOM     63  HZ2 LYS A   4      53.067  58.878  63.009  1.00                  
ATOM     64  HZ3 LYS A   4      53.981  58.763  61.671  1.00                  
ATOM     65  C   LYS A   4      60.253  58.841  62.737  1.00                  
ATOM     66  O   LYS A   4      60.487  57.811  62.105  1.00                  
ATOM     67  N   HIS A   5      61.217  59.672  63.124  1.00                  
ATOM     68  H   HIS A   5      60.959  60.477  63.670  1.00                  
ATOM     69  CA  HIS A   5      62.485  59.714  62.394  1.00                  
ATOM     70  HA  HIS A   5      62.685  58.704  62.031  1.00                  
ATOM     71  CB  HIS A   5      62.310  60.554  61.118  1.00                  
ATOM     72  HB1 HIS A   5      61.544  60.086  60.502  1.00                  
ATOM     73  HB2 HIS A   5      63.237  60.462  60.573  1.00                  
ATOM     74  CG  HIS A   5      61.951  62.022  61.240  1.00                  
ATOM     75  ND1 HIS A   5      62.516  63.040  60.461  1.00                  
ATOM     76  CE1 HIS A   5      61.874  64.171  60.801  1.00                  
ATOM     77  HE1 HIS A   5      62.089  65.154  60.398  1.00                  
ATOM     78  NE2 HIS A   5      60.906  63.908  61.691  1.00                  
ATOM     79  HE2 HIS A   5      60.258  64.584  62.079  1.00                  
ATOM     80  CD2 HIS A   5      60.926  62.561  61.962  1.00                  
ATOM     81  HD2 HIS A   5      60.220  62.040  62.586  1.00                  
ATOM     82  C   HIS A   5      63.705  60.058  63.249  1.00                  
ATOM     83  O   HIS A   5      64.152  61.199  63.316  1.00                  
ATOM     84  N   ALA A   6      64.290  59.014  63.846  1.00                  
ATOM     85  H   ALA A   6      63.815  58.123  63.847  1.00                  
ATOM     86  CA  ALA A   6      65.642  59.062  64.402  1.00                  
ATOM     87  HA  ALA A   6      65.650  59.752  65.247  1.00                  
ATOM     88  CB  ALA A   6      66.003  57.668  64.925  1.00                  
ATOM     89  HB1 ALA A   6      67.001  57.692  65.364  1.00                  
ATOM     90  HB2 ALA A   6      65.292  57.362  65.694  1.00                  
ATOM     91  HB3 ALA A   6      65.993  56.939  64.114  1.00                  
ATOM     92  C   ALA A   6      66.688  59.573  63.376  1.00                  
ATOM     93  O   ALA A   6      67.515  60.436  63.677  1.00                  
ATOM     94  N   ARG A   7      66.524  59.121  62.126  1.00                  
ATOM     95  H   ARG A   7      65.803  58.426  62.030  1.00                  
ATOM     96  CA  ARG A   7      67.384  59.328  60.951  1.00                  
ATOM     97  HA  ARG A   7      66.913  58.746  60.159  1.00                  
ATOM     98  CB  ARG A   7      67.382  60.791  60.451  1.00                  
ATOM     99  HB1 ARG A   7      68.032  60.863  59.580  1.00                  
ATOM    100  HB2 ARG A   7      67.804  61.417  61.237  1.00                  
ATOM    101  CG  ARG A   7      66.019  61.402  60.051  1.00                  
ATOM    102  HG1 ARG A   7      66.154  62.482  59.981  1.00                  
ATOM    103  HG2 ARG A   7      65.312  61.225  60.857  1.00                  
ATOM    104  CD  ARG A   7      65.417  60.923  58.709  1.00                  
ATOM    105  HD1 ARG A   7      65.309  59.837  58.732  1.00                  
ATOM    106  HD2 ARG A   7      66.092  61.197  57.897  1.00                  
ATOM    107  NE  ARG A   7      64.093  61.547  58.482  1.00                  
ATOM    108  HE  ARG A   7      63.789  62.207  59.192  1.00                  
ATOM    109  CZ  ARG A   7      63.124  61.172  57.664  1.00                  
ATOM    110  NH1 ARG A   7      63.305  60.353  56.662  1.00                  
ATOM    111 1HH1 ARG A   7      64.241  60.089  56.371  1.00                  
ATOM    112 2HH1 ARG A   7      62.502  60.044  56.144  1.00                  
ATOM    113  NH2 ARG A   7      61.916  61.623  57.851  1.00                  
ATOM    114 1HH2 ARG A   7      61.732  62.201  58.661  1.00                  
ATOM    115 2HH2 ARG A   7      61.149  61.342  57.243  1.00                  
ATOM    116  C   ARG A   7      68.772  58.697  61.064  1.00                  
ATOM    117  O   ARG A   7      69.237  58.354  62.147  1.00                  
ATOM    118  N   LEU A   8      69.385  58.450  59.902  1.00                  
ATOM    119  H   LEU A   8      68.911  58.734  59.064  1.00                  
ATOM    120  CA  LEU A   8      70.583  57.612  59.774  1.00                  
ATOM    121  HA  LEU A   8      70.334  56.617  60.146  1.00                  
ATOM    122  CB  LEU A   8      71.015  57.504  58.306  1.00                  
ATOM    123  HB1 LEU A   8      71.963  56.971  58.275  1.00                  
ATOM    124  HB2 LEU A   8      71.185  58.504  57.905  1.00                  
ATOM    125  CG  LEU A   8      70.035  56.752  57.392  1.00                  
ATOM    126  HG  LEU A   8      69.131  57.347  57.269  1.00                  
ATOM    127  CD1 LEU A   8      70.697  56.563  56.036  1.00                  
ATOM    128 1HD1 LEU A   8      70.019  56.002  55.398  1.00                  
ATOM    129 2HD1 LEU A   8      70.917  57.529  55.582  1.00                  
ATOM    130 3HD1 LEU A   8      71.620  55.997  56.142  1.00                  
ATOM    131  CD2 LEU A   8      69.649  55.372  57.921  1.00                  
ATOM    132 1HD2 LEU A   8      69.055  54.838  57.179  1.00                  
ATOM    133 2HD2 LEU A   8      70.538  54.785  58.148  1.00                  
ATOM    134 3HD2 LEU A   8      69.035  55.464  58.816  1.00                  
ATOM    135  C   LEU A   8      71.766  58.072  60.620  1.00                  
ATOM    136  O   LEU A   8      71.920  59.257  60.913  1.00                  
ATOM    137  N   THR A   9      72.621  57.110  60.969  1.00                  
ATOM    138  H   THR A   9      72.462  56.166  60.654  1.00                  
ATOM    139  CA  THR A   9      73.847  57.361  61.715  1.00                  
ATOM    140  HA  THR A   9      73.576  57.872  62.638  1.00                  
ATOM    141  CB  THR A   9      74.563  56.056  62.105  1.00                  
ATOM    142  HB  THR A   9      75.527  56.297  62.554  1.00                  
ATOM    143  CG2 THR A   9      73.751  55.246  63.109  1.00                  
ATOM    144 1HG2 THR A   9      74.319  54.374  63.432  1.00                  
ATOM    145 2HG2 THR A   9      73.528  55.855  63.984  1.00                  
ATOM    146 3HG2 THR A   9      72.810  54.912  62.671  1.00                  
ATOM    147  OG1 THR A   9      74.768  55.227  60.988  1.00                  
ATOM    148  HG1 THR A   9      75.009  54.361  61.333  1.00                  
ATOM    149  C   THR A   9      74.802  58.267  60.939  1.00                  
ATOM    150  O   THR A   9      74.906  58.224  59.707  1.00                  
ATOM    151  N   PHE A  10      75.529  59.076  61.718  1.00                  
ATOM    152  H   PHE A  10      75.337  59.083  62.706  1.00                  
ATOM    153  CA  PHE A  10      76.564  60.005  61.267  1.00                  
ATOM    154  HA  PHE A  10      76.105  60.922  60.900  1.00                  
ATOM    155  CB  PHE A  10      77.487  60.349  62.456  1.00                  
ATOM    156  HB1 PHE A  10      78.275  61.008  62.089  1.00                  
ATOM    157  HB2 PHE A  10      77.976  59.438  62.800  1.00                  
ATOM    158  CG  PHE A  10      76.852  61.007  63.669  1.00                  
ATOM    159  CD1 PHE A  10      77.027  62.385  63.890  1.00                  
ATOM    160  HD1 PHE A  10      77.590  62.982  63.185  1.00                  
ATOM    161  CE1 PHE A  10      76.478  62.996  65.029  1.00                  
ATOM    162  HE1 PHE A  10      76.632  64.052  65.202  1.00                  
ATOM    163  CZ  PHE A  10      75.748  62.233  65.956  1.00                  
ATOM    164  HZ  PHE A  10      75.338  62.700  66.846  1.00                  
ATOM    165  CE2 PHE A  10      75.588  60.852  65.755  1.00                  
ATOM    166  HE2 PHE A  10      75.072  60.252  66.498  1.00                  
ATOM    167  CD2 PHE A  10      76.150  60.235  64.622  1.00                  
ATOM    168  HD2 PHE A  10      76.081  59.164  64.513  1.00                  
ATOM    169  C   PHE A  10      77.426  59.433  60.148  1.00                  
ATOM    170  O   PHE A  10      77.583  60.083  59.124  1.00                  
ATOM    171  N   LEU A  11      77.913  58.198  60.301  1.00                  
ATOM    172  H   LEU A  11      77.775  57.737  61.185  1.00                  
ATOM    173  CA  LEU A  11      78.750  57.545  59.299  1.00                  
ATOM    174  HA  LEU A  11      79.589  58.208  59.079  1.00                  
ATOM    175  CB  LEU A  11      79.320  56.223  59.859  1.00                  
ATOM    176  HB1 LEU A  11      79.764  55.684  59.021  1.00                  
ATOM    177  HB2 LEU A  11      78.501  55.608  60.233  1.00                  
ATOM    178  CG  LEU A  11      80.421  56.308  60.946  1.00                  
ATOM    179  HG  LEU A  11      80.802  55.297  61.084  1.00                  
ATOM    180  CD1 LEU A  11      81.594  57.197  60.535  1.00                  
ATOM    181 1HD1 LEU A  11      82.407  57.087  61.254  1.00                  
ATOM    182 2HD1 LEU A  11      81.959  56.893  59.554  1.00                  
ATOM    183 3HD1 LEU A  11      81.303  58.246  60.505  1.00                  
ATOM    184  CD2 LEU A  11      79.915  56.787  62.312  1.00                  
ATOM    185 1HD2 LEU A  11      80.706  56.639  63.049  1.00                  
ATOM    186 2HD2 LEU A  11      79.675  57.847  62.282  1.00                  
ATOM    187 3HD2 LEU A  11      79.050  56.199  62.616  1.00                  
ATOM    188  C   LEU A  11      78.048  57.330  57.953  1.00                  
ATOM    189  O   LEU A  11      78.686  57.522  56.924  1.00                  
ATOM    190  N   ARG A  12      76.748  57.005  57.920  1.00                  
ATOM    191  H   ARG A  12      76.239  56.964  58.796  1.00                  
ATOM    192  CA  ARG A  12      75.994  56.950  56.654  1.00                  
ATOM    193  HA  ARG A  12      76.628  56.464  55.908  1.00                  
ATOM    194  CB  ARG A  12      74.710  56.116  56.766  1.00                  
ATOM    195  HB1 ARG A  12      74.191  56.156  55.807  1.00                  
ATOM    196  HB2 ARG A  12      74.060  56.535  57.533  1.00                  
ATOM    197  CG  ARG A  12      75.013  54.643  57.098  1.00                  
ATOM    198  HG1 ARG A  12      75.274  54.576  58.153  1.00                  
ATOM    199  HG2 ARG A  12      75.874  54.309  56.519  1.00                  
ATOM    200  CD  ARG A  12      73.826  53.700  56.825  1.00                  
ATOM    201  HD1 ARG A  12      72.916  54.151  57.223  1.00                  
ATOM    202  HD2 ARG A  12      73.989  52.768  57.368  1.00                  
ATOM    203  NE  ARG A  12      73.636  53.394  55.388  1.00                  
ATOM    204  HE  ARG A  12      72.853  53.819  54.919  1.00                  
ATOM    205  CZ  ARG A  12      74.349  52.555  54.653  1.00                  
ATOM    206  NH1 ARG A  12      75.386  51.913  55.109  1.00                  
ATOM    207 1HH1 ARG A  12      75.668  52.051  56.059  1.00                  
ATOM    208 2HH1 ARG A  12      75.886  51.282  54.507  1.00                  
ATOM    209  NH2 ARG A  12      74.061  52.331  53.412  1.00                  
ATOM    210 1HH2 ARG A  12      73.208  52.674  52.974  1.00                  
ATOM    211 2HH2 ARG A  12      74.658  51.766  52.841  1.00                  
ATOM    212  C   ARG A  12      75.732  58.331  56.065  1.00                  
ATOM    213  O   ARG A  12      75.708  58.454  54.846  1.00                  
ATOM    214  N   ARG A  13      75.562  59.372  56.892  1.00                  
ATOM    215  H   ARG A  13      75.618  59.195  57.890  1.00                  
ATOM    216  CA  ARG A  13      75.428  60.762  56.373  1.00                  
ATOM    217  HA  ARG A  13      74.617  60.800  55.642  1.00                  
ATOM    218  CB  ARG A  13      75.138  61.778  57.501  1.00                  
ATOM    219  HB1 ARG A  13      74.853  62.733  57.054  1.00                  
ATOM    220  HB2 ARG A  13      76.048  61.949  58.078  1.00                  
ATOM    221  CG  ARG A  13      74.050  61.349  58.486  1.00                  
ATOM    222  HG1 ARG A  13      74.333  60.400  58.918  1.00                  
ATOM    223  HG2 ARG A  13      73.106  61.216  57.971  1.00                  
ATOM    224  CD  ARG A  13      73.909  62.352  59.628  1.00                  
ATOM    225  HD1 ARG A  13      73.377  63.238  59.293  1.00                  
ATOM    226  HD2 ARG A  13      74.907  62.669  59.935  1.00                  
ATOM    227  NE  ARG A  13      73.201  61.729  60.761  1.00                  
ATOM    228  HE  ARG A  13      72.517  61.019  60.539  1.00                  
ATOM    229  CZ  ARG A  13      73.538  61.824  62.028  1.00                  
ATOM    230  NH1 ARG A  13      74.447  62.661  62.403  1.00                  
ATOM    231 1HH1 ARG A  13      74.716  63.393  61.742  1.00                  
ATOM    232 2HH1 ARG A  13      74.827  62.687  63.333  1.00                  
ATOM    233  NH2 ARG A  13      73.002  61.045  62.919  1.00                  
ATOM    234 1HH2 ARG A  13      72.292  60.400  62.599  1.00                  
ATOM    235 2HH2 ARG A  13      73.250  61.150  63.883  1.00                  
ATOM    236  C   ARG A  13      76.693  61.208  55.642  1.00                  
ATOM    237  O   ARG A  13      76.649  61.639  54.487  1.00                  
ATOM    238  N   LEU A  14      77.804  61.052  56.357  1.00                  
ATOM    239  H   LEU A  14      77.689  60.673  57.289  1.00                  
ATOM    240  CA  LEU A  14      79.160  61.326  55.932  1.00                  
ATOM    241  HA  LEU A  14      79.217  62.390  55.695  1.00                  
ATOM    242  CB  LEU A  14      80.100  61.031  57.122  1.00                  
ATOM    243  HB1 LEU A  14      80.077  59.963  57.341  1.00                  
ATOM    244  HB2 LEU A  14      79.689  61.542  57.994  1.00                  
ATOM    245  CG  LEU A  14      81.568  61.481  57.014  1.00                  
ATOM    246  HG  LEU A  14      81.989  61.440  58.019  1.00                  
ATOM    247  CD1 LEU A  14      82.406  60.542  56.149  1.00                  
ATOM    248 1HD1 LEU A  14      83.453  60.835  56.203  1.00                  
ATOM    249 2HD1 LEU A  14      82.312  59.520  56.511  1.00                  
ATOM    250 3HD1 LEU A  14      82.091  60.587  55.112  1.00                  
ATOM    251  CD2 LEU A  14      81.714  62.923  56.522  1.00                  
ATOM    252 1HD2 LEU A  14      82.758  63.227  56.608  1.00                  
ATOM    253 2HD2 LEU A  14      81.416  62.995  55.475  1.00                  
ATOM    254 3HD2 LEU A  14      81.100  63.590  57.123  1.00                  
ATOM    255  C   LEU A  14      79.483  60.572  54.649  1.00                  
ATOM    256  O   LEU A  14      79.952  61.184  53.702  1.00                  
ATOM    257  N   GLU A  15      79.162  59.285  54.579  1.00                  
ATOM    258  H   GLU A  15      78.867  58.799  55.418  1.00                  
ATOM    259  CA  GLU A  15      79.333  58.497  53.359  1.00                  
ATOM    260  HA  GLU A  15      80.369  58.603  53.041  1.00                  
ATOM    261  CB  GLU A  15      79.094  57.030  53.723  1.00                  
ATOM    262  HB1 GLU A  15      78.140  56.959  54.245  1.00                  
ATOM    263  HB2 GLU A  15      79.876  56.711  54.413  1.00                  
ATOM    264  CG  GLU A  15      79.039  56.055  52.554  1.00                  
ATOM    265  HG1 GLU A  15      78.184  56.299  51.922  1.00                  
ATOM    266  HG2 GLU A  15      78.843  55.087  53.004  1.00                  
ATOM    267  CD  GLU A  15      80.309  55.944  51.693  1.00                  
ATOM    268  OE1 GLU A  15      81.141  56.873  51.672  1.00                  
ATOM    269  OE2 GLU A  15      80.413  54.897  51.012  1.00                  
ATOM    270  C   GLU A  15      78.465  58.973  52.186  1.00                  
ATOM    271  O   GLU A  15      78.926  58.990  51.049  1.00                  
ATOM    272  N   MET A  16      77.225  59.415  52.419  1.00                  
ATOM    273  H   MET A  16      76.846  59.372  53.357  1.00                  
ATOM    274  CA  MET A  16      76.425  59.977  51.323  1.00                  
ATOM    275  HA  MET A  16      76.461  59.257  50.518  1.00                  
ATOM    276  CB  MET A  16      74.962  60.170  51.744  1.00                  
ATOM    277  HB1 MET A  16      74.439  60.726  50.968  1.00                  
ATOM    278  HB2 MET A  16      74.936  60.764  52.657  1.00                  
ATOM    279  CG  MET A  16      74.220  58.845  51.995  1.00                  
ATOM    280  HG1 MET A  16      73.403  59.067  52.682  1.00                  
ATOM    281  HG2 MET A  16      74.886  58.144  52.500  1.00                  
ATOM    282  SD  MET A  16      73.479  57.999  50.565  1.00                  
ATOM    283  CE  MET A  16      74.935  57.411  49.659  1.00                  
ATOM    284  HE1 MET A  16      75.451  58.242  49.186  1.00                  
ATOM    285  HE2 MET A  16      75.613  56.879  50.328  1.00                  
ATOM    286  HE3 MET A  16      74.627  56.750  48.853  1.00                  
ATOM    287  C   MET A  16      77.025  61.251  50.709  1.00                  
ATOM    288  O   MET A  16      77.121  61.399  49.476  1.00                  
ATOM    289  N   VAL A  17      77.489  62.136  51.595  1.00                  
ATOM    290  H   VAL A  17      77.370  61.931  52.582  1.00                  
ATOM    291  CA  VAL A  17      78.273  63.316  51.217  1.00                  
ATOM    292  HA  VAL A  17      77.669  63.953  50.575  1.00                  
ATOM    293  CB  VAL A  17      78.638  64.106  52.486  1.00                  
ATOM    294  HB  VAL A  17      79.050  63.433  53.231  1.00                  
ATOM    295  CG1 VAL A  17      79.675  65.201  52.230  1.00                  
ATOM    296 1HG1 VAL A  17      79.814  65.795  53.131  1.00                  
ATOM    297 2HG1 VAL A  17      80.639  64.763  51.973  1.00                  
ATOM    298 3HG1 VAL A  17      79.346  65.849  51.419  1.00                  
ATOM    299  CG2 VAL A  17      77.382  64.748  53.081  1.00                  
ATOM    300 1HG2 VAL A  17      77.631  65.196  54.040  1.00                  
ATOM    301 2HG2 VAL A  17      76.997  65.510  52.406  1.00                  
ATOM    302 3HG2 VAL A  17      76.609  63.999  53.251  1.00                  
ATOM    303  C   VAL A  17      79.524  62.956  50.418  1.00                  
ATOM    304  O   VAL A  17      79.736  63.541  49.355  1.00                  
ATOM    305  N   GLN A  18      80.307  61.975  50.886  1.00                  
ATOM    306  H   GLN A  18      80.047  61.521  51.754  1.00                  
ATOM    307  CA  GLN A  18      81.500  61.487  50.198  1.00                  
ATOM    308  HA  GLN A  18      82.228  62.294  50.127  1.00                  
ATOM    309  CB  GLN A  18      82.158  60.297  50.920  1.00                  
ATOM    310  HB1 GLN A  18      82.841  59.817  50.217  1.00                  
ATOM    311  HB2 GLN A  18      81.396  59.571  51.189  1.00                  
ATOM    312  CG  GLN A  18      82.977  60.663  52.158  1.00                  
ATOM    313  HG1 GLN A  18      82.316  61.032  52.932  1.00                  
ATOM    314  HG2 GLN A  18      83.675  61.458  51.897  1.00                  
ATOM    315  CD  GLN A  18      83.780  59.479  52.700  1.00                  
ATOM    316  OE1 GLN A  18      84.895  59.637  53.172  1.00                  
ATOM    317  NE2 GLN A  18      83.305  58.256  52.660  1.00                  
ATOM    318 1HE2 GLN A  18      82.434  57.998  52.186  1.00                  
ATOM    319 2HE2 GLN A  18      83.901  57.529  52.994  1.00                  
ATOM    320  C   GLN A  18      81.171  61.023  48.791  1.00                  
ATOM    321  O   GLN A  18      81.804  61.488  47.851  1.00                  
ATOM    322  N   GLN A  19      80.198  60.134  48.616  1.00                  
ATOM    323  H   GLN A  19      79.693  59.787  49.429  1.00                  
ATOM    324  CA  GLN A  19      79.900  59.571  47.304  1.00                  
ATOM    325  HA  GLN A  19      80.790  59.062  46.930  1.00                  
ATOM    326  CB  GLN A  19      78.765  58.545  47.424  1.00                  
ATOM    327  HB1 GLN A  19      78.420  58.286  46.422  1.00                  
ATOM    328  HB2 GLN A  19      77.932  58.985  47.974  1.00                  
ATOM    329  CG  GLN A  19      79.234  57.265  48.126  1.00                  
ATOM    330  HG1 GLN A  19      79.678  57.508  49.090  1.00                  
ATOM    331  HG2 GLN A  19      79.996  56.770  47.523  1.00                  
ATOM    332  CD  GLN A  19      78.092  56.286  48.358  1.00                  
ATOM    333  OE1 GLN A  19      77.062  56.302  47.699  1.00                  
ATOM    334  NE2 GLN A  19      78.230  55.380  49.288  1.00                  
ATOM    335 1HE2 GLN A  19      79.117  55.269  49.787  1.00                  
ATOM    336 2HE2 GLN A  19      77.514  54.676  49.346  1.00                  
ATOM    337  C   GLN A  19      79.544  60.656  46.290  1.00                  
ATOM    338  O   GLN A  19      80.188  60.751  45.216  1.00                  
ATOM    339  N   LEU A  20      78.578  61.513  46.692  1.00                  
ATOM    340  H   LEU A  20      78.162  61.406  47.614  1.00                  
ATOM    341  CA  LEU A  20      78.185  62.630  45.838  1.00                  
ATOM    342  HA  LEU A  20      77.782  62.211  44.920  1.00                  
ATOM    343  CB  LEU A  20      77.096  63.515  46.464  1.00                  
ATOM    344  HB1 LEU A  20      77.418  63.875  47.443  1.00                  
ATOM    345  HB2 LEU A  20      76.205  62.902  46.604  1.00                  
ATOM    346  CG  LEU A  20      76.768  64.717  45.535  1.00                  
ATOM    347  HG  LEU A  20      77.077  64.491  44.515  1.00                  
ATOM    348  CD1 LEU A  20      75.273  64.987  45.476  1.00                  
ATOM    349 1HD1 LEU A  20      75.073  65.805  44.784  1.00                  
ATOM    350 2HD1 LEU A  20      74.770  64.088  45.120  1.00                  
ATOM    351 3HD1 LEU A  20      74.917  65.250  46.467  1.00                  
ATOM    352  CD2 LEU A  20      77.435  66.025  45.975  1.00                  
ATOM    353 1HD2 LEU A  20      77.166  66.826  45.288  1.00                  
ATOM    354 2HD2 LEU A  20      77.116  66.289  46.981  1.00                  
ATOM    355 3HD2 LEU A  20      78.516  65.927  45.968  1.00                  
ATOM    356  C   LEU A  20      79.410  63.451  45.426  1.00                  
ATOM    357  O   LEU A  20      79.621  63.637  44.231  1.00                  
ATOM    358  N   ILE A  21      80.222  63.885  46.394  1.00                  
ATOM    359  H   ILE A  21      80.021  63.622  47.356  1.00                  
ATOM    360  CA  ILE A  21      81.329  64.811  46.139  1.00                  
ATOM    361  HA  ILE A  21      80.970  65.525  45.397  1.00                  
ATOM    362  CB  ILE A  21      81.645  65.614  47.431  1.00                  
ATOM    363  HB  ILE A  21      80.694  65.780  47.943  1.00                  
ATOM    364  CG2 ILE A  21      82.563  64.850  48.400  1.00                  
ATOM    365 1HG2 ILE A  21      82.574  65.336  49.374  1.00                  
ATOM    366 2HG2 ILE A  21      82.191  63.841  48.534  1.00                  
ATOM    367 3HG2 ILE A  21      83.579  64.796  48.011  1.00                  
ATOM    368  CG1 ILE A  21      82.218  67.007  47.097  1.00                  
ATOM    369 1HG1 ILE A  21      81.606  67.467  46.320  1.00                  
ATOM    370 2HG1 ILE A  21      83.235  66.913  46.716  1.00                  
ATOM    371  CD1 ILE A  21      82.232  67.962  48.297  1.00                  
ATOM    372  HD1 ILE A  21      82.569  68.946  47.970  1.00                  
ATOM    373  HD2 ILE A  21      81.228  68.052  48.710  1.00                  
ATOM    374  HD3 ILE A  21      82.913  67.598  49.066  1.00                  
ATOM    375  C   ILE A  21      82.580  64.156  45.510  1.00                  
ATOM    376  O   ILE A  21      83.511  64.873  45.139  1.00                  
ATOM    377  N   ALA A  22      82.613  62.827  45.346  1.00                  
ATOM    378  H   ALA A  22      81.852  62.297  45.756  1.00                  
ATOM    379  CA  ALA A  22      83.837  62.083  45.023  1.00                  
ATOM    380  HA  ALA A  22      84.639  62.805  44.860  1.00                  
ATOM    381  CB  ALA A  22      84.270  61.237  46.226  1.00                  
ATOM    382  HB1 ALA A  22      85.260  60.821  46.042  1.00                  
ATOM    383  HB2 ALA A  22      84.309  61.854  47.124  1.00                  
ATOM    384  HB3 ALA A  22      83.569  60.414  46.373  1.00                  
ATOM    385  C   ALA A  22      83.802  61.236  43.749  1.00                  
ATOM    386  O   ALA A  22      84.864  60.837  43.267  1.00                  
ATOM    387  N   HIS A  23      82.640  61.050  43.115  1.00                  
ATOM    388  H   HIS A  23      81.773  61.260  43.597  1.00                  
ATOM    389  CA  HIS A  23      82.657  60.796  41.645  1.00                  
ATOM    390  HA  HIS A  23      83.582  61.190  41.222  1.00                  
ATOM    391  CB  HIS A  23      82.609  59.273  41.385  1.00                  
ATOM    392  HB1 HIS A  23      81.590  58.959  41.158  1.00                  
ATOM    393  HB2 HIS A  23      82.915  58.738  42.285  1.00                  
ATOM    394  CG  HIS A  23      83.527  58.822  40.275  1.00                  
ATOM    395  ND1 HIS A  23      83.146  58.143  39.116  1.00                  
ATOM    396  CE1 HIS A  23      84.276  57.913  38.433  1.00                  
ATOM    397  HE1 HIS A  23      84.315  57.406  37.478  1.00                  
ATOM    398  NE2 HIS A  23      85.337  58.395  39.102  1.00                  
ATOM    399  HE2 HIS A  23      86.297  58.340  38.795  1.00                  
ATOM    400  CD2 HIS A  23      84.885  58.966  40.271  1.00                  
ATOM    401  HD2 HIS A  23      85.475  59.431  41.051  1.00                  
ATOM    402  C   HIS A  23      81.520  61.580  40.962  1.00                  
ATOM    403  O   HIS A  23      80.997  61.180  39.927  1.00                  
ATOM    404  N   GLN A  24      81.110  62.696  41.584  1.00                  
ATOM    405  H   GLN A  24      81.611  62.977  42.413  1.00                  
ATOM    406  CA  GLN A  24      79.906  63.466  41.253  1.00                  
ATOM    407  HA  GLN A  24      79.764  64.211  42.030  1.00                  
ATOM    408  CB  GLN A  24      80.155  64.282  39.961  1.00                  
ATOM    409  HB1 GLN A  24      80.105  63.612  39.102  1.00                  
ATOM    410  HB2 GLN A  24      81.163  64.697  39.992  1.00                  
ATOM    411  CG  GLN A  24      79.166  65.454  39.788  1.00                  
ATOM    412  HG1 GLN A  24      79.701  66.391  39.934  1.00                  
ATOM    413  HG2 GLN A  24      78.383  65.402  40.543  1.00                  
ATOM    414  CD  GLN A  24      78.494  65.480  38.417  1.00                  
ATOM    415  OE1 GLN A  24      78.707  66.362  37.602  1.00                  
ATOM    416  NE2 GLN A  24      77.644  64.527  38.114  1.00                  
ATOM    417 1HE2 GLN A  24      77.534  63.752  38.759  1.00                  
ATOM    418 2HE2 GLN A  24      77.242  64.556  37.197  1.00                  
ATOM    419  C   GLN A  24      78.628  62.608  41.200  1.00                  
ATOM    420  O   GLN A  24      77.786  62.747  40.307  1.00                  
ATOM    421  N   VAL A  25      78.515  61.662  42.135  1.00                  
ATOM    422  H   VAL A  25      79.186  61.657  42.891  1.00                  
ATOM    423  CA  VAL A  25      77.464  60.629  42.112  1.00                  
ATOM    424  HA  VAL A  25      77.439  60.176  41.120  1.00                  
ATOM    425  CB  VAL A  25      77.755  59.517  43.144  1.00                  
ATOM    426  HB  VAL A  25      77.780  59.948  44.145  1.00                  
ATOM    427  CG1 VAL A  25      76.676  58.428  43.125  1.00                  
ATOM    428 1HG1 VAL A  25      76.920  57.654  43.854  1.00                  
ATOM    429 2HG1 VAL A  25      75.710  58.850  43.394  1.00                  
ATOM    430 3HG1 VAL A  25      76.615  57.978  42.135  1.00                  
ATOM    431  CG2 VAL A  25      79.101  58.827  42.876  1.00                  
ATOM    432 1HG2 VAL A  25      79.280  58.061  43.632  1.00                  
ATOM    433 2HG2 VAL A  25      79.099  58.367  41.888  1.00                  
ATOM    434 3HG2 VAL A  25      79.914  59.547  42.928  1.00                  
ATOM    435  C   VAL A  25      76.116  61.285  42.400  1.00                  
ATOM    436  O   VAL A  25      75.897  61.869  43.462  1.00                  
ATOM    437  N   CYS A  26      75.206  61.217  41.429  1.00                  
ATOM    438  H   CYS A  26      75.449  60.731  40.583  1.00                  
ATOM    439  CA  CYS A  26      73.914  61.885  41.524  1.00                  
ATOM    440  HA  CYS A  26      74.119  62.947  41.665  1.00                  
ATOM    441  CB  CYS A  26      73.174  61.709  40.193  1.00                  
ATOM    442  HB1 CYS A  26      72.696  60.729  40.151  1.00                  
ATOM    443  HB2 CYS A  26      73.888  61.791  39.371  1.00                  
ATOM    444  SG  CYS A  26      71.953  63.039  40.014  1.00                  
ATOM    445  HG  CYS A  26      71.670  62.807  38.726  1.00                  
ATOM    446  C   CYS A  26      73.139  61.381  42.742  1.00                  
ATOM    447  O   CYS A  26      73.104  60.187  43.012  1.00                  
ATOM    448  N   VAL A  27      72.478  62.278  43.466  1.00                  
ATOM    449  H   VAL A  27      72.582  63.244  43.200  1.00                  
ATOM    450  CA  VAL A  27      71.698  61.978  44.684  1.00                  
ATOM    451  HA  VAL A  27      72.413  61.794  45.488  1.00                  
ATOM    452  CB  VAL A  27      70.855  63.216  45.069  1.00                  
ATOM    453  HB  VAL A  27      70.073  63.368  44.327  1.00                  
ATOM    454  CG1 VAL A  27      70.171  63.052  46.432  1.00                  
ATOM    455 1HG1 VAL A  27      69.644  63.965  46.702  1.00                  
ATOM    456 2HG1 VAL A  27      69.454  62.232  46.407  1.00                  
ATOM    457 3HG1 VAL A  27      70.924  62.837  47.185  1.00                  
ATOM    458  CG2 VAL A  27      71.688  64.504  45.109  1.00                  
ATOM    459 1HG2 VAL A  27      71.097  65.329  45.506  1.00                  
ATOM    460 2HG2 VAL A  27      72.555  64.345  45.742  1.00                  
ATOM    461 3HG2 VAL A  27      72.022  64.783  44.111  1.00                  
ATOM    462  C   VAL A  27      70.778  60.744  44.608  1.00                  
ATOM    463  O   VAL A  27      70.751  59.977  45.572  1.00                  
ATOM    464  N   PRO A  28      70.020  60.488  43.513  1.00                  
ATOM    465  CD  PRO A  28      69.704  61.365  42.394  1.00                  
ATOM    466  HD1 PRO A  28      70.584  61.814  41.952  1.00                  
ATOM    467  HD2 PRO A  28      69.011  62.140  42.722  1.00                  
ATOM    468  CG  PRO A  28      69.014  60.488  41.351  1.00                  
ATOM    469  HG1 PRO A  28      69.764  60.003  40.724  1.00                  
ATOM    470  HG2 PRO A  28      68.315  61.060  40.741  1.00                  
ATOM    471  CB  PRO A  28      68.306  59.448  42.211  1.00                  
ATOM    472  HB1 PRO A  28      68.119  58.525  41.658  1.00                  
ATOM    473  HB2 PRO A  28      67.367  59.860  42.584  1.00                  
ATOM    474  CA  PRO A  28      69.272  59.243  43.385  1.00                  
ATOM    475  HA  PRO A  28      68.682  59.074  44.285  1.00                  
ATOM    476  C   PRO A  28      70.148  57.998  43.164  1.00                  
ATOM    477  O   PRO A  28      69.797  56.917  43.631  1.00                  
ATOM    478  N   GLU A  29      71.292  58.133  42.495  1.00                  
ATOM    479  H   GLU A  29      71.596  59.064  42.242  1.00                  
ATOM    480  CA  GLU A  29      72.259  57.045  42.305  1.00                  
ATOM    481  HA  GLU A  29      71.747  56.184  41.872  1.00                  
ATOM    482  CB  GLU A  29      73.369  57.504  41.327  1.00                  
ATOM    483  HB1 GLU A  29      73.950  58.297  41.788  1.00                  
ATOM    484  HB2 GLU A  29      72.903  57.926  40.435  1.00                  
ATOM    485  CG  GLU A  29      74.370  56.418  40.900  1.00                  
ATOM    486  HG1 GLU A  29      74.856  56.016  41.791  1.00                  
ATOM    487  HG2 GLU A  29      75.142  56.889  40.288  1.00                  
ATOM    488  CD  GLU A  29      73.719  55.292  40.102  1.00                  
ATOM    489  OE1 GLU A  29      74.086  54.110  40.291  1.00                  
ATOM    490  OE2 GLU A  29      72.741  55.549  39.366  1.00                  
ATOM    491  C   GLU A  29      72.846  56.613  43.650  1.00                  
ATOM    492  O   GLU A  29      72.782  55.441  44.007  1.00                  
ATOM    493  N   ALA A  30      73.300  57.590  44.439  1.00                  
ATOM    494  H   ALA A  30      73.317  58.527  44.053  1.00                  
ATOM    495  CA  ALA A  30      73.709  57.433  45.828  1.00                  
ATOM    496  HA  ALA A  30      74.603  56.806  45.866  1.00                  
ATOM    497  CB  ALA A  30      74.078  58.831  46.346  1.00                  
ATOM    498  HB1 ALA A  30      74.393  58.768  47.380  1.00                  
ATOM    499  HB2 ALA A  30      74.900  59.240  45.759  1.00                  
ATOM    500  HB3 ALA A  30      73.225  59.502  46.281  1.00                  
ATOM    501  C   ALA A  30      72.622  56.751  46.679  1.00                  
ATOM    502  O   ALA A  30      72.872  55.740  47.340  1.00                  
ATOM    503  N   ALA A  31      71.386  57.241  46.602  1.00                  
ATOM    504  H   ALA A  31      71.233  58.066  46.033  1.00                  
ATOM    505  CA  ALA A  31      70.252  56.681  47.327  1.00                  
ATOM    506  HA  ALA A  31      70.459  56.741  48.397  1.00                  
ATOM    507  CB  ALA A  31      69.015  57.535  47.015  1.00                  
ATOM    508  HB1 ALA A  31      68.163  57.166  47.581  1.00                  
ATOM    509  HB2 ALA A  31      69.197  58.576  47.278  1.00                  
ATOM    510  HB3 ALA A  31      68.773  57.472  45.956  1.00                  
ATOM    511  C   ALA A  31      69.993  55.206  47.012  1.00                  
ATOM    512  O   ALA A  31      69.777  54.419  47.932  1.00                  
ATOM    513  N   ARG A  32      70.085  54.795  45.738  1.00                  
ATOM    514  H   ARG A  32      70.285  55.490  45.021  1.00                  
ATOM    515  CA  ARG A  32      69.843  53.402  45.326  1.00                  
ATOM    516  HA  ARG A  32      69.415  52.884  46.186  1.00                  
ATOM    517  CB  ARG A  32      68.736  53.314  44.258  1.00                  
ATOM    518  HB1 ARG A  32      67.857  53.821  44.658  1.00                  
ATOM    519  HB2 ARG A  32      68.453  52.268  44.138  1.00                  
ATOM    520  CG  ARG A  32      69.030  53.927  42.874  1.00                  
ATOM    521  HG1 ARG A  32      69.971  54.476  42.898  1.00                  
ATOM    522  HG2 ARG A  32      68.231  54.633  42.640  1.00                  
ATOM    523  CD  ARG A  32      69.080  52.877  41.753  1.00                  
ATOM    524  HD1 ARG A  32      68.951  53.386  40.797  1.00                  
ATOM    525  HD2 ARG A  32      68.256  52.170  41.867  1.00                  
ATOM    526  NE  ARG A  32      70.367  52.166  41.791  1.00                  
ATOM    527  HE  ARG A  32      70.552  51.624  42.628  1.00                  
ATOM    528  CZ  ARG A  32      71.447  52.542  41.136  1.00                  
ATOM    529  NH1 ARG A  32      71.396  53.231  40.038  1.00                  
ATOM    530 1HH1 ARG A  32      70.527  53.511  39.642  1.00                  
ATOM    531 2HH1 ARG A  32      72.247  53.727  39.738  1.00                  
ATOM    532  NH2 ARG A  32      72.619  52.290  41.627  1.00                  
ATOM    533 1HH2 ARG A  32      72.722  51.869  42.529  1.00                  
ATOM    534 2HH2 ARG A  32      73.400  52.774  41.168  1.00                  
ATOM    535  C   ARG A  32      71.113  52.583  45.065  1.00                  
ATOM    536  O   ARG A  32      71.061  51.538  44.415  1.00                  
ATOM    537  N   ALA A  33      72.228  53.020  45.640  1.00                  
ATOM    538  H   ALA A  33      72.236  53.981  45.958  1.00                  
ATOM    539  CA  ALA A  33      73.440  52.230  45.841  1.00                  
ATOM    540  HA  ALA A  33      73.332  51.252  45.370  1.00                  
ATOM    541  CB  ALA A  33      74.613  52.958  45.177  1.00                  
ATOM    542  HB1 ALA A  33      75.526  52.374  45.294  1.00                  
ATOM    543  HB2 ALA A  33      74.417  53.095  44.114  1.00                  
ATOM    544  HB3 ALA A  33      74.761  53.937  45.636  1.00                  
ATOM    545  C   ALA A  33      73.702  51.985  47.333  1.00                  
ATOM    546  O   ALA A  33      74.154  50.907  47.705  1.00                  
ATOM    547  N   TYR A  34      73.337  52.947  48.193  1.00                  
ATOM    548  H   TYR A  34      73.062  53.849  47.812  1.00                  
ATOM    549  CA  TYR A  34      73.457  52.843  49.651  1.00                  
ATOM    550  HA  TYR A  34      73.960  51.897  49.853  1.00                  
ATOM    551  CB  TYR A  34      74.405  53.910  50.202  1.00                  
ATOM    552  HB1 TYR A  34      74.071  54.237  51.185  1.00                  
ATOM    553  HB2 TYR A  34      74.384  54.773  49.546  1.00                  
ATOM    554  CG  TYR A  34      75.837  53.402  50.307  1.00                  
ATOM    555  CD1 TYR A  34      76.486  52.856  49.177  1.00                  
ATOM    556  HD1 TYR A  34      75.998  52.835  48.214  1.00                  
ATOM    557  CE1 TYR A  34      77.814  52.402  49.263  1.00                  
ATOM    558  HE1 TYR A  34      78.337  52.053  48.382  1.00                  
ATOM    559  CZ  TYR A  34      78.517  52.526  50.475  1.00                  
ATOM    560  OH  TYR A  34      79.857  52.346  50.497  1.00                  
ATOM    561  HH  TYR A  34      80.265  53.178  50.823  1.00                  
ATOM    562  CE2 TYR A  34      77.854  53.011  51.621  1.00                  
ATOM    563  HE2 TYR A  34      78.413  53.083  52.537  1.00                  
ATOM    564  CD2 TYR A  34      76.523  53.462  51.535  1.00                  
ATOM    565  HD2 TYR A  34      76.053  53.908  52.400  1.00                  
ATOM    566  C   TYR A  34      72.121  52.631  50.375  1.00                  
ATOM    567  O   TYR A  34      72.066  52.670  51.609  1.00                  
ATOM    568  N   GLY A  35      71.071  52.330  49.609  1.00                  
ATOM    569  H   GLY A  35      71.190  52.449  48.613  1.00                  
ATOM    570  CA  GLY A  35      69.747  51.911  50.072  1.00                  
ATOM    571  HA1 GLY A  35      69.823  50.930  50.541  1.00                  
ATOM    572  HA2 GLY A  35      69.083  51.838  49.210  1.00                  
ATOM    573  C   GLY A  35      69.116  52.878  51.071  1.00                  
ATOM    574  O   GLY A  35      68.367  52.478  51.960  1.00                  
ATOM    575  N   VAL A  36      69.473  54.153  50.956  1.00                  
ATOM    576  H   VAL A  36      69.957  54.411  50.105  1.00                  
ATOM    577  CA  VAL A  36      68.968  55.223  51.800  1.00                  
ATOM    578  HA  VAL A  36      68.634  54.823  52.757  1.00                  
ATOM    579  CB  VAL A  36      70.055  56.293  52.044  1.00                  
ATOM    580  HB  VAL A  36      70.372  56.699  51.085  1.00                  
ATOM    581  CG1 VAL A  36      69.501  57.438  52.905  1.00                  
ATOM    582 1HG1 VAL A  36      70.308  58.107  53.206  1.00                  
ATOM    583 2HG1 VAL A  36      68.791  58.017  52.322  1.00                  
ATOM    584 3HG1 VAL A  36      68.987  57.047  53.780  1.00                  
ATOM    585  CG2 VAL A  36      71.292  55.708  52.732  1.00                  
ATOM    586 1HG2 VAL A  36      71.944  56.502  53.094  1.00                  
ATOM    587 2HG2 VAL A  36      71.001  55.052  53.548  1.00                  
ATOM    588 3HG2 VAL A  36      71.858  55.136  52.002  1.00                  
ATOM    589  C   VAL A  36      67.800  55.842  51.057  1.00                  
ATOM    590  O   VAL A  36      67.915  56.179  49.880  1.00                  
ATOM    591  N   THR A  37      66.672  56.048  51.730  1.00                  
ATOM    592  H   THR A  37      66.606  55.763  52.692  1.00                  
ATOM    593  CA  THR A  37      65.561  56.797  51.139  1.00                  
ATOM    594  HA  THR A  37      65.210  56.245  50.266  1.00                  
ATOM    595  CB  THR A  37      64.382  56.936  52.111  1.00                  
ATOM    596  HB  THR A  37      63.607  57.553  51.659  1.00                  
ATOM    597  CG2 THR A  37      63.771  55.575  52.441  1.00                  
ATOM    598 1HG2 THR A  37      62.910  55.697  53.097  1.00                  
ATOM    599 2HG2 THR A  37      63.431  55.097  51.522  1.00                  
ATOM    600 3HG2 THR A  37      64.499  54.924  52.923  1.00                  
ATOM    601  OG1 THR A  37      64.761  57.501  53.348  1.00                  
ATOM    602  HG1 THR A  37      64.247  57.014  53.998  1.00                  
ATOM    603  C   THR A  37      66.048  58.175  50.650  1.00                  
ATOM    604  O   THR A  37      66.645  58.967  51.394  1.00                  
ATOM    605  N   ALA A  38      65.813  58.474  49.373  1.00                  
ATOM    606  H   ALA A  38      65.441  57.754  48.772  1.00                  
ATOM    607  CA  ALA A  38      66.313  59.694  48.746  1.00                  
ATOM    608  HA  ALA A  38      67.402  59.636  48.756  1.00                  
ATOM    609  CB  ALA A  38      65.881  59.701  47.275  1.00                  
ATOM    610  HB1 ALA A  38      66.327  60.557  46.769  1.00                  
ATOM    611  HB2 ALA A  38      66.224  58.790  46.784  1.00                  
ATOM    612  HB3 ALA A  38      64.796  59.763  47.195  1.00                  
ATOM    613  C   ALA A  38      65.949  61.016  49.453  1.00                  
ATOM    614  O   ALA A  38      66.757  61.936  49.384  1.00                  
ATOM    615  N   PRO A  39      64.811  61.165  50.164  1.00                  
ATOM    616  CD  PRO A  39      63.588  60.379  50.066  1.00                  
ATOM    617  HD1 PRO A  39      63.660  59.507  50.711  1.00                  
ATOM    618  HD2 PRO A  39      63.382  60.078  49.040  1.00                  
ATOM    619  CG  PRO A  39      62.478  61.288  50.582  1.00                  
ATOM    620  HG1 PRO A  39      61.650  60.720  51.005  1.00                  
ATOM    621  HG2 PRO A  39      62.128  61.935  49.777  1.00                  
ATOM    622  CB  PRO A  39      63.198  62.120  51.639  1.00                  
ATOM    623  HB1 PRO A  39      63.237  61.556  52.573  1.00                  
ATOM    624  HB2 PRO A  39      62.707  63.081  51.799  1.00                  
ATOM    625  CA  PRO A  39      64.611  62.297  51.066  1.00                  
ATOM    626  HA  PRO A  39      64.639  63.216  50.480  1.00                  
ATOM    627  C   PRO A  39      65.630  62.417  52.206  1.00                  
ATOM    628  O   PRO A  39      65.950  63.526  52.614  1.00                  
ATOM    629  N   THR A  40      66.136  61.292  52.716  1.00                  
ATOM    630  H   THR A  40      65.878  60.410  52.287  1.00                  
ATOM    631  CA  THR A  40      67.162  61.241  53.764  1.00                  
ATOM    632  HA  THR A  40      66.945  62.029  54.484  1.00                  
ATOM    633  CB  THR A  40      67.096  59.907  54.532  1.00                  
ATOM    634  HB  THR A  40      67.411  59.094  53.880  1.00                  
ATOM    635  CG2 THR A  40      67.976  59.908  55.779  1.00                  
ATOM    636 1HG2 THR A  40      67.762  59.020  56.369  1.00                  
ATOM    637 2HG2 THR A  40      69.024  59.886  55.484  1.00                  
ATOM    638 3HG2 THR A  40      67.788  60.805  56.367  1.00                  
ATOM    639  OG1 THR A  40      65.773  59.639  54.979  1.00                  
ATOM    640  HG1 THR A  40      65.458  58.941  54.377  1.00                  
ATOM    641  C   THR A  40      68.554  61.532  53.210  1.00                  
ATOM    642  O   THR A  40      69.302  62.288  53.831  1.00                  
ATOM    643  N   VAL A  41      68.847  61.074  51.984  1.00                  
ATOM    644  H   VAL A  41      68.200  60.447  51.520  1.00                  
ATOM    645  CA  VAL A  41      70.054  61.544  51.256  1.00                  
ATOM    646  HA  VAL A  41      70.929  61.335  51.873  1.00                  
ATOM    647  CB  VAL A  41      70.246  60.812  49.911  1.00                  
ATOM    648  HB  VAL A  41      69.487  61.137  49.200  1.00                  
ATOM    649  CG1 VAL A  41      71.633  61.092  49.323  1.00                  
ATOM    650 1HG1 VAL A  41      71.727  60.616  48.347  1.00                  
ATOM    651 2HG1 VAL A  41      71.792  62.158  49.208  1.00                  
ATOM    652 3HG1 VAL A  41      72.403  60.697  49.979  1.00                  
ATOM    653  CG2 VAL A  41      70.147  59.299  50.070  1.00                  
ATOM    654 1HG2 VAL A  41      70.508  58.809  49.171  1.00                  
ATOM    655 2HG2 VAL A  41      70.774  58.985  50.900  1.00                  
ATOM    656 3HG2 VAL A  41      69.118  58.994  50.238  1.00                  
ATOM    657  C   VAL A  41      70.025  63.055  51.005  1.00                  
ATOM    658  O   VAL A  41      70.958  63.759  51.385  1.00                  
ATOM    659  N   ARG A  42      68.922  63.579  50.452  1.00                  
ATOM    660  H   ARG A  42      68.207  62.921  50.154  1.00                  
ATOM    661  CA  ARG A  42      68.694  65.015  50.222  1.00                  
ATOM    662  HA  ARG A  42      69.463  65.393  49.546  1.00                  
ATOM    663  CB  ARG A  42      67.303  65.288  49.609  1.00                  
ATOM    664  HB1 ARG A  42      67.060  66.338  49.781  1.00                  
ATOM    665  HB2 ARG A  42      66.552  64.690  50.125  1.00                  
ATOM    666  CG  ARG A  42      67.195  65.043  48.092  1.00                  
ATOM    667  HG1 ARG A  42      67.313  63.981  47.879  1.00                  
ATOM    668  HG2 ARG A  42      67.988  65.596  47.585  1.00                  
ATOM    669  CD  ARG A  42      65.830  65.537  47.571  1.00                  
ATOM    670  HD1 ARG A  42      65.758  66.609  47.767  1.00                  
ATOM    671  HD2 ARG A  42      65.037  65.025  48.121  1.00                  
ATOM    672  NE  ARG A  42      65.648  65.285  46.125  1.00                  
ATOM    673  HE  ARG A  42      66.203  64.543  45.732  1.00                  
ATOM    674  CZ  ARG A  42      64.807  65.894  45.297  1.00                  
ATOM    675  NH1 ARG A  42      64.037  66.885  45.656  1.00                  
ATOM    676 1HH1 ARG A  42      64.081  67.226  46.597  1.00                  
ATOM    677 2HH1 ARG A  42      63.417  67.325  44.998  1.00                  
ATOM    678  NH2 ARG A  42      64.723  65.500  44.059  1.00                  
ATOM    679 1HH2 ARG A  42      65.285  64.737  43.730  1.00                  
ATOM    680 2HH2 ARG A  42      64.096  65.962  43.425  1.00                  
ATOM    681  C   ARG A  42      68.848  65.841  51.498  1.00                  
ATOM    682  O   ARG A  42      69.477  66.897  51.465  1.00                  
ATOM    683  N   LYS A  43      68.277  65.378  52.617  1.00                  
ATOM    684  H   LYS A  43      67.739  64.521  52.567  1.00                  
ATOM    685  CA  LYS A  43      68.411  66.062  53.906  1.00                  
ATOM    686  HA  LYS A  43      68.131  67.109  53.780  1.00                  
ATOM    687  CB  LYS A  43      67.507  65.427  54.988  1.00                  
ATOM    688  HB1 LYS A  43      68.078  65.335  55.915  1.00                  
ATOM    689  HB2 LYS A  43      67.210  64.420  54.699  1.00                  
ATOM    690  CG  LYS A  43      66.268  66.283  55.303  1.00                  
ATOM    691  HG1 LYS A  43      66.607  67.272  55.615  1.00                  
ATOM    692  HG2 LYS A  43      65.744  65.827  56.143  1.00                  
ATOM    693  CD  LYS A  43      65.280  66.441  54.132  1.00                  
ATOM    694  HD1 LYS A  43      64.796  65.485  53.929  1.00                  
ATOM    695  HD2 LYS A  43      65.829  66.735  53.237  1.00                  
ATOM    696  CE  LYS A  43      64.224  67.523  54.410  1.00                  
ATOM    697  HE1 LYS A  43      63.660  67.695  53.488  1.00                  
ATOM    698  HE2 LYS A  43      64.746  68.454  54.651  1.00                  
ATOM    699  NZ  LYS A  43      63.298  67.155  55.509  1.00                  
ATOM    700  HZ1 LYS A  43      62.691  67.932  55.741  1.00                  
ATOM    701  HZ2 LYS A  43      62.718  66.369  55.242  1.00                  
ATOM    702  HZ3 LYS A  43      63.817  66.910  56.340  1.00                  
ATOM    703  C   LYS A  43      69.862  66.122  54.362  1.00                  
ATOM    704  O   LYS A  43      70.307  67.199  54.745  1.00                  
ATOM    705  N   TRP A  44      70.606  65.018  54.293  1.00                  
ATOM    706  H   TRP A  44      70.204  64.141  53.982  1.00                  
ATOM    707  CA  TRP A  44      71.988  65.042  54.776  1.00                  
ATOM    708  HA  TRP A  44      71.990  65.609  55.701  1.00                  
ATOM    709  CB  TRP A  44      72.448  63.628  55.129  1.00                  
ATOM    710  HB1 TRP A  44      73.505  63.665  55.391  1.00                  
ATOM    711  HB2 TRP A  44      72.340  62.989  54.252  1.00                  
ATOM    712  CG  TRP A  44      71.694  63.044  56.285  1.00                  
ATOM    713  CD1 TRP A  44      71.104  61.830  56.292  1.00                  
ATOM    714  HD1 TRP A  44      71.111  61.147  55.454  1.00                  
ATOM    715  NE1 TRP A  44      70.480  61.624  57.508  1.00                  
ATOM    716  HE1 TRP A  44      69.980  60.780  57.732  1.00                  
ATOM    717  CE2 TRP A  44      70.627  62.706  58.348  1.00                  
ATOM    718  CZ2 TRP A  44      70.205  62.965  59.660  1.00                  
ATOM    719  HZ2 TRP A  44      69.671  62.218  60.224  1.00                  
ATOM    720  CH2 TRP A  44      70.496  64.204  60.250  1.00                  
ATOM    721  HH2 TRP A  44      70.167  64.434  61.248  1.00                  
ATOM    722  CZ3 TRP A  44      71.249  65.150  59.539  1.00                  
ATOM    723  HZ3 TRP A  44      71.506  66.096  60.005  1.00                  
ATOM    724  CE3 TRP A  44      71.710  64.864  58.237  1.00                  
ATOM    725  HE3 TRP A  44      72.343  65.582  57.741  1.00                  
ATOM    726  CD2 TRP A  44      71.393  63.644  57.593  1.00                  
ATOM    727  C   TRP A  44      72.981  65.795  53.897  1.00                  
ATOM    728  O   TRP A  44      73.876  66.455  54.418  1.00                  
ATOM    729  N   LEU A  45      72.768  65.797  52.581  1.00                  
ATOM    730  H   LEU A  45      72.044  65.184  52.214  1.00                  
ATOM    731  CA  LEU A  45      73.506  66.636  51.636  1.00                  
ATOM    732  HA  LEU A  45      74.576  66.488  51.786  1.00                  
ATOM    733  CB  LEU A  45      73.123  66.247  50.204  1.00                  
ATOM    734  HB1 LEU A  45      73.469  67.022  49.518  1.00                  
ATOM    735  HB2 LEU A  45      72.035  66.206  50.131  1.00                  
ATOM    736  CG  LEU A  45      73.707  64.903  49.733  1.00                  
ATOM    737  HG  LEU A  45      73.515  64.126  50.473  1.00                  
ATOM    738  CD1 LEU A  45      73.006  64.538  48.432  1.00                  
ATOM    739 1HD1 LEU A  45      73.443  63.627  48.022  1.00                  
ATOM    740 2HD1 LEU A  45      71.950  64.379  48.634  1.00                  
ATOM    741 3HD1 LEU A  45      73.104  65.357  47.722  1.00                  
ATOM    742  CD2 LEU A  45      75.213  64.985  49.471  1.00                  
ATOM    743 1HD2 LEU A  45      75.570  64.025  49.095  1.00                  
ATOM    744 2HD2 LEU A  45      75.427  65.764  48.741  1.00                  
ATOM    745 3HD2 LEU A  45      75.736  65.212  50.396  1.00                  
ATOM    746  C   LEU A  45      73.237  68.125  51.851  1.00                  
ATOM    747  O   LEU A  45      74.178  68.909  51.949  1.00                  
ATOM    748  N   GLY A  46      71.962  68.520  51.946  1.00                  
ATOM    749  H   GLY A  46      71.226  67.830  51.851  1.00                  
ATOM    750  CA  GLY A  46      71.587  69.912  52.186  1.00                  
ATOM    751  HA1 GLY A  46      70.501  69.989  52.229  1.00                  
ATOM    752  HA2 GLY A  46      71.954  70.535  51.370  1.00                  
ATOM    753  C   GLY A  46      72.161  70.443  53.504  1.00                  
ATOM    754  O   GLY A  46      72.739  71.531  53.557  1.00                  
ATOM    755  N   ARG A  47      72.069  69.632  54.559  1.00                  
ATOM    756  H   ARG A  47      71.573  68.753  54.448  1.00                  
ATOM    757  CA  ARG A  47      72.646  69.941  55.866  1.00                  
ATOM    758  HA  ARG A  47      72.319  70.933  56.165  1.00                  
ATOM    759  CB  ARG A  47      72.120  68.884  56.862  1.00                  
ATOM    760  HB1 ARG A  47      72.723  67.980  56.759  1.00                  
ATOM    761  HB2 ARG A  47      71.098  68.620  56.595  1.00                  
ATOM    762  CG  ARG A  47      72.100  69.302  58.335  1.00                  
ATOM    763  HG1 ARG A  47      73.043  69.773  58.616  1.00                  
ATOM    764  HG2 ARG A  47      71.986  68.398  58.935  1.00                  
ATOM    765  CD  ARG A  47      70.912  70.223  58.662  1.00                  
ATOM    766  HD1 ARG A  47      70.657  70.094  59.713  1.00                  
ATOM    767  HD2 ARG A  47      70.037  69.915  58.089  1.00                  
ATOM    768  NE  ARG A  47      71.206  71.642  58.400  1.00                  
ATOM    769  HE  ARG A  47      71.000  72.015  57.492  1.00                  
ATOM    770  CZ  ARG A  47      71.720  72.486  59.274  1.00                  
ATOM    771  NH1 ARG A  47      71.965  72.167  60.513  1.00                  
ATOM    772 1HH1 ARG A  47      71.966  71.188  60.796  1.00                  
ATOM    773 2HH1 ARG A  47      72.437  72.835  61.098  1.00                  
ATOM    774  NH2 ARG A  47      72.088  73.682  58.922  1.00                  
ATOM    775 1HH2 ARG A  47      72.230  73.926  57.951  1.00                  
ATOM    776 2HH2 ARG A  47      72.662  74.190  59.584  1.00                  
ATOM    777  C   ARG A  47      74.172  69.961  55.879  1.00                  
ATOM    778  O   ARG A  47      74.729  70.739  56.631  1.00                  
ATOM    779  N   PHE A  48      74.864  69.180  55.053  1.00                  
ATOM    780  H   PHE A  48      74.371  68.480  54.512  1.00                  
ATOM    781  CA  PHE A  48      76.318  69.282  54.887  1.00                  
ATOM    782  HA  PHE A  48      76.795  69.278  55.869  1.00                  
ATOM    783  CB  PHE A  48      76.830  68.056  54.110  1.00                  
ATOM    784  HB1 PHE A  48      76.045  67.704  53.440  1.00                  
ATOM    785  HB2 PHE A  48      77.017  67.258  54.828  1.00                  
ATOM    786  CG  PHE A  48      78.084  68.285  53.285  1.00                  
ATOM    787  CD1 PHE A  48      77.985  68.384  51.882  1.00                  
ATOM    788  HD1 PHE A  48      77.026  68.280  51.392  1.00                  
ATOM    789  CE1 PHE A  48      79.133  68.629  51.110  1.00                  
ATOM    790  HE1 PHE A  48      79.056  68.696  50.033  1.00                  
ATOM    791  CZ  PHE A  48      80.382  68.781  51.737  1.00                  
ATOM    792  HZ  PHE A  48      81.265  68.974  51.139  1.00                  
ATOM    793  CE2 PHE A  48      80.483  68.684  53.136  1.00                  
ATOM    794  HE2 PHE A  48      81.445  68.800  53.608  1.00                  
ATOM    795  CD2 PHE A  48      79.335  68.439  53.910  1.00                  
ATOM    796  HD2 PHE A  48      79.418  68.377  54.982  1.00                  
ATOM    797  C   PHE A  48      76.720  70.593  54.210  1.00                  
ATOM    798  O   PHE A  48      77.489  71.362  54.783  1.00                  
ATOM    799  N   LEU A  49      76.126  70.879  53.046  1.00                  
ATOM    800  H   LEU A  49      75.467  70.205  52.674  1.00                  
ATOM    801  CA  LEU A  49      76.337  72.103  52.272  1.00                  
ATOM    802  HA  LEU A  49      77.353  72.110  51.875  1.00                  
ATOM    803  CB  LEU A  49      75.330  72.075  51.103  1.00                  
ATOM    804  HB1 LEU A  49      74.318  72.127  51.508  1.00                  
ATOM    805  HB2 LEU A  49      75.433  71.101  50.621  1.00                  
ATOM    806  CG  LEU A  49      75.472  73.148  50.005  1.00                  
ATOM    807  HG  LEU A  49      76.475  73.101  49.583  1.00                  
ATOM    808  CD1 LEU A  49      74.465  72.801  48.903  1.00                  
ATOM    809 1HD1 LEU A  49      74.559  73.511  48.082  1.00                  
ATOM    810 2HD1 LEU A  49      74.671  71.802  48.518  1.00                  
ATOM    811 3HD1 LEU A  49      73.450  72.838  49.300  1.00                  
ATOM    812  CD2 LEU A  49      75.167  74.582  50.438  1.00                  
ATOM    813 1HD2 LEU A  49      75.103  75.235  49.568  1.00                  
ATOM    814 2HD2 LEU A  49      74.223  74.626  50.978  1.00                  
ATOM    815 3HD2 LEU A  49      75.968  74.971  51.060  1.00                  
ATOM    816  C   LEU A  49      76.163  73.343  53.174  1.00                  
ATOM    817  O   LEU A  49      77.012  74.227  53.193  1.00                  
ATOM    818  N   ALA A  50      75.103  73.351  53.994  1.00                  
ATOM    819  H   ALA A  50      74.448  72.579  53.919  1.00                  
ATOM    820  CA  ALA A  50      74.697  74.497  54.805  1.00                  
ATOM    821  HA  ALA A  50      75.365  75.333  54.593  1.00                  
ATOM    822  CB  ALA A  50      73.290  74.912  54.351  1.00                  
ATOM    823  HB1 ALA A  50      72.985  75.821  54.871  1.00                  
ATOM    824  HB2 ALA A  50      73.287  75.109  53.278  1.00                  
ATOM    825  HB3 ALA A  50      72.576  74.118  54.570  1.00                  
ATOM    826  C   ALA A  50      74.792  74.251  56.326  1.00                  
ATOM    827  O   ALA A  50      73.962  74.716  57.111  1.00                  
ATOM    828  N   GLN A  51      75.800  73.490  56.737  1.00                  
ATOM    829  H   GLN A  51      76.251  72.936  56.024  1.00                  
ATOM    830  CA  GLN A  51      76.450  73.554  58.055  1.00                  
ATOM    831  HA  GLN A  51      76.030  74.359  58.662  1.00                  
ATOM    832  CB  GLN A  51      76.390  72.217  58.814  1.00                  
ATOM    833  HB1 GLN A  51      77.164  72.194  59.583  1.00                  
ATOM    834  HB2 GLN A  51      76.603  71.397  58.129  1.00                  
ATOM    835  CG  GLN A  51      75.055  71.988  59.504  1.00                  
ATOM    836  HG1 GLN A  51      74.981  70.941  59.784  1.00                  
ATOM    837  HG2 GLN A  51      74.267  72.200  58.791  1.00                  
ATOM    838  CD  GLN A  51      74.908  72.853  60.747  1.00                  
ATOM    839  OE1 GLN A  51      74.243  73.882  60.755  1.00                  
ATOM    840  NE2 GLN A  51      75.478  72.470  61.865  1.00                  
ATOM    841 1HE2 GLN A  51      75.960  71.591  61.925  1.00                  
ATOM    842 2HE2 GLN A  51      75.356  73.068  62.662  1.00                  
ATOM    843  C   GLN A  51      77.936  73.826  57.873  1.00                  
ATOM    844  O   GLN A  51      78.561  74.433  58.731  1.00                  
ATOM    845  N   GLY A  52      78.503  73.296  56.787  1.00                  
ATOM    846  H   GLY A  52      77.928  72.798  56.116  1.00                  
ATOM    847  CA  GLY A  52      79.922  73.309  56.504  1.00                  
ATOM    848  HA1 GLY A  52      80.237  74.340  56.333  1.00                  
ATOM    849  HA2 GLY A  52      80.098  72.743  55.588  1.00                  
ATOM    850  C   GLY A  52      80.810  72.724  57.599  1.00                  
ATOM    851  O   GLY A  52      82.006  72.988  57.600  1.00                  
ATOM    852  N   GLN A  53      80.274  71.893  58.503  1.00                  
ATOM    853  H   GLN A  53      79.274  71.787  58.502  1.00                  
ATOM    854  CA  GLN A  53      81.065  70.930  59.275  1.00                  
ATOM    855  HA  GLN A  53      81.917  71.469  59.696  1.00                  
ATOM    856  CB  GLN A  53      80.249  70.347  60.450  1.00                  
ATOM    857  HB1 GLN A  53      79.784  69.400  60.172  1.00                  
ATOM    858  HB2 GLN A  53      79.438  71.039  60.690  1.00                  
ATOM    859  CG  GLN A  53      81.067  70.167  61.743  1.00                  
ATOM    860  HG1 GLN A  53      80.400  69.762  62.504  1.00                  
ATOM    861  HG2 GLN A  53      81.404  71.143  62.091  1.00                  
ATOM    862  CD  GLN A  53      82.301  69.258  61.658  1.00                  
ATOM    863  OE1 GLN A  53      83.073  69.256  60.712  1.00                  
ATOM    864  NE2 GLN A  53      82.574  68.472  62.673  1.00                  
ATOM    865 1HE2 GLN A  53      81.915  68.375  63.423  1.00                  
ATOM    866 2HE2 GLN A  53      83.380  67.882  62.578  1.00                  
ATOM    867  C   GLN A  53      81.617  69.864  58.307  1.00                  
ATOM    868  O   GLN A  53      81.167  68.718  58.236  1.00                  
ATOM    869  N   ALA A  54      82.577  70.300  57.494  1.00                  
ATOM    870  H   ALA A  54      82.839  71.278  57.585  1.00                  
ATOM    871  CA  ALA A  54      83.193  69.557  56.406  1.00                  
ATOM    872  HA  ALA A  54      82.394  69.171  55.772  1.00                  
ATOM    873  CB  ALA A  54      84.029  70.539  55.577  1.00                  
ATOM    874  HB1 ALA A  54      84.421  70.035  54.693  1.00                  
ATOM    875  HB2 ALA A  54      83.414  71.377  55.249  1.00                  
ATOM    876  HB3 ALA A  54      84.862  70.917  56.169  1.00                  
ATOM    877  C   ALA A  54      84.014  68.337  56.855  1.00                  
ATOM    878  O   ALA A  54      84.561  67.633  56.008  1.00                  
ATOM    879  N   GLY A  55      84.111  68.088  58.165  1.00                  
ATOM    880  H   GLY A  55      83.625  68.702  58.805  1.00                  
ATOM    881  CA  GLY A  55      84.936  67.034  58.737  1.00                  
ATOM    882  HA1 GLY A  55      85.689  67.503  59.367  1.00                  
ATOM    883  HA2 GLY A  55      85.457  66.492  57.949  1.00                  
ATOM    884  C   GLY A  55      84.212  65.999  59.595  1.00                  
ATOM    885  O   GLY A  55      84.718  64.894  59.758  1.00                  
ATOM    886  N   LEU A  56      83.017  66.303  60.105  1.00                  
ATOM    887  H   LEU A  56      82.666  67.245  59.975  1.00                  
ATOM    888  CA  LEU A  56      82.106  65.302  60.662  1.00                  
ATOM    889  HA  LEU A  56      82.203  64.391  60.072  1.00                  
ATOM    890  CB  LEU A  56      82.477  64.974  62.127  1.00                  
ATOM    891  HB1 LEU A  56      82.068  65.736  62.788  1.00                  
ATOM    892  HB2 LEU A  56      83.561  65.003  62.221  1.00                  
ATOM    893  CG  LEU A  56      82.017  63.582  62.610  1.00                  
ATOM    894  HG  LEU A  56      82.497  62.820  61.996  1.00                  
ATOM    895  CD1 LEU A  56      82.464  63.382  64.057  1.00                  
ATOM    896 1HD1 LEU A  56      82.212  62.376  64.393  1.00                  
ATOM    897 2HD1 LEU A  56      83.543  63.503  64.131  1.00                  
ATOM    898 3HD1 LEU A  56      81.977  64.107  64.707  1.00                  
ATOM    899  CD2 LEU A  56      80.504  63.356  62.563  1.00                  
ATOM    900 1HD2 LEU A  56      80.254  62.433  63.082  1.00                  
ATOM    901 2HD2 LEU A  56      79.985  64.190  63.035  1.00                  
ATOM    902 3HD2 LEU A  56      80.170  63.259  61.534  1.00                  
ATOM    903  C   LEU A  56      80.672  65.825  60.540  1.00                  
ATOM    904  O   LEU A  56      80.289  66.796  61.195  1.00                  
ATOM    905  N   ALA A  57      79.900  65.190  59.664  1.00                  
ATOM    906  H   ALA A  57      80.292  64.418  59.160  1.00                  
ATOM    907  CA  ALA A  57      78.553  65.613  59.330  1.00                  
ATOM    908  HA  ALA A  57      78.623  66.606  58.881  1.00                  
ATOM    909  CB  ALA A  57      78.016  64.643  58.265  1.00                  
ATOM    910  HB1 ALA A  57      77.012  64.942  57.966  1.00                  
ATOM    911  HB2 ALA A  57      78.662  64.657  57.386  1.00                  
ATOM    912  HB3 ALA A  57      77.978  63.629  58.666  1.00                  
ATOM    913  C   ALA A  57      77.599  65.701  60.533  1.00                  
ATOM    914  O   ALA A  57      77.559  64.833  61.405  1.00                  
ATOM    915  N   ASP A  58      76.793  66.759  60.524  1.00                  
ATOM    916  H   ASP A  58      76.910  67.403  59.760  1.00                  
ATOM    917  CA  ASP A  58      75.791  67.131  61.528  1.00                  
ATOM    918  HA  ASP A  58      76.290  67.327  62.478  1.00                  
ATOM    919  CB  ASP A  58      75.177  68.457  61.008  1.00                  
ATOM    920  HB1 ASP A  58      74.777  68.284  60.007  1.00                  
ATOM    921  HB2 ASP A  58      75.981  69.190  60.922  1.00                  
ATOM    922  CG  ASP A  58      74.068  69.077  61.870  1.00                  
ATOM    923  OD1 ASP A  58      73.074  69.596  61.310  1.00                  
ATOM    924  OD2 ASP A  58      74.170  68.986  63.110  1.00                  
ATOM    925  C   ASP A  58      74.701  66.069  61.783  1.00                  
ATOM    926  O   ASP A  58      74.551  65.096  61.038  1.00                  
ATOM    927  N   ALA A  59      73.916  66.301  62.833  1.00                  
ATOM    928  H   ALA A  59      74.101  67.169  63.332  1.00                  
ATOM    929  CA  ALA A  59      72.801  65.484  63.289  1.00                  
ATOM    930  HA  ALA A  59      72.537  64.765  62.512  1.00                  
ATOM    931  CB  ALA A  59      73.268  64.734  64.546  1.00                  
ATOM    932  HB1 ALA A  59      72.550  63.956  64.801  1.00                  
ATOM    933  HB2 ALA A  59      74.244  64.294  64.386  1.00                  
ATOM    934  HB3 ALA A  59      73.347  65.429  65.383  1.00                  
ATOM    935  C   ALA A  59      71.525  66.261  63.656  1.00                  
ATOM    936  O   ALA A  59      70.464  65.634  63.717  1.00                  
ATOM    937  N   SER A  60      71.637  67.577  63.894  1.00                  
ATOM    938  H   SER A  60      72.556  67.991  63.757  1.00                  
ATOM    939  CA  SER A  60      70.585  68.520  64.308  1.00                  
ATOM    940  HA  SER A  60      71.105  69.442  64.572  1.00                  
ATOM    941  CB  SER A  60      69.732  68.882  63.087  1.00                  
ATOM    942  HB1 SER A  60      68.868  69.460  63.413  1.00                  
ATOM    943  HB2 SER A  60      69.379  67.972  62.606  1.00                  
ATOM    944  OG  SER A  60      70.471  69.668  62.158  1.00                  
ATOM    945  HG  SER A  60      71.409  69.391  62.094  1.00                  
ATOM    946  C   SER A  60      69.755  68.136  65.536  1.00                  
ATOM    947  O   SER A  60      68.997  67.162  65.553  1.00                  
ATOM    948  N   SER A  61      69.926  68.954  66.573  1.00                  
ATOM    949  H   SER A  61      70.579  69.717  66.452  1.00                  
ATOM    950  CA  SER A  61      69.438  68.815  67.943  1.00                  
ATOM    951  HA  SER A  61      70.029  68.035  68.422  1.00                  
ATOM    952  CB  SER A  61      69.718  70.119  68.711  1.00                  
ATOM    953  HB1 SER A  61      69.563  69.949  69.776  1.00                  
ATOM    954  HB2 SER A  61      69.034  70.899  68.375  1.00                  
ATOM    955  OG  SER A  61      71.047  70.561  68.487  1.00                  
ATOM    956  HG  SER A  61      71.233  71.277  69.104  1.00                  
ATOM    957  C   SER A  61      67.963  68.415  68.096  1.00                  
ATOM    958  O   SER A  61      67.109  69.257  68.365  1.00                  
ATOM    959  N   ARG A  62      67.665  67.114  67.993  1.00                  
ATOM    960  H   ARG A  62      68.385  66.500  67.637  1.00                  
ATOM    961  CA  ARG A  62      66.456  66.521  68.579  1.00                  
ATOM    962  HA  ARG A  62      65.593  67.013  68.141  1.00                  
ATOM    963  CB  ARG A  62      66.369  65.017  68.252  1.00                  
ATOM    964  HB1 ARG A  62      65.973  64.490  69.122  1.00                  
ATOM    965  HB2 ARG A  62      67.363  64.613  68.051  1.00                  
ATOM    966  CG  ARG A  62      65.427  64.729  67.070  1.00                  
ATOM    967  HG1 ARG A  62      64.424  65.052  67.351  1.00                  
ATOM    968  HG2 ARG A  62      65.386  63.651  66.919  1.00                  
ATOM    969  CD  ARG A  62      65.790  65.418  65.740  1.00                  
ATOM    970  HD1 ARG A  62      65.845  66.497  65.899  1.00                  
ATOM    971  HD2 ARG A  62      64.989  65.238  65.020  1.00                  
ATOM    972  NE  ARG A  62      67.069  64.952  65.167  1.00                  
ATOM    973  HE  ARG A  62      67.849  65.608  65.217  1.00                  
ATOM    974  CZ  ARG A  62      67.304  63.789  64.590  1.00                  
ATOM    975  NH1 ARG A  62      66.394  62.864  64.472  1.00                  
ATOM    976 1HH1 ARG A  62      65.448  63.033  64.758  1.00                  
ATOM    977 2HH1 ARG A  62      66.648  61.965  64.088  1.00                  
ATOM    978  NH2 ARG A  62      68.475  63.513  64.102  1.00                  
ATOM    979 1HH2 ARG A  62      69.185  64.243  64.092  1.00                  
ATOM    980 2HH2 ARG A  62      68.648  62.597  63.728  1.00                  
ATOM    981  C   ARG A  62      66.455  66.805  70.096  1.00                  
ATOM    982  O   ARG A  62      67.383  66.364  70.775  1.00                  
ATOM    983  N   PRO A  63      65.516  67.614  70.619  1.00                  
ATOM    984  CD  PRO A  63      64.366  68.200  69.935  1.00                  
ATOM    985  HD1 PRO A  63      63.660  67.429  69.629  1.00                  
ATOM    986  HD2 PRO A  63      64.700  68.769  69.067  1.00                  
ATOM    987  CG  PRO A  63      63.714  69.151  70.935  1.00                  
ATOM    988  HG1 PRO A  63      62.954  68.622  71.514  1.00                  
ATOM    989  HG2 PRO A  63      63.278  70.021  70.444  1.00                  
ATOM    990  CB  PRO A  63      64.886  69.534  71.837  1.00                  
ATOM    991  HB1 PRO A  63      64.547  69.894  72.810  1.00                  
ATOM    992  HB2 PRO A  63      65.493  70.293  71.340  1.00                  
ATOM    993  CA  PRO A  63      65.676  68.225  71.934  1.00                  
ATOM    994  HA  PRO A  63      66.725  68.453  72.121  1.00                  
ATOM    995  C   PRO A  63      65.139  67.376  73.104  1.00                  
ATOM    996  O   PRO A  63      64.302  66.498  72.908  1.00                  
ATOM    997  N   THR A  64      65.560  67.697  74.338  1.00                  
ATOM    998  H   THR A  64      66.266  68.409  74.422  1.00                  
ATOM    999  CA  THR A  64      65.082  67.041  75.581  1.00                  
ATOM   1000  HA  THR A  64      64.059  66.695  75.424  1.00                  
ATOM   1001  CB  THR A  64      65.940  65.812  75.936  1.00                  
ATOM   1002  HB  THR A  64      65.626  65.432  76.910  1.00                  
ATOM   1003  CG2 THR A  64      65.844  64.662  74.937  1.00                  
ATOM   1004 1HG2 THR A  64      66.354  63.783  75.333  1.00                  
ATOM   1005 2HG2 THR A  64      64.796  64.412  74.768  1.00                  
ATOM   1006 3HG2 THR A  64      66.298  64.942  73.986  1.00                  
ATOM   1007  OG1 THR A  64      67.302  66.174  76.007  1.00                  
ATOM   1008  HG1 THR A  64      67.815  65.367  75.906  1.00                  
ATOM   1009  C   THR A  64      65.045  67.948  76.826  1.00                  
ATOM   1010  O   THR A  64      64.035  67.997  77.532  1.00                  
ATOM   1011  N   VAL A  65      66.145  68.652  77.126  1.00                  
ATOM   1012  H   VAL A  65      66.957  68.491  76.547  1.00                  
ATOM   1013  CA  VAL A  65      66.331  69.443  78.361  1.00                  
ATOM   1014  HA  VAL A  65      66.266  68.744  79.195  1.00                  
ATOM   1015  CB  VAL A  65      67.749  70.052  78.399  1.00                  
ATOM   1016  HB  VAL A  65      68.454  69.238  78.223  1.00                  
ATOM   1017  CG1 VAL A  65      68.003  71.112  77.319  1.00                  
ATOM   1018 1HG1 VAL A  65      69.050  71.415  77.344  1.00                  
ATOM   1019 2HG1 VAL A  65      67.781  70.708  76.333  1.00                  
ATOM   1020 3HG1 VAL A  65      67.381  71.990  77.491  1.00                  
ATOM   1021  CG2 VAL A  65      68.085  70.648  79.768  1.00                  
ATOM   1022 1HG2 VAL A  65      69.132  70.952  79.786  1.00                  
ATOM   1023 2HG2 VAL A  65      67.467  71.522  79.969  1.00                  
ATOM   1024 3HG2 VAL A  65      67.933  69.904  80.548  1.00                  
ATOM   1025  C   VAL A  65      65.238  70.501  78.566  1.00                  
ATOM   1026  O   VAL A  65      64.833  71.197  77.644  1.00                  
ATOM   1027  N   SER A  66      64.710  70.584  79.789  1.00                  
ATOM   1028  H   SER A  66      65.062  69.970  80.506  1.00                  
ATOM   1029  CA  SER A  66      63.517  71.383  80.104  1.00                  
ATOM   1030  HA  SER A  66      63.651  72.376  79.678  1.00                  
ATOM   1031  CB  SER A  66      62.279  70.767  79.408  1.00                  
ATOM   1032  HB1 SER A  66      62.226  71.161  78.392  1.00                  
ATOM   1033  HB2 SER A  66      61.377  71.082  79.934  1.00                  
ATOM   1034  OG  SER A  66      62.316  69.345  79.329  1.00                  
ATOM   1035  HG  SER A  66      62.910  69.094  78.593  1.00                  
ATOM   1036  C   SER A  66      63.334  71.483  81.630  1.00                  
ATOM   1037  O   SER A  66      63.038  70.473  82.274  1.00                  
ATOM   1038  N   PRO A  67      63.542  72.662  82.247  1.00                  
ATOM   1039  CD  PRO A  67      63.777  73.948  81.597  1.00                  
ATOM   1040  HD1 PRO A  67      62.956  74.216  80.931  1.00                  
ATOM   1041  HD2 PRO A  67      64.715  73.909  81.040  1.00                  
ATOM   1042  CG  PRO A  67      63.899  74.975  82.720  1.00                  
ATOM   1043  HG1 PRO A  67      62.909  75.334  83.004  1.00                  
ATOM   1044  HG2 PRO A  67      64.549  75.805  82.444  1.00                  
ATOM   1045  CB  PRO A  67      64.489  74.140  83.851  1.00                  
ATOM   1046  HB1 PRO A  67      64.296  74.595  84.819  1.00                  
ATOM   1047  HB2 PRO A  67      65.564  74.028  83.698  1.00                  
ATOM   1048  CA  PRO A  67      63.801  72.779  83.690  1.00                  
ATOM   1049  HA  PRO A  67      64.500  72.000  83.996  1.00                  
ATOM   1050  C   PRO A  67      62.569  72.674  84.618  1.00                  
ATOM   1051  O   PRO A  67      62.719  72.711  85.838  1.00                  
ATOM   1052  N   ARG A  68      61.359  72.511  84.060  1.00                  
ATOM   1053  H   ARG A  68      61.344  72.533  83.053  1.00                  
ATOM   1054  CA  ARG A  68      60.062  72.284  84.743  1.00                  
ATOM   1055  HA  ARG A  68      59.272  72.552  84.040  1.00                  
ATOM   1056  CB  ARG A  68      59.899  70.782  85.060  1.00                  
ATOM   1057  HB1 ARG A  68      59.027  70.636  85.700  1.00                  
ATOM   1058  HB2 ARG A  68      60.783  70.430  85.596  1.00                  
ATOM   1059  CG  ARG A  68      59.703  69.953  83.781  1.00                  
ATOM   1060  HG1 ARG A  68      60.443  70.248  83.039  1.00                  
ATOM   1061  HG2 ARG A  68      58.712  70.160  83.374  1.00                  
ATOM   1062  CD  ARG A  68      59.839  68.446  84.047  1.00                  
ATOM   1063  HD1 ARG A  68      59.115  68.156  84.811  1.00                  
ATOM   1064  HD2 ARG A  68      60.839  68.234  84.432  1.00                  
ATOM   1065  NE  ARG A  68      59.593  67.653  82.825  1.00                  
ATOM   1066  HE  ARG A  68      58.726  67.145  82.784  1.00                  
ATOM   1067  CZ  ARG A  68      60.375  67.582  81.760  1.00                  
ATOM   1068  NH1 ARG A  68      61.538  68.151  81.710  1.00                  
ATOM   1069 1HH1 ARG A  68      61.874  68.722  82.470  1.00                  
ATOM   1070 2HH1 ARG A  68      61.980  68.300  80.811  1.00                  
ATOM   1071  NH2 ARG A  68      59.990  66.953  80.689  1.00                  
ATOM   1072 1HH2 ARG A  68      59.101  66.492  80.649  1.00                  
ATOM   1073 2HH2 ARG A  68      60.604  66.949  79.893  1.00                  
ATOM   1074  C   ARG A  68      59.783  73.203  85.936  1.00                  
ATOM   1075  O   ARG A  68      59.211  74.267  85.740  1.00                  
ATOM   1076  N   ALA A  69      60.159  72.800  87.148  1.00                  
ATOM   1077  H   ALA A  69      60.709  71.961  87.223  1.00                  
ATOM   1078  CA  ALA A  69      59.929  73.589  88.351  1.00                  
ATOM   1079  HA  ALA A  69      58.868  73.837  88.411  1.00                  
ATOM   1080  CB  ALA A  69      60.294  72.721  89.563  1.00                  
ATOM   1081  HB1 ALA A  69      60.094  73.275  90.480  1.00                  
ATOM   1082  HB2 ALA A  69      59.695  71.811  89.566  1.00                  
ATOM   1083  HB3 ALA A  69      61.352  72.460  89.533  1.00                  
ATOM   1084  C   ALA A  69      60.708  74.912  88.366  1.00                  
ATOM   1085  O   ALA A  69      60.239  75.898  88.934  1.00                  
ATOM   1086  N   ILE A  70      61.886  74.940  87.733  1.00                  
ATOM   1087  H   ILE A  70      62.195  74.101  87.249  1.00                  
ATOM   1088  CA  ILE A  70      62.778  76.104  87.726  1.00                  
ATOM   1089  HA  ILE A  70      62.554  76.704  88.608  1.00                  
ATOM   1090  CB  ILE A  70      64.266  75.686  87.848  1.00                  
ATOM   1091  HB  ILE A  70      64.583  75.253  86.901  1.00                  
ATOM   1092  CG2 ILE A  70      65.159  76.913  88.120  1.00                  
ATOM   1093 1HG2 ILE A  70      66.192  76.595  88.263  1.00                  
ATOM   1094 2HG2 ILE A  70      65.135  77.595  87.271  1.00                  
ATOM   1095 3HG2 ILE A  70      64.826  77.444  89.010  1.00                  
ATOM   1096  CG1 ILE A  70      64.522  74.609  88.930  1.00                  
ATOM   1097 1HG1 ILE A  70      65.590  74.392  88.959  1.00                  
ATOM   1098 2HG1 ILE A  70      64.026  73.683  88.636  1.00                  
ATOM   1099  CD1 ILE A  70      64.069  74.967  90.353  1.00                  
ATOM   1100  HD1 ILE A  70      64.291  74.134  91.019  1.00                  
ATOM   1101  HD2 ILE A  70      64.598  75.849  90.709  1.00                  
ATOM   1102  HD3 ILE A  70      62.996  75.154  90.379  1.00                  
ATOM   1103  C   ILE A  70      62.457  76.993  86.511  1.00                  
ATOM   1104  O   ILE A  70      63.253  77.167  85.589  1.00                  
ATOM   1105  N   ALA A  71      61.224  77.509  86.478  1.00                  
ATOM   1106  H   ALA A  71      60.598  77.270  87.237  1.00                  
ATOM   1107  CA  ALA A  71      60.806  78.525  85.511  1.00                  
ATOM   1108  HA  ALA A  71      60.992  78.134  84.511  1.00                  
ATOM   1109  CB  ALA A  71      59.299  78.753  85.677  1.00                  
ATOM   1110  HB1 ALA A  71      58.950  79.488  84.953  1.00                  
ATOM   1111  HB2 ALA A  71      58.765  77.816  85.510  1.00                  
ATOM   1112  HB3 ALA A  71      59.083  79.111  86.683  1.00                  
ATOM   1113  C   ALA A  71      61.603  79.824  85.697  1.00                  
ATOM   1114  O   ALA A  71      61.857  80.185  86.846  1.00                  
ATOM   1115  N   PRO A  72      61.932  80.587  84.636  1.00                  
ATOM   1116  CD  PRO A  72      61.570  80.359  83.246  1.00                  
ATOM   1117  HD1 PRO A  72      60.525  80.071  83.143  1.00                  
ATOM   1118  HD2 PRO A  72      62.217  79.588  82.827  1.00                  
ATOM   1119  CG  PRO A  72      61.825  81.691  82.541  1.00                  
ATOM   1120  HG1 PRO A  72      60.944  82.328  82.635  1.00                  
ATOM   1121  HG2 PRO A  72      62.083  81.547  81.491  1.00                  
ATOM   1122  CB  PRO A  72      62.981  82.301  83.334  1.00                  
ATOM   1123  HB1 PRO A  72      62.973  83.391  83.285  1.00                  
ATOM   1124  HB2 PRO A  72      63.925  81.916  82.945  1.00                  
ATOM   1125  CA  PRO A  72      62.774  81.780  84.760  1.00                  
ATOM   1126  HA  PRO A  72      63.744  81.489  85.166  1.00                  
ATOM   1127  C   PRO A  72      62.175  82.833  85.707  1.00                  
ATOM   1128  O   PRO A  72      62.894  83.420  86.509  1.00                  
ATOM   1129  N   ALA A  73      60.849  82.998  85.706  1.00                  
ATOM   1130  H   ALA A  73      60.303  82.519  85.009  1.00                  
ATOM   1131  CA  ALA A  73      60.157  83.836  86.683  1.00                  
ATOM   1132  HA  ALA A  73      60.598  84.834  86.657  1.00                  
ATOM   1133  CB  ALA A  73      58.688  83.957  86.264  1.00                  
ATOM   1134  HB1 ALA A  73      58.163  84.613  86.960  1.00                  
ATOM   1135  HB2 ALA A  73      58.619  84.388  85.265  1.00                  
ATOM   1136  HB3 ALA A  73      58.208  82.978  86.272  1.00                  
ATOM   1137  C   ALA A  73      60.281  83.332  88.134  1.00                  
ATOM   1138  O   ALA A  73      60.405  84.143  89.047  1.00                  
ATOM   1139  N   LYS A  74      60.283  82.009  88.375  1.00                  
ATOM   1140  H   LYS A  74      60.315  81.375  87.588  1.00                  
ATOM   1141  CA  LYS A  74      60.462  81.469  89.735  1.00                  
ATOM   1142  HA  LYS A  74      59.930  82.135  90.413  1.00                  
ATOM   1143  CB  LYS A  74      59.855  80.060  89.921  1.00                  
ATOM   1144  HB1 LYS A  74      60.113  79.715  90.924  1.00                  
ATOM   1145  HB2 LYS A  74      60.294  79.360  89.207  1.00                  
ATOM   1146  CG  LYS A  74      58.315  80.044  89.784  1.00                  
ATOM   1147  HG1 LYS A  74      58.074  79.999  88.721  1.00                  
ATOM   1148  HG2 LYS A  74      57.909  80.981  90.168  1.00                  
ATOM   1149  CD  LYS A  74      57.601  78.876  90.504  1.00                  
ATOM   1150  HD1 LYS A  74      58.152  77.946  90.344  1.00                  
ATOM   1151  HD2 LYS A  74      56.610  78.769  90.061  1.00                  
ATOM   1152  CE  LYS A  74      57.444  79.159  92.011  1.00                  
ATOM   1153  HE1 LYS A  74      57.078  80.183  92.115  1.00                  
ATOM   1154  HE2 LYS A  74      58.428  79.114  92.484  1.00                  
ATOM   1155  NZ  LYS A  74      56.492  78.250  92.716  1.00                  
ATOM   1156  HZ1 LYS A  74      56.398  78.520  93.700  1.00                  
ATOM   1157  HZ2 LYS A  74      55.560  78.307  92.331  1.00                  
ATOM   1158  HZ3 LYS A  74      56.795  77.286  92.705  1.00                  
ATOM   1159  C   LYS A  74      61.918  81.523  90.213  1.00                  
ATOM   1160  O   LYS A  74      62.144  81.805  91.386  1.00                  
ATOM   1161  N   ALA A  75      62.890  81.358  89.319  1.00                  
ATOM   1162  H   ALA A  75      62.618  81.093  88.380  1.00                  
ATOM   1163  CA  ALA A  75      64.313  81.582  89.575  1.00                  
ATOM   1164  HA  ALA A  75      64.623  80.946  90.405  1.00                  
ATOM   1165  CB  ALA A  75      65.101  81.156  88.331  1.00                  
ATOM   1166  HB1 ALA A  75      66.170  81.256  88.521  1.00                  
ATOM   1167  HB2 ALA A  75      64.889  80.113  88.094  1.00                  
ATOM   1168  HB3 ALA A  75      64.833  81.779  87.478  1.00                  
ATOM   1169  C   ALA A  75      64.596  83.044  89.966  1.00                  
ATOM   1170  O   ALA A  75      65.201  83.320  91.005  1.00                  
ATOM   1171  N   LEU A  76      64.089  83.994  89.175  1.00                  
ATOM   1172  H   LEU A  76      63.628  83.716  88.313  1.00                  
ATOM   1173  CA  LEU A  76      64.185  85.420  89.479  1.00                  
ATOM   1174  HA  LEU A  76      65.231  85.665  89.656  1.00                  
ATOM   1175  CB  LEU A  76      63.676  86.249  88.287  1.00                  
ATOM   1176  HB1 LEU A  76      63.566  87.286  88.609  1.00                  
ATOM   1177  HB2 LEU A  76      62.686  85.887  88.008  1.00                  
ATOM   1178  CG  LEU A  76      64.600  86.223  87.056  1.00                  
ATOM   1179  HG  LEU A  76      64.774  85.196  86.741  1.00                  
ATOM   1180  CD1 LEU A  76      63.927  86.978  85.909  1.00                  
ATOM   1181 1HD1 LEU A  76      64.561  86.940  85.024  1.00                  
ATOM   1182 2HD1 LEU A  76      62.975  86.505  85.670  1.00                  
ATOM   1183 3HD1 LEU A  76      63.758  88.018  86.190  1.00                  
ATOM   1184  CD2 LEU A  76      65.957  86.878  87.328  1.00                  
ATOM   1185 1HD2 LEU A  76      66.533  86.925  86.404  1.00                  
ATOM   1186 2HD2 LEU A  76      65.816  87.888  87.712  1.00                  
ATOM   1187 3HD2 LEU A  76      66.524  86.290  88.047  1.00                  
ATOM   1188  C   LEU A  76      63.450  85.814  90.762  1.00                  
ATOM   1189  O   LEU A  76      63.928  86.684  91.477  1.00                  
ATOM   1190  N   ALA A  77      62.336  85.157  91.088  1.00                  
ATOM   1191  H   ALA A  77      61.921  84.527  90.415  1.00                  
ATOM   1192  CA  ALA A  77      61.622  85.394  92.334  1.00                  
ATOM   1193  HA  ALA A  77      61.539  86.474  92.468  1.00                  
ATOM   1194  CB  ALA A  77      60.200  84.861  92.199  1.00                  
ATOM   1195  HB1 ALA A  77      59.653  85.095  93.109  1.00                  
ATOM   1196  HB2 ALA A  77      59.705  85.346  91.358  1.00                  
ATOM   1197  HB3 ALA A  77      60.226  83.789  92.031  1.00                  
ATOM   1198  C   ALA A  77      62.349  84.860  93.578  1.00                  
ATOM   1199  O   ALA A  77      62.342  85.541  94.600  1.00                  
ATOM   1200  N   ILE A  78      63.035  83.708  93.518  1.00                  
ATOM   1201  H   ILE A  78      62.994  83.144  92.675  1.00                  
ATOM   1202  CA  ILE A  78      63.898  83.282  94.637  1.00                  
ATOM   1203  HA  ILE A  78      63.342  83.478  95.555  1.00                  
ATOM   1204  CB  ILE A  78      64.221  81.770  94.672  1.00                  
ATOM   1205  HB  ILE A  78      64.831  81.600  95.560  1.00                  
ATOM   1206  CG2 ILE A  78      62.928  80.957  94.856  1.00                  
ATOM   1207 1HG2 ILE A  78      63.166  79.940  95.166  1.00                  
ATOM   1208 2HG2 ILE A  78      62.309  81.408  95.632  1.00                  
ATOM   1209 3HG2 ILE A  78      62.376  80.922  93.919  1.00                  
ATOM   1210  CG1 ILE A  78      65.031  81.280  93.456  1.00                  
ATOM   1211 1HG1 ILE A  78      65.925  81.894  93.350  1.00                  
ATOM   1212 2HG1 ILE A  78      64.426  81.393  92.563  1.00                  
ATOM   1213  CD1 ILE A  78      65.482  79.817  93.550  1.00                  
ATOM   1214  HD1 ILE A  78      66.137  79.591  92.710  1.00                  
ATOM   1215  HD2 ILE A  78      66.024  79.652  94.479  1.00                  
ATOM   1216  HD3 ILE A  78      64.623  79.150  93.506  1.00                  
ATOM   1217  C   ILE A  78      65.168  84.134  94.768  1.00                  
ATOM   1218  O   ILE A  78      65.629  84.360  95.884  1.00                  
ATOM   1219  N   VAL A  79      65.692  84.684  93.668  1.00                  
ATOM   1220  H   VAL A  79      65.323  84.410  92.762  1.00                  
ATOM   1221  CA  VAL A  79      66.755  85.703  93.731  1.00                  
ATOM   1222  HA  VAL A  79      67.562  85.328  94.359  1.00                  
ATOM   1223  CB  VAL A  79      67.332  85.952  92.318  1.00                  
ATOM   1224  HB  VAL A  79      66.509  86.059  91.614  1.00                  
ATOM   1225  CG1 VAL A  79      68.202  87.214  92.209  1.00                  
ATOM   1226 1HG1 VAL A  79      68.648  87.267  91.215  1.00                  
ATOM   1227 2HG1 VAL A  79      67.587  88.099  92.357  1.00                  
ATOM   1228 3HG1 VAL A  79      68.992  87.185  92.959  1.00                  
ATOM   1229  CG2 VAL A  79      68.200  84.769  91.885  1.00                  
ATOM   1230 1HG2 VAL A  79      68.527  84.902  90.854  1.00                  
ATOM   1231 2HG2 VAL A  79      69.075  84.676  92.526  1.00                  
ATOM   1232 3HG2 VAL A  79      67.632  83.841  91.935  1.00                  
ATOM   1233  C   VAL A  79      66.270  87.008  94.375  1.00                  
ATOM   1234  O   VAL A  79      66.990  87.608  95.171  1.00                  
ATOM   1235  N   GLU A  80      65.054  87.458  94.064  1.00                  
ATOM   1236  H   GLU A  80      64.529  86.968  93.343  1.00                  
ATOM   1237  CA  GLU A  80      64.434  88.641  94.668  1.00                  
ATOM   1238  HA  GLU A  80      65.106  89.488  94.550  1.00                  
ATOM   1239  CB  GLU A  80      63.116  88.952  93.935  1.00                  
ATOM   1240  HB1 GLU A  80      62.427  88.118  94.061  1.00                  
ATOM   1241  HB2 GLU A  80      63.322  89.056  92.869  1.00                  
ATOM   1242  CG  GLU A  80      62.409  90.229  94.419  1.00                  
ATOM   1243  HG1 GLU A  80      62.123  90.109  95.466  1.00                  
ATOM   1244  HG2 GLU A  80      61.493  90.359  93.841  1.00                  
ATOM   1245  CD  GLU A  80      63.288  91.470  94.255  1.00                  
ATOM   1246  OE1 GLU A  80      63.556  92.171  95.256  1.00                  
ATOM   1247  OE2 GLU A  80      63.800  91.723  93.144  1.00                  
ATOM   1248  C   GLU A  80      64.207  88.459  96.173  1.00                  
ATOM   1249  O   GLU A  80      64.605  89.306  96.971  1.00                  
ATOM   1250  N   LEU A  81      63.641  87.317  96.570  1.00                  
ATOM   1251  H   LEU A  81      63.315  86.667  95.859  1.00                  
ATOM   1252  CA  LEU A  81      63.428  86.980  97.976  1.00                  
ATOM   1253  HA  LEU A  81      62.903  87.813  98.435  1.00                  
ATOM   1254  CB  LEU A  81      62.548  85.722  98.096  1.00                  
ATOM   1255  HB1 LEU A  81      62.915  85.121  98.924  1.00                  
ATOM   1256  HB2 LEU A  81      62.646  85.110  97.200  1.00                  
ATOM   1257  CG  LEU A  81      61.054  85.993  98.359  1.00                  
ATOM   1258  HG  LEU A  81      60.546  85.028  98.372  1.00                  
ATOM   1259  CD1 LEU A  81      60.833  86.646  99.728  1.00                  
ATOM   1260 1HD1 LEU A  81      59.768  86.646  99.958  1.00                  
ATOM   1261 2HD1 LEU A  81      61.354  86.071 100.490  1.00                  
ATOM   1262 3HD1 LEU A  81      61.193  87.675  99.738  1.00                  
ATOM   1263  CD2 LEU A  81      60.390  86.861  97.290  1.00                  
ATOM   1264 1HD2 LEU A  81      59.324  86.947  97.497  1.00                  
ATOM   1265 2HD2 LEU A  81      60.831  87.856  97.268  1.00                  
ATOM   1266 3HD2 LEU A  81      60.515  86.398  96.313  1.00                  
ATOM   1267  C   LEU A  81      64.739  86.837  98.769  1.00                  
ATOM   1268  O   LEU A  81      64.826  87.277  99.920  1.00                  
ATOM   1269  N   ARG A  82      65.788  86.291  98.139  1.00                  
ATOM   1270  H   ARG A  82      65.619  85.890  97.221  1.00                  
ATOM   1271  CA  ARG A  82      67.157  86.248  98.674  1.00                  
ATOM   1272  HA  ARG A  82      67.115  85.786  99.659  1.00                  
ATOM   1273  CB  ARG A  82      68.026  85.387  97.741  1.00                  
ATOM   1274  HB1 ARG A  82      68.028  85.835  96.749  1.00                  
ATOM   1275  HB2 ARG A  82      67.579  84.397  97.654  1.00                  
ATOM   1276  CG  ARG A  82      69.490  85.212  98.172  1.00                  
ATOM   1277  HG1 ARG A  82      69.948  86.187  98.333  1.00                  
ATOM   1278  HG2 ARG A  82      70.025  84.720  97.359  1.00                  
ATOM   1279  CD  ARG A  82      69.654  84.354  99.436  1.00                  
ATOM   1280  HD1 ARG A  82      69.199  83.381  99.251  1.00                  
ATOM   1281  HD2 ARG A  82      69.126  84.831 100.264  1.00                  
ATOM   1282  NE  ARG A  82      71.083  84.220  99.786  1.00                  
ATOM   1283  HE  ARG A  82      71.552  85.074 100.038  1.00                  
ATOM   1284  CZ  ARG A  82      71.839  83.140  99.702  1.00                  
ATOM   1285  NH1 ARG A  82      71.376  81.939  99.493  1.00                  
ATOM   1286 1HH1 ARG A  82      70.376  81.779  99.619  1.00                  
ATOM   1287 2HH1 ARG A  82      71.983  81.144  99.446  1.00                  
ATOM   1288  NH2 ARG A  82      73.130  83.248  99.830  1.00                  
ATOM   1289 1HH2 ARG A  82      73.550  84.148  99.980  1.00                  
ATOM   1290 2HH2 ARG A  82      73.713  82.442  99.709  1.00                  
ATOM   1291  C   ARG A  82      67.727  87.650  98.881  1.00                  
ATOM   1292  O   ARG A  82      68.300  87.906  99.936  1.00                  
ATOM   1293  N   ARG A  83      67.520  88.571  97.931  1.00                  
ATOM   1294  H   ARG A  83      67.060  88.268  97.075  1.00                  
ATOM   1295  CA  ARG A  83      67.871  89.994  98.079  1.00                  
ATOM   1296  HA  ARG A  83      68.905  90.052  98.425  1.00                  
ATOM   1297  CB  ARG A  83      67.784  90.731  96.730  1.00                  
ATOM   1298  HB1 ARG A  83      67.755  91.805  96.921  1.00                  
ATOM   1299  HB2 ARG A  83      66.872  90.444  96.206  1.00                  
ATOM   1300  CG  ARG A  83      69.018  90.432  95.861  1.00                  
ATOM   1301  HG1 ARG A  83      69.039  89.373  95.600  1.00                  
ATOM   1302  HG2 ARG A  83      69.911  90.653  96.447  1.00                  
ATOM   1303  CD  ARG A  83      69.086  91.279  94.583  1.00                  
ATOM   1304  HD1 ARG A  83      70.094  91.197  94.173  1.00                  
ATOM   1305  HD2 ARG A  83      68.917  92.329  94.823  1.00                  
ATOM   1306  NE  ARG A  83      68.142  90.818  93.547  1.00                  
ATOM   1307  HE  ARG A  83      68.454  90.064  92.960  1.00                  
ATOM   1308  CZ  ARG A  83      66.922  91.268  93.315  1.00                  
ATOM   1309  NH1 ARG A  83      66.368  92.218  94.003  1.00                  
ATOM   1310 1HH1 ARG A  83      66.841  92.638  94.772  1.00                  
ATOM   1311 2HH1 ARG A  83      65.363  92.358  93.858  1.00                  
ATOM   1312  NH2 ARG A  83      66.195  90.745  92.379  1.00                  
ATOM   1313 1HH2 ARG A  83      66.512  90.003  91.790  1.00                  
ATOM   1314 2HH2 ARG A  83      65.221  91.064  92.325  1.00                  
ATOM   1315  C   ARG A  83      67.082  90.710  99.183  1.00                  
ATOM   1316  O   ARG A  83      67.625  91.594  99.834  1.00                  
ATOM   1317  N   LYS A  84      65.846  90.289  99.469  1.00                  
ATOM   1318  H   LYS A  84      65.435  89.634  98.810  1.00                  
ATOM   1319  CA  LYS A  84      65.039  90.679 100.648  1.00                  
ATOM   1320  HA  LYS A  84      65.165  91.747 100.827  1.00                  
ATOM   1321  CB  LYS A  84      63.550  90.375 100.350  1.00                  
ATOM   1322  HB1 LYS A  84      63.068  89.945 101.229  1.00                  
ATOM   1323  HB2 LYS A  84      63.470  89.627  99.561  1.00                  
ATOM   1324  CG  LYS A  84      62.729  91.605  99.948  1.00                  
ATOM   1325  HG1 LYS A  84      62.775  92.346 100.747  1.00                  
ATOM   1326  HG2 LYS A  84      61.690  91.292  99.833  1.00                  
ATOM   1327  CD  LYS A  84      63.194  92.246  98.637  1.00                  
ATOM   1328  HD1 LYS A  84      63.228  91.482  97.858  1.00                  
ATOM   1329  HD2 LYS A  84      64.190  92.669  98.763  1.00                  
ATOM   1330  CE  LYS A  84      62.206  93.343  98.231  1.00                  
ATOM   1331  HE1 LYS A  84      62.133  94.080  99.034  1.00                  
ATOM   1332  HE2 LYS A  84      61.224  92.883  98.096  1.00                  
ATOM   1333  NZ  LYS A  84      62.627  93.987  96.971  1.00                  
ATOM   1334  HZ1 LYS A  84      63.483  94.506  97.077  1.00                  
ATOM   1335  HZ2 LYS A  84      62.850  93.260  96.287  1.00                  
ATOM   1336  HZ3 LYS A  84      61.908  94.570  96.571  1.00                  
ATOM   1337  C   LYS A  84      65.470  89.988 101.952  1.00                  
ATOM   1338  O   LYS A  84      64.819  90.208 102.976  1.00                  
ATOM   1339  N   ARG A  85      66.545  89.187 101.946  1.00                  
ATOM   1340  H   ARG A  85      66.990  89.080 101.044  1.00                  
ATOM   1341  CA  ARG A  85      67.181  88.417 103.044  1.00                  
ATOM   1342  HA  ARG A  85      67.550  87.522 102.542  1.00                  
ATOM   1343  CB  ARG A  85      68.482  89.083 103.552  1.00                  
ATOM   1344  HB1 ARG A  85      69.198  89.022 102.731  1.00                  
ATOM   1345  HB2 ARG A  85      68.898  88.475 104.357  1.00                  
ATOM   1346  CG  ARG A  85      68.491  90.558 104.005  1.00                  
ATOM   1347  HG1 ARG A  85      68.083  91.192 103.215  1.00                  
ATOM   1348  HG2 ARG A  85      69.537  90.844 104.136  1.00                  
ATOM   1349  CD  ARG A  85      67.779  90.855 105.332  1.00                  
ATOM   1350  HD1 ARG A  85      68.144  91.809 105.716  1.00                  
ATOM   1351  HD2 ARG A  85      68.016  90.070 106.052  1.00                  
ATOM   1352  NE  ARG A  85      66.331  90.947 105.130  1.00                  
ATOM   1353  HE  ARG A  85      66.004  90.791 104.188  1.00                  
ATOM   1354  CZ  ARG A  85      65.369  91.006 106.020  1.00                  
ATOM   1355  NH1 ARG A  85      65.599  91.150 107.293  1.00                  
ATOM   1356 1HH1 ARG A  85      66.552  91.233 107.598  1.00                  
ATOM   1357 2HH1 ARG A  85      64.845  91.190 107.947  1.00                  
ATOM   1358  NH2 ARG A  85      64.137  90.933 105.611  1.00                  
ATOM   1359 1HH2 ARG A  85      63.996  90.735 104.625  1.00                  
ATOM   1360 2HH2 ARG A  85      63.368  90.991 106.246  1.00                  
ATOM   1361  C   ARG A  85      66.272  87.786 104.108  1.00                  
ATOM   1362  O   ARG A  85      66.456  87.973 105.307  1.00                  
ATOM   1363  N   LEU A  86      65.303  86.994 103.653  1.00                  
ATOM   1364  H   LEU A  86      65.206  86.915 102.653  1.00                  
ATOM   1365  CA  LEU A  86      64.588  86.021 104.492  1.00                  
ATOM   1366  HA  LEU A  86      64.400  86.466 105.471  1.00                  
ATOM   1367  CB  LEU A  86      63.236  85.677 103.824  1.00                  
ATOM   1368  HB1 LEU A  86      63.029  84.614 103.957  1.00                  
ATOM   1369  HB2 LEU A  86      63.287  85.861 102.750  1.00                  
ATOM   1370  CG  LEU A  86      62.048  86.453 104.423  1.00                  
ATOM   1371  HG  LEU A  86      62.000  86.234 105.490  1.00                  
ATOM   1372  CD1 LEU A  86      62.171  87.965 104.236  1.00                  
ATOM   1373 1HD1 LEU A  86      61.289  88.457 104.646  1.00                  
ATOM   1374 2HD1 LEU A  86      63.050  88.337 104.759  1.00                  
ATOM   1375 3HD1 LEU A  86      62.252  88.204 103.175  1.00                  
ATOM   1376  CD2 LEU A  86      60.739  85.992 103.787  1.00                  
ATOM   1377 1HD2 LEU A  86      59.897  86.470 104.284  1.00                  
ATOM   1378 2HD2 LEU A  86      60.718  86.262 102.734  1.00                  
ATOM   1379 3HD2 LEU A  86      60.629  84.914 103.876  1.00                  
ATOM   1380  C   LEU A  86      65.418  84.744 104.732  1.00                  
ATOM   1381  O   LEU A  86      66.300  84.374 103.951  1.00                  
ATOM   1382  N   THR A  87      65.068  84.016 105.795  1.00                  
ATOM   1383  H   THR A  87      64.370  84.385 106.426  1.00                  
ATOM   1384  CA  THR A  87      65.539  82.652 106.077  1.00                  
ATOM   1385  HA  THR A  87      66.613  82.685 106.255  1.00                  
ATOM   1386  CB  THR A  87      64.832  82.079 107.319  1.00                  
ATOM   1387  HB  THR A  87      63.866  81.674 107.019  1.00                  
ATOM   1388  CG2 THR A  87      65.641  80.971 107.985  1.00                  
ATOM   1389 1HG2 THR A  87      65.112  80.609 108.867  1.00                  
ATOM   1390 2HG2 THR A  87      65.776  80.134 107.302  1.00                  
ATOM   1391 3HG2 THR A  87      66.618  81.344 108.291  1.00                  
ATOM   1392  OG1 THR A  87      64.584  83.075 108.283  1.00                  
ATOM   1393  HG1 THR A  87      65.359  83.150 108.849  1.00                  
ATOM   1394  C   THR A  87      65.252  81.722 104.906  1.00                  
ATOM   1395  O   THR A  87      64.145  81.737 104.386  1.00                  
ATOM   1396  N   GLN A  88      66.195  80.880 104.488  1.00                  
ATOM   1397  H   GLN A  88      67.092  80.875 104.951  1.00                  
ATOM   1398  CA  GLN A  88      66.034  80.115 103.239  1.00                  
ATOM   1399  HA  GLN A  88      65.842  80.833 102.438  1.00                  
ATOM   1400  CB  GLN A  88      67.346  79.392 102.894  1.00                  
ATOM   1401  HB1 GLN A  88      67.254  78.955 101.897  1.00                  
ATOM   1402  HB2 GLN A  88      67.502  78.577 103.604  1.00                  
ATOM   1403  CG  GLN A  88      68.602  80.299 102.918  1.00                  
ATOM   1404  HG1 GLN A  88      69.462  79.682 102.658  1.00                  
ATOM   1405  HG2 GLN A  88      68.770  80.672 103.927  1.00                  
ATOM   1406  CD  GLN A  88      68.555  81.476 101.943  1.00                  
ATOM   1407  OE1 GLN A  88      68.984  81.390 100.803  1.00                  
ATOM   1408  NE2 GLN A  88      68.069  82.638 102.329  1.00                  
ATOM   1409 1HE2 GLN A  88      67.675  82.806 103.241  1.00                  
ATOM   1410 2HE2 GLN A  88      67.985  83.357 101.637  1.00                  
ATOM   1411  C   GLN A  88      64.809  79.172 103.243  1.00                  
ATOM   1412  O   GLN A  88      64.061  79.141 102.269  1.00                  
ATOM   1413  N   ALA A  89      64.502  78.524 104.375  1.00                  
ATOM   1414  H   ALA A  89      65.159  78.539 105.137  1.00                  
ATOM   1415  CA  ALA A  89      63.248  77.783 104.556  1.00                  
ATOM   1416  HA  ALA A  89      63.182  77.015 103.782  1.00                  
ATOM   1417  CB  ALA A  89      63.295  77.085 105.919  1.00                  
ATOM   1418  HB1 ALA A  89      62.397  76.479 106.049  1.00                  
ATOM   1419  HB2 ALA A  89      64.164  76.427 105.971  1.00                  
ATOM   1420  HB3 ALA A  89      63.349  77.820 106.721  1.00                  
ATOM   1421  C   ALA A  89      61.982  78.661 104.428  1.00                  
ATOM   1422  O   ALA A  89      60.956  78.225 103.898  1.00                  
ATOM   1423  N   ARG A  90      62.053  79.920 104.894  1.00                  
ATOM   1424  H   ARG A  90      62.951  80.258 105.210  1.00                  
ATOM   1425  CA  ARG A  90      60.987  80.906 104.685  1.00                  
ATOM   1426  HA  ARG A  90      60.044  80.433 104.928  1.00                  
ATOM   1427  CB  ARG A  90      61.118  82.136 105.604  1.00                  
ATOM   1428  HB1 ARG A  90      60.405  82.891 105.269  1.00                  
ATOM   1429  HB2 ARG A  90      62.106  82.581 105.504  1.00                  
ATOM   1430  CG  ARG A  90      60.843  81.892 107.100  1.00                  
ATOM   1431  HG1 ARG A  90      61.000  82.838 107.623  1.00                  
ATOM   1432  HG2 ARG A  90      61.549  81.161 107.496  1.00                  
ATOM   1433  CD  ARG A  90      59.406  81.408 107.393  1.00                  
ATOM   1434  HD1 ARG A  90      59.356  80.342 107.180  1.00                  
ATOM   1435  HD2 ARG A  90      58.716  81.931 106.728  1.00                  
ATOM   1436  NE  ARG A  90      59.008  81.663 108.793  1.00                  
ATOM   1437  HE  ARG A  90      59.644  82.207 109.351  1.00                  
ATOM   1438  CZ  ARG A  90      57.858  81.334 109.362  1.00                  
ATOM   1439  NH1 ARG A  90      56.957  80.603 108.771  1.00                  
ATOM   1440 1HH1 ARG A  90      57.151  80.162 107.874  1.00                  
ATOM   1441 2HH1 ARG A  90      56.095  80.368 109.219  1.00                  
ATOM   1442  NH2 ARG A  90      57.578  81.742 110.570  1.00                  
ATOM   1443 1HH2 ARG A  90      58.220  82.323 111.075  1.00                  
ATOM   1444 2HH2 ARG A  90      56.707  81.485 110.999  1.00                  
ATOM   1445  C   ARG A  90      60.858  81.329 103.225  1.00                  
ATOM   1446  O   ARG A  90      59.731  81.574 102.833  1.00                  
ATOM   1447  N   ILE A  91      61.937  81.356 102.442  1.00                  
ATOM   1448  H   ILE A  91      62.830  81.149 102.870  1.00                  
ATOM   1449  CA  ILE A  91      61.903  81.596 100.989  1.00                  
ATOM   1450  HA  ILE A  91      61.292  82.481 100.811  1.00                  
ATOM   1451  CB  ILE A  91      63.312  81.905 100.410  1.00                  
ATOM   1452  HB  ILE A  91      63.979  81.076 100.641  1.00                  
ATOM   1453  CG2 ILE A  91      63.258  82.043  98.872  1.00                  
ATOM   1454 1HG2 ILE A  91      64.227  82.325  98.466  1.00                  
ATOM   1455 2HG2 ILE A  91      62.995  81.091  98.411  1.00                  
ATOM   1456 3HG2 ILE A  91      62.514  82.783  98.582  1.00                  
ATOM   1457  CG1 ILE A  91      63.873  83.185 101.074  1.00                  
ATOM   1458 1HG1 ILE A  91      63.944  83.030 102.148  1.00                  
ATOM   1459 2HG1 ILE A  91      63.189  84.016 100.909  1.00                  
ATOM   1460  CD1 ILE A  91      65.272  83.595 100.595  1.00                  
ATOM   1461  HD1 ILE A  91      65.654  84.391 101.234  1.00                  
ATOM   1462  HD2 ILE A  91      65.940  82.736 100.637  1.00                  
ATOM   1463  HD3 ILE A  91      65.228  83.965  99.573  1.00                  
ATOM   1464  C   ILE A  91      61.222  80.449 100.236  1.00                  
ATOM   1465  O   ILE A  91      60.470  80.731  99.303  1.00                  
ATOM   1466  N   ALA A  92      61.494  79.207 100.670  1.00                  
ATOM   1467  H   ALA A  92      62.211  79.112 101.377  1.00                  
ATOM   1468  CA  ALA A  92      60.974  77.964 100.096  1.00                  
ATOM   1469  HA  ALA A  92      61.051  78.040  99.011  1.00                  
ATOM   1470  CB  ALA A  92      61.878  76.816 100.565  1.00                  
ATOM   1471  HB1 ALA A  92      61.573  75.887 100.079  1.00                  
ATOM   1472  HB2 ALA A  92      62.915  77.022 100.296  1.00                  
ATOM   1473  HB3 ALA A  92      61.800  76.691 101.644  1.00                  
ATOM   1474  C   ALA A  92      59.498  77.655 100.417  1.00                  
ATOM   1475  O   ALA A  92      58.849  76.935  99.648  1.00                  
ATOM   1476  N   GLN A  93      58.987  78.177 101.545  1.00                  
ATOM   1477  H   GLN A  93      59.617  78.651 102.170  1.00                  
ATOM   1478  CA  GLN A  93      57.543  78.159 101.838  1.00                  
ATOM   1479  HA  GLN A  93      57.121  77.295 101.320  1.00                  
ATOM   1480  CB  GLN A  93      57.273  77.889 103.329  1.00                  
ATOM   1481  HB1 GLN A  93      57.806  76.978 103.602  1.00                  
ATOM   1482  HB2 GLN A  93      56.208  77.705 103.473  1.00                  
ATOM   1483  CG  GLN A  93      57.708  79.027 104.253  1.00                  
ATOM   1484  HG1 GLN A  93      56.958  79.818 104.232  1.00                  
ATOM   1485  HG2 GLN A  93      58.634  79.433 103.874  1.00                  
ATOM   1486  CD  GLN A  93      57.926  78.573 105.692  1.00                  
ATOM   1487  OE1 GLN A  93      57.203  78.942 106.601  1.00                  
ATOM   1488  NE2 GLN A  93      58.975  77.840 105.992  1.00                  
ATOM   1489 1HE2 GLN A  93      59.595  77.549 105.245  1.00                  
ATOM   1490 2HE2 GLN A  93      59.003  77.427 106.907  1.00                  
ATOM   1491  C   GLN A  93      56.791  79.364 101.249  1.00                  
ATOM   1492  O   GLN A  93      55.814  79.198 100.504  1.00                  
ATOM   1493  N   ALA A  94      57.364  80.568 101.399  1.00                  
ATOM   1494  H   ALA A  94      58.178  80.653 101.990  1.00                  
ATOM   1495  CA  ALA A  94      57.243  81.577 100.355  1.00                  
ATOM   1496  HA  ALA A  94      56.187  81.833 100.266  1.00                  
ATOM   1497  CB  ALA A  94      57.995  82.862 100.723  1.00                  
ATOM   1498  HB1 ALA A  94      57.710  83.667 100.046  1.00                  
ATOM   1499  HB2 ALA A  94      57.748  83.160 101.743  1.00                  
ATOM   1500  HB3 ALA A  94      59.067  82.703 100.639  1.00                  
ATOM   1501  C   ALA A  94      57.684  80.974  99.002  1.00                  
ATOM   1502  O   ALA A  94      58.046  79.809  98.850  1.00                  
ATOM   1503  N   LEU A  95      57.512  81.761  97.962  1.00                  
ATOM   1504  H   LEU A  95      57.419  82.739  98.173  1.00                  
ATOM   1505  CA  LEU A  95      57.183  81.343  96.591  1.00                  
ATOM   1506  HA  LEU A  95      56.531  82.130  96.219  1.00                  
ATOM   1507  CB  LEU A  95      58.495  81.385  95.782  1.00                  
ATOM   1508  HB1 LEU A  95      58.980  80.412  95.874  1.00                  
ATOM   1509  HB2 LEU A  95      59.171  82.126  96.213  1.00                  
ATOM   1510  CG  LEU A  95      58.305  81.736  94.297  1.00                  
ATOM   1511  HG  LEU A  95      57.593  81.067  93.836  1.00                  
ATOM   1512  CD1 LEU A  95      57.813  83.166  94.072  1.00                  
ATOM   1513 1HD1 LEU A  95      57.816  83.394  93.007  1.00                  
ATOM   1514 2HD1 LEU A  95      56.790  83.274  94.425  1.00                  
ATOM   1515 3HD1 LEU A  95      58.452  83.869  94.605  1.00                  
ATOM   1516  CD2 LEU A  95      59.631  81.546  93.573  1.00                  
ATOM   1517 1HD2 LEU A  95      59.486  81.701  92.510  1.00                  
ATOM   1518 2HD2 LEU A  95      60.363  82.259  93.951  1.00                  
ATOM   1519 3HD2 LEU A  95      60.001  80.534  93.733  1.00                  
ATOM   1520  C   LEU A  95      56.371  80.030  96.348  1.00                  
ATOM   1521  O   LEU A  95      56.196  79.666  95.179  1.00                  
ATOM   1522  N   GLY A  96      55.865  79.327  97.381  1.00                  
ATOM   1523  H   GLY A  96      56.109  79.617  98.320  1.00                  
ATOM   1524  CA  GLY A  96      55.257  78.001  97.273  1.00                  
ATOM   1525  HA1 GLY A  96      54.218  78.104  96.959  1.00                  
ATOM   1526  HA2 GLY A  96      55.276  77.525  98.254  1.00                  
ATOM   1527  C   GLY A  96      55.972  77.084  96.273  1.00                  
ATOM   1528  O   GLY A  96      55.476  76.836  95.171  1.00                  
ATOM   1529  N   VAL A  97      57.202  76.678  96.597  1.00                  
ATOM   1530  H   VAL A  97      57.578  76.975  97.494  1.00                  
ATOM   1531  CA  VAL A  97      58.086  75.970  95.650  1.00                  
ATOM   1532  HA  VAL A  97      57.529  75.776  94.735  1.00                  
ATOM   1533  CB  VAL A  97      59.267  76.877  95.241  1.00                  
ATOM   1534  HB  VAL A  97      58.844  77.788  94.818  1.00                  
ATOM   1535  CG1 VAL A  97      60.149  77.296  96.424  1.00                  
ATOM   1536 1HG1 VAL A  97      60.958  77.938  96.074  1.00                  
ATOM   1537 2HG1 VAL A  97      59.560  77.864  97.145  1.00                  
ATOM   1538 3HG1 VAL A  97      60.576  76.420  96.913  1.00                  
ATOM   1539  CG2 VAL A  97      60.151  76.257  94.152  1.00                  
ATOM   1540 1HG2 VAL A  97      60.873  76.994  93.802  1.00                  
ATOM   1541 2HG2 VAL A  97      60.696  75.399  94.548  1.00                  
ATOM   1542 3HG2 VAL A  97      59.538  75.930  93.314  1.00                  
ATOM   1543  C   VAL A  97      58.509  74.587  96.125  1.00                  
ATOM   1544  O   VAL A  97      58.712  73.725  95.276  1.00                  
ATOM   1545  N   SER A  98      58.526  74.330  97.437  1.00                  
ATOM   1546  H   SER A  98      58.397  75.115  98.064  1.00                  
ATOM   1547  CA  SER A  98      58.562  72.995  98.065  1.00                  
ATOM   1548  HA  SER A  98      58.635  73.176  99.138  1.00                  
ATOM   1549  CB  SER A  98      57.225  72.278  97.838  1.00                  
ATOM   1550  HB1 SER A  98      57.177  71.907  96.814  1.00                  
ATOM   1551  HB2 SER A  98      56.401  72.974  98.002  1.00                  
ATOM   1552  OG  SER A  98      57.092  71.204  98.744  1.00                  
ATOM   1553  HG  SER A  98      57.944  70.745  98.789  1.00                  
ATOM   1554  C   SER A  98      59.734  72.046  97.742  1.00                  
ATOM   1555  O   SER A  98      59.900  71.047  98.442  1.00                  
ATOM   1556  N   ALA A  99      60.555  72.328  96.733  1.00                  
ATOM   1557  H   ALA A  99      60.312  73.107  96.139  1.00                  
ATOM   1558  CA  ALA A  99      61.815  71.643  96.490  1.00                  
ATOM   1559  HA  ALA A  99      61.625  70.571  96.419  1.00                  
ATOM   1560  CB  ALA A  99      62.385  72.128  95.150  1.00                  
ATOM   1561  HB1 ALA A  99      63.311  71.594  94.934  1.00                  
ATOM   1562  HB2 ALA A  99      61.664  71.939  94.353  1.00                  
ATOM   1563  HB3 ALA A  99      62.591  73.197  95.201  1.00                  
ATOM   1564  C   ALA A  99      62.785  71.906  97.651  1.00                  
ATOM   1565  O   ALA A  99      62.932  73.038  98.123  1.00                  
ATOM   1566  N   SER A 100      63.436  70.852  98.135  1.00                  
ATOM   1567  H   SER A 100      63.256  69.943  97.730  1.00                  
ATOM   1568  CA  SER A 100      64.372  70.887  99.264  1.00                  
ATOM   1569  HA  SER A 100      65.079  71.707  99.137  1.00                  
ATOM   1570  CB  SER A 100      63.610  71.091 100.585  1.00                  
ATOM   1571  HB1 SER A 100      64.253  70.824 101.425  1.00                  
ATOM   1572  HB2 SER A 100      62.723  70.454 100.601  1.00                  
ATOM   1573  OG  SER A 100      63.230  72.446 100.729  1.00                  
ATOM   1574  HG  SER A 100      63.004  72.792  99.844  1.00                  
ATOM   1575  C   SER A 100      65.168  69.584  99.343  1.00                  
ATOM   1576  O   SER A 100      65.041  68.637  98.567  1.00                  
TER
END
