# Supplementary material for: Effective Identification of Bacterial Type III Secretion Signals Using Joint Element Features
Source: PLoS One. 2013 Apr 4;8(4):e59754. doi: 10.1371/journal.pone.0059754 (PMC3617162; doi:10.1371/journal.pone.0059754)
Supplement: Zip file S1 — Predicted 3D structure of T3S and non-T3S signal sequences. (ZIP) [file pone.0059754.s017.zip › Supplemental_Zip_FileS1.Predicted_structure/Pos/model128.pdb]

HEADER protein
METHOD
METHOD    The models are generated by I-TASSER which combines the
METHOD    methods of threading, ab initio modeling and structural
METHOD    refinement. The procedure is fully automated.
METHOD
METHOD    Please cite following articles when you use the I-TASSER server:
METHOD 1. Ambrish Roy, Alper Kucukural, Yang Zhang. I-TASSER: a unified
METHOD    platform for automated protein structure and function prediction.
METHOD    Nature Protocols, vol 5, 725-738 (2010). 
METHOD 2. Yang Zhang. I-TASSER server for protein 3D structure prediction.
METHOD    BMC Bioinformatics, vol 9, 40 (2008).
METHOD
MODEL  1
REMARK PARENT N/A (Threading alignments from the templates are below the Z-score cut-off)
ATOM      1  N   VAL A   1      55.615  37.431  50.381  1.00 28.02           N
ATOM      2  CA  VAL A   1      56.983  37.439  50.946  1.00 28.02           C
ATOM      3  CB  VAL A   1      56.912  37.679  52.424  1.00 28.02           C
ATOM      4  CG1 VAL A   1      58.328  37.583  53.021  1.00 28.02           C
ATOM      5  CG2 VAL A   1      56.230  39.040  52.646  1.00 28.02           C
ATOM      6  C   VAL A   1      57.649  36.131  50.677  1.00 28.02           C
ATOM      7  O   VAL A   1      58.700  36.070  50.040  1.00 28.02           O
ATOM      8  N   ASN A   2      57.048  35.043  51.189  1.00 37.63           N
ATOM      9  CA  ASN A   2      57.559  33.723  50.970  1.00 37.63           C
ATOM     10  CB  ASN A   2      56.801  32.659  51.786  1.00 37.63           C
ATOM     11  CG  ASN A   2      57.527  31.326  51.666  1.00 37.63           C
ATOM     12  OD1 ASN A   2      58.468  31.171  50.888  1.00 37.63           O
ATOM     13  ND2 ASN A   2      57.063  30.321  52.455  1.00 37.63           N
ATOM     14  C   ASN A   2      57.390  33.375  49.525  1.00 37.63           C
ATOM     15  O   ASN A   2      58.300  32.825  48.906  1.00 37.63           O
ATOM     16  N   THR A   3      56.214  33.691  48.943  1.00107.50           N
ATOM     17  CA  THR A   3      55.993  33.334  47.572  1.00107.50           C
ATOM     18  CB  THR A   3      55.009  32.214  47.387  1.00107.50           C
ATOM     19  OG1 THR A   3      54.965  31.821  46.023  1.00107.50           O
ATOM     20  CG2 THR A   3      53.622  32.686  47.854  1.00107.50           C
ATOM     21  C   THR A   3      55.457  34.521  46.840  1.00107.50           C
ATOM     22  O   THR A   3      54.833  35.398  47.435  1.00107.50           O
ATOM     23  N   THR A   4      55.743  34.571  45.520  1.00 89.30           N
ATOM     24  CA  THR A   4      55.295  35.573  44.592  1.00 89.30           C
ATOM     25  CB  THR A   4      53.802  35.626  44.408  1.00 89.30           C
ATOM     26  OG1 THR A   4      53.160  36.063  45.597  1.00 89.30           O
ATOM     27  CG2 THR A   4      53.308  34.223  44.022  1.00 89.30           C
ATOM     28  C   THR A   4      55.730  36.913  45.078  1.00 89.30           C
ATOM     29  O   THR A   4      55.253  37.931  44.584  1.00 89.30           O
ATOM     30  N   GLN A   5      56.733  36.939  45.971  1.00183.92           N
ATOM     31  CA  GLN A   5      57.163  38.116  46.673  1.00183.92           C
ATOM     32  CB  GLN A   5      58.467  37.856  47.457  1.00183.92           C
ATOM     33  CG  GLN A   5      58.840  38.911  48.501  1.00183.92           C
ATOM     34  CD  GLN A   5      59.724  39.973  47.864  1.00183.92           C
ATOM     35  OE1 GLN A   5      59.476  41.168  48.017  1.00183.92           O
ATOM     36  NE2 GLN A   5      60.795  39.529  47.152  1.00183.92           N
ATOM     37  C   GLN A   5      57.351  39.268  45.727  1.00183.92           C
ATOM     38  O   GLN A   5      58.325  39.340  44.979  1.00183.92           O
ATOM     39  N   LYS A   6      56.378  40.206  45.760  1.00165.84           N
ATOM     40  CA  LYS A   6      56.353  41.408  44.971  1.00165.84           C
ATOM     41  CB  LYS A   6      54.930  41.887  44.647  1.00165.84           C
ATOM     42  CG  LYS A   6      54.176  40.998  43.656  1.00165.84           C
ATOM     43  CD  LYS A   6      54.785  40.981  42.250  1.00165.84           C
ATOM     44  CE  LYS A   6      55.643  39.751  41.941  1.00165.84           C
ATOM     45  NZ  LYS A   6      56.974  39.879  42.576  1.00165.84           N
ATOM     46  C   LYS A   6      56.988  42.483  45.791  1.00165.84           C
ATOM     47  O   LYS A   6      57.004  42.400  47.018  1.00165.84           O
ATOM     48  N   ILE A   7      57.539  43.528  45.137  1.00160.75           N
ATOM     49  CA  ILE A   7      58.223  44.523  45.914  1.00160.75           C
ATOM     50  CB  ILE A   7      58.977  45.546  45.083  1.00160.75           C
ATOM     51  CG2 ILE A   7      59.897  44.753  44.151  1.00160.75           C
ATOM     52  CG1 ILE A   7      58.090  46.524  44.290  1.00160.75           C
ATOM     53  CD1 ILE A   7      57.669  47.786  45.050  1.00160.75           C
ATOM     54  C   ILE A   7      57.229  45.222  46.779  1.00160.75           C
ATOM     55  O   ILE A   7      57.397  45.280  47.995  1.00160.75           O
ATOM     56  N   SER A   8      56.132  45.731  46.190  1.00116.74           N
ATOM     57  CA  SER A   8      55.174  46.395  47.018  1.00116.74           C
ATOM     58  CB  SER A   8      55.027  47.895  46.694  1.00116.74           C
ATOM     59  OG  SER A   8      54.665  48.073  45.333  1.00116.74           O
ATOM     60  C   SER A   8      53.871  45.712  46.793  1.00116.74           C
ATOM     61  O   SER A   8      53.118  46.067  45.888  1.00116.74           O
ATOM     62  N   GLN A   9      53.648  44.626  47.559  1.00101.51           N
ATOM     63  CA  GLN A   9      52.431  43.871  47.538  1.00101.51           C
ATOM     64  CB  GLN A   9      52.644  42.374  47.845  1.00101.51           C
ATOM     65  CG  GLN A   9      53.247  42.040  49.208  1.00101.51           C
ATOM     66  CD  GLN A   9      53.597  40.553  49.185  1.00101.51           C
ATOM     67  OE1 GLN A   9      54.770  40.184  49.139  1.00101.51           O
ATOM     68  NE2 GLN A   9      52.559  39.674  49.201  1.00101.51           N
ATOM     69  C   GLN A   9      51.362  44.452  48.411  1.00101.51           C
ATOM     70  O   GLN A   9      50.193  44.398  48.039  1.00101.51           O
ATOM     71  N   SER A  10      51.719  45.002  49.598  1.00 53.47           N
ATOM     72  CA  SER A  10      50.713  45.493  50.506  1.00 53.47           C
ATOM     73  CB  SER A  10      50.338  44.487  51.606  1.00 53.47           C
ATOM     74  OG  SER A  10      49.699  43.355  51.035  1.00 53.47           O
ATOM     75  C   SER A  10      51.230  46.710  51.212  1.00 53.47           C
ATOM     76  O   SER A  10      52.430  46.977  51.255  1.00 53.47           O
ATOM     77  N   PRO A  11      50.297  47.492  51.698  1.00 78.13           N
ATOM     78  CA  PRO A  11      50.578  48.670  52.478  1.00 78.13           C
ATOM     79  CD  PRO A  11      48.983  47.547  51.084  1.00 78.13           C
ATOM     80  CB  PRO A  11      49.329  49.548  52.386  1.00 78.13           C
ATOM     81  CG  PRO A  11      48.221  48.597  51.904  1.00 78.13           C
ATOM     82  C   PRO A  11      50.962  48.347  53.887  1.00 78.13           C
ATOM     83  O   PRO A  11      51.507  49.213  54.570  1.00 78.13           O
ATOM     84  N   VAL A  12      50.683  47.113  54.342  1.00127.93           N
ATOM     85  CA  VAL A  12      50.909  46.737  55.704  1.00127.93           C
ATOM     86  CB  VAL A  12      50.277  45.419  56.085  1.00127.93           C
ATOM     87  CG1 VAL A  12      50.762  44.271  55.186  1.00127.93           C
ATOM     88  CG2 VAL A  12      50.552  45.193  57.575  1.00127.93           C
ATOM     89  C   VAL A  12      52.367  46.788  56.084  1.00127.93           C
ATOM     90  O   VAL A  12      52.649  47.097  57.240  1.00127.93           O
ATOM     91  N   PRO A  13      53.331  46.522  55.236  1.00 66.06           N
ATOM     92  CA  PRO A  13      54.695  46.577  55.684  1.00 66.06           C
ATOM     93  CD  PRO A  13      53.182  45.671  54.066  1.00 66.06           C
ATOM     94  CB  PRO A  13      55.536  46.046  54.527  1.00 66.06           C
ATOM     95  CG  PRO A  13      54.581  45.092  53.790  1.00 66.06           C
ATOM     96  C   PRO A  13      55.079  47.955  56.112  1.00 66.06           C
ATOM     97  O   PRO A  13      56.042  48.091  56.865  1.00 66.06           O
ATOM     98  N   ASP A  14      54.374  48.991  55.625  1.00 41.73           N
ATOM     99  CA  ASP A  14      54.723  50.341  55.962  1.00 41.73           C
ATOM    100  CB  ASP A  14      53.869  51.376  55.214  1.00 41.73           C
ATOM    101  CG  ASP A  14      54.113  51.209  53.721  1.00 41.73           C
ATOM    102  OD1 ASP A  14      54.759  50.200  53.333  1.00 41.73           O
ATOM    103  OD2 ASP A  14      53.648  52.087  52.947  1.00 41.73           O
ATOM    104  C   ASP A  14      54.479  50.553  57.423  1.00 41.73           C
ATOM    105  O   ASP A  14      55.294  51.155  58.121  1.00 41.73           O
ATOM    106  N   LEU A  15      53.328  50.052  57.908  1.00 77.65           N
ATOM    107  CA  LEU A  15      52.919  50.220  59.272  1.00 77.65           C
ATOM    108  CB  LEU A  15      51.506  49.665  59.527  1.00 77.65           C
ATOM    109  CG  LEU A  15      50.420  50.344  58.667  1.00 77.65           C
ATOM    110  CD1 LEU A  15      50.343  51.851  58.955  1.00 77.65           C
ATOM    111  CD2 LEU A  15      50.594  50.025  57.173  1.00 77.65           C
ATOM    112  C   LEU A  15      53.872  49.480  60.152  1.00 77.65           C
ATOM    113  O   LEU A  15      54.269  49.967  61.211  1.00 77.65           O
ATOM    114  N   GLU A  16      54.266  48.273  59.712  1.00 71.80           N
ATOM    115  CA  GLU A  16      55.144  47.441  60.475  1.00 71.80           C
ATOM    116  CB  GLU A  16      55.417  46.098  59.777  1.00 71.80           C
ATOM    117  CG  GLU A  16      56.350  45.189  60.571  1.00 71.80           C
ATOM    118  CD  GLU A  16      55.615  44.809  61.844  1.00 71.80           C
ATOM    119  OE1 GLU A  16      54.471  44.293  61.733  1.00 71.80           O
ATOM    120  OE2 GLU A  16      56.180  45.050  62.944  1.00 71.80           O
ATOM    121  C   GLU A  16      56.454  48.144  60.626  1.00 71.80           C
ATOM    122  O   GLU A  16      57.047  48.145  61.704  1.00 71.80           O
ATOM    123  N   GLN A  17      56.935  48.779  59.542  1.00115.36           N
ATOM    124  CA  GLN A  17      58.211  49.427  59.596  1.00115.36           C
ATOM    125  CB  GLN A  17      58.659  50.046  58.260  1.00115.36           C
ATOM    126  CG  GLN A  17      59.207  49.034  57.254  1.00115.36           C
ATOM    127  CD  GLN A  17      60.571  48.580  57.762  1.00115.36           C
ATOM    128  OE1 GLN A  17      60.683  47.870  58.759  1.00115.36           O
ATOM    129  NE2 GLN A  17      61.650  49.016  57.057  1.00115.36           N
ATOM    130  C   GLN A  17      58.170  50.535  60.594  1.00115.36           C
ATOM    131  O   GLN A  17      59.124  50.729  61.345  1.00115.36           O
ATOM    132  N   PHE A  18      57.069  51.304  60.635  1.00 74.49           N
ATOM    133  CA  PHE A  18      57.052  52.402  61.553  1.00 74.49           C
ATOM    134  CB  PHE A  18      55.834  53.324  61.434  1.00 74.49           C
ATOM    135  CG  PHE A  18      56.240  54.563  62.157  1.00 74.49           C
ATOM    136  CD1 PHE A  18      56.922  55.554  61.486  1.00 74.49           C
ATOM    137  CD2 PHE A  18      55.962  54.731  63.492  1.00 74.49           C
ATOM    138  CE1 PHE A  18      57.314  56.703  62.130  1.00 74.49           C
ATOM    139  CE2 PHE A  18      56.352  55.878  64.142  1.00 74.49           C
ATOM    140  CZ  PHE A  18      57.026  56.866  63.463  1.00 74.49           C
ATOM    141  C   PHE A  18      57.073  51.868  62.953  1.00 74.49           C
ATOM    142  O   PHE A  18      57.759  52.408  63.818  1.00 74.49           O
ATOM    143  N   ARG A  19      56.329  50.776  63.219  1.00136.59           N
ATOM    144  CA  ARG A  19      56.254  50.282  64.566  1.00136.59           C
ATOM    145  CB  ARG A  19      55.426  49.001  64.748  1.00136.59           C
ATOM    146  CG  ARG A  19      53.972  49.088  64.296  1.00136.59           C
ATOM    147  CD  ARG A  19      53.050  48.190  65.125  1.00136.59           C
ATOM    148  NE  ARG A  19      53.754  46.898  65.360  1.00136.59           N
ATOM    149  CZ  ARG A  19      53.643  45.867  64.474  1.00136.59           C
ATOM    150  NH1 ARG A  19      52.929  46.024  63.322  1.00136.59           N
ATOM    151  NH2 ARG A  19      54.252  44.675  64.746  1.00136.59           N
ATOM    152  C   ARG A  19      57.631  49.916  65.010  1.00136.59           C
ATOM    153  O   ARG A  19      58.012  50.176  66.149  1.00136.59           O
ATOM    154  N   ALA A  20      58.411  49.289  64.110  1.00 34.25           N
ATOM    155  CA  ALA A  20      59.729  48.830  64.439  1.00 34.25           C
ATOM    156  CB  ALA A  20      60.407  48.081  63.279  1.00 34.25           C
ATOM    157  C   ALA A  20      60.620  49.987  64.792  1.00 34.25           C
ATOM    158  O   ALA A  20      61.365  49.916  65.767  1.00 34.25           O
ATOM    159  N   ILE A  21      60.566  51.093  64.021  1.00 96.69           N
ATOM    160  CA  ILE A  21      61.442  52.200  64.280  1.00 96.69           C
ATOM    161  CB  ILE A  21      61.387  53.299  63.252  1.00 96.69           C
ATOM    162  CG2 ILE A  21      59.978  53.908  63.217  1.00 96.69           C
ATOM    163  CG1 ILE A  21      62.485  54.328  63.560  1.00 96.69           C
ATOM    164  CD1 ILE A  21      63.895  53.751  63.486  1.00 96.69           C
ATOM    165  C   ILE A  21      61.137  52.775  65.627  1.00 96.69           C
ATOM    166  O   ILE A  21      62.043  53.206  66.336  1.00 96.69           O
ATOM    167  N   ALA A  22      59.844  52.829  65.997  1.00 37.96           N
ATOM    168  CA  ALA A  22      59.427  53.354  67.266  1.00 37.96           C
ATOM    169  CB  ALA A  22      57.898  53.352  67.436  1.00 37.96           C
ATOM    170  C   ALA A  22      59.993  52.518  68.381  1.00 37.96           C
ATOM    171  O   ALA A  22      60.489  53.054  69.369  1.00 37.96           O
ATOM    172  N   ALA A  23      59.940  51.176  68.250  1.00 29.01           N
ATOM    173  CA  ALA A  23      60.411  50.282  69.277  1.00 29.01           C
ATOM    174  CB  ALA A  23      60.195  48.802  68.920  1.00 29.01           C
ATOM    175  C   ALA A  23      61.884  50.477  69.458  1.00 29.01           C
ATOM    176  O   ALA A  23      62.395  50.503  70.576  1.00 29.01           O
ATOM    177  N   GLN A  24      62.592  50.628  68.328  1.00 84.56           N
ATOM    178  CA  GLN A  24      64.012  50.802  68.243  1.00 84.56           C
ATOM    179  CB  GLN A  24      64.471  50.817  66.773  1.00 84.56           C
ATOM    180  CG  GLN A  24      65.982  50.772  66.552  1.00 84.56           C
ATOM    181  CD  GLN A  24      66.187  50.465  65.074  1.00 84.56           C
ATOM    182  OE1 GLN A  24      65.489  51.004  64.216  1.00 84.56           O
ATOM    183  NE2 GLN A  24      67.148  49.554  64.765  1.00 84.56           N
ATOM    184  C   GLN A  24      64.335  52.112  68.903  1.00 84.56           C
ATOM    185  O   GLN A  24      65.466  52.339  69.325  1.00 84.56           O
ATOM    186  N   LYS A  25      63.340  53.022  68.871  1.00191.72           N
ATOM    187  CA  LYS A  25      63.162  54.338  69.432  1.00191.72           C
ATOM    188  CB  LYS A  25      62.085  55.200  68.742  1.00191.72           C
ATOM    189  CG  LYS A  25      62.457  55.720  67.353  1.00191.72           C
ATOM    190  CD  LYS A  25      61.297  56.426  66.641  1.00191.72           C
ATOM    191  CE  LYS A  25      61.643  56.926  65.238  1.00191.72           C
ATOM    192  NZ  LYS A  25      62.661  57.997  65.310  1.00191.72           N
ATOM    193  C   LYS A  25      62.772  54.306  70.880  1.00191.72           C
ATOM    194  O   LYS A  25      62.209  55.295  71.341  1.00191.72           O
ATOM    195  N   ASP A  26      62.970  53.188  71.611  1.00101.92           N
ATOM    196  CA  ASP A  26      62.504  52.996  72.969  1.00101.92           C
ATOM    197  CB  ASP A  26      63.228  51.843  73.685  1.00101.92           C
ATOM    198  CG  ASP A  26      62.805  51.846  75.150  1.00101.92           C
ATOM    199  OD1 ASP A  26      61.596  52.065  75.425  1.00101.92           O
ATOM    200  OD2 ASP A  26      63.692  51.619  76.016  1.00101.92           O
ATOM    201  C   ASP A  26      62.767  54.226  73.802  1.00101.92           C
ATOM    202  O   ASP A  26      62.061  54.471  74.777  1.00101.92           O
ATOM    203  N   ASP A  27      63.755  55.049  73.422  1.00144.02           N
ATOM    204  CA  ASP A  27      64.180  56.244  74.097  1.00144.02           C
ATOM    205  CB  ASP A  27      65.414  56.915  73.459  1.00144.02           C
ATOM    206  CG  ASP A  27      66.000  57.868  74.498  1.00144.02           C
ATOM    207  OD1 ASP A  27      65.625  57.736  75.693  1.00144.02           O
ATOM    208  OD2 ASP A  27      66.821  58.743  74.113  1.00144.02           O
ATOM    209  C   ASP A  27      63.064  57.273  74.190  1.00144.02           C
ATOM    210  O   ASP A  27      63.313  58.404  74.591  1.00144.02           O
ATOM    211  N   ARG A  28      61.838  56.989  73.704  1.00228.41           N
ATOM    212  CA  ARG A  28      60.719  57.871  73.973  1.00228.41           C
ATOM    213  CB  ARG A  28      60.641  58.200  75.472  1.00228.41           C
ATOM    214  CG  ARG A  28      60.239  56.978  76.299  1.00228.41           C
ATOM    215  CD  ARG A  28      60.815  56.941  77.714  1.00228.41           C
ATOM    216  NE  ARG A  28      62.224  56.469  77.597  1.00228.41           N
ATOM    217  CZ  ARG A  28      62.474  55.131  77.479  1.00228.41           C
ATOM    218  NH1 ARG A  28      61.438  54.245  77.446  1.00228.41           N
ATOM    219  NH2 ARG A  28      63.760  54.678  77.387  1.00228.41           N
ATOM    220  C   ARG A  28      60.748  59.145  73.181  1.00228.41           C
ATOM    221  O   ARG A  28      60.157  60.150  73.580  1.00228.41           O
ATOM    222  N   VAL A  29      61.467  59.119  72.048  1.00179.63           N
ATOM    223  CA  VAL A  29      61.546  60.112  71.009  1.00179.63           C
ATOM    224  CB  VAL A  29      60.263  60.326  70.233  1.00179.63           C
ATOM    225  CG1 VAL A  29      59.145  60.874  71.138  1.00179.63           C
ATOM    226  CG2 VAL A  29      60.595  61.229  69.030  1.00179.63           C
ATOM    227  C   VAL A  29      62.114  61.412  71.503  1.00179.63           C
ATOM    228  O   VAL A  29      63.226  61.769  71.119  1.00179.63           O
ATOM    229  N   ILE A  30      61.350  62.170  72.322  1.00147.36           N
ATOM    230  CA  ILE A  30      61.785  63.376  72.983  1.00147.36           C
ATOM    231  CB  ILE A  30      60.632  64.293  73.320  1.00147.36           C
ATOM    232  CG2 ILE A  30      59.768  63.628  74.404  1.00147.36           C
ATOM    233  CG1 ILE A  30      61.118  65.714  73.672  1.00147.36           C
ATOM    234  CD1 ILE A  30      61.972  65.810  74.935  1.00147.36           C
ATOM    235  C   ILE A  30      62.537  63.002  74.228  1.00147.36           C
ATOM    236  O   ILE A  30      63.549  63.600  74.579  1.00147.36           O
ATOM    237  N   SER A  31      62.011  61.997  74.955  1.00168.76           N
ATOM    238  CA  SER A  31      62.605  61.485  76.158  1.00168.76           C
ATOM    239  CB  SER A  31      63.993  60.834  75.965  1.00168.76           C
ATOM    240  OG  SER A  31      64.990  61.824  75.761  1.00168.76           O
ATOM    241  C   SER A  31      62.732  62.571  77.183  1.00168.76           C
ATOM    242  O   SER A  31      62.404  63.729  76.934  1.00168.76           O
ATOM    243  N   LYS A  32      63.036  62.140  78.423  1.00182.92           N
ATOM    244  CA  LYS A  32      63.377  62.881  79.607  1.00182.92           C
ATOM    245  CB  LYS A  32      62.994  62.131  80.894  1.00182.92           C
ATOM    246  CG  LYS A  32      63.808  60.858  81.136  1.00182.92           C
ATOM    247  CD  LYS A  32      63.699  59.819  80.018  1.00182.92           C
ATOM    248  CE  LYS A  32      64.640  58.630  80.214  1.00182.92           C
ATOM    249  NZ  LYS A  32      64.425  57.628  79.147  1.00182.92           N
ATOM    250  C   LYS A  32      64.854  63.171  79.657  1.00182.92           C
ATOM    251  O   LYS A  32      65.312  63.970  80.473  1.00182.92           O
ATOM    252  N   ARG A  33      65.623  62.490  78.787  1.00173.62           N
ATOM    253  CA  ARG A  33      67.050  62.307  78.789  1.00173.62           C
ATOM    254  CB  ARG A  33      67.456  61.543  77.525  1.00173.62           C
ATOM    255  CG  ARG A  33      68.748  60.741  77.607  1.00173.62           C
ATOM    256  CD  ARG A  33      68.983  60.008  76.289  1.00173.62           C
ATOM    257  NE  ARG A  33      70.016  58.961  76.487  1.00173.62           N
ATOM    258  CZ  ARG A  33      70.276  58.110  75.452  1.00173.62           C
ATOM    259  NH1 ARG A  33      69.685  58.313  74.240  1.00173.62           N
ATOM    260  NH2 ARG A  33      71.112  57.049  75.632  1.00173.62           N
ATOM    261  C   ARG A  33      67.835  63.592  78.874  1.00173.62           C
ATOM    262  O   ARG A  33      68.812  63.646  79.618  1.00173.62           O
ATOM    263  N   GLY A  34      67.476  64.665  78.147  1.00 46.45           N
ATOM    264  CA  GLY A  34      68.240  65.872  78.323  1.00 46.45           C
ATOM    265  C   GLY A  34      68.922  66.273  77.048  1.00 46.45           C
ATOM    266  O   GLY A  34      69.201  67.456  76.857  1.00 46.45           O
ATOM    267  N   GLU A  35      69.231  65.329  76.137  1.00112.84           N
ATOM    268  CA  GLU A  35      69.805  65.772  74.898  1.00112.84           C
ATOM    269  CB  GLU A  35      70.445  64.673  74.029  1.00112.84           C
ATOM    270  CG  GLU A  35      69.483  63.566  73.609  1.00112.84           C
ATOM    271  CD  GLU A  35      69.701  62.400  74.556  1.00112.84           C
ATOM    272  OE1 GLU A  35      69.648  62.621  75.795  1.00112.84           O
ATOM    273  OE2 GLU A  35      69.930  61.271  74.046  1.00112.84           O
ATOM    274  C   GLU A  35      68.705  66.408  74.109  1.00112.84           C
ATOM    275  O   GLU A  35      67.539  66.039  74.255  1.00112.84           O
ATOM    276  N   VAL A  36      69.056  67.395  73.255  1.00 71.45           N
ATOM    277  CA  VAL A  36      68.046  68.106  72.524  1.00 71.45           C
ATOM    278  CB  VAL A  36      68.567  69.340  71.839  1.00 71.45           C
ATOM    279  CG1 VAL A  36      67.434  69.959  71.005  1.00 71.45           C
ATOM    280  CG2 VAL A  36      69.142  70.289  72.905  1.00 71.45           C
ATOM    281  C   VAL A  36      67.497  67.190  71.474  1.00 71.45           C
ATOM    282  O   VAL A  36      68.093  66.972  70.421  1.00 71.45           O
ATOM    283  N   LYS A  37      66.310  66.651  71.787  1.00227.81           N
ATOM    284  CA  LYS A  37      65.491  65.708  71.085  1.00227.81           C
ATOM    285  CB  LYS A  37      64.633  64.826  71.995  1.00227.81           C
ATOM    286  CG  LYS A  37      65.462  63.710  72.645  1.00227.81           C
ATOM    287  CD  LYS A  37      66.128  62.755  71.653  1.00227.81           C
ATOM    288  CE  LYS A  37      66.456  61.379  72.241  1.00227.81           C
ATOM    289  NZ  LYS A  37      67.123  61.516  73.553  1.00227.81           N
ATOM    290  C   LYS A  37      64.672  66.283  69.978  1.00227.81           C
ATOM    291  O   LYS A  37      63.730  65.615  69.555  1.00227.81           O
ATOM    292  N   GLU A  38      64.897  67.563  69.603  1.00114.41           N
ATOM    293  CA  GLU A  38      64.174  68.220  68.539  1.00114.41           C
ATOM    294  CB  GLU A  38      64.892  69.496  68.046  1.00114.41           C
ATOM    295  CG  GLU A  38      64.145  70.282  66.965  1.00114.41           C
ATOM    296  CD  GLU A  38      64.600  69.772  65.606  1.00114.41           C
ATOM    297  OE1 GLU A  38      65.755  69.276  65.518  1.00114.41           O
ATOM    298  OE2 GLU A  38      63.802  69.879  64.637  1.00114.41           O
ATOM    299  C   GLU A  38      64.031  67.252  67.396  1.00114.41           C
ATOM    300  O   GLU A  38      64.899  66.416  67.145  1.00114.41           O
ATOM    301  N   PRO A  39      62.919  67.345  66.714  1.00 84.72           N
ATOM    302  CA  PRO A  39      62.540  66.390  65.707  1.00 84.72           C
ATOM    303  CD  PRO A  39      61.764  68.038  67.265  1.00 84.72           C
ATOM    304  CB  PRO A  39      61.125  66.782  65.281  1.00 84.72           C
ATOM    305  CG  PRO A  39      60.541  67.436  66.548  1.00 84.72           C
ATOM    306  C   PRO A  39      63.499  66.194  64.578  1.00 84.72           C
ATOM    307  O   PRO A  39      63.516  65.103  64.010  1.00 84.72           O
ATOM    308  N   SER A  40      64.299  67.213  64.232  1.00 77.76           N
ATOM    309  CA  SER A  40      65.218  67.080  63.145  1.00 77.76           C
ATOM    310  CB  SER A  40      66.063  68.349  62.949  1.00 77.76           C
ATOM    311  OG  SER A  40      66.995  68.161  61.898  1.00 77.76           O
ATOM    312  C   SER A  40      66.163  65.966  63.469  1.00 77.76           C
ATOM    313  O   SER A  40      66.535  65.184  62.595  1.00 77.76           O
ATOM    314  N   THR A  41      66.553  65.850  64.754  1.00118.80           N
ATOM    315  CA  THR A  41      67.524  64.873  65.152  1.00118.80           C
ATOM    316  CB  THR A  41      67.904  64.940  66.606  1.00118.80           C
ATOM    317  OG1 THR A  41      66.781  64.677  67.431  1.00118.80           O
ATOM    318  CG2 THR A  41      68.471  66.338  66.903  1.00118.80           C
ATOM    319  C   THR A  41      67.011  63.496  64.870  1.00118.80           C
ATOM    320  O   THR A  41      67.758  62.659  64.368  1.00118.80           O
ATOM    321  N   PHE A  42      65.734  63.206  65.190  1.00174.58           N
ATOM    322  CA  PHE A  42      65.239  61.886  64.937  1.00174.58           C
ATOM    323  CB  PHE A  42      64.025  61.394  65.769  1.00174.58           C
ATOM    324  CG  PHE A  42      62.773  62.190  65.637  1.00174.58           C
ATOM    325  CD1 PHE A  42      61.932  62.015  64.562  1.00174.58           C
ATOM    326  CD2 PHE A  42      62.426  63.096  66.612  1.00174.58           C
ATOM    327  CE1 PHE A  42      60.771  62.744  64.455  1.00174.58           C
ATOM    328  CE2 PHE A  42      61.264  63.823  66.510  1.00174.58           C
ATOM    329  CZ  PHE A  42      60.433  63.649  65.431  1.00174.58           C
ATOM    330  C   PHE A  42      65.041  61.628  63.478  1.00174.58           C
ATOM    331  O   PHE A  42      65.040  60.471  63.064  1.00174.58           O
ATOM    332  N   HIS A  43      64.757  62.663  62.665  1.00 67.29           N
ATOM    333  CA  HIS A  43      64.607  62.413  61.256  1.00 67.29           C
ATOM    334  ND1 HIS A  43      64.246  63.093  58.005  1.00 67.29           N
ATOM    335  CG  HIS A  43      63.476  63.150  59.142  1.00 67.29           C
ATOM    336  CB  HIS A  43      63.975  63.584  60.488  1.00 67.29           C
ATOM    337  NE2 HIS A  43      62.217  62.381  57.436  1.00 67.29           N
ATOM    338  CD2 HIS A  43      62.238  62.712  58.779  1.00 67.29           C
ATOM    339  CE1 HIS A  43      63.444  62.626  57.013  1.00 67.29           C
ATOM    340  C   HIS A  43      65.939  62.084  60.636  1.00 67.29           C
ATOM    341  O   HIS A  43      66.046  61.147  59.845  1.00 67.29           O
ATOM    342  N   LYS A  44      66.999  62.846  60.985  1.00111.15           N
ATOM    343  CA  LYS A  44      68.310  62.636  60.426  1.00111.15           C
ATOM    344  CB  LYS A  44      69.342  63.639  60.964  1.00111.15           C
ATOM    345  CG  LYS A  44      69.054  65.083  60.549  1.00111.15           C
ATOM    346  CD  LYS A  44      69.789  66.120  61.399  1.00111.15           C
ATOM    347  CE  LYS A  44      69.247  66.204  62.829  1.00111.15           C
ATOM    348  NZ  LYS A  44      69.980  67.231  63.601  1.00111.15           N
ATOM    349  C   LYS A  44      68.763  61.269  60.828  1.00111.15           C
ATOM    350  O   LYS A  44      69.356  60.530  60.045  1.00111.15           O
ATOM    351  N   GLY A  45      68.491  60.961  62.103  1.00106.05           N
ATOM    352  CA  GLY A  45      68.711  59.788  62.897  1.00106.05           C
ATOM    353  C   GLY A  45      67.785  58.686  62.535  1.00106.05           C
ATOM    354  O   GLY A  45      67.806  57.681  63.234  1.00106.05           O
ATOM    355  N   HIS A  46      66.828  58.917  61.608  1.00128.98           N
ATOM    356  CA  HIS A  46      65.820  57.942  61.281  1.00128.98           C
ATOM    357  ND1 HIS A  46      62.866  57.580  61.626  1.00128.98           N
ATOM    358  CG  HIS A  46      63.451  57.811  60.401  1.00128.98           C
ATOM    359  CB  HIS A  46      64.796  58.460  60.254  1.00128.98           C
ATOM    360  NE2 HIS A  46      61.401  56.917  60.092  1.00128.98           N
ATOM    361  CD2 HIS A  46      62.544  57.398  59.474  1.00128.98           C
ATOM    362  CE1 HIS A  46      61.643  57.046  61.384  1.00128.98           C
ATOM    363  C   HIS A  46      66.466  56.694  60.792  1.00128.98           C
ATOM    364  O   HIS A  46      66.665  56.484  59.594  1.00128.98           O
ATOM    365  N   LYS A  47      66.783  55.811  61.756  1.00 84.73           N
ATOM    366  CA  LYS A  47      67.409  54.579  61.443  1.00 84.73           C
ATOM    367  CB  LYS A  47      67.679  53.763  62.712  1.00 84.73           C
ATOM    368  CG  LYS A  47      68.801  54.431  63.510  1.00 84.73           C
ATOM    369  CD  LYS A  47      68.836  54.113  65.000  1.00 84.73           C
ATOM    370  CE  LYS A  47      69.973  54.837  65.723  1.00 84.73           C
ATOM    371  NZ  LYS A  47      69.888  54.598  67.181  1.00 84.73           N
ATOM    372  C   LYS A  47      66.435  53.926  60.542  1.00 84.73           C
ATOM    373  O   LYS A  47      66.800  53.532  59.443  1.00 84.73           O
ATOM    374  N   PHE A  48      65.154  53.868  60.962  1.00138.11           N
ATOM    375  CA  PHE A  48      64.109  53.432  60.082  1.00138.11           C
ATOM    376  CB  PHE A  48      63.854  54.512  59.000  1.00138.11           C
ATOM    377  CG  PHE A  48      62.816  54.133  57.997  1.00138.11           C
ATOM    378  CD1 PHE A  48      61.577  53.661  58.363  1.00138.11           C
ATOM    379  CD2 PHE A  48      63.078  54.333  56.662  1.00138.11           C
ATOM    380  CE1 PHE A  48      60.643  53.341  57.404  1.00138.11           C
ATOM    381  CE2 PHE A  48      62.149  54.018  55.700  1.00138.11           C
ATOM    382  CZ  PHE A  48      60.929  53.513  56.071  1.00138.11           C
ATOM    383  C   PHE A  48      64.489  52.094  59.518  1.00138.11           C
ATOM    384  O   PHE A  48      64.117  51.755  58.397  1.00138.11           O
ATOM    385  N   ALA A  49      65.172  51.267  60.342  1.00 63.52           N
ATOM    386  CA  ALA A  49      65.716  50.003  59.919  1.00 63.52           C
ATOM    387  CB  ALA A  49      64.642  48.972  59.525  1.00 63.52           C
ATOM    388  C   ALA A  49      66.634  50.211  58.754  1.00 63.52           C
ATOM    389  O   ALA A  49      66.507  49.571  57.711  1.00 63.52           O
ATOM    390  N   SER A  50      67.615  51.115  58.926  1.00111.89           N
ATOM    391  CA  SER A  50      68.542  51.438  57.889  1.00111.89           C
ATOM    392  CB  SER A  50      69.390  50.223  57.471  1.00111.89           C
ATOM    393  OG  SER A  50      70.293  50.580  56.438  1.00111.89           O
ATOM    394  C   SER A  50      67.741  51.891  56.711  1.00111.89           C
ATOM    395  O   SER A  50      68.098  51.619  55.568  1.00111.89           O
ATOM    396  N   VAL A  51      66.649  52.635  56.990  1.00172.19           N
ATOM    397  CA  VAL A  51      65.704  53.148  56.039  1.00172.19           C
ATOM    398  CB  VAL A  51      66.182  54.316  55.211  1.00172.19           C
ATOM    399  CG1 VAL A  51      67.307  53.892  54.267  1.00172.19           C
ATOM    400  CG2 VAL A  51      64.970  54.891  54.467  1.00172.19           C
ATOM    401  C   VAL A  51      65.205  52.038  55.168  1.00172.19           C
ATOM    402  O   VAL A  51      65.262  52.102  53.941  1.00172.19           O
ATOM    403  N   SER A  52      64.717  50.965  55.821  1.00 80.43           N
ATOM    404  CA  SER A  52      64.146  49.821  55.176  1.00 80.43           C
ATOM    405  CB  SER A  52      62.979  50.179  54.235  1.00 80.43           C
ATOM    406  OG  SER A  52      61.904  50.741  54.973  1.00 80.43           O
ATOM    407  C   SER A  52      65.194  49.161  54.344  1.00 80.43           C
ATOM    408  O   SER A  52      64.907  48.189  53.651  1.00 80.43           O
ATOM    409  N   GLU A  53      66.458  49.605  54.449  1.00105.50           N
ATOM    410  CA  GLU A  53      67.447  49.095  53.544  1.00105.50           C
ATOM    411  CB  GLU A  53      68.798  49.828  53.605  1.00105.50           C
ATOM    412  CG  GLU A  53      69.698  49.493  52.411  1.00105.50           C
ATOM    413  CD  GLU A  53      69.021  49.991  51.133  1.00105.50           C
ATOM    414  OE1 GLU A  53      67.891  50.540  51.229  1.00105.50           O
ATOM    415  OE2 GLU A  53      69.624  49.819  50.040  1.00105.50           O
ATOM    416  C   GLU A  53      67.664  47.632  53.764  1.00105.50           C
ATOM    417  O   GLU A  53      67.959  46.909  52.816  1.00105.50           O
ATOM    418  N   GLY A  54      67.567  47.145  55.014  1.00 21.88           N
ATOM    419  CA  GLY A  54      67.766  45.737  55.217  1.00 21.88           C
ATOM    420  C   GLY A  54      66.675  44.986  54.510  1.00 21.88           C
ATOM    421  O   GLY A  54      66.926  43.975  53.854  1.00 21.88           O
ATOM    422  N   VAL A  55      65.421  45.465  54.633  1.00 36.27           N
ATOM    423  CA  VAL A  55      64.302  44.802  54.028  1.00 36.27           C
ATOM    424  CB  VAL A  55      62.997  45.472  54.349  1.00 36.27           C
ATOM    425  CG1 VAL A  55      61.857  44.699  53.665  1.00 36.27           C
ATOM    426  CG2 VAL A  55      62.864  45.580  55.877  1.00 36.27           C
ATOM    427  C   VAL A  55      64.468  44.845  52.540  1.00 36.27           C
ATOM    428  O   VAL A  55      64.254  43.853  51.844  1.00 36.27           O
ATOM    429  N   LEU A  56      64.871  46.018  52.027  1.00 65.79           N
ATOM    430  CA  LEU A  56      65.012  46.268  50.622  1.00 65.79           C
ATOM    431  CB  LEU A  56      65.338  47.743  50.325  1.00 65.79           C
ATOM    432  CG  LEU A  56      64.252  48.706  50.843  1.00 65.79           C
ATOM    433  CD1 LEU A  56      64.577  50.173  50.520  1.00 65.79           C
ATOM    434  CD2 LEU A  56      62.859  48.285  50.354  1.00 65.79           C
ATOM    435  C   LEU A  56      66.099  45.417  50.047  1.00 65.79           C
ATOM    436  O   LEU A  56      65.994  44.999  48.898  1.00 65.79           O
ATOM    437  N   ARG A  57      67.197  45.193  50.800  1.00129.57           N
ATOM    438  CA  ARG A  57      68.293  44.383  50.333  1.00129.57           C
ATOM    439  CB  ARG A  57      69.567  44.506  51.196  1.00129.57           C
ATOM    440  CG  ARG A  57      69.395  44.150  52.673  1.00129.57           C
ATOM    441  CD  ARG A  57      70.685  44.306  53.482  1.00129.57           C
ATOM    442  NE  ARG A  57      71.350  45.559  53.021  1.00129.57           N
ATOM    443  CZ  ARG A  57      71.809  46.480  53.923  1.00129.57           C
ATOM    444  NH1 ARG A  57      71.599  46.302  55.258  1.00129.57           N
ATOM    445  NH2 ARG A  57      72.478  47.583  53.479  1.00129.57           N
ATOM    446  C   ARG A  57      67.892  42.942  50.221  1.00129.57           C
ATOM    447  O   ARG A  57      68.316  42.255  49.294  1.00129.57           O
ATOM    448  N   LYS A  58      67.086  42.430  51.173  1.00 95.83           N
ATOM    449  CA  LYS A  58      66.655  41.064  51.085  1.00 95.83           C
ATOM    450  CB  LYS A  58      65.793  40.617  52.282  1.00 95.83           C
ATOM    451  CG  LYS A  58      65.219  39.205  52.123  1.00 95.83           C
ATOM    452  CD  LYS A  58      66.266  38.089  52.119  1.00 95.83           C
ATOM    453  CE  LYS A  58      65.701  36.721  51.723  1.00 95.83           C
ATOM    454  NZ  LYS A  58      64.669  36.293  52.694  1.00 95.83           N
ATOM    455  C   LYS A  58      65.822  40.940  49.855  1.00 95.83           C
ATOM    456  O   LYS A  58      65.943  39.981  49.099  1.00 95.83           O
ATOM    457  N   LYS A  59      64.949  41.932  49.623  1.00 86.71           N
ATOM    458  CA  LYS A  59      64.086  41.936  48.486  1.00 86.71           C
ATOM    459  CB  LYS A  59      63.124  43.127  48.498  1.00 86.71           C
ATOM    460  CG  LYS A  59      62.157  43.053  49.677  1.00 86.71           C
ATOM    461  CD  LYS A  59      61.435  44.367  49.951  1.00 86.71           C
ATOM    462  CE  LYS A  59      60.375  44.695  48.904  1.00 86.71           C
ATOM    463  NZ  LYS A  59      59.676  45.938  49.284  1.00 86.71           N
ATOM    464  C   LYS A  59      64.926  42.004  47.250  1.00 86.71           C
ATOM    465  O   LYS A  59      64.656  41.303  46.280  1.00 86.71           O
ATOM    466  N   TYR A  60      66.002  42.812  47.261  1.00 95.85           N
ATOM    467  CA  TYR A  60      66.808  42.944  46.081  1.00 95.85           C
ATOM    468  CB  TYR A  60      68.107  43.751  46.240  1.00 95.85           C
ATOM    469  CG  TYR A  60      67.915  45.193  46.547  1.00 95.85           C
ATOM    470  CD1 TYR A  60      67.294  46.047  45.667  1.00 95.85           C
ATOM    471  CD2 TYR A  60      68.440  45.699  47.708  1.00 95.85           C
ATOM    472  CE1 TYR A  60      67.164  47.382  45.971  1.00 95.85           C
ATOM    473  CE2 TYR A  60      68.315  47.026  48.022  1.00 95.85           C
ATOM    474  CZ  TYR A  60      67.677  47.869  47.150  1.00 95.85           C
ATOM    475  OH  TYR A  60      67.555  49.233  47.476  1.00 95.85           O
ATOM    476  C   TYR A  60      67.329  41.588  45.716  1.00 95.85           C
ATOM    477  O   TYR A  60      67.357  41.237  44.539  1.00 95.85           O
ATOM    478  N   THR A  61      67.779  40.797  46.712  1.00 39.96           N
ATOM    479  CA  THR A  61      68.382  39.528  46.408  1.00 39.96           C
ATOM    480  CB  THR A  61      68.970  38.821  47.602  1.00 39.96           C
ATOM    481  OG1 THR A  61      67.962  38.481  48.539  1.00 39.96           O
ATOM    482  CG2 THR A  61      70.019  39.742  48.254  1.00 39.96           C
ATOM    483  C   THR A  61      67.381  38.618  45.762  1.00 39.96           C
ATOM    484  O   THR A  61      67.698  37.936  44.789  1.00 39.96           O
ATOM    485  N   LYS A  62      66.139  38.574  46.280  1.00106.36           N
ATOM    486  CA  LYS A  62      65.139  37.727  45.698  1.00106.36           C
ATOM    487  CB  LYS A  62      63.803  37.766  46.468  1.00106.36           C
ATOM    488  CG  LYS A  62      62.828  36.644  46.093  1.00106.36           C
ATOM    489  CD  LYS A  62      62.414  36.643  44.620  1.00106.36           C
ATOM    490  CE  LYS A  62      61.457  35.509  44.250  1.00106.36           C
ATOM    491  NZ  LYS A  62      61.117  35.584  42.811  1.00106.36           N
ATOM    492  C   LYS A  62      64.885  38.222  44.308  1.00106.36           C
ATOM    493  O   LYS A  62      64.773  37.439  43.367  1.00106.36           O
ATOM    494  N   PHE A  63      64.819  39.556  44.148  1.00101.69           N
ATOM    495  CA  PHE A  63      64.537  40.181  42.889  1.00101.69           C
ATOM    496  CB  PHE A  63      64.289  41.699  42.988  1.00101.69           C
ATOM    497  CG  PHE A  63      63.065  41.879  43.836  1.00101.69           C
ATOM    498  CD1 PHE A  63      61.950  41.093  43.636  1.00101.69           C
ATOM    499  CD2 PHE A  63      62.999  42.873  44.787  1.00101.69           C
ATOM    500  CE1 PHE A  63      60.820  41.253  44.402  1.00101.69           C
ATOM    501  CE2 PHE A  63      61.873  43.040  45.558  1.00101.69           C
ATOM    502  CZ  PHE A  63      60.783  42.224  45.372  1.00101.69           C
ATOM    503  C   PHE A  63      65.644  39.891  41.924  1.00101.69           C
ATOM    504  O   PHE A  63      65.406  39.775  40.726  1.00101.69           O
ATOM    505  N   PHE A  64      66.902  39.791  42.376  1.00 47.26           N
ATOM    506  CA  PHE A  64      67.917  39.431  41.427  1.00 47.26           C
ATOM    507  CB  PHE A  64      69.328  39.329  42.037  1.00 47.26           C
ATOM    508  CG  PHE A  64      70.275  38.953  40.945  1.00 47.26           C
ATOM    509  CD1 PHE A  64      70.805  39.912  40.114  1.00 47.26           C
ATOM    510  CD2 PHE A  64      70.637  37.634  40.757  1.00 47.26           C
ATOM    511  CE1 PHE A  64      71.678  39.565  39.108  1.00 47.26           C
ATOM    512  CE2 PHE A  64      71.509  37.283  39.753  1.00 47.26           C
ATOM    513  CZ  PHE A  64      72.031  38.248  38.926  1.00 47.26           C
ATOM    514  C   PHE A  64      67.536  38.069  40.931  1.00 47.26           C
ATOM    515  O   PHE A  64      67.690  37.748  39.754  1.00 47.26           O
ATOM    516  N   GLN A  65      67.033  37.222  41.846  1.00 81.04           N
ATOM    517  CA  GLN A  65      66.615  35.900  41.491  1.00 81.04           C
ATOM    518  CB  GLN A  65      66.233  35.069  42.728  1.00 81.04           C
ATOM    519  CG  GLN A  65      67.419  34.856  43.675  1.00 81.04           C
ATOM    520  CD  GLN A  65      66.939  34.124  44.921  1.00 81.04           C
ATOM    521  OE1 GLN A  65      65.808  33.646  44.982  1.00 81.04           O
ATOM    522  NE2 GLN A  65      67.824  34.038  45.951  1.00 81.04           N
ATOM    523  C   GLN A  65      65.432  35.958  40.557  1.00 81.04           C
ATOM    524  O   GLN A  65      65.368  35.173  39.622  1.00 81.04           O
ATOM    525  N   GLU A  66      64.403  36.795  40.805  1.00104.07           N
ATOM    526  CA  GLU A  66      63.304  36.840  39.868  1.00104.07           C
ATOM    527  CB  GLU A  66      62.038  37.372  40.545  1.00104.07           C
ATOM    528  CG  GLU A  66      60.799  37.414  39.659  1.00104.07           C
ATOM    529  CD  GLU A  66      59.680  37.905  40.560  1.00104.07           C
ATOM    530  OE1 GLU A  66      59.846  37.781  41.802  1.00104.07           O
ATOM    531  OE2 GLU A  66      58.653  38.408  40.030  1.00104.07           O
ATOM    532  C   GLU A  66      63.567  37.698  38.654  1.00104.07           C
ATOM    533  O   GLU A  66      63.614  37.208  37.526  1.00104.07           O
ATOM    534  N   ASN A  67      63.756  39.019  38.884  1.00 74.95           N
ATOM    535  CA  ASN A  67      64.042  39.994  37.866  1.00 74.95           C
ATOM    536  CB  ASN A  67      62.790  40.428  37.082  1.00 74.95           C
ATOM    537  CG  ASN A  67      63.224  41.228  35.861  1.00 74.95           C
ATOM    538  OD1 ASN A  67      64.330  41.764  35.800  1.00 74.95           O
ATOM    539  ND2 ASN A  67      62.322  41.319  34.848  1.00 74.95           N
ATOM    540  C   ASN A  67      64.600  41.221  38.542  1.00 74.95           C
ATOM    541  O   ASN A  67      64.033  41.741  39.498  1.00 74.95           O
ATOM    542  N   ILE A  68      65.725  41.735  38.019  1.00111.47           N
ATOM    543  CA  ILE A  68      66.443  42.895  38.475  1.00111.47           C
ATOM    544  CB  ILE A  68      67.717  43.129  37.717  1.00111.47           C
ATOM    545  CG2 ILE A  68      67.352  43.443  36.256  1.00111.47           C
ATOM    546  CG1 ILE A  68      68.556  44.220  38.404  1.00111.47           C
ATOM    547  CD1 ILE A  68      69.076  43.813  39.782  1.00111.47           C
ATOM    548  C   ILE A  68      65.578  44.106  38.312  1.00111.47           C
ATOM    549  O   ILE A  68      65.818  45.132  38.944  1.00111.47           O
ATOM    550  N   LYS A  69      64.599  44.052  37.390  1.00110.37           N
ATOM    551  CA  LYS A  69      63.716  45.165  37.201  1.00110.37           C
ATOM    552  CB  LYS A  69      62.558  44.844  36.240  1.00110.37           C
ATOM    553  CG  LYS A  69      61.318  45.711  36.482  1.00110.37           C
ATOM    554  CD  LYS A  69      61.539  47.218  36.355  1.00110.37           C
ATOM    555  CE  LYS A  69      60.293  48.031  36.713  1.00110.37           C
ATOM    556  NZ  LYS A  69      60.661  49.438  36.984  1.00110.37           N
ATOM    557  C   LYS A  69      63.123  45.525  38.523  1.00110.37           C
ATOM    558  O   LYS A  69      62.949  46.705  38.816  1.00110.37           O
ATOM    559  N   THR A  70      62.788  44.519  39.350  1.00 99.37           N
ATOM    560  CA  THR A  70      62.254  44.763  40.657  1.00 99.37           C
ATOM    561  CB  THR A  70      61.496  43.610  41.253  1.00 99.37           C
ATOM    562  OG1 THR A  70      62.271  42.429  41.226  1.00 99.37           O
ATOM    563  CG2 THR A  70      60.199  43.412  40.451  1.00 99.37           C
ATOM    564  C   THR A  70      63.307  45.314  41.578  1.00 99.37           C
ATOM    565  O   THR A  70      62.990  45.784  42.668  1.00 99.37           O
ATOM    566  N   HIS A  71      64.602  45.150  41.251  1.00 64.64           N
ATOM    567  CA  HIS A  71      65.594  45.865  42.007  1.00 64.64           C
ATOM    568  ND1 HIS A  71      68.166  47.598  42.563  1.00 64.64           N
ATOM    569  CG  HIS A  71      68.061  46.227  42.459  1.00 64.64           C
ATOM    570  CB  HIS A  71      67.043  45.530  41.600  1.00 64.64           C
ATOM    571  NE2 HIS A  71      69.742  46.741  43.875  1.00 64.64           N
ATOM    572  CD2 HIS A  71      69.033  45.720  43.264  1.00 64.64           C
ATOM    573  CE1 HIS A  71      69.185  47.849  43.422  1.00 64.64           C
ATOM    574  C   HIS A  71      65.413  47.335  41.722  1.00 64.64           C
ATOM    575  O   HIS A  71      65.345  48.157  42.635  1.00 64.64           O
ATOM    576  N   LEU A  72      65.304  47.697  40.424  1.00 47.87           N
ATOM    577  CA  LEU A  72      65.210  49.071  40.010  1.00 47.87           C
ATOM    578  CB  LEU A  72      65.120  49.211  38.483  1.00 47.87           C
ATOM    579  CG  LEU A  72      66.332  48.630  37.731  1.00 47.87           C
ATOM    580  CD1 LEU A  72      66.171  48.805  36.212  1.00 47.87           C
ATOM    581  CD2 LEU A  72      67.656  49.206  38.260  1.00 47.87           C
ATOM    582  C   LEU A  72      63.953  49.659  40.564  1.00 47.87           C
ATOM    583  O   LEU A  72      63.968  50.744  41.143  1.00 47.87           O
ATOM    584  N   ASP A  73      62.825  48.940  40.406  1.00131.98           N
ATOM    585  CA  ASP A  73      61.571  49.440  40.884  1.00131.98           C
ATOM    586  CB  ASP A  73      60.315  48.737  40.315  1.00131.98           C
ATOM    587  CG  ASP A  73      60.224  47.278  40.717  1.00131.98           C
ATOM    588  OD1 ASP A  73      60.884  46.883  41.709  1.00131.98           O
ATOM    589  OD2 ASP A  73      59.473  46.537  40.024  1.00131.98           O
ATOM    590  C   ASP A  73      61.590  49.443  42.377  1.00131.98           C
ATOM    591  O   ASP A  73      60.838  50.177  43.015  1.00131.98           O
ATOM    592  N   LEU A  74      62.433  48.600  42.994  1.00 72.51           N
ATOM    593  CA  LEU A  74      62.512  48.625  44.423  1.00 72.51           C
ATOM    594  CB  LEU A  74      63.470  47.575  45.006  1.00 72.51           C
ATOM    595  CG  LEU A  74      63.414  47.492  46.543  1.00 72.51           C
ATOM    596  CD1 LEU A  74      62.043  46.998  47.021  1.00 72.51           C
ATOM    597  CD2 LEU A  74      64.551  46.630  47.099  1.00 72.51           C
ATOM    598  C   LEU A  74      63.013  49.987  44.795  1.00 72.51           C
ATOM    599  O   LEU A  74      62.623  50.540  45.822  1.00 72.51           O
ATOM    600  N   LYS A  75      63.917  50.560  43.973  1.00150.57           N
ATOM    601  CA  LYS A  75      64.395  51.883  44.247  1.00150.57           C
ATOM    602  CB  LYS A  75      65.588  52.307  43.375  1.00150.57           C
ATOM    603  CG  LYS A  75      66.888  51.647  43.843  1.00150.57           C
ATOM    604  CD  LYS A  75      67.310  52.044  45.267  1.00150.57           C
ATOM    605  CE  LYS A  75      66.395  51.518  46.380  1.00150.57           C
ATOM    606  NZ  LYS A  75      66.930  51.896  47.708  1.00150.57           N
ATOM    607  C   LYS A  75      63.260  52.841  44.118  1.00150.57           C
ATOM    608  O   LYS A  75      63.195  53.820  44.859  1.00150.57           O
ATOM    609  N   GLN A  76      62.327  52.602  43.177  1.00149.48           N
ATOM    610  CA  GLN A  76      61.234  53.522  43.093  1.00149.48           C
ATOM    611  CB  GLN A  76      60.295  53.391  41.881  1.00149.48           C
ATOM    612  CG  GLN A  76      59.383  52.173  41.838  1.00149.48           C
ATOM    613  CD  GLN A  76      58.314  52.539  40.826  1.00149.48           C
ATOM    614  OE1 GLN A  76      58.177  53.718  40.502  1.00149.48           O
ATOM    615  NE2 GLN A  76      57.548  51.531  40.327  1.00149.48           N
ATOM    616  C   GLN A  76      60.411  53.411  44.342  1.00149.48           C
ATOM    617  O   GLN A  76      59.830  54.397  44.787  1.00149.48           O
ATOM    618  N   ALA A  77      60.324  52.200  44.932  1.00 36.21           N
ATOM    619  CA  ALA A  77      59.552  51.990  46.127  1.00 36.21           C
ATOM    620  CB  ALA A  77      59.580  50.529  46.605  1.00 36.21           C
ATOM    621  C   ALA A  77      60.113  52.840  47.225  1.00 36.21           C
ATOM    622  O   ALA A  77      59.365  53.480  47.963  1.00 36.21           O
ATOM    623  N   LEU A  78      61.452  52.896  47.345  1.00 51.57           N
ATOM    624  CA  LEU A  78      62.055  53.667  48.393  1.00 51.57           C
ATOM    625  CB  LEU A  78      63.587  53.551  48.423  1.00 51.57           C
ATOM    626  CG  LEU A  78      64.218  54.324  49.594  1.00 51.57           C
ATOM    627  CD1 LEU A  78      63.715  53.789  50.946  1.00 51.57           C
ATOM    628  CD2 LEU A  78      65.751  54.327  49.494  1.00 51.57           C
ATOM    629  C   LEU A  78      61.686  55.101  48.169  1.00 51.57           C
ATOM    630  O   LEU A  78      61.451  55.845  49.119  1.00 51.57           O
ATOM    631  N   LEU A  79      61.630  55.525  46.891  1.00159.60           N
ATOM    632  CA  LEU A  79      61.293  56.878  46.549  1.00159.60           C
ATOM    633  CB  LEU A  79      61.248  57.103  45.030  1.00159.60           C
ATOM    634  CG  LEU A  79      62.550  56.740  44.302  1.00159.60           C
ATOM    635  CD1 LEU A  79      62.456  57.085  42.809  1.00159.60           C
ATOM    636  CD2 LEU A  79      63.771  57.364  44.989  1.00159.60           C
ATOM    637  C   LEU A  79      59.897  57.146  47.016  1.00159.60           C
ATOM    638  O   LEU A  79      59.612  58.190  47.598  1.00159.60           O
ATOM    639  N   LYS A  80      58.981  56.196  46.764  1.00125.32           N
ATOM    640  CA  LYS A  80      57.604  56.379  47.116  1.00125.32           C
ATOM    641  CB  LYS A  80      56.714  55.224  46.628  1.00125.32           C
ATOM    642  CG  LYS A  80      56.746  55.100  45.107  1.00125.32           C
ATOM    643  CD  LYS A  80      56.330  56.391  44.402  1.00125.32           C
ATOM    644  CE  LYS A  80      56.844  56.481  42.968  1.00125.32           C
ATOM    645  NZ  LYS A  80      58.325  56.480  42.969  1.00125.32           N
ATOM    646  C   LYS A  80      57.490  56.461  48.601  1.00125.32           C
ATOM    647  O   LYS A  80      56.754  57.290  49.126  1.00125.32           O
ATOM    648  N   GLU A  81      58.264  55.625  49.310  1.00 65.38           N
ATOM    649  CA  GLU A  81      58.227  55.495  50.734  1.00 65.38           C
ATOM    650  CB  GLU A  81      59.235  54.459  51.262  1.00 65.38           C
ATOM    651  CG  GLU A  81      58.947  53.025  50.805  1.00 65.38           C
ATOM    652  CD  GLU A  81      59.992  52.107  51.427  1.00 65.38           C
ATOM    653  OE1 GLU A  81      60.142  52.156  52.678  1.00 65.38           O
ATOM    654  OE2 GLU A  81      60.648  51.344  50.669  1.00 65.38           O
ATOM    655  C   GLU A  81      58.583  56.799  51.358  1.00 65.38           C
ATOM    656  O   GLU A  81      58.112  57.110  52.449  1.00 65.38           O
ATOM    657  N   GLU A  82      59.433  57.601  50.694  1.00113.68           N
ATOM    658  CA  GLU A  82      59.880  58.795  51.346  1.00113.68           C
ATOM    659  CB  GLU A  82      60.899  59.613  50.526  1.00113.68           C
ATOM    660  CG  GLU A  82      60.365  60.245  49.240  1.00113.68           C
ATOM    661  CD  GLU A  82      60.008  61.701  49.500  1.00113.68           C
ATOM    662  OE1 GLU A  82      59.633  62.043  50.655  1.00113.68           O
ATOM    663  OE2 GLU A  82      60.117  62.498  48.532  1.00113.68           O
ATOM    664  C   GLU A  82      58.717  59.678  51.698  1.00113.68           C
ATOM    665  O   GLU A  82      58.667  60.196  52.812  1.00113.68           O
ATOM    666  N   LYS A  83      57.749  59.890  50.785  1.00 59.68           N
ATOM    667  CA  LYS A  83      56.691  60.801  51.129  1.00 59.68           C
ATOM    668  CB  LYS A  83      55.853  61.239  49.914  1.00 59.68           C
ATOM    669  CG  LYS A  83      56.676  62.013  48.884  1.00 59.68           C
ATOM    670  CD  LYS A  83      55.984  62.141  47.528  1.00 59.68           C
ATOM    671  CE  LYS A  83      56.860  62.772  46.447  1.00 59.68           C
ATOM    672  NZ  LYS A  83      56.164  62.695  45.147  1.00 59.68           N
ATOM    673  C   LYS A  83      55.788  60.251  52.206  1.00 59.68           C
ATOM    674  O   LYS A  83      55.529  60.953  53.180  1.00 59.68           O
ATOM    675  N   PRO A  84      55.288  59.040  52.096  1.00 70.60           N
ATOM    676  CA  PRO A  84      54.441  58.528  53.141  1.00 70.60           C
ATOM    677  CD  PRO A  84      54.869  58.528  50.802  1.00 70.60           C
ATOM    678  CB  PRO A  84      53.755  57.291  52.568  1.00 70.60           C
ATOM    679  CG  PRO A  84      53.670  57.603  51.067  1.00 70.60           C
ATOM    680  C   PRO A  84      55.144  58.278  54.434  1.00 70.60           C
ATOM    681  O   PRO A  84      54.501  58.362  55.478  1.00 70.60           O
ATOM    682  N   GLU A  85      56.445  57.942  54.397  1.00 97.86           N
ATOM    683  CA  GLU A  85      57.147  57.677  55.617  1.00 97.86           C
ATOM    684  CB  GLU A  85      58.589  57.185  55.382  1.00 97.86           C
ATOM    685  CG  GLU A  85      59.243  56.538  56.608  1.00 97.86           C
ATOM    686  CD  GLU A  85      59.609  57.613  57.619  1.00 97.86           C
ATOM    687  OE1 GLU A  85      60.401  58.525  57.252  1.00 97.86           O
ATOM    688  OE2 GLU A  85      59.115  57.531  58.773  1.00 97.86           O
ATOM    689  C   GLU A  85      57.212  58.961  56.373  1.00 97.86           C
ATOM    690  O   GLU A  85      56.965  59.003  57.576  1.00 97.86           O
ATOM    691  N   THR A  86      57.505  60.061  55.656  1.00 31.95           N
ATOM    692  CA  THR A  86      57.642  61.347  56.272  1.00 31.95           C
ATOM    693  CB  THR A  86      57.977  62.423  55.277  1.00 31.95           C
ATOM    694  OG1 THR A  86      59.179  62.101  54.593  1.00 31.95           O
ATOM    695  CG2 THR A  86      58.136  63.758  56.024  1.00 31.95           C
ATOM    696  C   THR A  86      56.338  61.709  56.907  1.00 31.95           C
ATOM    697  O   THR A  86      56.307  62.222  58.024  1.00 31.95           O
ATOM    698  N   ALA A  87      55.220  61.452  56.202  1.00 29.31           N
ATOM    699  CA  ALA A  87      53.931  61.813  56.716  1.00 29.31           C
ATOM    700  CB  ALA A  87      52.794  61.517  55.724  1.00 29.31           C
ATOM    701  C   ALA A  87      53.651  61.039  57.966  1.00 29.31           C
ATOM    702  O   ALA A  87      53.207  61.606  58.962  1.00 29.31           O
ATOM    703  N   LEU A  88      53.938  59.723  57.954  1.00 46.81           N
ATOM    704  CA  LEU A  88      53.634  58.859  59.060  1.00 46.81           C
ATOM    705  CB  LEU A  88      53.941  57.382  58.772  1.00 46.81           C
ATOM    706  CG  LEU A  88      53.582  56.458  59.948  1.00 46.81           C
ATOM    707  CD1 LEU A  88      52.068  56.445  60.212  1.00 46.81           C
ATOM    708  CD2 LEU A  88      54.158  55.053  59.737  1.00 46.81           C
ATOM    709  C   LEU A  88      54.448  59.278  60.241  1.00 46.81           C
ATOM    710  O   LEU A  88      53.987  59.216  61.379  1.00 46.81           O
ATOM    711  N   LEU A  89      55.693  59.711  59.986  1.00 70.52           N
ATOM    712  CA  LEU A  89      56.597  60.133  61.012  1.00 70.52           C
ATOM    713  CB  LEU A  89      57.935  60.592  60.400  1.00 70.52           C
ATOM    714  CG  LEU A  89      59.002  61.054  61.406  1.00 70.52           C
ATOM    715  CD1 LEU A  89      59.631  59.869  62.155  1.00 70.52           C
ATOM    716  CD2 LEU A  89      60.041  61.954  60.723  1.00 70.52           C
ATOM    717  C   LEU A  89      55.987  61.312  61.715  1.00 70.52           C
ATOM    718  O   LEU A  89      56.041  61.406  62.940  1.00 70.52           O
ATOM    719  N   ALA A  90      55.395  62.253  60.951  1.00 36.37           N
ATOM    720  CA  ALA A  90      54.814  63.427  61.545  1.00 36.37           C
ATOM    721  CB  ALA A  90      54.276  64.417  60.495  1.00 36.37           C
ATOM    722  C   ALA A  90      53.663  63.050  62.429  1.00 36.37           C
ATOM    723  O   ALA A  90      53.573  63.497  63.572  1.00 36.37           O
ATOM    724  N   TYR A  91      52.766  62.181  61.929  1.00 92.61           N
ATOM    725  CA  TYR A  91      51.593  61.811  62.669  1.00 92.61           C
ATOM    726  CB  TYR A  91      50.638  60.906  61.867  1.00 92.61           C
ATOM    727  CG  TYR A  91      49.970  61.754  60.835  1.00 92.61           C
ATOM    728  CD1 TYR A  91      50.579  62.020  59.630  1.00 92.61           C
ATOM    729  CD2 TYR A  91      48.732  62.302  61.086  1.00 92.61           C
ATOM    730  CE1 TYR A  91      49.960  62.805  58.685  1.00 92.61           C
ATOM    731  CE2 TYR A  91      48.104  63.087  60.147  1.00 92.61           C
ATOM    732  CZ  TYR A  91      48.719  63.337  58.944  1.00 92.61           C
ATOM    733  OH  TYR A  91      48.079  64.143  57.978  1.00 92.61           O
ATOM    734  C   TYR A  91      52.012  61.100  63.913  1.00 92.61           C
ATOM    735  O   TYR A  91      51.460  61.332  64.988  1.00 92.61           O
ATOM    736  N   SER A  92      53.021  60.221  63.794  1.00 38.08           N
ATOM    737  CA  SER A  92      53.474  59.452  64.909  1.00 38.08           C
ATOM    738  CB  SER A  92      54.631  58.509  64.546  1.00 38.08           C
ATOM    739  OG  SER A  92      55.036  57.778  65.693  1.00 38.08           O
ATOM    740  C   SER A  92      53.962  60.376  65.978  1.00 38.08           C
ATOM    741  O   SER A  92      53.621  60.203  67.144  1.00 38.08           O
ATOM    742  N   LEU A  93      54.741  61.408  65.623  1.00120.02           N
ATOM    743  CA  LEU A  93      55.264  62.249  66.659  1.00120.02           C
ATOM    744  CB  LEU A  93      56.272  63.305  66.148  1.00120.02           C
ATOM    745  CG  LEU A  93      55.773  64.284  65.063  1.00120.02           C
ATOM    746  CD1 LEU A  93      54.767  65.303  65.617  1.00120.02           C
ATOM    747  CD2 LEU A  93      56.954  64.967  64.353  1.00120.02           C
ATOM    748  C   LEU A  93      54.136  62.906  67.393  1.00120.02           C
ATOM    749  O   LEU A  93      54.186  63.046  68.614  1.00120.02           O
ATOM    750  N   VAL A  94      53.076  63.309  66.673  1.00 98.37           N
ATOM    751  CA  VAL A  94      51.996  64.012  67.301  1.00 98.37           C
ATOM    752  CB  VAL A  94      50.965  64.482  66.318  1.00 98.37           C
ATOM    753  CG1 VAL A  94      49.856  65.209  67.091  1.00 98.37           C
ATOM    754  CG2 VAL A  94      51.653  65.335  65.243  1.00 98.37           C
ATOM    755  C   VAL A  94      51.296  63.120  68.285  1.00 98.37           C
ATOM    756  O   VAL A  94      50.968  63.550  69.390  1.00 98.37           O
ATOM    757  N   SER A  95      51.052  61.845  67.914  1.00 94.48           N
ATOM    758  CA  SER A  95      50.262  60.982  68.749  1.00 94.48           C
ATOM    759  CB  SER A  95      49.869  59.660  68.048  1.00 94.48           C
ATOM    760  OG  SER A  95      50.907  59.184  67.203  1.00 94.48           O
ATOM    761  C   SER A  95      50.856  60.765  70.120  1.00 94.48           C
ATOM    762  O   SER A  95      50.161  61.050  71.094  1.00 94.48           O
ATOM    763  N   PRO A  96      52.064  60.298  70.310  1.00 78.71           N
ATOM    764  CA  PRO A  96      52.556  60.216  71.657  1.00 78.71           C
ATOM    765  CD  PRO A  96      52.548  59.171  69.529  1.00 78.71           C
ATOM    766  CB  PRO A  96      53.789  59.321  71.607  1.00 78.71           C
ATOM    767  CG  PRO A  96      53.469  58.358  70.454  1.00 78.71           C
ATOM    768  C   PRO A  96      52.785  61.572  72.231  1.00 78.71           C
ATOM    769  O   PRO A  96      53.024  61.671  73.434  1.00 78.71           O
ATOM    770  N   SER A  97      52.769  62.621  71.391  1.00 34.91           N
ATOM    771  CA  SER A  97      52.897  63.949  71.906  1.00 34.91           C
ATOM    772  CB  SER A  97      52.951  65.026  70.811  1.00 34.91           C
ATOM    773  OG  SER A  97      53.076  66.307  71.412  1.00 34.91           O
ATOM    774  C   SER A  97      51.666  64.202  72.720  1.00 34.91           C
ATOM    775  O   SER A  97      51.687  65.002  73.653  1.00 34.91           O
ATOM    776  N   GLY A  98      50.554  63.507  72.398  1.00 21.47           N
ATOM    777  CA  GLY A  98      49.349  63.673  73.165  1.00 21.47           C
ATOM    778  C   GLY A  98      48.624  64.890  72.694  1.00 21.47           C
ATOM    779  O   GLY A  98      48.001  65.596  73.485  1.00 21.47           O
ATOM    780  N   TYR A  99      48.684  65.169  71.378  1.00 47.96           N
ATOM    781  CA  TYR A  99      48.021  66.335  70.879  1.00 47.96           C
ATOM    782  CB  TYR A  99      48.425  66.697  69.439  1.00 47.96           C
ATOM    783  CG  TYR A  99      47.665  67.921  69.067  1.00 47.96           C
ATOM    784  CD1 TYR A  99      48.078  69.154  69.513  1.00 47.96           C
ATOM    785  CD2 TYR A  99      46.547  67.837  68.268  1.00 47.96           C
ATOM    786  CE1 TYR A  99      47.380  70.289  69.180  1.00 47.96           C
ATOM    787  CE2 TYR A  99      45.845  68.971  67.931  1.00 47.96           C
ATOM    788  CZ  TYR A  99      46.261  70.199  68.388  1.00 47.96           C
ATOM    789  OH  TYR A  99      45.542  71.364  68.046  1.00 47.96           O
ATOM    790  C   TYR A  99      46.549  66.073  70.882  1.00 47.96           C
ATOM    791  O   TYR A  99      46.076  65.088  70.318  1.00 47.96           O
ATOM    792  N   ARG A 100      45.786  66.965  71.546  1.00118.63           N
ATOM    793  CA  ARG A 100      44.359  66.843  71.602  1.00118.63           C
ATOM    794  CB  ARG A 100      43.854  65.710  72.513  1.00118.63           C
ATOM    795  CG  ARG A 100      43.950  64.323  71.878  1.00118.63           C
ATOM    796  CD  ARG A 100      43.267  63.224  72.689  1.00118.63           C
ATOM    797  NE  ARG A 100      43.416  61.957  71.923  1.00118.63           N
ATOM    798  CZ  ARG A 100      43.282  60.751  72.546  1.00118.63           C
ATOM    799  NH1 ARG A 100      43.023  60.696  73.885  1.00118.63           N
ATOM    800  NH2 ARG A 100      43.408  59.598  71.826  1.00118.63           N
ATOM    801  C   ARG A 100      43.831  68.144  72.184  1.00118.63           C
ATOM    802  O   ARG A 100      44.225  68.473  73.335  1.00118.63           O
ATOM    803  OXT ARG A 100      43.025  68.823  71.496  1.00118.63           O
TER
END
