# Supplementary material for: Effective Identification of Bacterial Type III Secretion Signals Using Joint Element Features
Source: PLoS One. 2013 Apr 4;8(4):e59754. doi: 10.1371/journal.pone.0059754 (PMC3617162; doi:10.1371/journal.pone.0059754)
Supplement: Zip file S1 — Predicted 3D structure of T3S and non-T3S signal sequences. (ZIP) [file pone.0059754.s017.zip › Supplemental_Zip_FileS1.Predicted_structure/Pos/model129.pdb]

HEADER protein
METHOD
METHOD    The models are generated by I-TASSER which combines the
METHOD    methods of threading, ab initio modeling and structural
METHOD    refinement. The procedure is fully automated.
METHOD
METHOD    Please cite following articles when you use the I-TASSER server:
METHOD 1. Ambrish Roy, Alper Kucukural, Yang Zhang. I-TASSER: a unified
METHOD    platform for automated protein structure and function prediction.
METHOD    Nature Protocols, vol 5, 725-738 (2010). 
METHOD 2. Yang Zhang. I-TASSER server for protein 3D structure prediction.
METHOD    BMC Bioinformatics, vol 9, 40 (2008).
METHOD
MODEL  1
REMARK PARENT N/A (Threading alignments from the templates are below the Z-score cut-off)
ATOM      1  N   ILE A   1      63.758  58.486  31.005  1.00119.63           N
ATOM      2  CA  ILE A   1      64.103  57.131  31.471  1.00119.63           C
ATOM      3  CB  ILE A   1      65.336  56.641  30.754  1.00119.63           C
ATOM      4  CG2 ILE A   1      66.542  57.430  31.293  1.00119.63           C
ATOM      5  CG1 ILE A   1      65.483  55.112  30.866  1.00119.63           C
ATOM      6  CD1 ILE A   1      66.552  54.528  29.942  1.00119.63           C
ATOM      7  C   ILE A   1      64.352  57.138  32.946  1.00119.63           C
ATOM      8  O   ILE A   1      64.127  58.139  33.626  1.00119.63           O
ATOM      9  N   SER A   2      64.834  55.993  33.463  1.00128.96           N
ATOM     10  CA  SER A   2      65.104  55.756  34.852  1.00128.96           C
ATOM     11  CB  SER A   2      65.772  56.956  35.544  1.00128.96           C
ATOM     12  OG  SER A   2      67.048  57.204  34.974  1.00128.96           O
ATOM     13  C   SER A   2      63.804  55.504  35.534  1.00128.96           C
ATOM     14  O   SER A   2      63.748  55.032  36.668  1.00128.96           O
ATOM     15  N   PHE A   3      62.713  55.934  34.899  1.00126.09           N
ATOM     16  CA  PHE A   3      61.400  55.588  35.318  1.00126.09           C
ATOM     17  CB  PHE A   3      60.523  56.807  35.202  1.00126.09           C
ATOM     18  CG  PHE A   3      61.200  57.661  36.228  1.00126.09           C
ATOM     19  CD1 PHE A   3      61.005  57.403  37.568  1.00126.09           C
ATOM     20  CD2 PHE A   3      62.023  58.701  35.866  1.00126.09           C
ATOM     21  CE1 PHE A   3      61.614  58.167  38.535  1.00126.09           C
ATOM     22  CE2 PHE A   3      62.635  59.470  36.831  1.00126.09           C
ATOM     23  CZ  PHE A   3      62.431  59.207  38.165  1.00126.09           C
ATOM     24  C   PHE A   3      60.940  54.407  34.540  1.00126.09           C
ATOM     25  O   PHE A   3      60.141  53.587  34.991  1.00126.09           O
ATOM     26  N   GLY A   4      61.480  54.308  33.316  1.00119.65           N
ATOM     27  CA  GLY A   4      61.110  53.298  32.376  1.00119.65           C
ATOM     28  C   GLY A   4      61.741  52.003  32.769  1.00119.65           C
ATOM     29  O   GLY A   4      61.147  50.959  32.557  1.00119.65           O
ATOM     30  N   ASN A   5      62.986  52.008  33.271  1.00233.97           N
ATOM     31  CA  ASN A   5      63.638  50.802  33.701  1.00233.97           C
ATOM     32  CB  ASN A   5      65.129  51.024  33.963  1.00233.97           C
ATOM     33  CG  ASN A   5      65.714  51.660  32.716  1.00233.97           C
ATOM     34  OD1 ASN A   5      65.324  51.361  31.589  1.00233.97           O
ATOM     35  ND2 ASN A   5      66.676  52.595  32.930  1.00233.97           N
ATOM     36  C   ASN A   5      63.057  50.387  35.004  1.00233.97           C
ATOM     37  O   ASN A   5      62.990  49.202  35.317  1.00233.97           O
ATOM     38  N   VAL A   6      62.653  51.376  35.821  1.00127.40           N
ATOM     39  CA  VAL A   6      62.194  51.045  37.134  1.00127.40           C
ATOM     40  CB  VAL A   6      61.903  52.218  38.030  1.00127.40           C
ATOM     41  CG1 VAL A   6      60.590  52.889  37.602  1.00127.40           C
ATOM     42  CG2 VAL A   6      61.911  51.710  39.484  1.00127.40           C
ATOM     43  C   VAL A   6      60.971  50.204  37.014  1.00127.40           C
ATOM     44  O   VAL A   6      60.781  49.272  37.793  1.00127.40           O
ATOM     45  N   SER A   7      60.088  50.512  36.047  1.00 43.15           N
ATOM     46  CA  SER A   7      58.924  49.697  35.881  1.00 43.15           C
ATOM     47  CB  SER A   7      57.937  50.251  34.839  1.00 43.15           C
ATOM     48  OG  SER A   7      56.801  49.402  34.747  1.00 43.15           O
ATOM     49  C   SER A   7      59.348  48.329  35.430  1.00 43.15           C
ATOM     50  O   SER A   7      58.756  47.330  35.831  1.00 43.15           O
ATOM     51  N   ALA A   8      60.392  48.240  34.586  1.00 40.10           N
ATOM     52  CA  ALA A   8      60.816  46.973  34.052  1.00 40.10           C
ATOM     53  CB  ALA A   8      61.982  47.111  33.053  1.00 40.10           C
ATOM     54  C   ALA A   8      61.275  46.078  35.162  1.00 40.10           C
ATOM     55  O   ALA A   8      60.887  44.913  35.233  1.00 40.10           O
ATOM     56  N   LEU A   9      62.107  46.609  36.074  1.00 86.76           N
ATOM     57  CA  LEU A   9      62.616  45.830  37.163  1.00 86.76           C
ATOM     58  CB  LEU A   9      63.683  46.563  38.000  1.00 86.76           C
ATOM     59  CG  LEU A   9      65.058  46.684  37.313  1.00 86.76           C
ATOM     60  CD1 LEU A   9      65.741  45.311  37.192  1.00 86.76           C
ATOM     61  CD2 LEU A   9      64.966  47.421  35.969  1.00 86.76           C
ATOM     62  C   LEU A   9      61.499  45.456  38.082  1.00 86.76           C
ATOM     63  O   LEU A   9      61.454  44.336  38.588  1.00 86.76           O
ATOM     64  N   GLN A  10      60.555  46.384  38.316  1.00 92.04           N
ATOM     65  CA  GLN A  10      59.503  46.154  39.260  1.00 92.04           C
ATOM     66  CB  GLN A  10      58.579  47.375  39.418  1.00 92.04           C
ATOM     67  CG  GLN A  10      57.583  47.256  40.572  1.00 92.04           C
ATOM     68  CD  GLN A  10      56.424  46.392  40.105  1.00 92.04           C
ATOM     69  OE1 GLN A  10      55.836  45.643  40.884  1.00 92.04           O
ATOM     70  NE2 GLN A  10      56.067  46.517  38.799  1.00 92.04           N
ATOM     71  C   GLN A  10      58.679  44.991  38.811  1.00 92.04           C
ATOM     72  O   GLN A  10      58.286  44.156  39.623  1.00 92.04           O
ATOM     73  N   ALA A  11      58.384  44.910  37.501  1.00 33.90           N
ATOM     74  CA  ALA A  11      57.604  43.821  36.990  1.00 33.90           C
ATOM     75  CB  ALA A  11      57.285  43.964  35.493  1.00 33.90           C
ATOM     76  C   ALA A  11      58.360  42.546  37.163  1.00 33.90           C
ATOM     77  O   ALA A  11      57.794  41.539  37.587  1.00 33.90           O
ATOM     78  N   ALA A  12      59.668  42.556  36.841  1.00 36.99           N
ATOM     79  CA  ALA A  12      60.428  41.344  36.918  1.00 36.99           C
ATOM     80  CB  ALA A  12      61.882  41.516  36.447  1.00 36.99           C
ATOM     81  C   ALA A  12      60.486  40.859  38.333  1.00 36.99           C
ATOM     82  O   ALA A  12      60.218  39.684  38.588  1.00 36.99           O
ATOM     83  N   MET A  13      60.815  41.747  39.296  1.00 51.58           N
ATOM     84  CA  MET A  13      60.931  41.308  40.661  1.00 51.58           C
ATOM     85  CB  MET A  13      62.371  40.942  41.073  1.00 51.58           C
ATOM     86  CG  MET A  13      62.923  39.689  40.386  1.00 51.58           C
ATOM     87  SD  MET A  13      63.395  39.915  38.646  1.00 51.58           S
ATOM     88  CE  MET A  13      63.350  38.144  38.243  1.00 51.58           C
ATOM     89  C   MET A  13      60.471  42.406  41.580  1.00 51.58           C
ATOM     90  O   MET A  13      60.574  43.595  41.290  1.00 51.58           O
ATOM     91  N   PRO A  14      59.953  41.985  42.702  1.00154.51           N
ATOM     92  CA  PRO A  14      59.463  42.901  43.700  1.00154.51           C
ATOM     93  CD  PRO A  14      59.223  40.727  42.725  1.00154.51           C
ATOM     94  CB  PRO A  14      58.590  42.072  44.640  1.00154.51           C
ATOM     95  CG  PRO A  14      58.097  40.917  43.754  1.00154.51           C
ATOM     96  C   PRO A  14      60.549  43.649  44.404  1.00154.51           C
ATOM     97  O   PRO A  14      60.232  44.561  45.166  1.00154.51           O
ATOM     98  N   GLN A  15      61.826  43.275  44.201  1.00 48.08           N
ATOM     99  CA  GLN A  15      62.881  43.995  44.850  1.00 48.08           C
ATOM    100  CB  GLN A  15      64.290  43.477  44.510  1.00 48.08           C
ATOM    101  CG  GLN A  15      64.673  43.621  43.037  1.00 48.08           C
ATOM    102  CD  GLN A  15      66.092  43.093  42.890  1.00 48.08           C
ATOM    103  OE1 GLN A  15      66.346  42.122  42.180  1.00 48.08           O
ATOM    104  NE2 GLN A  15      67.051  43.757  43.589  1.00 48.08           N
ATOM    105  C   GLN A  15      62.779  45.404  44.363  1.00 48.08           C
ATOM    106  O   GLN A  15      63.045  46.353  45.098  1.00 48.08           O
ATOM    107  N   ALA A  16      62.390  45.553  43.085  1.00 57.25           N
ATOM    108  CA  ALA A  16      62.195  46.812  42.431  1.00 57.25           C
ATOM    109  CB  ALA A  16      61.873  46.668  40.936  1.00 57.25           C
ATOM    110  C   ALA A  16      61.071  47.538  43.101  1.00 57.25           C
ATOM    111  O   ALA A  16      61.003  48.762  43.036  1.00 57.25           O
ATOM    112  N   ARG A  17      60.102  46.796  43.672  1.00159.94           N
ATOM    113  CA  ARG A  17      59.019  47.396  44.404  1.00159.94           C
ATOM    114  CB  ARG A  17      58.038  46.341  44.947  1.00159.94           C
ATOM    115  CG  ARG A  17      56.697  46.889  45.441  1.00159.94           C
ATOM    116  CD  ARG A  17      55.621  47.021  44.357  1.00159.94           C
ATOM    117  NE  ARG A  17      56.006  48.095  43.400  1.00159.94           N
ATOM    118  CZ  ARG A  17      55.042  48.651  42.610  1.00159.94           C
ATOM    119  NH1 ARG A  17      53.745  48.245  42.735  1.00159.94           N
ATOM    120  NH2 ARG A  17      55.370  49.614  41.699  1.00159.94           N
ATOM    121  C   ARG A  17      59.622  48.082  45.593  1.00159.94           C
ATOM    122  O   ARG A  17      59.247  49.199  45.943  1.00159.94           O
ATOM    123  N   ASN A  18      60.590  47.411  46.246  1.00 38.43           N
ATOM    124  CA  ASN A  18      61.234  47.960  47.401  1.00 38.43           C
ATOM    125  CB  ASN A  18      62.245  46.979  48.021  1.00 38.43           C
ATOM    126  CG  ASN A  18      62.589  47.452  49.427  1.00 38.43           C
ATOM    127  OD1 ASN A  18      61.997  48.395  49.950  1.00 38.43           O
ATOM    128  ND2 ASN A  18      63.580  46.774  50.063  1.00 38.43           N
ATOM    129  C   ASN A  18      61.974  49.185  46.962  1.00 38.43           C
ATOM    130  O   ASN A  18      61.991  50.195  47.663  1.00 38.43           O
ATOM    131  N   GLU A  19      62.603  49.118  45.772  1.00 76.72           N
ATOM    132  CA  GLU A  19      63.386  50.200  45.241  1.00 76.72           C
ATOM    133  CB  GLU A  19      64.050  49.845  43.902  1.00 76.72           C
ATOM    134  CG  GLU A  19      65.098  48.737  43.988  1.00 76.72           C
ATOM    135  CD  GLU A  19      65.468  48.374  42.559  1.00 76.72           C
ATOM    136  OE1 GLU A  19      64.574  48.489  41.677  1.00 76.72           O
ATOM    137  OE2 GLU A  19      66.642  47.983  42.326  1.00 76.72           O
ATOM    138  C   GLU A  19      62.514  51.391  44.972  1.00 76.72           C
ATOM    139  O   GLU A  19      62.868  52.516  45.322  1.00 76.72           O
ATOM    140  N   ILE A  20      61.334  51.171  44.359  1.00 51.68           N
ATOM    141  CA  ILE A  20      60.446  52.241  44.004  1.00 51.68           C
ATOM    142  CB  ILE A  20      59.236  51.771  43.252  1.00 51.68           C
ATOM    143  CG2 ILE A  20      58.284  52.967  43.091  1.00 51.68           C
ATOM    144  CG1 ILE A  20      59.661  51.144  41.912  1.00 51.68           C
ATOM    145  CD1 ILE A  20      58.537  50.384  41.212  1.00 51.68           C
ATOM    146  C   ILE A  20      59.993  52.945  45.246  1.00 51.68           C
ATOM    147  O   ILE A  20      59.874  54.169  45.259  1.00 51.68           O
ATOM    148  N   LEU A  21      59.725  52.189  46.326  1.00 56.33           N
ATOM    149  CA  LEU A  21      59.266  52.773  47.553  1.00 56.33           C
ATOM    150  CB  LEU A  21      59.064  51.739  48.672  1.00 56.33           C
ATOM    151  CG  LEU A  21      58.574  52.355  49.996  1.00 56.33           C
ATOM    152  CD1 LEU A  21      57.138  52.889  49.863  1.00 56.33           C
ATOM    153  CD2 LEU A  21      58.748  51.376  51.167  1.00 56.33           C
ATOM    154  C   LEU A  21      60.326  53.718  48.037  1.00 56.33           C
ATOM    155  O   LEU A  21      60.024  54.804  48.526  1.00 56.33           O
ATOM    156  N   ASN A  22      61.604  53.323  47.916  1.00 52.14           N
ATOM    157  CA  ASN A  22      62.687  54.159  48.351  1.00 52.14           C
ATOM    158  CB  ASN A  22      64.064  53.493  48.175  1.00 52.14           C
ATOM    159  CG  ASN A  22      65.124  54.432  48.738  1.00 52.14           C
ATOM    160  OD1 ASN A  22      65.349  54.492  49.945  1.00 52.14           O
ATOM    161  ND2 ASN A  22      65.798  55.192  47.833  1.00 52.14           N
ATOM    162  C   ASN A  22      62.676  55.411  47.524  1.00 52.14           C
ATOM    163  O   ASN A  22      62.906  56.504  48.037  1.00 52.14           O
ATOM    164  N   GLU A  23      62.398  55.277  46.213  1.00116.37           N
ATOM    165  CA  GLU A  23      62.405  56.378  45.288  1.00116.37           C
ATOM    166  CB  GLU A  23      62.286  55.940  43.821  1.00116.37           C
ATOM    167  CG  GLU A  23      62.357  57.116  42.847  1.00116.37           C
ATOM    168  CD  GLU A  23      63.755  57.710  42.937  1.00116.37           C
ATOM    169  OE1 GLU A  23      64.066  58.344  43.979  1.00116.37           O
ATOM    170  OE2 GLU A  23      64.533  57.534  41.962  1.00116.37           O
ATOM    171  C   GLU A  23      61.273  57.327  45.571  1.00116.37           C
ATOM    172  O   GLU A  23      61.336  58.499  45.205  1.00116.37           O
ATOM    173  N   GLY A  24      60.168  56.797  46.125  1.00 76.59           N
ATOM    174  CA  GLY A  24      58.971  57.481  46.547  1.00 76.59           C
ATOM    175  C   GLY A  24      59.229  58.326  47.767  1.00 76.59           C
ATOM    176  O   GLY A  24      58.438  59.206  48.098  1.00 76.59           O
ATOM    177  N   LYS A  25      60.275  57.988  48.541  1.00151.85           N
ATOM    178  CA  LYS A  25      60.676  58.727  49.709  1.00151.85           C
ATOM    179  CB  LYS A  25      61.268  60.118  49.408  1.00151.85           C
ATOM    180  CG  LYS A  25      62.663  60.089  48.774  1.00151.85           C
ATOM    181  CD  LYS A  25      62.690  59.748  47.281  1.00151.85           C
ATOM    182  CE  LYS A  25      62.649  60.996  46.394  1.00151.85           C
ATOM    183  NZ  LYS A  25      62.948  60.652  44.986  1.00151.85           N
ATOM    184  C   LYS A  25      59.587  58.897  50.733  1.00151.85           C
ATOM    185  O   LYS A  25      59.202  60.020  51.062  1.00151.85           O
ATOM    186  N   LEU A  26      59.025  57.769  51.213  1.00140.18           N
ATOM    187  CA  LEU A  26      58.176  57.719  52.372  1.00140.18           C
ATOM    188  CB  LEU A  26      57.472  56.359  52.550  1.00140.18           C
ATOM    189  CG  LEU A  26      56.443  56.053  51.438  1.00140.18           C
ATOM    190  CD1 LEU A  26      57.120  55.837  50.076  1.00140.18           C
ATOM    191  CD2 LEU A  26      55.513  54.895  51.834  1.00140.18           C
ATOM    192  C   LEU A  26      59.094  57.965  53.530  1.00140.18           C
ATOM    193  O   LEU A  26      58.661  58.339  54.617  1.00140.18           O
ATOM    194  N   SER A  27      60.386  57.628  53.321  1.00 77.84           N
ATOM    195  CA  SER A  27      61.495  57.874  54.209  1.00 77.84           C
ATOM    196  CB  SER A  27      62.039  59.315  54.143  1.00 77.84           C
ATOM    197  OG  SER A  27      62.600  59.571  52.863  1.00 77.84           O
ATOM    198  C   SER A  27      61.091  57.580  55.607  1.00 77.84           C
ATOM    199  O   SER A  27      61.152  58.450  56.472  1.00 77.84           O
ATOM    200  N   ILE A  28      60.676  56.335  55.871  1.00116.06           N
ATOM    201  CA  ILE A  28      60.209  55.993  57.177  1.00116.06           C
ATOM    202  CB  ILE A  28      59.555  54.648  57.231  1.00116.06           C
ATOM    203  CG2 ILE A  28      60.650  53.573  57.139  1.00116.06           C
ATOM    204  CG1 ILE A  28      58.679  54.562  58.484  1.00116.06           C
ATOM    205  CD1 ILE A  28      57.747  53.353  58.501  1.00116.06           C
ATOM    206  C   ILE A  28      61.366  56.027  58.125  1.00116.06           C
ATOM    207  O   ILE A  28      62.501  55.727  57.756  1.00116.06           O
ATOM    208  N   GLY A  29      61.128  56.432  59.389  1.00 83.33           N
ATOM    209  CA  GLY A  29      62.263  56.491  60.263  1.00 83.33           C
ATOM    210  C   GLY A  29      63.123  57.595  59.738  1.00 83.33           C
ATOM    211  O   GLY A  29      64.136  57.371  59.080  1.00 83.33           O
ATOM    212  N   GLY A  30      62.732  58.835  60.065  1.00225.12           N
ATOM    213  CA  GLY A  30      63.279  60.039  59.518  1.00225.12           C
ATOM    214  C   GLY A  30      62.038  60.689  59.032  1.00225.12           C
ATOM    215  O   GLY A  30      61.913  61.909  58.952  1.00225.12           O
ATOM    216  N   LYS A  31      61.085  59.809  58.695  1.00168.81           N
ATOM    217  CA  LYS A  31      59.719  60.127  58.430  1.00168.81           C
ATOM    218  CB  LYS A  31      59.014  60.517  59.735  1.00168.81           C
ATOM    219  CG  LYS A  31      57.503  60.626  59.625  1.00168.81           C
ATOM    220  CD  LYS A  31      56.827  61.005  60.939  1.00168.81           C
ATOM    221  CE  LYS A  31      55.362  61.378  60.733  1.00168.81           C
ATOM    222  NZ  LYS A  31      55.256  62.275  59.558  1.00168.81           N
ATOM    223  C   LYS A  31      59.534  61.227  57.424  1.00168.81           C
ATOM    224  O   LYS A  31      58.624  62.042  57.570  1.00168.81           O
ATOM    225  N   GLU A  32      60.350  61.309  56.362  1.00 67.40           N
ATOM    226  CA  GLU A  32      60.062  62.353  55.415  1.00 67.40           C
ATOM    227  CB  GLU A  32      61.221  62.617  54.436  1.00 67.40           C
ATOM    228  CG  GLU A  32      62.510  63.112  55.096  1.00 67.40           C
ATOM    229  CD  GLU A  32      63.571  63.227  54.011  1.00 67.40           C
ATOM    230  OE1 GLU A  32      63.535  64.226  53.241  1.00 67.40           O
ATOM    231  OE2 GLU A  32      64.433  62.313  53.937  1.00 67.40           O
ATOM    232  C   GLU A  32      58.899  61.890  54.580  1.00 67.40           C
ATOM    233  O   GLU A  32      58.957  60.790  54.028  1.00 67.40           O
ATOM    234  N   TYR A  33      57.814  62.702  54.467  1.00134.67           N
ATOM    235  CA  TYR A  33      56.716  62.325  53.608  1.00134.67           C
ATOM    236  CB  TYR A  33      55.363  62.102  54.316  1.00134.67           C
ATOM    237  CG  TYR A  33      55.461  61.033  55.358  1.00134.67           C
ATOM    238  CD1 TYR A  33      56.112  59.847  55.113  1.00134.67           C
ATOM    239  CD2 TYR A  33      54.827  61.195  56.570  1.00134.67           C
ATOM    240  CE1 TYR A  33      56.173  58.866  56.076  1.00134.67           C
ATOM    241  CE2 TYR A  33      54.884  60.217  57.537  1.00134.67           C
ATOM    242  CZ  TYR A  33      55.560  59.047  57.291  1.00134.67           C
ATOM    243  OH  TYR A  33      55.621  58.038  58.277  1.00134.67           O
ATOM    244  C   TYR A  33      56.479  63.459  52.638  1.00134.67           C
ATOM    245  O   TYR A  33      55.961  64.511  53.001  1.00134.67           O
ATOM    246  N   THR A  34      56.912  63.238  51.384  1.00130.50           N
ATOM    247  CA  THR A  34      56.968  64.044  50.191  1.00130.50           C
ATOM    248  CB  THR A  34      58.191  63.738  49.386  1.00130.50           C
ATOM    249  OG1 THR A  34      58.139  62.402  48.909  1.00130.50           O
ATOM    250  CG2 THR A  34      59.415  63.919  50.302  1.00130.50           C
ATOM    251  C   THR A  34      55.798  63.964  49.243  1.00130.50           C
ATOM    252  O   THR A  34      55.899  64.539  48.164  1.00130.50           O
ATOM    253  N   ILE A  35      54.673  63.305  49.578  1.00111.48           N
ATOM    254  CA  ILE A  35      53.743  62.744  48.622  1.00111.48           C
ATOM    255  CB  ILE A  35      52.410  62.450  49.257  1.00111.48           C
ATOM    256  CG2 ILE A  35      51.862  63.749  49.872  1.00111.48           C
ATOM    257  CG1 ILE A  35      51.461  61.777  48.253  1.00111.48           C
ATOM    258  CD1 ILE A  35      50.174  61.255  48.892  1.00111.48           C
ATOM    259  C   ILE A  35      53.475  63.554  47.378  1.00111.48           C
ATOM    260  O   ILE A  35      53.442  62.964  46.300  1.00111.48           O
ATOM    261  N   ASN A  36      53.280  64.882  47.426  1.00 94.77           N
ATOM    262  CA  ASN A  36      52.995  65.542  46.175  1.00 94.77           C
ATOM    263  CB  ASN A  36      52.676  67.041  46.351  1.00 94.77           C
ATOM    264  CG  ASN A  36      53.866  67.728  47.005  1.00 94.77           C
ATOM    265  OD1 ASN A  36      54.321  67.332  48.078  1.00 94.77           O
ATOM    266  ND2 ASN A  36      54.388  68.791  46.339  1.00 94.77           N
ATOM    267  C   ASN A  36      54.136  65.402  45.198  1.00 94.77           C
ATOM    268  O   ASN A  36      53.929  64.995  44.055  1.00 94.77           O
ATOM    269  N   ALA A  37      55.380  65.696  45.622  1.00 35.77           N
ATOM    270  CA  ALA A  37      56.502  65.672  44.720  1.00 35.77           C
ATOM    271  CB  ALA A  37      57.815  66.115  45.386  1.00 35.77           C
ATOM    272  C   ALA A  37      56.715  64.287  44.199  1.00 35.77           C
ATOM    273  O   ALA A  37      56.977  64.097  43.013  1.00 35.77           O
ATOM    274  N   ALA A  38      56.597  63.276  45.077  1.00 32.78           N
ATOM    275  CA  ALA A  38      56.860  61.919  44.699  1.00 32.78           C
ATOM    276  CB  ALA A  38      56.689  60.935  45.867  1.00 32.78           C
ATOM    277  C   ALA A  38      55.904  61.501  43.627  1.00 32.78           C
ATOM    278  O   ALA A  38      56.297  60.830  42.676  1.00 32.78           O
ATOM    279  N   THR A  39      54.618  61.883  43.747  1.00124.11           N
ATOM    280  CA  THR A  39      53.650  61.471  42.770  1.00124.11           C
ATOM    281  CB  THR A  39      52.226  61.798  43.127  1.00124.11           C
ATOM    282  OG1 THR A  39      52.032  63.194  43.285  1.00124.11           O
ATOM    283  CG2 THR A  39      51.883  61.059  44.426  1.00124.11           C
ATOM    284  C   THR A  39      53.972  62.087  41.449  1.00124.11           C
ATOM    285  O   THR A  39      53.788  61.458  40.410  1.00124.11           O
ATOM    286  N   GLN A  40      54.455  63.341  41.445  1.00 93.53           N
ATOM    287  CA  GLN A  40      54.764  63.989  40.203  1.00 93.53           C
ATOM    288  CB  GLN A  40      55.198  65.453  40.407  1.00 93.53           C
ATOM    289  CG  GLN A  40      55.732  66.139  39.148  1.00 93.53           C
ATOM    290  CD  GLN A  40      57.247  65.981  39.157  1.00 93.53           C
ATOM    291  OE1 GLN A  40      57.927  66.244  38.167  1.00 93.53           O
ATOM    292  NE2 GLN A  40      57.797  65.537  40.320  1.00 93.53           N
ATOM    293  C   GLN A  40      55.863  63.235  39.508  1.00 93.53           C
ATOM    294  O   GLN A  40      55.800  63.010  38.300  1.00 93.53           O
ATOM    295  N   GLU A  41      56.886  62.806  40.269  1.00138.88           N
ATOM    296  CA  GLU A  41      58.043  62.110  39.775  1.00138.88           C
ATOM    297  CB  GLU A  41      59.105  61.901  40.862  1.00138.88           C
ATOM    298  CG  GLU A  41      59.691  63.205  41.402  1.00138.88           C
ATOM    299  CD  GLU A  41      60.723  62.859  42.465  1.00138.88           C
ATOM    300  OE1 GLU A  41      60.330  62.267  43.507  1.00138.88           O
ATOM    301  OE2 GLU A  41      61.919  63.185  42.248  1.00138.88           O
ATOM    302  C   GLU A  41      57.674  60.750  39.273  1.00138.88           C
ATOM    303  O   GLU A  41      58.399  60.198  38.447  1.00138.88           O
ATOM    304  N   PHE A  42      56.665  60.093  39.866  1.00123.41           N
ATOM    305  CA  PHE A  42      56.184  58.819  39.388  1.00123.41           C
ATOM    306  CB  PHE A  42      55.640  57.883  40.476  1.00123.41           C
ATOM    307  CG  PHE A  42      56.876  57.171  40.893  1.00123.41           C
ATOM    308  CD1 PHE A  42      57.240  56.016  40.237  1.00123.41           C
ATOM    309  CD2 PHE A  42      57.687  57.663  41.887  1.00123.41           C
ATOM    310  CE1 PHE A  42      58.387  55.343  40.583  1.00123.41           C
ATOM    311  CE2 PHE A  42      58.835  56.993  42.236  1.00123.41           C
ATOM    312  CZ  PHE A  42      59.184  55.832  41.589  1.00123.41           C
ATOM    313  C   PHE A  42      55.234  58.901  38.231  1.00123.41           C
ATOM    314  O   PHE A  42      55.100  57.937  37.479  1.00123.41           O
ATOM    315  N   THR A  43      54.455  59.993  38.127  1.00 56.79           N
ATOM    316  CA  THR A  43      53.520  60.137  37.044  1.00 56.79           C
ATOM    317  CB  THR A  43      52.540  61.247  37.299  1.00 56.79           C
ATOM    318  OG1 THR A  43      53.226  62.476  37.484  1.00 56.79           O
ATOM    319  CG2 THR A  43      51.723  60.897  38.559  1.00 56.79           C
ATOM    320  C   THR A  43      54.232  60.379  35.743  1.00 56.79           C
ATOM    321  O   THR A  43      53.885  59.804  34.712  1.00 56.79           O
ATOM    322  N   ARG A  44      55.260  61.242  35.738  1.00114.97           N
ATOM    323  CA  ARG A  44      55.958  61.528  34.516  1.00114.97           C
ATOM    324  CB  ARG A  44      57.047  62.587  34.744  1.00114.97           C
ATOM    325  CG  ARG A  44      56.484  63.980  35.033  1.00114.97           C
ATOM    326  CD  ARG A  44      57.442  64.881  35.815  1.00114.97           C
ATOM    327  NE  ARG A  44      58.832  64.529  35.415  1.00114.97           N
ATOM    328  CZ  ARG A  44      59.537  63.600  36.125  1.00114.97           C
ATOM    329  NH1 ARG A  44      58.970  62.977  37.199  1.00114.97           N
ATOM    330  NH2 ARG A  44      60.818  63.290  35.765  1.00114.97           N
ATOM    331  C   ARG A  44      56.635  60.274  34.046  1.00114.97           C
ATOM    332  O   ARG A  44      56.722  59.986  32.856  1.00114.97           O
ATOM    333  N   ALA A  45      57.196  59.571  35.037  1.00105.80           N
ATOM    334  CA  ALA A  45      58.002  58.391  35.103  1.00105.80           C
ATOM    335  CB  ALA A  45      58.352  58.203  36.578  1.00105.80           C
ATOM    336  C   ALA A  45      57.374  57.077  34.744  1.00105.80           C
ATOM    337  O   ALA A  45      57.861  56.347  33.878  1.00105.80           O
ATOM    338  N   ASN A  46      56.269  56.752  35.434  1.00110.61           N
ATOM    339  CA  ASN A  46      55.720  55.430  35.412  1.00110.61           C
ATOM    340  CB  ASN A  46      55.857  54.821  36.825  1.00110.61           C
ATOM    341  CG  ASN A  46      55.260  53.429  36.940  1.00110.61           C
ATOM    342  OD1 ASN A  46      55.614  52.497  36.222  1.00110.61           O
ATOM    343  ND2 ASN A  46      54.322  53.282  37.914  1.00110.61           N
ATOM    344  C   ASN A  46      54.271  55.517  35.067  1.00110.61           C
ATOM    345  O   ASN A  46      53.439  55.857  35.904  1.00110.61           O
ATOM    346  N   PRO A  47      53.960  55.186  33.849  1.00 83.19           N
ATOM    347  CA  PRO A  47      52.618  55.186  33.344  1.00 83.19           C
ATOM    348  CD  PRO A  47      54.901  54.530  32.959  1.00 83.19           C
ATOM    349  CB  PRO A  47      52.744  54.761  31.882  1.00 83.19           C
ATOM    350  CG  PRO A  47      54.023  53.902  31.865  1.00 83.19           C
ATOM    351  C   PRO A  47      51.839  54.192  34.141  1.00 83.19           C
ATOM    352  O   PRO A  47      50.611  54.228  34.091  1.00 83.19           O
ATOM    353  N   THR A  48      52.537  53.274  34.840  1.00 71.69           N
ATOM    354  CA  THR A  48      51.918  52.256  35.629  1.00 71.69           C
ATOM    355  CB  THR A  48      52.924  51.345  36.270  1.00 71.69           C
ATOM    356  OG1 THR A  48      53.773  50.781  35.280  1.00 71.69           O
ATOM    357  CG2 THR A  48      52.175  50.228  37.010  1.00 71.69           C
ATOM    358  C   THR A  48      51.150  52.929  36.723  1.00 71.69           C
ATOM    359  O   THR A  48      51.669  53.207  37.802  1.00 71.69           O
ATOM    360  N   SER A  49      49.854  53.168  36.470  1.00 77.79           N
ATOM    361  CA  SER A  49      48.995  53.831  37.404  1.00 77.79           C
ATOM    362  CB  SER A  49      47.594  54.084  36.827  1.00 77.79           C
ATOM    363  OG  SER A  49      47.004  52.852  36.441  1.00 77.79           O
ATOM    364  C   SER A  49      48.845  52.968  38.613  1.00 77.79           C
ATOM    365  O   SER A  49      48.531  53.462  39.695  1.00 77.79           O
ATOM    366  N   GLY A  50      49.047  51.647  38.459  1.00 25.83           N
ATOM    367  CA  GLY A  50      48.908  50.756  39.573  1.00 25.83           C
ATOM    368  C   GLY A  50      49.948  51.074  40.603  1.00 25.83           C
ATOM    369  O   GLY A  50      49.663  51.045  41.799  1.00 25.83           O
ATOM    370  N   ALA A  51      51.196  51.348  40.164  1.00 44.27           N
ATOM    371  CA  ALA A  51      52.256  51.648  41.084  1.00 44.27           C
ATOM    372  CB  ALA A  51      53.614  51.851  40.385  1.00 44.27           C
ATOM    373  C   ALA A  51      51.936  52.921  41.800  1.00 44.27           C
ATOM    374  O   ALA A  51      52.062  53.009  43.018  1.00 44.27           O
ATOM    375  N   VAL A  52      51.470  53.934  41.050  1.00103.70           N
ATOM    376  CA  VAL A  52      51.192  55.218  41.620  1.00103.70           C
ATOM    377  CB  VAL A  52      50.698  56.173  40.582  1.00103.70           C
ATOM    378  CG1 VAL A  52      50.399  57.515  41.250  1.00103.70           C
ATOM    379  CG2 VAL A  52      51.730  56.246  39.452  1.00103.70           C
ATOM    380  C   VAL A  52      50.118  55.051  42.648  1.00103.70           C
ATOM    381  O   VAL A  52      50.177  55.638  43.728  1.00103.70           O
ATOM    382  N   ALA A  53      49.098  54.227  42.340  1.00 35.59           N
ATOM    383  CA  ALA A  53      47.998  54.003  43.237  1.00 35.59           C
ATOM    384  CB  ALA A  53      46.925  53.075  42.642  1.00 35.59           C
ATOM    385  C   ALA A  53      48.504  53.376  44.501  1.00 35.59           C
ATOM    386  O   ALA A  53      48.043  53.706  45.592  1.00 35.59           O
ATOM    387  N   ARG A  54      49.466  52.443  44.394  1.00184.83           N
ATOM    388  CA  ARG A  54      49.989  51.785  45.562  1.00184.83           C
ATOM    389  CB  ARG A  54      51.059  50.736  45.229  1.00184.83           C
ATOM    390  CG  ARG A  54      50.487  49.456  44.631  1.00184.83           C
ATOM    391  CD  ARG A  54      50.424  48.308  45.637  1.00184.83           C
ATOM    392  NE  ARG A  54      49.349  48.625  46.616  1.00184.83           N
ATOM    393  CZ  ARG A  54      48.062  48.268  46.336  1.00184.83           C
ATOM    394  NH1 ARG A  54      47.768  47.662  45.148  1.00184.83           N
ATOM    395  NH2 ARG A  54      47.075  48.508  47.245  1.00184.83           N
ATOM    396  C   ARG A  54      50.655  52.789  46.452  1.00184.83           C
ATOM    397  O   ARG A  54      50.512  52.728  47.672  1.00184.83           O
ATOM    398  N   PHE A  55      51.420  53.730  45.866  1.00142.68           N
ATOM    399  CA  PHE A  55      52.134  54.700  46.646  1.00142.68           C
ATOM    400  CB  PHE A  55      53.203  55.460  45.843  1.00142.68           C
ATOM    401  CG  PHE A  55      54.253  54.426  45.617  1.00142.68           C
ATOM    402  CD1 PHE A  55      55.185  54.176  46.597  1.00142.68           C
ATOM    403  CD2 PHE A  55      54.292  53.681  44.462  1.00142.68           C
ATOM    404  CE1 PHE A  55      56.151  53.215  46.421  1.00142.68           C
ATOM    405  CE2 PHE A  55      55.256  52.717  44.276  1.00142.68           C
ATOM    406  CZ  PHE A  55      56.189  52.484  45.259  1.00142.68           C
ATOM    407  C   PHE A  55      51.195  55.651  47.333  1.00142.68           C
ATOM    408  O   PHE A  55      51.465  56.077  48.454  1.00142.68           O
ATOM    409  N   PHE A  56      50.087  56.037  46.668  1.00 79.88           N
ATOM    410  CA  PHE A  56      49.088  56.888  47.266  1.00 79.88           C
ATOM    411  CB  PHE A  56      47.943  57.300  46.313  1.00 79.88           C
ATOM    412  CG  PHE A  56      48.353  58.416  45.404  1.00 79.88           C
ATOM    413  CD1 PHE A  56      48.304  59.716  45.857  1.00 79.88           C
ATOM    414  CD2 PHE A  56      48.755  58.179  44.107  1.00 79.88           C
ATOM    415  CE1 PHE A  56      48.663  60.760  45.037  1.00 79.88           C
ATOM    416  CE2 PHE A  56      49.116  59.222  43.284  1.00 79.88           C
ATOM    417  CZ  PHE A  56      49.069  60.516  43.747  1.00 79.88           C
ATOM    418  C   PHE A  56      48.447  56.172  48.420  1.00 79.88           C
ATOM    419  O   PHE A  56      48.105  56.794  49.424  1.00 79.88           O
ATOM    420  N   GLU A  57      48.219  54.849  48.279  1.00 79.16           N
ATOM    421  CA  GLU A  57      47.618  54.037  49.307  1.00 79.16           C
ATOM    422  CB  GLU A  57      47.586  52.559  48.895  1.00 79.16           C
ATOM    423  CG  GLU A  57      47.267  51.598  50.040  1.00 79.16           C
ATOM    424  CD  GLU A  57      47.912  50.267  49.687  1.00 79.16           C
ATOM    425  OE1 GLU A  57      48.878  50.284  48.876  1.00 79.16           O
ATOM    426  OE2 GLU A  57      47.467  49.222  50.231  1.00 79.16           O
ATOM    427  C   GLU A  57      48.481  54.069  50.533  1.00 79.16           C
ATOM    428  O   GLU A  57      48.004  54.347  51.633  1.00 79.16           O
ATOM    429  N   ALA A  58      49.791  53.804  50.367  1.00 38.98           N
ATOM    430  CA  ALA A  58      50.673  53.729  51.494  1.00 38.98           C
ATOM    431  CB  ALA A  58      52.116  53.370  51.099  1.00 38.98           C
ATOM    432  C   ALA A  58      50.717  55.066  52.167  1.00 38.98           C
ATOM    433  O   ALA A  58      50.675  55.157  53.391  1.00 38.98           O
ATOM    434  N   THR A  59      50.797  56.149  51.373  1.00 58.84           N
ATOM    435  CA  THR A  59      50.888  57.474  51.916  1.00 58.84           C
ATOM    436  CB  THR A  59      51.222  58.517  50.885  1.00 58.84           C
ATOM    437  OG1 THR A  59      50.192  58.610  49.913  1.00 58.84           O
ATOM    438  CG2 THR A  59      52.557  58.120  50.223  1.00 58.84           C
ATOM    439  C   THR A  59      49.606  57.844  52.603  1.00 58.84           C
ATOM    440  O   THR A  59      49.612  58.652  53.529  1.00 58.84           O
ATOM    441  N   GLY A  60      48.463  57.324  52.114  1.00 38.24           N
ATOM    442  CA  GLY A  60      47.181  57.599  52.701  1.00 38.24           C
ATOM    443  C   GLY A  60      47.103  56.984  54.061  1.00 38.24           C
ATOM    444  O   GLY A  60      46.530  57.575  54.973  1.00 38.24           O
ATOM    445  N   LYS A  61      47.622  55.749  54.222  1.00125.16           N
ATOM    446  CA  LYS A  61      47.581  55.109  55.506  1.00125.16           C
ATOM    447  CB  LYS A  61      48.065  53.649  55.484  1.00125.16           C
ATOM    448  CG  LYS A  61      47.973  52.968  56.853  1.00125.16           C
ATOM    449  CD  LYS A  61      46.542  52.861  57.391  1.00125.16           C
ATOM    450  CE  LYS A  61      46.424  52.097  58.711  1.00125.16           C
ATOM    451  NZ  LYS A  61      47.497  52.506  59.639  1.00125.16           N
ATOM    452  C   LYS A  61      48.452  55.873  56.463  1.00125.16           C
ATOM    453  O   LYS A  61      48.021  56.214  57.564  1.00125.16           O
ATOM    454  N   LEU A  62      49.697  56.197  56.053  1.00119.68           N
ATOM    455  CA  LEU A  62      50.619  56.888  56.918  1.00119.68           C
ATOM    456  CB  LEU A  62      51.998  57.177  56.290  1.00119.68           C
ATOM    457  CG  LEU A  62      52.992  56.002  56.262  1.00119.68           C
ATOM    458  CD1 LEU A  62      52.477  54.823  55.430  1.00119.68           C
ATOM    459  CD2 LEU A  62      54.383  56.474  55.809  1.00119.68           C
ATOM    460  C   LEU A  62      50.095  58.240  57.282  1.00119.68           C
ATOM    461  O   LEU A  62      50.082  58.604  58.456  1.00119.68           O
ATOM    462  N   PHE A  63      49.643  59.019  56.282  1.00 77.53           N
ATOM    463  CA  PHE A  63      49.184  60.358  56.526  1.00 77.53           C
ATOM    464  CB  PHE A  63      48.896  61.188  55.266  1.00 77.53           C
ATOM    465  CG  PHE A  63      50.180  61.831  54.875  1.00 77.53           C
ATOM    466  CD1 PHE A  63      50.605  62.946  55.562  1.00 77.53           C
ATOM    467  CD2 PHE A  63      50.944  61.355  53.837  1.00 77.53           C
ATOM    468  CE1 PHE A  63      51.780  63.576  55.234  1.00 77.53           C
ATOM    469  CE2 PHE A  63      52.122  61.982  53.503  1.00 77.53           C
ATOM    470  CZ  PHE A  63      52.542  63.091  54.199  1.00 77.53           C
ATOM    471  C   PHE A  63      47.965  60.356  57.382  1.00 77.53           C
ATOM    472  O   PHE A  63      47.799  61.227  58.233  1.00 77.53           O
ATOM    473  N   ARG A  64      47.070  59.381  57.178  1.00194.34           N
ATOM    474  CA  ARG A  64      45.879  59.310  57.969  1.00194.34           C
ATOM    475  CB  ARG A  64      45.026  58.089  57.580  1.00194.34           C
ATOM    476  CG  ARG A  64      43.773  57.898  58.429  1.00194.34           C
ATOM    477  CD  ARG A  64      42.768  56.918  57.817  1.00194.34           C
ATOM    478  NE  ARG A  64      43.438  55.595  57.683  1.00194.34           N
ATOM    479  CZ  ARG A  64      42.774  54.547  57.115  1.00194.34           C
ATOM    480  NH1 ARG A  64      41.522  54.718  56.600  1.00194.34           N
ATOM    481  NH2 ARG A  64      43.361  53.316  57.078  1.00194.34           N
ATOM    482  C   ARG A  64      46.306  59.165  59.400  1.00194.34           C
ATOM    483  O   ARG A  64      45.671  59.696  60.310  1.00194.34           O
ATOM    484  N   GLU A  65      47.399  58.416  59.633  1.00106.45           N
ATOM    485  CA  GLU A  65      47.928  58.198  60.951  1.00106.45           C
ATOM    486  CB  GLU A  65      49.120  57.222  60.932  1.00106.45           C
ATOM    487  CG  GLU A  65      48.815  55.876  60.262  1.00106.45           C
ATOM    488  CD  GLU A  65      47.752  55.124  61.047  1.00106.45           C
ATOM    489  OE1 GLU A  65      46.558  55.514  60.942  1.00106.45           O
ATOM    490  OE2 GLU A  65      48.112  54.140  61.745  1.00106.45           O
ATOM    491  C   GLU A  65      48.427  59.514  61.504  1.00106.45           C
ATOM    492  O   GLU A  65      48.304  59.768  62.701  1.00106.45           O
ATOM    493  N   GLY A  66      49.047  60.347  60.632  1.00 57.58           N
ATOM    494  CA  GLY A  66      49.635  61.651  60.870  1.00 57.58           C
ATOM    495  C   GLY A  66      48.608  62.726  61.160  1.00 57.58           C
ATOM    496  O   GLY A  66      48.910  63.698  61.850  1.00 57.58           O
ATOM    497  N   SER A  67      47.390  62.621  60.593  1.00 76.45           N
ATOM    498  CA  SER A  67      46.311  63.560  60.799  1.00 76.45           C
ATOM    499  CB  SER A  67      45.996  63.795  62.287  1.00 76.45           C
ATOM    500  OG  SER A  67      45.450  62.614  62.857  1.00 76.45           O
ATOM    501  C   SER A  67      46.495  64.910  60.142  1.00 76.45           C
ATOM    502  O   SER A  67      45.857  65.874  60.552  1.00 76.45           O
ATOM    503  N   THR A  68      47.323  65.043  59.086  1.00127.79           N
ATOM    504  CA  THR A  68      47.405  66.323  58.425  1.00127.79           C
ATOM    505  CB  THR A  68      48.568  66.414  57.488  1.00127.79           C
ATOM    506  OG1 THR A  68      49.780  66.106  58.155  1.00127.79           O
ATOM    507  CG2 THR A  68      48.630  67.851  56.963  1.00127.79           C
ATOM    508  C   THR A  68      46.181  66.446  57.558  1.00127.79           C
ATOM    509  O   THR A  68      45.925  65.595  56.708  1.00127.79           O
ATOM    510  N   GLN A  69      45.396  67.526  57.724  1.00 55.97           N
ATOM    511  CA  GLN A  69      44.187  67.676  56.961  1.00 55.97           C
ATOM    512  CB  GLN A  69      43.331  68.874  57.402  1.00 55.97           C
ATOM    513  CG  GLN A  69      42.050  69.013  56.582  1.00 55.97           C
ATOM    514  CD  GLN A  69      41.286  67.703  56.720  1.00 55.97           C
ATOM    515  OE1 GLN A  69      40.612  67.264  55.791  1.00 55.97           O
ATOM    516  NE2 GLN A  69      41.398  67.055  57.910  1.00 55.97           N
ATOM    517  C   GLN A  69      44.510  67.860  55.513  1.00 55.97           C
ATOM    518  O   GLN A  69      43.789  67.373  54.643  1.00 55.97           O
ATOM    519  N   SER A  70      45.600  68.588  55.210  1.00 41.42           N
ATOM    520  CA  SER A  70      45.946  68.876  53.847  1.00 41.42           C
ATOM    521  CB  SER A  70      47.208  69.748  53.740  1.00 41.42           C
ATOM    522  OG  SER A  70      48.327  69.043  54.257  1.00 41.42           O
ATOM    523  C   SER A  70      46.224  67.609  53.096  1.00 41.42           C
ATOM    524  O   SER A  70      45.659  67.376  52.027  1.00 41.42           O
ATOM    525  N   VAL A  71      47.099  66.747  53.647  1.00 50.70           N
ATOM    526  CA  VAL A  71      47.505  65.555  52.959  1.00 50.70           C
ATOM    527  CB  VAL A  71      48.603  64.824  53.670  1.00 50.70           C
ATOM    528  CG1 VAL A  71      48.948  63.575  52.844  1.00 50.70           C
ATOM    529  CG2 VAL A  71      49.787  65.789  53.852  1.00 50.70           C
ATOM    530  C   VAL A  71      46.344  64.623  52.815  1.00 50.70           C
ATOM    531  O   VAL A  71      46.201  63.964  51.786  1.00 50.70           O
ATOM    532  N   ALA A  72      45.487  64.540  53.851  1.00 34.54           N
ATOM    533  CA  ALA A  72      44.365  63.648  53.816  1.00 34.54           C
ATOM    534  CB  ALA A  72      43.519  63.723  55.095  1.00 34.54           C
ATOM    535  C   ALA A  72      43.482  64.025  52.674  1.00 34.54           C
ATOM    536  O   ALA A  72      42.986  63.159  51.955  1.00 34.54           O
ATOM    537  N   LYS A  73      43.253  65.335  52.475  1.00 49.71           N
ATOM    538  CA  LYS A  73      42.402  65.750  51.398  1.00 49.71           C
ATOM    539  CB  LYS A  73      42.018  67.238  51.448  1.00 49.71           C
ATOM    540  CG  LYS A  73      40.970  67.489  52.534  1.00 49.71           C
ATOM    541  CD  LYS A  73      40.684  68.957  52.843  1.00 49.71           C
ATOM    542  CE  LYS A  73      39.607  69.131  53.918  1.00 49.71           C
ATOM    543  NZ  LYS A  73      39.431  70.562  54.244  1.00 49.71           N
ATOM    544  C   LYS A  73      43.037  65.430  50.078  1.00 49.71           C
ATOM    545  O   LYS A  73      42.347  65.025  49.143  1.00 49.71           O
ATOM    546  N   ALA A  74      44.369  65.586  49.961  1.00 27.92           N
ATOM    547  CA  ALA A  74      45.022  65.347  48.702  1.00 27.92           C
ATOM    548  CB  ALA A  74      46.540  65.601  48.757  1.00 27.92           C
ATOM    549  C   ALA A  74      44.817  63.915  48.304  1.00 27.92           C
ATOM    550  O   ALA A  74      44.527  63.625  47.144  1.00 27.92           O
ATOM    551  N   ILE A  75      44.958  62.979  49.262  1.00 42.28           N
ATOM    552  CA  ILE A  75      44.808  61.576  48.991  1.00 42.28           C
ATOM    553  CB  ILE A  75      45.157  60.726  50.175  1.00 42.28           C
ATOM    554  CG2 ILE A  75      44.813  59.263  49.838  1.00 42.28           C
ATOM    555  CG1 ILE A  75      46.634  60.948  50.547  1.00 42.28           C
ATOM    556  CD1 ILE A  75      46.997  60.448  51.943  1.00 42.28           C
ATOM    557  C   ILE A  75      43.391  61.281  48.604  1.00 42.28           C
ATOM    558  O   ILE A  75      43.150  60.500  47.686  1.00 42.28           O
ATOM    559  N   THR A  76      42.408  61.892  49.294  1.00 36.88           N
ATOM    560  CA  THR A  76      41.033  61.606  48.988  1.00 36.88           C
ATOM    561  CB  THR A  76      40.050  62.335  49.870  1.00 36.88           C
ATOM    562  OG1 THR A  76      40.184  63.740  49.724  1.00 36.88           O
ATOM    563  CG2 THR A  76      40.296  61.929  51.333  1.00 36.88           C
ATOM    564  C   THR A  76      40.764  61.993  47.569  1.00 36.88           C
ATOM    565  O   THR A  76      40.106  61.259  46.835  1.00 36.88           O
ATOM    566  N   LYS A  77      41.273  63.158  47.129  1.00111.72           N
ATOM    567  CA  LYS A  77      40.988  63.549  45.782  1.00111.72           C
ATOM    568  CB  LYS A  77      41.483  64.945  45.388  1.00111.72           C
ATOM    569  CG  LYS A  77      41.025  65.262  43.965  1.00111.72           C
ATOM    570  CD  LYS A  77      41.189  66.710  43.516  1.00111.72           C
ATOM    571  CE  LYS A  77      40.688  66.905  42.087  1.00111.72           C
ATOM    572  NZ  LYS A  77      41.180  65.795  41.238  1.00111.72           N
ATOM    573  C   LYS A  77      41.619  62.585  44.826  1.00111.72           C
ATOM    574  O   LYS A  77      41.018  62.232  43.812  1.00111.72           O
ATOM    575  N   ALA A  78      42.853  62.135  45.125  1.00 35.97           N
ATOM    576  CA  ALA A  78      43.576  61.268  44.237  1.00 35.97           C
ATOM    577  CB  ALA A  78      44.982  60.923  44.758  1.00 35.97           C
ATOM    578  C   ALA A  78      42.834  59.979  44.059  1.00 35.97           C
ATOM    579  O   ALA A  78      42.732  59.476  42.941  1.00 35.97           O
ATOM    580  N   VAL A  79      42.284  59.407  45.149  1.00 37.89           N
ATOM    581  CA  VAL A  79      41.601  58.147  45.034  1.00 37.89           C
ATOM    582  CB  VAL A  79      41.113  57.583  46.343  1.00 37.89           C
ATOM    583  CG1 VAL A  79      42.332  57.326  47.246  1.00 37.89           C
ATOM    584  CG2 VAL A  79      40.055  58.518  46.952  1.00 37.89           C
ATOM    585  C   VAL A  79      40.418  58.316  44.134  1.00 37.89           C
ATOM    586  O   VAL A  79      40.134  57.448  43.309  1.00 37.89           O
ATOM    587  N   PHE A  80      39.696  59.446  44.254  1.00 52.46           N
ATOM    588  CA  PHE A  80      38.545  59.662  43.423  1.00 52.46           C
ATOM    589  CB  PHE A  80      37.786  60.967  43.728  1.00 52.46           C
ATOM    590  CG  PHE A  80      37.021  60.763  44.992  1.00 52.46           C
ATOM    591  CD1 PHE A  80      35.854  60.032  44.973  1.00 52.46           C
ATOM    592  CD2 PHE A  80      37.443  61.309  46.183  1.00 52.46           C
ATOM    593  CE1 PHE A  80      35.132  59.831  46.125  1.00 52.46           C
ATOM    594  CE2 PHE A  80      36.724  61.110  47.338  1.00 52.46           C
ATOM    595  CZ  PHE A  80      35.564  60.374  47.309  1.00 52.46           C
ATOM    596  C   PHE A  80      38.986  59.698  41.992  1.00 52.46           C
ATOM    597  O   PHE A  80      38.292  59.191  41.112  1.00 52.46           O
ATOM    598  N   ASP A  81      40.148  60.314  41.711  1.00 35.26           N
ATOM    599  CA  ASP A  81      40.638  60.383  40.361  1.00 35.26           C
ATOM    600  CB  ASP A  81      41.938  61.200  40.236  1.00 35.26           C
ATOM    601  CG  ASP A  81      41.595  62.677  40.394  1.00 35.26           C
ATOM    602  OD1 ASP A  81      40.408  63.035  40.170  1.00 35.26           O
ATOM    603  OD2 ASP A  81      42.517  63.465  40.735  1.00 35.26           O
ATOM    604  C   ASP A  81      40.921  58.988  39.886  1.00 35.26           C
ATOM    605  O   ASP A  81      40.740  58.676  38.709  1.00 35.26           O
ATOM    606  N   ASN A  82      41.399  58.121  40.800  1.00105.38           N
ATOM    607  CA  ASN A  82      41.700  56.751  40.493  1.00105.38           C
ATOM    608  CB  ASN A  82      42.341  55.999  41.677  1.00105.38           C
ATOM    609  CG  ASN A  82      42.710  54.590  41.222  1.00105.38           C
ATOM    610  OD1 ASN A  82      43.442  54.396  40.253  1.00105.38           O
ATOM    611  ND2 ASN A  82      42.183  53.568  41.947  1.00105.38           N
ATOM    612  C   ASN A  82      40.433  56.047  40.128  1.00105.38           C
ATOM    613  O   ASN A  82      40.461  55.182  39.259  1.00105.38           O
ATOM    614  N   GLU A  83      39.314  56.339  40.829  1.00315.47           N
ATOM    615  CA  GLU A  83      38.008  55.829  40.490  1.00315.47           C
ATOM    616  CB  GLU A  83      37.979  54.358  40.025  1.00315.47           C
ATOM    617  CG  GLU A  83      36.805  54.020  39.099  1.00315.47           C
ATOM    618  CD  GLU A  83      35.627  53.549  39.935  1.00315.47           C
ATOM    619  OE1 GLU A  83      35.816  52.569  40.699  1.00315.47           O
ATOM    620  OE2 GLU A  83      34.525  54.154  39.820  1.00315.47           O
ATOM    621  C   GLU A  83      37.183  55.940  41.736  1.00315.47           C
ATOM    622  O   GLU A  83      37.686  55.726  42.836  1.00315.47           O
ATOM    623  N   GLN A  84      35.895  56.313  41.595  1.00119.83           N
ATOM    624  CA  GLN A  84      35.028  56.470  42.731  1.00119.83           C
ATOM    625  CB  GLN A  84      33.677  57.118  42.382  1.00119.83           C
ATOM    626  CG  GLN A  84      33.790  58.542  41.830  1.00119.83           C
ATOM    627  CD  GLN A  84      33.986  58.466  40.321  1.00119.83           C
ATOM    628  OE1 GLN A  84      34.431  59.423  39.689  1.00119.83           O
ATOM    629  NE2 GLN A  84      33.636  57.297  39.723  1.00119.83           N
ATOM    630  C   GLN A  84      34.726  55.133  43.334  1.00119.83           C
ATOM    631  O   GLN A  84      34.687  54.991  44.555  1.00119.83           O
ATOM    632  N   GLY A  85      34.482  54.113  42.489  1.00 16.45           N
ATOM    633  CA  GLY A  85      34.173  52.810  43.002  1.00 16.45           C
ATOM    634  C   GLY A  85      35.364  52.327  43.765  1.00 16.45           C
ATOM    635  O   GLY A  85      35.237  51.739  44.838  1.00 16.45           O
ATOM    636  N   GLN A  86      36.563  52.568  43.206  1.00 43.90           N
ATOM    637  CA  GLN A  86      37.783  52.137  43.812  1.00 43.90           C
ATOM    638  CB  GLN A  86      39.016  52.415  42.935  1.00 43.90           C
ATOM    639  CG  GLN A  86      40.328  51.941  43.562  1.00 43.90           C
ATOM    640  CD  GLN A  86      40.305  50.420  43.587  1.00 43.90           C
ATOM    641  OE1 GLN A  86      40.041  49.769  42.578  1.00 43.90           O
ATOM    642  NE2 GLN A  86      40.571  49.835  44.787  1.00 43.90           N
ATOM    643  C   GLN A  86      37.952  52.875  45.099  1.00 43.90           C
ATOM    644  O   GLN A  86      38.433  52.318  46.083  1.00 43.90           O
ATOM    645  N   ALA A  87      37.575  54.166  45.113  1.00 37.53           N
ATOM    646  CA  ALA A  87      37.714  54.987  46.283  1.00 37.53           C
ATOM    647  CB  ALA A  87      37.335  56.458  46.025  1.00 37.53           C
ATOM    648  C   ALA A  87      36.837  54.487  47.389  1.00 37.53           C
ATOM    649  O   ALA A  87      37.258  54.439  48.543  1.00 37.53           O
ATOM    650  N   GLN A  88      35.583  54.117  47.069  1.00111.91           N
ATOM    651  CA  GLN A  88      34.664  53.681  48.083  1.00111.91           C
ATOM    652  CB  GLN A  88      33.240  53.460  47.543  1.00111.91           C
ATOM    653  CG  GLN A  88      32.188  53.359  48.648  1.00111.91           C
ATOM    654  CD  GLN A  88      31.963  54.767  49.187  1.00111.91           C
ATOM    655  OE1 GLN A  88      32.056  55.020  50.388  1.00111.91           O
ATOM    656  NE2 GLN A  88      31.655  55.719  48.266  1.00111.91           N
ATOM    657  C   GLN A  88      35.154  52.386  48.638  1.00111.91           C
ATOM    658  O   GLN A  88      35.106  52.156  49.846  1.00111.91           O
ATOM    659  N   ARG A  89      35.645  51.503  47.748  1.00133.43           N
ATOM    660  CA  ARG A  89      36.128  50.216  48.142  1.00133.43           C
ATOM    661  CB  ARG A  89      36.574  49.360  46.943  1.00133.43           C
ATOM    662  CG  ARG A  89      35.412  48.955  46.038  1.00133.43           C
ATOM    663  CD  ARG A  89      35.804  48.013  44.898  1.00133.43           C
ATOM    664  NE  ARG A  89      36.510  48.812  43.860  1.00133.43           N
ATOM    665  CZ  ARG A  89      37.067  48.189  42.782  1.00133.43           C
ATOM    666  NH1 ARG A  89      37.039  46.825  42.690  1.00133.43           N
ATOM    667  NH2 ARG A  89      37.637  48.931  41.790  1.00133.43           N
ATOM    668  C   ARG A  89      37.315  50.406  49.027  1.00133.43           C
ATOM    669  O   ARG A  89      37.469  49.709  50.028  1.00133.43           O
ATOM    670  N   LEU A  90      38.191  51.363  48.672  1.00102.69           N
ATOM    671  CA  LEU A  90      39.391  51.588  49.418  1.00102.69           C
ATOM    672  CB  LEU A  90      40.310  52.600  48.697  1.00102.69           C
ATOM    673  CG  LEU A  90      41.722  52.804  49.286  1.00102.69           C
ATOM    674  CD1 LEU A  90      42.554  53.712  48.365  1.00102.69           C
ATOM    675  CD2 LEU A  90      41.690  53.340  50.727  1.00102.69           C
ATOM    676  C   LEU A  90      39.039  52.063  50.799  1.00102.69           C
ATOM    677  O   LEU A  90      39.577  51.551  51.778  1.00102.69           O
ATOM    678  N   GLN A  91      38.102  53.022  50.934  1.00 68.41           N
ATOM    679  CA  GLN A  91      37.800  53.528  52.245  1.00 68.41           C
ATOM    680  CB  GLN A  91      36.881  54.758  52.266  1.00 68.41           C
ATOM    681  CG  GLN A  91      36.807  55.367  53.668  1.00 68.41           C
ATOM    682  CD  GLN A  91      38.247  55.569  54.130  1.00 68.41           C
ATOM    683  OE1 GLN A  91      38.652  55.105  55.195  1.00 68.41           O
ATOM    684  NE2 GLN A  91      39.057  56.270  53.293  1.00 68.41           N
ATOM    685  C   GLN A  91      37.179  52.462  53.079  1.00 68.41           C
ATOM    686  O   GLN A  91      37.427  52.387  54.281  1.00 68.41           O
ATOM    687  N   THR A  92      36.333  51.614  52.474  1.00 31.49           N
ATOM    688  CA  THR A  92      35.712  50.581  53.245  1.00 31.49           C
ATOM    689  CB  THR A  92      34.709  49.778  52.462  1.00 31.49           C
ATOM    690  OG1 THR A  92      35.331  49.138  51.359  1.00 31.49           O
ATOM    691  CG2 THR A  92      33.598  50.722  51.968  1.00 31.49           C
ATOM    692  C   THR A  92      36.778  49.660  53.757  1.00 31.49           C
ATOM    693  O   THR A  92      36.729  49.242  54.910  1.00 31.49           O
ATOM    694  N   SER A  93      37.763  49.303  52.906  1.00 45.00           N
ATOM    695  CA  SER A  93      38.816  48.405  53.300  1.00 45.00           C
ATOM    696  CB  SER A  93      39.629  47.888  52.098  1.00 45.00           C
ATOM    697  OG  SER A  93      40.219  48.970  51.394  1.00 45.00           O
ATOM    698  C   SER A  93      39.767  49.032  54.284  1.00 45.00           C
ATOM    699  O   SER A  93      40.032  48.465  55.343  1.00 45.00           O
ATOM    700  N   SER A  94      40.289  50.235  53.968  1.00 41.07           N
ATOM    701  CA  SER A  94      41.285  50.883  54.776  1.00 41.07           C
ATOM    702  CB  SER A  94      41.812  52.183  54.149  1.00 41.07           C
ATOM    703  OG  SER A  94      42.539  51.896  52.964  1.00 41.07           O
ATOM    704  C   SER A  94      40.718  51.227  56.111  1.00 41.07           C
ATOM    705  O   SER A  94      41.448  51.270  57.099  1.00 41.07           O
ATOM    706  N   SER A  95      39.406  51.513  56.177  1.00 29.27           N
ATOM    707  CA  SER A  95      38.812  51.844  57.439  1.00 29.27           C
ATOM    708  CB  SER A  95      37.338  52.273  57.326  1.00 29.27           C
ATOM    709  OG  SER A  95      36.539  51.195  56.862  1.00 29.27           O
ATOM    710  C   SER A  95      38.878  50.645  58.333  1.00 29.27           C
ATOM    711  O   SER A  95      39.238  50.754  59.503  1.00 29.27           O
ATOM    712  N   VAL A  96      38.550  49.458  57.788  1.00 24.11           N
ATOM    713  CA  VAL A  96      38.530  48.252  58.565  1.00 24.11           C
ATOM    714  CB  VAL A  96      38.100  47.061  57.761  1.00 24.11           C
ATOM    715  CG1 VAL A  96      38.120  45.822  58.670  1.00 24.11           C
ATOM    716  CG2 VAL A  96      36.726  47.361  57.138  1.00 24.11           C
ATOM    717  C   VAL A  96      39.910  47.972  59.071  1.00 24.11           C
ATOM    718  O   VAL A  96      40.095  47.634  60.239  1.00 24.11           O
ATOM    719  N   GLU A  97      40.921  48.111  58.196  1.00 65.21           N
ATOM    720  CA  GLU A  97      42.270  47.826  58.584  1.00 65.21           C
ATOM    721  CB  GLU A  97      43.270  47.953  57.422  1.00 65.21           C
ATOM    722  CG  GLU A  97      44.732  47.772  57.842  1.00 65.21           C
ATOM    723  CD  GLU A  97      45.268  49.146  58.223  1.00 65.21           C
ATOM    724  OE1 GLU A  97      45.115  50.079  57.392  1.00 65.21           O
ATOM    725  OE2 GLU A  97      45.839  49.282  59.340  1.00 65.21           O
ATOM    726  C   GLU A  97      42.683  48.784  59.650  1.00 65.21           C
ATOM    727  O   GLU A  97      43.333  48.397  60.619  1.00 65.21           O
ATOM    728  N   HIS A  98      42.296  50.063  59.501  1.00 62.07           N
ATOM    729  CA  HIS A  98      42.701  51.080  60.426  1.00 62.07           C
ATOM    730  ND1 HIS A  98      42.387  54.923  60.688  1.00 62.07           N
ATOM    731  CG  HIS A  98      42.843  53.624  60.754  1.00 62.07           C
ATOM    732  CB  HIS A  98      42.196  52.480  60.019  1.00 62.07           C
ATOM    733  NE2 HIS A  98      44.187  54.952  61.992  1.00 62.07           N
ATOM    734  CD2 HIS A  98      43.944  53.661  61.555  1.00 62.07           C
ATOM    735  CE1 HIS A  98      43.226  55.674  61.445  1.00 62.07           C
ATOM    736  C   HIS A  98      42.133  50.755  61.768  1.00 62.07           C
ATOM    737  O   HIS A  98      42.820  50.864  62.782  1.00 62.07           O
ATOM    738  N   GLY A  99      40.863  50.312  61.801  1.00 16.72           N
ATOM    739  CA  GLY A  99      40.221  50.025  63.048  1.00 16.72           C
ATOM    740  C   GLY A  99      41.010  48.962  63.730  1.00 16.72           C
ATOM    741  O   GLY A  99      41.233  49.035  64.937  1.00 16.72           O
ATOM    742  N   GLN A 100      41.462  47.950  62.966  1.00 61.73           N
ATOM    743  CA  GLN A 100      42.221  46.882  63.546  1.00 61.73           C
ATOM    744  CB  GLN A 100      43.587  47.330  64.094  1.00 61.73           C
ATOM    745  CG  GLN A 100      44.555  47.777  63.004  1.00 61.73           C
ATOM    746  CD  GLN A 100      44.935  46.545  62.197  1.00 61.73           C
ATOM    747  OE1 GLN A 100      44.578  45.420  62.546  1.00 61.73           O
ATOM    748  NE2 GLN A 100      45.684  46.765  61.085  1.00 61.73           N
ATOM    749  C   GLN A 100      41.432  46.313  64.715  1.00 61.73           C
ATOM    750  O   GLN A 100      40.279  45.851  64.488  1.00 61.73           O
ATOM    751  OXT GLN A 100      41.971  46.333  65.851  1.00 61.73           O
TER
END
