# Supplementary material for: Effective Identification of Bacterial Type III Secretion Signals Using Joint Element Features
Source: PLoS One. 2013 Apr 4;8(4):e59754. doi: 10.1371/journal.pone.0059754 (PMC3617162; doi:10.1371/journal.pone.0059754)
Supplement: Zip file S1 — Predicted 3D structure of T3S and non-T3S signal sequences. (ZIP) [file pone.0059754.s017.zip › Supplemental_Zip_FileS1.Predicted_structure/Pos/model131.pdb]

HEADER protein
METHOD
METHOD    The models are generated by I-TASSER which combines the
METHOD    methods of threading, ab initio modeling and structural
METHOD    refinement. The procedure is fully automated.
METHOD
METHOD    Please cite following articles when you use the I-TASSER server:
METHOD 1. Ambrish Roy, Alper Kucukural, Yang Zhang. I-TASSER: a unified
METHOD    platform for automated protein structure and function prediction.
METHOD    Nature Protocols, vol 5, 725-738 (2010). 
METHOD 2. Yang Zhang. I-TASSER server for protein 3D structure prediction.
METHOD    BMC Bioinformatics, vol 9, 40 (2008).
METHOD
MODEL  1
REMARK PARENT N/A (Threading alignments from the templates are below the Z-score cut-off)
ATOM      1  N   ASP A   1      65.147  63.210  56.359  1.00 38.60           N
ATOM      2  CA  ASP A   1      64.415  62.370  55.387  1.00 38.60           C
ATOM      3  CB  ASP A   1      62.904  62.687  55.443  1.00 38.60           C
ATOM      4  CG  ASP A   1      62.128  61.649  54.637  1.00 38.60           C
ATOM      5  OD1 ASP A   1      62.726  60.594  54.297  1.00 38.60           O
ATOM      6  OD2 ASP A   1      60.923  61.894  54.359  1.00 38.60           O
ATOM      7  C   ASP A   1      64.900  62.644  54.001  1.00 38.60           C
ATOM      8  O   ASP A   1      65.360  63.745  53.698  1.00 38.60           O
ATOM      9  N   TYR A   2      64.822  61.628  53.120  1.00 84.47           N
ATOM     10  CA  TYR A   2      65.200  61.841  51.757  1.00 84.47           C
ATOM     11  CB  TYR A   2      65.760  60.588  51.060  1.00 84.47           C
ATOM     12  CG  TYR A   2      66.917  60.058  51.835  1.00 84.47           C
ATOM     13  CD1 TYR A   2      66.698  59.241  52.920  1.00 84.47           C
ATOM     14  CD2 TYR A   2      68.211  60.357  51.478  1.00 84.47           C
ATOM     15  CE1 TYR A   2      67.751  58.734  53.643  1.00 84.47           C
ATOM     16  CE2 TYR A   2      69.268  59.853  52.199  1.00 84.47           C
ATOM     17  CZ  TYR A   2      69.040  59.040  53.283  1.00 84.47           C
ATOM     18  OH  TYR A   2      70.126  58.523  54.021  1.00 84.47           O
ATOM     19  C   TYR A   2      63.892  62.139  51.089  1.00 84.47           C
ATOM     20  O   TYR A   2      63.244  61.276  50.505  1.00 84.47           O
ATOM     21  N   ILE A   3      63.532  63.424  51.168  1.00128.93           N
ATOM     22  CA  ILE A   3      62.374  64.184  50.786  1.00128.93           C
ATOM     23  CB  ILE A   3      62.428  65.585  51.312  1.00128.93           C
ATOM     24  CG2 ILE A   3      63.531  66.344  50.556  1.00128.93           C
ATOM     25  CG1 ILE A   3      61.045  66.239  51.220  1.00128.93           C
ATOM     26  CD1 ILE A   3      60.947  67.551  51.996  1.00128.93           C
ATOM     27  C   ILE A   3      62.187  64.260  49.301  1.00128.93           C
ATOM     28  O   ILE A   3      61.223  64.874  48.847  1.00128.93           O
ATOM     29  N   GLY A   4      63.129  63.714  48.509  1.00 77.18           N
ATOM     30  CA  GLY A   4      63.247  63.947  47.091  1.00 77.18           C
ATOM     31  C   GLY A   4      61.922  63.922  46.380  1.00 77.18           C
ATOM     32  O   GLY A   4      61.737  64.682  45.432  1.00 77.18           O
ATOM     33  N   ARG A   5      60.959  63.083  46.793  1.00215.56           N
ATOM     34  CA  ARG A   5      59.658  63.126  46.169  1.00215.56           C
ATOM     35  CB  ARG A   5      58.937  64.479  46.302  1.00215.56           C
ATOM     36  CG  ARG A   5      58.423  64.820  47.696  1.00215.56           C
ATOM     37  CD  ARG A   5      57.724  66.179  47.730  1.00215.56           C
ATOM     38  NE  ARG A   5      58.756  67.206  47.405  1.00215.56           N
ATOM     39  CZ  ARG A   5      59.388  67.868  48.415  1.00215.56           C
ATOM     40  NH1 ARG A   5      59.039  67.614  49.709  1.00215.56           N
ATOM     41  NH2 ARG A   5      60.359  68.786  48.138  1.00215.56           N
ATOM     42  C   ARG A   5      59.661  62.849  44.701  1.00215.56           C
ATOM     43  O   ARG A   5      59.633  63.769  43.883  1.00215.56           O
ATOM     44  N   CYS A   6      59.704  61.555  44.328  1.00 98.49           N
ATOM     45  CA  CYS A   6      59.531  61.220  42.949  1.00 98.49           C
ATOM     46  CB  CYS A   6      59.538  59.703  42.684  1.00 98.49           C
ATOM     47  SG  CYS A   6      59.323  59.292  40.927  1.00 98.49           S
ATOM     48  C   CYS A   6      58.189  61.752  42.565  1.00 98.49           C
ATOM     49  O   CYS A   6      57.153  61.255  43.014  1.00 98.49           O
ATOM     50  N   ILE A   7      58.180  62.796  41.712  1.00 48.85           N
ATOM     51  CA  ILE A   7      56.927  63.368  41.317  1.00 48.85           C
ATOM     52  CB  ILE A   7      56.775  64.819  41.694  1.00 48.85           C
ATOM     53  CG2 ILE A   7      56.771  64.921  43.227  1.00 48.85           C
ATOM     54  CG1 ILE A   7      57.855  65.674  41.015  1.00 48.85           C
ATOM     55  CD1 ILE A   7      57.606  67.177  41.133  1.00 48.85           C
ATOM     56  C   ILE A   7      56.826  63.260  39.834  1.00 48.85           C
ATOM     57  O   ILE A   7      57.760  63.598  39.110  1.00 48.85           O
ATOM     58  N   MET A   8      55.682  62.745  39.351  1.00 55.04           N
ATOM     59  CA  MET A   8      55.463  62.624  37.945  1.00 55.04           C
ATOM     60  CB  MET A   8      55.460  61.170  37.450  1.00 55.04           C
ATOM     61  CG  MET A   8      56.819  60.482  37.588  1.00 55.04           C
ATOM     62  SD  MET A   8      56.840  58.759  37.011  1.00 55.04           S
ATOM     63  CE  MET A   8      55.879  58.117  38.408  1.00 55.04           C
ATOM     64  C   MET A   8      54.115  63.189  37.676  1.00 55.04           C
ATOM     65  O   MET A   8      53.202  63.037  38.488  1.00 55.04           O
ATOM     66  N   SER A   9      53.969  63.908  36.548  1.00140.30           N
ATOM     67  CA  SER A   9      52.667  64.401  36.236  1.00140.30           C
ATOM     68  CB  SER A   9      52.581  65.931  36.319  1.00140.30           C
ATOM     69  OG  SER A   9      51.268  66.356  36.001  1.00140.30           O
ATOM     70  C   SER A   9      52.404  63.999  34.825  1.00140.30           C
ATOM     71  O   SER A   9      52.385  64.831  33.921  1.00140.30           O
ATOM     72  N   SER A  10      52.140  62.703  34.591  1.00 54.38           N
ATOM     73  CA  SER A  10      51.969  62.315  33.227  1.00 54.38           C
ATOM     74  CB  SER A  10      52.841  61.108  32.838  1.00 54.38           C
ATOM     75  OG  SER A  10      54.213  61.419  33.029  1.00 54.38           O
ATOM     76  C   SER A  10      50.545  61.925  33.029  1.00 54.38           C
ATOM     77  O   SER A  10      50.048  61.004  33.675  1.00 54.38           O
ATOM     78  N   SER A  11      49.836  62.630  32.126  1.00 84.74           N
ATOM     79  CA  SER A  11      48.478  62.250  31.873  1.00 84.74           C
ATOM     80  CB  SER A  11      47.623  63.368  31.248  1.00 84.74           C
ATOM     81  OG  SER A  11      47.482  64.444  32.162  1.00 84.74           O
ATOM     82  C   SER A  11      48.504  61.107  30.911  1.00 84.74           C
ATOM     83  O   SER A  11      49.154  61.178  29.868  1.00 84.74           O
ATOM     84  N   LEU A  12      47.797  60.008  31.248  1.00108.75           N
ATOM     85  CA  LEU A  12      47.728  58.888  30.354  1.00108.75           C
ATOM     86  CB  LEU A  12      48.582  57.674  30.764  1.00108.75           C
ATOM     87  CG  LEU A  12      50.097  57.865  30.562  1.00108.75           C
ATOM     88  CD1 LEU A  12      50.658  58.956  31.482  1.00108.75           C
ATOM     89  CD2 LEU A  12      50.850  56.530  30.686  1.00108.75           C
ATOM     90  C   LEU A  12      46.313  58.409  30.263  1.00108.75           C
ATOM     91  O   LEU A  12      45.703  58.025  31.257  1.00108.75           O
ATOM     92  N   SER A  13      45.759  58.420  29.037  1.00 92.32           N
ATOM     93  CA  SER A  13      44.450  57.901  28.746  1.00 92.32           C
ATOM     94  CB  SER A  13      44.334  56.385  28.982  1.00 92.32           C
ATOM     95  OG  SER A  13      45.169  55.687  28.072  1.00 92.32           O
ATOM     96  C   SER A  13      43.388  58.572  29.556  1.00 92.32           C
ATOM     97  O   SER A  13      42.336  57.983  29.800  1.00 92.32           O
ATOM     98  N   GLY A  14      43.605  59.827  29.983  1.00 27.25           N
ATOM     99  CA  GLY A  14      42.546  60.495  30.685  1.00 27.25           C
ATOM    100  C   GLY A  14      42.723  60.286  32.152  1.00 27.25           C
ATOM    101  O   GLY A  14      42.130  60.998  32.961  1.00 27.25           O
ATOM    102  N   ILE A  15      43.556  59.300  32.533  1.00124.39           N
ATOM    103  CA  ILE A  15      43.852  59.088  33.918  1.00124.39           C
ATOM    104  CB  ILE A  15      43.894  57.652  34.366  1.00124.39           C
ATOM    105  CG2 ILE A  15      42.480  57.074  34.225  1.00124.39           C
ATOM    106  CG1 ILE A  15      44.987  56.862  33.631  1.00124.39           C
ATOM    107  CD1 ILE A  15      45.288  55.504  34.261  1.00124.39           C
ATOM    108  C   ILE A  15      45.212  59.669  34.067  1.00124.39           C
ATOM    109  O   ILE A  15      45.943  59.765  33.083  1.00124.39           O
ATOM    110  N   THR A  16      45.574  60.144  35.273  1.00 62.20           N
ATOM    111  CA  THR A  16      46.836  60.819  35.346  1.00 62.20           C
ATOM    112  CB  THR A  16      46.684  62.292  35.592  1.00 62.20           C
ATOM    113  OG1 THR A  16      46.040  62.509  36.838  1.00 62.20           O
ATOM    114  CG2 THR A  16      45.850  62.909  34.456  1.00 62.20           C
ATOM    115  C   THR A  16      47.684  60.294  36.465  1.00 62.20           C
ATOM    116  O   THR A  16      47.185  59.702  37.421  1.00 62.20           O
ATOM    117  N   PHE A  17      49.017  60.508  36.327  1.00115.37           N
ATOM    118  CA  PHE A  17      50.032  60.206  37.309  1.00115.37           C
ATOM    119  CB  PHE A  17      51.404  59.825  36.711  1.00115.37           C
ATOM    120  CG  PHE A  17      51.424  58.472  36.086  1.00115.37           C
ATOM    121  CD1 PHE A  17      50.697  58.201  34.951  1.00115.37           C
ATOM    122  CD2 PHE A  17      52.229  57.484  36.611  1.00115.37           C
ATOM    123  CE1 PHE A  17      50.743  56.952  34.377  1.00115.37           C
ATOM    124  CE2 PHE A  17      52.282  56.234  36.040  1.00115.37           C
ATOM    125  CZ  PHE A  17      51.532  55.965  34.921  1.00115.37           C
ATOM    126  C   PHE A  17      50.329  61.515  38.000  1.00115.37           C
ATOM    127  O   PHE A  17      50.841  62.438  37.370  1.00115.37           O
ATOM    128  N   THR A  18      49.869  61.645  39.262  1.00153.58           N
ATOM    129  CA  THR A  18      49.971  62.720  40.225  1.00153.58           C
ATOM    130  CB  THR A  18      48.631  62.906  40.898  1.00153.58           C
ATOM    131  OG1 THR A  18      47.634  63.027  39.894  1.00153.58           O
ATOM    132  CG2 THR A  18      48.608  64.196  41.740  1.00153.58           C
ATOM    133  C   THR A  18      51.059  62.536  41.291  1.00153.58           C
ATOM    134  O   THR A  18      51.162  63.370  42.186  1.00153.58           O
ATOM    135  N   THR A  19      51.818  61.415  41.309  1.00123.31           N
ATOM    136  CA  THR A  19      52.634  60.933  42.420  1.00123.31           C
ATOM    137  CB  THR A  19      53.236  59.590  42.145  1.00123.31           C
ATOM    138  OG1 THR A  19      54.035  59.639  40.973  1.00123.31           O
ATOM    139  CG2 THR A  19      52.094  58.577  41.975  1.00123.31           C
ATOM    140  C   THR A  19      53.724  61.795  43.009  1.00123.31           C
ATOM    141  O   THR A  19      54.467  62.482  42.314  1.00123.31           O
ATOM    142  N   PHE A  20      53.712  61.810  44.372  1.00156.49           N
ATOM    143  CA  PHE A  20      54.544  62.412  45.399  1.00156.49           C
ATOM    144  CB  PHE A  20      53.692  62.885  46.586  1.00156.49           C
ATOM    145  CG  PHE A  20      52.545  63.629  45.996  1.00156.49           C
ATOM    146  CD1 PHE A  20      52.737  64.777  45.264  1.00156.49           C
ATOM    147  CD2 PHE A  20      51.261  63.174  46.199  1.00156.49           C
ATOM    148  CE1 PHE A  20      51.663  65.448  44.729  1.00156.49           C
ATOM    149  CE2 PHE A  20      50.184  63.843  45.668  1.00156.49           C
ATOM    150  CZ  PHE A  20      50.385  64.983  44.929  1.00156.49           C
ATOM    151  C   PHE A  20      55.676  61.578  46.007  1.00156.49           C
ATOM    152  O   PHE A  20      56.530  62.145  46.685  1.00156.49           O
ATOM    153  N   LEU A  21      55.682  60.228  45.884  1.00148.66           N
ATOM    154  CA  LEU A  21      56.454  59.321  46.729  1.00148.66           C
ATOM    155  CB  LEU A  21      56.188  57.843  46.391  1.00148.66           C
ATOM    156  CG  LEU A  21      54.702  57.440  46.439  1.00148.66           C
ATOM    157  CD1 LEU A  21      53.909  58.101  45.303  1.00148.66           C
ATOM    158  CD2 LEU A  21      54.535  55.913  46.458  1.00148.66           C
ATOM    159  C   LEU A  21      57.958  59.457  46.780  1.00148.66           C
ATOM    160  O   LEU A  21      58.645  59.521  45.763  1.00148.66           O
ATOM    161  N   THR A  22      58.500  59.508  48.026  1.00 86.17           N
ATOM    162  CA  THR A  22      59.914  59.465  48.325  1.00 86.17           C
ATOM    163  CB  THR A  22      60.270  59.994  49.687  1.00 86.17           C
ATOM    164  OG1 THR A  22      59.705  59.179  50.699  1.00 86.17           O
ATOM    165  CG2 THR A  22      59.743  61.435  49.816  1.00 86.17           C
ATOM    166  C   THR A  22      60.384  58.031  48.241  1.00 86.17           C
ATOM    167  O   THR A  22      61.544  57.757  47.939  1.00 86.17           O
ATOM    168  N   ASN A  23      59.476  57.082  48.562  1.00114.67           N
ATOM    169  CA  ASN A  23      59.686  55.657  48.582  1.00114.67           C
ATOM    170  CB  ASN A  23      60.200  55.069  47.253  1.00114.67           C
ATOM    171  CG  ASN A  23      59.005  54.869  46.329  1.00114.67           C
ATOM    172  OD1 ASN A  23      58.443  55.815  45.780  1.00114.67           O
ATOM    173  ND2 ASN A  23      58.602  53.583  46.148  1.00114.67           N
ATOM    174  C   ASN A  23      60.638  55.253  49.666  1.00114.67           C
ATOM    175  O   ASN A  23      60.926  54.067  49.818  1.00114.67           O
ATOM    176  N   ASN A  24      61.102  56.199  50.501  1.00 66.19           N
ATOM    177  CA  ASN A  24      62.004  55.827  51.553  1.00 66.19           C
ATOM    178  CB  ASN A  24      62.768  57.012  52.164  1.00 66.19           C
ATOM    179  CG  ASN A  24      63.840  57.393  51.153  1.00 66.19           C
ATOM    180  OD1 ASN A  24      64.740  56.607  50.859  1.00 66.19           O
ATOM    181  ND2 ASN A  24      63.731  58.622  50.584  1.00 66.19           N
ATOM    182  C   ASN A  24      61.198  55.141  52.605  1.00 66.19           C
ATOM    183  O   ASN A  24      60.033  55.465  52.824  1.00 66.19           O
ATOM    184  N   HIS A  25      61.833  54.191  53.314  1.00 63.05           N
ATOM    185  CA  HIS A  25      61.150  53.308  54.214  1.00 63.05           C
ATOM    186  ND1 HIS A  25      60.778  50.116  54.714  1.00 63.05           N
ATOM    187  CG  HIS A  25      61.347  51.124  55.460  1.00 63.05           C
ATOM    188  CB  HIS A  25      62.093  52.277  54.857  1.00 63.05           C
ATOM    189  NE2 HIS A  25      60.349  49.647  56.843  1.00 63.05           N
ATOM    190  CD2 HIS A  25      61.076  50.821  56.760  1.00 63.05           C
ATOM    191  CE1 HIS A  25      60.194  49.261  55.590  1.00 63.05           C
ATOM    192  C   HIS A  25      60.447  54.061  55.308  1.00 63.05           C
ATOM    193  O   HIS A  25      59.367  53.660  55.735  1.00 63.05           O
ATOM    194  N   ALA A  26      61.062  55.138  55.827  1.00 50.76           N
ATOM    195  CA  ALA A  26      60.521  55.926  56.909  1.00 50.76           C
ATOM    196  CB  ALA A  26      61.535  56.943  57.461  1.00 50.76           C
ATOM    197  C   ALA A  26      59.278  56.703  56.544  1.00 50.76           C
ATOM    198  O   ALA A  26      58.366  56.822  57.360  1.00 50.76           O
ATOM    199  N   SER A  27      59.209  57.260  55.317  1.00 77.97           N
ATOM    200  CA  SER A  27      58.188  58.208  54.931  1.00 77.97           C
ATOM    201  CB  SER A  27      58.488  58.878  53.582  1.00 77.97           C
ATOM    202  OG  SER A  27      58.353  57.915  52.548  1.00 77.97           O
ATOM    203  C   SER A  27      56.806  57.625  54.781  1.00 77.97           C
ATOM    204  O   SER A  27      55.843  58.378  54.642  1.00 77.97           O
ATOM    205  N   TRP A  28      56.651  56.292  54.840  1.00118.46           N
ATOM    206  CA  TRP A  28      55.443  55.646  54.402  1.00118.46           C
ATOM    207  CB  TRP A  28      55.615  54.125  54.283  1.00118.46           C
ATOM    208  CG  TRP A  28      56.539  53.835  53.124  1.00118.46           C
ATOM    209  CD2 TRP A  28      56.142  53.987  51.752  1.00118.46           C
ATOM    210  CD1 TRP A  28      57.857  53.484  53.109  1.00118.46           C
ATOM    211  NE1 TRP A  28      58.312  53.425  51.811  1.00118.46           N
ATOM    212  CE2 TRP A  28      57.266  53.733  50.964  1.00118.46           C
ATOM    213  CE3 TRP A  28      54.943  54.325  51.193  1.00118.46           C
ATOM    214  CZ2 TRP A  28      57.204  53.804  49.600  1.00118.46           C
ATOM    215  CZ3 TRP A  28      54.881  54.388  49.818  1.00118.46           C
ATOM    216  CH2 TRP A  28      55.991  54.135  49.036  1.00118.46           C
ATOM    217  C   TRP A  28      54.150  55.990  55.102  1.00118.46           C
ATOM    218  O   TRP A  28      53.136  56.106  54.415  1.00118.46           O
ATOM    219  N   ASN A  29      54.074  56.143  56.442  1.00107.57           N
ATOM    220  CA  ASN A  29      52.748  56.391  56.959  1.00107.57           C
ATOM    221  CB  ASN A  29      52.620  56.403  58.499  1.00107.57           C
ATOM    222  CG  ASN A  29      53.166  57.682  59.111  1.00107.57           C
ATOM    223  OD1 ASN A  29      54.244  58.168  58.780  1.00107.57           O
ATOM    224  ND2 ASN A  29      52.365  58.261  60.046  1.00107.57           N
ATOM    225  C   ASN A  29      52.246  57.712  56.454  1.00107.57           C
ATOM    226  O   ASN A  29      51.109  57.826  55.997  1.00107.57           O
ATOM    227  N   ARG A  30      53.110  58.740  56.491  1.00130.97           N
ATOM    228  CA  ARG A  30      52.752  60.075  56.106  1.00130.97           C
ATOM    229  CB  ARG A  30      53.971  61.009  56.195  1.00130.97           C
ATOM    230  CG  ARG A  30      53.784  62.374  55.540  1.00130.97           C
ATOM    231  CD  ARG A  30      55.108  63.119  55.346  1.00130.97           C
ATOM    232  NE  ARG A  30      55.774  62.568  54.129  1.00130.97           N
ATOM    233  CZ  ARG A  30      57.128  62.667  53.969  1.00130.97           C
ATOM    234  NH1 ARG A  30      57.902  63.225  54.945  1.00130.97           N
ATOM    235  NH2 ARG A  30      57.716  62.200  52.830  1.00130.97           N
ATOM    236  C   ARG A  30      52.317  60.077  54.673  1.00130.97           C
ATOM    237  O   ARG A  30      51.273  60.638  54.344  1.00130.97           O
ATOM    238  N   LEU A  31      53.091  59.424  53.784  1.00 74.86           N
ATOM    239  CA  LEU A  31      52.757  59.457  52.389  1.00 74.86           C
ATOM    240  CB  LEU A  31      53.773  58.774  51.461  1.00 74.86           C
ATOM    241  CG  LEU A  31      55.101  59.537  51.327  1.00 74.86           C
ATOM    242  CD1 LEU A  31      55.908  59.003  50.137  1.00 74.86           C
ATOM    243  CD2 LEU A  31      54.889  61.057  51.267  1.00 74.86           C
ATOM    244  C   LEU A  31      51.436  58.793  52.153  1.00 74.86           C
ATOM    245  O   LEU A  31      50.613  59.293  51.389  1.00 74.86           O
ATOM    246  N   THR A  32      51.182  57.652  52.814  1.00 61.45           N
ATOM    247  CA  THR A  32      49.951  56.939  52.594  1.00 61.45           C
ATOM    248  CB  THR A  32      49.892  55.634  53.342  1.00 61.45           C
ATOM    249  OG1 THR A  32      50.022  55.852  54.739  1.00 61.45           O
ATOM    250  CG2 THR A  32      51.031  54.729  52.838  1.00 61.45           C
ATOM    251  C   THR A  32      48.808  57.806  53.024  1.00 61.45           C
ATOM    252  O   THR A  32      47.717  57.729  52.460  1.00 61.45           O
ATOM    253  N   ARG A  33      49.030  58.640  54.057  1.00151.80           N
ATOM    254  CA  ARG A  33      48.030  59.536  54.566  1.00151.80           C
ATOM    255  CB  ARG A  33      48.473  60.221  55.866  1.00151.80           C
ATOM    256  CG  ARG A  33      48.758  59.189  56.960  1.00151.80           C
ATOM    257  CD  ARG A  33      48.782  59.767  58.370  1.00151.80           C
ATOM    258  NE  ARG A  33      47.363  60.017  58.741  1.00151.80           N
ATOM    259  CZ  ARG A  33      47.035  60.314  60.031  1.00151.80           C
ATOM    260  NH1 ARG A  33      48.019  60.410  60.972  1.00151.80           N
ATOM    261  NH2 ARG A  33      45.729  60.512  60.377  1.00151.80           N
ATOM    262  C   ARG A  33      47.717  60.553  53.503  1.00151.80           C
ATOM    263  O   ARG A  33      46.626  61.120  53.482  1.00151.80           O
ATOM    264  N   ASN A  34      48.688  60.857  52.617  1.00109.99           N
ATOM    265  CA  ASN A  34      48.420  61.729  51.502  1.00109.99           C
ATOM    266  CB  ASN A  34      49.464  62.856  51.330  1.00109.99           C
ATOM    267  CG  ASN A  34      50.875  62.282  51.217  1.00109.99           C
ATOM    268  OD1 ASN A  34      51.326  61.800  50.180  1.00109.99           O
ATOM    269  ND2 ASN A  34      51.624  62.364  52.349  1.00109.99           N
ATOM    270  C   ASN A  34      48.407  60.855  50.273  1.00109.99           C
ATOM    271  O   ASN A  34      47.830  59.767  50.300  1.00109.99           O
ATOM    272  N   LEU A  35      48.966  61.354  49.144  1.00167.31           N
ATOM    273  CA  LEU A  35      49.177  60.582  47.944  1.00167.31           C
ATOM    274  CB  LEU A  35      50.374  59.610  48.128  1.00167.31           C
ATOM    275  CG  LEU A  35      51.043  59.009  46.864  1.00167.31           C
ATOM    276  CD1 LEU A  35      50.161  58.024  46.086  1.00167.31           C
ATOM    277  CD2 LEU A  35      51.620  60.124  45.978  1.00167.31           C
ATOM    278  C   LEU A  35      47.927  59.829  47.563  1.00167.31           C
ATOM    279  O   LEU A  35      47.904  58.601  47.505  1.00167.31           O
ATOM    280  N   TYR A  36      46.830  60.553  47.277  1.00 93.17           N
ATOM    281  CA  TYR A  36      45.594  59.875  46.984  1.00 93.17           C
ATOM    282  CB  TYR A  36      44.402  60.704  47.500  1.00 93.17           C
ATOM    283  CG  TYR A  36      43.126  59.949  47.372  1.00 93.17           C
ATOM    284  CD1 TYR A  36      42.731  59.099  48.378  1.00 93.17           C
ATOM    285  CD2 TYR A  36      42.323  60.097  46.265  1.00 93.17           C
ATOM    286  CE1 TYR A  36      41.552  58.399  48.282  1.00 93.17           C
ATOM    287  CE2 TYR A  36      41.143  59.399  46.163  1.00 93.17           C
ATOM    288  CZ  TYR A  36      40.756  58.549  47.172  1.00 93.17           C
ATOM    289  OH  TYR A  36      39.545  57.833  47.072  1.00 93.17           O
ATOM    290  C   TYR A  36      45.486  59.814  45.486  1.00 93.17           C
ATOM    291  O   TYR A  36      44.732  60.585  44.896  1.00 93.17           O
ATOM    292  N   ILE A  37      46.180  58.840  44.843  1.00 75.50           N
ATOM    293  CA  ILE A  37      46.250  58.762  43.406  1.00 75.50           C
ATOM    294  CB  ILE A  37      47.668  58.780  42.918  1.00 75.50           C
ATOM    295  CG2 ILE A  37      47.669  58.614  41.392  1.00 75.50           C
ATOM    296  CG1 ILE A  37      48.348  60.077  43.391  1.00 75.50           C
ATOM    297  CD1 ILE A  37      49.867  60.080  43.214  1.00 75.50           C
ATOM    298  C   ILE A  37      45.598  57.497  42.934  1.00 75.50           C
ATOM    299  O   ILE A  37      45.678  56.462  43.592  1.00 75.50           O
ATOM    300  N   SER A  38      44.953  57.541  41.745  1.00 78.47           N
ATOM    301  CA  SER A  38      44.124  56.423  41.383  1.00 78.47           C
ATOM    302  CB  SER A  38      42.690  56.837  41.002  1.00 78.47           C
ATOM    303  OG  SER A  38      42.709  57.640  39.831  1.00 78.47           O
ATOM    304  C   SER A  38      44.640  55.574  40.257  1.00 78.47           C
ATOM    305  O   SER A  38      44.842  56.027  39.131  1.00 78.47           O
ATOM    306  N   ASN A  39      44.847  54.283  40.595  1.00147.08           N
ATOM    307  CA  ASN A  39      45.125  53.158  39.737  1.00147.08           C
ATOM    308  CB  ASN A  39      43.926  52.835  38.821  1.00147.08           C
ATOM    309  CG  ASN A  39      43.939  51.353  38.465  1.00147.08           C
ATOM    310  OD1 ASN A  39      43.385  50.541  39.206  1.00147.08           O
ATOM    311  ND2 ASN A  39      44.554  50.986  37.310  1.00147.08           N
ATOM    312  C   ASN A  39      46.343  53.371  38.891  1.00147.08           C
ATOM    313  O   ASN A  39      46.442  52.791  37.810  1.00147.08           O
ATOM    314  N   THR A  40      47.245  54.295  39.265  1.00197.90           N
ATOM    315  CA  THR A  40      48.422  54.424  38.447  1.00197.90           C
ATOM    316  CB  THR A  40      48.786  55.875  38.328  1.00197.90           C
ATOM    317  OG1 THR A  40      49.944  56.034  37.527  1.00197.90           O
ATOM    318  CG2 THR A  40      48.960  56.484  39.732  1.00197.90           C
ATOM    319  C   THR A  40      49.666  53.610  38.809  1.00197.90           C
ATOM    320  O   THR A  40      49.995  52.599  38.187  1.00197.90           O
ATOM    321  N   ASP A  41      50.309  54.008  39.936  1.00127.79           N
ATOM    322  CA  ASP A  41      51.670  53.700  40.342  1.00127.79           C
ATOM    323  CB  ASP A  41      52.248  54.734  41.321  1.00127.79           C
ATOM    324  CG  ASP A  41      52.531  56.002  40.527  1.00127.79           C
ATOM    325  OD1 ASP A  41      51.693  56.355  39.656  1.00127.79           O
ATOM    326  OD2 ASP A  41      53.600  56.624  40.766  1.00127.79           O
ATOM    327  C   ASP A  41      51.994  52.353  40.903  1.00127.79           C
ATOM    328  O   ASP A  41      53.171  51.992  40.929  1.00127.79           O
ATOM    329  N   ILE A  42      51.006  51.581  41.371  1.00198.19           N
ATOM    330  CA  ILE A  42      51.262  50.371  42.111  1.00198.19           C
ATOM    331  CB  ILE A  42      50.038  49.545  42.322  1.00198.19           C
ATOM    332  CG2 ILE A  42      49.090  50.316  43.253  1.00198.19           C
ATOM    333  CG1 ILE A  42      49.456  49.119  40.958  1.00198.19           C
ATOM    334  CD1 ILE A  42      48.873  50.246  40.105  1.00198.19           C
ATOM    335  C   ILE A  42      52.197  49.474  41.366  1.00198.19           C
ATOM    336  O   ILE A  42      52.976  48.748  41.980  1.00198.19           O
ATOM    337  N   VAL A  43      52.098  49.459  40.029  1.00131.48           N
ATOM    338  CA  VAL A  43      52.935  48.653  39.189  1.00131.48           C
ATOM    339  CB  VAL A  43      52.663  48.951  37.748  1.00131.48           C
ATOM    340  CG1 VAL A  43      53.668  48.196  36.872  1.00131.48           C
ATOM    341  CG2 VAL A  43      51.191  48.631  37.465  1.00131.48           C
ATOM    342  C   VAL A  43      54.371  49.015  39.419  1.00131.48           C
ATOM    343  O   VAL A  43      55.223  48.143  39.583  1.00131.48           O
ATOM    344  N   ASP A  44      54.684  50.323  39.409  1.00 87.44           N
ATOM    345  CA  ASP A  44      56.042  50.768  39.570  1.00 87.44           C
ATOM    346  CB  ASP A  44      56.287  52.231  39.180  1.00 87.44           C
ATOM    347  CG  ASP A  44      57.793  52.343  38.979  1.00 87.44           C
ATOM    348  OD1 ASP A  44      58.415  51.302  38.638  1.00 87.44           O
ATOM    349  OD2 ASP A  44      58.343  53.463  39.151  1.00 87.44           O
ATOM    350  C   ASP A  44      56.498  50.595  40.989  1.00 87.44           C
ATOM    351  O   ASP A  44      57.688  50.438  41.253  1.00 87.44           O
ATOM    352  N   GLU A  45      55.554  50.686  41.943  1.00124.54           N
ATOM    353  CA  GLU A  45      55.794  50.555  43.354  1.00124.54           C
ATOM    354  CB  GLU A  45      54.458  50.708  44.105  1.00124.54           C
ATOM    355  CG  GLU A  45      54.492  50.432  45.605  1.00124.54           C
ATOM    356  CD  GLU A  45      54.974  51.673  46.340  1.00124.54           C
ATOM    357  OE1 GLU A  45      55.891  52.361  45.821  1.00124.54           O
ATOM    358  OE2 GLU A  45      54.441  51.931  47.452  1.00124.54           O
ATOM    359  C   GLU A  45      56.330  49.180  43.624  1.00124.54           C
ATOM    360  O   GLU A  45      57.302  49.027  44.362  1.00124.54           O
ATOM    361  N   VAL A  46      55.697  48.140  43.038  1.00100.50           N
ATOM    362  CA  VAL A  46      56.144  46.785  43.223  1.00100.50           C
ATOM    363  CB  VAL A  46      55.197  45.750  42.685  1.00100.50           C
ATOM    364  CG1 VAL A  46      55.073  45.911  41.161  1.00100.50           C
ATOM    365  CG2 VAL A  46      55.711  44.363  43.117  1.00100.50           C
ATOM    366  C   VAL A  46      57.463  46.598  42.544  1.00100.50           C
ATOM    367  O   VAL A  46      58.345  45.918  43.065  1.00100.50           O
ATOM    368  N   GLN A  47      57.632  47.201  41.350  1.00 55.61           N
ATOM    369  CA  GLN A  47      58.870  47.055  40.637  1.00 55.61           C
ATOM    370  CB  GLN A  47      58.906  47.814  39.299  1.00 55.61           C
ATOM    371  CG  GLN A  47      57.924  47.283  38.256  1.00 55.61           C
ATOM    372  CD  GLN A  47      58.114  48.101  36.986  1.00 55.61           C
ATOM    373  OE1 GLN A  47      57.171  48.345  36.235  1.00 55.61           O
ATOM    374  NE2 GLN A  47      59.378  48.532  36.732  1.00 55.61           N
ATOM    375  C   GLN A  47      59.949  47.636  41.493  1.00 55.61           C
ATOM    376  O   GLN A  47      61.059  47.111  41.549  1.00 55.61           O
ATOM    377  N   LEU A  48      59.629  48.742  42.190  1.00104.92           N
ATOM    378  CA  LEU A  48      60.559  49.449  43.024  1.00104.92           C
ATOM    379  CB  LEU A  48      59.931  50.716  43.648  1.00104.92           C
ATOM    380  CG  LEU A  48      60.862  51.565  44.542  1.00104.92           C
ATOM    381  CD1 LEU A  48      61.190  50.877  45.876  1.00104.92           C
ATOM    382  CD2 LEU A  48      62.117  52.000  43.770  1.00104.92           C
ATOM    383  C   LEU A  48      61.002  48.525  44.118  1.00104.92           C
ATOM    384  O   LEU A  48      62.173  48.528  44.488  1.00104.92           O
ATOM    385  N   LYS A  49      60.087  47.701  44.668  1.00 94.41           N
ATOM    386  CA  LYS A  49      60.474  46.794  45.713  1.00 94.41           C
ATOM    387  CB  LYS A  49      59.339  45.873  46.194  1.00 94.41           C
ATOM    388  CG  LYS A  49      58.476  46.449  47.315  1.00 94.41           C
ATOM    389  CD  LYS A  49      57.633  47.659  46.931  1.00 94.41           C
ATOM    390  CE  LYS A  49      56.809  48.166  48.112  1.00 94.41           C
ATOM    391  NZ  LYS A  49      56.167  49.442  47.761  1.00 94.41           N
ATOM    392  C   LYS A  49      61.534  45.882  45.188  1.00 94.41           C
ATOM    393  O   LYS A  49      62.524  45.624  45.869  1.00 94.41           O
ATOM    394  N   ALA A  50      61.346  45.356  43.964  1.00 30.51           N
ATOM    395  CA  ALA A  50      62.298  44.433  43.418  1.00 30.51           C
ATOM    396  CB  ALA A  50      61.856  43.866  42.057  1.00 30.51           C
ATOM    397  C   ALA A  50      63.618  45.115  43.209  1.00 30.51           C
ATOM    398  O   ALA A  50      64.662  44.584  43.583  1.00 30.51           O
ATOM    399  N   ARG A  51      63.601  46.328  42.622  1.00 53.15           N
ATOM    400  CA  ARG A  51      64.805  47.043  42.298  1.00 53.15           C
ATOM    401  CB  ARG A  51      64.524  48.350  41.532  1.00 53.15           C
ATOM    402  CG  ARG A  51      63.883  48.126  40.159  1.00 53.15           C
ATOM    403  CD  ARG A  51      63.610  49.418  39.383  1.00 53.15           C
ATOM    404  NE  ARG A  51      62.618  50.213  40.161  1.00 53.15           N
ATOM    405  CZ  ARG A  51      61.446  50.618  39.587  1.00 53.15           C
ATOM    406  NH1 ARG A  51      61.171  50.303  38.287  1.00 53.15           N
ATOM    407  NH2 ARG A  51      60.549  51.345  40.313  1.00 53.15           N
ATOM    408  C   ARG A  51      65.533  47.393  43.561  1.00 53.15           C
ATOM    409  O   ARG A  51      66.760  47.317  43.621  1.00 53.15           O
ATOM    410  N   THR A  52      64.765  47.802  44.589  1.00143.43           N
ATOM    411  CA  THR A  52      65.199  48.227  45.891  1.00143.43           C
ATOM    412  CB  THR A  52      64.155  49.011  46.634  1.00143.43           C
ATOM    413  OG1 THR A  52      64.741  49.658  47.753  1.00143.43           O
ATOM    414  CG2 THR A  52      63.027  48.072  47.086  1.00143.43           C
ATOM    415  C   THR A  52      65.636  47.046  46.711  1.00143.43           C
ATOM    416  O   THR A  52      66.209  47.218  47.785  1.00143.43           O
ATOM    417  N   GLN A  53      65.297  45.817  46.265  1.00 77.50           N
ATOM    418  CA  GLN A  53      65.669  44.594  46.925  1.00 77.50           C
ATOM    419  CB  GLN A  53      67.169  44.253  46.832  1.00 77.50           C
ATOM    420  CG  GLN A  53      68.087  45.231  47.563  1.00 77.50           C
ATOM    421  CD  GLN A  53      69.515  44.752  47.368  1.00 77.50           C
ATOM    422  OE1 GLN A  53      70.221  45.211  46.473  1.00 77.50           O
ATOM    423  NE2 GLN A  53      69.953  43.793  48.229  1.00 77.50           N
ATOM    424  C   GLN A  53      65.253  44.590  48.364  1.00 77.50           C
ATOM    425  O   GLN A  53      66.070  44.409  49.265  1.00 77.50           O
ATOM    426  N   GLN A  54      63.941  44.786  48.588  1.00 88.06           N
ATOM    427  CA  GLN A  54      63.304  44.695  49.871  1.00 88.06           C
ATOM    428  CB  GLN A  54      63.650  43.377  50.590  1.00 88.06           C
ATOM    429  CG  GLN A  54      62.780  43.086  51.812  1.00 88.06           C
ATOM    430  CD  GLN A  54      61.444  42.557  51.305  1.00 88.06           C
ATOM    431  OE1 GLN A  54      60.410  42.732  51.947  1.00 88.06           O
ATOM    432  NE2 GLN A  54      61.464  41.885  50.123  1.00 88.06           N
ATOM    433  C   GLN A  54      63.685  45.829  50.777  1.00 88.06           C
ATOM    434  O   GLN A  54      63.282  45.839  51.939  1.00 88.06           O
ATOM    435  N   ARG A  55      64.388  46.858  50.263  1.00126.49           N
ATOM    436  CA  ARG A  55      64.745  47.985  51.086  1.00126.49           C
ATOM    437  CB  ARG A  55      65.548  49.070  50.353  1.00126.49           C
ATOM    438  CG  ARG A  55      65.909  50.250  51.259  1.00126.49           C
ATOM    439  CD  ARG A  55      66.394  51.483  50.497  1.00126.49           C
ATOM    440  NE  ARG A  55      65.283  51.898  49.595  1.00126.49           N
ATOM    441  CZ  ARG A  55      65.206  53.176  49.123  1.00126.49           C
ATOM    442  NH1 ARG A  55      66.126  54.112  49.505  1.00126.49           N
ATOM    443  NH2 ARG A  55      64.201  53.512  48.263  1.00126.49           N
ATOM    444  C   ARG A  55      63.456  48.600  51.512  1.00126.49           C
ATOM    445  O   ARG A  55      63.356  49.202  52.581  1.00126.49           O
ATOM    446  N   HIS A  56      62.456  48.533  50.617  1.00 76.84           N
ATOM    447  CA  HIS A  56      61.119  48.872  50.985  1.00 76.84           C
ATOM    448  ND1 HIS A  56      58.019  50.619  49.550  1.00 76.84           N
ATOM    449  CG  HIS A  56      58.977  50.078  50.379  1.00 76.84           C
ATOM    450  CB  HIS A  56      60.364  49.710  49.938  1.00 76.84           C
ATOM    451  NE2 HIS A  56      57.086  50.435  51.561  1.00 76.84           N
ATOM    452  CD2 HIS A  56      58.390  49.975  51.603  1.00 76.84           C
ATOM    453  CE1 HIS A  56      56.909  50.810  50.307  1.00 76.84           C
ATOM    454  C   HIS A  56      60.456  47.538  51.029  1.00 76.84           C
ATOM    455  O   HIS A  56      60.496  46.783  50.060  1.00 76.84           O
ATOM    456  N   HIS A  57      59.839  47.213  52.172  1.00 83.82           N
ATOM    457  CA  HIS A  57      59.225  45.939  52.379  1.00 83.82           C
ATOM    458  ND1 HIS A  57      57.045  43.916  54.134  1.00 83.82           N
ATOM    459  CG  HIS A  57      58.348  44.351  54.214  1.00 83.82           C
ATOM    460  CB  HIS A  57      58.799  45.739  53.851  1.00 83.82           C
ATOM    461  NE2 HIS A  57      58.239  42.205  54.903  1.00 83.82           N
ATOM    462  CD2 HIS A  57      59.064  43.295  54.685  1.00 83.82           C
ATOM    463  CE1 HIS A  57      57.037  42.625  54.559  1.00 83.82           C
ATOM    464  C   HIS A  57      58.017  45.838  51.490  1.00 83.82           C
ATOM    465  O   HIS A  57      57.609  46.786  50.825  1.00 83.82           O
ATOM    466  N   ARG A  58      57.426  44.637  51.514  1.00261.25           N
ATOM    467  CA  ARG A  58      56.306  44.057  50.826  1.00261.25           C
ATOM    468  CB  ARG A  58      56.131  42.569  51.156  1.00261.25           C
ATOM    469  CG  ARG A  58      57.160  41.650  50.506  1.00261.25           C
ATOM    470  CD  ARG A  58      56.653  41.073  49.185  1.00261.25           C
ATOM    471  NE  ARG A  58      55.309  40.502  49.476  1.00261.25           N
ATOM    472  CZ  ARG A  58      54.334  40.528  48.522  1.00261.25           C
ATOM    473  NH1 ARG A  58      54.614  40.989  47.269  1.00261.25           N
ATOM    474  NH2 ARG A  58      53.072  40.113  48.831  1.00261.25           N
ATOM    475  C   ARG A  58      55.033  44.723  51.265  1.00261.25           C
ATOM    476  O   ARG A  58      53.953  44.172  51.060  1.00261.25           O
ATOM    477  N   ILE A  59      55.130  45.896  51.922  1.00153.00           N
ATOM    478  CA  ILE A  59      54.063  46.586  52.603  1.00153.00           C
ATOM    479  CB  ILE A  59      54.424  48.030  52.826  1.00153.00           C
ATOM    480  CG2 ILE A  59      53.201  48.771  53.383  1.00153.00           C
ATOM    481  CG1 ILE A  59      55.665  48.134  53.727  1.00153.00           C
ATOM    482  CD1 ILE A  59      55.468  47.515  55.109  1.00153.00           C
ATOM    483  C   ILE A  59      52.795  46.542  51.794  1.00153.00           C
ATOM    484  O   ILE A  59      51.723  46.421  52.390  1.00153.00           O
ATOM    485  N   PHE A  60      52.833  46.693  50.452  1.00141.11           N
ATOM    486  CA  PHE A  60      51.619  46.365  49.749  1.00141.11           C
ATOM    487  CB  PHE A  60      51.381  47.129  48.422  1.00141.11           C
ATOM    488  CG  PHE A  60      51.276  48.602  48.670  1.00141.11           C
ATOM    489  CD1 PHE A  60      50.390  49.109  49.591  1.00141.11           C
ATOM    490  CD2 PHE A  60      52.025  49.491  47.933  1.00141.11           C
ATOM    491  CE1 PHE A  60      50.286  50.464  49.809  1.00141.11           C
ATOM    492  CE2 PHE A  60      51.926  50.848  48.142  1.00141.11           C
ATOM    493  CZ  PHE A  60      51.059  51.339  49.085  1.00141.11           C
ATOM    494  C   PHE A  60      51.814  44.910  49.407  1.00141.11           C
ATOM    495  O   PHE A  60      52.669  44.565  48.594  1.00141.11           O
ATOM    496  N   PRO A  61      51.057  44.047  50.037  1.00120.55           N
ATOM    497  CA  PRO A  61      51.198  42.611  49.959  1.00120.55           C
ATOM    498  CD  PRO A  61      50.167  44.450  51.113  1.00120.55           C
ATOM    499  CB  PRO A  61      50.623  42.083  51.272  1.00120.55           C
ATOM    500  CG  PRO A  61      49.570  43.139  51.650  1.00120.55           C
ATOM    501  C   PRO A  61      50.412  42.054  48.825  1.00120.55           C
ATOM    502  O   PRO A  61      49.966  42.819  47.970  1.00120.55           O
ATOM    503  N   GLU A  62      50.310  40.705  48.774  1.00132.72           N
ATOM    504  CA  GLU A  62      49.331  40.105  47.920  1.00132.72           C
ATOM    505  CB  GLU A  62      49.455  38.582  47.749  1.00132.72           C
ATOM    506  CG  GLU A  62      50.363  38.160  46.586  1.00132.72           C
ATOM    507  CD  GLU A  62      51.662  38.948  46.624  1.00132.72           C
ATOM    508  OE1 GLU A  62      51.605  40.181  46.371  1.00132.72           O
ATOM    509  OE2 GLU A  62      52.727  38.329  46.887  1.00132.72           O
ATOM    510  C   GLU A  62      48.031  40.450  48.569  1.00132.72           C
ATOM    511  O   GLU A  62      47.864  40.370  49.785  1.00132.72           O
ATOM    512  N   ILE A  63      47.101  40.897  47.722  1.00136.96           N
ATOM    513  CA  ILE A  63      45.863  41.534  48.045  1.00136.96           C
ATOM    514  CB  ILE A  63      45.428  42.395  46.902  1.00136.96           C
ATOM    515  CG2 ILE A  63      44.124  43.114  47.271  1.00136.96           C
ATOM    516  CG1 ILE A  63      46.580  43.381  46.626  1.00136.96           C
ATOM    517  CD1 ILE A  63      46.452  44.160  45.324  1.00136.96           C
ATOM    518  C   ILE A  63      44.740  40.699  48.596  1.00136.96           C
ATOM    519  O   ILE A  63      43.954  41.245  49.370  1.00136.96           O
ATOM    520  N   ASP A  64      44.591  39.404  48.221  1.00264.63           N
ATOM    521  CA  ASP A  64      43.363  38.719  48.565  1.00264.63           C
ATOM    522  CB  ASP A  64      42.877  38.833  50.021  1.00264.63           C
ATOM    523  CG  ASP A  64      43.932  38.329  50.975  1.00264.63           C
ATOM    524  OD1 ASP A  64      44.743  37.449  50.586  1.00264.63           O
ATOM    525  OD2 ASP A  64      43.937  38.847  52.122  1.00264.63           O
ATOM    526  C   ASP A  64      42.425  39.587  47.812  1.00264.63           C
ATOM    527  O   ASP A  64      42.743  39.917  46.677  1.00264.63           O
ATOM    528  N   ASP A  65      41.180  39.837  48.266  1.00174.98           N
ATOM    529  CA  ASP A  65      40.534  40.960  47.628  1.00174.98           C
ATOM    530  CB  ASP A  65      39.014  40.807  47.454  1.00174.98           C
ATOM    531  CG  ASP A  65      38.739  40.071  46.151  1.00174.98           C
ATOM    532  OD1 ASP A  65      39.512  40.274  45.177  1.00174.98           O
ATOM    533  OD2 ASP A  65      37.738  39.309  46.109  1.00174.98           O
ATOM    534  C   ASP A  65      40.741  42.281  48.339  1.00174.98           C
ATOM    535  O   ASP A  65      41.459  43.173  47.897  1.00174.98           O
ATOM    536  N   CYS A  66      40.095  42.371  49.522  1.00112.39           N
ATOM    537  CA  CYS A  66      39.871  43.513  50.385  1.00112.39           C
ATOM    538  CB  CYS A  66      38.618  43.333  51.257  1.00112.39           C
ATOM    539  SG  CYS A  66      37.105  43.203  50.260  1.00112.39           S
ATOM    540  C   CYS A  66      40.980  43.901  51.317  1.00112.39           C
ATOM    541  O   CYS A  66      40.868  44.935  51.975  1.00112.39           O
ATOM    542  N   SER A  67      42.030  43.075  51.440  1.00 92.83           N
ATOM    543  CA  SER A  67      43.013  43.117  52.493  1.00 92.83           C
ATOM    544  CB  SER A  67      44.304  42.354  52.141  1.00 92.83           C
ATOM    545  OG  SER A  67      44.948  42.955  51.028  1.00 92.83           O
ATOM    546  C   SER A  67      43.372  44.489  52.974  1.00 92.83           C
ATOM    547  O   SER A  67      43.460  45.451  52.213  1.00 92.83           O
ATOM    548  N   ILE A  68      43.572  44.602  54.307  1.00179.94           N
ATOM    549  CA  ILE A  68      43.872  45.879  54.882  1.00179.94           C
ATOM    550  CB  ILE A  68      42.860  46.408  55.863  1.00179.94           C
ATOM    551  CG2 ILE A  68      41.649  46.881  55.069  1.00179.94           C
ATOM    552  CG1 ILE A  68      42.550  45.419  56.997  1.00179.94           C
ATOM    553  CD1 ILE A  68      43.635  45.300  58.066  1.00179.94           C
ATOM    554  C   ILE A  68      45.208  45.927  55.522  1.00179.94           C
ATOM    555  O   ILE A  68      45.644  45.021  56.230  1.00179.94           O
ATOM    556  N   ILE A  69      45.907  47.031  55.214  1.00 67.01           N
ATOM    557  CA  ILE A  69      47.144  47.357  55.842  1.00 67.01           C
ATOM    558  CB  ILE A  69      48.253  47.680  54.886  1.00 67.01           C
ATOM    559  CG2 ILE A  69      47.886  48.960  54.115  1.00 67.01           C
ATOM    560  CG1 ILE A  69      49.585  47.753  55.645  1.00 67.01           C
ATOM    561  CD1 ILE A  69      50.803  47.725  54.732  1.00 67.01           C
ATOM    562  C   ILE A  69      46.819  48.586  56.630  1.00 67.01           C
ATOM    563  O   ILE A  69      46.085  49.453  56.155  1.00 67.01           O
ATOM    564  N   HIS A  70      47.306  48.664  57.885  1.00 97.90           N
ATOM    565  CA  HIS A  70      46.957  49.780  58.723  1.00 97.90           C
ATOM    566  ND1 HIS A  70      44.064  50.782  60.292  1.00 97.90           N
ATOM    567  CG  HIS A  70      45.337  50.382  60.632  1.00 97.90           C
ATOM    568  CB  HIS A  70      46.089  49.311  59.902  1.00 97.90           C
ATOM    569  NE2 HIS A  70      44.630  51.943  62.101  1.00 97.90           N
ATOM    570  CD2 HIS A  70      45.669  51.104  61.736  1.00 97.90           C
ATOM    571  CE1 HIS A  70      43.689  51.713  61.204  1.00 97.90           C
ATOM    572  C   HIS A  70      48.234  50.363  59.261  1.00 97.90           C
ATOM    573  O   HIS A  70      48.843  49.800  60.167  1.00 97.90           O
ATOM    574  N   PHE A  71      48.659  51.543  58.760  1.00165.78           N
ATOM    575  CA  PHE A  71      49.953  52.025  59.169  1.00165.78           C
ATOM    576  CB  PHE A  71      50.627  52.932  58.127  1.00165.78           C
ATOM    577  CG  PHE A  71      52.101  52.827  58.339  1.00165.78           C
ATOM    578  CD1 PHE A  71      52.745  53.574  59.296  1.00165.78           C
ATOM    579  CD2 PHE A  71      52.842  51.946  57.582  1.00165.78           C
ATOM    580  CE1 PHE A  71      54.104  53.463  59.479  1.00165.78           C
ATOM    581  CE2 PHE A  71      54.201  51.829  57.759  1.00165.78           C
ATOM    582  CZ  PHE A  71      54.835  52.592  58.709  1.00165.78           C
ATOM    583  C   PHE A  71      49.784  52.797  60.444  1.00165.78           C
ATOM    584  O   PHE A  71      49.169  53.860  60.472  1.00165.78           O
ATOM    585  N   ARG A  72      50.496  52.337  61.489  1.00175.61           N
ATOM    586  CA  ARG A  72      50.322  52.634  62.886  1.00175.61           C
ATOM    587  CB  ARG A  72      51.340  51.916  63.785  1.00175.61           C
ATOM    588  CG  ARG A  72      50.952  51.981  65.263  1.00175.61           C
ATOM    589  CD  ARG A  72      49.854  50.989  65.658  1.00175.61           C
ATOM    590  NE  ARG A  72      48.690  51.191  64.753  1.00175.61           N
ATOM    591  CZ  ARG A  72      47.735  52.121  65.041  1.00175.61           C
ATOM    592  NH1 ARG A  72      47.859  52.931  66.131  1.00175.61           N
ATOM    593  NH2 ARG A  72      46.654  52.249  64.219  1.00175.61           N
ATOM    594  C   ARG A  72      50.360  54.080  63.269  1.00175.61           C
ATOM    595  O   ARG A  72      49.768  54.407  64.294  1.00175.61           O
ATOM    596  N   GLY A  73      51.106  54.966  62.578  1.00 59.17           N
ATOM    597  CA  GLY A  73      51.074  56.340  63.019  1.00 59.17           C
ATOM    598  C   GLY A  73      49.682  56.853  62.804  1.00 59.17           C
ATOM    599  O   GLY A  73      49.372  57.382  61.740  1.00 59.17           O
ATOM    600  N   LYS A  74      48.842  56.786  63.860  1.00147.66           N
ATOM    601  CA  LYS A  74      47.445  57.105  63.810  1.00147.66           C
ATOM    602  CB  LYS A  74      47.093  58.338  62.963  1.00147.66           C
ATOM    603  CG  LYS A  74      45.605  58.682  63.024  1.00147.66           C
ATOM    604  CD  LYS A  74      45.133  59.028  64.436  1.00147.66           C
ATOM    605  CE  LYS A  74      43.652  59.392  64.514  1.00147.66           C
ATOM    606  NZ  LYS A  74      43.188  59.279  65.913  1.00147.66           N
ATOM    607  C   LYS A  74      46.743  55.920  63.239  1.00147.66           C
ATOM    608  O   LYS A  74      47.382  55.038  62.665  1.00147.66           O
ATOM    609  N   GLU A  75      45.409  55.835  63.438  1.00112.83           N
ATOM    610  CA  GLU A  75      44.691  54.752  62.836  1.00112.83           C
ATOM    611  CB  GLU A  75      43.237  54.640  63.324  1.00112.83           C
ATOM    612  CG  GLU A  75      43.109  54.529  64.845  1.00112.83           C
ATOM    613  CD  GLU A  75      44.099  53.489  65.341  1.00112.83           C
ATOM    614  OE1 GLU A  75      44.006  52.315  64.894  1.00112.83           O
ATOM    615  OE2 GLU A  75      44.968  53.857  66.177  1.00112.83           O
ATOM    616  C   GLU A  75      44.651  55.093  61.381  1.00112.83           C
ATOM    617  O   GLU A  75      44.284  56.208  61.018  1.00112.83           O
ATOM    618  N   TYR A  76      45.071  54.162  60.503  1.00103.79           N
ATOM    619  CA  TYR A  76      45.066  54.454  59.102  1.00103.79           C
ATOM    620  CB  TYR A  76      46.471  54.896  58.643  1.00103.79           C
ATOM    621  CG  TYR A  76      46.500  55.045  57.166  1.00103.79           C
ATOM    622  CD1 TYR A  76      45.802  56.056  56.552  1.00103.79           C
ATOM    623  CD2 TYR A  76      47.259  54.190  56.402  1.00103.79           C
ATOM    624  CE1 TYR A  76      45.831  56.197  55.186  1.00103.79           C
ATOM    625  CE2 TYR A  76      47.293  54.327  55.037  1.00103.79           C
ATOM    626  CZ  TYR A  76      46.575  55.328  54.427  1.00103.79           C
ATOM    627  OH  TYR A  76      46.608  55.468  53.024  1.00103.79           O
ATOM    628  C   TYR A  76      44.653  53.208  58.372  1.00103.79           C
ATOM    629  O   TYR A  76      45.470  52.306  58.195  1.00103.79           O
ATOM    630  N   PHE A  77      43.387  53.141  57.896  1.00141.24           N
ATOM    631  CA  PHE A  77      42.920  51.957  57.224  1.00141.24           C
ATOM    632  CB  PHE A  77      41.404  51.689  57.329  1.00141.24           C
ATOM    633  CG  PHE A  77      41.001  51.256  58.694  1.00141.24           C
ATOM    634  CD1 PHE A  77      41.087  49.930  59.055  1.00141.24           C
ATOM    635  CD2 PHE A  77      40.525  52.168  59.608  1.00141.24           C
ATOM    636  CE1 PHE A  77      40.710  49.519  60.311  1.00141.24           C
ATOM    637  CE2 PHE A  77      40.145  51.763  60.866  1.00141.24           C
ATOM    638  CZ  PHE A  77      40.238  50.438  61.218  1.00141.24           C
ATOM    639  C   PHE A  77      43.130  52.089  55.748  1.00141.24           C
ATOM    640  O   PHE A  77      42.784  53.104  55.147  1.00141.24           O
ATOM    641  N   VAL A  78      43.698  51.037  55.125  1.00 62.93           N
ATOM    642  CA  VAL A  78      43.810  50.979  53.695  1.00 62.93           C
ATOM    643  CB  VAL A  78      45.214  50.937  53.166  1.00 62.93           C
ATOM    644  CG1 VAL A  78      45.164  50.610  51.663  1.00 62.93           C
ATOM    645  CG2 VAL A  78      45.883  52.286  53.450  1.00 62.93           C
ATOM    646  C   VAL A  78      43.183  49.692  53.280  1.00 62.93           C
ATOM    647  O   VAL A  78      43.434  48.649  53.884  1.00 62.93           O
ATOM    648  N   ARG A  79      42.331  49.739  52.238  1.00131.71           N
ATOM    649  CA  ARG A  79      41.711  48.531  51.777  1.00131.71           C
ATOM    650  CB  ARG A  79      40.191  48.662  51.578  1.00131.71           C
ATOM    651  CG  ARG A  79      39.432  49.339  52.724  1.00131.71           C
ATOM    652  CD  ARG A  79      39.503  48.632  54.077  1.00131.71           C
ATOM    653  NE  ARG A  79      38.564  49.335  55.000  1.00131.71           N
ATOM    654  CZ  ARG A  79      38.712  49.227  56.352  1.00131.71           C
ATOM    655  NH1 ARG A  79      39.769  48.539  56.874  1.00131.71           N
ATOM    656  NH2 ARG A  79      37.803  49.814  57.186  1.00131.71           N
ATOM    657  C   ARG A  79      42.255  48.289  50.403  1.00131.71           C
ATOM    658  O   ARG A  79      41.950  49.039  49.479  1.00131.71           O
ATOM    659  N   PHE A  80      43.079  47.236  50.233  1.00 97.16           N
ATOM    660  CA  PHE A  80      43.600  46.887  48.934  1.00 97.16           C
ATOM    661  CB  PHE A  80      44.717  45.826  48.968  1.00 97.16           C
ATOM    662  CG  PHE A  80      45.869  46.381  49.734  1.00 97.16           C
ATOM    663  CD1 PHE A  80      46.693  47.326  49.171  1.00 97.16           C
ATOM    664  CD2 PHE A  80      46.137  45.940  51.010  1.00 97.16           C
ATOM    665  CE1 PHE A  80      47.755  47.832  49.881  1.00 97.16           C
ATOM    666  CE2 PHE A  80      47.199  46.442  51.722  1.00 97.16           C
ATOM    667  CZ  PHE A  80      48.010  47.393  51.158  1.00 97.16           C
ATOM    668  C   PHE A  80      42.457  46.293  48.153  1.00 97.16           C
ATOM    669  O   PHE A  80      41.646  45.564  48.722  1.00 97.16           O
ATOM    670  N   ILE A  81      42.305  46.697  46.866  1.00107.33           N
ATOM    671  CA  ILE A  81      41.223  46.269  46.004  1.00107.33           C
ATOM    672  CB  ILE A  81      40.934  47.300  44.954  1.00107.33           C
ATOM    673  CG2 ILE A  81      39.775  46.779  44.088  1.00107.33           C
ATOM    674  CG1 ILE A  81      40.635  48.660  45.609  1.00107.33           C
ATOM    675  CD1 ILE A  81      40.625  49.823  44.617  1.00107.33           C
ATOM    676  C   ILE A  81      41.336  44.937  45.279  1.00107.33           C
ATOM    677  O   ILE A  81      40.466  44.081  45.436  1.00107.33           O
ATOM    678  N   LYS A  82      42.397  44.729  44.453  1.00142.30           N
ATOM    679  CA  LYS A  82      42.521  43.529  43.646  1.00142.30           C
ATOM    680  CB  LYS A  82      41.569  43.485  42.444  1.00142.30           C
ATOM    681  CG  LYS A  82      40.163  43.096  42.893  1.00142.30           C
ATOM    682  CD  LYS A  82      39.051  43.378  41.889  1.00142.30           C
ATOM    683  CE  LYS A  82      37.688  42.913  42.403  1.00142.30           C
ATOM    684  NZ  LYS A  82      37.553  43.248  43.840  1.00142.30           N
ATOM    685  C   LYS A  82      43.934  43.417  43.162  1.00142.30           C
ATOM    686  O   LYS A  82      44.689  44.381  43.244  1.00142.30           O
ATOM    687  N   ASP A  83      44.360  42.190  42.779  1.00128.88           N
ATOM    688  CA  ASP A  83      45.706  41.926  42.345  1.00128.88           C
ATOM    689  CB  ASP A  83      46.171  40.514  42.743  1.00128.88           C
ATOM    690  CG  ASP A  83      47.668  40.583  43.026  1.00128.88           C
ATOM    691  OD1 ASP A  83      48.409  41.225  42.236  1.00128.88           O
ATOM    692  OD2 ASP A  83      48.081  40.015  44.072  1.00128.88           O
ATOM    693  C   ASP A  83      45.971  42.142  40.870  1.00128.88           C
ATOM    694  O   ASP A  83      47.065  42.577  40.517  1.00128.88           O
ATOM    695  N   ASP A  84      45.006  41.810  39.972  1.00178.27           N
ATOM    696  CA  ASP A  84      45.188  41.867  38.534  1.00178.27           C
ATOM    697  CB  ASP A  84      44.653  43.112  37.790  1.00178.27           C
ATOM    698  CG  ASP A  84      45.034  44.397  38.484  1.00178.27           C
ATOM    699  OD1 ASP A  84      44.354  44.708  39.498  1.00178.27           O
ATOM    700  OD2 ASP A  84      45.973  45.088  38.008  1.00178.27           O
ATOM    701  C   ASP A  84      46.560  41.404  38.110  1.00178.27           C
ATOM    702  O   ASP A  84      47.353  42.140  37.525  1.00178.27           O
ATOM    703  N   LYS A  85      46.816  40.107  38.378  1.00218.15           N
ATOM    704  CA  LYS A  85      48.043  39.359  38.260  1.00218.15           C
ATOM    705  CB  LYS A  85      47.987  37.973  38.942  1.00218.15           C
ATOM    706  CG  LYS A  85      47.106  36.920  38.258  1.00218.15           C
ATOM    707  CD  LYS A  85      47.687  36.360  36.955  1.00218.15           C
ATOM    708  CE  LYS A  85      49.160  35.957  37.059  1.00218.15           C
ATOM    709  NZ  LYS A  85      49.780  35.972  35.713  1.00218.15           N
ATOM    710  C   LYS A  85      48.542  39.161  36.864  1.00218.15           C
ATOM    711  O   LYS A  85      49.646  38.634  36.719  1.00218.15           O
ATOM    712  N   SER A  86      47.730  39.472  35.829  1.00 82.02           N
ATOM    713  CA  SER A  86      48.074  39.227  34.449  1.00 82.02           C
ATOM    714  CB  SER A  86      47.206  40.006  33.448  1.00 82.02           C
ATOM    715  OG  SER A  86      47.551  41.383  33.486  1.00 82.02           O
ATOM    716  C   SER A  86      49.486  39.641  34.189  1.00 82.02           C
ATOM    717  O   SER A  86      50.087  40.390  34.952  1.00 82.02           O
ATOM    718  N   ASN A  87      50.076  39.074  33.125  1.00 73.07           N
ATOM    719  CA  ASN A  87      51.426  39.372  32.755  1.00 73.07           C
ATOM    720  CB  ASN A  87      51.975  38.400  31.699  1.00 73.07           C
ATOM    721  CG  ASN A  87      52.126  37.046  32.381  1.00 73.07           C
ATOM    722  OD1 ASN A  87      51.164  36.493  32.913  1.00 73.07           O
ATOM    723  ND2 ASN A  87      53.369  36.499  32.375  1.00 73.07           N
ATOM    724  C   ASN A  87      51.488  40.765  32.210  1.00 73.07           C
ATOM    725  O   ASN A  87      52.527  41.420  32.274  1.00 73.07           O
ATOM    726  N   ASP A  88      50.375  41.210  31.597  1.00 99.61           N
ATOM    727  CA  ASP A  88      50.263  42.466  30.912  1.00 99.61           C
ATOM    728  CB  ASP A  88      48.899  42.535  30.227  1.00 99.61           C
ATOM    729  CG  ASP A  88      48.818  41.258  29.408  1.00 99.61           C
ATOM    730  OD1 ASP A  88      49.589  41.120  28.421  1.00 99.61           O
ATOM    731  OD2 ASP A  88      48.001  40.381  29.796  1.00 99.61           O
ATOM    732  C   ASP A  88      50.371  43.650  31.831  1.00 99.61           C
ATOM    733  O   ASP A  88      51.256  44.486  31.651  1.00 99.61           O
ATOM    734  N   TYR A  89      49.462  43.755  32.828  1.00102.53           N
ATOM    735  CA  TYR A  89      49.472  44.840  33.773  1.00102.53           C
ATOM    736  CB  TYR A  89      48.448  45.941  33.442  1.00102.53           C
ATOM    737  CG  TYR A  89      47.125  45.291  33.241  1.00102.53           C
ATOM    738  CD1 TYR A  89      46.274  45.058  34.298  1.00102.53           C
ATOM    739  CD2 TYR A  89      46.738  44.909  31.978  1.00102.53           C
ATOM    740  CE1 TYR A  89      45.055  44.453  34.094  1.00102.53           C
ATOM    741  CE2 TYR A  89      45.522  44.305  31.769  1.00102.53           C
ATOM    742  CZ  TYR A  89      44.678  44.076  32.828  1.00102.53           C
ATOM    743  OH  TYR A  89      43.430  43.454  32.612  1.00102.53           O
ATOM    744  C   TYR A  89      49.203  44.292  35.152  1.00102.53           C
ATOM    745  O   TYR A  89      48.274  43.520  35.375  1.00102.53           O
ATOM    746  N   ILE A  90      50.102  44.672  36.074  1.00286.53           N
ATOM    747  CA  ILE A  90      50.344  44.389  37.463  1.00286.53           C
ATOM    748  CB  ILE A  90      51.833  44.467  37.698  1.00286.53           C
ATOM    749  CG2 ILE A  90      52.333  45.580  36.783  1.00286.53           C
ATOM    750  CG1 ILE A  90      52.297  44.524  39.163  1.00286.53           C
ATOM    751  CD1 ILE A  90      52.114  45.892  39.822  1.00286.53           C
ATOM    752  C   ILE A  90      49.498  45.091  38.514  1.00286.53           C
ATOM    753  O   ILE A  90      49.627  44.774  39.692  1.00286.53           O
ATOM    754  N   TYR A  91      48.723  46.141  38.178  1.00151.26           N
ATOM    755  CA  TYR A  91      48.098  47.014  39.145  1.00151.26           C
ATOM    756  CB  TYR A  91      46.941  47.831  38.547  1.00151.26           C
ATOM    757  CG  TYR A  91      47.398  48.452  37.272  1.00151.26           C
ATOM    758  CD1 TYR A  91      48.253  49.530  37.247  1.00151.26           C
ATOM    759  CD2 TYR A  91      46.933  47.940  36.084  1.00151.26           C
ATOM    760  CE1 TYR A  91      48.644  50.074  36.044  1.00151.26           C
ATOM    761  CE2 TYR A  91      47.318  48.477  34.883  1.00151.26           C
ATOM    762  CZ  TYR A  91      48.178  49.546  34.862  1.00151.26           C
ATOM    763  OH  TYR A  91      48.575  50.098  33.626  1.00151.26           O
ATOM    764  C   TYR A  91      47.528  46.379  40.391  1.00151.26           C
ATOM    765  O   TYR A  91      46.463  45.766  40.401  1.00151.26           O
ATOM    766  N   LYS A  92      48.222  46.590  41.526  1.00118.43           N
ATOM    767  CA  LYS A  92      47.645  46.311  42.805  1.00118.43           C
ATOM    768  CB  LYS A  92      48.689  46.057  43.907  1.00118.43           C
ATOM    769  CG  LYS A  92      49.443  44.738  43.708  1.00118.43           C
ATOM    770  CD  LYS A  92      50.666  44.572  44.612  1.00118.43           C
ATOM    771  CE  LYS A  92      51.409  43.247  44.411  1.00118.43           C
ATOM    772  NZ  LYS A  92      50.524  42.111  44.762  1.00118.43           N
ATOM    773  C   LYS A  92      46.943  47.610  43.048  1.00118.43           C
ATOM    774  O   LYS A  92      47.183  48.567  42.320  1.00118.43           O
ATOM    775  N   VAL A  93      46.009  47.716  44.000  1.00 68.30           N
ATOM    776  CA  VAL A  93      45.399  49.007  44.111  1.00 68.30           C
ATOM    777  CB  VAL A  93      44.126  49.138  43.323  1.00 68.30           C
ATOM    778  CG1 VAL A  93      43.566  50.557  43.517  1.00 68.30           C
ATOM    779  CG2 VAL A  93      44.413  48.790  41.855  1.00 68.30           C
ATOM    780  C   VAL A  93      45.062  49.237  45.539  1.00 68.30           C
ATOM    781  O   VAL A  93      44.774  48.300  46.282  1.00 68.30           O
ATOM    782  N   GLN A  94      45.107  50.510  45.972  1.00165.84           N
ATOM    783  CA  GLN A  94      44.747  50.762  47.329  1.00165.84           C
ATOM    784  CB  GLN A  94      45.941  51.162  48.221  1.00165.84           C
ATOM    785  CG  GLN A  94      46.761  52.352  47.719  1.00165.84           C
ATOM    786  CD  GLN A  94      47.761  51.852  46.677  1.00165.84           C
ATOM    787  OE1 GLN A  94      47.824  50.668  46.349  1.00165.84           O
ATOM    788  NE2 GLN A  94      48.580  52.793  46.135  1.00165.84           N
ATOM    789  C   GLN A  94      43.674  51.793  47.376  1.00165.84           C
ATOM    790  O   GLN A  94      43.764  52.849  46.751  1.00165.84           O
ATOM    791  N   LYS A  95      42.586  51.458  48.097  1.00162.90           N
ATOM    792  CA  LYS A  95      41.524  52.384  48.345  1.00162.90           C
ATOM    793  CB  LYS A  95      40.149  51.712  48.494  1.00162.90           C
ATOM    794  CG  LYS A  95      39.026  52.636  48.976  1.00162.90           C
ATOM    795  CD  LYS A  95      38.615  53.716  47.975  1.00162.90           C
ATOM    796  CE  LYS A  95      39.050  55.125  48.380  1.00162.90           C
ATOM    797  NZ  LYS A  95      38.291  55.561  49.575  1.00162.90           N
ATOM    798  C   LYS A  95      41.853  52.979  49.669  1.00162.90           C
ATOM    799  O   LYS A  95      41.699  52.334  50.707  1.00162.90           O
ATOM    800  N   MET A  96      42.341  54.231  49.651  1.00169.65           N
ATOM    801  CA  MET A  96      42.692  54.910  50.860  1.00169.65           C
ATOM    802  CB  MET A  96      43.976  55.750  50.737  1.00169.65           C
ATOM    803  CG  MET A  96      44.086  56.509  49.413  1.00169.65           C
ATOM    804  SD  MET A  96      44.481  55.426  48.004  1.00169.65           S
ATOM    805  CE  MET A  96      44.560  56.722  46.736  1.00169.65           C
ATOM    806  C   MET A  96      41.565  55.819  51.225  1.00169.65           C
ATOM    807  O   MET A  96      41.168  56.685  50.449  1.00169.65           O
ATOM    808  N   THR A  97      40.903  55.512  52.354  1.00163.95           N
ATOM    809  CA  THR A  97      39.900  56.363  52.921  1.00163.95           C
ATOM    810  CB  THR A  97      38.839  55.573  53.619  1.00163.95           C
ATOM    811  OG1 THR A  97      37.703  56.391  53.832  1.00163.95           O
ATOM    812  CG2 THR A  97      39.384  55.034  54.952  1.00163.95           C
ATOM    813  C   THR A  97      40.515  57.349  53.876  1.00163.95           C
ATOM    814  O   THR A  97      40.118  58.512  53.938  1.00163.95           O
ATOM    815  N   GLN A  98      41.512  56.872  54.655  1.00121.24           N
ATOM    816  CA  GLN A  98      42.233  57.616  55.656  1.00121.24           C
ATOM    817  CB  GLN A  98      42.652  59.004  55.134  1.00121.24           C
ATOM    818  CG  GLN A  98      42.972  60.033  56.227  1.00121.24           C
ATOM    819  CD  GLN A  98      44.312  59.715  56.865  1.00121.24           C
ATOM    820  OE1 GLN A  98      44.666  60.253  57.912  1.00121.24           O
ATOM    821  NE2 GLN A  98      45.083  58.808  56.214  1.00121.24           N
ATOM    822  C   GLN A  98      41.410  57.854  56.884  1.00121.24           C
ATOM    823  O   GLN A  98      41.986  58.042  57.956  1.00121.24           O
ATOM    824  N   GLU A  99      40.070  57.719  56.802  1.00 89.37           N
ATOM    825  CA  GLU A  99      39.235  58.085  57.915  1.00 89.37           C
ATOM    826  CB  GLU A  99      37.741  57.832  57.654  1.00 89.37           C
ATOM    827  CG  GLU A  99      37.168  58.668  56.510  1.00 89.37           C
ATOM    828  CD  GLU A  99      37.139  60.117  56.962  1.00 89.37           C
ATOM    829  OE1 GLU A  99      37.532  60.375  58.131  1.00 89.37           O
ATOM    830  OE2 GLU A  99      36.726  60.984  56.147  1.00 89.37           O
ATOM    831  C   GLU A  99      39.617  57.265  59.095  1.00 89.37           C
ATOM    832  O   GLU A  99      39.656  56.039  59.026  1.00 89.37           O
ATOM    833  N   SER A 100      39.887  57.938  60.229  1.00 27.63           N
ATOM    834  CA  SER A 100      40.310  57.222  61.395  1.00 27.63           C
ATOM    835  CB  SER A 100      41.597  57.783  62.023  1.00 27.63           C
ATOM    836  OG  SER A 100      41.376  59.100  62.504  1.00 27.63           O
ATOM    837  C   SER A 100      39.196  57.363  62.424  1.00 27.63           C
ATOM    838  O   SER A 100      39.324  56.756  63.521  1.00 27.63           O
ATOM    839  OXT SER A 100      38.205  58.081  62.126  1.00 27.63           O
TER
END
