# Supplementary material for: Effective Identification of Bacterial Type III Secretion Signals Using Joint Element Features
Source: PLoS One. 2013 Apr 4;8(4):e59754. doi: 10.1371/journal.pone.0059754 (PMC3617162; doi:10.1371/journal.pone.0059754)
Supplement: Zip file S1 — Predicted 3D structure of T3S and non-T3S signal sequences. (ZIP) [file pone.0059754.s017.zip › Supplemental_Zip_FileS1.Predicted_structure/Pos/model132.pdb]

HEADER protein
METHOD
METHOD    The models are generated by I-TASSER which combines the
METHOD    methods of threading, ab initio modeling and structural
METHOD    refinement. The procedure is fully automated.
METHOD
METHOD    Please cite following articles when you use the I-TASSER server:
METHOD 1. Ambrish Roy, Alper Kucukural, Yang Zhang. I-TASSER: a unified
METHOD    platform for automated protein structure and function prediction.
METHOD    Nature Protocols, vol 5, 725-738 (2010). 
METHOD 2. Yang Zhang. I-TASSER server for protein 3D structure prediction.
METHOD    BMC Bioinformatics, vol 9, 40 (2008).
METHOD
MODEL  1
REMARK PARENT N/A (Threading alignments from the templates are below the Z-score cut-off)
ATOM      1  N   PRO A   1      37.742  65.745  49.376  1.00106.38           N
ATOM      2  CA  PRO A   1      37.096  65.268  50.629  1.00106.38           C
ATOM      3  CD  PRO A   1      36.867  65.397  48.205  1.00106.38           C
ATOM      4  CB  PRO A   1      35.719  64.738  50.237  1.00106.38           C
ATOM      5  CG  PRO A   1      35.847  64.389  48.751  1.00106.38           C
ATOM      6  C   PRO A   1      37.980  64.206  51.198  1.00106.38           C
ATOM      7  O   PRO A   1      39.001  64.537  51.797  1.00106.38           O
ATOM      8  N   ILE A   2      37.603  62.928  51.020  1.00140.76           N
ATOM      9  CA  ILE A   2      38.347  61.823  51.546  1.00140.76           C
ATOM     10  CB  ILE A   2      37.681  60.492  51.329  1.00140.76           C
ATOM     11  CG2 ILE A   2      36.388  60.471  52.159  1.00140.76           C
ATOM     12  CG1 ILE A   2      37.433  60.231  49.837  1.00140.76           C
ATOM     13  CD1 ILE A   2      36.336  61.132  49.262  1.00140.76           C
ATOM     14  C   ILE A   2      39.706  61.786  50.925  1.00140.76           C
ATOM     15  O   ILE A   2      40.690  61.484  51.597  1.00140.76           O
ATOM     16  N   ILE A   3      39.808  62.068  49.614  1.00 37.01           N
ATOM     17  CA  ILE A   3      41.102  62.031  49.000  1.00 37.01           C
ATOM     18  CB  ILE A   3      41.079  62.289  47.521  1.00 37.01           C
ATOM     19  CG2 ILE A   3      40.323  61.138  46.843  1.00 37.01           C
ATOM     20  CG1 ILE A   3      40.515  63.686  47.221  1.00 37.01           C
ATOM     21  CD1 ILE A   3      40.718  64.127  45.772  1.00 37.01           C
ATOM     22  C   ILE A   3      41.974  63.076  49.624  1.00 37.01           C
ATOM     23  O   ILE A   3      43.136  62.809  49.925  1.00 37.01           O
ATOM     24  N   ARG A   4      41.440  64.298  49.825  1.00 69.13           N
ATOM     25  CA  ARG A   4      42.212  65.365  50.398  1.00 69.13           C
ATOM     26  CB  ARG A   4      41.473  66.709  50.443  1.00 69.13           C
ATOM     27  CG  ARG A   4      42.315  67.825  51.065  1.00 69.13           C
ATOM     28  CD  ARG A   4      41.578  69.163  51.172  1.00 69.13           C
ATOM     29  NE  ARG A   4      42.491  70.128  51.850  1.00 69.13           N
ATOM     30  CZ  ARG A   4      42.417  70.313  53.203  1.00 69.13           C
ATOM     31  NH1 ARG A   4      41.489  69.630  53.934  1.00 69.13           N
ATOM     32  NH2 ARG A   4      43.266  71.184  53.823  1.00 69.13           N
ATOM     33  C   ARG A   4      42.565  65.030  51.813  1.00 69.13           C
ATOM     34  O   ARG A   4      43.682  65.293  52.256  1.00 69.13           O
ATOM     35  N   SER A   5      41.615  64.448  52.568  1.00 27.20           N
ATOM     36  CA  SER A   5      41.854  64.147  53.949  1.00 27.20           C
ATOM     37  CB  SER A   5      40.626  63.530  54.636  1.00 27.20           C
ATOM     38  OG  SER A   5      40.923  63.257  55.996  1.00 27.20           O
ATOM     39  C   SER A   5      42.962  63.146  54.043  1.00 27.20           C
ATOM     40  O   SER A   5      43.831  63.256  54.906  1.00 27.20           O
ATOM     41  N   CYS A   6      42.952  62.135  53.155  1.00 45.08           N
ATOM     42  CA  CYS A   6      43.938  61.090  53.159  1.00 45.08           C
ATOM     43  CB  CYS A   6      43.618  59.966  52.158  1.00 45.08           C
ATOM     44  SG  CYS A   6      42.135  59.025  52.625  1.00 45.08           S
ATOM     45  C   CYS A   6      45.278  61.643  52.790  1.00 45.08           C
ATOM     46  O   CYS A   6      46.298  61.184  53.299  1.00 45.08           O
ATOM     47  N   LEU A   7      45.317  62.608  51.852  1.00 54.18           N
ATOM     48  CA  LEU A   7      46.573  63.167  51.446  1.00 54.18           C
ATOM     49  CB  LEU A   7      46.400  64.129  50.258  1.00 54.18           C
ATOM     50  CG  LEU A   7      47.697  64.775  49.754  1.00 54.18           C
ATOM     51  CD1 LEU A   7      48.718  63.716  49.308  1.00 54.18           C
ATOM     52  CD2 LEU A   7      47.390  65.774  48.634  1.00 54.18           C
ATOM     53  C   LEU A   7      47.179  63.895  52.607  1.00 54.18           C
ATOM     54  O   LEU A   7      48.347  63.701  52.934  1.00 54.18           O
ATOM     55  N   SER A   8      46.378  64.732  53.292  1.00 36.30           N
ATOM     56  CA  SER A   8      46.862  65.489  54.411  1.00 36.30           C
ATOM     57  CB  SER A   8      45.821  66.476  54.963  1.00 36.30           C
ATOM     58  OG  SER A   8      45.538  67.470  53.990  1.00 36.30           O
ATOM     59  C   SER A   8      47.226  64.549  55.523  1.00 36.30           C
ATOM     60  O   SER A   8      48.196  64.775  56.242  1.00 36.30           O
ATOM     61  N   SER A   9      46.441  63.470  55.694  1.00 45.09           N
ATOM     62  CA  SER A   9      46.635  62.506  56.741  1.00 45.09           C
ATOM     63  CB  SER A   9      45.516  61.450  56.771  1.00 45.09           C
ATOM     64  OG  SER A   9      45.747  60.522  57.820  1.00 45.09           O
ATOM     65  C   SER A   9      47.935  61.777  56.552  1.00 45.09           C
ATOM     66  O   SER A   9      48.718  61.655  57.492  1.00 45.09           O
ATOM     67  N   VAL A  10      48.209  61.283  55.327  1.00113.21           N
ATOM     68  CA  VAL A  10      49.415  60.546  55.066  1.00113.21           C
ATOM     69  CB  VAL A  10      49.516  60.016  53.658  1.00113.21           C
ATOM     70  CG1 VAL A  10      48.430  58.950  53.450  1.00113.21           C
ATOM     71  CG2 VAL A  10      49.416  61.184  52.669  1.00113.21           C
ATOM     72  C   VAL A  10      50.569  61.460  55.319  1.00113.21           C
ATOM     73  O   VAL A  10      51.632  61.028  55.765  1.00113.21           O
ATOM     74  N   ASN A  11      50.383  62.759  55.018  1.00 48.80           N
ATOM     75  CA  ASN A  11      51.408  63.738  55.228  1.00 48.80           C
ATOM     76  CB  ASN A  11      50.978  65.158  54.815  1.00 48.80           C
ATOM     77  CG  ASN A  11      50.765  65.195  53.307  1.00 48.80           C
ATOM     78  OD1 ASN A  11      51.463  64.529  52.543  1.00 48.80           O
ATOM     79  ND2 ASN A  11      49.765  66.000  52.860  1.00 48.80           N
ATOM     80  C   ASN A  11      51.708  63.795  56.694  1.00 48.80           C
ATOM     81  O   ASN A  11      52.869  63.895  57.085  1.00 48.80           O
ATOM     82  N   ASN A  12      50.664  63.750  57.548  1.00 51.15           N
ATOM     83  CA  ASN A  12      50.873  63.831  58.969  1.00 51.15           C
ATOM     84  CB  ASN A  12      49.569  63.900  59.780  1.00 51.15           C
ATOM     85  CG  ASN A  12      49.958  64.032  61.247  1.00 51.15           C
ATOM     86  OD1 ASN A  12      50.122  63.043  61.960  1.00 51.15           O
ATOM     87  ND2 ASN A  12      50.132  65.297  61.711  1.00 51.15           N
ATOM     88  C   ASN A  12      51.628  62.628  59.447  1.00 51.15           C
ATOM     89  O   ASN A  12      52.562  62.750  60.238  1.00 51.15           O
ATOM     90  N   ILE A  13      51.244  61.428  58.969  1.00100.21           N
ATOM     91  CA  ILE A  13      51.856  60.200  59.397  1.00100.21           C
ATOM     92  CB  ILE A  13      51.211  58.996  58.767  1.00100.21           C
ATOM     93  CG2 ILE A  13      51.993  57.747  59.210  1.00100.21           C
ATOM     94  CG1 ILE A  13      49.723  58.939  59.152  1.00100.21           C
ATOM     95  CD1 ILE A  13      49.492  58.818  60.657  1.00100.21           C
ATOM     96  C   ILE A  13      53.300  60.220  58.988  1.00100.21           C
ATOM     97  O   ILE A  13      54.193  59.842  59.739  1.00100.21           O
ATOM     98  N   LEU A  14      53.588  60.679  57.767  1.00 81.93           N
ATOM     99  CA  LEU A  14      54.951  60.721  57.326  1.00 81.93           C
ATOM    100  CB  LEU A  14      55.114  61.143  55.853  1.00 81.93           C
ATOM    101  CG  LEU A  14      56.583  61.173  55.389  1.00 81.93           C
ATOM    102  CD1 LEU A  14      57.237  59.789  55.530  1.00 81.93           C
ATOM    103  CD2 LEU A  14      56.706  61.725  53.960  1.00 81.93           C
ATOM    104  C   LEU A  14      55.703  61.686  58.199  1.00 81.93           C
ATOM    105  O   LEU A  14      56.925  61.612  58.308  1.00 81.93           O
ATOM    106  N   LYS A  15      55.020  62.701  58.758  1.00180.51           N
ATOM    107  CA  LYS A  15      55.700  63.600  59.653  1.00180.51           C
ATOM    108  CB  LYS A  15      54.889  64.868  59.962  1.00180.51           C
ATOM    109  CG  LYS A  15      55.757  66.017  60.474  1.00180.51           C
ATOM    110  CD  LYS A  15      56.721  66.560  59.415  1.00180.51           C
ATOM    111  CE  LYS A  15      56.026  67.242  58.232  1.00180.51           C
ATOM    112  NZ  LYS A  15      55.359  66.238  57.369  1.00180.51           N
ATOM    113  C   LYS A  15      56.017  62.919  60.963  1.00180.51           C
ATOM    114  O   LYS A  15      57.121  63.069  61.484  1.00180.51           O
ATOM    115  N   ASN A  16      55.057  62.152  61.536  1.00127.78           N
ATOM    116  CA  ASN A  16      55.273  61.528  62.820  1.00127.78           C
ATOM    117  CB  ASN A  16      54.707  62.350  63.984  1.00127.78           C
ATOM    118  CG  ASN A  16      53.218  62.492  63.720  1.00127.78           C
ATOM    119  OD1 ASN A  16      52.442  61.566  63.950  1.00127.78           O
ATOM    120  ND2 ASN A  16      52.808  63.684  63.212  1.00127.78           N
ATOM    121  C   ASN A  16      54.590  60.181  62.846  1.00127.78           C
ATOM    122  O   ASN A  16      53.592  59.965  62.169  1.00127.78           O
ATOM    123  N   GLU A  17      55.048  59.302  63.762  1.00191.63           N
ATOM    124  CA  GLU A  17      54.768  57.893  63.941  1.00191.63           C
ATOM    125  CB  GLU A  17      55.723  57.136  64.872  1.00191.63           C
ATOM    126  CG  GLU A  17      56.908  56.603  64.070  1.00191.63           C
ATOM    127  CD  GLU A  17      56.310  55.706  62.983  1.00191.63           C
ATOM    128  OE1 GLU A  17      55.885  54.569  63.323  1.00191.63           O
ATOM    129  OE2 GLU A  17      56.255  56.148  61.804  1.00191.63           O
ATOM    130  C   GLU A  17      53.352  57.520  64.273  1.00191.63           C
ATOM    131  O   GLU A  17      53.098  56.425  64.773  1.00191.63           O
ATOM    132  N   LYS A  18      52.402  58.442  64.073  1.00190.05           N
ATOM    133  CA  LYS A  18      50.986  58.273  64.267  1.00190.05           C
ATOM    134  CB  LYS A  18      50.177  59.522  63.891  1.00190.05           C
ATOM    135  CG  LYS A  18      48.738  59.460  64.399  1.00190.05           C
ATOM    136  CD  LYS A  18      47.908  60.688  64.041  1.00190.05           C
ATOM    137  CE  LYS A  18      47.301  60.555  62.642  1.00190.05           C
ATOM    138  NZ  LYS A  18      46.821  59.167  62.448  1.00190.05           N
ATOM    139  C   LYS A  18      50.444  57.146  63.398  1.00190.05           C
ATOM    140  O   LYS A  18      49.239  57.057  63.182  1.00190.05           O
ATOM    141  N   THR A  19      51.311  56.332  62.763  1.00115.81           N
ATOM    142  CA  THR A  19      50.935  55.281  61.853  1.00115.81           C
ATOM    143  CB  THR A  19      52.050  54.306  61.609  1.00115.81           C
ATOM    144  OG1 THR A  19      53.203  54.983  61.130  1.00115.81           O
ATOM    145  CG2 THR A  19      51.586  53.296  60.554  1.00115.81           C
ATOM    146  C   THR A  19      49.727  54.509  62.308  1.00115.81           C
ATOM    147  O   THR A  19      49.558  54.213  63.492  1.00115.81           O
ATOM    148  N   SER A  20      48.818  54.233  61.334  1.00157.39           N
ATOM    149  CA  SER A  20      47.638  53.437  61.537  1.00157.39           C
ATOM    150  CB  SER A  20      46.546  54.193  62.316  1.00157.39           C
ATOM    151  OG  SER A  20      47.018  54.623  63.583  1.00157.39           O
ATOM    152  C   SER A  20      47.016  53.168  60.185  1.00157.39           C
ATOM    153  O   SER A  20      45.878  52.703  60.127  1.00157.39           O
ATOM    154  N   TYR A  21      47.731  53.389  59.055  1.00174.97           N
ATOM    155  CA  TYR A  21      46.910  53.457  57.872  1.00174.97           C
ATOM    156  CB  TYR A  21      46.641  54.959  57.632  1.00174.97           C
ATOM    157  CG  TYR A  21      45.505  55.274  56.726  1.00174.97           C
ATOM    158  CD1 TYR A  21      44.210  55.044  57.131  1.00174.97           C
ATOM    159  CD2 TYR A  21      45.728  55.862  55.502  1.00174.97           C
ATOM    160  CE1 TYR A  21      43.155  55.359  56.307  1.00174.97           C
ATOM    161  CE2 TYR A  21      44.677  56.179  54.673  1.00174.97           C
ATOM    162  CZ  TYR A  21      43.387  55.924  55.076  1.00174.97           C
ATOM    163  OH  TYR A  21      42.303  56.248  54.232  1.00174.97           O
ATOM    164  C   TYR A  21      47.525  52.836  56.630  1.00174.97           C
ATOM    165  O   TYR A  21      48.182  53.522  55.852  1.00174.97           O
ATOM    166  N   SER A  22      47.227  51.552  56.344  1.00 85.83           N
ATOM    167  CA  SER A  22      47.781  50.794  55.239  1.00 85.83           C
ATOM    168  CB  SER A  22      47.704  49.275  55.499  1.00 85.83           C
ATOM    169  OG  SER A  22      48.323  48.544  54.452  1.00 85.83           O
ATOM    170  C   SER A  22      47.100  51.078  53.912  1.00 85.83           C
ATOM    171  O   SER A  22      47.303  50.353  52.937  1.00 85.83           O
ATOM    172  N   LEU A  23      46.297  52.150  53.811  1.00141.08           N
ATOM    173  CA  LEU A  23      45.450  52.349  52.661  1.00141.08           C
ATOM    174  CB  LEU A  23      44.357  53.404  52.888  1.00141.08           C
ATOM    175  CG  LEU A  23      43.299  52.932  53.906  1.00141.08           C
ATOM    176  CD1 LEU A  23      42.500  51.743  53.352  1.00141.08           C
ATOM    177  CD2 LEU A  23      43.931  52.629  55.275  1.00141.08           C
ATOM    178  C   LEU A  23      46.168  52.639  51.371  1.00141.08           C
ATOM    179  O   LEU A  23      47.380  52.821  51.298  1.00141.08           O
ATOM    180  N   ILE A  24      45.358  52.688  50.294  1.00143.78           N
ATOM    181  CA  ILE A  24      45.741  52.816  48.917  1.00143.78           C
ATOM    182  CB  ILE A  24      44.574  52.712  47.971  1.00143.78           C
ATOM    183  CG2 ILE A  24      44.244  51.220  47.798  1.00143.78           C
ATOM    184  CG1 ILE A  24      43.394  53.572  48.450  1.00143.78           C
ATOM    185  CD1 ILE A  24      43.691  55.063  48.532  1.00143.78           C
ATOM    186  C   ILE A  24      46.589  54.025  48.650  1.00143.78           C
ATOM    187  O   ILE A  24      47.434  53.977  47.759  1.00143.78           O
ATOM    188  N   LYS A  25      46.394  55.153  49.354  1.00121.87           N
ATOM    189  CA  LYS A  25      47.262  56.266  49.080  1.00121.87           C
ATOM    190  CB  LYS A  25      46.886  57.545  49.850  1.00121.87           C
ATOM    191  CG  LYS A  25      47.349  58.821  49.139  1.00121.87           C
ATOM    192  CD  LYS A  25      46.588  59.055  47.827  1.00121.87           C
ATOM    193  CE  LYS A  25      46.902  60.373  47.112  1.00121.87           C
ATOM    194  NZ  LYS A  25      46.084  60.494  45.881  1.00121.87           N
ATOM    195  C   LYS A  25      48.680  55.881  49.444  1.00121.87           C
ATOM    196  O   LYS A  25      49.624  56.303  48.777  1.00121.87           O
ATOM    197  N   THR A  26      48.884  55.111  50.540  1.00 81.57           N
ATOM    198  CA  THR A  26      50.214  54.686  50.929  1.00 81.57           C
ATOM    199  CB  THR A  26      50.351  54.149  52.329  1.00 81.57           C
ATOM    200  OG1 THR A  26      49.671  52.912  52.477  1.00 81.57           O
ATOM    201  CG2 THR A  26      49.795  55.198  53.305  1.00 81.57           C
ATOM    202  C   THR A  26      50.729  53.637  49.995  1.00 81.57           C
ATOM    203  O   THR A  26      51.933  53.513  49.777  1.00 81.57           O
ATOM    204  N   GLU A  27      49.835  52.798  49.451  1.00 71.04           N
ATOM    205  CA  GLU A  27      50.309  51.815  48.523  1.00 71.04           C
ATOM    206  CB  GLU A  27      49.215  50.829  48.096  1.00 71.04           C
ATOM    207  CG  GLU A  27      48.841  49.906  49.257  1.00 71.04           C
ATOM    208  CD  GLU A  27      47.759  48.947  48.797  1.00 71.04           C
ATOM    209  OE1 GLU A  27      47.229  49.145  47.672  1.00 71.04           O
ATOM    210  OE2 GLU A  27      47.457  47.996  49.567  1.00 71.04           O
ATOM    211  C   GLU A  27      50.871  52.528  47.335  1.00 71.04           C
ATOM    212  O   GLU A  27      51.883  52.112  46.774  1.00 71.04           O
ATOM    213  N   GLN A  28      50.215  53.626  46.919  1.00101.03           N
ATOM    214  CA  GLN A  28      50.653  54.387  45.782  1.00101.03           C
ATOM    215  CB  GLN A  28      49.568  55.308  45.225  1.00101.03           C
ATOM    216  CG  GLN A  28      48.371  54.468  44.782  1.00101.03           C
ATOM    217  CD  GLN A  28      48.912  53.136  44.267  1.00101.03           C
ATOM    218  OE1 GLN A  28      48.967  52.159  45.013  1.00101.03           O
ATOM    219  NE2 GLN A  28      49.330  53.084  42.974  1.00101.03           N
ATOM    220  C   GLN A  28      51.910  55.147  46.076  1.00101.03           C
ATOM    221  O   GLN A  28      52.669  55.456  45.160  1.00101.03           O
ATOM    222  N   THR A  29      52.125  55.555  47.340  1.00147.01           N
ATOM    223  CA  THR A  29      53.359  56.207  47.680  1.00147.01           C
ATOM    224  CB  THR A  29      53.329  56.859  49.035  1.00147.01           C
ATOM    225  OG1 THR A  29      54.422  57.750  49.167  1.00147.01           O
ATOM    226  CG2 THR A  29      53.398  55.793  50.133  1.00147.01           C
ATOM    227  C   THR A  29      54.474  55.200  47.620  1.00147.01           C
ATOM    228  O   THR A  29      55.619  55.576  47.381  1.00147.01           O
ATOM    229  N   GLY A  30      54.177  53.918  47.945  1.00 59.59           N
ATOM    230  CA  GLY A  30      55.076  52.791  47.825  1.00 59.59           C
ATOM    231  C   GLY A  30      55.302  52.473  46.374  1.00 59.59           C
ATOM    232  O   GLY A  30      56.387  52.022  46.001  1.00 59.59           O
ATOM    233  N   LYS A  31      54.264  52.668  45.526  1.00 81.84           N
ATOM    234  CA  LYS A  31      54.320  52.509  44.087  1.00 81.84           C
ATOM    235  CB  LYS A  31      52.959  52.683  43.396  1.00 81.84           C
ATOM    236  CG  LYS A  31      53.102  52.674  41.876  1.00 81.84           C
ATOM    237  CD  LYS A  31      51.795  52.538  41.101  1.00 81.84           C
ATOM    238  CE  LYS A  31      52.017  52.550  39.588  1.00 81.84           C
ATOM    239  NZ  LYS A  31      50.736  52.319  38.892  1.00 81.84           N
ATOM    240  C   LYS A  31      55.210  53.556  43.511  1.00 81.84           C
ATOM    241  O   LYS A  31      55.898  53.307  42.523  1.00 81.84           O
ATOM    242  N   LEU A  32      55.113  54.787  44.053  1.00109.10           N
ATOM    243  CA  LEU A  32      56.070  55.824  43.802  1.00109.10           C
ATOM    244  CB  LEU A  32      55.557  57.241  44.111  1.00109.10           C
ATOM    245  CG  LEU A  32      56.594  58.338  43.808  1.00109.10           C
ATOM    246  CD1 LEU A  32      56.832  58.470  42.294  1.00109.10           C
ATOM    247  CD2 LEU A  32      56.227  59.666  44.484  1.00109.10           C
ATOM    248  C   LEU A  32      57.081  55.471  44.846  1.00109.10           C
ATOM    249  O   LEU A  32      56.868  54.473  45.513  1.00109.10           O
ATOM    250  N   LEU A  33      58.215  56.176  44.997  1.00215.97           N
ATOM    251  CA  LEU A  33      59.214  55.867  45.999  1.00215.97           C
ATOM    252  CB  LEU A  33      58.596  55.508  47.372  1.00215.97           C
ATOM    253  CG  LEU A  33      59.582  55.183  48.523  1.00215.97           C
ATOM    254  CD1 LEU A  33      60.382  53.896  48.293  1.00215.97           C
ATOM    255  CD2 LEU A  33      60.492  56.376  48.845  1.00215.97           C
ATOM    256  C   LEU A  33      59.995  54.690  45.487  1.00215.97           C
ATOM    257  O   LEU A  33      61.216  54.725  45.358  1.00215.97           O
ATOM    258  N   ASN A  34      59.256  53.639  45.107  1.00127.60           N
ATOM    259  CA  ASN A  34      59.666  52.461  44.430  1.00127.60           C
ATOM    260  CB  ASN A  34      59.121  51.172  45.067  1.00127.60           C
ATOM    261  CG  ASN A  34      59.984  50.009  44.597  1.00127.60           C
ATOM    262  OD1 ASN A  34      60.487  49.975  43.475  1.00127.60           O
ATOM    263  ND2 ASN A  34      60.179  49.012  45.496  1.00127.60           N
ATOM    264  C   ASN A  34      58.971  52.673  43.126  1.00127.60           C
ATOM    265  O   ASN A  34      58.349  53.714  42.937  1.00127.60           O
ATOM    266  N   ARG A  35      59.238  51.834  42.125  1.00260.87           N
ATOM    267  CA  ARG A  35      58.581  51.886  40.851  1.00260.87           C
ATOM    268  CB  ARG A  35      59.531  51.408  39.743  1.00260.87           C
ATOM    269  CG  ARG A  35      61.021  51.698  39.997  1.00260.87           C
ATOM    270  CD  ARG A  35      61.423  53.133  40.361  1.00260.87           C
ATOM    271  NE  ARG A  35      61.581  53.209  41.845  1.00260.87           N
ATOM    272  CZ  ARG A  35      62.688  52.705  42.467  1.00260.87           C
ATOM    273  NH1 ARG A  35      63.664  52.084  41.743  1.00260.87           N
ATOM    274  NH2 ARG A  35      62.820  52.800  43.822  1.00260.87           N
ATOM    275  C   ARG A  35      57.390  50.967  40.799  1.00260.87           C
ATOM    276  O   ARG A  35      56.461  51.168  40.017  1.00260.87           O
ATOM    277  N   ASN A  36      57.451  49.894  41.617  1.00140.03           N
ATOM    278  CA  ASN A  36      56.625  48.715  41.557  1.00140.03           C
ATOM    279  CB  ASN A  36      57.237  47.520  42.311  1.00140.03           C
ATOM    280  CG  ASN A  36      57.243  47.821  43.804  1.00140.03           C
ATOM    281  OD1 ASN A  36      56.876  48.906  44.250  1.00140.03           O
ATOM    282  ND2 ASN A  36      57.683  46.817  44.608  1.00140.03           N
ATOM    283  C   ASN A  36      55.229  48.890  42.062  1.00140.03           C
ATOM    284  O   ASN A  36      54.718  50.000  42.206  1.00140.03           O
ATOM    285  N   ILE A  37      54.564  47.727  42.276  1.00144.86           N
ATOM    286  CA  ILE A  37      53.209  47.646  42.734  1.00144.86           C
ATOM    287  CB  ILE A  37      52.803  48.723  43.706  1.00144.86           C
ATOM    288  CG2 ILE A  37      51.269  48.833  43.717  1.00144.86           C
ATOM    289  CG1 ILE A  37      53.426  48.455  45.086  1.00144.86           C
ATOM    290  CD1 ILE A  37      53.289  49.624  46.060  1.00144.86           C
ATOM    291  C   ILE A  37      52.286  47.682  41.565  1.00144.86           C
ATOM    292  O   ILE A  37      52.493  48.426  40.607  1.00144.86           O
ATOM    293  N   SER A  38      51.258  46.809  41.614  1.00 66.99           N
ATOM    294  CA  SER A  38      50.239  46.757  40.611  1.00 66.99           C
ATOM    295  CB  SER A  38      49.990  45.339  40.067  1.00 66.99           C
ATOM    296  OG  SER A  38      49.541  44.484  41.109  1.00 66.99           O
ATOM    297  C   SER A  38      48.969  47.224  41.269  1.00 66.99           C
ATOM    298  O   SER A  38      48.791  47.135  42.482  1.00 66.99           O
ATOM    299  N   PRO A  39      48.126  47.778  40.443  1.00208.04           N
ATOM    300  CA  PRO A  39      46.830  48.300  40.824  1.00208.04           C
ATOM    301  CD  PRO A  39      48.699  48.555  39.353  1.00208.04           C
ATOM    302  CB  PRO A  39      46.472  49.366  39.789  1.00208.04           C
ATOM    303  CG  PRO A  39      47.826  49.810  39.222  1.00208.04           C
ATOM    304  C   PRO A  39      45.747  47.257  40.935  1.00208.04           C
ATOM    305  O   PRO A  39      44.629  47.540  40.508  1.00208.04           O
ATOM    306  N   ALA A  40      46.029  46.059  41.472  1.00 77.74           N
ATOM    307  CA  ALA A  40      45.101  44.957  41.524  1.00 77.74           C
ATOM    308  CB  ALA A  40      45.652  43.760  42.321  1.00 77.74           C
ATOM    309  C   ALA A  40      43.803  45.377  42.167  1.00 77.74           C
ATOM    310  O   ALA A  40      42.773  44.743  41.943  1.00 77.74           O
ATOM    311  N   ASN A  41      43.812  46.414  43.023  1.00100.54           N
ATOM    312  CA  ASN A  41      42.631  46.872  43.717  1.00100.54           C
ATOM    313  CB  ASN A  41      41.398  47.138  42.829  1.00100.54           C
ATOM    314  CG  ASN A  41      41.481  48.561  42.282  1.00100.54           C
ATOM    315  OD1 ASN A  41      42.339  49.349  42.677  1.00100.54           O
ATOM    316  ND2 ASN A  41      40.538  48.915  41.366  1.00100.54           N
ATOM    317  C   ASN A  41      42.267  45.883  44.772  1.00100.54           C
ATOM    318  O   ASN A  41      41.175  45.944  45.336  1.00100.54           O
ATOM    319  N   THR A  42      43.196  44.953  45.076  1.00 65.46           N
ATOM    320  CA  THR A  42      43.016  44.044  46.168  1.00 65.46           C
ATOM    321  CB  THR A  42      42.981  42.602  45.739  1.00 65.46           C
ATOM    322  OG1 THR A  42      44.180  42.245  45.065  1.00 65.46           O
ATOM    323  CG2 THR A  42      41.778  42.396  44.806  1.00 65.46           C
ATOM    324  C   THR A  42      44.199  44.255  47.076  1.00 65.46           C
ATOM    325  O   THR A  42      45.293  43.752  46.832  1.00 65.46           O
ATOM    326  N   PRO A  43      43.991  44.983  48.137  1.00 89.80           N
ATOM    327  CA  PRO A  43      45.080  45.308  49.023  1.00 89.80           C
ATOM    328  CD  PRO A  43      43.048  46.086  48.047  1.00 89.80           C
ATOM    329  CB  PRO A  43      44.597  46.479  49.873  1.00 89.80           C
ATOM    330  CG  PRO A  43      43.629  47.209  48.925  1.00 89.80           C
ATOM    331  C   PRO A  43      45.700  44.179  49.787  1.00 89.80           C
ATOM    332  O   PRO A  43      46.718  44.416  50.438  1.00 89.80           O
ATOM    333  N   ALA A  44      45.090  42.979  49.814  1.00 40.71           N
ATOM    334  CA  ALA A  44      45.769  41.894  50.467  1.00 40.71           C
ATOM    335  CB  ALA A  44      44.908  40.622  50.538  1.00 40.71           C
ATOM    336  C   ALA A  44      47.007  41.564  49.677  1.00 40.71           C
ATOM    337  O   ALA A  44      48.105  41.458  50.224  1.00 40.71           O
ATOM    338  N   LYS A  45      46.859  41.410  48.345  1.00172.82           N
ATOM    339  CA  LYS A  45      47.969  41.104  47.483  1.00172.82           C
ATOM    340  CB  LYS A  45      47.555  40.771  46.043  1.00172.82           C
ATOM    341  CG  LYS A  45      47.285  39.284  45.848  1.00172.82           C
ATOM    342  CD  LYS A  45      48.522  38.455  46.203  1.00172.82           C
ATOM    343  CE  LYS A  45      49.818  39.107  45.716  1.00172.82           C
ATOM    344  NZ  LYS A  45      51.000  38.437  46.298  1.00172.82           N
ATOM    345  C   LYS A  45      48.893  42.273  47.410  1.00172.82           C
ATOM    346  O   LYS A  45      50.113  42.123  47.394  1.00172.82           O
ATOM    347  N   LEU A  46      48.324  43.484  47.354  1.00 57.97           N
ATOM    348  CA  LEU A  46      49.119  44.663  47.196  1.00 57.97           C
ATOM    349  CB  LEU A  46      48.243  45.908  47.018  1.00 57.97           C
ATOM    350  CG  LEU A  46      47.344  45.767  45.777  1.00 57.97           C
ATOM    351  CD1 LEU A  46      46.459  47.002  45.560  1.00 57.97           C
ATOM    352  CD2 LEU A  46      48.176  45.402  44.540  1.00 57.97           C
ATOM    353  C   LEU A  46      49.996  44.833  48.395  1.00 57.97           C
ATOM    354  O   LEU A  46      51.176  45.164  48.277  1.00 57.97           O
ATOM    355  N   LEU A  47      49.445  44.594  49.596  1.00103.22           N
ATOM    356  CA  LEU A  47      50.237  44.735  50.780  1.00103.22           C
ATOM    357  CB  LEU A  47      49.412  44.499  52.058  1.00103.22           C
ATOM    358  CG  LEU A  47      50.106  44.813  53.401  1.00103.22           C
ATOM    359  CD1 LEU A  47      49.131  44.535  54.547  1.00103.22           C
ATOM    360  CD2 LEU A  47      51.435  44.067  53.615  1.00103.22           C
ATOM    361  C   LEU A  47      51.338  43.724  50.708  1.00103.22           C
ATOM    362  O   LEU A  47      52.484  44.021  51.042  1.00103.22           O
ATOM    363  N   SER A  48      51.021  42.503  50.242  1.00 81.95           N
ATOM    364  CA  SER A  48      52.000  41.459  50.235  1.00 81.95           C
ATOM    365  CB  SER A  48      51.433  40.070  49.905  1.00 81.95           C
ATOM    366  OG  SER A  48      51.032  40.016  48.547  1.00 81.95           O
ATOM    367  C   SER A  48      53.099  41.766  49.271  1.00 81.95           C
ATOM    368  O   SER A  48      54.075  41.023  49.247  1.00 81.95           O
ATOM    369  N   PHE A  49      52.922  42.721  48.329  1.00 99.22           N
ATOM    370  CA  PHE A  49      54.058  43.143  47.547  1.00 99.22           C
ATOM    371  CB  PHE A  49      53.663  43.674  46.160  1.00 99.22           C
ATOM    372  CG  PHE A  49      53.046  42.535  45.422  1.00 99.22           C
ATOM    373  CD1 PHE A  49      53.824  41.494  44.969  1.00 99.22           C
ATOM    374  CD2 PHE A  49      51.693  42.515  45.176  1.00 99.22           C
ATOM    375  CE1 PHE A  49      53.260  40.444  44.284  1.00 99.22           C
ATOM    376  CE2 PHE A  49      51.124  41.468  44.492  1.00 99.22           C
ATOM    377  CZ  PHE A  49      51.908  40.430  44.046  1.00 99.22           C
ATOM    378  C   PHE A  49      54.875  44.220  48.239  1.00 99.22           C
ATOM    379  O   PHE A  49      56.095  44.126  48.364  1.00 99.22           O
ATOM    380  N   ARG A  50      54.168  45.261  48.733  1.00195.49           N
ATOM    381  CA  ARG A  50      54.639  46.529  49.236  1.00195.49           C
ATOM    382  CB  ARG A  50      53.444  47.475  49.429  1.00195.49           C
ATOM    383  CG  ARG A  50      53.690  48.722  50.272  1.00195.49           C
ATOM    384  CD  ARG A  50      54.719  49.708  49.739  1.00195.49           C
ATOM    385  NE  ARG A  50      54.519  50.951  50.531  1.00195.49           N
ATOM    386  CZ  ARG A  50      54.933  51.016  51.829  1.00195.49           C
ATOM    387  NH1 ARG A  50      55.496  49.929  52.429  1.00195.49           N
ATOM    388  NH2 ARG A  50      54.804  52.181  52.521  1.00195.49           N
ATOM    389  C   ARG A  50      55.424  46.459  50.510  1.00195.49           C
ATOM    390  O   ARG A  50      56.324  47.271  50.725  1.00195.49           O
ATOM    391  N   ASN A  51      55.060  45.556  51.433  1.00 78.04           N
ATOM    392  CA  ASN A  51      55.781  45.448  52.666  1.00 78.04           C
ATOM    393  CB  ASN A  51      55.126  44.428  53.615  1.00 78.04           C
ATOM    394  CG  ASN A  51      55.798  44.514  54.976  1.00 78.04           C
ATOM    395  OD1 ASN A  51      55.295  45.173  55.885  1.00 78.04           O
ATOM    396  ND2 ASN A  51      56.960  43.826  55.125  1.00 78.04           N
ATOM    397  C   ASN A  51      57.178  44.979  52.389  1.00 78.04           C
ATOM    398  O   ASN A  51      58.154  45.607  52.798  1.00 78.04           O
ATOM    399  N   ALA A  52      57.299  43.877  51.628  1.00 44.75           N
ATOM    400  CA  ALA A  52      58.558  43.231  51.389  1.00 44.75           C
ATOM    401  CB  ALA A  52      58.409  41.947  50.555  1.00 44.75           C
ATOM    402  C   ALA A  52      59.496  44.135  50.654  1.00 44.75           C
ATOM    403  O   ALA A  52      60.664  44.246  51.024  1.00 44.75           O
ATOM    404  N   ASP A  53      59.024  44.814  49.592  1.00 73.75           N
ATOM    405  CA  ASP A  53      59.950  45.612  48.844  1.00 73.75           C
ATOM    406  CB  ASP A  53      59.412  46.133  47.491  1.00 73.75           C
ATOM    407  CG  ASP A  53      58.227  47.073  47.701  1.00 73.75           C
ATOM    408  OD1 ASP A  53      57.304  46.701  48.466  1.00 73.75           O
ATOM    409  OD2 ASP A  53      58.227  48.179  47.094  1.00 73.75           O
ATOM    410  C   ASP A  53      60.423  46.772  49.666  1.00 73.75           C
ATOM    411  O   ASP A  53      61.607  47.103  49.659  1.00 73.75           O
ATOM    412  N   LEU A  54      59.516  47.421  50.415  1.00157.45           N
ATOM    413  CA  LEU A  54      59.891  48.595  51.150  1.00157.45           C
ATOM    414  CB  LEU A  54      58.741  49.575  51.411  1.00157.45           C
ATOM    415  CG  LEU A  54      58.408  50.261  50.067  1.00157.45           C
ATOM    416  CD1 LEU A  54      57.345  51.342  50.188  1.00157.45           C
ATOM    417  CD2 LEU A  54      59.674  50.822  49.413  1.00157.45           C
ATOM    418  C   LEU A  54      60.748  48.311  52.338  1.00157.45           C
ATOM    419  O   LEU A  54      61.242  49.248  52.965  1.00157.45           O
ATOM    420  N   THR A  55      60.750  47.054  52.820  1.00182.48           N
ATOM    421  CA  THR A  55      61.711  46.636  53.800  1.00182.48           C
ATOM    422  CB  THR A  55      61.185  45.586  54.728  1.00182.48           C
ATOM    423  OG1 THR A  55      61.973  45.558  55.906  1.00182.48           O
ATOM    424  CG2 THR A  55      61.220  44.219  54.025  1.00182.48           C
ATOM    425  C   THR A  55      62.982  46.160  53.131  1.00182.48           C
ATOM    426  O   THR A  55      64.040  46.139  53.756  1.00182.48           O
ATOM    427  N   LYS A  56      62.905  45.630  51.887  1.00205.52           N
ATOM    428  CA  LYS A  56      64.120  45.222  51.226  1.00205.52           C
ATOM    429  CB  LYS A  56      63.878  44.364  49.982  1.00205.52           C
ATOM    430  CG  LYS A  56      65.180  43.904  49.332  1.00205.52           C
ATOM    431  CD  LYS A  56      66.044  42.992  50.212  1.00205.52           C
ATOM    432  CE  LYS A  56      65.319  42.363  51.408  1.00205.52           C
ATOM    433  NZ  LYS A  56      65.573  43.148  52.640  1.00205.52           N
ATOM    434  C   LYS A  56      64.894  46.434  50.822  1.00205.52           C
ATOM    435  O   LYS A  56      66.066  46.567  51.175  1.00205.52           O
ATOM    436  N   GLU A  57      64.254  47.345  50.051  1.00120.68           N
ATOM    437  CA  GLU A  57      64.886  48.606  49.800  1.00120.68           C
ATOM    438  CB  GLU A  57      64.300  49.472  48.667  1.00120.68           C
ATOM    439  CG  GLU A  57      64.738  49.108  47.248  1.00120.68           C
ATOM    440  CD  GLU A  57      64.494  50.350  46.394  1.00120.68           C
ATOM    441  OE1 GLU A  57      63.978  51.353  46.957  1.00120.68           O
ATOM    442  OE2 GLU A  57      64.831  50.325  45.180  1.00120.68           O
ATOM    443  C   GLU A  57      64.643  49.385  51.040  1.00120.68           C
ATOM    444  O   GLU A  57      63.512  49.444  51.519  1.00120.68           O
ATOM    445  N   LYS A  58      65.730  49.890  51.645  1.00193.72           N
ATOM    446  CA  LYS A  58      65.701  50.703  52.823  1.00193.72           C
ATOM    447  CB  LYS A  58      66.805  50.414  53.845  1.00193.72           C
ATOM    448  CG  LYS A  58      66.237  50.699  55.235  1.00193.72           C
ATOM    449  CD  LYS A  58      65.044  49.771  55.510  1.00193.72           C
ATOM    450  CE  LYS A  58      64.118  50.211  56.646  1.00193.72           C
ATOM    451  NZ  LYS A  58      62.868  49.412  56.621  1.00193.72           N
ATOM    452  C   LYS A  58      65.671  52.177  52.520  1.00193.72           C
ATOM    453  O   LYS A  58      65.852  52.969  53.440  1.00193.72           O
ATOM    454  N   TYR A  59      65.616  52.559  51.224  1.00140.25           N
ATOM    455  CA  TYR A  59      65.736  53.888  50.662  1.00140.25           C
ATOM    456  CB  TYR A  59      64.835  54.026  49.416  1.00140.25           C
ATOM    457  CG  TYR A  59      65.162  55.255  48.640  1.00140.25           C
ATOM    458  CD1 TYR A  59      66.142  55.219  47.673  1.00140.25           C
ATOM    459  CD2 TYR A  59      64.487  56.433  48.861  1.00140.25           C
ATOM    460  CE1 TYR A  59      66.451  56.343  46.944  1.00140.25           C
ATOM    461  CE2 TYR A  59      64.791  57.561  48.134  1.00140.25           C
ATOM    462  CZ  TYR A  59      65.774  57.518  47.176  1.00140.25           C
ATOM    463  OH  TYR A  59      66.086  58.674  46.430  1.00140.25           O
ATOM    464  C   TYR A  59      65.377  54.967  51.651  1.00140.25           C
ATOM    465  O   TYR A  59      64.207  55.183  51.944  1.00140.25           O
ATOM    466  N   ILE A  60      66.400  55.750  52.080  1.00181.81           N
ATOM    467  CA  ILE A  60      66.351  56.758  53.115  1.00181.81           C
ATOM    468  CB  ILE A  60      65.768  58.079  52.664  1.00181.81           C
ATOM    469  CG2 ILE A  60      64.283  57.899  52.304  1.00181.81           C
ATOM    470  CG1 ILE A  60      66.031  59.170  53.715  1.00181.81           C
ATOM    471  CD1 ILE A  60      67.506  59.548  53.842  1.00181.81           C
ATOM    472  C   ILE A  60      65.608  56.209  54.304  1.00181.81           C
ATOM    473  O   ILE A  60      64.392  56.031  54.307  1.00181.81           O
ATOM    474  N   THR A  61      66.339  56.032  55.417  1.00 68.64           N
ATOM    475  CA  THR A  61      65.835  55.302  56.544  1.00 68.64           C
ATOM    476  CB  THR A  61      66.808  55.272  57.687  1.00 68.64           C
ATOM    477  OG1 THR A  61      67.085  56.593  58.127  1.00 68.64           O
ATOM    478  CG2 THR A  61      68.102  54.582  57.222  1.00 68.64           C
ATOM    479  C   THR A  61      64.555  55.879  57.059  1.00 68.64           C
ATOM    480  O   THR A  61      63.640  55.129  57.391  1.00 68.64           O
ATOM    481  N   ASP A  62      64.454  57.215  57.162  1.00 68.63           N
ATOM    482  CA  ASP A  62      63.299  57.826  57.760  1.00 68.63           C
ATOM    483  CB  ASP A  62      63.492  59.334  57.980  1.00 68.63           C
ATOM    484  CG  ASP A  62      64.597  59.508  59.012  1.00 68.63           C
ATOM    485  OD1 ASP A  62      65.381  58.543  59.222  1.00 68.63           O
ATOM    486  OD2 ASP A  62      64.673  60.617  59.605  1.00 68.63           O
ATOM    487  C   ASP A  62      62.036  57.646  56.962  1.00 68.63           C
ATOM    488  O   ASP A  62      61.011  57.250  57.516  1.00 68.63           O
ATOM    489  N   LYS A  63      62.064  57.943  55.645  1.00 53.92           N
ATOM    490  CA  LYS A  63      60.873  57.834  54.845  1.00 53.92           C
ATOM    491  CB  LYS A  63      61.038  58.316  53.392  1.00 53.92           C
ATOM    492  CG  LYS A  63      59.742  58.176  52.585  1.00 53.92           C
ATOM    493  CD  LYS A  63      59.732  58.910  51.243  1.00 53.92           C
ATOM    494  CE  LYS A  63      58.419  58.737  50.474  1.00 53.92           C
ATOM    495  NZ  LYS A  63      58.482  59.467  49.190  1.00 53.92           N
ATOM    496  C   LYS A  63      60.449  56.408  54.765  1.00 53.92           C
ATOM    497  O   LYS A  63      59.261  56.098  54.815  1.00 53.92           O
ATOM    498  N   VAL A  64      61.420  55.500  54.591  1.00 79.37           N
ATOM    499  CA  VAL A  64      61.107  54.103  54.539  1.00 79.37           C
ATOM    500  CB  VAL A  64      62.195  53.181  54.064  1.00 79.37           C
ATOM    501  CG1 VAL A  64      62.306  53.322  52.540  1.00 79.37           C
ATOM    502  CG2 VAL A  64      63.494  53.483  54.830  1.00 79.37           C
ATOM    503  C   VAL A  64      60.646  53.626  55.868  1.00 79.37           C
ATOM    504  O   VAL A  64      59.909  52.651  55.920  1.00 79.37           O
ATOM    505  N   LEU A  65      61.118  54.226  56.977  1.00 55.90           N
ATOM    506  CA  LEU A  65      60.680  53.788  58.272  1.00 55.90           C
ATOM    507  CB  LEU A  65      61.443  54.476  59.419  1.00 55.90           C
ATOM    508  CG  LEU A  65      60.993  54.026  60.823  1.00 55.90           C
ATOM    509  CD1 LEU A  65      61.261  52.528  61.055  1.00 55.90           C
ATOM    510  CD2 LEU A  65      61.607  54.922  61.915  1.00 55.90           C
ATOM    511  C   LEU A  65      59.223  54.094  58.457  1.00 55.90           C
ATOM    512  O   LEU A  65      58.454  53.232  58.877  1.00 55.90           O
ATOM    513  N   SER A  66      58.797  55.333  58.141  1.00 56.74           N
ATOM    514  CA  SER A  66      57.435  55.721  58.378  1.00 56.74           C
ATOM    515  CB  SER A  66      57.172  57.220  58.152  1.00 56.74           C
ATOM    516  OG  SER A  66      55.807  57.512  58.413  1.00 56.74           O
ATOM    517  C   SER A  66      56.507  54.962  57.477  1.00 56.74           C
ATOM    518  O   SER A  66      55.540  54.356  57.933  1.00 56.74           O
ATOM    519  N   ILE A  67      56.791  54.967  56.163  1.00 80.96           N
ATOM    520  CA  ILE A  67      55.970  54.317  55.184  1.00 80.96           C
ATOM    521  CB  ILE A  67      56.420  54.588  53.772  1.00 80.96           C
ATOM    522  CG2 ILE A  67      56.303  56.104  53.528  1.00 80.96           C
ATOM    523  CG1 ILE A  67      57.832  54.034  53.513  1.00 80.96           C
ATOM    524  CD1 ILE A  67      58.229  54.046  52.036  1.00 80.96           C
ATOM    525  C   ILE A  67      55.986  52.834  55.425  1.00 80.96           C
ATOM    526  O   ILE A  67      54.994  52.156  55.171  1.00 80.96           O
ATOM    527  N   PHE A  68      57.135  52.269  55.851  1.00 81.39           N
ATOM    528  CA  PHE A  68      57.184  50.862  56.146  1.00 81.39           C
ATOM    529  CB  PHE A  68      58.585  50.343  56.528  1.00 81.39           C
ATOM    530  CG  PHE A  68      58.521  48.866  56.740  1.00 81.39           C
ATOM    531  CD1 PHE A  68      58.493  48.007  55.667  1.00 81.39           C
ATOM    532  CD2 PHE A  68      58.508  48.339  58.011  1.00 81.39           C
ATOM    533  CE1 PHE A  68      58.439  46.646  55.860  1.00 81.39           C
ATOM    534  CE2 PHE A  68      58.455  46.979  58.209  1.00 81.39           C
ATOM    535  CZ  PHE A  68      58.419  46.129  57.132  1.00 81.39           C
ATOM    536  C   PHE A  68      56.270  50.586  57.301  1.00 81.39           C
ATOM    537  O   PHE A  68      55.474  49.651  57.257  1.00 81.39           O
ATOM    538  N   ASN A  69      56.325  51.423  58.356  1.00 56.04           N
ATOM    539  CA  ASN A  69      55.531  51.195  59.536  1.00 56.04           C
ATOM    540  CB  ASN A  69      55.752  52.262  60.623  1.00 56.04           C
ATOM    541  CG  ASN A  69      57.113  51.996  61.256  1.00 56.04           C
ATOM    542  OD1 ASN A  69      57.613  50.872  61.230  1.00 56.04           O
ATOM    543  ND2 ASN A  69      57.728  53.052  61.852  1.00 56.04           N
ATOM    544  C   ASN A  69      54.077  51.188  59.167  1.00 56.04           C
ATOM    545  O   ASN A  69      53.313  50.331  59.607  1.00 56.04           O
ATOM    546  N   ILE A  70      53.674  52.137  58.312  1.00171.48           N
ATOM    547  CA  ILE A  70      52.329  52.324  57.856  1.00171.48           C
ATOM    548  CB  ILE A  70      52.279  53.473  56.892  1.00171.48           C
ATOM    549  CG2 ILE A  70      50.831  53.672  56.476  1.00171.48           C
ATOM    550  CG1 ILE A  70      52.863  54.747  57.512  1.00171.48           C
ATOM    551  CD1 ILE A  70      53.068  55.875  56.502  1.00171.48           C
ATOM    552  C   ILE A  70      51.915  51.083  57.115  1.00171.48           C
ATOM    553  O   ILE A  70      50.735  50.730  57.089  1.00171.48           O
ATOM    554  N   LYS A  71      52.857  50.472  56.368  1.00179.52           N
ATOM    555  CA  LYS A  71      52.600  49.245  55.668  1.00179.52           C
ATOM    556  CB  LYS A  71      53.522  49.004  54.461  1.00179.52           C
ATOM    557  CG  LYS A  71      53.171  47.707  53.731  1.00179.52           C
ATOM    558  CD  LYS A  71      51.711  47.645  53.266  1.00179.52           C
ATOM    559  CE  LYS A  71      51.366  48.542  52.078  1.00179.52           C
ATOM    560  NZ  LYS A  71      49.929  48.411  51.753  1.00179.52           N
ATOM    561  C   LYS A  71      52.635  48.036  56.568  1.00179.52           C
ATOM    562  O   LYS A  71      52.072  46.999  56.217  1.00179.52           O
ATOM    563  N   ARG A  72      53.420  48.086  57.670  1.00189.93           N
ATOM    564  CA  ARG A  72      53.516  46.993  58.605  1.00189.93           C
ATOM    565  CB  ARG A  72      54.699  47.111  59.580  1.00189.93           C
ATOM    566  CG  ARG A  72      55.058  45.731  60.121  1.00189.93           C
ATOM    567  CD  ARG A  72      55.643  44.858  59.011  1.00189.93           C
ATOM    568  NE  ARG A  72      55.313  43.438  59.302  1.00189.93           N
ATOM    569  CZ  ARG A  72      54.122  42.933  58.866  1.00189.93           C
ATOM    570  NH1 ARG A  72      53.198  43.751  58.279  1.00189.93           N
ATOM    571  NH2 ARG A  72      53.852  41.604  58.989  1.00189.93           N
ATOM    572  C   ARG A  72      52.261  46.887  59.413  1.00189.93           C
ATOM    573  O   ARG A  72      51.741  45.792  59.626  1.00189.93           O
ATOM    574  N   ASN A  73      51.742  48.031  59.907  1.00132.94           N
ATOM    575  CA  ASN A  73      50.501  47.943  60.606  1.00132.94           C
ATOM    576  CB  ASN A  73      50.307  48.977  61.734  1.00132.94           C
ATOM    577  CG  ASN A  73      50.238  50.370  61.167  1.00132.94           C
ATOM    578  OD1 ASN A  73      50.863  50.688  60.158  1.00132.94           O
ATOM    579  ND2 ASN A  73      49.395  51.209  61.815  1.00132.94           N
ATOM    580  C   ASN A  73      49.460  48.037  59.537  1.00132.94           C
ATOM    581  O   ASN A  73      48.983  49.097  59.127  1.00132.94           O
ATOM    582  N   PHE A  74      49.096  46.856  59.030  1.00 86.50           N
ATOM    583  CA  PHE A  74      48.216  46.793  57.915  1.00 86.50           C
ATOM    584  CB  PHE A  74      48.255  45.430  57.205  1.00 86.50           C
ATOM    585  CG  PHE A  74      47.838  44.373  58.170  1.00 86.50           C
ATOM    586  CD1 PHE A  74      46.509  44.055  58.333  1.00 86.50           C
ATOM    587  CD2 PHE A  74      48.782  43.698  58.908  1.00 86.50           C
ATOM    588  CE1 PHE A  74      46.126  43.079  59.221  1.00 86.50           C
ATOM    589  CE2 PHE A  74      48.406  42.721  59.798  1.00 86.50           C
ATOM    590  CZ  PHE A  74      47.076  42.411  59.956  1.00 86.50           C
ATOM    591  C   PHE A  74      46.811  47.050  58.335  1.00 86.50           C
ATOM    592  O   PHE A  74      46.422  46.805  59.475  1.00 86.50           O
ATOM    593  N   VAL A  75      46.059  47.661  57.403  1.00 76.91           N
ATOM    594  CA  VAL A  75      44.638  47.800  57.436  1.00 76.91           C
ATOM    595  CB  VAL A  75      44.172  49.205  57.681  1.00 76.91           C
ATOM    596  CG1 VAL A  75      42.638  49.248  57.546  1.00 76.91           C
ATOM    597  CG2 VAL A  75      44.691  49.650  59.059  1.00 76.91           C
ATOM    598  C   VAL A  75      44.323  47.468  56.018  1.00 76.91           C
ATOM    599  O   VAL A  75      44.523  48.302  55.135  1.00 76.91           O
ATOM    600  N   ALA A  76      43.832  46.245  55.745  1.00 58.51           N
ATOM    601  CA  ALA A  76      43.708  45.913  54.358  1.00 58.51           C
ATOM    602  CB  ALA A  76      44.149  44.475  54.032  1.00 58.51           C
ATOM    603  C   ALA A  76      42.292  46.052  53.932  1.00 58.51           C
ATOM    604  O   ALA A  76      41.468  45.162  54.133  1.00 58.51           O
ATOM    605  N   VAL A  77      41.991  47.180  53.271  1.00104.47           N
ATOM    606  CA  VAL A  77      40.665  47.391  52.790  1.00104.47           C
ATOM    607  CB  VAL A  77      40.328  48.840  52.587  1.00104.47           C
ATOM    608  CG1 VAL A  77      41.192  49.382  51.434  1.00104.47           C
ATOM    609  CG2 VAL A  77      38.813  48.968  52.348  1.00104.47           C
ATOM    610  C   VAL A  77      40.575  46.723  51.458  1.00104.47           C
ATOM    611  O   VAL A  77      41.571  46.614  50.750  1.00104.47           O
ATOM    612  N   ARG A  78      39.393  46.175  51.117  1.00182.81           N
ATOM    613  CA  ARG A  78      39.194  45.681  49.785  1.00182.81           C
ATOM    614  CB  ARG A  78      39.118  44.148  49.662  1.00182.81           C
ATOM    615  CG  ARG A  78      40.482  43.459  49.732  1.00182.81           C
ATOM    616  CD  ARG A  78      40.462  42.035  49.170  1.00182.81           C
ATOM    617  NE  ARG A  78      39.979  42.137  47.763  1.00182.81           N
ATOM    618  CZ  ARG A  78      38.640  42.080  47.505  1.00182.81           C
ATOM    619  NH1 ARG A  78      37.759  41.864  48.524  1.00182.81           N
ATOM    620  NH2 ARG A  78      38.180  42.246  46.230  1.00182.81           N
ATOM    621  C   ARG A  78      37.877  46.232  49.345  1.00182.81           C
ATOM    622  O   ARG A  78      36.830  45.654  49.631  1.00182.81           O
ATOM    623  N   VAL A  79      37.899  47.371  48.622  1.00111.24           N
ATOM    624  CA  VAL A  79      36.668  47.977  48.199  1.00111.24           C
ATOM    625  CB  VAL A  79      36.258  49.124  49.078  1.00111.24           C
ATOM    626  CG1 VAL A  79      37.319  50.231  48.974  1.00111.24           C
ATOM    627  CG2 VAL A  79      34.841  49.571  48.688  1.00111.24           C
ATOM    628  C   VAL A  79      36.825  48.487  46.790  1.00111.24           C
ATOM    629  O   VAL A  79      37.876  48.988  46.394  1.00111.24           O
ATOM    630  N   GLN A  80      35.732  48.376  46.012  1.00 80.05           N
ATOM    631  CA  GLN A  80      35.589  48.705  44.616  1.00 80.05           C
ATOM    632  CB  GLN A  80      34.258  48.217  44.018  1.00 80.05           C
ATOM    633  CG  GLN A  80      34.117  48.564  42.534  1.00 80.05           C
ATOM    634  CD  GLN A  80      32.773  48.059  42.037  1.00 80.05           C
ATOM    635  OE1 GLN A  80      31.974  47.520  42.799  1.00 80.05           O
ATOM    636  NE2 GLN A  80      32.515  48.243  40.715  1.00 80.05           N
ATOM    637  C   GLN A  80      35.650  50.190  44.362  1.00 80.05           C
ATOM    638  O   GLN A  80      35.812  50.608  43.217  1.00 80.05           O
ATOM    639  N   ASP A  81      35.436  51.008  45.412  1.00 88.47           N
ATOM    640  CA  ASP A  81      35.262  52.443  45.405  1.00 88.47           C
ATOM    641  CB  ASP A  81      35.305  53.046  46.817  1.00 88.47           C
ATOM    642  CG  ASP A  81      34.851  54.496  46.736  1.00 88.47           C
ATOM    643  OD1 ASP A  81      33.914  54.782  45.941  1.00 88.47           O
ATOM    644  OD2 ASP A  81      35.448  55.343  47.454  1.00 88.47           O
ATOM    645  C   ASP A  81      36.227  53.229  44.555  1.00 88.47           C
ATOM    646  O   ASP A  81      37.385  52.869  44.347  1.00 88.47           O
ATOM    647  N   ASN A  82      35.697  54.366  44.043  1.00 65.21           N
ATOM    648  CA  ASN A  82      36.330  55.330  43.184  1.00 65.21           C
ATOM    649  CB  ASN A  82      35.342  56.382  42.651  1.00 65.21           C
ATOM    650  CG  ASN A  82      36.023  57.162  41.533  1.00 65.21           C
ATOM    651  OD1 ASN A  82      35.568  58.237  41.145  1.00 65.21           O
ATOM    652  ND2 ASN A  82      37.140  56.607  40.990  1.00 65.21           N
ATOM    653  C   ASN A  82      37.425  56.073  43.898  1.00 65.21           C
ATOM    654  O   ASN A  82      38.451  56.382  43.296  1.00 65.21           O
ATOM    655  N   GLN A  83      37.243  56.404  45.192  1.00 52.94           N
ATOM    656  CA  GLN A  83      38.235  57.191  45.872  1.00 52.94           C
ATOM    657  CB  GLN A  83      37.850  57.499  47.330  1.00 52.94           C
ATOM    658  CG  GLN A  83      36.548  58.288  47.460  1.00 52.94           C
ATOM    659  CD  GLN A  83      36.737  59.625  46.771  1.00 52.94           C
ATOM    660  OE1 GLN A  83      37.708  60.337  47.025  1.00 52.94           O
ATOM    661  NE2 GLN A  83      35.776  59.984  45.878  1.00 52.94           N
ATOM    662  C   GLN A  83      39.520  56.430  45.919  1.00 52.94           C
ATOM    663  O   GLN A  83      40.585  56.963  45.614  1.00 52.94           O
ATOM    664  N   PHE A  84      39.436  55.135  46.262  1.00 55.42           N
ATOM    665  CA  PHE A  84      40.586  54.292  46.415  1.00 55.42           C
ATOM    666  CB  PHE A  84      40.203  52.843  46.762  1.00 55.42           C
ATOM    667  CG  PHE A  84      39.552  52.840  48.103  1.00 55.42           C
ATOM    668  CD1 PHE A  84      38.247  53.254  48.246  1.00 55.42           C
ATOM    669  CD2 PHE A  84      40.239  52.412  49.215  1.00 55.42           C
ATOM    670  CE1 PHE A  84      37.640  53.249  49.481  1.00 55.42           C
ATOM    671  CE2 PHE A  84      39.637  52.406  50.451  1.00 55.42           C
ATOM    672  CZ  PHE A  84      38.336  52.825  50.587  1.00 55.42           C
ATOM    673  C   PHE A  84      41.297  54.245  45.104  1.00 55.42           C
ATOM    674  O   PHE A  84      42.523  54.331  45.041  1.00 55.42           O
ATOM    675  N   THR A  85      40.519  54.112  44.018  1.00 46.95           N
ATOM    676  CA  THR A  85      41.044  53.966  42.694  1.00 46.95           C
ATOM    677  CB  THR A  85      39.977  53.719  41.667  1.00 46.95           C
ATOM    678  OG1 THR A  85      39.231  52.560  42.011  1.00 46.95           O
ATOM    679  CG2 THR A  85      40.651  53.510  40.300  1.00 46.95           C
ATOM    680  C   THR A  85      41.798  55.198  42.300  1.00 46.95           C
ATOM    681  O   THR A  85      42.820  55.095  41.627  1.00 46.95           O
ATOM    682  N   ASP A  86      41.312  56.402  42.666  1.00 65.09           N
ATOM    683  CA  ASP A  86      42.037  57.581  42.284  1.00 65.09           C
ATOM    684  CB  ASP A  86      41.354  58.899  42.662  1.00 65.09           C
ATOM    685  CG  ASP A  86      42.289  59.994  42.171  1.00 65.09           C
ATOM    686  OD1 ASP A  86      42.626  59.991  40.955  1.00 65.09           O
ATOM    687  OD2 ASP A  86      42.714  60.824  43.018  1.00 65.09           O
ATOM    688  C   ASP A  86      43.362  57.597  42.968  1.00 65.09           C
ATOM    689  O   ASP A  86      44.392  57.867  42.353  1.00 65.09           O
ATOM    690  N   LEU A  87      43.376  57.263  44.267  1.00121.73           N
ATOM    691  CA  LEU A  87      44.599  57.340  44.996  1.00121.73           C
ATOM    692  CB  LEU A  87      44.427  57.059  46.498  1.00121.73           C
ATOM    693  CG  LEU A  87      43.806  58.257  47.254  1.00121.73           C
ATOM    694  CD1 LEU A  87      42.448  58.673  46.671  1.00121.73           C
ATOM    695  CD2 LEU A  87      43.735  58.001  48.767  1.00121.73           C
ATOM    696  C   LEU A  87      45.585  56.410  44.370  1.00121.73           C
ATOM    697  O   LEU A  87      46.787  56.670  44.410  1.00121.73           O
ATOM    698  N   LYS A  88      45.097  55.282  43.820  1.00120.56           N
ATOM    699  CA  LYS A  88      45.909  54.296  43.162  1.00120.56           C
ATOM    700  CB  LYS A  88      45.126  52.998  42.930  1.00120.56           C
ATOM    701  CG  LYS A  88      46.025  51.769  42.892  1.00120.56           C
ATOM    702  CD  LYS A  88      45.276  50.498  43.277  1.00120.56           C
ATOM    703  CE  LYS A  88      46.206  49.384  43.749  1.00120.56           C
ATOM    704  NZ  LYS A  88      46.918  49.815  44.974  1.00120.56           N
ATOM    705  C   LYS A  88      46.480  54.800  41.857  1.00120.56           C
ATOM    706  O   LYS A  88      47.667  54.628  41.588  1.00120.56           O
ATOM    707  N   ASN A  89      45.661  55.433  40.992  1.00 80.87           N
ATOM    708  CA  ASN A  89      46.169  55.920  39.732  1.00 80.87           C
ATOM    709  CB  ASN A  89      45.055  56.510  38.855  1.00 80.87           C
ATOM    710  CG  ASN A  89      45.694  57.042  37.584  1.00 80.87           C
ATOM    711  OD1 ASN A  89      45.939  56.294  36.639  1.00 80.87           O
ATOM    712  ND2 ASN A  89      45.968  58.373  37.561  1.00 80.87           N
ATOM    713  C   ASN A  89      47.139  57.022  40.011  1.00 80.87           C
ATOM    714  O   ASN A  89      48.273  57.055  39.534  1.00 80.87           O
ATOM    715  N   LYS A  90      46.670  57.912  40.887  1.00238.32           N
ATOM    716  CA  LYS A  90      47.179  59.150  41.366  1.00238.32           C
ATOM    717  CB  LYS A  90      46.138  60.015  42.097  1.00238.32           C
ATOM    718  CG  LYS A  90      46.336  61.521  41.880  1.00238.32           C
ATOM    719  CD  LYS A  90      47.746  62.058  42.129  1.00238.32           C
ATOM    720  CE  LYS A  90      47.931  63.488  41.613  1.00238.32           C
ATOM    721  NZ  LYS A  90      49.338  63.922  41.754  1.00238.32           N
ATOM    722  C   LYS A  90      48.309  58.933  42.305  1.00238.32           C
ATOM    723  O   LYS A  90      48.215  59.535  43.379  1.00238.32           O
ATOM    724  N   THR A  91      49.184  57.906  42.039  1.00143.88           N
ATOM    725  CA  THR A  91      50.451  57.695  42.727  1.00143.88           C
ATOM    726  CB  THR A  91      51.523  57.170  41.818  1.00143.88           C
ATOM    727  OG1 THR A  91      51.090  55.962  41.211  1.00143.88           O
ATOM    728  CG2 THR A  91      52.794  56.909  42.642  1.00143.88           C
ATOM    729  C   THR A  91      50.804  59.072  43.159  1.00143.88           C
ATOM    730  O   THR A  91      51.161  59.930  42.353  1.00143.88           O
ATOM    731  N   ILE A  92      50.735  59.270  44.489  1.00117.47           N
ATOM    732  CA  ILE A  92      50.336  60.537  45.034  1.00117.47           C
ATOM    733  CB  ILE A  92      50.601  60.622  46.512  1.00117.47           C
ATOM    734  CG2 ILE A  92      50.111  61.996  46.997  1.00117.47           C
ATOM    735  CG1 ILE A  92      49.934  59.455  47.256  1.00117.47           C
ATOM    736  CD1 ILE A  92      50.382  59.332  48.711  1.00117.47           C
ATOM    737  C   ILE A  92      51.020  61.706  44.429  1.00117.47           C
ATOM    738  O   ILE A  92      50.338  62.523  43.815  1.00117.47           O
ATOM    739  N   GLN A  93      52.355  61.782  44.536  1.00102.95           N
ATOM    740  CA  GLN A  93      53.149  62.859  44.023  1.00102.95           C
ATOM    741  CB  GLN A  93      52.451  64.239  43.967  1.00102.95           C
ATOM    742  CG  GLN A  93      51.952  64.791  45.304  1.00102.95           C
ATOM    743  CD  GLN A  93      51.073  65.997  44.990  1.00102.95           C
ATOM    744  OE1 GLN A  93      50.318  65.990  44.019  1.00102.95           O
ATOM    745  NE2 GLN A  93      51.172  67.062  45.832  1.00102.95           N
ATOM    746  C   GLN A  93      54.370  62.928  44.885  1.00102.95           C
ATOM    747  O   GLN A  93      54.368  62.498  46.038  1.00102.95           O
ATOM    748  N   GLY A  94      55.441  63.497  44.316  1.00 68.44           N
ATOM    749  CA  GLY A  94      56.770  63.607  44.845  1.00 68.44           C
ATOM    750  C   GLY A  94      56.847  64.466  46.072  1.00 68.44           C
ATOM    751  O   GLY A  94      57.854  64.421  46.775  1.00 68.44           O
ATOM    752  N   HIS A  95      55.826  65.315  46.309  1.00103.42           N
ATOM    753  CA  HIS A  95      55.766  66.328  47.336  1.00103.42           C
ATOM    754  ND1 HIS A  95      53.054  64.551  47.950  1.00103.42           N
ATOM    755  CG  HIS A  95      53.585  65.701  48.491  1.00103.42           C
ATOM    756  CB  HIS A  95      54.330  66.743  47.709  1.00103.42           C
ATOM    757  NE2 HIS A  95      52.568  64.516  50.120  1.00103.42           N
ATOM    758  CD2 HIS A  95      53.279  65.663  49.816  1.00103.42           C
ATOM    759  CE1 HIS A  95      52.458  63.879  48.968  1.00103.42           C
ATOM    760  C   HIS A  95      56.488  65.947  48.604  1.00103.42           C
ATOM    761  O   HIS A  95      56.646  64.783  48.965  1.00103.42           O
ATOM    762  N   LYS A  96      56.892  67.008  49.332  1.00127.03           N
ATOM    763  CA  LYS A  96      57.749  67.077  50.483  1.00127.03           C
ATOM    764  CB  LYS A  96      57.891  68.535  50.975  1.00127.03           C
ATOM    765  CG  LYS A  96      58.882  68.796  52.118  1.00127.03           C
ATOM    766  CD  LYS A  96      58.447  68.288  53.493  1.00127.03           C
ATOM    767  CE  LYS A  96      59.458  68.595  54.599  1.00127.03           C
ATOM    768  NZ  LYS A  96      58.967  68.073  55.894  1.00127.03           N
ATOM    769  C   LYS A  96      57.244  66.224  51.605  1.00127.03           C
ATOM    770  O   LYS A  96      58.027  65.795  52.448  1.00127.03           O
ATOM    771  N   GLY A  97      55.940  65.921  51.659  1.00 57.14           N
ATOM    772  CA  GLY A  97      55.467  65.207  52.804  1.00 57.14           C
ATOM    773  C   GLY A  97      54.453  66.097  53.419  1.00 57.14           C
ATOM    774  O   GLY A  97      53.884  65.789  54.463  1.00 57.14           O
ATOM    775  N   THR A  98      54.258  67.274  52.801  1.00 74.85           N
ATOM    776  CA  THR A  98      53.189  68.120  53.224  1.00 74.85           C
ATOM    777  CB  THR A  98      53.636  69.286  54.053  1.00 74.85           C
ATOM    778  OG1 THR A  98      54.296  68.830  55.224  1.00 74.85           O
ATOM    779  CG2 THR A  98      52.400  70.113  54.435  1.00 74.85           C
ATOM    780  C   THR A  98      52.526  68.652  51.995  1.00 74.85           C
ATOM    781  O   THR A  98      53.133  69.368  51.200  1.00 74.85           O
ATOM    782  N   VAL A  99      51.268  68.238  51.772  1.00140.39           N
ATOM    783  CA  VAL A  99      50.469  68.749  50.702  1.00140.39           C
ATOM    784  CB  VAL A  99      49.311  67.883  50.329  1.00140.39           C
ATOM    785  CG1 VAL A  99      48.209  68.023  51.391  1.00140.39           C
ATOM    786  CG2 VAL A  99      48.895  68.283  48.906  1.00140.39           C
ATOM    787  C   VAL A  99      49.956  70.077  51.127  1.00140.39           C
ATOM    788  O   VAL A  99      49.520  70.871  50.301  1.00140.39           O
ATOM    789  N   ALA A 100      49.900  70.313  52.451  1.00 19.83           N
ATOM    790  CA  ALA A 100      49.442  71.579  52.934  1.00 19.83           C
ATOM    791  CB  ALA A 100      49.410  71.672  54.471  1.00 19.83           C
ATOM    792  C   ALA A 100      50.443  72.609  52.432  1.00 19.83           C
ATOM    793  O   ALA A 100      50.151  73.263  51.396  1.00 19.83           O
ATOM    794  OXT ALA A 100      51.516  72.754  53.078  1.00 19.83           O
TER
END
