# Supplementary material for: Effective Identification of Bacterial Type III Secretion Signals Using Joint Element Features
Source: PLoS One. 2013 Apr 4;8(4):e59754. doi: 10.1371/journal.pone.0059754 (PMC3617162; doi:10.1371/journal.pone.0059754)
Supplement: Zip file S1 — Predicted 3D structure of T3S and non-T3S signal sequences. (ZIP) [file pone.0059754.s017.zip › Supplemental_Zip_FileS1.Predicted_structure/Pos/model133.pdb]

HEADER protein
METHOD
METHOD    The models are generated by I-TASSER which combines the
METHOD    methods of threading, ab initio modeling and structural
METHOD    refinement. The procedure is fully automated.
METHOD
METHOD    Please cite following articles when you use the I-TASSER server:
METHOD 1. Ambrish Roy, Alper Kucukural, Yang Zhang. I-TASSER: a unified
METHOD    platform for automated protein structure and function prediction.
METHOD    Nature Protocols, vol 5, 725-738 (2010). 
METHOD 2. Yang Zhang. I-TASSER server for protein 3D structure prediction.
METHOD    BMC Bioinformatics, vol 9, 40 (2008).
METHOD
MODEL  1
REMARK PARENT N/A
ATOM      1  N   LEU A   1      52.210  39.029  62.911  1.00152.10           N
ATOM      2  CA  LEU A   1      52.302  40.387  63.480  1.00152.10           C
ATOM      3  CB  LEU A   1      52.222  40.364  65.013  1.00152.10           C
ATOM      4  CG  LEU A   1      50.850  39.931  65.552  1.00152.10           C
ATOM      5  CD1 LEU A   1      50.800  40.053  67.081  1.00152.10           C
ATOM      6  CD2 LEU A   1      49.708  40.684  64.853  1.00152.10           C
ATOM      7  C   LEU A   1      53.581  41.035  63.102  1.00152.10           C
ATOM      8  O   LEU A   1      54.630  40.833  63.713  1.00152.10           O
ATOM      9  N   PRO A   2      53.476  41.805  62.063  1.00 88.55           N
ATOM     10  CA  PRO A   2      54.579  42.590  61.610  1.00 88.55           C
ATOM     11  CD  PRO A   2      52.515  41.543  61.009  1.00 88.55           C
ATOM     12  CB  PRO A   2      54.229  43.031  60.187  1.00 88.55           C
ATOM     13  CG  PRO A   2      52.734  42.703  60.027  1.00 88.55           C
ATOM     14  C   PRO A   2      54.713  43.664  62.639  1.00 88.55           C
ATOM     15  O   PRO A   2      53.728  43.964  63.311  1.00 88.55           O
ATOM     16  N   THR A   3      55.909  44.262  62.760  1.00140.27           N
ATOM     17  CA  THR A   3      56.254  45.102  63.874  1.00140.27           C
ATOM     18  CB  THR A   3      57.709  45.459  63.918  1.00140.27           C
ATOM     19  OG1 THR A   3      58.025  46.075  65.158  1.00140.27           O
ATOM     20  CG2 THR A   3      58.025  46.403  62.758  1.00140.27           C
ATOM     21  C   THR A   3      55.442  46.354  63.979  1.00140.27           C
ATOM     22  O   THR A   3      55.223  46.835  65.091  1.00140.27           O
ATOM     23  N   THR A   4      55.005  46.942  62.848  1.00 81.51           N
ATOM     24  CA  THR A   4      54.213  48.139  62.904  1.00 81.51           C
ATOM     25  CB  THR A   4      52.856  47.922  63.523  1.00 81.51           C
ATOM     26  OG1 THR A   4      52.168  46.895  62.823  1.00 81.51           O
ATOM     27  CG2 THR A   4      52.042  49.228  63.428  1.00 81.51           C
ATOM     28  C   THR A   4      54.964  49.164  63.693  1.00 81.51           C
ATOM     29  O   THR A   4      54.441  49.747  64.644  1.00 81.51           O
ATOM     30  N   ASN A   5      56.251  49.367  63.347  1.00160.42           N
ATOM     31  CA  ASN A   5      56.987  50.372  64.044  1.00160.42           C
ATOM     32  CB  ASN A   5      58.391  49.953  64.489  1.00160.42           C
ATOM     33  CG  ASN A   5      58.899  51.024  65.443  1.00160.42           C
ATOM     34  OD1 ASN A   5      58.271  52.066  65.629  1.00160.42           O
ATOM     35  ND2 ASN A   5      60.080  50.767  66.065  1.00160.42           N
ATOM     36  C   ASN A   5      57.142  51.514  63.127  1.00160.42           C
ATOM     37  O   ASN A   5      58.210  51.788  62.579  1.00160.42           O
ATOM     38  N   ILE A   6      56.025  52.222  62.981  1.00194.16           N
ATOM     39  CA  ILE A   6      55.938  53.401  62.231  1.00194.16           C
ATOM     40  CB  ILE A   6      54.598  53.467  61.568  1.00194.16           C
ATOM     41  CG2 ILE A   6      53.497  53.208  62.611  1.00194.16           C
ATOM     42  CG1 ILE A   6      54.504  54.770  60.797  1.00194.16           C
ATOM     43  CD1 ILE A   6      55.690  54.864  59.862  1.00194.16           C
ATOM     44  C   ILE A   6      56.085  54.534  63.192  1.00194.16           C
ATOM     45  O   ILE A   6      55.241  54.744  64.062  1.00194.16           O
ATOM     46  N   PRO A   7      57.238  55.159  63.156  1.00169.30           N
ATOM     47  CA  PRO A   7      57.268  56.484  63.676  1.00169.30           C
ATOM     48  CD  PRO A   7      58.467  54.454  63.472  1.00169.30           C
ATOM     49  CB  PRO A   7      58.740  56.859  63.788  1.00169.30           C
ATOM     50  CG  PRO A   7      59.398  55.503  64.109  1.00169.30           C
ATOM     51  C   PRO A   7      56.487  57.104  62.576  1.00169.30           C
ATOM     52  O   PRO A   7      56.792  56.824  61.417  1.00169.30           O
ATOM     53  N   VAL A   8      55.375  57.754  62.938  1.00144.06           N
ATOM     54  CA  VAL A   8      54.432  58.336  62.049  1.00144.06           C
ATOM     55  CB  VAL A   8      53.088  58.164  62.685  1.00144.06           C
ATOM     56  CG1 VAL A   8      52.002  58.275  61.631  1.00144.06           C
ATOM     57  CG2 VAL A   8      53.065  56.835  63.445  1.00144.06           C
ATOM     58  C   VAL A   8      54.719  59.795  61.804  1.00144.06           C
ATOM     59  O   VAL A   8      54.625  60.300  60.686  1.00144.06           O
ATOM     60  N   ASN A   9      55.100  60.494  62.893  1.00 84.90           N
ATOM     61  CA  ASN A   9      55.250  61.919  62.979  1.00 84.90           C
ATOM     62  CB  ASN A   9      55.448  62.406  64.429  1.00 84.90           C
ATOM     63  CG  ASN A   9      55.225  63.913  64.495  1.00 84.90           C
ATOM     64  OD1 ASN A   9      56.146  64.710  64.331  1.00 84.90           O
ATOM     65  ND2 ASN A   9      53.957  64.327  64.752  1.00 84.90           N
ATOM     66  C   ASN A   9      56.395  62.392  62.154  1.00 84.90           C
ATOM     67  O   ASN A   9      57.240  61.609  61.722  1.00 84.90           O
ATOM     68  N   SER A  10      56.435  63.721  61.926  1.00103.47           N
ATOM     69  CA  SER A  10      57.438  64.330  61.109  1.00103.47           C
ATOM     70  CB  SER A  10      58.862  63.889  61.493  1.00103.47           C
ATOM     71  OG  SER A  10      59.811  64.517  60.645  1.00103.47           O
ATOM     72  C   SER A  10      57.167  63.890  59.713  1.00103.47           C
ATOM     73  O   SER A  10      57.997  64.065  58.823  1.00103.47           O
ATOM     74  N   GLY A  11      55.960  63.336  59.485  1.00 44.26           N
ATOM     75  CA  GLY A  11      55.634  62.839  58.187  1.00 44.26           C
ATOM     76  C   GLY A  11      56.644  61.794  57.855  1.00 44.26           C
ATOM     77  O   GLY A  11      57.029  61.643  56.697  1.00 44.26           O
ATOM     78  N   ILE A  12      57.119  61.061  58.878  1.00158.55           N
ATOM     79  CA  ILE A  12      58.072  60.018  58.631  1.00158.55           C
ATOM     80  CB  ILE A  12      59.223  59.983  59.597  1.00158.55           C
ATOM     81  CG2 ILE A  12      58.719  59.440  60.939  1.00158.55           C
ATOM     82  CG1 ILE A  12      60.381  59.168  59.012  1.00158.55           C
ATOM     83  CD1 ILE A  12      61.675  59.282  59.812  1.00158.55           C
ATOM     84  C   ILE A  12      57.323  58.734  58.745  1.00158.55           C
ATOM     85  O   ILE A  12      56.476  58.569  59.622  1.00158.55           O
ATOM     86  N   ILE A  13      57.573  57.823  57.789  1.00112.83           N
ATOM     87  CA  ILE A  13      56.909  56.560  57.745  1.00112.83           C
ATOM     88  CB  ILE A  13      56.213  56.424  56.404  1.00112.83           C
ATOM     89  CG2 ILE A  13      55.849  54.971  56.044  1.00112.83           C
ATOM     90  CG1 ILE A  13      55.035  57.417  56.403  1.00112.83           C
ATOM     91  CD1 ILE A  13      54.209  57.430  55.122  1.00112.83           C
ATOM     92  C   ILE A  13      57.955  55.503  57.956  1.00112.83           C
ATOM     93  O   ILE A  13      58.381  54.824  57.028  1.00112.83           O
ATOM     94  N   SER A  14      58.373  55.286  59.216  1.00 88.61           N
ATOM     95  CA  SER A  14      59.377  54.289  59.435  1.00 88.61           C
ATOM     96  CB  SER A  14      59.938  54.238  60.856  1.00 88.61           C
ATOM     97  OG  SER A  14      60.579  55.470  61.158  1.00 88.61           O
ATOM     98  C   SER A  14      58.817  52.949  59.059  1.00 88.61           C
ATOM     99  O   SER A  14      59.565  52.009  58.808  1.00 88.61           O
ATOM    100  N   PHE A  15      57.483  52.801  59.140  1.00217.51           N
ATOM    101  CA  PHE A  15      56.713  51.723  58.568  1.00217.51           C
ATOM    102  CB  PHE A  15      56.659  51.830  57.006  1.00217.51           C
ATOM    103  CG  PHE A  15      57.585  50.946  56.196  1.00217.51           C
ATOM    104  CD1 PHE A  15      58.872  50.591  56.566  1.00217.51           C
ATOM    105  CD2 PHE A  15      57.069  50.358  55.063  1.00217.51           C
ATOM    106  CE1 PHE A  15      59.638  49.763  55.780  1.00217.51           C
ATOM    107  CE2 PHE A  15      57.826  49.527  54.271  1.00217.51           C
ATOM    108  CZ  PHE A  15      59.118  49.228  54.627  1.00217.51           C
ATOM    109  C   PHE A  15      57.257  50.383  58.970  1.00217.51           C
ATOM    110  O   PHE A  15      56.951  49.397  58.301  1.00217.51           O
ATOM    111  N   GLU A  16      57.919  50.271  60.141  1.00106.49           N
ATOM    112  CA  GLU A  16      58.774  49.136  60.404  1.00106.49           C
ATOM    113  CB  GLU A  16      59.427  49.104  61.800  1.00106.49           C
ATOM    114  CG  GLU A  16      60.475  47.983  61.875  1.00106.49           C
ATOM    115  CD  GLU A  16      61.163  47.957  63.236  1.00106.49           C
ATOM    116  OE1 GLU A  16      60.480  48.196  64.267  1.00106.49           O
ATOM    117  OE2 GLU A  16      62.390  47.672  63.261  1.00106.49           O
ATOM    118  C   GLU A  16      58.068  47.838  60.196  1.00106.49           C
ATOM    119  O   GLU A  16      58.699  46.829  59.885  1.00106.49           O
ATOM    120  N   GLY A  17      56.738  47.827  60.370  1.00 62.04           N
ATOM    121  CA  GLY A  17      55.985  46.641  60.104  1.00 62.04           C
ATOM    122  C   GLY A  17      56.306  46.106  58.731  1.00 62.04           C
ATOM    123  O   GLY A  17      56.296  46.799  57.715  1.00 62.04           O
ATOM    124  N   PRO A  18      56.561  44.821  58.749  1.00181.62           N
ATOM    125  CA  PRO A  18      56.848  44.014  57.585  1.00181.62           C
ATOM    126  CD  PRO A  18      57.130  44.233  59.951  1.00181.62           C
ATOM    127  CB  PRO A  18      57.504  42.728  58.096  1.00181.62           C
ATOM    128  CG  PRO A  18      57.273  42.742  59.616  1.00181.62           C
ATOM    129  C   PRO A  18      55.598  43.794  56.791  1.00181.62           C
ATOM    130  O   PRO A  18      55.555  42.877  55.975  1.00181.62           O
ATOM    131  N   VAL A  19      54.558  44.573  57.123  1.00175.02           N
ATOM    132  CA  VAL A  19      53.239  44.693  56.573  1.00175.02           C
ATOM    133  CB  VAL A  19      53.159  44.901  55.079  1.00175.02           C
ATOM    134  CG1 VAL A  19      53.496  43.602  54.331  1.00175.02           C
ATOM    135  CG2 VAL A  19      51.751  45.430  54.760  1.00175.02           C
ATOM    136  C   VAL A  19      52.413  43.519  56.942  1.00175.02           C
ATOM    137  O   VAL A  19      51.321  43.753  57.453  1.00175.02           O
ATOM    138  N   GLY A  20      52.952  42.278  56.789  1.00 67.57           N
ATOM    139  CA  GLY A  20      52.301  41.029  57.125  1.00 67.57           C
ATOM    140  C   GLY A  20      50.851  41.146  56.792  1.00 67.57           C
ATOM    141  O   GLY A  20      50.401  40.849  55.687  1.00 67.57           O
ATOM    142  N   SER A  21      50.088  41.528  57.830  1.00156.44           N
ATOM    143  CA  SER A  21      48.717  41.895  57.713  1.00156.44           C
ATOM    144  CB  SER A  21      47.753  40.828  58.255  1.00156.44           C
ATOM    145  OG  SER A  21      46.414  41.270  58.100  1.00156.44           O
ATOM    146  C   SER A  21      48.542  43.168  58.504  1.00156.44           C
ATOM    147  O   SER A  21      48.316  44.221  57.910  1.00156.44           O
ATOM    148  N   PRO A  22      48.620  43.133  59.820  1.00 87.94           N
ATOM    149  CA  PRO A  22      48.402  44.290  60.654  1.00 87.94           C
ATOM    150  CD  PRO A  22      49.269  42.057  60.557  1.00 87.94           C
ATOM    151  CB  PRO A  22      48.561  43.790  62.087  1.00 87.94           C
ATOM    152  CG  PRO A  22      49.571  42.640  61.947  1.00 87.94           C
ATOM    153  C   PRO A  22      49.329  45.444  60.395  1.00 87.94           C
ATOM    154  O   PRO A  22      48.944  46.571  60.700  1.00 87.94           O
ATOM    155  N   SER A  23      50.564  45.206  59.908  1.00 69.10           N
ATOM    156  CA  SER A  23      51.465  46.299  59.660  1.00 69.10           C
ATOM    157  CB  SER A  23      52.938  45.899  59.533  1.00 69.10           C
ATOM    158  OG  SER A  23      53.465  45.707  60.837  1.00 69.10           O
ATOM    159  C   SER A  23      51.030  47.036  58.440  1.00 69.10           C
ATOM    160  O   SER A  23      51.639  48.029  58.048  1.00 69.10           O
ATOM    161  N   ASN A  24      49.976  46.536  57.780  1.00 85.67           N
ATOM    162  CA  ASN A  24      49.406  47.267  56.694  1.00 85.67           C
ATOM    163  CB  ASN A  24      48.195  46.547  56.072  1.00 85.67           C
ATOM    164  CG  ASN A  24      47.683  47.359  54.890  1.00 85.67           C
ATOM    165  OD1 ASN A  24      48.123  47.155  53.761  1.00 85.67           O
ATOM    166  ND2 ASN A  24      46.727  48.292  55.152  1.00 85.67           N
ATOM    167  C   ASN A  24      48.927  48.529  57.332  1.00 85.67           C
ATOM    168  O   ASN A  24      48.888  49.591  56.713  1.00 85.67           O
ATOM    169  N   GLU A  25      48.506  48.406  58.603  1.00150.00           N
ATOM    170  CA  GLU A  25      48.076  49.513  59.402  1.00150.00           C
ATOM    171  CB  GLU A  25      47.411  49.094  60.719  1.00150.00           C
ATOM    172  CG  GLU A  25      46.800  50.300  61.421  1.00150.00           C
ATOM    173  CD  GLU A  25      45.853  50.923  60.408  1.00150.00           C
ATOM    174  OE1 GLU A  25      45.418  50.188  59.481  1.00150.00           O
ATOM    175  OE2 GLU A  25      45.562  52.141  60.536  1.00150.00           O
ATOM    176  C   GLU A  25      49.242  50.385  59.736  1.00150.00           C
ATOM    177  O   GLU A  25      49.089  51.591  59.906  1.00150.00           O
ATOM    178  N   ASP A  26      50.431  49.786  59.914  1.00 90.75           N
ATOM    179  CA  ASP A  26      51.624  50.530  60.190  1.00 90.75           C
ATOM    180  CB  ASP A  26      52.789  49.558  60.441  1.00 90.75           C
ATOM    181  CG  ASP A  26      54.095  50.252  60.142  1.00 90.75           C
ATOM    182  OD1 ASP A  26      54.413  50.300  58.926  1.00 90.75           O
ATOM    183  OD2 ASP A  26      54.796  50.709  61.085  1.00 90.75           O
ATOM    184  C   ASP A  26      51.907  51.409  59.012  1.00 90.75           C
ATOM    185  O   ASP A  26      52.147  52.607  59.160  1.00 90.75           O
ATOM    186  N   ILE A  27      51.842  50.832  57.798  1.00 58.92           N
ATOM    187  CA  ILE A  27      52.064  51.581  56.603  1.00 58.92           C
ATOM    188  CB  ILE A  27      51.997  50.739  55.359  1.00 58.92           C
ATOM    189  CG2 ILE A  27      52.070  51.682  54.145  1.00 58.92           C
ATOM    190  CG1 ILE A  27      53.109  49.675  55.377  1.00 58.92           C
ATOM    191  CD1 ILE A  27      52.936  48.591  54.313  1.00 58.92           C
ATOM    192  C   ILE A  27      50.982  52.615  56.526  1.00 58.92           C
ATOM    193  O   ILE A  27      51.233  53.766  56.185  1.00 58.92           O
ATOM    194  N   LYS A  28      49.737  52.232  56.855  1.00 91.52           N
ATOM    195  CA  LYS A  28      48.620  53.131  56.781  1.00 91.52           C
ATOM    196  CB  LYS A  28      47.290  52.462  57.158  1.00 91.52           C
ATOM    197  CG  LYS A  28      46.100  53.417  57.082  1.00 91.52           C
ATOM    198  CD  LYS A  28      44.739  52.730  57.180  1.00 91.52           C
ATOM    199  CE  LYS A  28      43.606  53.683  57.565  1.00 91.52           C
ATOM    200  NZ  LYS A  28      43.598  53.887  59.033  1.00 91.52           N
ATOM    201  C   LYS A  28      48.785  54.305  57.706  1.00 91.52           C
ATOM    202  O   LYS A  28      48.500  55.436  57.318  1.00 91.52           O
ATOM    203  N   VAL A  29      49.219  54.073  58.961  1.00 52.35           N
ATOM    204  CA  VAL A  29      49.338  55.121  59.941  1.00 52.35           C
ATOM    205  CB  VAL A  29      49.646  54.604  61.315  1.00 52.35           C
ATOM    206  CG1 VAL A  29      49.793  55.804  62.264  1.00 52.35           C
ATOM    207  CG2 VAL A  29      48.536  53.622  61.722  1.00 52.35           C
ATOM    208  C   VAL A  29      50.424  56.066  59.551  1.00 52.35           C
ATOM    209  O   VAL A  29      50.305  57.277  59.723  1.00 52.35           O
ATOM    210  N   ALA A  30      51.527  55.511  59.031  1.00 68.84           N
ATOM    211  CA  ALA A  30      52.672  56.252  58.608  1.00 68.84           C
ATOM    212  CB  ALA A  30      53.612  55.310  57.889  1.00 68.84           C
ATOM    213  C   ALA A  30      52.246  57.180  57.525  1.00 68.84           C
ATOM    214  O   ALA A  30      52.474  58.386  57.588  1.00 68.84           O
ATOM    215  N   LEU A  31      51.566  56.617  56.513  1.00130.91           N
ATOM    216  CA  LEU A  31      51.133  57.380  55.388  1.00130.91           C
ATOM    217  CB  LEU A  31      50.501  56.571  54.237  1.00130.91           C
ATOM    218  CG  LEU A  31      51.517  55.920  53.272  1.00130.91           C
ATOM    219  CD1 LEU A  31      52.420  56.986  52.641  1.00130.91           C
ATOM    220  CD2 LEU A  31      52.324  54.783  53.901  1.00130.91           C
ATOM    221  C   LEU A  31      50.145  58.415  55.823  1.00130.91           C
ATOM    222  O   LEU A  31      50.062  59.484  55.223  1.00130.91           O
ATOM    223  N   GLU A  32      49.333  58.102  56.848  1.00 56.41           N
ATOM    224  CA  GLU A  32      48.340  59.015  57.338  1.00 56.41           C
ATOM    225  CB  GLU A  32      47.446  58.388  58.418  1.00 56.41           C
ATOM    226  CG  GLU A  32      46.543  57.272  57.889  1.00 56.41           C
ATOM    227  CD  GLU A  32      45.887  56.589  59.081  1.00 56.41           C
ATOM    228  OE1 GLU A  32      46.620  56.258  60.051  1.00 56.41           O
ATOM    229  OE2 GLU A  32      44.647  56.379  59.035  1.00 56.41           O
ATOM    230  C   GLU A  32      48.980  60.235  57.944  1.00 56.41           C
ATOM    231  O   GLU A  32      48.548  61.353  57.672  1.00 56.41           O
ATOM    232  N   LYS A  33      50.026  60.070  58.784  1.00123.33           N
ATOM    233  CA  LYS A  33      50.649  61.209  59.414  1.00123.33           C
ATOM    234  CB  LYS A  33      51.776  60.894  60.397  1.00123.33           C
ATOM    235  CG  LYS A  33      52.348  62.131  61.092  1.00123.33           C
ATOM    236  CD  LYS A  33      51.378  62.763  62.091  1.00123.33           C
ATOM    237  CE  LYS A  33      51.869  64.094  62.664  1.00123.33           C
ATOM    238  NZ  LYS A  33      51.552  65.193  61.723  1.00123.33           N
ATOM    239  C   LYS A  33      51.312  62.029  58.370  1.00123.33           C
ATOM    240  O   LYS A  33      51.392  63.249  58.479  1.00123.33           O
ATOM    241  N   TRP A  34      51.859  61.346  57.358  1.00 91.59           N
ATOM    242  CA  TRP A  34      52.561  61.950  56.276  1.00 91.59           C
ATOM    243  CB  TRP A  34      53.116  60.854  55.353  1.00 91.59           C
ATOM    244  CG  TRP A  34      53.847  61.315  54.126  1.00 91.59           C
ATOM    245  CD2 TRP A  34      53.533  60.846  52.809  1.00 91.59           C
ATOM    246  CD1 TRP A  34      54.924  62.141  53.998  1.00 91.59           C
ATOM    247  NE1 TRP A  34      55.287  62.230  52.676  1.00 91.59           N
ATOM    248  CE2 TRP A  34      54.444  61.433  51.935  1.00 91.59           C
ATOM    249  CE3 TRP A  34      52.563  59.992  52.369  1.00 91.59           C
ATOM    250  CZ2 TRP A  34      54.398  61.177  50.596  1.00 91.59           C
ATOM    251  CZ3 TRP A  34      52.521  59.726  51.021  1.00 91.59           C
ATOM    252  CH2 TRP A  34      53.425  60.308  50.158  1.00 91.59           C
ATOM    253  C   TRP A  34      51.619  62.854  55.529  1.00 91.59           C
ATOM    254  O   TRP A  34      51.955  64.004  55.246  1.00 91.59           O
ATOM    255  N   CYS A  35      50.398  62.376  55.211  1.00 45.51           N
ATOM    256  CA  CYS A  35      49.464  63.196  54.488  1.00 45.51           C
ATOM    257  CB  CYS A  35      48.167  62.471  54.065  1.00 45.51           C
ATOM    258  SG  CYS A  35      46.990  62.191  55.421  1.00 45.51           S
ATOM    259  C   CYS A  35      49.090  64.374  55.344  1.00 45.51           C
ATOM    260  O   CYS A  35      48.932  65.489  54.853  1.00 45.51           O
ATOM    261  N   ALA A  36      48.942  64.136  56.660  1.00 81.00           N
ATOM    262  CA  ALA A  36      48.611  65.094  57.684  1.00 81.00           C
ATOM    263  CB  ALA A  36      48.419  64.447  59.067  1.00 81.00           C
ATOM    264  C   ALA A  36      49.722  66.101  57.806  1.00 81.00           C
ATOM    265  O   ALA A  36      49.542  67.159  58.398  1.00 81.00           O
ATOM    266  N   GLU A  37      50.949  65.711  57.429  1.00156.18           N
ATOM    267  CA  GLU A  37      52.131  66.535  57.405  1.00156.18           C
ATOM    268  CB  GLU A  37      53.433  65.711  57.426  1.00156.18           C
ATOM    269  CG  GLU A  37      53.695  65.016  58.765  1.00156.18           C
ATOM    270  CD  GLU A  37      54.132  66.079  59.760  1.00156.18           C
ATOM    271  OE1 GLU A  37      54.518  67.188  59.305  1.00156.18           O
ATOM    272  OE2 GLU A  37      54.080  65.802  60.987  1.00156.18           O
ATOM    273  C   GLU A  37      52.169  67.413  56.184  1.00156.18           C
ATOM    274  O   GLU A  37      53.013  68.302  56.095  1.00156.18           O
ATOM    275  N   GLY A  38      51.334  67.133  55.165  1.00 46.13           N
ATOM    276  CA  GLY A  38      51.394  67.854  53.924  1.00 46.13           C
ATOM    277  C   GLY A  38      51.080  69.311  54.078  1.00 46.13           C
ATOM    278  O   GLY A  38      50.542  69.772  55.086  1.00 46.13           O
ATOM    279  N   ASP A  39      51.475  70.066  53.029  1.00 72.65           N
ATOM    280  CA  ASP A  39      51.238  71.471  52.859  1.00 72.65           C
ATOM    281  CB  ASP A  39      52.199  72.056  51.799  1.00 72.65           C
ATOM    282  CG  ASP A  39      52.221  73.579  51.813  1.00 72.65           C
ATOM    283  OD1 ASP A  39      51.277  74.209  51.268  1.00 72.65           O
ATOM    284  OD2 ASP A  39      53.208  74.132  52.368  1.00 72.65           O
ATOM    285  C   ASP A  39      49.822  71.550  52.355  1.00 72.65           C
ATOM    286  O   ASP A  39      49.163  70.524  52.199  1.00 72.65           O
ATOM    287  N   PHE A  40      49.281  72.765  52.143  1.00 55.43           N
ATOM    288  CA  PHE A  40      47.936  72.892  51.651  1.00 55.43           C
ATOM    289  CB  PHE A  40      47.378  74.319  51.793  1.00 55.43           C
ATOM    290  CG  PHE A  40      47.172  74.503  53.260  1.00 55.43           C
ATOM    291  CD1 PHE A  40      46.026  74.037  53.864  1.00 55.43           C
ATOM    292  CD2 PHE A  40      48.123  75.127  54.035  1.00 55.43           C
ATOM    293  CE1 PHE A  40      45.825  74.194  55.214  1.00 55.43           C
ATOM    294  CE2 PHE A  40      47.928  75.287  55.387  1.00 55.43           C
ATOM    295  CZ  PHE A  40      46.778  74.821  55.978  1.00 55.43           C
ATOM    296  C   PHE A  40      47.844  72.427  50.220  1.00 55.43           C
ATOM    297  O   PHE A  40      46.872  71.783  49.831  1.00 55.43           O
ATOM    298  N   ARG A  41      48.865  72.745  49.402  1.00 77.40           N
ATOM    299  CA  ARG A  41      48.951  72.438  47.995  1.00 77.40           C
ATOM    300  CB  ARG A  41      50.124  73.148  47.297  1.00 77.40           C
ATOM    301  CG  ARG A  41      51.502  72.758  47.833  1.00 77.40           C
ATOM    302  CD  ARG A  41      52.648  73.479  47.121  1.00 77.40           C
ATOM    303  NE  ARG A  41      53.932  72.952  47.668  1.00 77.40           N
ATOM    304  CZ  ARG A  41      54.516  73.534  48.756  1.00 77.40           C
ATOM    305  NH1 ARG A  41      53.917  74.601  49.359  1.00 77.40           N
ATOM    306  NH2 ARG A  41      55.696  73.046  49.242  1.00 77.40           N
ATOM    307  C   ARG A  41      49.136  70.960  47.791  1.00 77.40           C
ATOM    308  O   ARG A  41      48.999  70.445  46.682  1.00 77.40           O
ATOM    309  N   GLU A  42      49.523  70.269  48.873  1.00140.71           N
ATOM    310  CA  GLU A  42      49.985  68.907  48.939  1.00140.71           C
ATOM    311  CB  GLU A  42      50.366  68.538  50.384  1.00140.71           C
ATOM    312  CG  GLU A  42      51.285  67.325  50.505  1.00140.71           C
ATOM    313  CD  GLU A  42      52.707  67.808  50.264  1.00140.71           C
ATOM    314  OE1 GLU A  42      53.084  68.853  50.858  1.00140.71           O
ATOM    315  OE2 GLU A  42      53.432  67.142  49.478  1.00140.71           O
ATOM    316  C   GLU A  42      49.062  67.820  48.429  1.00140.71           C
ATOM    317  O   GLU A  42      47.969  67.574  48.934  1.00140.71           O
ATOM    318  N   HIS A  43      49.588  67.088  47.426  1.00 99.42           N
ATOM    319  CA  HIS A  43      49.099  65.928  46.727  1.00 99.42           C
ATOM    320  ND1 HIS A  43      48.217  64.904  43.674  1.00 99.42           N
ATOM    321  CG  HIS A  43      49.268  64.656  44.527  1.00 99.42           C
ATOM    322  CB  HIS A  43      49.872  65.698  45.418  1.00 99.42           C
ATOM    323  NE2 HIS A  43      48.772  62.770  43.393  1.00 99.42           N
ATOM    324  CD2 HIS A  43      49.595  63.347  44.344  1.00 99.42           C
ATOM    325  CE1 HIS A  43      47.962  63.744  43.020  1.00 99.42           C
ATOM    326  C   HIS A  43      49.288  64.710  47.593  1.00 99.42           C
ATOM    327  O   HIS A  43      48.888  63.608  47.218  1.00 99.42           O
ATOM    328  N   ARG A  44      49.946  64.871  48.758  1.00133.03           N
ATOM    329  CA  ARG A  44      50.331  63.778  49.614  1.00133.03           C
ATOM    330  CB  ARG A  44      51.050  64.198  50.909  1.00133.03           C
ATOM    331  CG  ARG A  44      52.554  64.385  50.689  1.00133.03           C
ATOM    332  CD  ARG A  44      53.377  64.528  51.974  1.00133.03           C
ATOM    333  NE  ARG A  44      53.399  65.966  52.360  1.00133.03           N
ATOM    334  CZ  ARG A  44      54.123  66.371  53.445  1.00133.03           C
ATOM    335  NH1 ARG A  44      54.733  65.450  54.246  1.00133.03           N
ATOM    336  NH2 ARG A  44      54.254  67.702  53.719  1.00133.03           N
ATOM    337  C   ARG A  44      49.165  62.910  49.952  1.00133.03           C
ATOM    338  O   ARG A  44      49.347  61.732  50.253  1.00133.03           O
ATOM    339  N   HIS A  45      47.944  63.460  49.971  1.00 53.88           N
ATOM    340  CA  HIS A  45      46.805  62.632  50.236  1.00 53.88           C
ATOM    341  ND1 HIS A  45      45.376  64.301  52.663  1.00 53.88           N
ATOM    342  CG  HIS A  45      45.584  64.516  51.320  1.00 53.88           C
ATOM    343  CB  HIS A  45      45.507  63.446  50.276  1.00 53.88           C
ATOM    344  NE2 HIS A  45      45.874  66.455  52.434  1.00 53.88           N
ATOM    345  CD2 HIS A  45      45.886  65.837  51.196  1.00 53.88           C
ATOM    346  CE1 HIS A  45      45.563  65.493  53.283  1.00 53.88           C
ATOM    347  C   HIS A  45      46.683  61.594  49.153  1.00 53.88           C
ATOM    348  O   HIS A  45      46.441  60.423  49.441  1.00 53.88           O
ATOM    349  N   GLU A  46      46.828  61.986  47.869  1.00 52.34           N
ATOM    350  CA  GLU A  46      46.697  61.031  46.802  1.00 52.34           C
ATOM    351  CB  GLU A  46      46.612  61.654  45.401  1.00 52.34           C
ATOM    352  CG  GLU A  46      46.287  60.604  44.333  1.00 52.34           C
ATOM    353  CD  GLU A  46      46.194  61.283  42.975  1.00 52.34           C
ATOM    354  OE1 GLU A  46      45.273  62.123  42.793  1.00 52.34           O
ATOM    355  OE2 GLU A  46      47.045  60.968  42.101  1.00 52.34           O
ATOM    356  C   GLU A  46      47.845  60.063  46.800  1.00 52.34           C
ATOM    357  O   GLU A  46      47.653  58.870  46.585  1.00 52.34           O
ATOM    358  N   VAL A  47      49.079  60.541  47.035  1.00112.22           N
ATOM    359  CA  VAL A  47      50.212  59.659  47.012  1.00112.22           C
ATOM    360  CB  VAL A  47      51.506  60.401  47.143  1.00112.22           C
ATOM    361  CG1 VAL A  47      51.398  61.368  48.317  1.00112.22           C
ATOM    362  CG2 VAL A  47      52.642  59.388  47.305  1.00112.22           C
ATOM    363  C   VAL A  47      50.076  58.649  48.110  1.00112.22           C
ATOM    364  O   VAL A  47      50.461  57.492  47.945  1.00112.22           O
ATOM    365  N   ALA A  48      49.540  59.069  49.272  1.00 41.35           N
ATOM    366  CA  ALA A  48      49.319  58.172  50.370  1.00 41.35           C
ATOM    367  CB  ALA A  48      48.750  58.881  51.612  1.00 41.35           C
ATOM    368  C   ALA A  48      48.330  57.138  49.932  1.00 41.35           C
ATOM    369  O   ALA A  48      48.439  55.975  50.313  1.00 41.35           O
ATOM    370  N   SER A  49      47.309  57.534  49.144  1.00 87.19           N
ATOM    371  CA  SER A  49      46.352  56.552  48.714  1.00 87.19           C
ATOM    372  CB  SER A  49      45.131  57.129  47.966  1.00 87.19           C
ATOM    373  OG  SER A  49      45.471  57.506  46.640  1.00 87.19           O
ATOM    374  C   SER A  49      47.030  55.570  47.799  1.00 87.19           C
ATOM    375  O   SER A  49      46.838  54.363  47.929  1.00 87.19           O
ATOM    376  N   LYS A  50      47.877  56.069  46.874  1.00155.79           N
ATOM    377  CA  LYS A  50      48.520  55.261  45.868  1.00155.79           C
ATOM    378  CB  LYS A  50      49.408  56.090  44.920  1.00155.79           C
ATOM    379  CG  LYS A  50      48.630  57.150  44.139  1.00155.79           C
ATOM    380  CD  LYS A  50      47.438  56.582  43.370  1.00155.79           C
ATOM    381  CE  LYS A  50      47.810  55.468  42.393  1.00155.79           C
ATOM    382  NZ  LYS A  50      48.062  54.211  43.130  1.00155.79           N
ATOM    383  C   LYS A  50      49.401  54.237  46.516  1.00155.79           C
ATOM    384  O   LYS A  50      49.465  53.093  46.068  1.00155.79           O
ATOM    385  N   ILE A  51      50.146  54.635  47.561  1.00 62.60           N
ATOM    386  CA  ILE A  51      51.006  53.733  48.273  1.00 62.60           C
ATOM    387  CB  ILE A  51      51.953  54.435  49.204  1.00 62.60           C
ATOM    388  CG2 ILE A  51      51.141  55.150  50.296  1.00 62.60           C
ATOM    389  CG1 ILE A  51      53.015  53.455  49.728  1.00 62.60           C
ATOM    390  CD1 ILE A  51      54.184  54.143  50.432  1.00 62.60           C
ATOM    391  C   ILE A  51      50.192  52.733  49.047  1.00 62.60           C
ATOM    392  O   ILE A  51      50.580  51.574  49.167  1.00 62.60           O
ATOM    393  N   LEU A  52      49.062  53.160  49.646  1.00117.87           N
ATOM    394  CA  LEU A  52      48.258  52.245  50.410  1.00117.87           C
ATOM    395  CB  LEU A  52      47.120  52.954  51.170  1.00117.87           C
ATOM    396  CG  LEU A  52      46.381  52.059  52.185  1.00117.87           C
ATOM    397  CD1 LEU A  52      45.541  50.971  51.498  1.00117.87           C
ATOM    398  CD2 LEU A  52      47.362  51.485  53.220  1.00117.87           C
ATOM    399  C   LEU A  52      47.686  51.202  49.490  1.00117.87           C
ATOM    400  O   LEU A  52      47.680  50.016  49.818  1.00117.87           O
ATOM    401  N   ASP A  53      47.194  51.609  48.302  1.00 71.88           N
ATOM    402  CA  ASP A  53      46.623  50.679  47.366  1.00 71.88           C
ATOM    403  CB  ASP A  53      45.874  51.351  46.190  1.00 71.88           C
ATOM    404  CG  ASP A  53      46.798  52.226  45.349  1.00 71.88           C
ATOM    405  OD1 ASP A  53      47.783  51.690  44.775  1.00 71.88           O
ATOM    406  OD2 ASP A  53      46.507  53.448  45.250  1.00 71.88           O
ATOM    407  C   ASP A  53      47.693  49.764  46.852  1.00 71.88           C
ATOM    408  O   ASP A  53      47.430  48.592  46.594  1.00 71.88           O
ATOM    409  N   VAL A  54      48.928  50.272  46.675  1.00 53.58           N
ATOM    410  CA  VAL A  54      50.009  49.455  46.191  1.00 53.58           C
ATOM    411  CB  VAL A  54      51.275  50.233  45.931  1.00 53.58           C
ATOM    412  CG1 VAL A  54      52.415  49.247  45.620  1.00 53.58           C
ATOM    413  CG2 VAL A  54      51.019  51.227  44.784  1.00 53.58           C
ATOM    414  C   VAL A  54      50.316  48.381  47.196  1.00 53.58           C
ATOM    415  O   VAL A  54      50.502  47.224  46.825  1.00 53.58           O
ATOM    416  N   ILE A  55      50.375  48.721  48.502  1.00112.09           N
ATOM    417  CA  ILE A  55      50.714  47.721  49.482  1.00112.09           C
ATOM    418  CB  ILE A  55      50.884  48.277  50.876  1.00112.09           C
ATOM    419  CG2 ILE A  55      52.012  49.314  50.835  1.00112.09           C
ATOM    420  CG1 ILE A  55      49.573  48.855  51.427  1.00112.09           C
ATOM    421  CD1 ILE A  55      49.654  49.268  52.897  1.00112.09           C
ATOM    422  C   ILE A  55      49.642  46.670  49.526  1.00112.09           C
ATOM    423  O   ILE A  55      49.934  45.475  49.504  1.00112.09           O
ATOM    424  N   SER A  56      48.365  47.099  49.560  1.00 96.16           N
ATOM    425  CA  SER A  56      47.243  46.206  49.680  1.00 96.16           C
ATOM    426  CB  SER A  56      45.904  46.961  49.734  1.00 96.16           C
ATOM    427  OG  SER A  56      45.898  47.869  50.824  1.00 96.16           O
ATOM    428  C   SER A  56      47.180  45.308  48.480  1.00 96.16           C
ATOM    429  O   SER A  56      46.887  44.119  48.598  1.00 96.16           O
ATOM    430  N   THR A  57      47.419  45.880  47.287  1.00141.44           N
ATOM    431  CA  THR A  57      47.416  45.195  46.021  1.00141.44           C
ATOM    432  CB  THR A  57      47.433  46.126  44.840  1.00141.44           C
ATOM    433  OG1 THR A  57      48.556  46.991  44.904  1.00141.44           O
ATOM    434  CG2 THR A  57      46.138  46.940  44.824  1.00141.44           C
ATOM    435  C   THR A  57      48.627  44.319  45.902  1.00141.44           C
ATOM    436  O   THR A  57      48.628  43.354  45.140  1.00141.44           O
ATOM    437  N   HIS A  58      49.703  44.639  46.643  1.00 81.70           N
ATOM    438  CA  HIS A  58      50.955  43.955  46.492  1.00 81.70           C
ATOM    439  ND1 HIS A  58      49.256  41.286  48.240  1.00 81.70           N
ATOM    440  CG  HIS A  58      50.428  41.966  47.993  1.00 81.70           C
ATOM    441  CB  HIS A  58      50.869  42.423  46.633  1.00 81.70           C
ATOM    442  NE2 HIS A  58      50.263  41.543  50.204  1.00 81.70           N
ATOM    443  CD2 HIS A  58      51.030  42.115  49.204  1.00 81.70           C
ATOM    444  CE1 HIS A  58      49.208  41.057  49.577  1.00 81.70           C
ATOM    445  C   HIS A  58      51.449  44.259  45.110  1.00 81.70           C
ATOM    446  O   HIS A  58      52.132  43.451  44.483  1.00 81.70           O
ATOM    447  N   GLY A  59      51.131  45.476  44.621  1.00 45.16           N
ATOM    448  CA  GLY A  59      51.502  45.913  43.304  1.00 45.16           C
ATOM    449  C   GLY A  59      52.979  46.169  43.246  1.00 45.16           C
ATOM    450  O   GLY A  59      53.595  46.655  44.192  1.00 45.16           O
ATOM    451  N   GLU A  60      53.569  45.847  42.080  1.00109.84           N
ATOM    452  CA  GLU A  60      54.964  45.952  41.758  1.00109.84           C
ATOM    453  CB  GLU A  60      55.317  45.204  40.462  1.00109.84           C
ATOM    454  CG  GLU A  60      55.185  43.686  40.587  1.00109.84           C
ATOM    455  CD  GLU A  60      56.385  43.175  41.367  1.00109.84           C
ATOM    456  OE1 GLU A  60      57.530  43.375  40.882  1.00109.84           O
ATOM    457  OE2 GLU A  60      56.174  42.580  42.458  1.00109.84           O
ATOM    458  C   GLU A  60      55.402  47.378  41.570  1.00109.84           C
ATOM    459  O   GLU A  60      56.589  47.681  41.683  1.00109.84           O
ATOM    460  N   THR A  61      54.466  48.289  41.249  1.00173.74           N
ATOM    461  CA  THR A  61      54.824  49.600  40.762  1.00173.74           C
ATOM    462  CB  THR A  61      53.729  50.169  39.909  1.00173.74           C
ATOM    463  OG1 THR A  61      53.232  49.155  39.053  1.00173.74           O
ATOM    464  CG2 THR A  61      54.327  51.260  39.001  1.00173.74           C
ATOM    465  C   THR A  61      55.060  50.556  41.896  1.00173.74           C
ATOM    466  O   THR A  61      55.864  50.288  42.785  1.00173.74           O
ATOM    467  N   LEU A  62      54.464  51.767  41.758  1.00178.30           N
ATOM    468  CA  LEU A  62      54.327  52.830  42.719  1.00178.30           C
ATOM    469  CB  LEU A  62      55.361  52.828  43.855  1.00178.30           C
ATOM    470  CG  LEU A  62      55.147  53.991  44.845  1.00178.30           C
ATOM    471  CD1 LEU A  62      53.739  53.944  45.460  1.00178.30           C
ATOM    472  CD2 LEU A  62      56.246  54.018  45.918  1.00178.30           C
ATOM    473  C   LEU A  62      54.437  54.117  41.966  1.00178.30           C
ATOM    474  O   LEU A  62      55.484  54.763  41.967  1.00178.30           O
ATOM    475  N   SER A  63      53.324  54.558  41.346  1.00 76.59           N
ATOM    476  CA  SER A  63      53.427  55.718  40.517  1.00 76.59           C
ATOM    477  CB  SER A  63      52.623  55.592  39.213  1.00 76.59           C
ATOM    478  OG  SER A  63      53.098  54.487  38.458  1.00 76.59           O
ATOM    479  C   SER A  63      52.910  56.889  41.268  1.00 76.59           C
ATOM    480  O   SER A  63      51.706  57.072  41.434  1.00 76.59           O
ATOM    481  N   ILE A  64      53.846  57.726  41.739  1.00188.33           N
ATOM    482  CA  ILE A  64      53.471  58.908  42.433  1.00188.33           C
ATOM    483  CB  ILE A  64      54.109  59.007  43.782  1.00188.33           C
ATOM    484  CG2 ILE A  64      55.570  58.552  43.674  1.00188.33           C
ATOM    485  CG1 ILE A  64      53.908  60.418  44.330  1.00188.33           C
ATOM    486  CD1 ILE A  64      52.442  60.836  44.393  1.00188.33           C
ATOM    487  C   ILE A  64      53.871  60.059  41.579  1.00188.33           C
ATOM    488  O   ILE A  64      55.021  60.498  41.594  1.00188.33           O
ATOM    489  N   SER A  65      52.892  60.588  40.820  1.00 81.87           N
ATOM    490  CA  SER A  65      53.146  61.673  39.923  1.00 81.87           C
ATOM    491  CB  SER A  65      52.675  61.405  38.483  1.00 81.87           C
ATOM    492  OG  SER A  65      53.416  60.330  37.925  1.00 81.87           O
ATOM    493  C   SER A  65      52.423  62.869  40.451  1.00 81.87           C
ATOM    494  O   SER A  65      51.413  62.741  41.140  1.00 81.87           O
ATOM    495  N   GLU A  66      52.957  64.072  40.154  1.00277.68           N
ATOM    496  CA  GLU A  66      52.395  65.307  40.630  1.00277.68           C
ATOM    497  CB  GLU A  66      50.853  65.365  40.612  1.00277.68           C
ATOM    498  CG  GLU A  66      50.335  65.739  39.225  1.00277.68           C
ATOM    499  CD  GLU A  66      50.936  67.105  38.906  1.00277.68           C
ATOM    500  OE1 GLU A  66      50.484  68.114  39.512  1.00277.68           O
ATOM    501  OE2 GLU A  66      51.869  67.155  38.060  1.00277.68           O
ATOM    502  C   GLU A  66      52.964  65.580  41.997  1.00277.68           C
ATOM    503  O   GLU A  66      53.394  64.656  42.687  1.00277.68           O
ATOM    504  N   PRO A  67      52.967  66.834  42.401  1.00132.47           N
ATOM    505  CA  PRO A  67      53.727  67.314  43.532  1.00132.47           C
ATOM    506  CD  PRO A  67      51.967  67.805  41.978  1.00132.47           C
ATOM    507  CB  PRO A  67      53.414  68.805  43.636  1.00132.47           C
ATOM    508  CG  PRO A  67      52.001  68.915  43.041  1.00132.47           C
ATOM    509  C   PRO A  67      53.607  66.667  44.877  1.00132.47           C
ATOM    510  O   PRO A  67      52.521  66.659  45.456  1.00132.47           O
ATOM    511  N   ILE A  68      54.749  66.180  45.412  1.00131.63           N
ATOM    512  CA  ILE A  68      54.811  65.632  46.733  1.00131.63           C
ATOM    513  CB  ILE A  68      54.721  64.116  46.741  1.00131.63           C
ATOM    514  CG2 ILE A  68      53.321  63.763  46.213  1.00131.63           C
ATOM    515  CG1 ILE A  68      55.845  63.395  45.964  1.00131.63           C
ATOM    516  CD1 ILE A  68      57.113  63.076  46.759  1.00131.63           C
ATOM    517  C   ILE A  68      56.033  66.175  47.429  1.00131.63           C
ATOM    518  O   ILE A  68      57.164  65.762  47.183  1.00131.63           O
ATOM    519  N   THR A  69      55.820  67.085  48.400  1.00 69.97           N
ATOM    520  CA  THR A  69      56.907  67.759  49.056  1.00 69.97           C
ATOM    521  CB  THR A  69      56.461  68.746  50.092  1.00 69.97           C
ATOM    522  OG1 THR A  69      55.755  68.093  51.135  1.00 69.97           O
ATOM    523  CG2 THR A  69      55.563  69.789  49.405  1.00 69.97           C
ATOM    524  C   THR A  69      57.758  66.724  49.708  1.00 69.97           C
ATOM    525  O   THR A  69      58.967  66.900  49.843  1.00 69.97           O
ATOM    526  N   THR A  70      57.144  65.637  50.203  1.00 67.17           N
ATOM    527  CA  THR A  70      57.975  64.577  50.681  1.00 67.17           C
ATOM    528  CB  THR A  70      58.082  64.512  52.177  1.00 67.17           C
ATOM    529  OG1 THR A  70      56.797  64.363  52.761  1.00 67.17           O
ATOM    530  CG2 THR A  70      58.750  65.802  52.681  1.00 67.17           C
ATOM    531  C   THR A  70      57.392  63.293  50.193  1.00 67.17           C
ATOM    532  O   THR A  70      56.224  63.227  49.815  1.00 67.17           O
ATOM    533  N   LEU A  71      58.247  62.260  50.094  1.00171.96           N
ATOM    534  CA  LEU A  71      57.819  60.922  49.806  1.00171.96           C
ATOM    535  CB  LEU A  71      58.913  60.102  49.096  1.00171.96           C
ATOM    536  CG  LEU A  71      58.421  58.810  48.424  1.00171.96           C
ATOM    537  CD1 LEU A  71      57.497  59.143  47.238  1.00171.96           C
ATOM    538  CD2 LEU A  71      59.606  57.919  48.012  1.00171.96           C
ATOM    539  C   LEU A  71      57.568  60.338  51.172  1.00171.96           C
ATOM    540  O   LEU A  71      57.965  60.958  52.159  1.00171.96           O
ATOM    541  N   PRO A  72      56.877  59.235  51.320  1.00116.35           N
ATOM    542  CA  PRO A  72      56.706  58.608  52.609  1.00116.35           C
ATOM    543  CD  PRO A  72      56.032  58.656  50.289  1.00116.35           C
ATOM    544  CB  PRO A  72      55.560  57.616  52.426  1.00116.35           C
ATOM    545  CG  PRO A  72      55.523  57.346  50.910  1.00116.35           C
ATOM    546  C   PRO A  72      58.003  57.945  52.951  1.00116.35           C
ATOM    547  O   PRO A  72      58.581  57.299  52.080  1.00116.35           O
ATOM    548  N   ASP A  73      58.416  57.984  54.229  1.00 75.95           N
ATOM    549  CA  ASP A  73      59.704  57.501  54.643  1.00 75.95           C
ATOM    550  CB  ASP A  73      59.870  57.525  56.176  1.00 75.95           C
ATOM    551  CG  ASP A  73      61.339  57.350  56.525  1.00 75.95           C
ATOM    552  OD1 ASP A  73      62.187  57.473  55.602  1.00 75.95           O
ATOM    553  OD2 ASP A  73      61.633  57.092  57.722  1.00 75.95           O
ATOM    554  C   ASP A  73      59.866  56.089  54.185  1.00 75.95           C
ATOM    555  O   ASP A  73      60.925  55.726  53.677  1.00 75.95           O
ATOM    556  N   LEU A  74      58.847  55.225  54.348  1.00159.47           N
ATOM    557  CA  LEU A  74      59.115  53.916  53.848  1.00159.47           C
ATOM    558  CB  LEU A  74      59.482  52.886  54.901  1.00159.47           C
ATOM    559  CG  LEU A  74      60.886  53.054  55.514  1.00159.47           C
ATOM    560  CD1 LEU A  74      61.975  52.965  54.436  1.00159.47           C
ATOM    561  CD2 LEU A  74      60.999  54.308  56.388  1.00159.47           C
ATOM    562  C   LEU A  74      58.013  53.387  52.989  1.00159.47           C
ATOM    563  O   LEU A  74      56.880  53.167  53.424  1.00159.47           O
ATOM    564  N   LEU A  75      58.387  53.159  51.714  1.00114.94           N
ATOM    565  CA  LEU A  75      57.562  52.601  50.685  1.00114.94           C
ATOM    566  CB  LEU A  75      58.136  52.788  49.267  1.00114.94           C
ATOM    567  CG  LEU A  75      58.385  54.255  48.867  1.00114.94           C
ATOM    568  CD1 LEU A  75      57.079  55.064  48.837  1.00114.94           C
ATOM    569  CD2 LEU A  75      59.478  54.894  49.737  1.00114.94           C
ATOM    570  C   LEU A  75      57.501  51.119  50.917  1.00114.94           C
ATOM    571  O   LEU A  75      58.388  50.538  51.540  1.00114.94           O
ATOM    572  N   PRO A  76      56.457  50.491  50.440  1.00 92.00           N
ATOM    573  CA  PRO A  76      56.277  49.071  50.606  1.00 92.00           C
ATOM    574  CD  PRO A  76      55.670  51.022  49.340  1.00 92.00           C
ATOM    575  CB  PRO A  76      55.002  48.739  49.832  1.00 92.00           C
ATOM    576  CG  PRO A  76      54.996  49.791  48.707  1.00 92.00           C
ATOM    577  C   PRO A  76      57.467  48.340  50.049  1.00 92.00           C
ATOM    578  O   PRO A  76      57.896  48.649  48.939  1.00 92.00           O
ATOM    579  N   GLY A  77      57.949  47.316  50.781  1.00 58.05           N
ATOM    580  CA  GLY A  77      59.133  46.544  50.504  1.00 58.05           C
ATOM    581  C   GLY A  77      59.044  45.808  49.197  1.00 58.05           C
ATOM    582  O   GLY A  77      60.073  45.500  48.600  1.00 58.05           O
ATOM    583  N   SER A  78      57.827  45.423  48.769  1.00 58.87           N
ATOM    584  CA  SER A  78      57.590  44.664  47.563  1.00 58.87           C
ATOM    585  CB  SER A  78      56.161  44.103  47.497  1.00 58.87           C
ATOM    586  OG  SER A  78      55.943  43.200  48.571  1.00 58.87           O
ATOM    587  C   SER A  78      57.785  45.508  46.328  1.00 58.87           C
ATOM    588  O   SER A  78      57.719  44.997  45.210  1.00 58.87           O
ATOM    589  N   LEU A  79      58.013  46.823  46.505  1.00110.17           N
ATOM    590  CA  LEU A  79      58.141  47.801  45.451  1.00110.17           C
ATOM    591  CB  LEU A  79      58.635  49.139  46.027  1.00110.17           C
ATOM    592  CG  LEU A  79      58.814  50.273  45.009  1.00110.17           C
ATOM    593  CD1 LEU A  79      57.507  51.052  44.832  1.00110.17           C
ATOM    594  CD2 LEU A  79      60.023  51.156  45.340  1.00110.17           C
ATOM    595  C   LEU A  79      59.212  47.413  44.469  1.00110.17           C
ATOM    596  O   LEU A  79      60.390  47.349  44.815  1.00110.17           O
ATOM    597  N   LYS A  80      58.805  47.072  43.226  1.00128.49           N
ATOM    598  CA  LYS A  80      59.693  46.853  42.114  1.00128.49           C
ATOM    599  CB  LYS A  80      59.093  45.954  41.029  1.00128.49           C
ATOM    600  CG  LYS A  80      60.092  45.614  39.923  1.00128.49           C
ATOM    601  CD  LYS A  80      59.567  44.547  38.969  1.00128.49           C
ATOM    602  CE  LYS A  80      58.348  45.028  38.182  1.00128.49           C
ATOM    603  NZ  LYS A  80      57.637  43.875  37.593  1.00128.49           N
ATOM    604  C   LYS A  80      60.059  48.152  41.444  1.00128.49           C
ATOM    605  O   LYS A  80      61.176  48.311  40.956  1.00128.49           O
ATOM    606  N   GLU A  81      59.108  49.109  41.334  1.00128.78           N
ATOM    607  CA  GLU A  81      59.444  50.287  40.576  1.00128.78           C
ATOM    608  CB  GLU A  81      59.011  50.182  39.102  1.00128.78           C
ATOM    609  CG  GLU A  81      57.510  49.957  38.901  1.00128.78           C
ATOM    610  CD  GLU A  81      57.277  49.643  37.429  1.00128.78           C
ATOM    611  OE1 GLU A  81      58.275  49.664  36.661  1.00128.78           O
ATOM    612  OE2 GLU A  81      56.105  49.372  37.053  1.00128.78           O
ATOM    613  C   GLU A  81      58.811  51.518  41.156  1.00128.78           C
ATOM    614  O   GLU A  81      57.627  51.793  40.955  1.00128.78           O
ATOM    615  N   LEU A  82      59.629  52.346  41.834  1.00128.50           N
ATOM    616  CA  LEU A  82      59.126  53.541  42.440  1.00128.50           C
ATOM    617  CB  LEU A  82      59.907  53.935  43.714  1.00128.50           C
ATOM    618  CG  LEU A  82      59.300  55.061  44.582  1.00128.50           C
ATOM    619  CD1 LEU A  82      60.186  55.336  45.806  1.00128.50           C
ATOM    620  CD2 LEU A  82      59.000  56.347  43.792  1.00128.50           C
ATOM    621  C   LEU A  82      59.287  54.622  41.427  1.00128.50           C
ATOM    622  O   LEU A  82      60.405  54.962  41.039  1.00128.50           O
ATOM    623  N   VAL A  83      58.160  55.179  40.949  1.00 76.00           N
ATOM    624  CA  VAL A  83      58.296  56.221  39.984  1.00 76.00           C
ATOM    625  CB  VAL A  83      57.534  55.946  38.714  1.00 76.00           C
ATOM    626  CG1 VAL A  83      58.224  54.777  37.990  1.00 76.00           C
ATOM    627  CG2 VAL A  83      56.066  55.635  39.060  1.00 76.00           C
ATOM    628  C   VAL A  83      57.839  57.514  40.572  1.00 76.00           C
ATOM    629  O   VAL A  83      56.660  57.871  40.522  1.00 76.00           O
ATOM    630  N   LEU A  84      58.786  58.254  41.175  1.00 81.53           N
ATOM    631  CA  LEU A  84      58.450  59.590  41.541  1.00 81.53           C
ATOM    632  CB  LEU A  84      59.482  60.256  42.472  1.00 81.53           C
ATOM    633  CG  LEU A  84      59.131  61.702  42.865  1.00 81.53           C
ATOM    634  CD1 LEU A  84      57.805  61.760  43.639  1.00 81.53           C
ATOM    635  CD2 LEU A  84      60.293  62.362  43.623  1.00 81.53           C
ATOM    636  C   LEU A  84      58.478  60.272  40.212  1.00 81.53           C
ATOM    637  O   LEU A  84      59.440  60.112  39.458  1.00 81.53           O
ATOM    638  N   ASN A  85      57.412  61.015  39.862  1.00134.63           N
ATOM    639  CA  ASN A  85      57.362  61.628  38.564  1.00134.63           C
ATOM    640  CB  ASN A  85      56.459  60.900  37.553  1.00134.63           C
ATOM    641  CG  ASN A  85      57.142  59.653  37.037  1.00134.63           C
ATOM    642  OD1 ASN A  85      58.180  59.735  36.384  1.00134.63           O
ATOM    643  ND2 ASN A  85      56.537  58.470  37.323  1.00134.63           N
ATOM    644  C   ASN A  85      56.704  62.948  38.710  1.00134.63           C
ATOM    645  O   ASN A  85      56.084  63.236  39.730  1.00134.63           O
ATOM    646  N   GLY A  86      56.798  63.772  37.649  1.00 37.88           N
ATOM    647  CA  GLY A  86      56.159  65.051  37.676  1.00 37.88           C
ATOM    648  C   GLY A  86      56.899  65.965  38.602  1.00 37.88           C
ATOM    649  O   GLY A  86      57.947  66.496  38.236  1.00 37.88           O
ATOM    650  N   CYS A  87      56.355  66.196  39.820  1.00 76.53           N
ATOM    651  CA  CYS A  87      56.942  67.192  40.680  1.00 76.53           C
ATOM    652  CB  CYS A  87      55.913  68.237  41.145  1.00 76.53           C
ATOM    653  SG  CYS A  87      55.179  69.155  39.758  1.00 76.53           S
ATOM    654  C   CYS A  87      57.555  66.599  41.913  1.00 76.53           C
ATOM    655  O   CYS A  87      56.912  65.845  42.644  1.00 76.53           O
ATOM    656  N   THR A  88      58.876  66.825  42.106  1.00106.06           N
ATOM    657  CA  THR A  88      59.500  66.385  43.321  1.00106.06           C
ATOM    658  CB  THR A  88      60.981  66.203  43.154  1.00106.06           C
ATOM    659  OG1 THR A  88      61.602  67.424  42.780  1.00106.06           O
ATOM    660  CG2 THR A  88      61.205  65.145  42.061  1.00106.06           C
ATOM    661  C   THR A  88      59.244  67.274  44.512  1.00106.06           C
ATOM    662  O   THR A  88      58.388  66.979  45.340  1.00106.06           O
ATOM    663  N   ASP A  89      59.973  68.424  44.632  1.00128.81           N
ATOM    664  CA  ASP A  89      59.944  69.350  45.763  1.00128.81           C
ATOM    665  CB  ASP A  89      58.490  69.788  46.065  1.00128.81           C
ATOM    666  CG  ASP A  89      58.417  70.912  47.097  1.00128.81           C
ATOM    667  OD1 ASP A  89      59.054  70.801  48.177  1.00128.81           O
ATOM    668  OD2 ASP A  89      57.698  71.907  46.814  1.00128.81           O
ATOM    669  C   ASP A  89      60.509  68.657  46.999  1.00128.81           C
ATOM    670  O   ASP A  89      61.043  69.271  47.922  1.00128.81           O
ATOM    671  N   LEU A  90      60.521  67.319  46.938  1.00210.36           N
ATOM    672  CA  LEU A  90      60.877  66.296  47.850  1.00210.36           C
ATOM    673  CB  LEU A  90      60.554  64.953  47.163  1.00210.36           C
ATOM    674  CG  LEU A  90      61.276  63.699  47.642  1.00210.36           C
ATOM    675  CD1 LEU A  90      60.588  62.430  47.108  1.00210.36           C
ATOM    676  CD2 LEU A  90      62.724  63.763  47.129  1.00210.36           C
ATOM    677  C   LEU A  90      62.293  66.451  48.268  1.00210.36           C
ATOM    678  O   LEU A  90      63.217  66.477  47.458  1.00210.36           O
ATOM    679  N   LYS A  91      62.466  66.574  49.598  1.00158.32           N
ATOM    680  CA  LYS A  91      63.743  66.766  50.205  1.00158.32           C
ATOM    681  CB  LYS A  91      63.640  66.881  51.735  1.00158.32           C
ATOM    682  CG  LYS A  91      62.636  67.933  52.217  1.00158.32           C
ATOM    683  CD  LYS A  91      62.911  69.355  51.726  1.00158.32           C
ATOM    684  CE  LYS A  91      62.209  69.702  50.411  1.00158.32           C
ATOM    685  NZ  LYS A  91      60.737  69.654  50.581  1.00158.32           N
ATOM    686  C   LYS A  91      64.539  65.543  49.908  1.00158.32           C
ATOM    687  O   LYS A  91      65.719  65.622  49.567  1.00158.32           O
ATOM    688  N   SER A  92      63.900  64.363  50.030  1.00107.29           N
ATOM    689  CA  SER A  92      64.615  63.155  49.756  1.00107.29           C
ATOM    690  CB  SER A  92      65.327  62.551  50.977  1.00107.29           C
ATOM    691  OG  SER A  92      66.345  63.415  51.450  1.00107.29           O
ATOM    692  C   SER A  92      63.660  62.093  49.350  1.00107.29           C
ATOM    693  O   SER A  92      62.469  62.137  49.656  1.00107.29           O
ATOM    694  N   ILE A  93      64.190  61.130  48.577  1.00 67.99           N
ATOM    695  CA  ILE A  93      63.477  59.921  48.330  1.00 67.99           C
ATOM    696  CB  ILE A  93      63.895  59.220  47.066  1.00 67.99           C
ATOM    697  CG2 ILE A  93      63.196  57.850  47.028  1.00 67.99           C
ATOM    698  CG1 ILE A  93      63.617  60.100  45.833  1.00 67.99           C
ATOM    699  CD1 ILE A  93      64.288  59.594  44.556  1.00 67.99           C
ATOM    700  C   ILE A  93      63.955  59.091  49.476  1.00 67.99           C
ATOM    701  O   ILE A  93      65.161  58.984  49.694  1.00 67.99           O
ATOM    702  N   SER A  94      63.034  58.527  50.276  1.00 57.42           N
ATOM    703  CA  SER A  94      63.460  57.778  51.422  1.00 57.42           C
ATOM    704  CB  SER A  94      62.414  57.728  52.543  1.00 57.42           C
ATOM    705  OG  SER A  94      62.217  59.033  53.069  1.00 57.42           O
ATOM    706  C   SER A  94      63.807  56.390  50.987  1.00 57.42           C
ATOM    707  O   SER A  94      63.552  56.011  49.845  1.00 57.42           O
ATOM    708  N   TYR A  95      64.385  55.604  51.923  1.00 90.99           N
ATOM    709  CA  TYR A  95      64.941  54.291  51.721  1.00 90.99           C
ATOM    710  CB  TYR A  95      65.039  53.549  53.072  1.00 90.99           C
ATOM    711  CG  TYR A  95      65.612  52.183  52.921  1.00 90.99           C
ATOM    712  CD1 TYR A  95      66.970  51.995  52.810  1.00 90.99           C
ATOM    713  CD2 TYR A  95      64.782  51.083  52.926  1.00 90.99           C
ATOM    714  CE1 TYR A  95      67.495  50.730  52.681  1.00 90.99           C
ATOM    715  CE2 TYR A  95      65.301  49.817  52.797  1.00 90.99           C
ATOM    716  CZ  TYR A  95      66.657  49.638  52.675  1.00 90.99           C
ATOM    717  OH  TYR A  95      67.186  48.337  52.543  1.00 90.99           O
ATOM    718  C   TYR A  95      64.094  53.500  50.768  1.00 90.99           C
ATOM    719  O   TYR A  95      62.992  53.053  51.088  1.00 90.99           O
ATOM    720  N   LEU A  96      64.632  53.270  49.552  1.00 99.63           N
ATOM    721  CA  LEU A  96      63.905  52.543  48.551  1.00 99.63           C
ATOM    722  CB  LEU A  96      64.433  52.724  47.113  1.00 99.63           C
ATOM    723  CG  LEU A  96      64.251  54.141  46.534  1.00 99.63           C
ATOM    724  CD1 LEU A  96      65.099  55.175  47.290  1.00 99.63           C
ATOM    725  CD2 LEU A  96      64.508  54.154  45.019  1.00 99.63           C
ATOM    726  C   LEU A  96      64.002  51.089  48.875  1.00 99.63           C
ATOM    727  O   LEU A  96      64.982  50.622  49.453  1.00 99.63           O
ATOM    728  N   PRO A  97      62.987  50.363  48.503  1.00 79.53           N
ATOM    729  CA  PRO A  97      62.978  48.942  48.718  1.00 79.53           C
ATOM    730  CD  PRO A  97      61.644  50.918  48.475  1.00 79.53           C
ATOM    731  CB  PRO A  97      61.567  48.485  48.358  1.00 79.53           C
ATOM    732  CG  PRO A  97      60.702  49.719  48.683  1.00 79.53           C
ATOM    733  C   PRO A  97      64.086  48.354  47.896  1.00 79.53           C
ATOM    734  O   PRO A  97      64.464  48.964  46.898  1.00 79.53           O
ATOM    735  N   PRO A  98      64.604  47.217  48.277  1.00 77.22           N
ATOM    736  CA  PRO A  98      65.770  46.671  47.629  1.00 77.22           C
ATOM    737  CD  PRO A  98      64.487  46.764  49.654  1.00 77.22           C
ATOM    738  CB  PRO A  98      66.183  45.472  48.478  1.00 77.22           C
ATOM    739  CG  PRO A  98      65.705  45.853  49.891  1.00 77.22           C
ATOM    740  C   PRO A  98      65.634  46.377  46.170  1.00 77.22           C
ATOM    741  O   PRO A  98      66.644  46.394  45.465  1.00 77.22           O
ATOM    742  N   GLY A  99      64.413  46.064  45.715  1.00 53.32           N
ATOM    743  CA  GLY A  99      64.094  45.781  44.344  1.00 53.32           C
ATOM    744  C   GLY A  99      64.221  47.039  43.539  1.00 53.32           C
ATOM    745  O   GLY A  99      64.312  46.995  42.314  1.00 53.32           O
ATOM    746  N   LEU A 100      64.106  48.207  44.198  1.00 45.97           N
ATOM    747  CA  LEU A 100      64.187  49.460  43.502  1.00 45.97           C
ATOM    748  CB  LEU A 100      65.422  49.591  42.596  1.00 45.97           C
ATOM    749  CG  LEU A 100      66.756  49.574  43.359  1.00 45.97           C
ATOM    750  CD1 LEU A 100      67.944  49.748  42.399  1.00 45.97           C
ATOM    751  CD2 LEU A 100      66.752  50.599  44.503  1.00 45.97           C
ATOM    752  C   LEU A 100      62.954  49.601  42.621  1.00 45.97           C
ATOM    753  O   LEU A 100      63.132  49.863  41.401  1.00 45.97           O
ATOM    754  OXT LEU A 100      61.822  49.458  43.155  1.00 45.97           O
TER
END
