# Supplementary material for: Effective Identification of Bacterial Type III Secretion Signals Using Joint Element Features
Source: PLoS One. 2013 Apr 4;8(4):e59754. doi: 10.1371/journal.pone.0059754 (PMC3617162; doi:10.1371/journal.pone.0059754)
Supplement: Zip file S1 — Predicted 3D structure of T3S and non-T3S signal sequences. (ZIP) [file pone.0059754.s017.zip › Supplemental_Zip_FileS1.Predicted_structure/Pos/model142.pdb]

HEADER protein
METHOD
METHOD    The models are generated by I-TASSER which combines the
METHOD    methods of threading, ab initio modeling and structural
METHOD    refinement. The procedure is fully automated.
METHOD
METHOD    Please cite following articles when you use the I-TASSER server:
METHOD 1. Ambrish Roy, Alper Kucukural, Yang Zhang. I-TASSER: a unified
METHOD    platform for automated protein structure and function prediction.
METHOD    Nature Protocols, vol 5, 725-738 (2010). 
METHOD 2. Yang Zhang. I-TASSER server for protein 3D structure prediction.
METHOD    BMC Bioinformatics, vol 9, 40 (2008).
METHOD
MODEL  1
REMARK PARENT N/A (Threading alignments from the templates are below the Z-score cut-off)
ATOM      1  N   SER A   1      34.069  36.347  46.864  1.00                  
ATOM      2  CA  SER A   1      35.389  36.161  46.263  1.00                  
ATOM      3  HA  SER A   1      35.716  35.143  46.467  1.00                  
ATOM      4  CB  SER A   1      35.267  36.344  44.746  1.00                  
ATOM      5  HB1 SER A   1      34.535  35.636  44.354  1.00                  
ATOM      6  HB2 SER A   1      36.230  36.164  44.265  1.00                  
ATOM      7  OG  SER A   1      34.839  37.665  44.479  1.00                  
ATOM      8  HG  SER A   1      34.175  37.848  45.163  1.00                  
ATOM      9  C   SER A   1      36.455  37.137  46.803  1.00                  
ATOM     10  O   SER A   1      36.168  38.252  47.235  1.00                  
ATOM     11  N   LEU A   2      37.732  36.764  46.663  1.00                  
ATOM     12  H   LEU A   2      37.906  35.840  46.303  1.00                  
ATOM     13  CA  LEU A   2      38.918  37.589  46.956  1.00                  
ATOM     14  HA  LEU A   2      38.790  37.978  47.967  1.00                  
ATOM     15  CB  LEU A   2      40.167  36.670  46.980  1.00                  
ATOM     16  HB1 LEU A   2      40.024  35.943  47.780  1.00                  
ATOM     17  HB2 LEU A   2      41.016  37.283  47.286  1.00                  
ATOM     18  CG  LEU A   2      40.607  35.885  45.718  1.00                  
ATOM     19  HG  LEU A   2      41.545  35.395  45.979  1.00                  
ATOM     20  CD1 LEU A   2      39.638  34.775  45.295  1.00                  
ATOM     21 1HD1 LEU A   2      40.142  34.117  44.586  1.00                  
ATOM     22 2HD1 LEU A   2      39.346  34.184  46.163  1.00                  
ATOM     23 3HD1 LEU A   2      38.761  35.191  44.801  1.00                  
ATOM     24  CD2 LEU A   2      40.883  36.757  44.494  1.00                  
ATOM     25 1HD2 LEU A   2      41.353  36.155  43.715  1.00                  
ATOM     26 2HD2 LEU A   2      39.959  37.177  44.100  1.00                  
ATOM     27 3HD2 LEU A   2      41.561  37.566  44.765  1.00                  
ATOM     28  C   LEU A   2      39.106  38.843  46.070  1.00                  
ATOM     29  O   LEU A   2      40.159  39.474  46.122  1.00                  
ATOM     30  N   SER A   3      38.114  39.200  45.248  1.00                  
ATOM     31  H   SER A   3      37.248  38.688  45.318  1.00                  
ATOM     32  CA  SER A   3      38.182  40.271  44.240  1.00                  
ATOM     33  HA  SER A   3      38.951  40.007  43.514  1.00                  
ATOM     34  CB  SER A   3      36.848  40.367  43.493  1.00                  
ATOM     35  HB1 SER A   3      36.926  41.133  42.720  1.00                  
ATOM     36  HB2 SER A   3      36.053  40.642  44.187  1.00                  
ATOM     37  OG  SER A   3      36.544  39.126  42.883  1.00                  
ATOM     38  HG  SER A   3      35.862  38.665  43.407  1.00                  
ATOM     39  C   SER A   3      38.555  41.661  44.802  1.00                  
ATOM     40  O   SER A   3      39.073  42.509  44.076  1.00                  
ATOM     41  N   SER A   4      38.306  41.904  46.092  1.00                  
ATOM     42  H   SER A   4      37.856  41.164  46.610  1.00                  
ATOM     43  CA  SER A   4      38.481  43.181  46.809  1.00                  
ATOM     44  HA  SER A   4      38.080  43.976  46.179  1.00                  
ATOM     45  CB  SER A   4      37.641  43.151  48.093  1.00                  
ATOM     46  HB1 SER A   4      37.683  44.127  48.581  1.00                  
ATOM     47  HB2 SER A   4      38.042  42.395  48.772  1.00                  
ATOM     48  OG  SER A   4      36.296  42.835  47.782  1.00                  
ATOM     49  HG  SER A   4      35.801  42.736  48.599  1.00                  
ATOM     50  C   SER A   4      39.943  43.564  47.129  1.00                  
ATOM     51  O   SER A   4      40.317  43.720  48.295  1.00                  
ATOM     52  N   SER A   5      40.795  43.709  46.110  1.00                  
ATOM     53  H   SER A   5      40.440  43.515  45.179  1.00                  
ATOM     54  CA  SER A   5      42.195  44.155  46.277  1.00                  
ATOM     55  HA  SER A   5      42.726  43.372  46.819  1.00                  
ATOM     56  CB  SER A   5      42.866  44.308  44.914  1.00                  
ATOM     57  HB1 SER A   5      42.455  45.175  44.394  1.00                  
ATOM     58  HB2 SER A   5      42.691  43.411  44.319  1.00                  
ATOM     59  OG  SER A   5      44.256  44.471  45.111  1.00                  
ATOM     60  HG  SER A   5      44.671  44.641  44.261  1.00                  
ATOM     61  C   SER A   5      42.331  45.467  47.074  1.00                  
ATOM     62  O   SER A   5      41.688  46.464  46.754  1.00                  
ATOM     63  N   SER A   6      43.179  45.473  48.113  1.00                  
ATOM     64  H   SER A   6      43.723  44.639  48.266  1.00                  
ATOM     65  CA  SER A   6      43.166  46.486  49.193  1.00                  
ATOM     66  HA  SER A   6      42.684  47.390  48.820  1.00                  
ATOM     67  CB  SER A   6      42.308  45.968  50.364  1.00                  
ATOM     68  HB1 SER A   6      42.337  46.695  51.176  1.00                  
ATOM     69  HB2 SER A   6      42.715  45.023  50.729  1.00                  
ATOM     70  OG  SER A   6      40.951  45.790  49.993  1.00                  
ATOM     71  HG  SER A   6      40.861  45.047  49.367  1.00                  
ATOM     72  C   SER A   6      44.569  46.914  49.665  1.00                  
ATOM     73  O   SER A   6      44.820  47.006  50.870  1.00                  
ATOM     74  N   SER A   7      45.493  47.147  48.719  1.00                  
ATOM     75  H   SER A   7      45.202  46.999  47.763  1.00                  
ATOM     76  CA  SER A   7      46.899  47.582  48.930  1.00                  
ATOM     77  HA  SER A   7      47.358  46.816  49.557  1.00                  
ATOM     78  CB  SER A   7      47.682  47.589  47.604  1.00                  
ATOM     79  HB1 SER A   7      48.152  48.556  47.423  1.00                  
ATOM     80  HB2 SER A   7      47.017  47.365  46.770  1.00                  
ATOM     81  OG  SER A   7      48.691  46.606  47.666  1.00                  
ATOM     82  HG  SER A   7      49.289  46.882  48.400  1.00                  
ATOM     83  C   SER A   7      47.072  48.905  49.714  1.00                  
ATOM     84  O   SER A   7      47.404  49.976  49.200  1.00                  
ATOM     85  N   SER A   8      46.792  48.828  51.013  1.00                  
ATOM     86  H   SER A   8      46.450  47.931  51.334  1.00                  
ATOM     87  CA  SER A   8      46.829  49.937  51.972  1.00                  
ATOM     88  HA  SER A   8      46.327  50.801  51.536  1.00                  
ATOM     89  CB  SER A   8      46.067  49.520  53.233  1.00                  
ATOM     90  HB1 SER A   8      46.052  50.352  53.940  1.00                  
ATOM     91  HB2 SER A   8      46.568  48.671  53.700  1.00                  
ATOM     92  OG  SER A   8      44.734  49.161  52.914  1.00                  
ATOM     93  HG  SER A   8      44.737  48.430  52.278  1.00                  
ATOM     94  C   SER A   8      48.252  50.357  52.348  1.00                  
ATOM     95  O   SER A   8      48.446  51.430  52.913  1.00                  
ATOM     96  N   ASP A   9      49.250  49.544  52.005  1.00                  
ATOM     97  H   ASP A   9      48.996  48.713  51.478  1.00                  
ATOM     98  CA  ASP A   9      50.691  49.804  52.097  1.00                  
ATOM     99  HA  ASP A   9      50.999  49.738  53.140  1.00                  
ATOM    100  CB  ASP A   9      51.410  48.685  51.316  1.00                  
ATOM    101  HB1 ASP A   9      51.359  47.764  51.900  1.00                  
ATOM    102  HB2 ASP A   9      52.462  48.944  51.191  1.00                  
ATOM    103  CG  ASP A   9      50.763  48.439  49.944  1.00                  
ATOM    104  OD1 ASP A   9      49.858  47.577  49.882  1.00                  
ATOM    105  OD2 ASP A   9      51.055  49.212  49.010  1.00                  
ATOM    106  C   ASP A   9      51.102  51.190  51.587  1.00                  
ATOM    107  O   ASP A   9      51.760  51.944  52.304  1.00                  
ATOM    108  N   SER A  10      50.642  51.576  50.397  1.00                  
ATOM    109  H   SER A  10      50.270  50.838  49.796  1.00                  
ATOM    110  CA  SER A  10      50.880  52.893  49.812  1.00                  
ATOM    111  HA  SER A  10      51.956  53.026  49.703  1.00                  
ATOM    112  CB  SER A  10      50.240  52.890  48.420  1.00                  
ATOM    113  HB1 SER A  10      49.160  52.769  48.522  1.00                  
ATOM    114  HB2 SER A  10      50.625  52.037  47.857  1.00                  
ATOM    115  OG  SER A  10      50.513  54.078  47.692  1.00                  
ATOM    116  HG  SER A  10      50.002  54.000  46.874  1.00                  
ATOM    117  C   SER A  10      50.332  54.019  50.684  1.00                  
ATOM    118  O   SER A  10      51.016  55.032  50.826  1.00                  
ATOM    119  N   SER A  11      49.153  53.846  51.294  1.00                  
ATOM    120  H   SER A  11      48.721  52.933  51.232  1.00                  
ATOM    121  CA  SER A  11      48.543  54.833  52.200  1.00                  
ATOM    122  HA  SER A  11      48.565  55.813  51.722  1.00                  
ATOM    123  CB  SER A  11      47.079  54.477  52.471  1.00                  
ATOM    124  HB1 SER A  11      47.017  53.573  53.078  1.00                  
ATOM    125  HB2 SER A  11      46.561  54.312  51.525  1.00                  
ATOM    126  OG  SER A  11      46.468  55.553  53.153  1.00                  
ATOM    127  HG  SER A  11      45.575  55.299  53.408  1.00                  
ATOM    128  C   SER A  11      49.296  54.939  53.524  1.00                  
ATOM    129  O   SER A  11      49.578  56.048  53.975  1.00                  
ATOM    130  N   ASN A  12      49.713  53.821  54.123  1.00                  
ATOM    131  H   ASN A  12      49.451  52.925  53.719  1.00                  
ATOM    132  CA  ASN A  12      50.535  53.836  55.333  1.00                  
ATOM    133  HA  ASN A  12      50.025  54.433  56.093  1.00                  
ATOM    134  CB  ASN A  12      50.707  52.405  55.871  1.00                  
ATOM    135  HB1 ASN A  12      51.586  52.364  56.513  1.00                  
ATOM    136  HB2 ASN A  12      50.853  51.708  55.045  1.00                  
ATOM    137  CG  ASN A  12      49.526  51.975  56.722  1.00                  
ATOM    138  OD1 ASN A  12      48.962  52.744  57.481  1.00                  
ATOM    139  ND2 ASN A  12      49.118  50.732  56.646  1.00                  
ATOM    140 1HD2 ASN A  12      49.565  50.080  56.029  1.00                  
ATOM    141 2HD2 ASN A  12      48.349  50.487  57.245  1.00                  
ATOM    142  C   ASN A  12      51.885  54.537  55.110  1.00                  
ATOM    143  O   ASN A  12      52.277  55.409  55.886  1.00                  
ATOM    144  N   LEU A  13      52.552  54.234  53.996  1.00                  
ATOM    145  H   LEU A  13      52.194  53.476  53.419  1.00                  
ATOM    146  CA  LEU A  13      53.767  54.915  53.559  1.00                  
ATOM    147  HA  LEU A  13      54.515  54.792  54.342  1.00                  
ATOM    148  CB  LEU A  13      54.254  54.185  52.287  1.00                  
ATOM    149  HB1 LEU A  13      53.484  54.253  51.520  1.00                  
ATOM    150  HB2 LEU A  13      54.346  53.127  52.540  1.00                  
ATOM    151  CG  LEU A  13      55.601  54.599  51.665  1.00                  
ATOM    152  HG  LEU A  13      55.877  53.819  50.955  1.00                  
ATOM    153  CD1 LEU A  13      55.509  55.903  50.873  1.00                  
ATOM    154 1HD1 LEU A  13      56.429  56.030  50.302  1.00                  
ATOM    155 2HD1 LEU A  13      54.670  55.863  50.186  1.00                  
ATOM    156 3HD1 LEU A  13      55.411  56.761  51.535  1.00                  
ATOM    157  CD2 LEU A  13      56.727  54.710  52.693  1.00                  
ATOM    158 1HD2 LEU A  13      57.664  54.922  52.178  1.00                  
ATOM    159 2HD2 LEU A  13      56.526  55.514  53.402  1.00                  
ATOM    160 3HD2 LEU A  13      56.828  53.767  53.229  1.00                  
ATOM    161  C   LEU A  13      53.545  56.432  53.379  1.00                  
ATOM    162  O   LEU A  13      54.351  57.231  53.868  1.00                  
ATOM    163  N   LYS A  14      52.439  56.847  52.735  1.00                  
ATOM    164  H   LYS A  14      51.792  56.149  52.383  1.00                  
ATOM    165  CA  LYS A  14      52.104  58.279  52.610  1.00                  
ATOM    166  HA  LYS A  14      52.965  58.792  52.182  1.00                  
ATOM    167  CB  LYS A  14      50.879  58.578  51.720  1.00                  
ATOM    168  HB1 LYS A  14      50.718  59.658  51.755  1.00                  
ATOM    169  HB2 LYS A  14      49.994  58.115  52.160  1.00                  
ATOM    170  CG  LYS A  14      50.940  58.192  50.232  1.00                  
ATOM    171  HG1 LYS A  14      50.268  58.855  49.685  1.00                  
ATOM    172  HG2 LYS A  14      50.511  57.205  50.123  1.00                  
ATOM    173  CD  LYS A  14      52.322  58.244  49.552  1.00                  
ATOM    174  HD1 LYS A  14      53.101  57.837  50.196  1.00                  
ATOM    175  HD2 LYS A  14      52.566  59.286  49.334  1.00                  
ATOM    176  CE  LYS A  14      52.293  57.434  48.251  1.00                  
ATOM    177  HE1 LYS A  14      53.130  57.739  47.616  1.00                  
ATOM    178  HE2 LYS A  14      51.365  57.666  47.720  1.00                  
ATOM    179  NZ  LYS A  14      52.378  55.978  48.532  1.00                  
ATOM    180  HZ1 LYS A  14      51.996  55.424  47.770  1.00                  
ATOM    181  HZ2 LYS A  14      53.328  55.686  48.699  1.00                  
ATOM    182  HZ3 LYS A  14      51.811  55.734  49.344  1.00                  
ATOM    183  C   LYS A  14      51.903  58.962  53.960  1.00                  
ATOM    184  O   LYS A  14      52.412  60.063  54.136  1.00                  
ATOM    185  N   ASN A  15      51.236  58.312  54.912  1.00                  
ATOM    186  H   ASN A  15      50.831  57.412  54.684  1.00                  
ATOM    187  CA  ASN A  15      51.066  58.842  56.266  1.00                  
ATOM    188  HA  ASN A  15      50.606  59.831  56.192  1.00                  
ATOM    189  CB  ASN A  15      50.094  57.946  57.060  1.00                  
ATOM    190  HB1 ASN A  15      50.232  58.139  58.125  1.00                  
ATOM    191  HB2 ASN A  15      50.302  56.892  56.882  1.00                  
ATOM    192  CG  ASN A  15      48.634  58.254  56.751  1.00                  
ATOM    193  OD1 ASN A  15      48.044  59.146  57.330  1.00                  
ATOM    194  ND2 ASN A  15      48.009  57.550  55.833  1.00                  
ATOM    195 1HD2 ASN A  15      48.502  56.855  55.291  1.00                  
ATOM    196 2HD2 ASN A  15      47.045  57.773  55.667  1.00                  
ATOM    197  C   ASN A  15      52.423  59.058  56.977  1.00                  
ATOM    198  O   ASN A  15      52.716  60.170  57.444  1.00                  
ATOM    199  N   VAL A  16      53.301  58.045  56.962  1.00                  
ATOM    200  H   VAL A  16      53.000  57.160  56.562  1.00                  
ATOM    201  CA  VAL A  16      54.665  58.137  57.531  1.00                  
ATOM    202  HA  VAL A  16      54.578  58.317  58.603  1.00                  
ATOM    203  CB  VAL A  16      55.419  56.799  57.348  1.00                  
ATOM    204  HB  VAL A  16      55.333  56.477  56.309  1.00                  
ATOM    205  CG1 VAL A  16      56.913  56.901  57.692  1.00                  
ATOM    206 1HG1 VAL A  16      57.372  55.915  57.675  1.00                  
ATOM    207 2HG1 VAL A  16      57.429  57.526  56.964  1.00                  
ATOM    208 3HG1 VAL A  16      57.039  57.329  58.687  1.00                  
ATOM    209  CG2 VAL A  16      54.813  55.713  58.249  1.00                  
ATOM    210 1HG2 VAL A  16      55.294  54.754  58.059  1.00                  
ATOM    211 2HG2 VAL A  16      54.943  55.979  59.299  1.00                  
ATOM    212 3HG2 VAL A  16      53.749  55.601  58.047  1.00                  
ATOM    213  C   VAL A  16      55.466  59.333  56.964  1.00                  
ATOM    214  O   VAL A  16      55.969  60.222  57.684  1.00                  
ATOM    215  N   LEU A  17      55.523  59.390  55.630  1.00                  
ATOM    216  H   LEU A  17      55.060  58.664  55.090  1.00                  
ATOM    217  CA  LEU A  17      56.192  60.480  54.921  1.00                  
ATOM    218  HA  LEU A  17      57.238  60.482  55.231  1.00                  
ATOM    219  CB  LEU A  17      56.135  60.180  53.405  1.00                  
ATOM    220  HB1 LEU A  17      55.138  60.399  53.021  1.00                  
ATOM    221  HB2 LEU A  17      56.301  59.108  53.285  1.00                  
ATOM    222  CG  LEU A  17      57.199  60.896  52.542  1.00                  
ATOM    223  HG  LEU A  17      58.156  60.853  53.058  1.00                  
ATOM    224  CD1 LEU A  17      57.337  60.169  51.203  1.00                  
ATOM    225 1HD1 LEU A  17      58.130  60.631  50.611  1.00                  
ATOM    226 2HD1 LEU A  17      57.606  59.125  51.368  1.00                  
ATOM    227 3HD1 LEU A  17      56.402  60.218  50.647  1.00                  
ATOM    228  CD2 LEU A  17      56.867  62.355  52.220  1.00                  
ATOM    229 1HD2 LEU A  17      57.623  62.766  51.548  1.00                  
ATOM    230 2HD2 LEU A  17      55.894  62.424  51.735  1.00                  
ATOM    231 3HD2 LEU A  17      56.868  62.963  53.118  1.00                  
ATOM    232  C   LEU A  17      55.609  61.845  55.304  1.00                  
ATOM    233  O   LEU A  17      56.366  62.793  55.505  1.00                  
ATOM    234  N   SER A  18      54.284  61.932  55.467  1.00                  
ATOM    235  H   SER A  18      53.715  61.115  55.268  1.00                  
ATOM    236  CA  SER A  18      53.604  63.170  55.842  1.00                  
ATOM    237  HA  SER A  18      53.927  63.936  55.139  1.00                  
ATOM    238  CB  SER A  18      52.080  63.054  55.693  1.00                  
ATOM    239  HB1 SER A  18      51.837  62.502  54.785  1.00                  
ATOM    240  HB2 SER A  18      51.670  64.061  55.595  1.00                  
ATOM    241  OG  SER A  18      51.459  62.445  56.808  1.00                  
ATOM    242  HG  SER A  18      51.913  61.611  57.030  1.00                  
ATOM    243  C   SER A  18      53.961  63.667  57.239  1.00                  
ATOM    244  O   SER A  18      54.169  64.870  57.372  1.00                  
ATOM    245  N   GLN A  19      54.127  62.812  58.264  1.00                  
ATOM    246  H   GLN A  19      53.954  61.820  58.154  1.00                  
ATOM    247  CA  GLN A  19      54.606  63.373  59.546  1.00                  
ATOM    248  HA  GLN A  19      53.974  64.232  59.783  1.00                  
ATOM    249  CB  GLN A  19      54.453  62.400  60.742  1.00                  
ATOM    250  HB1 GLN A  19      53.419  62.054  60.785  1.00                  
ATOM    251  HB2 GLN A  19      54.629  62.987  61.645  1.00                  
ATOM    252  CG  GLN A  19      55.385  61.170  60.785  1.00                  
ATOM    253  HG1 GLN A  19      56.401  61.455  60.526  1.00                  
ATOM    254  HG2 GLN A  19      55.034  60.436  60.061  1.00                  
ATOM    255  CD  GLN A  19      55.462  60.503  62.160  1.00                  
ATOM    256  OE1 GLN A  19      55.057  59.368  62.344  1.00                  
ATOM    257  NE2 GLN A  19      56.039  61.161  63.149  1.00                  
ATOM    258 1HE2 GLN A  19      56.422  62.078  62.990  1.00                  
ATOM    259 2HE2 GLN A  19      56.102  60.682  64.034  1.00                  
ATOM    260  C   GLN A  19      56.027  63.917  59.432  1.00                  
ATOM    261  O   GLN A  19      56.304  65.016  59.913  1.00                  
ATOM    262  N   VAL A  20      56.925  63.207  58.728  1.00                  
ATOM    263  H   VAL A  20      56.679  62.313  58.315  1.00                  
ATOM    264  CA  VAL A  20      58.292  63.758  58.607  1.00                  
ATOM    265  HA  VAL A  20      58.663  63.980  59.610  1.00                  
ATOM    266  CB  VAL A  20      59.245  62.713  57.997  1.00                  
ATOM    267  HB  VAL A  20      58.896  62.446  56.999  1.00                  
ATOM    268  CG1 VAL A  20      60.666  63.258  57.898  1.00                  
ATOM    269 1HG1 VAL A  20      61.315  62.536  57.403  1.00                  
ATOM    270 2HG1 VAL A  20      60.661  64.177  57.323  1.00                  
ATOM    271 3HG1 VAL A  20      61.062  63.466  58.895  1.00                  
ATOM    272  CG2 VAL A  20      59.304  61.440  58.851  1.00                  
ATOM    273 1HG2 VAL A  20      60.039  60.751  58.437  1.00                  
ATOM    274 2HG2 VAL A  20      59.594  61.691  59.873  1.00                  
ATOM    275 3HG2 VAL A  20      58.336  60.942  58.860  1.00                  
ATOM    276  C   VAL A  20      58.277  65.101  57.838  1.00                  
ATOM    277  O   VAL A  20      58.862  66.081  58.297  1.00                  
ATOM    278  N   ILE A  21      57.537  65.202  56.720  1.00                  
ATOM    279  H   ILE A  21      56.954  64.410  56.465  1.00                  
ATOM    280  CA  ILE A  21      57.417  66.439  55.925  1.00                  
ATOM    281  HA  ILE A  21      58.407  66.729  55.613  1.00                  
ATOM    282  CB  ILE A  21      56.598  66.223  54.605  1.00                  
ATOM    283  HB  ILE A  21      56.596  65.154  54.394  1.00                  
ATOM    284  CG2 ILE A  21      55.119  66.656  54.646  1.00                  
ATOM    285 1HG2 ILE A  21      54.618  66.355  53.725  1.00                  
ATOM    286 2HG2 ILE A  21      54.600  66.185  55.468  1.00                  
ATOM    287 3HG2 ILE A  21      55.030  67.739  54.751  1.00                  
ATOM    288  CG1 ILE A  21      57.205  66.897  53.350  1.00                  
ATOM    289 1HG1 ILE A  21      56.489  66.836  52.529  1.00                  
ATOM    290 2HG1 ILE A  21      58.058  66.321  53.018  1.00                  
ATOM    291  CD1 ILE A  21      57.635  68.365  53.489  1.00                  
ATOM    292  HD1 ILE A  21      57.964  68.736  52.517  1.00                  
ATOM    293  HD2 ILE A  21      56.802  68.976  53.834  1.00                  
ATOM    294  HD3 ILE A  21      58.466  68.455  54.186  1.00                  
ATOM    295  C   ILE A  21      56.819  67.581  56.766  1.00                  
ATOM    296  O   ILE A  21      57.247  68.720  56.684  1.00                  
ATOM    297  N   ALA A  22      55.861  67.284  57.639  1.00                  
ATOM    298  H   ALA A  22      55.511  66.336  57.704  1.00                  
ATOM    299  CA  ALA A  22      55.277  68.288  58.509  1.00                  
ATOM    300  HA  ALA A  22      54.986  69.152  57.910  1.00                  
ATOM    301  CB  ALA A  22      54.017  67.697  59.156  1.00                  
ATOM    302  HB1 ALA A  22      53.544  68.450  59.786  1.00                  
ATOM    303  HB2 ALA A  22      53.312  67.384  58.385  1.00                  
ATOM    304  HB3 ALA A  22      54.279  66.836  59.773  1.00                  
ATOM    305  C   ALA A  22      56.249  68.781  59.586  1.00                  
ATOM    306  O   ALA A  22      56.240  69.966  59.910  1.00                  
ATOM    307  N   SER A  23      57.151  67.922  60.078  1.00                  
ATOM    308  H   SER A  23      57.103  66.939  59.834  1.00                  
ATOM    309  CA  SER A  23      58.243  68.362  60.959  1.00                  
ATOM    310  HA  SER A  23      57.854  69.033  61.727  1.00                  
ATOM    311  CB  SER A  23      58.918  67.168  61.622  1.00                  
ATOM    312  HB1 SER A  23      59.714  67.508  62.288  1.00                  
ATOM    313  HB2 SER A  23      59.356  66.514  60.865  1.00                  
ATOM    314  OG  SER A  23      57.991  66.422  62.383  1.00                  
ATOM    315  HG  SER A  23      58.482  65.686  62.766  1.00                  
ATOM    316  C   SER A  23      59.348  69.106  60.215  1.00                  
ATOM    317  O   SER A  23      60.198  69.741  60.823  1.00                  
ATOM    318  N   THR A  24      59.366  68.972  58.891  1.00                  
ATOM    319  H   THR A  24      58.619  68.461  58.445  1.00                  
ATOM    320  CA  THR A  24      60.437  69.471  58.069  1.00                  
ATOM    321  HA  THR A  24      61.452  69.253  58.514  1.00                  
ATOM    322  CB  THR A  24      60.230  69.039  56.634  1.00                  
ATOM    323  HB  THR A  24      59.292  69.379  56.266  1.00                  
ATOM    324  CG2 THR A  24      61.224  69.574  55.651  1.00                  
ATOM    325 1HG2 THR A  24      60.884  70.534  55.286  1.00                  
ATOM    326 2HG2 THR A  24      62.174  69.688  56.156  1.00                  
ATOM    327 3HG2 THR A  24      61.316  68.922  54.787  1.00                  
ATOM    328  OG1 THR A  24      60.275  67.631  56.542  1.00                  
ATOM    329  HG1 THR A  24      59.816  67.278  57.324  1.00                  
ATOM    330  C   THR A  24      60.396  71.068  58.101  1.00                  
ATOM    331  O   THR A  24      61.330  71.671  58.562  1.00                  
ATOM    332  N   PRO A  25      59.281  71.721  57.736  1.00                  
ATOM    333  CD  PRO A  25      58.456  72.312  58.784  1.00                  
ATOM    334  HD1 PRO A  25      59.052  73.037  59.344  1.00                  
ATOM    335  HD2 PRO A  25      58.075  71.544  59.455  1.00                  
ATOM    336  CG  PRO A  25      57.315  73.022  58.066  1.00                  
ATOM    337  HG1 PRO A  25      56.872  73.803  58.684  1.00                  
ATOM    338  HG2 PRO A  25      56.566  72.295  57.747  1.00                  
ATOM    339  CB  PRO A  25      58.044  73.586  56.840  1.00                  
ATOM    340  HB1 PRO A  25      58.550  74.498  57.137  1.00                  
ATOM    341  HB2 PRO A  25      57.341  73.792  56.044  1.00                  
ATOM    342  CA  PRO A  25      59.030  72.495  56.496  1.00                  
ATOM    343  HA  PRO A  25      58.570  71.832  55.786  1.00                  
ATOM    344  C   PRO A  25      60.222  73.077  55.641  1.00                  
ATOM    345  O   PRO A  25      60.009  73.419  54.562  1.00                  
ATOM    346  N   GLN A  26      61.476  73.154  56.220  1.00                  
ATOM    347  H   GLN A  26      61.663  72.831  57.165  1.00                  
ATOM    348  CA  GLN A  26      62.590  73.708  55.431  1.00                  
ATOM    349  HA  GLN A  26      62.194  74.549  54.858  1.00                  
ATOM    350  CB  GLN A  26      63.675  74.351  56.343  1.00                  
ATOM    351  HB1 GLN A  26      63.163  74.891  57.142  1.00                  
ATOM    352  HB2 GLN A  26      64.182  75.096  55.728  1.00                  
ATOM    353  CG  GLN A  26      64.756  73.439  56.940  1.00                  
ATOM    354  HG1 GLN A  26      65.463  74.053  57.495  1.00                  
ATOM    355  HG2 GLN A  26      65.312  72.944  56.143  1.00                  
ATOM    356  CD  GLN A  26      64.186  72.395  57.881  1.00                  
ATOM    357  OE1 GLN A  26      63.962  71.250  57.498  1.00                  
ATOM    358  NE2 GLN A  26      63.862  72.744  59.099  1.00                  
ATOM    359 1HE2 GLN A  26      63.975  73.684  59.420  1.00                  
ATOM    360 2HE2 GLN A  26      63.282  72.062  59.571  1.00                  
ATOM    361  C   GLN A  26      63.186  72.767  54.375  1.00                  
ATOM    362  O   GLN A  26      63.483  73.206  53.269  1.00                  
ATOM    363  N   GLY A  27      63.344  71.489  54.711  1.00                  
ATOM    364  H   GLY A  27      63.222  71.262  55.692  1.00                  
ATOM    365  CA  GLY A  27      63.770  70.393  53.835  1.00                  
ATOM    366  HA1 GLY A  27      64.456  70.773  53.077  1.00                  
ATOM    367  HA2 GLY A  27      62.908  69.963  53.327  1.00                  
ATOM    368  C   GLY A  27      64.496  69.316  54.646  1.00                  
ATOM    369  O   GLY A  27      65.636  69.551  55.047  1.00                  
ATOM    370  N   VAL A  28      63.831  68.199  55.008  1.00                  
ATOM    371  H   VAL A  28      62.934  67.986  54.599  1.00                  
ATOM    372  CA  VAL A  28      64.299  67.408  56.166  1.00                  
ATOM    373  HA  VAL A  28      64.409  68.113  56.988  1.00                  
ATOM    374  CB  VAL A  28      63.504  66.199  56.687  1.00                  
ATOM    375  HB  VAL A  28      64.194  65.408  56.989  1.00                  
ATOM    376  CG1 VAL A  28      62.789  66.538  57.984  1.00                  
ATOM    377 1HG1 VAL A  28      62.047  65.786  58.224  1.00                  
ATOM    378 2HG1 VAL A  28      63.514  66.582  58.795  1.00                  
ATOM    379 3HG1 VAL A  28      62.315  67.537  57.878  1.00                  
ATOM    380  CG2 VAL A  28      62.662  65.588  55.608  1.00                  
ATOM    381 1HG2 VAL A  28      62.233  64.664  55.974  1.00                  
ATOM    382 2HG2 VAL A  28      61.900  66.294  55.318  1.00                  
ATOM    383 3HG2 VAL A  28      63.279  65.356  54.741  1.00                  
ATOM    384  C   VAL A  28      65.641  66.791  55.866  1.00                  
ATOM    385  O   VAL A  28      65.789  66.057  54.890  1.00                  
ATOM    386  N   PRO A  29      66.574  66.868  56.803  1.00                  
ATOM    387  CD  PRO A  29      66.760  67.896  57.821  1.00                  
ATOM    388  HD1 PRO A  29      65.939  67.893  58.538  1.00                  
ATOM    389  HD2 PRO A  29      66.848  68.874  57.346  1.00                  
ATOM    390  CG  PRO A  29      68.067  67.542  58.534  1.00                  
ATOM    391  HG1 PRO A  29      67.852  67.100  59.507  1.00                  
ATOM    392  HG2 PRO A  29      68.707  68.418  58.648  1.00                  
ATOM    393  CB  PRO A  29      68.699  66.502  57.603  1.00                  
ATOM    394  HB1 PRO A  29      69.352  65.812  58.139  1.00                  
ATOM    395  HB2 PRO A  29      69.256  67.039  56.837  1.00                  
ATOM    396  CA  PRO A  29      67.511  65.795  56.939  1.00                  
ATOM    397  HA  PRO A  29      67.823  65.388  55.976  1.00                  
ATOM    398  C   PRO A  29      66.986  64.676  57.847  1.00                  
ATOM    399  O   PRO A  29      66.587  64.890  58.990  1.00                  
ATOM    400  N   ASN A  30      67.051  63.447  57.356  1.00                  
ATOM    401  H   ASN A  30      67.397  63.333  56.414  1.00                  
ATOM    402  CA  ASN A  30      66.456  62.274  57.997  1.00                  
ATOM    403  HA  ASN A  30      65.705  62.602  58.721  1.00                  
ATOM    404  CB  ASN A  30      65.741  61.491  56.858  1.00                  
ATOM    405  HB1 ASN A  30      66.344  60.640  56.541  1.00                  
ATOM    406  HB2 ASN A  30      65.608  62.140  55.993  1.00                  
ATOM    407  CG  ASN A  30      64.347  60.995  57.200  1.00                  
ATOM    408  OD1 ASN A  30      63.396  61.161  56.446  1.00                  
ATOM    409  ND2 ASN A  30      64.159  60.389  58.341  1.00                  
ATOM    410 1HD2 ASN A  30      64.909  60.337  59.030  1.00                  
ATOM    411 2HD2 ASN A  30      63.224  60.142  58.592  1.00                  
ATOM    412  C   ASN A  30      67.517  61.464  58.781  1.00                  
ATOM    413  O   ASN A  30      67.647  60.250  58.622  1.00                  
ATOM    414  N   ALA A  31      68.315  62.166  59.596  1.00                  
ATOM    415  H   ALA A  31      68.207  63.169  59.571  1.00                  
ATOM    416  CA  ALA A  31      69.015  61.588  60.754  1.00                  
ATOM    417  HA  ALA A  31      69.195  60.525  60.584  1.00                  
ATOM    418  CB  ALA A  31      70.367  62.297  60.909  1.00                  
ATOM    419  HB1 ALA A  31      70.902  61.874  61.761  1.00                  
ATOM    420  HB2 ALA A  31      70.966  62.151  60.010  1.00                  
ATOM    421  HB3 ALA A  31      70.216  63.364  61.078  1.00                  
ATOM    422  C   ALA A  31      68.165  61.719  62.040  1.00                  
ATOM    423  O   ALA A  31      68.425  61.002  63.006  1.00                  
ATOM    424  N   ASP A  32      67.108  62.552  62.028  1.00                  
ATOM    425  H   ASP A  32      67.038  63.212  61.270  1.00                  
ATOM    426  CA  ASP A  32      65.819  62.118  62.586  1.00                  
ATOM    427  HA  ASP A  32      65.943  61.925  63.652  1.00                  
ATOM    428  CB  ASP A  32      64.733  63.188  62.429  1.00                  
ATOM    429  HB1 ASP A  32      64.653  63.468  61.376  1.00                  
ATOM    430  HB2 ASP A  32      65.006  64.071  63.009  1.00                  
ATOM    431  CG  ASP A  32      63.390  62.643  62.926  1.00                  
ATOM    432  OD1 ASP A  32      63.420  61.879  63.925  1.00                  
ATOM    433  OD2 ASP A  32      62.371  62.922  62.257  1.00                  
ATOM    434  C   ASP A  32      65.405  60.801  61.890  1.00                  
ATOM    435  O   ASP A  32      65.602  60.628  60.691  1.00                  
ATOM    436  N   LYS A  33      64.906  59.825  62.643  1.00                  
ATOM    437  H   LYS A  33      64.526  60.126  63.540  1.00                  
ATOM    438  CA  LYS A  33      65.422  58.446  62.512  1.00                  
ATOM    439  HA  LYS A  33      65.873  58.314  61.527  1.00                  
ATOM    440  CB  LYS A  33      66.522  58.305  63.606  1.00                  
ATOM    441  HB1 LYS A  33      66.064  57.949  64.524  1.00                  
ATOM    442  HB2 LYS A  33      66.918  59.287  63.846  1.00                  
ATOM    443  CG  LYS A  33      67.723  57.397  63.278  1.00                  
ATOM    444  HG1 LYS A  33      68.310  57.853  62.479  1.00                  
ATOM    445  HG2 LYS A  33      67.348  56.436  62.923  1.00                  
ATOM    446  CD  LYS A  33      68.631  57.142  64.507  1.00                  
ATOM    447  HD1 LYS A  33      69.415  56.439  64.221  1.00                  
ATOM    448  HD2 LYS A  33      68.024  56.663  65.276  1.00                  
ATOM    449  CE  LYS A  33      69.292  58.411  65.086  1.00                  
ATOM    450  HE1 LYS A  33      68.552  59.215  65.077  1.00                  
ATOM    451  HE2 LYS A  33      70.112  58.724  64.434  1.00                  
ATOM    452  NZ  LYS A  33      69.772  58.234  66.488  1.00                  
ATOM    453  HZ1 LYS A  33      70.047  59.130  66.874  1.00                  
ATOM    454  HZ2 LYS A  33      69.004  57.900  67.064  1.00                  
ATOM    455  HZ3 LYS A  33      70.574  57.604  66.581  1.00                  
ATOM    456  C   LYS A  33      64.327  57.389  62.673  1.00                  
ATOM    457  O   LYS A  33      64.456  56.420  63.425  1.00                  
ATOM    458  N   LEU A  34      63.171  57.649  62.071  1.00                  
ATOM    459  H   LEU A  34      63.112  58.496  61.525  1.00                  
ATOM    460  CA  LEU A  34      61.974  56.831  62.232  1.00                  
ATOM    461  HA  LEU A  34      61.772  56.737  63.300  1.00                  
ATOM    462  CB  LEU A  34      60.745  57.526  61.594  1.00                  
ATOM    463  HB1 LEU A  34      59.928  56.801  61.602  1.00                  
ATOM    464  HB2 LEU A  34      60.962  57.748  60.548  1.00                  
ATOM    465  CG  LEU A  34      60.229  58.804  62.291  1.00                  
ATOM    466  HG  LEU A  34      60.130  58.618  63.361  1.00                  
ATOM    467  CD1 LEU A  34      61.144  60.006  62.075  1.00                  
ATOM    468 1HD1 LEU A  34      60.665  60.912  62.451  1.00                  
ATOM    469 2HD1 LEU A  34      62.062  59.898  62.646  1.00                  
ATOM    470 3HD1 LEU A  34      61.369  60.148  61.019  1.00                  
ATOM    471  CD2 LEU A  34      58.852  59.182  61.738  1.00                  
ATOM    472 1HD2 LEU A  34      58.516  60.107  62.205  1.00                  
ATOM    473 2HD2 LEU A  34      58.908  59.310  60.658  1.00                  
ATOM    474 3HD2 LEU A  34      58.131  58.398  61.969  1.00                  
ATOM    475  C   LEU A  34      62.146  55.408  61.675  1.00                  
ATOM    476  O   LEU A  34      61.952  55.182  60.476  1.00                  
ATOM    477  N   THR A  35      62.491  54.500  62.603  1.00                  
ATOM    478  H   THR A  35      62.736  54.893  63.500  1.00                  
ATOM    479  CA  THR A  35      62.714  53.047  62.475  1.00                  
ATOM    480  HA  THR A  35      63.430  52.783  63.253  1.00                  
ATOM    481  CB  THR A  35      61.454  52.241  62.848  1.00                  
ATOM    482  HB  THR A  35      61.242  52.459  63.895  1.00                  
ATOM    483  CG2 THR A  35      60.179  52.523  62.065  1.00                  
ATOM    484 1HG2 THR A  35      59.343  52.020  62.552  1.00                  
ATOM    485 2HG2 THR A  35      59.977  53.591  62.025  1.00                  
ATOM    486 3HG2 THR A  35      60.289  52.126  61.063  1.00                  
ATOM    487  OG1 THR A  35      61.668  50.860  62.737  1.00                  
ATOM    488  HG1 THR A  35      61.350  50.600  61.856  1.00                  
ATOM    489  C   THR A  35      63.402  52.669  61.179  1.00                  
ATOM    490  O   THR A  35      62.775  52.642  60.147  1.00                  
ATOM    491  N   ASP A  36      64.706  52.424  61.220  1.00                  
ATOM    492  H   ASP A  36      65.097  52.333  62.151  1.00                  
ATOM    493  CA  ASP A  36      65.636  52.033  60.140  1.00                  
ATOM    494  HA  ASP A  36      66.148  52.928  59.789  1.00                  
ATOM    495  CB  ASP A  36      66.681  51.128  60.819  1.00                  
ATOM    496  HB1 ASP A  36      67.311  51.742  61.466  1.00                  
ATOM    497  HB2 ASP A  36      67.324  50.668  60.067  1.00                  
ATOM    498  CG  ASP A  36      65.994  50.044  61.667  1.00                  
ATOM    499  OD1 ASP A  36      65.794  50.313  62.871  1.00                  
ATOM    500  OD2 ASP A  36      65.536  49.039  61.073  1.00                  
ATOM    501  C   ASP A  36      65.105  51.307  58.884  1.00                  
ATOM    502  O   ASP A  36      65.619  51.507  57.790  1.00                  
ATOM    503  N   ASN A  37      64.081  50.480  59.011  1.00                  
ATOM    504  H   ASN A  37      63.827  50.263  59.967  1.00                  
ATOM    505  CA  ASN A  37      63.317  49.844  57.939  1.00                  
ATOM    506  HA  ASN A  37      64.014  49.411  57.221  1.00                  
ATOM    507  CB  ASN A  37      62.525  48.694  58.610  1.00                  
ATOM    508  HB1 ASN A  37      63.185  47.831  58.698  1.00                  
ATOM    509  HB2 ASN A  37      61.682  48.407  57.982  1.00                  
ATOM    510  CG  ASN A  37      62.008  49.022  60.013  1.00                  
ATOM    511  OD1 ASN A  37      60.985  49.665  60.191  1.00                  
ATOM    512  ND2 ASN A  37      62.748  48.705  61.052  1.00                  
ATOM    513 1HD2 ASN A  37      63.735  48.444  60.947  1.00                  
ATOM    514 2HD2 ASN A  37      62.445  48.993  61.970  1.00                  
ATOM    515  C   ASN A  37      62.427  50.840  57.152  1.00                  
ATOM    516  O   ASN A  37      62.581  51.034  55.940  1.00                  
ATOM    517  N   GLN A  38      61.544  51.543  57.859  1.00                  
ATOM    518  H   GLN A  38      61.532  51.368  58.859  1.00                  
ATOM    519  CA  GLN A  38      60.887  52.767  57.415  1.00                  
ATOM    520  HA  GLN A  38      60.288  52.501  56.543  1.00                  
ATOM    521  CB  GLN A  38      59.926  53.314  58.481  1.00                  
ATOM    522  HB1 GLN A  38      59.535  54.274  58.142  1.00                  
ATOM    523  HB2 GLN A  38      60.477  53.508  59.393  1.00                  
ATOM    524  CG  GLN A  38      58.743  52.380  58.796  1.00                  
ATOM    525  HG1 GLN A  38      58.128  52.845  59.566  1.00                  
ATOM    526  HG2 GLN A  38      59.112  51.428  59.177  1.00                  
ATOM    527  CD  GLN A  38      57.867  52.112  57.581  1.00                  
ATOM    528  OE1 GLN A  38      57.576  50.990  57.213  1.00                  
ATOM    529  NE2 GLN A  38      57.436  53.134  56.874  1.00                  
ATOM    530 1HE2 GLN A  38      57.691  54.067  57.135  1.00                  
ATOM    531 2HE2 GLN A  38      56.934  52.898  56.039  1.00                  
ATOM    532  C   GLN A  38      61.839  53.851  56.943  1.00                  
ATOM    533  O   GLN A  38      61.627  54.300  55.829  1.00                  
ATOM    534  N   VAL A  39      62.911  54.242  57.641  1.00                  
ATOM    535  H   VAL A  39      63.007  53.941  58.609  1.00                  
ATOM    536  CA  VAL A  39      63.962  55.061  56.977  1.00                  
ATOM    537  HA  VAL A  39      63.505  55.989  56.640  1.00                  
ATOM    538  CB  VAL A  39      65.130  55.442  57.925  1.00                  
ATOM    539  HB  VAL A  39      65.757  54.564  58.059  1.00                  
ATOM    540  CG1 VAL A  39      65.992  56.584  57.362  1.00                  
ATOM    541 1HG1 VAL A  39      66.769  56.862  58.076  1.00                  
ATOM    542 2HG1 VAL A  39      66.496  56.278  56.449  1.00                  
ATOM    543 3HG1 VAL A  39      65.374  57.460  57.162  1.00                  
ATOM    544  CG2 VAL A  39      64.690  55.899  59.315  1.00                  
ATOM    545 1HG2 VAL A  39      65.534  56.305  59.872  1.00                  
ATOM    546 2HG2 VAL A  39      63.906  56.652  59.236  1.00                  
ATOM    547 3HG2 VAL A  39      64.328  55.036  59.865  1.00                  
ATOM    548  C   VAL A  39      64.572  54.376  55.755  1.00                  
ATOM    549  O   VAL A  39      65.021  55.083  54.883  1.00                  
ATOM    550  N   LYS A  40      64.604  53.055  55.557  1.00                  
ATOM    551  H   LYS A  40      64.355  52.425  56.313  1.00                  
ATOM    552  CA  LYS A  40      65.132  52.506  54.292  1.00                  
ATOM    553  HA  LYS A  40      66.082  53.000  54.128  1.00                  
ATOM    554  CB  LYS A  40      65.395  50.992  54.376  1.00                  
ATOM    555  HB1 LYS A  40      64.449  50.454  54.393  1.00                  
ATOM    556  HB2 LYS A  40      65.930  50.763  55.298  1.00                  
ATOM    557  CG  LYS A  40      66.218  50.468  53.186  1.00                  
ATOM    558  HG1 LYS A  40      65.723  50.725  52.248  1.00                  
ATOM    559  HG2 LYS A  40      66.225  49.379  53.254  1.00                  
ATOM    560  CD  LYS A  40      67.684  50.947  53.163  1.00                  
ATOM    561  HD1 LYS A  40      68.310  50.058  53.073  1.00                  
ATOM    562  HD2 LYS A  40      67.951  51.423  54.106  1.00                  
ATOM    563  CE  LYS A  40      68.028  51.860  51.974  1.00                  
ATOM    564  HE1 LYS A  40      67.580  51.431  51.072  1.00                  
ATOM    565  HE2 LYS A  40      69.111  51.854  51.830  1.00                  
ATOM    566  NZ  LYS A  40      67.572  53.264  52.123  1.00                  
ATOM    567  HZ1 LYS A  40      67.703  53.733  51.229  1.00                  
ATOM    568  HZ2 LYS A  40      66.575  53.337  52.290  1.00                  
ATOM    569  HZ3 LYS A  40      68.096  53.814  52.802  1.00                  
ATOM    570  C   LYS A  40      64.206  52.868  53.132  1.00                  
ATOM    571  O   LYS A  40      64.661  53.469  52.151  1.00                  
ATOM    572  N   GLN A  41      62.917  52.579  53.305  1.00                  
ATOM    573  H   GLN A  41      62.650  52.126  54.173  1.00                  
ATOM    574  CA  GLN A  41      61.918  52.714  52.232  1.00                  
ATOM    575  HA  GLN A  41      62.388  52.426  51.290  1.00                  
ATOM    576  CB  GLN A  41      60.748  51.743  52.490  1.00                  
ATOM    577  HB1 GLN A  41      60.094  51.756  51.617  1.00                  
ATOM    578  HB2 GLN A  41      60.172  52.116  53.339  1.00                  
ATOM    579  CG  GLN A  41      61.123  50.274  52.790  1.00                  
ATOM    580  HG1 GLN A  41      60.199  49.711  52.923  1.00                  
ATOM    581  HG2 GLN A  41      61.663  50.215  53.732  1.00                  
ATOM    582  CD  GLN A  41      61.973  49.589  51.720  1.00                  
ATOM    583  OE1 GLN A  41      63.078  49.998  51.402  1.00                  
ATOM    584  NE2 GLN A  41      61.507  48.507  51.132  1.00                  
ATOM    585 1HE2 GLN A  41      60.617  48.117  51.390  1.00                  
ATOM    586 2HE2 GLN A  41      62.105  48.089  50.439  1.00                  
ATOM    587  C   GLN A  41      61.384  54.138  52.032  1.00                  
ATOM    588  O   GLN A  41      60.927  54.496  50.946  1.00                  
ATOM    589  N   VAL A  42      61.501  54.967  53.066  1.00                  
ATOM    590  H   VAL A  42      61.804  54.557  53.945  1.00                  
ATOM    591  CA  VAL A  42      61.140  56.384  53.127  1.00                  
ATOM    592  HA  VAL A  42      60.593  56.597  52.220  1.00                  
ATOM    593  CB  VAL A  42      60.166  56.710  54.285  1.00                  
ATOM    594  HB  VAL A  42      59.707  55.782  54.629  1.00                  
ATOM    595  CG1 VAL A  42      60.797  57.410  55.498  1.00                  
ATOM    596 1HG1 VAL A  42      61.115  58.421  55.242  1.00                  
ATOM    597 2HG1 VAL A  42      60.073  57.466  56.310  1.00                  
ATOM    598 3HG1 VAL A  42      61.658  56.846  55.845  1.00                  
ATOM    599  CG2 VAL A  42      59.028  57.608  53.785  1.00                  
ATOM    600 1HG2 VAL A  42      58.325  57.800  54.596  1.00                  
ATOM    601 2HG2 VAL A  42      59.427  58.552  53.424  1.00                  
ATOM    602 3HG2 VAL A  42      58.495  57.116  52.972  1.00                  
ATOM    603  C   VAL A  42      62.352  57.290  53.032  1.00                  
ATOM    604  O   VAL A  42      62.193  58.466  52.797  1.00                  
ATOM    605  N   GLN A  43      63.572  56.767  53.041  1.00                  
ATOM    606  H   GLN A  43      63.705  55.830  53.393  1.00                  
ATOM    607  CA  GLN A  43      64.723  57.437  52.440  1.00                  
ATOM    608  HA  GLN A  43      64.653  58.513  52.614  1.00                  
ATOM    609  CB  GLN A  43      66.017  56.944  53.073  1.00                  
ATOM    610  HB1 GLN A  43      66.081  55.871  52.892  1.00                  
ATOM    611  HB2 GLN A  43      65.967  57.152  54.142  1.00                  
ATOM    612  CG  GLN A  43      67.321  57.555  52.581  1.00                  
ATOM    613  HG1 GLN A  43      67.359  58.614  52.835  1.00                  
ATOM    614  HG2 GLN A  43      67.415  57.438  51.502  1.00                  
ATOM    615  CD  GLN A  43      68.459  56.798  53.250  1.00                  
ATOM    616  OE1 GLN A  43      68.675  55.618  52.994  1.00                  
ATOM    617  NE2 GLN A  43      69.198  57.415  54.147  1.00                  
ATOM    618 1HE2 GLN A  43      69.034  58.386  54.364  1.00                  
ATOM    619 2HE2 GLN A  43      70.028  56.951  54.470  1.00                  
ATOM    620  C   GLN A  43      64.753  57.202  50.945  1.00                  
ATOM    621  O   GLN A  43      65.011  58.159  50.236  1.00                  
ATOM    622  N   GLN A  44      64.449  55.993  50.443  1.00                  
ATOM    623  H   GLN A  44      64.337  55.190  51.050  1.00                  
ATOM    624  CA  GLN A  44      64.287  55.868  48.989  1.00                  
ATOM    625  HA  GLN A  44      65.127  56.405  48.548  1.00                  
ATOM    626  CB  GLN A  44      64.391  54.420  48.489  1.00                  
ATOM    627  HB1 GLN A  44      63.567  54.207  47.806  1.00                  
ATOM    628  HB2 GLN A  44      64.337  53.720  49.325  1.00                  
ATOM    629  CG  GLN A  44      65.724  54.236  47.733  1.00                  
ATOM    630  HG1 GLN A  44      65.734  54.885  46.856  1.00                  
ATOM    631  HG2 GLN A  44      65.795  53.206  47.385  1.00                  
ATOM    632  CD  GLN A  44      66.948  54.537  48.602  1.00                  
ATOM    633  OE1 GLN A  44      67.255  53.813  49.534  1.00                  
ATOM    634  NE2 GLN A  44      67.682  55.609  48.384  1.00                  
ATOM    635 1HE2 GLN A  44      67.474  56.270  47.630  1.00                  
ATOM    636 2HE2 GLN A  44      68.484  55.770  48.969  1.00                  
ATOM    637  C   GLN A  44      63.087  56.672  48.463  1.00                  
ATOM    638  O   GLN A  44      63.256  57.459  47.535  1.00                  
ATOM    639  N   THR A  45      61.916  56.618  49.110  1.00                  
ATOM    640  H   THR A  45      61.776  55.952  49.860  1.00                  
ATOM    641  CA  THR A  45      60.779  57.431  48.642  1.00                  
ATOM    642  HA  THR A  45      60.817  57.407  47.553  1.00                  
ATOM    643  CB  THR A  45      59.393  56.862  48.974  1.00                  
ATOM    644  HB  THR A  45      58.636  57.600  48.705  1.00                  
ATOM    645  CG2 THR A  45      59.107  55.581  48.191  1.00                  
ATOM    646 1HG2 THR A  45      59.852  54.819  48.418  1.00                  
ATOM    647 2HG2 THR A  45      58.117  55.204  48.448  1.00                  
ATOM    648 3HG2 THR A  45      59.134  55.793  47.122  1.00                  
ATOM    649  OG1 THR A  45      59.245  56.544  50.328  1.00                  
ATOM    650  HG1 THR A  45      59.680  55.685  50.458  1.00                  
ATOM    651  C   THR A  45      60.844  58.922  48.983  1.00                  
ATOM    652  O   THR A  45      60.412  59.709  48.143  1.00                  
ATOM    653  N   ARG A  46      61.433  59.362  50.113  1.00                  
ATOM    654  H   ARG A  46      61.737  58.712  50.829  1.00                  
ATOM    655  CA  ARG A  46      61.724  60.797  50.297  1.00                  
ATOM    656  HA  ARG A  46      60.816  61.358  50.060  1.00                  
ATOM    657  CB  ARG A  46      62.174  61.240  51.691  1.00                  
ATOM    658  HB1 ARG A  46      62.557  62.255  51.587  1.00                  
ATOM    659  HB2 ARG A  46      62.999  60.627  52.052  1.00                  
ATOM    660  CG  ARG A  46      61.023  61.300  52.701  1.00                  
ATOM    661  HG1 ARG A  46      60.702  60.306  52.986  1.00                  
ATOM    662  HG2 ARG A  46      60.169  61.811  52.254  1.00                  
ATOM    663  CD  ARG A  46      61.478  62.065  53.943  1.00                  
ATOM    664  HD1 ARG A  46      62.518  61.817  54.163  1.00                  
ATOM    665  HD2 ARG A  46      60.876  61.760  54.799  1.00                  
ATOM    666  NE  ARG A  46      61.357  63.511  53.697  1.00                  
ATOM    667  HE  ARG A  46      62.103  63.970  53.166  1.00                  
ATOM    668  CZ  ARG A  46      60.349  64.298  54.001  1.00                  
ATOM    669  NH1 ARG A  46      59.369  63.889  54.747  1.00                  
ATOM    670 1HH1 ARG A  46      59.429  62.973  55.151  1.00                  
ATOM    671 2HH1 ARG A  46      58.628  64.514  54.997  1.00                  
ATOM    672  NH2 ARG A  46      60.332  65.521  53.579  1.00                  
ATOM    673 1HH2 ARG A  46      61.145  65.847  53.047  1.00                  
ATOM    674 2HH2 ARG A  46      59.665  66.194  53.895  1.00                  
ATOM    675  C   ARG A  46      62.739  61.290  49.287  1.00                  
ATOM    676  O   ARG A  46      62.431  62.237  48.593  1.00                  
ATOM    677  N   GLN A  47      63.883  60.633  49.118  1.00                  
ATOM    678  H   GLN A  47      64.089  59.827  49.692  1.00                  
ATOM    679  CA  GLN A  47      64.846  60.994  48.077  1.00                  
ATOM    680  HA  GLN A  47      65.297  61.960  48.314  1.00                  
ATOM    681  CB  GLN A  47      65.950  59.928  48.002  1.00                  
ATOM    682  HB1 GLN A  47      65.481  58.955  47.854  1.00                  
ATOM    683  HB2 GLN A  47      66.499  59.913  48.944  1.00                  
ATOM    684  CG  GLN A  47      66.953  60.140  46.858  1.00                  
ATOM    685  HG1 GLN A  47      67.490  61.072  47.026  1.00                  
ATOM    686  HG2 GLN A  47      66.442  60.212  45.900  1.00                  
ATOM    687  CD  GLN A  47      67.921  58.972  46.755  1.00                  
ATOM    688  OE1 GLN A  47      67.525  57.822  46.586  1.00                  
ATOM    689  NE2 GLN A  47      69.207  59.197  46.878  1.00                  
ATOM    690 1HE2 GLN A  47      69.535  60.142  47.134  1.00                  
ATOM    691 2HE2 GLN A  47      69.851  58.436  46.890  1.00                  
ATOM    692  C   GLN A  47      64.160  61.121  46.699  1.00                  
ATOM    693  O   GLN A  47      64.460  62.020  45.916  1.00                  
ATOM    694  N   ASN A  48      63.223  60.216  46.384  1.00                  
ATOM    695  H   ASN A  48      63.048  59.451  47.026  1.00                  
ATOM    696  CA  ASN A  48      62.457  60.298  45.145  1.00                  
ATOM    697  HA  ASN A  48      63.157  60.396  44.314  1.00                  
ATOM    698  CB  ASN A  48      61.631  59.014  44.922  1.00                  
ATOM    699  HB1 ASN A  48      60.961  59.189  44.081  1.00                  
ATOM    700  HB2 ASN A  48      61.017  58.822  45.797  1.00                  
ATOM    701  CG  ASN A  48      62.399  57.741  44.589  1.00                  
ATOM    702  OD1 ASN A  48      61.807  56.712  44.327  1.00                  
ATOM    703  ND2 ASN A  48      63.712  57.731  44.573  1.00                  
ATOM    704 1HD2 ASN A  48      64.230  58.533  44.880  1.00                  
ATOM    705 2HD2 ASN A  48      64.146  56.841  44.419  1.00                  
ATOM    706  C   ASN A  48      61.546  61.540  45.063  1.00                  
ATOM    707  O   ASN A  48      61.559  62.197  44.017  1.00                  
ATOM    708  N   ARG A  49      60.804  61.901  46.128  1.00                  
ATOM    709  H   ARG A  49      60.885  61.351  46.978  1.00                  
ATOM    710  CA  ARG A  49      60.155  63.222  46.226  1.00                  
ATOM    711  HA  ARG A  49      60.845  63.842  45.688  1.00                  
ATOM    712  CB  ARG A  49      58.826  63.346  45.448  1.00                  
ATOM    713  HB1 ARG A  49      58.171  64.039  45.978  1.00                  
ATOM    714  HB2 ARG A  49      58.322  62.378  45.437  1.00                  
ATOM    715  CG  ARG A  49      58.948  63.875  43.994  1.00                  
ATOM    716  HG1 ARG A  49      57.931  64.041  43.639  1.00                  
ATOM    717  HG2 ARG A  49      59.368  63.103  43.352  1.00                  
ATOM    718  CD  ARG A  49      59.723  65.202  43.779  1.00                  
ATOM    719  HD1 ARG A  49      59.428  65.904  44.561  1.00                  
ATOM    720  HD2 ARG A  49      59.423  65.618  42.816  1.00                  
ATOM    721  NE  ARG A  49      61.198  65.038  43.768  1.00                  
ATOM    722  HE  ARG A  49      61.546  64.091  43.639  1.00                  
ATOM    723  CZ  ARG A  49      62.099  65.918  44.193  1.00                  
ATOM    724  NH1 ARG A  49      61.816  67.170  44.408  1.00                  
ATOM    725 1HH1 ARG A  49      60.908  67.549  44.252  1.00                  
ATOM    726 2HH1 ARG A  49      62.522  67.761  44.876  1.00                  
ATOM    727  NH2 ARG A  49      63.320  65.550  44.441  1.00                  
ATOM    728 1HH2 ARG A  49      63.585  64.588  44.533  1.00                  
ATOM    729 2HH2 ARG A  49      63.944  66.251  44.864  1.00                  
ATOM    730  C   ARG A  49      60.165  63.953  47.569  1.00                  
ATOM    731  O   ARG A  49      59.194  63.999  48.318  1.00                  
ATOM    732  N   ASP A  50      61.294  64.616  47.735  1.00                  
ATOM    733  H   ASP A  50      62.048  64.346  47.116  1.00                  
ATOM    734  CA  ASP A  50      61.728  65.594  48.714  1.00                  
ATOM    735  HA  ASP A  50      61.056  66.452  48.748  1.00                  
ATOM    736  CB  ASP A  50      61.823  64.915  50.092  1.00                  
ATOM    737  HB1 ASP A  50      62.587  64.142  50.056  1.00                  
ATOM    738  HB2 ASP A  50      60.870  64.446  50.341  1.00                  
ATOM    739  CG  ASP A  50      62.197  65.844  51.234  1.00                  
ATOM    740  OD1 ASP A  50      61.777  67.017  51.242  1.00                  
ATOM    741  OD2 ASP A  50      62.782  65.343  52.218  1.00                  
ATOM    742  C   ASP A  50      63.125  66.022  48.260  1.00                  
ATOM    743  O   ASP A  50      63.739  65.344  47.432  1.00                  
ATOM    744  N   ASP A  51      63.643  67.097  48.837  1.00                  
ATOM    745  H   ASP A  51      63.075  67.609  49.503  1.00                  
ATOM    746  CA  ASP A  51      64.989  67.579  48.518  1.00                  
ATOM    747  HA  ASP A  51      65.483  66.833  47.892  1.00                  
ATOM    748  CB  ASP A  51      64.880  68.834  47.629  1.00                  
ATOM    749  HB1 ASP A  51      65.883  69.196  47.395  1.00                  
ATOM    750  HB2 ASP A  51      64.350  69.618  48.173  1.00                  
ATOM    751  CG  ASP A  51      64.149  68.524  46.302  1.00                  
ATOM    752  OD1 ASP A  51      63.017  69.015  46.083  1.00                  
ATOM    753  OD2 ASP A  51      64.661  67.737  45.471  1.00                  
ATOM    754  C   ASP A  51      65.902  67.643  49.761  1.00                  
ATOM    755  O   ASP A  51      66.933  68.316  49.747  1.00                  
ATOM    756  N   LEU A  52      65.519  66.888  50.812  1.00                  
ATOM    757  H   LEU A  52      64.553  66.597  50.770  1.00                  
ATOM    758  CA  LEU A  52      66.347  65.951  51.601  1.00                  
ATOM    759  HA  LEU A  52      66.005  66.013  52.624  1.00                  
ATOM    760  CB  LEU A  52      66.042  64.526  51.067  1.00                  
ATOM    761  HB1 LEU A  52      66.516  64.427  50.088  1.00                  
ATOM    762  HB2 LEU A  52      64.970  64.413  50.907  1.00                  
ATOM    763  CG  LEU A  52      66.524  63.376  51.979  1.00                  
ATOM    764  HG  LEU A  52      67.450  63.653  52.481  1.00                  
ATOM    765  CD1 LEU A  52      65.484  63.038  53.047  1.00                  
ATOM    766 1HD1 LEU A  52      65.866  62.253  53.696  1.00                  
ATOM    767 2HD1 LEU A  52      65.270  63.926  53.639  1.00                  
ATOM    768 3HD1 LEU A  52      64.562  62.712  52.576  1.00                  
ATOM    769  CD2 LEU A  52      66.782  62.091  51.188  1.00                  
ATOM    770 1HD2 LEU A  52      67.165  61.318  51.853  1.00                  
ATOM    771 2HD2 LEU A  52      65.863  61.753  50.716  1.00                  
ATOM    772 3HD2 LEU A  52      67.533  62.285  50.420  1.00                  
ATOM    773  C   LEU A  52      67.860  66.257  51.584  1.00                  
ATOM    774  O   LEU A  52      68.674  65.447  51.152  1.00                  
ATOM    775  N   SER A  53      68.263  67.455  52.007  1.00                  
ATOM    776  H   SER A  53      67.542  68.109  52.268  1.00                  
ATOM    777  CA  SER A  53      69.596  68.005  51.701  1.00                  
ATOM    778  HA  SER A  53      69.842  67.762  50.665  1.00                  
ATOM    779  CB  SER A  53      69.557  69.530  51.824  1.00                  
ATOM    780  HB1 SER A  53      70.566  69.936  51.739  1.00                  
ATOM    781  HB2 SER A  53      69.149  69.808  52.797  1.00                  
ATOM    782  OG  SER A  53      68.768  70.100  50.797  1.00                  
ATOM    783  HG  SER A  53      68.135  69.441  50.447  1.00                  
ATOM    784  C   SER A  53      70.737  67.441  52.559  1.00                  
ATOM    785  O   SER A  53      71.874  67.868  52.400  1.00                  
ATOM    786  N   MET A  54      70.453  66.461  53.429  1.00                  
ATOM    787  H   MET A  54      69.496  66.143  53.463  1.00                  
ATOM    788  CA  MET A  54      71.487  65.561  53.971  1.00                  
ATOM    789  HA  MET A  54      72.436  66.089  53.912  1.00                  
ATOM    790  CB  MET A  54      71.233  65.293  55.463  1.00                  
ATOM    791  HB1 MET A  54      70.341  64.674  55.568  1.00                  
ATOM    792  HB2 MET A  54      71.051  66.255  55.934  1.00                  
ATOM    793  CG  MET A  54      72.387  64.644  56.248  1.00                  
ATOM    794  HG1 MET A  54      72.558  63.629  55.897  1.00                  
ATOM    795  HG2 MET A  54      72.054  64.558  57.282  1.00                  
ATOM    796  SD  MET A  54      73.974  65.535  56.277  1.00                  
ATOM    797  CE  MET A  54      74.818  64.855  54.812  1.00                  
ATOM    798  HE1 MET A  54      75.867  65.154  54.820  1.00                  
ATOM    799  HE2 MET A  54      74.761  63.767  54.811  1.00                  
ATOM    800  HE3 MET A  54      74.359  65.219  53.895  1.00                  
ATOM    801  C   MET A  54      71.677  64.282  53.132  1.00                  
ATOM    802  O   MET A  54      72.300  63.320  53.567  1.00                  
ATOM    803  N   GLU A  55      71.088  64.282  51.937  1.00                  
ATOM    804  H   GLU A  55      70.578  65.109  51.670  1.00                  
ATOM    805  CA  GLU A  55      70.865  63.126  51.081  1.00                  
ATOM    806  HA  GLU A  55      70.007  63.382  50.458  1.00                  
ATOM    807  CB  GLU A  55      72.061  62.951  50.110  1.00                  
ATOM    808  HB1 GLU A  55      72.599  62.030  50.315  1.00                  
ATOM    809  HB2 GLU A  55      72.772  63.763  50.267  1.00                  
ATOM    810  CG  GLU A  55      71.652  62.999  48.621  1.00                  
ATOM    811  HG1 GLU A  55      72.563  63.031  48.019  1.00                  
ATOM    812  HG2 GLU A  55      71.106  63.927  48.437  1.00                  
ATOM    813  CD  GLU A  55      70.811  61.796  48.169  1.00                  
ATOM    814  OE1 GLU A  55      71.158  60.655  48.538  1.00                  
ATOM    815  OE2 GLU A  55      69.781  61.965  47.483  1.00                  
ATOM    816  C   GLU A  55      70.389  61.875  51.862  1.00                  
ATOM    817  O   GLU A  55      69.835  61.932  52.967  1.00                  
ATOM    818  N   SER A  56      70.534  60.714  51.244  1.00                  
ATOM    819  H   SER A  56      70.829  60.733  50.268  1.00                  
ATOM    820  CA  SER A  56      70.625  59.427  51.909  1.00                  
ATOM    821  HA  SER A  56      69.926  59.376  52.738  1.00                  
ATOM    822  CB  SER A  56      70.296  58.394  50.813  1.00                  
ATOM    823  HB1 SER A  56      70.907  58.607  49.936  1.00                  
ATOM    824  HB2 SER A  56      69.250  58.492  50.521  1.00                  
ATOM    825  OG  SER A  56      70.566  57.055  51.192  1.00                  
ATOM    826  HG  SER A  56      71.403  57.066  51.686  1.00                  
ATOM    827  C   SER A  56      72.060  59.135  52.386  1.00                  
ATOM    828  O   SER A  56      72.265  58.133  53.080  1.00                  
ATOM    829  N   ASP A  57      73.061  59.886  51.912  1.00                  
ATOM    830  H   ASP A  57      72.846  60.771  51.473  1.00                  
ATOM    831  CA  ASP A  57      74.437  59.404  51.746  1.00                  
ATOM    832  HA  ASP A  57      74.380  58.442  51.237  1.00                  
ATOM    833  CB  ASP A  57      75.249  60.334  50.820  1.00                  
ATOM    834  HB1 ASP A  57      74.618  60.672  49.995  1.00                  
ATOM    835  HB2 ASP A  57      76.057  59.743  50.386  1.00                  
ATOM    836  CG  ASP A  57      75.867  61.551  51.525  1.00                  
ATOM    837  OD1 ASP A  57      75.108  62.226  52.255  1.00                  
ATOM    838  OD2 ASP A  57      77.084  61.778  51.344  1.00                  
ATOM    839  C   ASP A  57      75.197  59.147  53.059  1.00                  
ATOM    840  O   ASP A  57      75.910  58.148  53.169  1.00                  
ATOM    841  N   VAL A  58      74.944  59.965  54.085  1.00                  
ATOM    842  H   VAL A  58      74.508  60.854  53.841  1.00                  
ATOM    843  CA  VAL A  58      75.403  59.763  55.476  1.00                  
ATOM    844  HA  VAL A  58      76.492  59.799  55.464  1.00                  
ATOM    845  CB  VAL A  58      74.894  60.928  56.351  1.00                  
ATOM    846  HB  VAL A  58      75.090  61.850  55.807  1.00                  
ATOM    847  CG1 VAL A  58      73.382  60.865  56.627  1.00                  
ATOM    848 1HG1 VAL A  58      73.078  61.745  57.190  1.00                  
ATOM    849 2HG1 VAL A  58      72.837  60.852  55.682  1.00                  
ATOM    850 3HG1 VAL A  58      73.130  59.974  57.204  1.00                  
ATOM    851  CG2 VAL A  58      75.636  61.055  57.685  1.00                  
ATOM    852 1HG2 VAL A  58      75.345  61.980  58.181  1.00                  
ATOM    853 2HG2 VAL A  58      75.402  60.215  58.340  1.00                  
ATOM    854 3HG2 VAL A  58      76.710  61.077  57.503  1.00                  
ATOM    855  C   VAL A  58      75.010  58.397  56.089  1.00                  
ATOM    856  O   VAL A  58      75.538  57.993  57.124  1.00                  
ATOM    857  N   ALA A  59      74.088  57.691  55.426  1.00                  
ATOM    858  H   ALA A  59      73.761  58.129  54.574  1.00                  
ATOM    859  CA  ALA A  59      73.612  56.329  55.649  1.00                  
ATOM    860  HA  ALA A  59      73.153  56.035  54.705  1.00                  
ATOM    861  CB  ALA A  59      74.773  55.349  55.887  1.00                  
ATOM    862  HB1 ALA A  59      74.415  54.323  55.816  1.00                  
ATOM    863  HB2 ALA A  59      75.548  55.509  55.134  1.00                  
ATOM    864  HB3 ALA A  59      75.203  55.504  56.877  1.00                  
ATOM    865  C   ALA A  59      72.515  56.213  56.716  1.00                  
ATOM    866  O   ALA A  59      72.448  56.959  57.687  1.00                  
ATOM    867  N   VAL A  60      71.650  55.204  56.559  1.00                  
ATOM    868  H   VAL A  60      71.742  54.630  55.736  1.00                  
ATOM    869  CA  VAL A  60      70.496  54.976  57.445  1.00                  
ATOM    870  HA  VAL A  60      69.861  55.864  57.422  1.00                  
ATOM    871  CB  VAL A  60      69.653  53.773  56.960  1.00                  
ATOM    872  HB  VAL A  60      70.299  52.900  56.860  1.00                  
ATOM    873  CG1 VAL A  60      68.504  53.412  57.910  1.00                  
ATOM    874 1HG1 VAL A  60      67.829  52.702  57.436  1.00                  
ATOM    875 2HG1 VAL A  60      68.891  52.945  58.816  1.00                  
ATOM    876 3HG1 VAL A  60      67.959  54.314  58.184  1.00                  
ATOM    877  CG2 VAL A  60      69.040  54.075  55.591  1.00                  
ATOM    878 1HG2 VAL A  60      68.395  53.255  55.287  1.00                  
ATOM    879 2HG2 VAL A  60      68.441  54.985  55.650  1.00                  
ATOM    880 3HG2 VAL A  60      69.825  54.206  54.850  1.00                  
ATOM    881  C   VAL A  60      70.867  54.752  58.910  1.00                  
ATOM    882  O   VAL A  60      70.192  55.261  59.797  1.00                  
ATOM    883  N   ALA A  61      71.921  53.976  59.169  1.00                  
ATOM    884  H   ALA A  61      72.439  53.578  58.406  1.00                  
ATOM    885  CA  ALA A  61      72.370  53.695  60.531  1.00                  
ATOM    886  HA  ALA A  61      71.498  53.500  61.158  1.00                  
ATOM    887  CB  ALA A  61      73.236  52.428  60.498  1.00                  
ATOM    888  HB1 ALA A  61      73.525  52.159  61.515  1.00                  
ATOM    889  HB2 ALA A  61      72.670  51.602  60.066  1.00                  
ATOM    890  HB3 ALA A  61      74.138  52.603  59.911  1.00                  
ATOM    891  C   ALA A  61      73.138  54.868  61.169  1.00                  
ATOM    892  O   ALA A  61      73.355  54.856  62.379  1.00                  
ATOM    893  N   GLY A  62      73.608  55.827  60.353  1.00                  
ATOM    894  H   GLY A  62      73.281  55.827  59.395  1.00                  
ATOM    895  CA  GLY A  62      74.531  56.917  60.692  1.00                  
ATOM    896  HA1 GLY A  62      74.042  57.559  61.424  1.00                  
ATOM    897  HA2 GLY A  62      74.706  57.512  59.792  1.00                  
ATOM    898  C   GLY A  62      75.899  56.528  61.264  1.00                  
ATOM    899  O   GLY A  62      76.862  57.272  61.109  1.00                  
ATOM    900  N   THR A  63      76.001  55.364  61.909  1.00                  
ATOM    901  H   THR A  63      75.139  54.852  62.038  1.00                  
ATOM    902  CA  THR A  63      77.225  54.712  62.391  1.00                  
ATOM    903  HA  THR A  63      76.914  53.934  63.085  1.00                  
ATOM    904  CB  THR A  63      77.949  54.010  61.218  1.00                  
ATOM    905  HB  THR A  63      78.487  54.751  60.625  1.00                  
ATOM    906  CG2 THR A  63      78.907  52.899  61.659  1.00                  
ATOM    907 1HG2 THR A  63      79.309  52.392  60.783  1.00                  
ATOM    908 2HG2 THR A  63      79.743  53.310  62.222  1.00                  
ATOM    909 3HG2 THR A  63      78.376  52.176  62.279  1.00                  
ATOM    910  OG1 THR A  63      77.014  53.353  60.384  1.00                  
ATOM    911  HG1 THR A  63      77.444  53.216  59.535  1.00                  
ATOM    912  C   THR A  63      78.134  55.661  63.181  1.00                  
ATOM    913  O   THR A  63      79.358  55.592  63.107  1.00                  
ATOM    914  N   ALA A  64      77.541  56.575  63.956  1.00                  
ATOM    915  H   ALA A  64      76.531  56.596  63.969  1.00                  
ATOM    916  CA  ALA A  64      78.247  57.699  64.566  1.00                  
ATOM    917  HA  ALA A  64      78.724  58.263  63.762  1.00                  
ATOM    918  CB  ALA A  64      77.201  58.603  65.232  1.00                  
ATOM    919  HB1 ALA A  64      77.679  59.494  65.639  1.00                  
ATOM    920  HB2 ALA A  64      76.455  58.911  64.497  1.00                  
ATOM    921  HB3 ALA A  64      76.699  58.064  66.037  1.00                  
ATOM    922  C   ALA A  64      79.360  57.301  65.566  1.00                  
ATOM    923  O   ALA A  64      80.111  58.164  66.032  1.00                  
ATOM    924  N   GLY A  65      79.447  56.024  65.959  1.00                  
ATOM    925  H   GLY A  65      78.847  55.371  65.477  1.00                  
ATOM    926  CA  GLY A  65      80.445  55.458  66.881  1.00                  
ATOM    927  HA1 GLY A  65      81.437  55.792  66.578  1.00                  
ATOM    928  HA2 GLY A  65      80.418  54.371  66.801  1.00                  
ATOM    929  C   GLY A  65      80.254  55.821  68.354  1.00                  
ATOM    930  O   GLY A  65      80.918  55.264  69.219  1.00                  
ATOM    931  N   LYS A  66      79.384  56.795  68.630  1.00                  
ATOM    932  H   LYS A  66      78.907  57.200  67.839  1.00                  
ATOM    933  CA  LYS A  66      79.109  57.361  69.952  1.00                  
ATOM    934  HA  LYS A  66      78.940  56.538  70.650  1.00                  
ATOM    935  CB  LYS A  66      80.321  58.167  70.491  1.00                  
ATOM    936  HB1 LYS A  66      81.102  57.468  70.792  1.00                  
ATOM    937  HB2 LYS A  66      80.001  58.672  71.404  1.00                  
ATOM    938  CG  LYS A  66      80.930  59.228  69.546  1.00                  
ATOM    939  HG1 LYS A  66      81.224  60.090  70.147  1.00                  
ATOM    940  HG2 LYS A  66      80.179  59.560  68.830  1.00                  
ATOM    941  CD  LYS A  66      82.179  58.725  68.799  1.00                  
ATOM    942  HD1 LYS A  66      81.938  57.838  68.219  1.00                  
ATOM    943  HD2 LYS A  66      82.937  58.444  69.534  1.00                  
ATOM    944  CE  LYS A  66      82.785  59.775  67.857  1.00                  
ATOM    945  HE1 LYS A  66      83.696  59.349  67.425  1.00                  
ATOM    946  HE2 LYS A  66      83.070  60.656  68.439  1.00                  
ATOM    947  NZ  LYS A  66      81.849  60.150  66.768  1.00                  
ATOM    948  HZ1 LYS A  66      82.306  60.712  66.062  1.00                  
ATOM    949  HZ2 LYS A  66      81.473  59.312  66.323  1.00                  
ATOM    950  HZ3 LYS A  66      81.051  60.648  67.137  1.00                  
ATOM    951  C   LYS A  66      77.818  58.184  69.915  1.00                  
ATOM    952  O   LYS A  66      77.850  59.412  69.931  1.00                  
ATOM    953  N   ASP A  67      76.679  57.504  69.785  1.00                  
ATOM    954  H   ASP A  67      76.739  56.497  69.764  1.00                  
ATOM    955  CA  ASP A  67      75.373  58.083  69.410  1.00                  
ATOM    956  HA  ASP A  67      75.538  58.576  68.451  1.00                  
ATOM    957  CB  ASP A  67      74.335  56.951  69.168  1.00                  
ATOM    958  HB1 ASP A  67      73.625  56.909  69.996  1.00                  
ATOM    959  HB2 ASP A  67      74.847  55.987  69.131  1.00                  
ATOM    960  CG  ASP A  67      73.588  57.131  67.833  1.00                  
ATOM    961  OD1 ASP A  67      74.321  57.210  66.824  1.00                  
ATOM    962  OD2 ASP A  67      72.334  57.261  67.806  1.00                  
ATOM    963  C   ASP A  67      74.796  59.181  70.321  1.00                  
ATOM    964  O   ASP A  67      73.702  59.642  70.042  1.00                  
ATOM    965  N   ARG A  68      75.475  59.673  71.373  1.00                  
ATOM    966  H   ARG A  68      76.409  59.320  71.532  1.00                  
ATOM    967  CA  ARG A  68      74.929  60.734  72.249  1.00                  
ATOM    968  HA  ARG A  68      74.061  60.301  72.755  1.00                  
ATOM    969  CB  ARG A  68      75.942  61.162  73.326  1.00                  
ATOM    970  HB1 ARG A  68      76.754  61.725  72.863  1.00                  
ATOM    971  HB2 ARG A  68      76.360  60.274  73.806  1.00                  
ATOM    972  CG  ARG A  68      75.249  62.024  74.399  1.00                  
ATOM    973  HG1 ARG A  68      74.515  61.411  74.925  1.00                  
ATOM    974  HG2 ARG A  68      74.722  62.849  73.920  1.00                  
ATOM    975  CD  ARG A  68      76.235  62.611  75.418  1.00                  
ATOM    976  HD1 ARG A  68      76.983  63.216  74.901  1.00                  
ATOM    977  HD2 ARG A  68      76.756  61.789  75.915  1.00                  
ATOM    978  NE  ARG A  68      75.543  63.426  76.439  1.00                  
ATOM    979  HE  ARG A  68      75.410  62.988  77.335  1.00                  
ATOM    980  CZ  ARG A  68      75.075  64.658  76.313  1.00                  
ATOM    981  NH1 ARG A  68      75.149  65.320  75.189  1.00                  
ATOM    982 1HH1 ARG A  68      75.588  64.886  74.399  1.00                  
ATOM    983 2HH1 ARG A  68      74.786  66.252  75.113  1.00                  
ATOM    984  NH2 ARG A  68      74.512  65.258  77.326  1.00                  
ATOM    985 1HH2 ARG A  68      74.462  64.806  78.223  1.00                  
ATOM    986 2HH2 ARG A  68      74.117  66.174  77.211  1.00                  
ATOM    987  C   ARG A  68      74.381  61.940  71.454  1.00                  
ATOM    988  O   ARG A  68      73.248  62.373  71.676  1.00                  
ATOM    989  N   ALA A  69      75.161  62.451  70.500  1.00                  
ATOM    990  H   ALA A  69      76.062  62.025  70.349  1.00                  
ATOM    991  CA  ALA A  69      74.733  63.538  69.610  1.00                  
ATOM    992  HA  ALA A  69      74.435  64.395  70.217  1.00                  
ATOM    993  CB  ALA A  69      75.931  63.956  68.749  1.00                  
ATOM    994  HB1 ALA A  69      75.637  64.787  68.104  1.00                  
ATOM    995  HB2 ALA A  69      76.755  64.281  69.385  1.00                  
ATOM    996  HB3 ALA A  69      76.258  63.125  68.123  1.00                  
ATOM    997  C   ALA A  69      73.527  63.164  68.743  1.00                  
ATOM    998  O   ALA A  69      72.580  63.932  68.641  1.00                  
ATOM    999  N   ALA A  70      73.514  61.957  68.183  1.00                  
ATOM   1000  H   ALA A  70      74.247  61.300  68.399  1.00                  
ATOM   1001  CA  ALA A  70      72.398  61.486  67.378  1.00                  
ATOM   1002  HA  ALA A  70      72.124  62.290  66.690  1.00                  
ATOM   1003  CB  ALA A  70      72.889  60.324  66.522  1.00                  
ATOM   1004  HB1 ALA A  70      73.660  60.667  65.831  1.00                  
ATOM   1005  HB2 ALA A  70      73.311  59.564  67.166  1.00                  
ATOM   1006  HB3 ALA A  70      72.068  59.902  65.943  1.00                  
ATOM   1007  C   ALA A  70      71.115  61.171  68.179  1.00                  
ATOM   1008  O   ALA A  70      70.027  61.145  67.604  1.00                  
ATOM   1009  N   SER A  71      71.202  60.985  69.499  1.00                  
ATOM   1010  H   SER A  71      72.127  60.801  69.871  1.00                  
ATOM   1011  CA  SER A  71      70.062  60.953  70.423  1.00                  
ATOM   1012  HA  SER A  71      69.230  60.458  69.923  1.00                  
ATOM   1013  CB  SER A  71      70.382  60.122  71.673  1.00                  
ATOM   1014  HB1 SER A  71      70.815  59.169  71.364  1.00                  
ATOM   1015  HB2 SER A  71      69.450  59.914  72.202  1.00                  
ATOM   1016  OG  SER A  71      71.268  60.767  72.571  1.00                  
ATOM   1017  HG  SER A  71      71.894  61.315  72.071  1.00                  
ATOM   1018  C   SER A  71      69.594  62.353  70.796  1.00                  
ATOM   1019  O   SER A  71      68.396  62.545  70.932  1.00                  
ATOM   1020  N   ALA A  72      70.483  63.353  70.870  1.00                  
ATOM   1021  H   ALA A  72      71.465  63.166  70.730  1.00                  
ATOM   1022  CA  ALA A  72      70.038  64.745  70.982  1.00                  
ATOM   1023  HA  ALA A  72      69.346  64.821  71.822  1.00                  
ATOM   1024  CB  ALA A  72      71.245  65.643  71.286  1.00                  
ATOM   1025  HB1 ALA A  72      70.897  66.664  71.448  1.00                  
ATOM   1026  HB2 ALA A  72      71.752  65.290  72.184  1.00                  
ATOM   1027  HB3 ALA A  72      71.941  65.643  70.448  1.00                  
ATOM   1028  C   ALA A  72      69.282  65.203  69.731  1.00                  
ATOM   1029  O   ALA A  72      68.206  65.773  69.862  1.00                  
ATOM   1030  N   SER A  73      69.769  64.874  68.531  1.00                  
ATOM   1031  H   SER A  73      70.720  64.528  68.464  1.00                  
ATOM   1032  CA  SER A  73      69.047  65.199  67.297  1.00                  
ATOM   1033  HA  SER A  73      68.690  66.216  67.417  1.00                  
ATOM   1034  CB  SER A  73      69.952  65.193  66.072  1.00                  
ATOM   1035  HB1 SER A  73      69.347  65.312  65.172  1.00                  
ATOM   1036  HB2 SER A  73      70.508  64.256  66.018  1.00                  
ATOM   1037  OG  SER A  73      70.838  66.287  66.171  1.00                  
ATOM   1038  HG  SER A  73      70.275  67.105  66.228  1.00                  
ATOM   1039  C   SER A  73      67.779  64.367  67.067  1.00                  
ATOM   1040  O   SER A  73      66.776  64.871  66.563  1.00                  
ATOM   1041  N   GLN A  74      67.733  63.116  67.526  1.00                  
ATOM   1042  H   GLN A  74      68.571  62.663  67.862  1.00                  
ATOM   1043  CA  GLN A  74      66.453  62.407  67.600  1.00                  
ATOM   1044  HA  GLN A  74      65.944  62.549  66.645  1.00                  
ATOM   1045  CB  GLN A  74      66.723  60.901  67.741  1.00                  
ATOM   1046  HB1 GLN A  74      67.149  60.686  68.722  1.00                  
ATOM   1047  HB2 GLN A  74      67.452  60.628  66.975  1.00                  
ATOM   1048  CG  GLN A  74      65.462  60.044  67.525  1.00                  
ATOM   1049  HG1 GLN A  74      64.886  60.464  66.700  1.00                  
ATOM   1050  HG2 GLN A  74      64.842  60.078  68.422  1.00                  
ATOM   1051  CD  GLN A  74      65.762  58.584  67.186  1.00                  
ATOM   1052  OE1 GLN A  74      66.895  58.115  67.206  1.00                  
ATOM   1053  NE2 GLN A  74      64.752  57.822  66.817  1.00                  
ATOM   1054 1HE2 GLN A  74      63.822  58.203  66.790  1.00                  
ATOM   1055 2HE2 GLN A  74      64.967  56.880  66.530  1.00                  
ATOM   1056  C   GLN A  74      65.506  62.961  68.674  1.00                  
ATOM   1057  O   GLN A  74      64.310  62.741  68.560  1.00                  
ATOM   1058  N   ILE A  75      65.991  63.717  69.662  1.00                  
ATOM   1059  H   ILE A  75      66.992  63.828  69.740  1.00                  
ATOM   1060  CA  ILE A  75      65.173  64.407  70.667  1.00                  
ATOM   1061  HA  ILE A  75      64.267  63.842  70.822  1.00                  
ATOM   1062  CB  ILE A  75      65.922  64.436  72.027  1.00                  
ATOM   1063  HB  ILE A  75      66.972  64.636  71.823  1.00                  
ATOM   1064  CG2 ILE A  75      65.467  65.540  73.000  1.00                  
ATOM   1065 1HG2 ILE A  75      65.967  65.427  73.961  1.00                  
ATOM   1066 2HG2 ILE A  75      65.717  66.522  72.595  1.00                  
ATOM   1067 3HG2 ILE A  75      64.387  65.493  73.146  1.00                  
ATOM   1068  CG1 ILE A  75      65.848  63.053  72.723  1.00                  
ATOM   1069 1HG1 ILE A  75      66.611  63.020  73.502  1.00                  
ATOM   1070 2HG1 ILE A  75      66.091  62.275  72.000  1.00                  
ATOM   1071  CD1 ILE A  75      64.501  62.684  73.365  1.00                  
ATOM   1072  HD1 ILE A  75      64.554  61.663  73.744  1.00                  
ATOM   1073  HD2 ILE A  75      64.281  63.351  74.198  1.00                  
ATOM   1074  HD3 ILE A  75      63.698  62.741  72.633  1.00                  
ATOM   1075  C   ILE A  75      64.716  65.788  70.198  1.00                  
ATOM   1076  O   ILE A  75      63.655  66.208  70.625  1.00                  
ATOM   1077  N   GLU A  76      65.407  66.467  69.279  1.00                  
ATOM   1078  H   GLU A  76      66.348  66.166  69.056  1.00                  
ATOM   1079  CA  GLU A  76      64.860  67.665  68.632  1.00                  
ATOM   1080  HA  GLU A  76      64.313  68.227  69.389  1.00                  
ATOM   1081  CB  GLU A  76      65.982  68.621  68.154  1.00                  
ATOM   1082  HB1 GLU A  76      66.712  68.700  68.961  1.00                  
ATOM   1083  HB2 GLU A  76      65.543  69.610  68.017  1.00                  
ATOM   1084  CG  GLU A  76      66.718  68.247  66.858  1.00                  
ATOM   1085  HG1 GLU A  76      66.085  68.489  66.002  1.00                  
ATOM   1086  HG2 GLU A  76      66.869  67.181  66.862  1.00                  
ATOM   1087  CD  GLU A  76      68.088  68.936  66.707  1.00                  
ATOM   1088  OE1 GLU A  76      68.140  70.161  66.948  1.00                  
ATOM   1089  OE2 GLU A  76      69.072  68.238  66.347  1.00                  
ATOM   1090  C   GLU A  76      63.821  67.289  67.563  1.00                  
ATOM   1091  O   GLU A  76      62.706  67.819  67.569  1.00                  
ATOM   1092  N   GLY A  77      64.105  66.282  66.729  1.00                  
ATOM   1093  H   GLY A  77      65.035  65.873  66.759  1.00                  
ATOM   1094  CA  GLY A  77      63.111  65.772  65.779  1.00                  
ATOM   1095  HA1 GLY A  77      63.577  65.006  65.158  1.00                  
ATOM   1096  HA2 GLY A  77      62.774  66.586  65.137  1.00                  
ATOM   1097  C   GLY A  77      61.890  65.157  66.468  1.00                  
ATOM   1098  O   GLY A  77      60.750  65.510  66.141  1.00                  
ATOM   1099  N   GLN A  78      62.094  64.297  67.476  1.00                  
ATOM   1100  H   GLN A  78      63.034  64.002  67.715  1.00                  
ATOM   1101  CA  GLN A  78      60.974  63.729  68.217  1.00                  
ATOM   1102  HA  GLN A  78      60.245  63.502  67.445  1.00                  
ATOM   1103  CB  GLN A  78      61.237  62.361  68.877  1.00                  
ATOM   1104  HB1 GLN A  78      61.997  61.817  68.318  1.00                  
ATOM   1105  HB2 GLN A  78      60.315  61.783  68.799  1.00                  
ATOM   1106  CG  GLN A  78      61.598  62.422  70.367  1.00                  
ATOM   1107  HG1 GLN A  78      60.788  62.895  70.923  1.00                  
ATOM   1108  HG2 GLN A  78      62.483  63.025  70.496  1.00                  
ATOM   1109  CD  GLN A  78      61.842  61.040  70.961  1.00                  
ATOM   1110  OE1 GLN A  78      62.808  60.354  70.670  1.00                  
ATOM   1111  NE2 GLN A  78      60.972  60.571  71.829  1.00                  
ATOM   1112 1HE2 GLN A  78      60.162  61.117  72.079  1.00                  
ATOM   1113 2HE2 GLN A  78      61.160  59.659  72.204  1.00                  
ATOM   1114  C   GLN A  78      60.276  64.732  69.147  1.00                  
ATOM   1115  O   GLN A  78      59.082  64.581  69.377  1.00                  
ATOM   1116  N   GLU A  79      60.947  65.778  69.631  1.00                  
ATOM   1117  H   GLU A  79      61.949  65.851  69.503  1.00                  
ATOM   1118  CA  GLU A  79      60.263  66.902  70.275  1.00                  
ATOM   1119  HA  GLU A  79      59.657  66.524  71.103  1.00                  
ATOM   1120  CB  GLU A  79      61.246  67.939  70.853  1.00                  
ATOM   1121  HB1 GLU A  79      61.928  68.247  70.062  1.00                  
ATOM   1122  HB2 GLU A  79      61.824  67.467  71.646  1.00                  
ATOM   1123  CG  GLU A  79      60.626  69.216  71.449  1.00                  
ATOM   1124  HG1 GLU A  79      59.886  69.638  70.766  1.00                  
ATOM   1125  HG2 GLU A  79      61.423  69.957  71.537  1.00                  
ATOM   1126  CD  GLU A  79      60.002  68.993  72.836  1.00                  
ATOM   1127  OE1 GLU A  79      58.980  68.275  72.912  1.00                  
ATOM   1128  OE2 GLU A  79      60.531  69.571  73.812  1.00                  
ATOM   1129  C   GLU A  79      59.300  67.546  69.284  1.00                  
ATOM   1130  O   GLU A  79      58.132  67.725  69.597  1.00                  
ATOM   1131  N   LEU A  80      59.724  67.827  68.050  1.00                  
ATOM   1132  H   LEU A  80      60.695  67.655  67.804  1.00                  
ATOM   1133  CA  LEU A  80      58.808  68.405  67.071  1.00                  
ATOM   1134  HA  LEU A  80      58.359  69.272  67.554  1.00                  
ATOM   1135  CB  LEU A  80      59.610  68.909  65.863  1.00                  
ATOM   1136  HB1 LEU A  80      60.054  68.056  65.348  1.00                  
ATOM   1137  HB2 LEU A  80      60.424  69.531  66.240  1.00                  
ATOM   1138  CG  LEU A  80      58.794  69.736  64.849  1.00                  
ATOM   1139  HG  LEU A  80      58.132  69.073  64.291  1.00                  
ATOM   1140  CD1 LEU A  80      57.958  70.865  65.464  1.00                  
ATOM   1141 1HD1 LEU A  80      57.502  71.463  64.675  1.00                  
ATOM   1142 2HD1 LEU A  80      57.156  70.451  66.072  1.00                  
ATOM   1143 3HD1 LEU A  80      58.587  71.502  66.085  1.00                  
ATOM   1144  CD2 LEU A  80      59.762  70.403  63.877  1.00                  
ATOM   1145 1HD2 LEU A  80      59.210  70.917  63.090  1.00                  
ATOM   1146 2HD2 LEU A  80      60.398  71.116  64.402  1.00                  
ATOM   1147 3HD2 LEU A  80      60.397  69.645  63.418  1.00                  
ATOM   1148  C   LEU A  80      57.632  67.469  66.700  1.00                  
ATOM   1149  O   LEU A  80      56.512  67.962  66.499  1.00                  
ATOM   1150  N   ILE A  81      57.815  66.140  66.631  1.00                  
ATOM   1151  H   ILE A  81      58.738  65.752  66.796  1.00                  
ATOM   1152  CA  ILE A  81      56.640  65.259  66.433  1.00                  
ATOM   1153  HA  ILE A  81      56.044  65.705  65.645  1.00                  
ATOM   1154  CB  ILE A  81      56.938  63.822  65.921  1.00                  
ATOM   1155  HB  ILE A  81      55.986  63.441  65.546  1.00                  
ATOM   1156  CG2 ILE A  81      57.876  63.860  64.702  1.00                  
ATOM   1157 1HG2 ILE A  81      57.986  62.872  64.261  1.00                  
ATOM   1158 2HG2 ILE A  81      57.445  64.522  63.957  1.00                  
ATOM   1159 3HG2 ILE A  81      58.862  64.221  64.994  1.00                  
ATOM   1160  CG1 ILE A  81      57.367  62.824  67.018  1.00                  
ATOM   1161 1HG1 ILE A  81      56.565  62.734  67.751  1.00                  
ATOM   1162 2HG1 ILE A  81      58.233  63.211  67.531  1.00                  
ATOM   1163  CD1 ILE A  81      57.682  61.404  66.530  1.00                  
ATOM   1164  HD1 ILE A  81      57.865  60.763  67.393  1.00                  
ATOM   1165  HD2 ILE A  81      56.836  61.007  65.969  1.00                  
ATOM   1166  HD3 ILE A  81      58.576  61.403  65.907  1.00                  
ATOM   1167  C   ILE A  81      55.711  65.209  67.650  1.00                  
ATOM   1168  O   ILE A  81      54.495  65.086  67.477  1.00                  
ATOM   1169  N   GLU A  82      56.243  65.330  68.865  1.00                  
ATOM   1170  H   GLU A  82      57.251  65.389  68.980  1.00                  
ATOM   1171  CA  GLU A  82      55.418  65.258  70.069  1.00                  
ATOM   1172  HA  GLU A  82      54.672  64.478  69.906  1.00                  
ATOM   1173  CB  GLU A  82      56.242  64.832  71.296  1.00                  
ATOM   1174  HB1 GLU A  82      56.819  65.685  71.657  1.00                  
ATOM   1175  HB2 GLU A  82      56.946  64.052  71.002  1.00                  
ATOM   1176  CG  GLU A  82      55.366  64.283  72.443  1.00                  
ATOM   1177  HG1 GLU A  82      54.700  65.077  72.780  1.00                  
ATOM   1178  HG2 GLU A  82      56.021  64.033  73.281  1.00                  
ATOM   1179  CD  GLU A  82      54.542  63.027  72.076  1.00                  
ATOM   1180  OE1 GLU A  82      55.024  62.227  71.243  1.00                  
ATOM   1181  OE2 GLU A  82      53.427  62.862  72.635  1.00                  
ATOM   1182  C   GLU A  82      54.633  66.563  70.292  1.00                  
ATOM   1183  O   GLU A  82      53.434  66.529  70.555  1.00                  
ATOM   1184  N   GLN A  83      55.247  67.719  70.031  1.00                  
ATOM   1185  H   GLN A  83      56.245  67.688  69.834  1.00                  
ATOM   1186  CA  GLN A  83      54.568  69.018  70.023  1.00                  
ATOM   1187  HA  GLN A  83      54.003  69.110  70.952  1.00                  
ATOM   1188  CB  GLN A  83      55.587  70.173  69.966  1.00                  
ATOM   1189  HB1 GLN A  83      55.034  71.113  69.953  1.00                  
ATOM   1190  HB2 GLN A  83      56.150  70.105  69.033  1.00                  
ATOM   1191  CG  GLN A  83      56.592  70.236  71.133  1.00                  
ATOM   1192  HG1 GLN A  83      57.171  71.155  71.055  1.00                  
ATOM   1193  HG2 GLN A  83      57.290  69.413  71.050  1.00                  
ATOM   1194  CD  GLN A  83      55.961  70.182  72.517  1.00                  
ATOM   1195  OE1 GLN A  83      54.992  70.862  72.823  1.00                  
ATOM   1196  NE2 GLN A  83      56.495  69.378  73.406  1.00                  
ATOM   1197 1HE2 GLN A  83      57.364  68.870  73.185  1.00                  
ATOM   1198 2HE2 GLN A  83      56.128  69.386  74.333  1.00                  
ATOM   1199  C   GLN A  83      53.551  69.171  68.881  1.00                  
ATOM   1200  O   GLN A  83      52.554  69.872  69.054  1.00                  
ATOM   1201  N   GLN A  84      53.754  68.518  67.724  1.00                  
ATOM   1202  H   GLN A  84      54.628  68.026  67.586  1.00                  
ATOM   1203  CA  GLN A  84      52.678  68.430  66.716  1.00                  
ATOM   1204  HA  GLN A  84      52.139  69.378  66.743  1.00                  
ATOM   1205  CB  GLN A  84      53.239  68.318  65.285  1.00                  
ATOM   1206  HB1 GLN A  84      54.199  68.834  65.247  1.00                  
ATOM   1207  HB2 GLN A  84      52.564  68.845  64.609  1.00                  
ATOM   1208  CG  GLN A  84      53.379  66.878  64.766  1.00                  
ATOM   1209  HG1 GLN A  84      52.396  66.487  64.502  1.00                  
ATOM   1210  HG2 GLN A  84      53.793  66.260  65.548  1.00                  
ATOM   1211  CD  GLN A  84      54.295  66.754  63.561  1.00                  
ATOM   1212  OE1 GLN A  84      53.915  66.262  62.511  1.00                  
ATOM   1213  NE2 GLN A  84      55.538  67.159  63.701  1.00                  
ATOM   1214 1HE2 GLN A  84      55.856  67.539  64.585  1.00                  
ATOM   1215 2HE2 GLN A  84      56.181  66.983  62.938  1.00                  
ATOM   1216  C   GLN A  84      51.618  67.358  67.038  1.00                  
ATOM   1217  O   GLN A  84      50.581  67.323  66.380  1.00                  
ATOM   1218  N   GLY A  85      51.859  66.483  68.020  1.00                  
ATOM   1219  H   GLY A  85      52.739  66.548  68.518  1.00                  
ATOM   1220  CA  GLY A  85      50.838  65.605  68.608  1.00                  
ATOM   1221  HA1 GLY A  85      49.928  66.183  68.766  1.00                  
ATOM   1222  HA2 GLY A  85      51.199  65.274  69.582  1.00                  
ATOM   1223  C   GLY A  85      50.457  64.354  67.810  1.00                  
ATOM   1224  O   GLY A  85      49.469  63.697  68.138  1.00                  
ATOM   1225  N   LEU A  86      51.246  64.028  66.784  1.00                  
ATOM   1226  H   LEU A  86      52.104  64.560  66.727  1.00                  
ATOM   1227  CA  LEU A  86      50.841  63.274  65.590  1.00                  
ATOM   1228  HA  LEU A  86      51.694  63.368  64.924  1.00                  
ATOM   1229  CB  LEU A  86      50.682  61.766  65.862  1.00                  
ATOM   1230  HB1 LEU A  86      50.130  61.311  65.039  1.00                  
ATOM   1231  HB2 LEU A  86      50.095  61.621  66.769  1.00                  
ATOM   1232  CG  LEU A  86      52.041  61.047  65.993  1.00                  
ATOM   1233  HG  LEU A  86      52.685  61.604  66.674  1.00                  
ATOM   1234  CD1 LEU A  86      51.841  59.646  66.567  1.00                  
ATOM   1235 1HD1 LEU A  86      52.803  59.137  66.639  1.00                  
ATOM   1236 2HD1 LEU A  86      51.420  59.721  67.569  1.00                  
ATOM   1237 3HD1 LEU A  86      51.169  59.071  65.931  1.00                  
ATOM   1238  CD2 LEU A  86      52.758  60.900  64.640  1.00                  
ATOM   1239 1HD2 LEU A  86      53.669  60.316  64.774  1.00                  
ATOM   1240 2HD2 LEU A  86      52.114  60.384  63.928  1.00                  
ATOM   1241 3HD2 LEU A  86      53.042  61.873  64.244  1.00                  
ATOM   1242  C   LEU A  86      49.692  63.924  64.798  1.00                  
ATOM   1243  O   LEU A  86      48.627  64.243  65.310  1.00                  
ATOM   1244  N   ALA A  87      49.949  64.144  63.500  1.00                  
ATOM   1245  H   ALA A  87      50.859  63.913  63.140  1.00                  
ATOM   1246  CA  ALA A  87      49.020  64.838  62.604  1.00                  
ATOM   1247  HA  ALA A  87      48.751  65.792  63.064  1.00                  
ATOM   1248  CB  ALA A  87      49.745  65.125  61.283  1.00                  
ATOM   1249  HB1 ALA A  87      49.082  65.680  60.619  1.00                  
ATOM   1250  HB2 ALA A  87      50.637  65.727  61.472  1.00                  
ATOM   1251  HB3 ALA A  87      50.035  64.193  60.798  1.00                  
ATOM   1252  C   ALA A  87      47.711  64.061  62.378  1.00                  
ATOM   1253  O   ALA A  87      46.626  64.639  62.349  1.00                  
ATOM   1254  N   ALA A  88      47.812  62.734  62.301  1.00                  
ATOM   1255  H   ALA A  88      48.736  62.340  62.301  1.00                  
ATOM   1256  CA  ALA A  88      46.739  61.856  62.730  1.00                  
ATOM   1257  HA  ALA A  88      45.776  62.251  62.397  1.00                  
ATOM   1258  CB  ALA A  88      46.935  60.472  62.096  1.00                  
ATOM   1259  HB1 ALA A  88      46.137  59.805  62.426  1.00                  
ATOM   1260  HB2 ALA A  88      46.899  60.557  61.009  1.00                  
ATOM   1261  HB3 ALA A  88      47.895  60.050  62.396  1.00                  
ATOM   1262  C   ALA A  88      46.740  61.824  64.266  1.00                  
ATOM   1263  O   ALA A  88      47.425  60.990  64.862  1.00                  
ATOM   1264  N   GLY A  89      46.012  62.754  64.895  1.00                  
ATOM   1265  H   GLY A  89      45.579  63.484  64.350  1.00                  
ATOM   1266  CA  GLY A  89      45.585  62.573  66.282  1.00                  
ATOM   1267  HA1 GLY A  89      44.896  63.361  66.586  1.00                  
ATOM   1268  HA2 GLY A  89      46.453  62.589  66.942  1.00                  
ATOM   1269  C   GLY A  89      44.869  61.217  66.384  1.00                  
ATOM   1270  O   GLY A  89      44.128  60.810  65.483  1.00                  
ATOM   1271  N   LYS A  90      45.202  60.459  67.422  1.00                  
ATOM   1272  H   LYS A  90      45.617  60.940  68.216  1.00                  
ATOM   1273  CA  LYS A  90      45.106  58.988  67.428  1.00                  
ATOM   1274  HA  LYS A  90      44.272  58.710  66.781  1.00                  
ATOM   1275  CB  LYS A  90      46.387  58.374  66.809  1.00                  
ATOM   1276  HB1 LYS A  90      46.544  58.858  65.847  1.00                  
ATOM   1277  HB2 LYS A  90      46.166  57.332  66.575  1.00                  
ATOM   1278  CG  LYS A  90      47.736  58.386  67.571  1.00                  
ATOM   1279  HG1 LYS A  90      48.517  58.251  66.821  1.00                  
ATOM   1280  HG2 LYS A  90      47.779  57.503  68.211  1.00                  
ATOM   1281  CD  LYS A  90      48.121  59.618  68.415  1.00                  
ATOM   1282  HD1 LYS A  90      47.671  60.522  68.007  1.00                  
ATOM   1283  HD2 LYS A  90      49.201  59.746  68.371  1.00                  
ATOM   1284  CE  LYS A  90      47.737  59.399  69.884  1.00                  
ATOM   1285  HE1 LYS A  90      48.418  58.664  70.324  1.00                  
ATOM   1286  HE2 LYS A  90      46.742  58.961  69.935  1.00                  
ATOM   1287  NZ  LYS A  90      47.743  60.644  70.681  1.00                  
ATOM   1288  HZ1 LYS A  90      47.465  60.411  71.635  1.00                  
ATOM   1289  HZ2 LYS A  90      48.635  61.109  70.681  1.00                  
ATOM   1290  HZ3 LYS A  90      47.026  61.286  70.331  1.00                  
ATOM   1291  C   LYS A  90      44.741  58.427  68.799  1.00                  
ATOM   1292  O   LYS A  90      45.261  57.394  69.208  1.00                  
ATOM   1293  N   GLU A  91      43.991  59.223  69.558  1.00                  
ATOM   1294  H   GLU A  91      43.604  60.039  69.097  1.00                  
ATOM   1295  CA  GLU A  91      43.960  59.205  71.027  1.00                  
ATOM   1296  HA  GLU A  91      44.961  59.471  71.347  1.00                  
ATOM   1297  CB  GLU A  91      43.025  60.311  71.542  1.00                  
ATOM   1298  HB1 GLU A  91      42.780  60.115  72.585  1.00                  
ATOM   1299  HB2 GLU A  91      42.096  60.307  70.973  1.00                  
ATOM   1300  CG  GLU A  91      43.672  61.715  71.472  1.00                  
ATOM   1301  HG1 GLU A  91      44.461  61.761  72.226  1.00                  
ATOM   1302  HG2 GLU A  91      42.922  62.462  71.737  1.00                  
ATOM   1303  CD  GLU A  91      44.271  62.048  70.096  1.00                  
ATOM   1304  OE1 GLU A  91      45.512  61.953  69.946  1.00                  
ATOM   1305  OE2 GLU A  91      43.505  62.272  69.140  1.00                  
ATOM   1306  C   GLU A  91      43.694  57.812  71.640  1.00                  
ATOM   1307  O   GLU A  91      42.747  57.122  71.277  1.00                  
ATOM   1308  N   THR A  92      44.597  57.373  72.536  1.00                  
ATOM   1309  H   THR A  92      45.224  58.071  72.897  1.00                  
ATOM   1310  CA  THR A  92      45.160  56.007  72.415  1.00                  
ATOM   1311  HA  THR A  92      45.007  55.694  71.381  1.00                  
ATOM   1312  CB  THR A  92      46.679  56.063  72.684  1.00                  
ATOM   1313  HB  THR A  92      46.864  56.210  73.749  1.00                  
ATOM   1314  CG2 THR A  92      47.388  54.788  72.236  1.00                  
ATOM   1315 1HG2 THR A  92      47.216  54.618  71.176  1.00                  
ATOM   1316 2HG2 THR A  92      48.457  54.880  72.405  1.00                  
ATOM   1317 3HG2 THR A  92      47.024  53.932  72.796  1.00                  
ATOM   1318  OG1 THR A  92      47.317  57.127  72.004  1.00                  
ATOM   1319  HG1 THR A  92      47.082  57.961  72.457  1.00                  
ATOM   1320  C   THR A  92      44.512  54.966  73.312  1.00                  
ATOM   1321  O   THR A  92      43.951  53.988  72.831  1.00                  
ATOM   1322  N   ALA A  93      44.635  55.140  74.632  1.00                  
ATOM   1323  H   ALA A  93      45.157  55.939  74.961  1.00                  
ATOM   1324  CA  ALA A  93      44.192  54.177  75.645  1.00                  
ATOM   1325  HA  ALA A  93      43.228  53.762  75.349  1.00                  
ATOM   1326  CB  ALA A  93      45.227  53.040  75.709  1.00                  
ATOM   1327  HB1 ALA A  93      44.907  52.287  76.429  1.00                  
ATOM   1328  HB2 ALA A  93      45.323  52.562  74.733  1.00                  
ATOM   1329  HB3 ALA A  93      46.196  53.437  76.016  1.00                  
ATOM   1330  C   ALA A  93      44.014  54.837  77.026  1.00                  
ATOM   1331  O   ALA A  93      44.134  54.225  78.084  1.00                  
ATOM   1332  N   SER A  94      43.848  56.153  76.983  1.00                  
ATOM   1333  H   SER A  94      43.668  56.570  76.079  1.00                  
ATOM   1334  CA  SER A  94      44.398  57.071  77.965  1.00                  
ATOM   1335  HA  SER A  94      44.068  56.792  78.966  1.00                  
ATOM   1336  CB  SER A  94      45.941  57.053  77.898  1.00                  
ATOM   1337  HB1 SER A  94      46.291  56.218  78.507  1.00                  
ATOM   1338  HB2 SER A  94      46.346  57.973  78.324  1.00                  
ATOM   1339  OG  SER A  94      46.448  56.864  76.583  1.00                  
ATOM   1340  HG  SER A  94      46.404  57.708  76.059  1.00                  
ATOM   1341  C   SER A  94      43.892  58.463  77.626  1.00                  
ATOM   1342  O   SER A  94      43.608  58.774  76.470  1.00                  
ATOM   1343  N   ALA A  95      43.807  59.330  78.627  1.00                  
ATOM   1344  H   ALA A  95      44.045  59.037  79.560  1.00                  
ATOM   1345  CA  ALA A  95      43.716  60.755  78.369  1.00                  
ATOM   1346  HA  ALA A  95      43.053  60.941  77.521  1.00                  
ATOM   1347  CB  ALA A  95      43.108  61.443  79.602  1.00                  
ATOM   1348  HB1 ALA A  95      43.039  62.516  79.421  1.00                  
ATOM   1349  HB2 ALA A  95      42.109  61.050  79.790  1.00                  
ATOM   1350  HB3 ALA A  95      43.736  61.274  80.478  1.00                  
ATOM   1351  C   ALA A  95      45.114  61.289  78.015  1.00                  
ATOM   1352  O   ALA A  95      45.866  61.699  78.896  1.00                  
ATOM   1353  N   ASP A  96      45.489  61.165  76.740  1.00                  
ATOM   1354  H   ASP A  96      44.861  60.649  76.135  1.00                  
ATOM   1355  CA  ASP A  96      46.808  61.494  76.178  1.00                  
ATOM   1356  HA  ASP A  96      47.523  60.781  76.590  1.00                  
ATOM   1357  CB  ASP A  96      46.795  61.266  74.650  1.00                  
ATOM   1358  HB1 ASP A  96      47.743  61.626  74.245  1.00                  
ATOM   1359  HB2 ASP A  96      45.996  61.864  74.208  1.00                  
ATOM   1360  CG  ASP A  96      46.623  59.801  74.202  1.00                  
ATOM   1361  OD1 ASP A  96      46.408  58.905  75.043  1.00                  
ATOM   1362  OD2 ASP A  96      46.712  59.547  72.979  1.00                  
ATOM   1363  C   ASP A  96      47.306  62.900  76.565  1.00                  
ATOM   1364  O   ASP A  96      46.998  63.895  75.907  1.00                  
ATOM   1365  N   ALA A  97      48.099  62.957  77.643  1.00                  
ATOM   1366  H   ALA A  97      48.193  62.102  78.168  1.00                  
ATOM   1367  CA  ALA A  97      48.647  64.159  78.282  1.00                  
ATOM   1368  HA  ALA A  97      47.807  64.745  78.659  1.00                  
ATOM   1369  CB  ALA A  97      49.478  63.701  79.487  1.00                  
ATOM   1370  HB1 ALA A  97      49.837  64.573  80.036  1.00                  
ATOM   1371  HB2 ALA A  97      48.862  63.097  80.155  1.00                  
ATOM   1372  HB3 ALA A  97      50.335  63.117  79.149  1.00                  
ATOM   1373  C   ALA A  97      49.456  65.102  77.364  1.00                  
ATOM   1374  O   ALA A  97      49.846  66.184  77.800  1.00                  
ATOM   1375  N   THR A  98      49.702  64.699  76.114  1.00                  
ATOM   1376  H   THR A  98      49.388  63.778  75.849  1.00                  
ATOM   1377  CA  THR A  98      50.408  65.461  75.083  1.00                  
ATOM   1378  HA  THR A  98      51.393  65.720  75.474  1.00                  
ATOM   1379  CB  THR A  98      50.628  64.602  73.821  1.00                  
ATOM   1380  HB  THR A  98      49.661  64.437  73.343  1.00                  
ATOM   1381  CG2 THR A  98      51.552  65.268  72.805  1.00                  
ATOM   1382 1HG2 THR A  98      51.713  64.603  71.957  1.00                  
ATOM   1383 2HG2 THR A  98      51.108  66.186  72.422  1.00                  
ATOM   1384 3HG2 THR A  98      52.508  65.502  73.271  1.00                  
ATOM   1385  OG1 THR A  98      51.157  63.335  74.159  1.00                  
ATOM   1386  HG1 THR A  98      51.938  63.166  73.581  1.00                  
ATOM   1387  C   THR A  98      49.732  66.776  74.673  1.00                  
ATOM   1388  O   THR A  98      50.450  67.755  74.492  1.00                  
ATOM   1389  N   SER A  99      48.387  66.800  74.553  1.00                  
ATOM   1390  H   SER A  99      47.937  65.913  74.744  1.00                  
ATOM   1391  CA  SER A  99      47.463  67.973  74.444  1.00                  
ATOM   1392  HA  SER A  99      47.010  68.095  75.428  1.00                  
ATOM   1393  CB  SER A  99      48.114  69.330  74.102  1.00                  
ATOM   1394  HB1 SER A  99      47.330  70.079  73.979  1.00                  
ATOM   1395  HB2 SER A  99      48.660  69.250  73.160  1.00                  
ATOM   1396  OG  SER A  99      48.983  69.785  75.113  1.00                  
ATOM   1397  HG  SER A  99      49.772  69.210  75.041  1.00                  
ATOM   1398  C   SER A  99      46.287  67.837  73.463  1.00                  
ATOM   1399  O   SER A  99      45.198  68.324  73.758  1.00                  
ATOM   1400  N   LEU A 100      46.505  67.266  72.272  1.00                  
ATOM   1401  H   LEU A 100      47.413  66.854  72.120  1.00                  
ATOM   1402  CA  LEU A 100      45.663  67.496  71.080  1.00                  
ATOM   1403  HA  LEU A 100      46.299  67.345  70.206  1.00                  
ATOM   1404  CB  LEU A 100      44.520  66.462  71.021  1.00                  
ATOM   1405  HB1 LEU A 100      43.868  66.623  71.880  1.00                  
ATOM   1406  HB2 LEU A 100      44.939  65.457  71.103  1.00                  
ATOM   1407  CG  LEU A 100      43.672  66.540  69.731  1.00                  
ATOM   1408  HG  LEU A 100      43.326  67.562  69.584  1.00                  
ATOM   1409  CD1 LEU A 100      44.456  66.105  68.491  1.00                  
ATOM   1410 1HD1 LEU A 100      43.797  66.097  67.624  1.00                  
ATOM   1411 2HD1 LEU A 100      45.271  66.800  68.292  1.00                  
ATOM   1412 3HD1 LEU A 100      44.858  65.099  68.636  1.00                  
ATOM   1413  CD2 LEU A 100      42.433  65.655  69.860  1.00                  
ATOM   1414 1HD2 LEU A 100      41.825  65.737  68.959  1.00                  
ATOM   1415 2HD2 LEU A 100      42.733  64.615  69.983  1.00                  
ATOM   1416 3HD2 LEU A 100      41.840  65.965  70.719  1.00                  
ATOM   1417  C   LEU A 100      45.132  68.934  70.979  1.00                  
ATOM   1418  O   LEU A 100      45.383  69.808  71.809  1.00                  
TER
END
