# Supplementary material for: Effective Identification of Bacterial Type III Secretion Signals Using Joint Element Features
Source: PLoS One. 2013 Apr 4;8(4):e59754. doi: 10.1371/journal.pone.0059754 (PMC3617162; doi:10.1371/journal.pone.0059754)
Supplement: Zip file S1 — Predicted 3D structure of T3S and non-T3S signal sequences. (ZIP) [file pone.0059754.s017.zip › Supplemental_Zip_FileS1.Predicted_structure/Pos/model143.pdb]

HEADER protein
METHOD
METHOD    The models are generated by I-TASSER which combines the
METHOD    methods of threading, ab initio modeling and structural
METHOD    refinement. The procedure is fully automated.
METHOD
METHOD    Please cite following articles when you use the I-TASSER server:
METHOD 1. Ambrish Roy, Alper Kucukural, Yang Zhang. I-TASSER: a unified
METHOD    platform for automated protein structure and function prediction.
METHOD    Nature Protocols, vol 5, 725-738 (2010). 
METHOD 2. Yang Zhang. I-TASSER server for protein 3D structure prediction.
METHOD    BMC Bioinformatics, vol 9, 40 (2008).
METHOD
MODEL  1
REMARK PARENT N/A (Threading alignments from the templates are below the Z-score cut-off)
ATOM      1  N   SER A   1      59.064  38.780  51.276  1.00 73.07           N
ATOM      2  CA  SER A   1      58.875  39.981  52.114  1.00 73.07           C
ATOM      3  CB  SER A   1      59.024  39.606  53.595  1.00 73.07           C
ATOM      4  OG  SER A   1      57.958  38.749  53.977  1.00 73.07           O
ATOM      5  C   SER A   1      59.887  41.014  51.754  1.00 73.07           C
ATOM      6  O   SER A   1      59.817  42.154  52.209  1.00 73.07           O
ATOM      7  N   SER A   2      60.836  40.630  50.881  1.00 42.91           N
ATOM      8  CA  SER A   2      61.886  41.492  50.428  1.00 42.91           C
ATOM      9  CB  SER A   2      62.899  40.775  49.520  1.00 42.91           C
ATOM     10  OG  SER A   2      63.910  41.683  49.107  1.00 42.91           O
ATOM     11  C   SER A   2      61.239  42.575  49.625  1.00 42.91           C
ATOM     12  O   SER A   2      61.856  43.592  49.313  1.00 42.91           O
ATOM     13  N   TRP A   3      59.957  42.362  49.275  1.00 75.20           N
ATOM     14  CA  TRP A   3      59.194  43.269  48.480  1.00 75.20           C
ATOM     15  CB  TRP A   3      57.800  42.710  48.177  1.00 75.20           C
ATOM     16  CG  TRP A   3      57.854  41.332  47.557  1.00 75.20           C
ATOM     17  CD2 TRP A   3      58.494  41.015  46.311  1.00 75.20           C
ATOM     18  CD1 TRP A   3      57.388  40.156  48.064  1.00 75.20           C
ATOM     19  NE1 TRP A   3      57.697  39.122  47.212  1.00 75.20           N
ATOM     20  CE2 TRP A   3      58.377  39.638  46.130  1.00 75.20           C
ATOM     21  CE3 TRP A   3      59.132  41.802  45.396  1.00 75.20           C
ATOM     22  CZ2 TRP A   3      58.898  39.026  45.023  1.00 75.20           C
ATOM     23  CZ3 TRP A   3      59.650  41.183  44.279  1.00 75.20           C
ATOM     24  CH2 TRP A   3      59.536  39.820  44.096  1.00 75.20           C
ATOM     25  C   TRP A   3      59.047  44.550  49.252  1.00 75.20           C
ATOM     26  O   TRP A   3      59.099  45.630  48.669  1.00 75.20           O
ATOM     27  N   PHE A   4      58.840  44.466  50.585  1.00 88.90           N
ATOM     28  CA  PHE A   4      58.708  45.638  51.409  1.00 88.90           C
ATOM     29  CB  PHE A   4      58.660  45.347  52.922  1.00 88.90           C
ATOM     30  CG  PHE A   4      57.416  44.679  53.377  1.00 88.90           C
ATOM     31  CD1 PHE A   4      56.341  45.433  53.776  1.00 88.90           C
ATOM     32  CD2 PHE A   4      57.334  43.307  53.435  1.00 88.90           C
ATOM     33  CE1 PHE A   4      55.197  44.821  54.214  1.00 88.90           C
ATOM     34  CE2 PHE A   4      56.190  42.686  53.872  1.00 88.90           C
ATOM     35  CZ  PHE A   4      55.117  43.450  54.256  1.00 88.90           C
ATOM     36  C   PHE A   4      59.985  46.411  51.324  1.00 88.90           C
ATOM     37  O   PHE A   4      60.010  47.620  51.119  1.00 88.90           O
ATOM     38  N   ALA A   5      61.118  45.727  51.498  1.00 43.28           N
ATOM     39  CA  ALA A   5      62.332  46.476  51.552  1.00 43.28           C
ATOM     40  CB  ALA A   5      63.561  45.601  51.852  1.00 43.28           C
ATOM     41  C   ALA A   5      62.570  47.185  50.252  1.00 43.28           C
ATOM     42  O   ALA A   5      62.910  48.366  50.248  1.00 43.28           O
ATOM     43  N   GLN A   6      62.366  46.499  49.111  1.00136.38           N
ATOM     44  CA  GLN A   6      62.661  47.108  47.844  1.00136.38           C
ATOM     45  CB  GLN A   6      62.583  46.137  46.656  1.00136.38           C
ATOM     46  CG  GLN A   6      63.652  45.038  46.716  1.00136.38           C
ATOM     47  CD  GLN A   6      65.038  45.637  46.473  1.00136.38           C
ATOM     48  OE1 GLN A   6      65.763  45.178  45.592  1.00136.38           O
ATOM     49  NE2 GLN A   6      65.430  46.668  47.271  1.00136.38           N
ATOM     50  C   GLN A   6      61.738  48.256  47.595  1.00136.38           C
ATOM     51  O   GLN A   6      62.152  49.275  47.046  1.00136.38           O
ATOM     52  N   ALA A   7      60.456  48.130  47.986  1.00 49.56           N
ATOM     53  CA  ALA A   7      59.529  49.198  47.758  1.00 49.56           C
ATOM     54  CB  ALA A   7      58.090  48.859  48.122  1.00 49.56           C
ATOM     55  C   ALA A   7      59.970  50.395  48.540  1.00 49.56           C
ATOM     56  O   ALA A   7      59.748  51.527  48.118  1.00 49.56           O
ATOM     57  N   THR A   8      60.567  50.179  49.727  1.00 63.94           N
ATOM     58  CA  THR A   8      61.104  51.264  50.503  1.00 63.94           C
ATOM     59  CB  THR A   8      61.936  50.784  51.651  1.00 63.94           C
ATOM     60  OG1 THR A   8      61.185  49.979  52.536  1.00 63.94           O
ATOM     61  CG2 THR A   8      62.548  51.987  52.379  1.00 63.94           C
ATOM     62  C   THR A   8      62.146  51.941  49.678  1.00 63.94           C
ATOM     63  O   THR A   8      62.164  53.165  49.555  1.00 63.94           O
ATOM     64  N   ASP A   9      63.033  51.126  49.080  1.00 62.71           N
ATOM     65  CA  ASP A   9      64.206  51.553  48.375  1.00 62.71           C
ATOM     66  CB  ASP A   9      64.879  50.321  47.737  1.00 62.71           C
ATOM     67  CG  ASP A   9      66.206  50.663  47.084  1.00 62.71           C
ATOM     68  OD1 ASP A   9      66.484  51.876  46.878  1.00 62.71           O
ATOM     69  OD2 ASP A   9      66.963  49.703  46.778  1.00 62.71           O
ATOM     70  C   ASP A   9      63.801  52.479  47.281  1.00 62.71           C
ATOM     71  O   ASP A   9      64.346  53.571  47.128  1.00 62.71           O
ATOM     72  N   VAL A  10      62.813  52.051  46.486  1.00107.02           N
ATOM     73  CA  VAL A  10      62.343  52.842  45.396  1.00107.02           C
ATOM     74  CB  VAL A  10      61.438  52.061  44.489  1.00107.02           C
ATOM     75  CG1 VAL A  10      60.178  51.641  45.265  1.00107.02           C
ATOM     76  CG2 VAL A  10      61.164  52.903  43.235  1.00107.02           C
ATOM     77  C   VAL A  10      61.595  54.051  45.896  1.00107.02           C
ATOM     78  O   VAL A  10      61.673  55.124  45.301  1.00107.02           O
ATOM     79  N   ALA A  11      60.819  53.882  46.987  1.00 70.57           N
ATOM     80  CA  ALA A  11      59.915  54.864  47.530  1.00 70.57           C
ATOM     81  CB  ALA A  11      59.106  54.274  48.700  1.00 70.57           C
ATOM     82  C   ALA A  11      60.572  56.111  48.064  1.00 70.57           C
ATOM     83  O   ALA A  11      60.154  57.218  47.722  1.00 70.57           O
ATOM     84  N   LEU A  12      61.616  55.974  48.911  1.00106.18           N
ATOM     85  CA  LEU A  12      62.167  57.125  49.572  1.00106.18           C
ATOM     86  CB  LEU A  12      61.292  57.487  50.792  1.00106.18           C
ATOM     87  CG  LEU A  12      61.705  58.716  51.619  1.00106.18           C
ATOM     88  CD1 LEU A  12      61.500  60.017  50.828  1.00106.18           C
ATOM     89  CD2 LEU A  12      60.981  58.729  52.977  1.00106.18           C
ATOM     90  C   LEU A  12      63.539  56.752  50.069  1.00106.18           C
ATOM     91  O   LEU A  12      63.692  55.718  50.715  1.00106.18           O
ATOM     92  N   SER A  13      64.579  57.578  49.790  1.00145.92           N
ATOM     93  CA  SER A  13      65.900  57.225  50.248  1.00145.92           C
ATOM     94  CB  SER A  13      66.873  56.886  49.102  1.00145.92           C
ATOM     95  OG  SER A  13      66.516  55.654  48.492  1.00145.92           O
ATOM     96  C   SER A  13      66.486  58.392  50.982  1.00145.92           C
ATOM     97  O   SER A  13      67.691  58.456  51.221  1.00145.92           O
ATOM     98  N   GLN A  14      65.622  59.362  51.315  1.00240.51           N
ATOM     99  CA  GLN A  14      65.896  60.592  51.996  1.00240.51           C
ATOM    100  CB  GLN A  14      64.857  61.668  51.635  1.00240.51           C
ATOM    101  CG  GLN A  14      64.970  62.156  50.186  1.00240.51           C
ATOM    102  CD  GLN A  14      64.667  61.006  49.235  1.00240.51           C
ATOM    103  OE1 GLN A  14      63.520  60.597  49.065  1.00240.51           O
ATOM    104  NE2 GLN A  14      65.737  60.462  48.595  1.00240.51           N
ATOM    105  C   GLN A  14      65.971  60.472  53.488  1.00240.51           C
ATOM    106  O   GLN A  14      66.540  61.349  54.122  1.00240.51           O
ATOM    107  N   THR A  15      65.259  59.482  54.067  1.00213.09           N
ATOM    108  CA  THR A  15      65.073  59.167  55.461  1.00213.09           C
ATOM    109  CB  THR A  15      65.855  59.964  56.519  1.00213.09           C
ATOM    110  OG1 THR A  15      65.667  59.350  57.786  1.00213.09           O
ATOM    111  CG2 THR A  15      65.506  61.465  56.627  1.00213.09           C
ATOM    112  C   THR A  15      63.576  59.261  55.556  1.00213.09           C
ATOM    113  O   THR A  15      62.885  58.426  54.974  1.00213.09           O
ATOM    114  N   LEU A  16      63.024  60.259  56.279  1.00150.17           N
ATOM    115  CA  LEU A  16      61.608  60.474  56.296  1.00150.17           C
ATOM    116  CB  LEU A  16      60.943  59.610  57.389  1.00150.17           C
ATOM    117  CG  LEU A  16      59.405  59.637  57.476  1.00150.17           C
ATOM    118  CD1 LEU A  16      58.905  58.608  58.504  1.00150.17           C
ATOM    119  CD2 LEU A  16      58.871  61.041  57.792  1.00150.17           C
ATOM    120  C   LEU A  16      61.393  61.948  56.557  1.00150.17           C
ATOM    121  O   LEU A  16      62.077  62.522  57.403  1.00150.17           O
ATOM    122  N   ASP A  17      60.463  62.610  55.817  1.00110.33           N
ATOM    123  CA  ASP A  17      60.228  64.032  55.978  1.00110.33           C
ATOM    124  CB  ASP A  17      59.248  64.661  54.963  1.00110.33           C
ATOM    125  CG  ASP A  17      59.958  64.736  53.614  1.00110.33           C
ATOM    126  OD1 ASP A  17      60.954  63.987  53.446  1.00110.33           O
ATOM    127  OD2 ASP A  17      59.528  65.535  52.740  1.00110.33           O
ATOM    128  C   ASP A  17      59.683  64.351  57.335  1.00110.33           C
ATOM    129  O   ASP A  17      58.477  64.299  57.577  1.00110.33           O
ATOM    130  N   LEU A  18      60.605  64.575  58.280  1.00207.37           N
ATOM    131  CA  LEU A  18      60.403  65.024  59.633  1.00207.37           C
ATOM    132  CB  LEU A  18      61.165  64.152  60.652  1.00207.37           C
ATOM    133  CG  LEU A  18      60.709  64.347  62.112  1.00207.37           C
ATOM    134  CD1 LEU A  18      59.183  64.250  62.260  1.00207.37           C
ATOM    135  CD2 LEU A  18      61.396  63.331  63.024  1.00207.37           C
ATOM    136  C   LEU A  18      60.568  66.517  59.887  1.00207.37           C
ATOM    137  O   LEU A  18      60.577  66.857  61.065  1.00207.37           O
ATOM    138  N   PRO A  19      60.855  67.421  58.952  1.00 98.58           N
ATOM    139  CA  PRO A  19      61.139  68.801  59.321  1.00 98.58           C
ATOM    140  CD  PRO A  19      60.241  67.366  57.633  1.00 98.58           C
ATOM    141  CB  PRO A  19      61.172  69.574  58.009  1.00 98.58           C
ATOM    142  CG  PRO A  19      60.135  68.825  57.157  1.00 98.58           C
ATOM    143  C   PRO A  19      60.143  69.403  60.276  1.00 98.58           C
ATOM    144  O   PRO A  19      60.575  70.073  61.214  1.00 98.58           O
ATOM    145  N   ASP A  20      58.824  69.207  60.073  1.00 81.99           N
ATOM    146  CA  ASP A  20      57.934  69.663  61.103  1.00 81.99           C
ATOM    147  CB  ASP A  20      56.450  69.795  60.709  1.00 81.99           C
ATOM    148  CG  ASP A  20      55.857  68.408  60.505  1.00 81.99           C
ATOM    149  OD1 ASP A  20      56.249  67.737  59.516  1.00 81.99           O
ATOM    150  OD2 ASP A  20      55.013  67.998  61.346  1.00 81.99           O
ATOM    151  C   ASP A  20      58.002  68.616  62.175  1.00 81.99           C
ATOM    152  O   ASP A  20      58.045  67.421  61.888  1.00 81.99           O
ATOM    153  N   ALA A  21      58.016  69.065  63.442  1.00 71.05           N
ATOM    154  CA  ALA A  21      58.135  68.267  64.628  1.00 71.05           C
ATOM    155  CB  ALA A  21      58.392  69.113  65.886  1.00 71.05           C
ATOM    156  C   ALA A  21      56.928  67.415  64.884  1.00 71.05           C
ATOM    157  O   ALA A  21      57.065  66.381  65.532  1.00 71.05           O
ATOM    158  N   SER A  22      55.726  67.857  64.450  1.00126.16           N
ATOM    159  CA  SER A  22      54.466  67.214  64.738  1.00126.16           C
ATOM    160  CB  SER A  22      53.314  67.921  64.008  1.00126.16           C
ATOM    161  OG  SER A  22      52.123  67.168  64.141  1.00126.16           O
ATOM    162  C   SER A  22      54.468  65.773  64.308  1.00126.16           C
ATOM    163  O   SER A  22      53.942  65.417  63.255  1.00126.16           O
ATOM    164  N   LEU A  23      54.958  64.885  65.193  1.00114.44           N
ATOM    165  CA  LEU A  23      55.148  63.501  64.878  1.00114.44           C
ATOM    166  CB  LEU A  23      55.941  62.749  65.972  1.00114.44           C
ATOM    167  CG  LEU A  23      56.364  61.297  65.632  1.00114.44           C
ATOM    168  CD1 LEU A  23      57.303  60.754  66.714  1.00114.44           C
ATOM    169  CD2 LEU A  23      55.183  60.335  65.400  1.00114.44           C
ATOM    170  C   LEU A  23      53.830  62.829  64.653  1.00114.44           C
ATOM    171  O   LEU A  23      53.707  61.988  63.765  1.00114.44           O
ATOM    172  N   ALA A  24      52.811  63.164  65.463  1.00 46.12           N
ATOM    173  CA  ALA A  24      51.540  62.503  65.388  1.00 46.12           C
ATOM    174  CB  ALA A  24      50.575  62.956  66.494  1.00 46.12           C
ATOM    175  C   ALA A  24      50.857  62.741  64.076  1.00 46.12           C
ATOM    176  O   ALA A  24      50.264  61.820  63.520  1.00 46.12           O
ATOM    177  N   ILE A  25      50.873  63.984  63.562  1.00 62.57           N
ATOM    178  CA  ILE A  25      50.196  64.276  62.327  1.00 62.57           C
ATOM    179  CB  ILE A  25      50.057  65.747  62.068  1.00 62.57           C
ATOM    180  CG2 ILE A  25      49.562  65.948  60.628  1.00 62.57           C
ATOM    181  CG1 ILE A  25      49.126  66.366  63.123  1.00 62.57           C
ATOM    182  CD1 ILE A  25      49.068  67.893  63.102  1.00 62.57           C
ATOM    183  C   ILE A  25      50.889  63.656  61.147  1.00 62.57           C
ATOM    184  O   ILE A  25      50.243  63.141  60.236  1.00 62.57           O
ATOM    185  N   GLN A  26      52.229  63.752  61.114  1.00113.64           N
ATOM    186  CA  GLN A  26      53.052  63.290  60.026  1.00113.64           C
ATOM    187  CB  GLN A  26      54.503  63.771  60.183  1.00113.64           C
ATOM    188  CG  GLN A  26      55.376  63.483  58.967  1.00113.64           C
ATOM    189  CD  GLN A  26      55.057  64.568  57.957  1.00113.64           C
ATOM    190  OE1 GLN A  26      54.071  64.513  57.222  1.00113.64           O
ATOM    191  NE2 GLN A  26      55.918  65.616  57.946  1.00113.64           N
ATOM    192  C   GLN A  26      53.128  61.780  59.910  1.00113.64           C
ATOM    193  O   GLN A  26      53.125  61.244  58.806  1.00113.64           O
ATOM    194  N   THR A  27      53.285  61.087  61.055  1.00164.29           N
ATOM    195  CA  THR A  27      53.514  59.679  61.320  1.00164.29           C
ATOM    196  CB  THR A  27      54.453  59.474  62.492  1.00164.29           C
ATOM    197  OG1 THR A  27      55.606  60.284  62.304  1.00164.29           O
ATOM    198  CG2 THR A  27      54.944  58.010  62.537  1.00164.29           C
ATOM    199  C   THR A  27      52.250  58.852  61.478  1.00164.29           C
ATOM    200  O   THR A  27      52.252  57.853  62.193  1.00164.29           O
ATOM    201  N   GLU A  28      51.099  59.283  60.944  1.00101.75           N
ATOM    202  CA  GLU A  28      49.828  58.655  61.221  1.00101.75           C
ATOM    203  CB  GLU A  28      48.749  59.206  60.282  1.00101.75           C
ATOM    204  CG  GLU A  28      47.323  58.866  60.697  1.00101.75           C
ATOM    205  CD  GLU A  28      46.420  59.409  59.605  1.00101.75           C
ATOM    206  OE1 GLU A  28      46.560  58.936  58.447  1.00101.75           O
ATOM    207  OE2 GLU A  28      45.590  60.304  59.911  1.00101.75           O
ATOM    208  C   GLU A  28      49.839  57.149  61.053  1.00101.75           C
ATOM    209  O   GLU A  28      49.286  56.448  61.901  1.00101.75           O
ATOM    210  N   LYS A  29      50.418  56.594  59.965  1.00156.81           N
ATOM    211  CA  LYS A  29      50.482  55.160  59.813  1.00156.81           C
ATOM    212  CB  LYS A  29      49.462  54.586  58.815  1.00156.81           C
ATOM    213  CG  LYS A  29      48.046  54.615  59.397  1.00156.81           C
ATOM    214  CD  LYS A  29      47.937  53.814  60.696  1.00156.81           C
ATOM    215  CE  LYS A  29      46.653  54.065  61.489  1.00156.81           C
ATOM    216  NZ  LYS A  29      46.769  55.333  62.243  1.00156.81           N
ATOM    217  C   LYS A  29      51.878  54.818  59.379  1.00156.81           C
ATOM    218  O   LYS A  29      52.792  55.621  59.562  1.00156.81           O
ATOM    219  N   PHE A  30      52.086  53.611  58.805  1.00120.43           N
ATOM    220  CA  PHE A  30      53.401  53.183  58.405  1.00120.43           C
ATOM    221  CB  PHE A  30      53.439  51.734  57.876  1.00120.43           C
ATOM    222  CG  PHE A  30      53.014  50.863  59.016  1.00120.43           C
ATOM    223  CD1 PHE A  30      53.604  50.981  60.255  1.00120.43           C
ATOM    224  CD2 PHE A  30      52.056  49.892  58.834  1.00120.43           C
ATOM    225  CE1 PHE A  30      53.213  50.173  61.298  1.00120.43           C
ATOM    226  CE2 PHE A  30      51.664  49.081  59.872  1.00120.43           C
ATOM    227  CZ  PHE A  30      52.239  49.221  61.111  1.00120.43           C
ATOM    228  C   PHE A  30      53.969  54.200  57.439  1.00120.43           C
ATOM    229  O   PHE A  30      53.209  54.969  56.854  1.00120.43           O
ATOM    230  N   PRO A  31      55.268  54.198  57.193  1.00128.69           N
ATOM    231  CA  PRO A  31      55.989  55.327  56.650  1.00128.69           C
ATOM    232  CD  PRO A  31      56.096  53.003  57.257  1.00128.69           C
ATOM    233  CB  PRO A  31      57.331  54.778  56.167  1.00128.69           C
ATOM    234  CG  PRO A  31      57.528  53.493  56.991  1.00128.69           C
ATOM    235  C   PRO A  31      55.330  56.236  55.656  1.00128.69           C
ATOM    236  O   PRO A  31      55.432  57.444  55.866  1.00128.69           O
ATOM    237  N   TYR A  32      54.696  55.752  54.574  1.00139.72           N
ATOM    238  CA  TYR A  32      53.988  56.686  53.740  1.00139.72           C
ATOM    239  CB  TYR A  32      53.421  56.109  52.427  1.00139.72           C
ATOM    240  CG  TYR A  32      54.368  56.002  51.286  1.00139.72           C
ATOM    241  CD1 TYR A  32      54.819  57.153  50.688  1.00139.72           C
ATOM    242  CD2 TYR A  32      54.741  54.778  50.769  1.00139.72           C
ATOM    243  CE1 TYR A  32      55.667  57.091  49.612  1.00139.72           C
ATOM    244  CE2 TYR A  32      55.590  54.708  49.688  1.00139.72           C
ATOM    245  CZ  TYR A  32      56.056  55.871  49.114  1.00139.72           C
ATOM    246  OH  TYR A  32      56.923  55.831  48.004  1.00139.72           O
ATOM    247  C   TYR A  32      52.706  57.042  54.432  1.00139.72           C
ATOM    248  O   TYR A  32      51.893  56.161  54.714  1.00139.72           O
ATOM    249  N   SER A  33      52.472  58.346  54.698  1.00 66.69           N
ATOM    250  CA  SER A  33      51.211  58.754  55.257  1.00 66.69           C
ATOM    251  CB  SER A  33      51.208  58.870  56.791  1.00 66.69           C
ATOM    252  OG  SER A  33      51.244  57.581  57.383  1.00 66.69           O
ATOM    253  C   SER A  33      50.890  60.120  54.718  1.00 66.69           C
ATOM    254  O   SER A  33      51.783  60.941  54.529  1.00 66.69           O
ATOM    255  N   CYS A  34      49.594  60.393  54.437  1.00 93.62           N
ATOM    256  CA  CYS A  34      49.174  61.685  53.943  1.00 93.62           C
ATOM    257  CB  CYS A  34      48.994  61.699  52.417  1.00 93.62           C
ATOM    258  SG  CYS A  34      50.529  61.289  51.535  1.00 93.62           S
ATOM    259  C   CYS A  34      47.826  61.958  54.565  1.00 93.62           C
ATOM    260  O   CYS A  34      46.798  61.523  54.052  1.00 93.62           O
ATOM    261  N   SER A  35      47.796  62.817  55.604  1.00 99.88           N
ATOM    262  CA  SER A  35      46.690  62.929  56.521  1.00 99.88           C
ATOM    263  CB  SER A  35      46.885  64.060  57.537  1.00 99.88           C
ATOM    264  OG  SER A  35      48.037  63.796  58.323  1.00 99.88           O
ATOM    265  C   SER A  35      45.347  63.113  55.892  1.00 99.88           C
ATOM    266  O   SER A  35      44.422  62.431  56.313  1.00 99.88           O
ATOM    267  N   ILE A  36      45.192  64.061  54.949  1.00281.20           N
ATOM    268  CA  ILE A  36      44.015  64.338  54.154  1.00281.20           C
ATOM    269  CB  ILE A  36      42.842  63.360  54.214  1.00281.20           C
ATOM    270  CG2 ILE A  36      42.046  63.461  55.526  1.00281.20           C
ATOM    271  CG1 ILE A  36      41.917  63.630  53.020  1.00281.20           C
ATOM    272  CD1 ILE A  36      42.566  63.405  51.656  1.00281.20           C
ATOM    273  C   ILE A  36      43.569  65.733  54.425  1.00281.20           C
ATOM    274  O   ILE A  36      42.936  66.040  55.434  1.00281.20           O
ATOM    275  N   SER A  37      43.901  66.613  53.468  1.00128.65           N
ATOM    276  CA  SER A  37      43.596  68.007  53.491  1.00128.65           C
ATOM    277  CB  SER A  37      44.178  68.789  54.684  1.00128.65           C
ATOM    278  OG  SER A  37      43.460  68.519  55.878  1.00128.65           O
ATOM    279  C   SER A  37      44.298  68.544  52.299  1.00128.65           C
ATOM    280  O   SER A  37      44.647  67.806  51.383  1.00128.65           O
ATOM    281  N   LYS A  38      44.341  69.878  52.228  1.00217.40           N
ATOM    282  CA  LYS A  38      45.108  70.676  51.323  1.00217.40           C
ATOM    283  CB  LYS A  38      44.399  71.941  50.836  1.00217.40           C
ATOM    284  CG  LYS A  38      45.065  72.497  49.573  1.00217.40           C
ATOM    285  CD  LYS A  38      44.963  71.559  48.359  1.00217.40           C
ATOM    286  CE  LYS A  38      46.230  70.746  48.060  1.00217.40           C
ATOM    287  NZ  LYS A  38      46.009  69.877  46.875  1.00217.40           N
ATOM    288  C   LYS A  38      46.426  71.053  51.933  1.00217.40           C
ATOM    289  O   LYS A  38      47.086  71.970  51.448  1.00217.40           O
ATOM    290  N   GLU A  39      46.796  70.399  53.051  1.00145.06           N
ATOM    291  CA  GLU A  39      47.863  70.715  53.966  1.00145.06           C
ATOM    292  CB  GLU A  39      48.187  69.537  54.907  1.00145.06           C
ATOM    293  CG  GLU A  39      48.638  68.261  54.180  1.00145.06           C
ATOM    294  CD  GLU A  39      47.424  67.391  53.870  1.00145.06           C
ATOM    295  OE1 GLU A  39      46.996  66.634  54.786  1.00145.06           O
ATOM    296  OE2 GLU A  39      46.911  67.462  52.724  1.00145.06           O
ATOM    297  C   GLU A  39      49.129  71.062  53.248  1.00145.06           C
ATOM    298  O   GLU A  39      50.008  71.677  53.850  1.00145.06           O
ATOM    299  N   SER A  40      49.292  70.665  51.973  1.00 70.54           N
ATOM    300  CA  SER A  40      50.517  70.985  51.293  1.00 70.54           C
ATOM    301  CB  SER A  40      50.796  72.496  51.211  1.00 70.54           C
ATOM    302  OG  SER A  40      49.777  73.146  50.465  1.00 70.54           O
ATOM    303  C   SER A  40      51.605  70.344  52.086  1.00 70.54           C
ATOM    304  O   SER A  40      52.631  70.941  52.412  1.00 70.54           O
ATOM    305  N   ALA A  41      51.359  69.057  52.387  1.00 67.25           N
ATOM    306  CA  ALA A  41      52.177  68.208  53.192  1.00 67.25           C
ATOM    307  CB  ALA A  41      51.700  66.745  53.155  1.00 67.25           C
ATOM    308  C   ALA A  41      53.573  68.276  52.660  1.00 67.25           C
ATOM    309  O   ALA A  41      53.790  68.719  51.535  1.00 67.25           O
ATOM    310  N   PRO A  42      54.525  67.838  53.455  1.00 97.24           N
ATOM    311  CA  PRO A  42      55.931  67.965  53.178  1.00 97.24           C
ATOM    312  CD  PRO A  42      54.265  67.155  54.711  1.00 97.24           C
ATOM    313  CB  PRO A  42      56.646  67.128  54.238  1.00 97.24           C
ATOM    314  CG  PRO A  42      55.638  67.064  55.398  1.00 97.24           C
ATOM    315  C   PRO A  42      56.247  67.555  51.776  1.00 97.24           C
ATOM    316  O   PRO A  42      55.560  66.698  51.225  1.00 97.24           O
ATOM    317  N   SER A  43      57.299  68.162  51.198  1.00 91.83           N
ATOM    318  CA  SER A  43      57.611  68.059  49.805  1.00 91.83           C
ATOM    319  CB  SER A  43      58.947  68.734  49.459  1.00 91.83           C
ATOM    320  OG  SER A  43      58.900  70.117  49.775  1.00 91.83           O
ATOM    321  C   SER A  43      57.718  66.628  49.383  1.00 91.83           C
ATOM    322  O   SER A  43      57.352  66.297  48.256  1.00 91.83           O
ATOM    323  N   CYS A  44      58.238  65.734  50.241  1.00 54.67           N
ATOM    324  CA  CYS A  44      58.327  64.367  49.817  1.00 54.67           C
ATOM    325  CB  CYS A  44      59.140  63.484  50.769  1.00 54.67           C
ATOM    326  SG  CYS A  44      60.913  63.837  50.569  1.00 54.67           S
ATOM    327  C   CYS A  44      56.954  63.798  49.632  1.00 54.67           C
ATOM    328  O   CYS A  44      56.748  62.982  48.734  1.00 54.67           O
ATOM    329  N   ILE A  45      55.989  64.182  50.493  1.00105.99           N
ATOM    330  CA  ILE A  45      54.621  63.739  50.357  1.00105.99           C
ATOM    331  CB  ILE A  45      53.739  64.157  51.497  1.00105.99           C
ATOM    332  CG2 ILE A  45      52.290  63.779  51.137  1.00105.99           C
ATOM    333  CG1 ILE A  45      54.230  63.526  52.810  1.00105.99           C
ATOM    334  CD1 ILE A  45      54.257  61.999  52.772  1.00105.99           C
ATOM    335  C   ILE A  45      54.027  64.324  49.108  1.00105.99           C
ATOM    336  O   ILE A  45      53.316  63.640  48.373  1.00105.99           O
ATOM    337  N   GLN A  46      54.295  65.618  48.838  1.00 79.26           N
ATOM    338  CA  GLN A  46      53.720  66.252  47.681  1.00 79.26           C
ATOM    339  CB  GLN A  46      54.147  67.725  47.520  1.00 79.26           C
ATOM    340  CG  GLN A  46      53.599  68.679  48.586  1.00 79.26           C
ATOM    341  CD  GLN A  46      52.191  69.105  48.195  1.00 79.26           C
ATOM    342  OE1 GLN A  46      51.988  69.932  47.306  1.00 79.26           O
ATOM    343  NE2 GLN A  46      51.182  68.522  48.891  1.00 79.26           N
ATOM    344  C   GLN A  46      54.212  65.535  46.461  1.00 79.26           C
ATOM    345  O   GLN A  46      53.447  65.279  45.532  1.00 79.26           O
ATOM    346  N   LYS A  47      55.513  65.188  46.432  1.00144.12           N
ATOM    347  CA  LYS A  47      56.079  64.536  45.285  1.00144.12           C
ATOM    348  CB  LYS A  47      57.554  64.157  45.421  1.00144.12           C
ATOM    349  CG  LYS A  47      58.527  65.256  45.810  1.00144.12           C
ATOM    350  CD  LYS A  47      59.859  64.613  46.180  1.00144.12           C
ATOM    351  CE  LYS A  47      59.657  63.241  46.830  1.00144.12           C
ATOM    352  NZ  LYS A  47      60.872  62.409  46.687  1.00144.12           N
ATOM    353  C   LYS A  47      55.444  63.196  45.115  1.00144.12           C
ATOM    354  O   LYS A  47      55.151  62.794  43.991  1.00144.12           O
ATOM    355  N   ILE A  48      55.238  62.454  46.224  1.00100.66           N
ATOM    356  CA  ILE A  48      54.740  61.113  46.088  1.00100.66           C
ATOM    357  CB  ILE A  48      54.631  60.329  47.375  1.00100.66           C
ATOM    358  CG2 ILE A  48      53.495  60.908  48.234  1.00100.66           C
ATOM    359  CG1 ILE A  48      54.433  58.833  47.062  1.00100.66           C
ATOM    360  CD1 ILE A  48      55.655  58.163  46.437  1.00100.66           C
ATOM    361  C   ILE A  48      53.383  61.155  45.454  1.00100.66           C
ATOM    362  O   ILE A  48      53.088  60.343  44.581  1.00100.66           O
ATOM    363  N   PHE A  49      52.524  62.105  45.874  1.00105.99           N
ATOM    364  CA  PHE A  49      51.186  62.261  45.362  1.00105.99           C
ATOM    365  CB  PHE A  49      50.416  63.334  46.171  1.00105.99           C
ATOM    366  CG  PHE A  49      49.217  63.839  45.442  1.00105.99           C
ATOM    367  CD1 PHE A  49      48.079  63.081  45.294  1.00105.99           C
ATOM    368  CD2 PHE A  49      49.249  65.098  44.885  1.00105.99           C
ATOM    369  CE1 PHE A  49      46.994  63.584  44.612  1.00105.99           C
ATOM    370  CE2 PHE A  49      48.166  65.605  44.205  1.00105.99           C
ATOM    371  CZ  PHE A  49      47.029  64.847  44.069  1.00105.99           C
ATOM    372  C   PHE A  49      51.229  62.606  43.901  1.00105.99           C
ATOM    373  O   PHE A  49      50.473  62.047  43.106  1.00105.99           O
ATOM    374  N   ALA A  50      52.129  63.521  43.498  1.00 35.85           N
ATOM    375  CA  ALA A  50      52.217  63.928  42.122  1.00 35.85           C
ATOM    376  CB  ALA A  50      53.265  65.028  41.900  1.00 35.85           C
ATOM    377  C   ALA A  50      52.604  62.738  41.285  1.00 35.85           C
ATOM    378  O   ALA A  50      52.129  62.569  40.163  1.00 35.85           O
ATOM    379  N   HIS A  51      53.500  61.892  41.825  1.00 68.60           N
ATOM    380  CA  HIS A  51      53.996  60.688  41.212  1.00 68.60           C
ATOM    381  ND1 HIS A  51      55.440  57.572  42.430  1.00 68.60           N
ATOM    382  CG  HIS A  51      55.589  58.713  41.675  1.00 68.60           C
ATOM    383  CB  HIS A  51      55.075  60.053  42.106  1.00 68.60           C
ATOM    384  NE2 HIS A  51      56.571  56.987  40.608  1.00 68.60           N
ATOM    385  CD2 HIS A  51      56.277  58.339  40.563  1.00 68.60           C
ATOM    386  CE1 HIS A  51      56.049  56.569  41.745  1.00 68.60           C
ATOM    387  C   HIS A  51      52.872  59.712  41.030  1.00 68.60           C
ATOM    388  O   HIS A  51      52.797  59.024  40.013  1.00 68.60           O
ATOM    389  N   LEU A  52      51.973  59.609  42.025  1.00 61.43           N
ATOM    390  CA  LEU A  52      50.872  58.696  41.909  1.00 61.43           C
ATOM    391  CB  LEU A  52      49.998  58.646  43.175  1.00 61.43           C
ATOM    392  CG  LEU A  52      50.714  58.095  44.424  1.00 61.43           C
ATOM    393  CD1 LEU A  52      49.772  58.062  45.641  1.00 61.43           C
ATOM    394  CD2 LEU A  52      51.368  56.733  44.141  1.00 61.43           C
ATOM    395  C   LEU A  52      49.984  59.128  40.786  1.00 61.43           C
ATOM    396  O   LEU A  52      49.574  58.316  39.958  1.00 61.43           O
ATOM    397  N   ALA A  53      49.688  60.435  40.713  1.00 33.39           N
ATOM    398  CA  ALA A  53      48.804  60.955  39.713  1.00 33.39           C
ATOM    399  CB  ALA A  53      48.626  62.479  39.828  1.00 33.39           C
ATOM    400  C   ALA A  53      49.399  60.663  38.369  1.00 33.39           C
ATOM    401  O   ALA A  53      48.695  60.281  37.434  1.00 33.39           O
ATOM    402  N   SER A  54      50.727  60.833  38.241  1.00 42.53           N
ATOM    403  CA  SER A  54      51.398  60.626  36.989  1.00 42.53           C
ATOM    404  CB  SER A  54      52.891  61.017  37.015  1.00 42.53           C
ATOM    405  OG  SER A  54      53.637  60.134  37.840  1.00 42.53           O
ATOM    406  C   SER A  54      51.308  59.180  36.603  1.00 42.53           C
ATOM    407  O   SER A  54      51.140  58.870  35.424  1.00 42.53           O
ATOM    408  N   GLN A  55      51.427  58.250  37.576  1.00 65.47           N
ATOM    409  CA  GLN A  55      51.352  56.843  37.278  1.00 65.47           C
ATOM    410  CB  GLN A  55      51.640  55.940  38.498  1.00 65.47           C
ATOM    411  CG  GLN A  55      53.075  56.052  39.028  1.00 65.47           C
ATOM    412  CD  GLN A  55      53.320  54.933  40.038  1.00 65.47           C
ATOM    413  OE1 GLN A  55      54.156  54.063  39.807  1.00 65.47           O
ATOM    414  NE2 GLN A  55      52.585  54.955  41.184  1.00 65.47           N
ATOM    415  C   GLN A  55      49.960  56.565  36.802  1.00 65.47           C
ATOM    416  O   GLN A  55      49.763  55.815  35.846  1.00 65.47           O
ATOM    417  N   LYS A  56      48.972  57.211  37.460  1.00138.78           N
ATOM    418  CA  LYS A  56      47.575  57.175  37.120  1.00138.78           C
ATOM    419  CB  LYS A  56      47.341  57.465  35.628  1.00138.78           C
ATOM    420  CG  LYS A  56      47.833  58.838  35.166  1.00138.78           C
ATOM    421  CD  LYS A  56      47.943  58.967  33.644  1.00138.78           C
ATOM    422  CE  LYS A  56      49.287  58.500  33.072  1.00138.78           C
ATOM    423  NZ  LYS A  56      49.483  57.056  33.337  1.00138.78           N
ATOM    424  C   LYS A  56      46.956  55.840  37.378  1.00138.78           C
ATOM    425  O   LYS A  56      45.861  55.599  36.883  1.00138.78           O
ATOM    426  N   GLU A  57      47.547  54.992  38.241  1.00137.53           N
ATOM    427  CA  GLU A  57      47.082  53.633  38.348  1.00137.53           C
ATOM    428  CB  GLU A  57      47.877  52.862  39.416  1.00137.53           C
ATOM    429  CG  GLU A  57      48.048  53.621  40.736  1.00137.53           C
ATOM    430  CD  GLU A  57      49.045  52.853  41.591  1.00137.53           C
ATOM    431  OE1 GLU A  57      48.717  51.701  41.981  1.00137.53           O
ATOM    432  OE2 GLU A  57      50.148  53.402  41.854  1.00137.53           O
ATOM    433  C   GLU A  57      45.603  53.520  38.637  1.00137.53           C
ATOM    434  O   GLU A  57      44.874  52.881  37.877  1.00137.53           O
ATOM    435  N   SER A  58      45.119  54.120  39.735  1.00154.43           N
ATOM    436  CA  SER A  58      43.722  54.223  40.076  1.00154.43           C
ATOM    437  CB  SER A  58      43.197  53.006  40.848  1.00154.43           C
ATOM    438  OG  SER A  58      43.984  52.812  42.012  1.00154.43           O
ATOM    439  C   SER A  58      43.761  55.372  41.017  1.00154.43           C
ATOM    440  O   SER A  58      43.105  55.420  42.056  1.00154.43           O
ATOM    441  N   ALA A  59      44.562  56.336  40.555  1.00145.12           N
ATOM    442  CA  ALA A  59      45.123  57.530  41.104  1.00145.12           C
ATOM    443  CB  ALA A  59      46.241  58.095  40.214  1.00145.12           C
ATOM    444  C   ALA A  59      44.244  58.689  41.435  1.00145.12           C
ATOM    445  O   ALA A  59      44.805  59.526  42.128  1.00145.12           O
ATOM    446  N   PRO A  60      43.047  58.936  40.948  1.00173.61           N
ATOM    447  CA  PRO A  60      42.373  60.187  41.244  1.00173.61           C
ATOM    448  CD  PRO A  60      42.095  57.874  40.670  1.00173.61           C
ATOM    449  CB  PRO A  60      40.950  60.011  40.730  1.00173.61           C
ATOM    450  CG  PRO A  60      40.711  58.501  40.907  1.00173.61           C
ATOM    451  C   PRO A  60      42.371  60.597  42.690  1.00173.61           C
ATOM    452  O   PRO A  60      41.478  60.188  43.435  1.00173.61           O
ATOM    453  N   LEU A  61      43.329  61.462  43.075  1.00195.95           N
ATOM    454  CA  LEU A  61      43.432  61.953  44.420  1.00195.95           C
ATOM    455  CB  LEU A  61      44.579  61.354  45.258  1.00195.95           C
ATOM    456  CG  LEU A  61      44.366  59.938  45.820  1.00195.95           C
ATOM    457  CD1 LEU A  61      44.180  58.889  44.716  1.00195.95           C
ATOM    458  CD2 LEU A  61      45.506  59.577  46.789  1.00195.95           C
ATOM    459  C   LEU A  61      43.759  63.410  44.371  1.00195.95           C
ATOM    460  O   LEU A  61      44.498  63.861  43.498  1.00195.95           O
ATOM    461  N   SER A  62      43.093  64.226  45.209  1.00 88.20           N
ATOM    462  CA  SER A  62      43.641  65.533  45.432  1.00 88.20           C
ATOM    463  CB  SER A  62      42.617  66.539  45.986  1.00 88.20           C
ATOM    464  OG  SER A  62      43.232  67.804  46.184  1.00 88.20           O
ATOM    465  C   SER A  62      44.643  65.268  46.505  1.00 88.20           C
ATOM    466  O   SER A  62      45.810  65.648  46.445  1.00 88.20           O
ATOM    467  N   PHE A  63      44.132  64.591  47.551  1.00181.72           N
ATOM    468  CA  PHE A  63      44.894  64.010  48.603  1.00181.72           C
ATOM    469  CB  PHE A  63      45.165  64.868  49.849  1.00181.72           C
ATOM    470  CG  PHE A  63      46.371  65.707  49.595  1.00181.72           C
ATOM    471  CD1 PHE A  63      47.619  65.126  49.615  1.00181.72           C
ATOM    472  CD2 PHE A  63      46.277  67.051  49.322  1.00181.72           C
ATOM    473  CE1 PHE A  63      48.751  65.873  49.385  1.00181.72           C
ATOM    474  CE2 PHE A  63      47.406  67.803  49.095  1.00181.72           C
ATOM    475  CZ  PHE A  63      48.646  67.216  49.128  1.00181.72           C
ATOM    476  C   PHE A  63      44.114  62.822  49.053  1.00181.72           C
ATOM    477  O   PHE A  63      42.928  62.684  48.737  1.00181.72           O
ATOM    478  N   SER A  64      44.800  61.898  49.748  1.00 74.86           N
ATOM    479  CA  SER A  64      44.198  60.739  50.337  1.00 74.86           C
ATOM    480  CB  SER A  64      43.997  59.570  49.359  1.00 74.86           C
ATOM    481  OG  SER A  64      43.388  58.479  50.033  1.00 74.86           O
ATOM    482  C   SER A  64      45.194  60.302  51.376  1.00 74.86           C
ATOM    483  O   SER A  64      46.358  60.692  51.299  1.00 74.86           O
ATOM    484  N   ARG A  65      44.781  59.446  52.335  1.00153.87           N
ATOM    485  CA  ARG A  65      45.588  59.022  53.457  1.00153.87           C
ATOM    486  CB  ARG A  65      44.841  58.064  54.408  1.00153.87           C
ATOM    487  CG  ARG A  65      43.639  58.734  55.071  1.00153.87           C
ATOM    488  CD  ARG A  65      44.039  59.729  56.161  1.00153.87           C
ATOM    489  NE  ARG A  65      44.085  59.017  57.464  1.00153.87           N
ATOM    490  CZ  ARG A  65      43.030  59.163  58.319  1.00153.87           C
ATOM    491  NH1 ARG A  65      41.998  59.988  57.980  1.00153.87           N
ATOM    492  NH2 ARG A  65      43.020  58.495  59.509  1.00153.87           N
ATOM    493  C   ARG A  65      46.798  58.312  52.931  1.00153.87           C
ATOM    494  O   ARG A  65      47.829  58.213  53.596  1.00153.87           O
ATOM    495  N   LEU A  66      46.655  57.799  51.703  1.00208.31           N
ATOM    496  CA  LEU A  66      47.585  57.061  50.908  1.00208.31           C
ATOM    497  CB  LEU A  66      49.040  57.525  51.087  1.00208.31           C
ATOM    498  CG  LEU A  66      49.992  56.901  50.057  1.00208.31           C
ATOM    499  CD1 LEU A  66      49.587  57.296  48.631  1.00208.31           C
ATOM    500  CD2 LEU A  66      51.452  57.262  50.357  1.00208.31           C
ATOM    501  C   LEU A  66      47.470  55.617  51.273  1.00208.31           C
ATOM    502  O   LEU A  66      47.629  54.750  50.418  1.00208.31           O
ATOM    503  N   GLN A  67      47.036  55.346  52.516  1.00 95.86           N
ATOM    504  CA  GLN A  67      46.959  54.038  53.107  1.00 95.86           C
ATOM    505  CB  GLN A  67      46.599  54.180  54.594  1.00 95.86           C
ATOM    506  CG  GLN A  67      47.619  55.051  55.335  1.00 95.86           C
ATOM    507  CD  GLN A  67      46.972  55.627  56.586  1.00 95.86           C
ATOM    508  OE1 GLN A  67      45.854  55.276  56.963  1.00 95.86           O
ATOM    509  NE2 GLN A  67      47.698  56.568  57.244  1.00 95.86           N
ATOM    510  C   GLN A  67      45.957  53.114  52.442  1.00 95.86           C
ATOM    511  O   GLN A  67      46.273  51.951  52.193  1.00 95.86           O
ATOM    512  N   PRO A  68      44.768  53.562  52.130  1.00 94.21           N
ATOM    513  CA  PRO A  68      43.735  52.706  51.594  1.00 94.21           C
ATOM    514  CD  PRO A  68      44.208  54.743  52.763  1.00 94.21           C
ATOM    515  CB  PRO A  68      42.422  53.483  51.741  1.00 94.21           C
ATOM    516  CG  PRO A  68      42.844  54.922  52.081  1.00 94.21           C
ATOM    517  C   PRO A  68      43.958  52.179  50.214  1.00 94.21           C
ATOM    518  O   PRO A  68      43.250  51.243  49.840  1.00 94.21           O
ATOM    519  N   THR A  69      44.885  52.752  49.423  1.00139.85           N
ATOM    520  CA  THR A  69      45.062  52.238  48.095  1.00139.85           C
ATOM    521  CB  THR A  69      45.423  53.300  47.080  1.00139.85           C
ATOM    522  OG1 THR A  69      45.593  52.717  45.797  1.00139.85           O
ATOM    523  CG2 THR A  69      46.688  54.058  47.517  1.00139.85           C
ATOM    524  C   THR A  69      46.124  51.176  48.138  1.00139.85           C
ATOM    525  O   THR A  69      47.319  51.460  48.082  1.00139.85           O
ATOM    526  N   THR A  70      45.686  49.900  48.232  1.00158.52           N
ATOM    527  CA  THR A  70      46.545  48.743  48.322  1.00158.52           C
ATOM    528  CB  THR A  70      46.534  48.129  49.692  1.00158.52           C
ATOM    529  OG1 THR A  70      45.257  47.576  49.965  1.00158.52           O
ATOM    530  CG2 THR A  70      46.865  49.208  50.735  1.00158.52           C
ATOM    531  C   THR A  70      45.972  47.737  47.341  1.00158.52           C
ATOM    532  O   THR A  70      45.121  48.157  46.560  1.00158.52           O
ATOM    533  N   PRO A  71      46.310  46.451  47.262  1.00105.17           N
ATOM    534  CA  PRO A  71      47.305  45.762  48.050  1.00105.17           C
ATOM    535  CD  PRO A  71      45.367  45.517  46.663  1.00105.17           C
ATOM    536  CB  PRO A  71      47.199  44.282  47.675  1.00105.17           C
ATOM    537  CG  PRO A  71      45.739  44.127  47.208  1.00105.17           C
ATOM    538  C   PRO A  71      48.692  46.322  47.954  1.00105.17           C
ATOM    539  O   PRO A  71      49.138  46.925  48.921  1.00105.17           O
ATOM    540  N   LYS A  72      49.374  46.182  46.799  1.00135.28           N
ATOM    541  CA  LYS A  72      50.685  46.748  46.599  1.00135.28           C
ATOM    542  CB  LYS A  72      50.644  48.272  46.383  1.00135.28           C
ATOM    543  CG  LYS A  72      49.791  48.687  45.180  1.00135.28           C
ATOM    544  CD  LYS A  72      49.435  50.175  45.155  1.00135.28           C
ATOM    545  CE  LYS A  72      50.553  51.056  44.598  1.00135.28           C
ATOM    546  NZ  LYS A  72      50.880  50.642  43.214  1.00135.28           N
ATOM    547  C   LYS A  72      51.607  46.479  47.759  1.00135.28           C
ATOM    548  O   LYS A  72      52.225  47.419  48.259  1.00135.28           O
ATOM    549  N   GLU A  73      51.774  45.200  48.178  1.00129.10           N
ATOM    550  CA  GLU A  73      52.590  44.893  49.322  1.00129.10           C
ATOM    551  CB  GLU A  73      54.100  45.077  49.100  1.00129.10           C
ATOM    552  CG  GLU A  73      54.808  43.844  48.525  1.00129.10           C
ATOM    553  CD  GLU A  73      54.297  43.567  47.119  1.00129.10           C
ATOM    554  OE1 GLU A  73      53.089  43.245  46.991  1.00129.10           O
ATOM    555  OE2 GLU A  73      55.107  43.670  46.158  1.00129.10           O
ATOM    556  C   GLU A  73      52.132  45.774  50.432  1.00129.10           C
ATOM    557  O   GLU A  73      52.928  46.403  51.128  1.00129.10           O
ATOM    558  N   ARG A  74      50.797  45.819  50.582  1.00210.33           N
ATOM    559  CA  ARG A  74      50.070  46.591  51.546  1.00210.33           C
ATOM    560  CB  ARG A  74      50.108  45.904  52.916  1.00210.33           C
ATOM    561  CG  ARG A  74      49.286  44.606  52.862  1.00210.33           C
ATOM    562  CD  ARG A  74      49.885  43.404  53.597  1.00210.33           C
ATOM    563  NE  ARG A  74      50.998  42.887  52.749  1.00210.33           N
ATOM    564  CZ  ARG A  74      52.232  43.445  52.883  1.00210.33           C
ATOM    565  NH1 ARG A  74      52.398  44.431  53.811  1.00210.33           N
ATOM    566  NH2 ARG A  74      53.276  43.035  52.101  1.00210.33           N
ATOM    567  C   ARG A  74      50.586  47.998  51.542  1.00210.33           C
ATOM    568  O   ARG A  74      51.060  48.485  52.568  1.00210.33           O
ATOM    569  N   ILE A  75      50.422  48.680  50.373  1.00224.52           N
ATOM    570  CA  ILE A  75      50.948  49.975  50.008  1.00224.52           C
ATOM    571  CB  ILE A  75      50.024  51.114  50.375  1.00224.52           C
ATOM    572  CG2 ILE A  75      49.715  51.078  51.882  1.00224.52           C
ATOM    573  CG1 ILE A  75      50.590  52.443  49.857  1.00224.52           C
ATOM    574  CD1 ILE A  75      50.595  52.545  48.333  1.00224.52           C
ATOM    575  C   ILE A  75      52.263  50.036  50.696  1.00224.52           C
ATOM    576  O   ILE A  75      52.396  50.533  51.810  1.00224.52           O
ATOM    577  N   LEU A  76      53.293  49.641  49.939  1.00300.92           N
ATOM    578  CA  LEU A  76      54.466  49.138  50.558  1.00300.92           C
ATOM    579  CB  LEU A  76      55.487  48.604  49.553  1.00300.92           C
ATOM    580  CG  LEU A  76      56.479  47.666  50.241  1.00300.92           C
ATOM    581  CD1 LEU A  76      57.460  48.455  51.096  1.00300.92           C
ATOM    582  CD2 LEU A  76      55.757  46.566  51.030  1.00300.92           C
ATOM    583  C   LEU A  76      55.085  50.023  51.582  1.00300.92           C
ATOM    584  O   LEU A  76      56.006  50.787  51.292  1.00300.92           O
ATOM    585  N   PHE A  77      54.772  49.635  52.837  1.00214.25           N
ATOM    586  CA  PHE A  77      55.039  50.200  54.134  1.00214.25           C
ATOM    587  CB  PHE A  77      54.246  49.585  55.300  1.00214.25           C
ATOM    588  CG  PHE A  77      52.824  50.035  55.192  1.00214.25           C
ATOM    589  CD1 PHE A  77      52.517  51.375  55.098  1.00214.25           C
ATOM    590  CD2 PHE A  77      51.793  49.126  55.131  1.00214.25           C
ATOM    591  CE1 PHE A  77      51.212  51.802  54.997  1.00214.25           C
ATOM    592  CE2 PHE A  77      50.485  49.546  55.034  1.00214.25           C
ATOM    593  CZ  PHE A  77      50.189  50.886  54.966  1.00214.25           C
ATOM    594  C   PHE A  77      56.492  50.183  54.503  1.00214.25           C
ATOM    595  O   PHE A  77      56.846  50.666  55.576  1.00214.25           O
ATOM    596  N   PHE A  78      57.334  49.486  53.722  1.00196.65           N
ATOM    597  CA  PHE A  78      58.771  49.569  53.820  1.00196.65           C
ATOM    598  CB  PHE A  78      59.268  50.937  54.358  1.00196.65           C
ATOM    599  CG  PHE A  78      58.993  52.164  53.551  1.00196.65           C
ATOM    600  CD1 PHE A  78      57.747  52.482  53.061  1.00196.65           C
ATOM    601  CD2 PHE A  78      60.009  53.072  53.381  1.00196.65           C
ATOM    602  CE1 PHE A  78      57.554  53.649  52.353  1.00196.65           C
ATOM    603  CE2 PHE A  78      59.827  54.238  52.680  1.00196.65           C
ATOM    604  CZ  PHE A  78      58.593  54.526  52.153  1.00196.65           C
ATOM    605  C   PHE A  78      59.409  48.689  54.847  1.00196.65           C
ATOM    606  O   PHE A  78      60.563  48.324  54.623  1.00196.65           O
ATOM    607  N   GLY A  79      58.698  48.142  55.852  1.00 87.58           N
ATOM    608  CA  GLY A  79      59.474  47.628  56.956  1.00 87.58           C
ATOM    609  C   GLY A  79      59.390  48.679  58.019  1.00 87.58           C
ATOM    610  O   GLY A  79      60.167  49.631  58.081  1.00 87.58           O
ATOM    611  N   SER A  80      58.379  48.495  58.884  1.00 74.39           N
ATOM    612  CA  SER A  80      57.931  49.394  59.904  1.00 74.39           C
ATOM    613  CB  SER A  80      56.717  48.830  60.661  1.00 74.39           C
ATOM    614  OG  SER A  80      55.633  48.626  59.766  1.00 74.39           O
ATOM    615  C   SER A  80      59.009  49.684  60.910  1.00 74.39           C
ATOM    616  O   SER A  80      58.824  50.532  61.785  1.00 74.39           O
ATOM    617  N   SER A  81      60.162  49.002  60.852  1.00 51.37           N
ATOM    618  CA  SER A  81      61.168  49.295  61.841  1.00 51.37           C
ATOM    619  CB  SER A  81      62.442  48.442  61.691  1.00 51.37           C
ATOM    620  OG  SER A  81      62.167  47.079  61.983  1.00 51.37           O
ATOM    621  C   SER A  81      61.552  50.755  61.779  1.00 51.37           C
ATOM    622  O   SER A  81      61.569  51.418  62.817  1.00 51.37           O
ATOM    623  N   PRO A  82      61.835  51.321  60.636  1.00 85.79           N
ATOM    624  CA  PRO A  82      62.178  52.717  60.606  1.00 85.79           C
ATOM    625  CD  PRO A  82      62.487  50.586  59.561  1.00 85.79           C
ATOM    626  CB  PRO A  82      62.715  52.982  59.205  1.00 85.79           C
ATOM    627  CG  PRO A  82      63.323  51.627  58.799  1.00 85.79           C
ATOM    628  C   PRO A  82      61.058  53.617  61.032  1.00 85.79           C
ATOM    629  O   PRO A  82      61.340  54.732  61.470  1.00 85.79           O
ATOM    630  N   SER A  83      59.788  53.191  60.888  1.00 93.68           N
ATOM    631  CA  SER A  83      58.736  54.057  61.328  1.00 93.68           C
ATOM    632  CB  SER A  83      57.326  53.564  60.941  1.00 93.68           C
ATOM    633  OG  SER A  83      57.010  52.344  61.592  1.00 93.68           O
ATOM    634  C   SER A  83      58.846  54.159  62.822  1.00 93.68           C
ATOM    635  O   SER A  83      58.698  55.236  63.398  1.00 93.68           O
ATOM    636  N   SER A  84      59.150  53.023  63.482  1.00 87.57           N
ATOM    637  CA  SER A  84      59.255  52.961  64.915  1.00 87.57           C
ATOM    638  CB  SER A  84      59.555  51.539  65.416  1.00 87.57           C
ATOM    639  OG  SER A  84      58.517  50.657  65.021  1.00 87.57           O
ATOM    640  C   SER A  84      60.398  53.822  65.354  1.00 87.57           C
ATOM    641  O   SER A  84      60.313  54.542  66.347  1.00 87.57           O
ATOM    642  N   GLN A  85      61.506  53.784  64.596  1.00 60.29           N
ATOM    643  CA  GLN A  85      62.662  54.545  64.961  1.00 60.29           C
ATOM    644  CB  GLN A  85      63.798  54.406  63.931  1.00 60.29           C
ATOM    645  CG  GLN A  85      64.371  52.988  63.794  1.00 60.29           C
ATOM    646  CD  GLN A  85      65.502  52.780  64.793  1.00 60.29           C
ATOM    647  OE1 GLN A  85      65.392  53.066  65.984  1.00 60.29           O
ATOM    648  NE2 GLN A  85      66.640  52.251  64.275  1.00 60.29           N
ATOM    649  C   GLN A  85      62.265  55.989  64.979  1.00 60.29           C
ATOM    650  O   GLN A  85      62.646  56.733  65.882  1.00 60.29           O
ATOM    651  N   LEU A  86      61.468  56.417  63.982  1.00 71.16           N
ATOM    652  CA  LEU A  86      61.055  57.787  63.869  1.00 71.16           C
ATOM    653  CB  LEU A  86      60.221  58.036  62.602  1.00 71.16           C
ATOM    654  CG  LEU A  86      59.716  59.483  62.455  1.00 71.16           C
ATOM    655  CD1 LEU A  86      60.882  60.472  62.363  1.00 71.16           C
ATOM    656  CD2 LEU A  86      58.740  59.615  61.277  1.00 71.16           C
ATOM    657  C   LEU A  86      60.198  58.153  65.037  1.00 71.16           C
ATOM    658  O   LEU A  86      60.273  59.273  65.544  1.00 71.16           O
ATOM    659  N   SER A  87      59.319  57.231  65.466  1.00 95.83           N
ATOM    660  CA  SER A  87      58.471  57.524  66.582  1.00 95.83           C
ATOM    661  CB  SER A  87      57.304  56.531  66.729  1.00 95.83           C
ATOM    662  OG  SER A  87      57.793  55.207  66.857  1.00 95.83           O
ATOM    663  C   SER A  87      59.294  57.555  67.839  1.00 95.83           C
ATOM    664  O   SER A  87      58.902  58.187  68.818  1.00 95.83           O
ATOM    665  N   SER A  88      60.433  56.832  67.866  1.00100.12           N
ATOM    666  CA  SER A  88      61.313  56.825  69.006  1.00100.12           C
ATOM    667  CB  SER A  88      62.443  55.793  68.859  1.00100.12           C
ATOM    668  OG  SER A  88      61.917  54.502  68.594  1.00100.12           O
ATOM    669  C   SER A  88      61.997  58.150  69.139  1.00100.12           C
ATOM    670  O   SER A  88      61.797  58.863  70.120  1.00100.12           O
ATOM    671  N   THR A  89      62.830  58.518  68.139  1.00126.29           N
ATOM    672  CA  THR A  89      63.576  59.742  68.234  1.00126.29           C
ATOM    673  CB  THR A  89      65.066  59.548  68.274  1.00126.29           C
ATOM    674  OG1 THR A  89      65.513  58.965  67.061  1.00126.29           O
ATOM    675  CG2 THR A  89      65.427  58.631  69.453  1.00126.29           C
ATOM    676  C   THR A  89      63.289  60.584  67.027  1.00126.29           C
ATOM    677  O   THR A  89      63.190  60.088  65.905  1.00126.29           O
ATOM    678  N   VAL A  90      63.173  61.905  67.265  1.00132.61           N
ATOM    679  CA  VAL A  90      62.901  62.920  66.287  1.00132.61           C
ATOM    680  CB  VAL A  90      62.681  64.280  66.891  1.00132.61           C
ATOM    681  CG1 VAL A  90      63.965  64.739  67.601  1.00132.61           C
ATOM    682  CG2 VAL A  90      62.211  65.237  65.783  1.00132.61           C
ATOM    683  C   VAL A  90      64.057  63.000  65.336  1.00132.61           C
ATOM    684  O   VAL A  90      63.881  63.398  64.187  1.00132.61           O
ATOM    685  N   ARG A  91      65.289  62.702  65.803  1.00187.08           N
ATOM    686  CA  ARG A  91      66.366  62.620  64.856  1.00187.08           C
ATOM    687  CB  ARG A  91      67.776  62.769  65.456  1.00187.08           C
ATOM    688  CG  ARG A  91      68.201  64.240  65.462  1.00187.08           C
ATOM    689  CD  ARG A  91      67.210  65.164  66.171  1.00187.08           C
ATOM    690  NE  ARG A  91      67.460  66.549  65.677  1.00187.08           N
ATOM    691  CZ  ARG A  91      66.848  67.001  64.539  1.00187.08           C
ATOM    692  NH1 ARG A  91      65.973  66.206  63.857  1.00187.08           N
ATOM    693  NH2 ARG A  91      67.108  68.262  64.085  1.00187.08           N
ATOM    694  C   ARG A  91      66.170  61.283  64.245  1.00187.08           C
ATOM    695  O   ARG A  91      66.182  60.276  64.947  1.00187.08           O
ATOM    696  N   THR A  92      66.045  61.239  62.907  1.00111.80           N
ATOM    697  CA  THR A  92      65.435  60.075  62.338  1.00111.80           C
ATOM    698  CB  THR A  92      64.535  60.409  61.170  1.00111.80           C
ATOM    699  OG1 THR A  92      63.496  61.281  61.588  1.00111.80           O
ATOM    700  CG2 THR A  92      63.919  59.127  60.589  1.00111.80           C
ATOM    701  C   THR A  92      66.369  59.008  61.903  1.00111.80           C
ATOM    702  O   THR A  92      67.429  59.277  61.340  1.00111.80           O
ATOM    703  N   THR A  93      65.866  57.764  62.114  1.00140.19           N
ATOM    704  CA  THR A  93      66.401  56.474  61.768  1.00140.19           C
ATOM    705  CB  THR A  93      66.168  56.118  60.331  1.00140.19           C
ATOM    706  OG1 THR A  93      66.782  57.077  59.482  1.00140.19           O
ATOM    707  CG2 THR A  93      64.654  56.083  60.074  1.00140.19           C
ATOM    708  C   THR A  93      67.850  56.295  62.075  1.00140.19           C
ATOM    709  O   THR A  93      68.672  57.180  61.883  1.00140.19           O
ATOM    710  N   THR A  94      68.201  55.146  62.679  1.00133.52           N
ATOM    711  CA  THR A  94      69.594  54.906  62.910  1.00133.52           C
ATOM    712  CB  THR A  94      69.883  53.557  63.481  1.00133.52           C
ATOM    713  OG1 THR A  94      71.260  53.452  63.807  1.00133.52           O
ATOM    714  CG2 THR A  94      69.498  52.504  62.430  1.00133.52           C
ATOM    715  C   THR A  94      70.292  54.983  61.586  1.00133.52           C
ATOM    716  O   THR A  94      69.715  54.643  60.552  1.00133.52           O
ATOM    717  N   SER A  95      71.557  55.462  61.588  1.00 53.66           N
ATOM    718  CA  SER A  95      72.280  55.546  60.355  1.00 53.66           C
ATOM    719  CB  SER A  95      73.452  56.547  60.395  1.00 53.66           C
ATOM    720  OG  SER A  95      74.120  56.581  59.143  1.00 53.66           O
ATOM    721  C   SER A  95      72.837  54.186  60.139  1.00 53.66           C
ATOM    722  O   SER A  95      73.889  53.830  60.668  1.00 53.66           O
ATOM    723  N   SER A  96      72.116  53.400  59.323  1.00 62.25           N
ATOM    724  CA  SER A  96      72.447  52.032  59.089  1.00 62.25           C
ATOM    725  CB  SER A  96      71.940  51.146  60.251  1.00 62.25           C
ATOM    726  OG  SER A  96      72.241  49.775  60.050  1.00 62.25           O
ATOM    727  C   SER A  96      71.693  51.674  57.858  1.00 62.25           C
ATOM    728  O   SER A  96      70.967  52.517  57.318  1.00 62.25           O
ATOM    729  N   PRO A  97      71.830  50.476  57.371  1.00 90.72           N
ATOM    730  CA  PRO A  97      71.023  50.122  56.250  1.00 90.72           C
ATOM    731  CD  PRO A  97      73.116  49.793  57.335  1.00 90.72           C
ATOM    732  CB  PRO A  97      71.545  48.766  55.780  1.00 90.72           C
ATOM    733  CG  PRO A  97      73.043  48.837  56.131  1.00 90.72           C
ATOM    734  C   PRO A  97      69.637  50.147  56.778  1.00 90.72           C
ATOM    735  O   PRO A  97      69.454  50.041  57.990  1.00 90.72           O
ATOM    736  N   TRP A  98      68.652  50.286  55.885  1.00 98.70           N
ATOM    737  CA  TRP A  98      67.305  50.501  56.301  1.00 98.70           C
ATOM    738  CB  TRP A  98      66.359  50.667  55.102  1.00 98.70           C
ATOM    739  CG  TRP A  98      64.988  51.198  55.441  1.00 98.70           C
ATOM    740  CD2 TRP A  98      64.738  52.588  55.708  1.00 98.70           C
ATOM    741  CD1 TRP A  98      63.784  50.560  55.554  1.00 98.70           C
ATOM    742  NE1 TRP A  98      62.798  51.471  55.851  1.00 98.70           N
ATOM    743  CE2 TRP A  98      63.373  52.723  55.953  1.00 98.70           C
ATOM    744  CE3 TRP A  98      65.582  53.663  55.750  1.00 98.70           C
ATOM    745  CZ2 TRP A  98      62.831  53.944  56.241  1.00 98.70           C
ATOM    746  CZ3 TRP A  98      65.031  54.894  56.035  1.00 98.70           C
ATOM    747  CH2 TRP A  98      63.680  55.031  56.275  1.00 98.70           C
ATOM    748  C   TRP A  98      66.887  49.328  57.123  1.00 98.70           C
ATOM    749  O   TRP A  98      66.098  49.471  58.057  1.00 98.70           O
ATOM    750  N   ASN A  99      67.409  48.128  56.798  1.00217.35           N
ATOM    751  CA  ASN A  99      66.996  46.960  57.519  1.00217.35           C
ATOM    752  CB  ASN A  99      67.362  45.639  56.825  1.00217.35           C
ATOM    753  CG  ASN A  99      66.644  45.591  55.489  1.00217.35           C
ATOM    754  OD1 ASN A  99      66.340  46.636  54.916  1.00217.35           O
ATOM    755  ND2 ASN A  99      66.362  44.361  54.983  1.00217.35           N
ATOM    756  C   ASN A  99      67.665  46.928  58.848  1.00217.35           C
ATOM    757  O   ASN A  99      68.822  46.529  58.968  1.00217.35           O
ATOM    758  N   LEU A 100      66.931  47.350  59.892  1.00151.27           N
ATOM    759  CA  LEU A 100      67.451  47.249  61.216  1.00151.27           C
ATOM    760  CB  LEU A 100      66.647  48.007  62.285  1.00151.27           C
ATOM    761  CG  LEU A 100      66.930  49.520  62.297  1.00151.27           C
ATOM    762  CD1 LEU A 100      68.407  49.777  62.629  1.00151.27           C
ATOM    763  CD2 LEU A 100      66.471  50.220  61.010  1.00151.27           C
ATOM    764  C   LEU A 100      67.403  45.770  61.563  1.00151.27           C
ATOM    765  O   LEU A 100      68.481  45.200  61.881  1.00151.27           O
ATOM    766  OXT LEU A 100      66.289  45.184  61.512  1.00151.27           O
TER
END
