# Supplementary material for: Effective Identification of Bacterial Type III Secretion Signals Using Joint Element Features
Source: PLoS One. 2013 Apr 4;8(4):e59754. doi: 10.1371/journal.pone.0059754 (PMC3617162; doi:10.1371/journal.pone.0059754)
Supplement: Zip file S1 — Predicted 3D structure of T3S and non-T3S signal sequences. (ZIP) [file pone.0059754.s017.zip › Supplemental_Zip_FileS1.Predicted_structure/Pos/model149.pdb]

HEADER protein
METHOD
METHOD    The models are generated by I-TASSER which combines the
METHOD    methods of threading, ab initio modeling and structural
METHOD    refinement. The procedure is fully automated.
METHOD
METHOD    Please cite following articles when you use the I-TASSER server:
METHOD 1. Ambrish Roy, Alper Kucukural, Yang Zhang. I-TASSER: a unified
METHOD    platform for automated protein structure and function prediction.
METHOD    Nature Protocols, vol 5, 725-738 (2010). 
METHOD 2. Yang Zhang. I-TASSER server for protein 3D structure prediction.
METHOD    BMC Bioinformatics, vol 9, 40 (2008).
METHOD
MODEL  1
REMARK PARENT N/A
ATOM      1  N   LYS A   1      63.848  54.076  43.030  1.00102.73           N
ATOM      2  CA  LYS A   1      63.205  53.941  41.707  1.00102.73           C
ATOM      3  CB  LYS A   1      63.550  52.575  41.093  1.00102.73           C
ATOM      4  CG  LYS A   1      65.047  52.417  40.825  1.00102.73           C
ATOM      5  CD  LYS A   1      65.468  50.978  40.535  1.00102.73           C
ATOM      6  CE  LYS A   1      65.739  50.721  39.055  1.00102.73           C
ATOM      7  NZ  LYS A   1      64.503  50.939  38.269  1.00102.73           N
ATOM      8  C   LYS A   1      61.720  54.059  41.822  1.00102.73           C
ATOM      9  O   LYS A   1      61.193  54.479  42.851  1.00102.73           O
ATOM     10  N   ILE A   2      61.022  53.686  40.734  1.00145.56           N
ATOM     11  CA  ILE A   2      59.592  53.734  40.650  1.00145.56           C
ATOM     12  CB  ILE A   2      59.105  54.601  39.518  1.00145.56           C
ATOM     13  CG2 ILE A   2      59.694  54.021  38.222  1.00145.56           C
ATOM     14  CG1 ILE A   2      57.570  54.719  39.488  1.00145.56           C
ATOM     15  CD1 ILE A   2      57.055  55.691  38.422  1.00145.56           C
ATOM     16  C   ILE A   2      59.149  52.360  40.289  1.00145.56           C
ATOM     17  O   ILE A   2      59.943  51.519  39.870  1.00145.56           O
ATOM     18  N   THR A   3      57.852  52.095  40.505  1.00136.25           N
ATOM     19  CA  THR A   3      57.252  50.849  40.131  1.00136.25           C
ATOM     20  CB  THR A   3      56.737  50.079  41.311  1.00136.25           C
ATOM     21  OG1 THR A   3      56.460  48.731  40.967  1.00136.25           O
ATOM     22  CG2 THR A   3      55.450  50.768  41.784  1.00136.25           C
ATOM     23  C   THR A   3      56.049  51.260  39.342  1.00136.25           C
ATOM     24  O   THR A   3      55.655  52.423  39.404  1.00136.25           O
ATOM     25  N   SER A   4      55.439  50.350  38.551  1.00 88.00           N
ATOM     26  CA  SER A   4      54.294  50.800  37.816  1.00 88.00           C
ATOM     27  CB  SER A   4      54.635  51.242  36.380  1.00 88.00           C
ATOM     28  OG  SER A   4      55.616  52.266  36.390  1.00 88.00           O
ATOM     29  C   SER A   4      53.290  49.697  37.652  1.00 88.00           C
ATOM     30  O   SER A   4      53.653  48.609  37.215  1.00 88.00           O
ATOM     31  N   THR A   5      52.041  49.960  38.113  1.00194.07           N
ATOM     32  CA  THR A   5      50.772  49.278  37.937  1.00194.07           C
ATOM     33  CB  THR A   5      50.146  49.460  36.571  1.00194.07           C
ATOM     34  OG1 THR A   5      48.835  48.924  36.574  1.00194.07           O
ATOM     35  CG2 THR A   5      51.000  48.790  35.479  1.00194.07           C
ATOM     36  C   THR A   5      50.798  47.815  38.294  1.00194.07           C
ATOM     37  O   THR A   5      50.105  47.378  39.212  1.00194.07           O
ATOM     38  N   ILE A   6      51.642  47.034  37.589  1.00117.75           N
ATOM     39  CA  ILE A   6      51.865  45.645  37.827  1.00117.75           C
ATOM     40  CB  ILE A   6      52.058  44.831  36.562  1.00117.75           C
ATOM     41  CG2 ILE A   6      53.139  45.473  35.676  1.00117.75           C
ATOM     42  CG1 ILE A   6      52.293  43.351  36.897  1.00117.75           C
ATOM     43  CD1 ILE A   6      52.352  42.458  35.656  1.00117.75           C
ATOM     44  C   ILE A   6      53.114  45.659  38.640  1.00117.75           C
ATOM     45  O   ILE A   6      54.246  45.572  38.169  1.00117.75           O
ATOM     46  N   ILE A   7      52.847  45.653  39.942  1.00275.30           N
ATOM     47  CA  ILE A   7      53.628  45.921  41.101  1.00275.30           C
ATOM     48  CB  ILE A   7      52.740  45.732  42.292  1.00275.30           C
ATOM     49  CG2 ILE A   7      53.522  46.051  43.555  1.00275.30           C
ATOM     50  CG1 ILE A   7      51.491  46.618  42.154  1.00275.30           C
ATOM     51  CD1 ILE A   7      51.790  48.115  42.068  1.00275.30           C
ATOM     52  C   ILE A   7      54.871  45.079  41.238  1.00275.30           C
ATOM     53  O   ILE A   7      55.721  45.420  42.060  1.00275.30           O
ATOM     54  N   GLN A   8      54.945  43.897  40.593  1.00152.99           N
ATOM     55  CA  GLN A   8      56.134  43.067  40.658  1.00152.99           C
ATOM     56  CB  GLN A   8      57.493  43.799  40.762  1.00152.99           C
ATOM     57  CG  GLN A   8      58.068  44.254  39.416  1.00152.99           C
ATOM     58  CD  GLN A   8      57.288  45.447  38.886  1.00152.99           C
ATOM     59  OE1 GLN A   8      57.017  46.405  39.609  1.00152.99           O
ATOM     60  NE2 GLN A   8      56.918  45.389  37.579  1.00152.99           N
ATOM     61  C   GLN A   8      55.978  42.130  41.804  1.00152.99           C
ATOM     62  O   GLN A   8      54.854  41.842  42.204  1.00152.99           O
ATOM     63  N   THR A   9      57.100  41.599  42.348  1.00 59.16           N
ATOM     64  CA  THR A   9      57.030  40.676  43.452  1.00 59.16           C
ATOM     65  CB  THR A   9      58.386  40.329  44.002  1.00 59.16           C
ATOM     66  OG1 THR A   9      59.195  39.766  42.982  1.00 59.16           O
ATOM     67  CG2 THR A   9      58.216  39.319  45.148  1.00 59.16           C
ATOM     68  C   THR A   9      56.227  41.347  44.530  1.00 59.16           C
ATOM     69  O   THR A   9      56.676  42.269  45.212  1.00 59.16           O
ATOM     70  N   PRO A  10      55.030  40.844  44.664  1.00102.74           N
ATOM     71  CA  PRO A  10      53.959  41.394  45.458  1.00102.74           C
ATOM     72  CD  PRO A  10      54.632  39.640  43.952  1.00102.74           C
ATOM     73  CB  PRO A  10      52.696  40.739  44.899  1.00102.74           C
ATOM     74  CG  PRO A  10      53.192  39.366  44.410  1.00102.74           C
ATOM     75  C   PRO A  10      53.976  41.227  46.943  1.00102.74           C
ATOM     76  O   PRO A  10      54.705  40.390  47.478  1.00102.74           O
ATOM     77  N   PHE A  11      53.161  42.072  47.619  1.00101.11           N
ATOM     78  CA  PHE A  11      52.822  41.887  48.997  1.00101.11           C
ATOM     79  CB  PHE A  11      53.524  42.810  50.029  1.00101.11           C
ATOM     80  CG  PHE A  11      53.215  44.258  49.838  1.00101.11           C
ATOM     81  CD1 PHE A  11      53.882  44.987  48.884  1.00101.11           C
ATOM     82  CD2 PHE A  11      52.295  44.905  50.638  1.00101.11           C
ATOM     83  CE1 PHE A  11      53.617  46.324  48.699  1.00101.11           C
ATOM     84  CE2 PHE A  11      52.027  46.243  50.459  1.00101.11           C
ATOM     85  CZ  PHE A  11      52.689  46.956  49.488  1.00101.11           C
ATOM     86  C   PHE A  11      51.331  42.054  49.058  1.00101.11           C
ATOM     87  O   PHE A  11      50.711  42.689  48.208  1.00101.11           O
ATOM     88  N   PRO A  12      50.776  41.483  50.083  1.00142.52           N
ATOM     89  CA  PRO A  12      49.347  41.393  50.273  1.00142.52           C
ATOM     90  CD  PRO A  12      51.447  40.318  50.637  1.00142.52           C
ATOM     91  CB  PRO A  12      49.130  40.326  51.343  1.00142.52           C
ATOM     92  CG  PRO A  12      50.338  39.395  51.164  1.00142.52           C
ATOM     93  C   PRO A  12      48.574  42.654  50.541  1.00142.52           C
ATOM     94  O   PRO A  12      47.592  42.561  51.279  1.00142.52           O
ATOM     95  N   PHE A  13      49.059  43.860  50.175  1.00124.93           N
ATOM     96  CA  PHE A  13      48.082  44.921  50.240  1.00124.93           C
ATOM     97  CB  PHE A  13      48.690  46.329  50.080  1.00124.93           C
ATOM     98  CG  PHE A  13      47.582  47.294  49.790  1.00124.93           C
ATOM     99  CD1 PHE A  13      46.671  47.650  50.755  1.00124.93           C
ATOM    100  CD2 PHE A  13      47.461  47.866  48.541  1.00124.93           C
ATOM    101  CE1 PHE A  13      45.657  48.538  50.472  1.00124.93           C
ATOM    102  CE2 PHE A  13      46.451  48.754  48.250  1.00124.93           C
ATOM    103  CZ  PHE A  13      45.540  49.092  49.220  1.00124.93           C
ATOM    104  C   PHE A  13      47.046  44.741  49.142  1.00124.93           C
ATOM    105  O   PHE A  13      45.894  44.400  49.407  1.00124.93           O
ATOM    106  N   GLU A  14      47.470  44.890  47.859  1.00195.07           N
ATOM    107  CA  GLU A  14      46.649  44.754  46.669  1.00195.07           C
ATOM    108  CB  GLU A  14      45.452  45.726  46.581  1.00195.07           C
ATOM    109  CG  GLU A  14      44.550  45.491  45.358  1.00195.07           C
ATOM    110  CD  GLU A  14      45.045  46.327  44.180  1.00195.07           C
ATOM    111  OE1 GLU A  14      45.961  47.163  44.402  1.00195.07           O
ATOM    112  OE2 GLU A  14      44.513  46.154  43.051  1.00195.07           O
ATOM    113  C   GLU A  14      47.558  45.093  45.513  1.00195.07           C
ATOM    114  O   GLU A  14      48.448  45.922  45.684  1.00195.07           O
ATOM    115  N   ASN A  15      47.398  44.498  44.302  1.00190.59           N
ATOM    116  CA  ASN A  15      48.394  44.877  43.334  1.00190.59           C
ATOM    117  CB  ASN A  15      49.507  43.818  43.129  1.00190.59           C
ATOM    118  CG  ASN A  15      48.935  42.503  42.614  1.00190.59           C
ATOM    119  OD1 ASN A  15      48.084  41.867  43.235  1.00190.59           O
ATOM    120  ND2 ASN A  15      49.424  42.081  41.417  1.00190.59           N
ATOM    121  C   ASN A  15      47.857  45.268  41.981  1.00190.59           C
ATOM    122  O   ASN A  15      47.823  44.455  41.060  1.00190.59           O
ATOM    123  N   ASN A  16      47.497  46.559  41.792  1.00191.10           N
ATOM    124  CA  ASN A  16      47.009  46.961  40.500  1.00191.10           C
ATOM    125  CB  ASN A  16      45.710  46.243  40.142  1.00191.10           C
ATOM    126  CG  ASN A  16      45.578  46.224  38.637  1.00191.10           C
ATOM    127  OD1 ASN A  16      46.263  46.922  37.889  1.00191.10           O
ATOM    128  ND2 ASN A  16      44.640  45.361  38.170  1.00191.10           N
ATOM    129  C   ASN A  16      46.706  48.434  40.542  1.00191.10           C
ATOM    130  O   ASN A  16      47.214  49.169  41.387  1.00191.10           O
ATOM    131  N   ASN A  17      45.903  48.908  39.560  1.00223.30           N
ATOM    132  CA  ASN A  17      45.349  50.236  39.509  1.00223.30           C
ATOM    133  CB  ASN A  17      44.191  50.464  40.492  1.00223.30           C
ATOM    134  CG  ASN A  17      42.953  50.001  39.755  1.00223.30           C
ATOM    135  OD1 ASN A  17      42.658  50.548  38.694  1.00223.30           O
ATOM    136  ND2 ASN A  17      42.229  48.987  40.300  1.00223.30           N
ATOM    137  C   ASN A  17      46.331  51.359  39.659  1.00223.30           C
ATOM    138  O   ASN A  17      47.530  51.209  39.445  1.00223.30           O
ATOM    139  N   SER A  18      45.761  52.546  39.958  1.00106.71           N
ATOM    140  CA  SER A  18      46.374  53.839  40.162  1.00106.71           C
ATOM    141  CB  SER A  18      47.600  53.818  41.093  1.00106.71           C
ATOM    142  OG  SER A  18      48.728  53.276  40.421  1.00106.71           O
ATOM    143  C   SER A  18      46.791  54.407  38.837  1.00106.71           C
ATOM    144  O   SER A  18      46.889  55.622  38.668  1.00106.71           O
ATOM    145  N   HIS A  19      46.986  53.528  37.841  1.00 91.90           N
ATOM    146  CA  HIS A  19      47.294  53.897  36.490  1.00 91.90           C
ATOM    147  ND1 HIS A  19      44.689  52.448  35.564  1.00 91.90           N
ATOM    148  CG  HIS A  19      44.844  53.748  36.001  1.00 91.90           C
ATOM    149  CB  HIS A  19      46.092  54.565  35.799  1.00 91.90           C
ATOM    150  NE2 HIS A  19      42.804  52.997  36.611  1.00 91.90           N
ATOM    151  CD2 HIS A  19      43.681  54.063  36.635  1.00 91.90           C
ATOM    152  CE1 HIS A  19      43.453  52.047  35.957  1.00 91.90           C
ATOM    153  C   HIS A  19      48.512  54.781  36.436  1.00 91.90           C
ATOM    154  O   HIS A  19      48.638  55.608  35.535  1.00 91.90           O
ATOM    155  N   ALA A  20      49.458  54.603  37.386  1.00 80.38           N
ATOM    156  CA  ALA A  20      50.698  55.335  37.418  1.00 80.38           C
ATOM    157  CB  ALA A  20      50.556  56.801  37.850  1.00 80.38           C
ATOM    158  C   ALA A  20      51.528  54.671  38.472  1.00 80.38           C
ATOM    159  O   ALA A  20      51.069  53.719  39.100  1.00 80.38           O
ATOM    160  N   GLY A  21      52.834  54.995  38.577  1.00 94.94           N
ATOM    161  CA  GLY A  21      53.476  54.454  39.746  1.00 94.94           C
ATOM    162  C   GLY A  21      53.221  55.334  40.938  1.00 94.94           C
ATOM    163  O   GLY A  21      52.444  55.026  41.840  1.00 94.94           O
ATOM    164  N   ILE A  22      53.835  56.534  40.876  1.00160.58           N
ATOM    165  CA  ILE A  22      53.813  57.581  41.861  1.00160.58           C
ATOM    166  CB  ILE A  22      54.587  57.274  43.113  1.00160.58           C
ATOM    167  CG2 ILE A  22      54.797  58.593  43.873  1.00160.58           C
ATOM    168  CG1 ILE A  22      53.884  56.192  43.951  1.00160.58           C
ATOM    169  CD1 ILE A  22      52.516  56.632  44.474  1.00160.58           C
ATOM    170  C   ILE A  22      54.518  58.701  41.182  1.00160.58           C
ATOM    171  O   ILE A  22      55.700  58.593  40.856  1.00160.58           O
ATOM    172  N   VAL A  23      53.768  59.785  40.934  1.00142.77           N
ATOM    173  CA  VAL A  23      54.197  60.966  40.256  1.00142.77           C
ATOM    174  CB  VAL A  23      55.329  60.797  39.279  1.00142.77           C
ATOM    175  CG1 VAL A  23      54.857  59.874  38.141  1.00142.77           C
ATOM    176  CG2 VAL A  23      55.762  62.189  38.783  1.00142.77           C
ATOM    177  C   VAL A  23      53.016  61.316  39.435  1.00142.77           C
ATOM    178  O   VAL A  23      52.191  60.461  39.114  1.00142.77           O
ATOM    179  N   THR A  24      52.946  62.590  39.052  1.00100.97           N
ATOM    180  CA  THR A  24      51.886  63.131  38.274  1.00100.97           C
ATOM    181  CB  THR A  24      51.459  62.237  37.149  1.00100.97           C
ATOM    182  OG1 THR A  24      52.565  61.948  36.307  1.00100.97           O
ATOM    183  CG2 THR A  24      50.371  62.970  36.345  1.00100.97           C
ATOM    184  C   THR A  24      50.701  63.347  39.161  1.00100.97           C
ATOM    185  O   THR A  24      49.874  64.186  38.816  1.00100.97           O
ATOM    186  N   GLU A  25      50.501  62.544  40.239  1.00152.25           N
ATOM    187  CA  GLU A  25      49.512  62.922  41.218  1.00152.25           C
ATOM    188  CB  GLU A  25      48.646  61.748  41.737  1.00152.25           C
ATOM    189  CG  GLU A  25      47.408  62.185  42.532  1.00152.25           C
ATOM    190  CD  GLU A  25      47.656  62.141  44.041  1.00152.25           C
ATOM    191  OE1 GLU A  25      48.656  61.518  44.488  1.00152.25           O
ATOM    192  OE2 GLU A  25      46.814  62.729  44.774  1.00152.25           O
ATOM    193  C   GLU A  25      50.108  63.669  42.397  1.00152.25           C
ATOM    194  O   GLU A  25      49.768  64.822  42.641  1.00152.25           O
ATOM    195  N   PRO A  26      51.046  63.045  43.106  1.00123.13           N
ATOM    196  CA  PRO A  26      51.609  63.565  44.331  1.00123.13           C
ATOM    197  CD  PRO A  26      51.444  61.668  42.867  1.00123.13           C
ATOM    198  CB  PRO A  26      52.166  62.345  45.074  1.00123.13           C
ATOM    199  CG  PRO A  26      52.499  61.357  43.940  1.00123.13           C
ATOM    200  C   PRO A  26      52.703  64.560  44.099  1.00123.13           C
ATOM    201  O   PRO A  26      53.494  64.349  43.182  1.00123.13           O
ATOM    202  N   ILE A  27      52.737  65.653  44.889  1.00175.07           N
ATOM    203  CA  ILE A  27      53.812  66.608  44.924  1.00175.07           C
ATOM    204  CB  ILE A  27      53.405  67.974  45.400  1.00175.07           C
ATOM    205  CG2 ILE A  27      52.860  67.890  46.823  1.00175.07           C
ATOM    206  CG1 ILE A  27      54.570  68.953  45.239  1.00175.07           C
ATOM    207  CD1 ILE A  27      54.145  70.409  45.408  1.00175.07           C
ATOM    208  C   ILE A  27      54.962  66.077  45.751  1.00175.07           C
ATOM    209  O   ILE A  27      56.118  66.432  45.532  1.00175.07           O
ATOM    210  N   LEU A  28      54.645  65.256  46.775  1.00 89.77           N
ATOM    211  CA  LEU A  28      55.556  64.616  47.694  1.00 89.77           C
ATOM    212  CB  LEU A  28      56.872  64.193  47.015  1.00 89.77           C
ATOM    213  CG  LEU A  28      57.795  63.364  47.926  1.00 89.77           C
ATOM    214  CD1 LEU A  28      57.137  62.023  48.289  1.00 89.77           C
ATOM    215  CD2 LEU A  28      59.190  63.184  47.308  1.00 89.77           C
ATOM    216  C   LEU A  28      55.885  65.526  48.852  1.00 89.77           C
ATOM    217  O   LEU A  28      56.121  65.043  49.958  1.00 89.77           O
ATOM    218  N   GLY A  29      55.879  66.860  48.653  1.00 47.95           N
ATOM    219  CA  GLY A  29      56.015  67.814  49.729  1.00 47.95           C
ATOM    220  C   GLY A  29      57.327  67.711  50.436  1.00 47.95           C
ATOM    221  O   GLY A  29      58.307  67.163  49.931  1.00 47.95           O
ATOM    222  N   LYS A  30      57.358  68.305  51.649  1.00170.44           N
ATOM    223  CA  LYS A  30      58.497  68.260  52.515  1.00170.44           C
ATOM    224  CB  LYS A  30      58.616  69.483  53.443  1.00170.44           C
ATOM    225  CG  LYS A  30      57.523  69.552  54.517  1.00170.44           C
ATOM    226  CD  LYS A  30      56.105  69.746  53.981  1.00170.44           C
ATOM    227  CE  LYS A  30      55.689  71.216  53.896  1.00170.44           C
ATOM    228  NZ  LYS A  30      54.261  71.317  53.523  1.00170.44           N
ATOM    229  C   LYS A  30      58.280  67.077  53.403  1.00170.44           C
ATOM    230  O   LYS A  30      57.148  66.786  53.784  1.00170.44           O
ATOM    231  N   LEU A  31      59.361  66.345  53.735  1.00 71.52           N
ATOM    232  CA  LEU A  31      59.245  65.232  54.632  1.00 71.52           C
ATOM    233  CB  LEU A  31      60.551  64.425  54.749  1.00 71.52           C
ATOM    234  CG  LEU A  31      60.507  63.216  55.706  1.00 71.52           C
ATOM    235  CD1 LEU A  31      59.633  62.073  55.157  1.00 71.52           C
ATOM    236  CD2 LEU A  31      61.930  62.776  56.090  1.00 71.52           C
ATOM    237  C   LEU A  31      58.962  65.808  55.982  1.00 71.52           C
ATOM    238  O   LEU A  31      59.708  66.660  56.466  1.00 71.52           O
ATOM    239  N   ILE A  32      57.835  65.398  56.595  1.00 72.91           N
ATOM    240  CA  ILE A  32      57.513  65.826  57.921  1.00 72.91           C
ATOM    241  CB  ILE A  32      56.068  65.672  58.288  1.00 72.91           C
ATOM    242  CG2 ILE A  32      55.278  66.585  57.333  1.00 72.91           C
ATOM    243  CG1 ILE A  32      55.605  64.211  58.279  1.00 72.91           C
ATOM    244  CD1 ILE A  32      54.239  64.044  58.936  1.00 72.91           C
ATOM    245  C   ILE A  32      58.398  65.113  58.887  1.00 72.91           C
ATOM    246  O   ILE A  32      58.842  65.695  59.869  1.00 72.91           O
ATOM    247  N   GLY A  33      58.670  63.813  58.666  1.00 38.59           N
ATOM    248  CA  GLY A  33      59.551  63.131  59.566  1.00 38.59           C
ATOM    249  C   GLY A  33      59.245  61.683  59.464  1.00 38.59           C
ATOM    250  O   GLY A  33      58.278  61.278  58.821  1.00 38.59           O
ATOM    251  N   GLN A  34      60.089  60.849  60.086  1.00123.58           N
ATOM    252  CA  GLN A  34      59.770  59.463  60.054  1.00123.58           C
ATOM    253  CB  GLN A  34      60.545  58.677  58.986  1.00123.58           C
ATOM    254  CG  GLN A  34      62.060  58.785  59.077  1.00123.58           C
ATOM    255  CD  GLN A  34      62.581  58.342  57.720  1.00123.58           C
ATOM    256  OE1 GLN A  34      62.605  57.157  57.389  1.00123.58           O
ATOM    257  NE2 GLN A  34      62.988  59.339  56.890  1.00123.58           N
ATOM    258  C   GLN A  34      59.953  58.913  61.410  1.00123.58           C
ATOM    259  O   GLN A  34      60.997  59.083  62.039  1.00123.58           O
ATOM    260  N   GLY A  35      58.894  58.247  61.897  1.00 43.34           N
ATOM    261  CA  GLY A  35      58.943  57.718  63.214  1.00 43.34           C
ATOM    262  C   GLY A  35      58.476  56.316  63.139  1.00 43.34           C
ATOM    263  O   GLY A  35      57.703  55.958  62.251  1.00 43.34           O
ATOM    264  N   SER A  36      58.945  55.475  64.076  1.00141.30           N
ATOM    265  CA  SER A  36      58.507  54.123  64.002  1.00141.30           C
ATOM    266  CB  SER A  36      56.973  53.979  64.002  1.00141.30           C
ATOM    267  OG  SER A  36      56.437  54.534  65.193  1.00141.30           O
ATOM    268  C   SER A  36      59.053  53.614  62.707  1.00141.30           C
ATOM    269  O   SER A  36      60.246  53.742  62.436  1.00141.30           O
ATOM    270  N   THR A  37      58.197  52.902  61.954  1.00114.67           N
ATOM    271  CA  THR A  37      58.446  52.355  60.652  1.00114.67           C
ATOM    272  CB  THR A  37      57.711  51.066  60.416  1.00114.67           C
ATOM    273  OG1 THR A  37      56.307  51.257  60.535  1.00114.67           O
ATOM    274  CG2 THR A  37      58.195  50.034  61.448  1.00114.67           C
ATOM    275  C   THR A  37      58.194  53.276  59.473  1.00114.67           C
ATOM    276  O   THR A  37      58.680  52.987  58.378  1.00114.67           O
ATOM    277  N   ALA A  38      57.391  54.361  59.605  1.00 70.85           N
ATOM    278  CA  ALA A  38      57.003  55.052  58.395  1.00 70.85           C
ATOM    279  CB  ALA A  38      55.484  55.009  58.158  1.00 70.85           C
ATOM    280  C   ALA A  38      57.411  56.494  58.306  1.00 70.85           C
ATOM    281  O   ALA A  38      57.481  57.224  59.295  1.00 70.85           O
ATOM    282  N   GLU A  39      57.702  56.920  57.054  1.00 93.98           N
ATOM    283  CA  GLU A  39      57.981  58.289  56.727  1.00 93.98           C
ATOM    284  CB  GLU A  39      58.672  58.520  55.369  1.00 93.98           C
ATOM    285  CG  GLU A  39      60.089  57.965  55.243  1.00 93.98           C
ATOM    286  CD  GLU A  39      60.628  58.412  53.887  1.00 93.98           C
ATOM    287  OE1 GLU A  39      59.859  58.364  52.891  1.00 93.98           O
ATOM    288  OE2 GLU A  39      61.822  58.812  53.836  1.00 93.98           O
ATOM    289  C   GLU A  39      56.643  58.929  56.591  1.00 93.98           C
ATOM    290  O   GLU A  39      55.646  58.230  56.421  1.00 93.98           O
ATOM    291  N   ILE A  40      56.574  60.269  56.712  1.00143.50           N
ATOM    292  CA  ILE A  40      55.309  60.906  56.522  1.00143.50           C
ATOM    293  CB  ILE A  40      54.621  61.176  57.822  1.00143.50           C
ATOM    294  CG2 ILE A  40      53.214  61.692  57.508  1.00143.50           C
ATOM    295  CG1 ILE A  40      54.551  59.863  58.622  1.00143.50           C
ATOM    296  CD1 ILE A  40      54.229  60.054  60.100  1.00143.50           C
ATOM    297  C   ILE A  40      55.562  62.174  55.749  1.00143.50           C
ATOM    298  O   ILE A  40      56.578  62.836  55.957  1.00143.50           O
ATOM    299  N   PHE A  41      54.651  62.520  54.808  1.00 86.88           N
ATOM    300  CA  PHE A  41      54.817  63.667  53.954  1.00 86.88           C
ATOM    301  CB  PHE A  41      55.032  63.283  52.479  1.00 86.88           C
ATOM    302  CG  PHE A  41      56.277  62.470  52.322  1.00 86.88           C
ATOM    303  CD1 PHE A  41      56.264  61.114  52.556  1.00 86.88           C
ATOM    304  CD2 PHE A  41      57.455  63.060  51.924  1.00 86.88           C
ATOM    305  CE1 PHE A  41      57.407  60.360  52.402  1.00 86.88           C
ATOM    306  CE2 PHE A  41      58.601  62.315  51.769  1.00 86.88           C
ATOM    307  CZ  PHE A  41      58.577  60.962  52.008  1.00 86.88           C
ATOM    308  C   PHE A  41      53.544  64.479  53.962  1.00 86.88           C
ATOM    309  O   PHE A  41      52.441  63.955  53.814  1.00 86.88           O
ATOM    310  N   GLU A  42      53.710  65.801  54.130  1.00150.67           N
ATOM    311  CA  GLU A  42      52.732  66.853  54.193  1.00150.67           C
ATOM    312  CB  GLU A  42      53.166  68.086  54.993  1.00150.67           C
ATOM    313  CG  GLU A  42      51.946  68.895  55.430  1.00150.67           C
ATOM    314  CD  GLU A  42      52.406  70.275  55.834  1.00150.67           C
ATOM    315  OE1 GLU A  42      53.533  70.400  56.385  1.00150.67           O
ATOM    316  OE2 GLU A  42      51.627  71.232  55.582  1.00150.67           O
ATOM    317  C   GLU A  42      52.275  67.323  52.836  1.00150.67           C
ATOM    318  O   GLU A  42      51.786  68.446  52.736  1.00150.67           O
ATOM    319  N   ASP A  43      52.557  66.598  51.735  1.00111.05           N
ATOM    320  CA  ASP A  43      52.277  67.133  50.420  1.00111.05           C
ATOM    321  CB  ASP A  43      52.802  66.270  49.255  1.00111.05           C
ATOM    322  CG  ASP A  43      51.928  65.061  48.935  1.00111.05           C
ATOM    323  OD1 ASP A  43      51.036  64.696  49.747  1.00111.05           O
ATOM    324  OD2 ASP A  43      52.142  64.496  47.830  1.00111.05           O
ATOM    325  C   ASP A  43      50.810  67.390  50.185  1.00111.05           C
ATOM    326  O   ASP A  43      49.954  66.898  50.917  1.00111.05           O
ATOM    327  N   VAL A  44      50.495  68.239  49.171  1.00 85.34           N
ATOM    328  CA  VAL A  44      49.128  68.561  48.840  1.00 85.34           C
ATOM    329  CB  VAL A  44      48.642  69.826  49.486  1.00 85.34           C
ATOM    330  CG1 VAL A  44      47.277  70.184  48.884  1.00 85.34           C
ATOM    331  CG2 VAL A  44      48.579  69.609  51.004  1.00 85.34           C
ATOM    332  C   VAL A  44      48.990  68.724  47.356  1.00 85.34           C
ATOM    333  O   VAL A  44      49.665  69.548  46.737  1.00 85.34           O
ATOM    334  N   ASN A  45      48.060  67.942  46.761  1.00115.67           N
ATOM    335  CA  ASN A  45      47.833  67.934  45.343  1.00115.67           C
ATOM    336  CB  ASN A  45      48.365  66.639  44.722  1.00115.67           C
ATOM    337  CG  ASN A  45      49.648  66.299  45.460  1.00115.67           C
ATOM    338  OD1 ASN A  45      50.558  67.116  45.565  1.00115.67           O
ATOM    339  ND2 ASN A  45      49.703  65.065  46.031  1.00115.67           N
ATOM    340  C   ASN A  45      46.348  67.812  45.208  1.00115.67           C
ATOM    341  O   ASN A  45      45.792  66.787  45.592  1.00115.67           O
ATOM    342  N   ASP A  46      45.664  68.815  44.625  1.00 64.66           N
ATOM    343  CA  ASP A  46      44.231  68.739  44.554  1.00 64.66           C
ATOM    344  CB  ASP A  46      43.692  67.553  43.729  1.00 64.66           C
ATOM    345  CG  ASP A  46      43.781  67.866  42.240  1.00 64.66           C
ATOM    346  OD1 ASP A  46      43.262  68.942  41.835  1.00 64.66           O
ATOM    347  OD2 ASP A  46      44.343  67.029  41.485  1.00 64.66           O
ATOM    348  C   ASP A  46      43.746  68.564  45.959  1.00 64.66           C
ATOM    349  O   ASP A  46      42.701  67.963  46.201  1.00 64.66           O
ATOM    350  N   SER A  47      44.506  69.121  46.921  1.00 95.24           N
ATOM    351  CA  SER A  47      44.188  69.047  48.318  1.00 95.24           C
ATOM    352  CB  SER A  47      42.797  69.624  48.631  1.00 95.24           C
ATOM    353  OG  SER A  47      42.732  70.982  48.229  1.00 95.24           O
ATOM    354  C   SER A  47      44.241  67.630  48.817  1.00 95.24           C
ATOM    355  O   SER A  47      43.657  67.316  49.852  1.00 95.24           O
ATOM    356  N   SER A  48      44.983  66.747  48.126  1.00105.88           N
ATOM    357  CA  SER A  48      45.130  65.386  48.572  1.00105.88           C
ATOM    358  CB  SER A  48      45.970  64.499  47.636  1.00105.88           C
ATOM    359  OG  SER A  48      45.344  64.373  46.367  1.00105.88           O
ATOM    360  C   SER A  48      45.862  65.456  49.876  1.00105.88           C
ATOM    361  O   SER A  48      46.425  66.492  50.229  1.00105.88           O
ATOM    362  N   ALA A  49      45.890  64.330  50.613  1.00 84.33           N
ATOM    363  CA  ALA A  49      46.373  64.386  51.960  1.00 84.33           C
ATOM    364  CB  ALA A  49      45.253  64.184  52.995  1.00 84.33           C
ATOM    365  C   ALA A  49      47.486  63.407  52.202  1.00 84.33           C
ATOM    366  O   ALA A  49      47.706  62.463  51.443  1.00 84.33           O
ATOM    367  N   LEU A  50      48.141  63.594  53.368  1.00 95.97           N
ATOM    368  CA  LEU A  50      49.427  63.089  53.767  1.00 95.97           C
ATOM    369  CB  LEU A  50      49.709  63.263  55.272  1.00 95.97           C
ATOM    370  CG  LEU A  50      49.534  64.726  55.735  1.00 95.97           C
ATOM    371  CD1 LEU A  50      50.103  64.960  57.143  1.00 95.97           C
ATOM    372  CD2 LEU A  50      50.064  65.713  54.685  1.00 95.97           C
ATOM    373  C   LEU A  50      49.677  61.666  53.405  1.00 95.97           C
ATOM    374  O   LEU A  50      48.821  60.788  53.503  1.00 95.97           O
ATOM    375  N   TYR A  51      50.924  61.431  52.945  1.00 93.31           N
ATOM    376  CA  TYR A  51      51.350  60.127  52.564  1.00 93.31           C
ATOM    377  CB  TYR A  51      52.094  60.086  51.221  1.00 93.31           C
ATOM    378  CG  TYR A  51      51.110  60.137  50.106  1.00 93.31           C
ATOM    379  CD1 TYR A  51      50.488  58.973  49.718  1.00 93.31           C
ATOM    380  CD2 TYR A  51      50.825  61.305  49.438  1.00 93.31           C
ATOM    381  CE1 TYR A  51      49.577  58.969  48.694  1.00 93.31           C
ATOM    382  CE2 TYR A  51      49.910  61.308  48.409  1.00 93.31           C
ATOM    383  CZ  TYR A  51      49.294  60.140  48.030  1.00 93.31           C
ATOM    384  OH  TYR A  51      48.359  60.140  46.974  1.00 93.31           O
ATOM    385  C   TYR A  51      52.288  59.597  53.594  1.00 93.31           C
ATOM    386  O   TYR A  51      53.403  60.088  53.765  1.00 93.31           O
ATOM    387  N   LYS A  52      51.829  58.569  54.325  1.00 99.47           N
ATOM    388  CA  LYS A  52      52.701  57.893  55.227  1.00 99.47           C
ATOM    389  CB  LYS A  52      51.974  57.313  56.446  1.00 99.47           C
ATOM    390  CG  LYS A  52      52.907  57.063  57.627  1.00 99.47           C
ATOM    391  CD  LYS A  52      52.172  56.677  58.908  1.00 99.47           C
ATOM    392  CE  LYS A  52      52.273  55.187  59.219  1.00 99.47           C
ATOM    393  NZ  LYS A  52      51.482  54.844  60.423  1.00 99.47           N
ATOM    394  C   LYS A  52      53.224  56.764  54.397  1.00 99.47           C
ATOM    395  O   LYS A  52      52.449  55.944  53.904  1.00 99.47           O
ATOM    396  N   LYS A  53      54.556  56.702  54.200  1.00118.87           N
ATOM    397  CA  LYS A  53      55.086  55.714  53.305  1.00118.87           C
ATOM    398  CB  LYS A  53      55.998  56.304  52.220  1.00118.87           C
ATOM    399  CG  LYS A  53      56.426  55.277  51.172  1.00118.87           C
ATOM    400  CD  LYS A  53      57.166  55.895  49.984  1.00118.87           C
ATOM    401  CE  LYS A  53      58.610  56.287  50.303  1.00118.87           C
ATOM    402  NZ  LYS A  53      59.453  55.072  50.376  1.00118.87           N
ATOM    403  C   LYS A  53      55.914  54.724  54.058  1.00118.87           C
ATOM    404  O   LYS A  53      56.554  55.047  55.060  1.00118.87           O
ATOM    405  N   TYR A  54      55.876  53.462  53.581  1.00107.60           N
ATOM    406  CA  TYR A  54      56.649  52.403  54.144  1.00107.60           C
ATOM    407  CB  TYR A  54      55.814  51.222  54.660  1.00107.60           C
ATOM    408  CG  TYR A  54      55.017  51.584  55.855  1.00107.60           C
ATOM    409  CD1 TYR A  54      53.844  52.295  55.760  1.00107.60           C
ATOM    410  CD2 TYR A  54      55.456  51.161  57.086  1.00107.60           C
ATOM    411  CE1 TYR A  54      53.123  52.596  56.892  1.00107.60           C
ATOM    412  CE2 TYR A  54      54.743  51.458  58.217  1.00107.60           C
ATOM    413  CZ  TYR A  54      53.578  52.175  58.119  1.00107.60           C
ATOM    414  OH  TYR A  54      52.854  52.473  59.288  1.00107.60           O
ATOM    415  C   TYR A  54      57.431  51.748  53.053  1.00107.60           C
ATOM    416  O   TYR A  54      56.845  51.134  52.161  1.00107.60           O
ATOM    417  N   ASP A  55      58.771  51.871  53.088  1.00105.94           N
ATOM    418  CA  ASP A  55      59.553  51.027  52.242  1.00105.94           C
ATOM    419  CB  ASP A  55      61.040  51.418  52.211  1.00105.94           C
ATOM    420  CG  ASP A  55      61.130  52.758  51.500  1.00105.94           C
ATOM    421  OD1 ASP A  55      61.240  52.753  50.244  1.00105.94           O
ATOM    422  OD2 ASP A  55      61.089  53.803  52.202  1.00105.94           O
ATOM    423  C   ASP A  55      59.421  49.762  53.017  1.00105.94           C
ATOM    424  O   ASP A  55      60.056  49.580  54.053  1.00105.94           O
ATOM    425  N   LEU A  56      58.568  48.863  52.512  1.00161.46           N
ATOM    426  CA  LEU A  56      58.080  47.697  53.189  1.00161.46           C
ATOM    427  CB  LEU A  56      56.984  47.021  52.336  1.00161.46           C
ATOM    428  CG  LEU A  56      56.033  46.041  53.058  1.00161.46           C
ATOM    429  CD1 LEU A  56      56.745  44.822  53.661  1.00161.46           C
ATOM    430  CD2 LEU A  56      55.135  46.792  54.055  1.00161.46           C
ATOM    431  C   LEU A  56      59.181  46.706  53.445  1.00161.46           C
ATOM    432  O   LEU A  56      59.113  45.967  54.424  1.00161.46           O
ATOM    433  N   ILE A  57      60.247  46.722  52.622  1.00174.54           N
ATOM    434  CA  ILE A  57      61.224  45.662  52.542  1.00174.54           C
ATOM    435  CB  ILE A  57      62.355  45.975  51.587  1.00174.54           C
ATOM    436  CG2 ILE A  57      61.760  46.106  50.172  1.00174.54           C
ATOM    437  CG1 ILE A  57      63.145  47.218  52.022  1.00174.54           C
ATOM    438  CD1 ILE A  57      64.425  47.431  51.215  1.00174.54           C
ATOM    439  C   ILE A  57      61.774  45.199  53.868  1.00174.54           C
ATOM    440  O   ILE A  57      61.109  44.420  54.525  1.00174.54           O
ATOM    441  N   GLY A  58      62.929  45.666  54.369  1.00127.86           N
ATOM    442  CA  GLY A  58      63.634  45.018  55.460  1.00127.86           C
ATOM    443  C   GLY A  58      62.814  44.755  56.701  1.00127.86           C
ATOM    444  O   GLY A  58      63.131  43.826  57.442  1.00127.86           O
ATOM    445  N   ASN A  59      61.785  45.569  56.991  1.00 86.55           N
ATOM    446  CA  ASN A  59      60.995  45.499  58.201  1.00 86.55           C
ATOM    447  CB  ASN A  59      59.809  46.477  58.159  1.00 86.55           C
ATOM    448  CG  ASN A  59      60.338  47.874  57.868  1.00 86.55           C
ATOM    449  OD1 ASN A  59      60.789  48.598  58.753  1.00 86.55           O
ATOM    450  ND2 ASN A  59      60.291  48.264  56.565  1.00 86.55           N
ATOM    451  C   ASN A  59      60.391  44.124  58.426  1.00 86.55           C
ATOM    452  O   ASN A  59      60.362  43.277  57.533  1.00 86.55           O
ATOM    453  N   GLN A  60      59.882  43.901  59.671  1.00149.81           N
ATOM    454  CA  GLN A  60      59.276  42.670  60.147  1.00149.81           C
ATOM    455  CB  GLN A  60      58.507  42.875  61.463  1.00149.81           C
ATOM    456  CG  GLN A  60      59.339  43.428  62.619  1.00149.81           C
ATOM    457  CD  GLN A  60      58.367  43.875  63.703  1.00149.81           C
ATOM    458  OE1 GLN A  60      57.555  44.773  63.485  1.00149.81           O
ATOM    459  NE2 GLN A  60      58.444  43.233  64.900  1.00149.81           N
ATOM    460  C   GLN A  60      58.230  42.281  59.141  1.00149.81           C
ATOM    461  O   GLN A  60      57.308  43.044  58.871  1.00149.81           O
ATOM    462  N   TYR A  61      58.319  41.058  58.582  1.00102.20           N
ATOM    463  CA  TYR A  61      57.527  40.784  57.415  1.00102.20           C
ATOM    464  CB  TYR A  61      57.964  39.467  56.746  1.00102.20           C
ATOM    465  CG  TYR A  61      57.205  39.339  55.475  1.00102.20           C
ATOM    466  CD1 TYR A  61      57.621  40.040  54.367  1.00102.20           C
ATOM    467  CD2 TYR A  61      56.095  38.532  55.380  1.00102.20           C
ATOM    468  CE1 TYR A  61      56.938  39.944  53.181  1.00102.20           C
ATOM    469  CE2 TYR A  61      55.407  38.430  54.193  1.00102.20           C
ATOM    470  CZ  TYR A  61      55.828  39.139  53.091  1.00102.20           C
ATOM    471  OH  TYR A  61      55.129  39.040  51.872  1.00102.20           O
ATOM    472  C   TYR A  61      56.032  40.707  57.607  1.00102.20           C
ATOM    473  O   TYR A  61      55.297  41.553  57.099  1.00102.20           O
ATOM    474  N   ASN A  62      55.551  39.725  58.396  1.00120.71           N
ATOM    475  CA  ASN A  62      54.144  39.440  58.519  1.00120.71           C
ATOM    476  CB  ASN A  62      53.903  38.151  59.335  1.00120.71           C
ATOM    477  CG  ASN A  62      52.412  37.854  59.462  1.00120.71           C
ATOM    478  OD1 ASN A  62      51.887  36.975  58.781  1.00120.71           O
ATOM    479  ND2 ASN A  62      51.712  38.578  60.378  1.00120.71           N
ATOM    480  C   ASN A  62      53.454  40.540  59.232  1.00120.71           C
ATOM    481  O   ASN A  62      52.371  40.981  58.849  1.00120.71           O
ATOM    482  N   GLU A  63      54.093  41.028  60.293  1.00 88.18           N
ATOM    483  CA  GLU A  63      53.463  41.985  61.129  1.00 88.18           C
ATOM    484  CB  GLU A  63      54.369  42.416  62.299  1.00 88.18           C
ATOM    485  CG  GLU A  63      54.763  41.274  63.245  1.00 88.18           C
ATOM    486  CD  GLU A  63      56.052  40.628  62.743  1.00 88.18           C
ATOM    487  OE1 GLU A  63      56.013  39.935  61.691  1.00 88.18           O
ATOM    488  OE2 GLU A  63      57.099  40.814  63.415  1.00 88.18           O
ATOM    489  C   GLU A  63      53.168  43.195  60.300  1.00 88.18           C
ATOM    490  O   GLU A  63      52.092  43.776  60.408  1.00 88.18           O
ATOM    491  N   ILE A  64      54.121  43.601  59.444  1.00210.96           N
ATOM    492  CA  ILE A  64      53.989  44.822  58.703  1.00210.96           C
ATOM    493  CB  ILE A  64      55.278  45.307  58.124  1.00210.96           C
ATOM    494  CG2 ILE A  64      54.987  46.597  57.345  1.00210.96           C
ATOM    495  CG1 ILE A  64      56.271  45.548  59.264  1.00210.96           C
ATOM    496  CD1 ILE A  64      55.762  46.567  60.284  1.00210.96           C
ATOM    497  C   ILE A  64      52.951  44.827  57.617  1.00210.96           C
ATOM    498  O   ILE A  64      52.249  45.825  57.475  1.00210.96           O
ATOM    499  N   LEU A  65      52.847  43.779  56.769  1.00137.42           N
ATOM    500  CA  LEU A  65      51.867  43.853  55.719  1.00137.42           C
ATOM    501  CB  LEU A  65      52.084  42.854  54.558  1.00137.42           C
ATOM    502  CG  LEU A  65      51.803  41.374  54.844  1.00137.42           C
ATOM    503  CD1 LEU A  65      52.112  40.523  53.603  1.00137.42           C
ATOM    504  CD2 LEU A  65      52.539  40.878  56.098  1.00137.42           C
ATOM    505  C   LEU A  65      50.502  43.713  56.305  1.00137.42           C
ATOM    506  O   LEU A  65      49.543  44.321  55.833  1.00137.42           O
ATOM    507  N   GLU A  66      50.386  42.902  57.366  1.00115.26           N
ATOM    508  CA  GLU A  66      49.124  42.684  58.004  1.00115.26           C
ATOM    509  CB  GLU A  66      49.269  41.760  59.224  1.00115.26           C
ATOM    510  CG  GLU A  66      48.103  40.801  59.441  1.00115.26           C
ATOM    511  CD  GLU A  66      48.350  39.665  58.460  1.00115.26           C
ATOM    512  OE1 GLU A  66      48.260  39.928  57.233  1.00115.26           O
ATOM    513  OE2 GLU A  66      48.651  38.528  58.920  1.00115.26           O
ATOM    514  C   GLU A  66      48.679  44.019  58.515  1.00115.26           C
ATOM    515  O   GLU A  66      47.514  44.390  58.385  1.00115.26           O
ATOM    516  N   MET A  67      49.603  44.785  59.128  1.00150.67           N
ATOM    517  CA  MET A  67      49.217  46.070  59.637  1.00150.67           C
ATOM    518  CB  MET A  67      50.223  46.726  60.597  1.00150.67           C
ATOM    519  CG  MET A  67      51.495  47.254  59.952  1.00150.67           C
ATOM    520  SD  MET A  67      52.429  48.368  61.041  1.00150.67           S
ATOM    521  CE  MET A  67      51.619  49.907  60.510  1.00150.67           C
ATOM    522  C   MET A  67      48.912  47.010  58.506  1.00150.67           C
ATOM    523  O   MET A  67      48.015  47.844  58.619  1.00150.67           O
ATOM    524  N   ALA A  68      49.647  46.907  57.379  1.00 34.39           N
ATOM    525  CA  ALA A  68      49.416  47.794  56.275  1.00 34.39           C
ATOM    526  CB  ALA A  68      50.351  47.511  55.085  1.00 34.39           C
ATOM    527  C   ALA A  68      48.005  47.596  55.813  1.00 34.39           C
ATOM    528  O   ALA A  68      47.310  48.558  55.487  1.00 34.39           O
ATOM    529  N   TRP A  69      47.542  46.331  55.783  1.00 57.79           N
ATOM    530  CA  TRP A  69      46.202  46.020  55.372  1.00 57.79           C
ATOM    531  CB  TRP A  69      45.913  44.505  55.377  1.00 57.79           C
ATOM    532  CG  TRP A  69      44.477  44.126  55.085  1.00 57.79           C
ATOM    533  CD2 TRP A  69      43.504  43.844  56.104  1.00 57.79           C
ATOM    534  CD1 TRP A  69      43.839  43.969  53.888  1.00 57.79           C
ATOM    535  NE1 TRP A  69      42.527  43.618  54.098  1.00 57.79           N
ATOM    536  CE2 TRP A  69      42.308  43.534  55.458  1.00 57.79           C
ATOM    537  CE3 TRP A  69      43.602  43.843  57.466  1.00 57.79           C
ATOM    538  CZ2 TRP A  69      41.186  43.218  56.170  1.00 57.79           C
ATOM    539  CZ3 TRP A  69      42.469  43.523  58.181  1.00 57.79           C
ATOM    540  CH2 TRP A  69      41.286  43.220  57.542  1.00 57.79           C
ATOM    541  C   TRP A  69      45.235  46.680  56.314  1.00 57.79           C
ATOM    542  O   TRP A  69      44.266  47.303  55.882  1.00 57.79           O
ATOM    543  N   GLN A  70      45.503  46.590  57.631  1.00 57.14           N
ATOM    544  CA  GLN A  70      44.623  47.107  58.647  1.00 57.14           C
ATOM    545  CB  GLN A  70      45.219  46.929  60.056  1.00 57.14           C
ATOM    546  CG  GLN A  70      45.530  45.474  60.414  1.00 57.14           C
ATOM    547  CD  GLN A  70      46.404  45.467  61.662  1.00 57.14           C
ATOM    548  OE1 GLN A  70      47.087  46.444  61.966  1.00 57.14           O
ATOM    549  NE2 GLN A  70      46.396  44.327  62.405  1.00 57.14           N
ATOM    550  C   GLN A  70      44.467  48.583  58.441  1.00 57.14           C
ATOM    551  O   GLN A  70      43.367  49.115  58.577  1.00 57.14           O
ATOM    552  N   GLU A  71      45.576  49.279  58.123  1.00 63.46           N
ATOM    553  CA  GLU A  71      45.559  50.702  57.917  1.00 63.46           C
ATOM    554  CB  GLU A  71      46.952  51.355  57.780  1.00 63.46           C
ATOM    555  CG  GLU A  71      47.723  51.442  59.100  1.00 63.46           C
ATOM    556  CD  GLU A  71      48.877  52.434  58.959  1.00 63.46           C
ATOM    557  OE1 GLU A  71      49.204  52.835  57.809  1.00 63.46           O
ATOM    558  OE2 GLU A  71      49.447  52.808  60.018  1.00 63.46           O
ATOM    559  C   GLU A  71      44.792  51.037  56.673  1.00 63.46           C
ATOM    560  O   GLU A  71      44.148  52.081  56.596  1.00 63.46           O
ATOM    561  N   SER A  72      44.874  50.176  55.647  1.00 47.69           N
ATOM    562  CA  SER A  72      44.219  50.419  54.397  1.00 47.69           C
ATOM    563  CB  SER A  72      44.488  49.292  53.395  1.00 47.69           C
ATOM    564  OG  SER A  72      45.888  49.153  53.203  1.00 47.69           O
ATOM    565  C   SER A  72      42.740  50.459  54.619  1.00 47.69           C
ATOM    566  O   SER A  72      42.059  51.373  54.157  1.00 47.69           O
ATOM    567  N   GLU A  73      42.210  49.450  55.336  1.00 98.30           N
ATOM    568  CA  GLU A  73      40.805  49.348  55.582  1.00 98.30           C
ATOM    569  CB  GLU A  73      40.380  48.006  56.197  1.00 98.30           C
ATOM    570  CG  GLU A  73      40.668  46.831  55.258  1.00 98.30           C
ATOM    571  CD  GLU A  73      40.332  47.246  53.826  1.00 98.30           C
ATOM    572  OE1 GLU A  73      39.229  47.818  53.601  1.00 98.30           O
ATOM    573  OE2 GLU A  73      41.189  47.003  52.937  1.00 98.30           O
ATOM    574  C   GLU A  73      40.393  50.464  56.484  1.00 98.30           C
ATOM    575  O   GLU A  73      39.273  50.964  56.399  1.00 98.30           O
ATOM    576  N   LEU A  74      41.291  50.878  57.394  1.00 56.53           N
ATOM    577  CA  LEU A  74      40.984  51.945  58.300  1.00 56.53           C
ATOM    578  CB  LEU A  74      42.173  52.263  59.220  1.00 56.53           C
ATOM    579  CG  LEU A  74      41.972  53.501  60.114  1.00 56.53           C
ATOM    580  CD1 LEU A  74      40.872  53.280  61.156  1.00 56.53           C
ATOM    581  CD2 LEU A  74      43.301  53.956  60.737  1.00 56.53           C
ATOM    582  C   LEU A  74      40.703  53.188  57.515  1.00 56.53           C
ATOM    583  O   LEU A  74      39.702  53.864  57.744  1.00 56.53           O
ATOM    584  N   PHE A  75      41.575  53.516  56.545  1.00 79.18           N
ATOM    585  CA  PHE A  75      41.404  54.728  55.804  1.00 79.18           C
ATOM    586  CB  PHE A  75      42.616  55.079  54.928  1.00 79.18           C
ATOM    587  CG  PHE A  75      42.441  56.511  54.561  1.00 79.18           C
ATOM    588  CD1 PHE A  75      42.452  57.470  55.547  1.00 79.18           C
ATOM    589  CD2 PHE A  75      42.297  56.897  53.250  1.00 79.18           C
ATOM    590  CE1 PHE A  75      42.298  58.800  55.235  1.00 79.18           C
ATOM    591  CE2 PHE A  75      42.145  58.226  52.930  1.00 79.18           C
ATOM    592  CZ  PHE A  75      42.144  59.177  53.923  1.00 79.18           C
ATOM    593  C   PHE A  75      40.168  54.604  54.966  1.00 79.18           C
ATOM    594  O   PHE A  75      39.431  55.571  54.787  1.00 79.18           O
ATOM    595  N   ASN A  76      39.905  53.391  54.440  1.00 58.75           N
ATOM    596  CA  ASN A  76      38.768  53.112  53.604  1.00 58.75           C
ATOM    597  CB  ASN A  76      38.725  51.645  53.136  1.00 58.75           C
ATOM    598  CG  ASN A  76      37.597  51.480  52.125  1.00 58.75           C
ATOM    599  OD1 ASN A  76      37.341  52.383  51.331  1.00 58.75           O
ATOM    600  ND2 ASN A  76      36.903  50.309  52.155  1.00 58.75           N
ATOM    601  C   ASN A  76      37.503  53.386  54.377  1.00 58.75           C
ATOM    602  O   ASN A  76      36.493  53.789  53.806  1.00 58.75           O
ATOM    603  N   ALA A  77      37.528  53.119  55.697  1.00 66.69           N
ATOM    604  CA  ALA A  77      36.453  53.286  56.648  1.00 66.69           C
ATOM    605  CB  ALA A  77      36.759  52.651  58.015  1.00 66.69           C
ATOM    606  C   ALA A  77      36.108  54.731  56.884  1.00 66.69           C
ATOM    607  O   ALA A  77      34.990  55.038  57.290  1.00 66.69           O
ATOM    608  N   PHE A  78      37.086  55.637  56.688  1.00130.72           N
ATOM    609  CA  PHE A  78      37.077  57.049  56.984  1.00130.72           C
ATOM    610  CB  PHE A  78      38.393  57.689  56.511  1.00130.72           C
ATOM    611  CG  PHE A  78      38.929  58.512  57.626  1.00130.72           C
ATOM    612  CD1 PHE A  78      39.690  57.893  58.592  1.00130.72           C
ATOM    613  CD2 PHE A  78      38.681  59.860  57.729  1.00130.72           C
ATOM    614  CE1 PHE A  78      40.211  58.606  59.644  1.00130.72           C
ATOM    615  CE2 PHE A  78      39.201  60.579  58.779  1.00130.72           C
ATOM    616  CZ  PHE A  78      39.966  59.954  59.736  1.00130.72           C
ATOM    617  C   PHE A  78      35.915  57.733  56.304  1.00130.72           C
ATOM    618  O   PHE A  78      35.013  57.081  55.780  1.00130.72           O
ATOM    619  N   TYR A  79      35.860  59.082  56.398  1.00 67.95           N
ATOM    620  CA  TYR A  79      34.786  59.841  55.808  1.00 67.95           C
ATOM    621  CB  TYR A  79      33.940  60.589  56.852  1.00 67.95           C
ATOM    622  CG  TYR A  79      34.811  61.643  57.445  1.00 67.95           C
ATOM    623  CD1 TYR A  79      35.789  61.315  58.354  1.00 67.95           C
ATOM    624  CD2 TYR A  79      34.642  62.961  57.092  1.00 67.95           C
ATOM    625  CE1 TYR A  79      36.592  62.288  58.900  1.00 67.95           C
ATOM    626  CE2 TYR A  79      35.441  63.939  57.636  1.00 67.95           C
ATOM    627  CZ  TYR A  79      36.419  63.603  58.540  1.00 67.95           C
ATOM    628  OH  TYR A  79      37.243  64.603  59.099  1.00 67.95           O
ATOM    629  C   TYR A  79      35.392  60.869  54.893  1.00 67.95           C
ATOM    630  O   TYR A  79      36.561  61.223  55.035  1.00 67.95           O
ATOM    631  N   GLY A  80      34.609  61.351  53.897  1.00 37.73           N
ATOM    632  CA  GLY A  80      35.087  62.333  52.961  1.00 37.73           C
ATOM    633  C   GLY A  80      34.154  62.314  51.788  1.00 37.73           C
ATOM    634  O   GLY A  80      33.184  61.557  51.784  1.00 37.73           O
ATOM    635  N   ASP A  81      34.356  63.220  50.802  1.00 59.32           N
ATOM    636  CA  ASP A  81      33.573  63.123  49.597  1.00 59.32           C
ATOM    637  CB  ASP A  81      33.798  64.295  48.627  1.00 59.32           C
ATOM    638  CG  ASP A  81      32.966  64.050  47.372  1.00 59.32           C
ATOM    639  OD1 ASP A  81      32.053  63.183  47.418  1.00 59.32           O
ATOM    640  OD2 ASP A  81      33.247  64.719  46.342  1.00 59.32           O
ATOM    641  C   ASP A  81      34.035  61.901  48.877  1.00 59.32           C
ATOM    642  O   ASP A  81      33.283  60.947  48.682  1.00 59.32           O
ATOM    643  N   GLU A  82      35.327  61.899  48.482  1.00146.74           N
ATOM    644  CA  GLU A  82      35.875  60.700  47.924  1.00146.74           C
ATOM    645  CB  GLU A  82      36.888  60.920  46.787  1.00146.74           C
ATOM    646  CG  GLU A  82      38.149  61.672  47.190  1.00146.74           C
ATOM    647  CD  GLU A  82      39.124  60.667  47.779  1.00146.74           C
ATOM    648  OE1 GLU A  82      39.273  59.558  47.194  1.00146.74           O
ATOM    649  OE2 GLU A  82      39.734  61.001  48.826  1.00146.74           O
ATOM    650  C   GLU A  82      36.519  60.025  49.090  1.00146.74           C
ATOM    651  O   GLU A  82      37.110  60.688  49.939  1.00146.74           O
ATOM    652  N   ALA A  83      36.353  58.694  49.197  1.00 95.67           N
ATOM    653  CA  ALA A  83      36.805  57.968  50.357  1.00 95.67           C
ATOM    654  CB  ALA A  83      36.237  56.540  50.419  1.00 95.67           C
ATOM    655  C   ALA A  83      38.303  57.845  50.496  1.00 95.67           C
ATOM    656  O   ALA A  83      38.836  58.041  51.588  1.00 95.67           O
ATOM    657  N   SER A  84      39.005  57.495  49.395  1.00247.39           N
ATOM    658  CA  SER A  84      40.429  57.269  49.357  1.00247.39           C
ATOM    659  CB  SER A  84      41.322  58.381  49.946  1.00247.39           C
ATOM    660  OG  SER A  84      41.675  59.319  48.935  1.00247.39           O
ATOM    661  C   SER A  84      40.852  55.963  49.962  1.00247.39           C
ATOM    662  O   SER A  84      40.307  55.484  50.958  1.00247.39           O
ATOM    663  N   VAL A  85      41.875  55.364  49.310  1.00 78.93           N
ATOM    664  CA  VAL A  85      42.539  54.154  49.697  1.00 78.93           C
ATOM    665  CB  VAL A  85      41.979  52.934  49.024  1.00 78.93           C
ATOM    666  CG1 VAL A  85      42.772  51.698  49.478  1.00 78.93           C
ATOM    667  CG2 VAL A  85      40.474  52.862  49.341  1.00 78.93           C
ATOM    668  C   VAL A  85      43.964  54.339  49.245  1.00 78.93           C
ATOM    669  O   VAL A  85      44.223  55.133  48.342  1.00 78.93           O
ATOM    670  N   VAL A  86      44.915  53.608  49.866  1.00143.28           N
ATOM    671  CA  VAL A  86      46.335  53.727  49.626  1.00143.28           C
ATOM    672  CB  VAL A  86      47.175  53.036  50.655  1.00143.28           C
ATOM    673  CG1 VAL A  86      46.668  53.485  52.029  1.00143.28           C
ATOM    674  CG2 VAL A  86      47.175  51.520  50.396  1.00143.28           C
ATOM    675  C   VAL A  86      46.711  53.080  48.330  1.00143.28           C
ATOM    676  O   VAL A  86      45.917  52.369  47.715  1.00143.28           O
ATOM    677  N   ILE A  87      47.953  53.356  47.868  1.00104.50           N
ATOM    678  CA  ILE A  87      48.458  52.768  46.653  1.00104.50           C
ATOM    679  CB  ILE A  87      48.799  53.761  45.571  1.00104.50           C
ATOM    680  CG2 ILE A  87      47.474  54.435  45.182  1.00104.50           C
ATOM    681  CG1 ILE A  87      49.907  54.756  45.978  1.00104.50           C
ATOM    682  CD1 ILE A  87      51.324  54.180  46.030  1.00104.50           C
ATOM    683  C   ILE A  87      49.670  51.945  46.984  1.00104.50           C
ATOM    684  O   ILE A  87      50.372  52.222  47.956  1.00104.50           O
ATOM    685  N   GLN A  88      49.909  50.876  46.190  1.00 94.47           N
ATOM    686  CA  GLN A  88      50.999  49.965  46.409  1.00 94.47           C
ATOM    687  CB  GLN A  88      50.579  48.491  46.278  1.00 94.47           C
ATOM    688  CG  GLN A  88      51.639  47.517  46.782  1.00 94.47           C
ATOM    689  CD  GLN A  88      51.004  46.143  46.841  1.00 94.47           C
ATOM    690  OE1 GLN A  88      50.084  45.907  47.624  1.00 94.47           O
ATOM    691  NE2 GLN A  88      51.511  45.210  45.995  1.00 94.47           N
ATOM    692  C   GLN A  88      52.130  50.262  45.458  1.00 94.47           C
ATOM    693  O   GLN A  88      52.049  51.177  44.640  1.00 94.47           O
ATOM    694  N   TYR A  89      53.246  49.502  45.589  1.00153.45           N
ATOM    695  CA  TYR A  89      54.469  49.768  44.879  1.00153.45           C
ATOM    696  CB  TYR A  89      55.321  50.681  45.777  1.00153.45           C
ATOM    697  CG  TYR A  89      56.090  51.723  45.050  1.00153.45           C
ATOM    698  CD1 TYR A  89      55.451  52.902  44.750  1.00153.45           C
ATOM    699  CD2 TYR A  89      57.414  51.579  44.704  1.00153.45           C
ATOM    700  CE1 TYR A  89      56.106  53.916  44.099  1.00153.45           C
ATOM    701  CE2 TYR A  89      58.076  52.593  44.049  1.00153.45           C
ATOM    702  CZ  TYR A  89      57.422  53.765  43.745  1.00153.45           C
ATOM    703  OH  TYR A  89      58.083  54.819  43.076  1.00153.45           O
ATOM    704  C   TYR A  89      55.190  48.448  44.869  1.00153.45           C
ATOM    705  O   TYR A  89      54.746  47.500  45.512  1.00153.45           O
ATOM    706  N   GLY A  90      56.321  48.337  44.144  1.00 52.97           N
ATOM    707  CA  GLY A  90      57.050  47.102  44.191  1.00 52.97           C
ATOM    708  C   GLY A  90      57.741  47.016  45.519  1.00 52.97           C
ATOM    709  O   GLY A  90      58.937  47.284  45.619  1.00 52.97           O
ATOM    710  N   GLY A  91      57.012  46.577  46.567  1.00 41.01           N
ATOM    711  CA  GLY A  91      57.599  46.409  47.870  1.00 41.01           C
ATOM    712  C   GLY A  91      57.567  47.683  48.677  1.00 41.01           C
ATOM    713  O   GLY A  91      58.325  47.817  49.638  1.00 41.01           O
ATOM    714  N   ASP A  92      56.710  48.654  48.302  1.00108.05           N
ATOM    715  CA  ASP A  92      56.584  49.899  49.020  1.00108.05           C
ATOM    716  CB  ASP A  92      57.268  51.054  48.260  1.00108.05           C
ATOM    717  CG  ASP A  92      57.366  52.293  49.135  1.00108.05           C
ATOM    718  OD1 ASP A  92      58.299  52.343  49.981  1.00108.05           O
ATOM    719  OD2 ASP A  92      56.516  53.206  48.970  1.00108.05           O
ATOM    720  C   ASP A  92      55.106  50.187  49.122  1.00108.05           C
ATOM    721  O   ASP A  92      54.349  49.833  48.218  1.00108.05           O
ATOM    722  N   VAL A  93      54.649  50.807  50.241  1.00 79.14           N
ATOM    723  CA  VAL A  93      53.244  51.107  50.418  1.00 79.14           C
ATOM    724  CB  VAL A  93      52.659  50.467  51.648  1.00 79.14           C
ATOM    725  CG1 VAL A  93      51.173  50.850  51.742  1.00 79.14           C
ATOM    726  CG2 VAL A  93      52.940  48.960  51.630  1.00 79.14           C
ATOM    727  C   VAL A  93      53.134  52.593  50.626  1.00 79.14           C
ATOM    728  O   VAL A  93      53.895  53.170  51.403  1.00 79.14           O
ATOM    729  N   TYR A  94      52.172  53.260  49.949  1.00138.61           N
ATOM    730  CA  TYR A  94      52.087  54.693  50.029  1.00138.61           C
ATOM    731  CB  TYR A  94      52.346  55.260  48.612  1.00138.61           C
ATOM    732  CG  TYR A  94      52.801  56.683  48.572  1.00138.61           C
ATOM    733  CD1 TYR A  94      53.910  57.079  49.285  1.00138.61           C
ATOM    734  CD2 TYR A  94      52.186  57.596  47.749  1.00138.61           C
ATOM    735  CE1 TYR A  94      54.356  58.379  49.234  1.00138.61           C
ATOM    736  CE2 TYR A  94      52.624  58.900  47.692  1.00138.61           C
ATOM    737  CZ  TYR A  94      53.709  59.292  48.442  1.00138.61           C
ATOM    738  OH  TYR A  94      54.169  60.625  48.390  1.00138.61           O
ATOM    739  C   TYR A  94      50.697  54.991  50.531  1.00138.61           C
ATOM    740  O   TYR A  94      49.737  54.995  49.760  1.00138.61           O
ATOM    741  N   LEU A  95      50.554  55.292  51.845  1.00132.44           N
ATOM    742  CA  LEU A  95      49.239  55.394  52.419  1.00132.44           C
ATOM    743  CB  LEU A  95      49.137  54.874  53.870  1.00132.44           C
ATOM    744  CG  LEU A  95      49.699  53.463  54.151  1.00132.44           C
ATOM    745  CD1 LEU A  95      49.109  52.381  53.239  1.00132.44           C
ATOM    746  CD2 LEU A  95      51.229  53.464  54.159  1.00132.44           C
ATOM    747  C   LEU A  95      48.787  56.817  52.524  1.00132.44           C
ATOM    748  O   LEU A  95      49.403  57.635  53.201  1.00132.44           O
ATOM    749  N   ARG A  96      47.658  57.142  51.864  1.00145.58           N
ATOM    750  CA  ARG A  96      47.064  58.443  52.000  1.00145.58           C
ATOM    751  CB  ARG A  96      46.095  58.817  50.866  1.00145.58           C
ATOM    752  CG  ARG A  96      46.807  59.292  49.605  1.00145.58           C
ATOM    753  CD  ARG A  96      45.893  59.515  48.403  1.00145.58           C
ATOM    754  NE  ARG A  96      45.119  60.764  48.633  1.00145.58           N
ATOM    755  CZ  ARG A  96      44.374  61.289  47.617  1.00145.58           C
ATOM    756  NH1 ARG A  96      44.400  60.710  46.382  1.00145.58           N
ATOM    757  NH2 ARG A  96      43.595  62.389  47.836  1.00145.58           N
ATOM    758  C   ARG A  96      46.253  58.450  53.260  1.00145.58           C
ATOM    759  O   ARG A  96      45.755  57.412  53.689  1.00145.58           O
ATOM    760  N   MET A  97      46.154  59.622  53.920  1.00 80.59           N
ATOM    761  CA  MET A  97      45.263  59.780  55.039  1.00 80.59           C
ATOM    762  CB  MET A  97      45.836  59.493  56.435  1.00 80.59           C
ATOM    763  CG  MET A  97      44.824  59.886  57.518  1.00 80.59           C
ATOM    764  SD  MET A  97      45.098  59.181  59.170  1.00 80.59           S
ATOM    765  CE  MET A  97      43.862  57.857  58.999  1.00 80.59           C
ATOM    766  C   MET A  97      44.831  61.205  55.054  1.00 80.59           C
ATOM    767  O   MET A  97      45.617  62.081  54.702  1.00 80.59           O
ATOM    768  N   LEU A  98      43.582  61.482  55.492  1.00175.43           N
ATOM    769  CA  LEU A  98      43.068  62.826  55.454  1.00175.43           C
ATOM    770  CB  LEU A  98      41.575  62.931  55.832  1.00175.43           C
ATOM    771  CG  LEU A  98      40.671  62.165  54.843  1.00175.43           C
ATOM    772  CD1 LEU A  98      39.178  62.317  55.166  1.00175.43           C
ATOM    773  CD2 LEU A  98      41.003  62.542  53.390  1.00175.43           C
ATOM    774  C   LEU A  98      43.877  63.679  56.375  1.00175.43           C
ATOM    775  O   LEU A  98      44.051  63.356  57.550  1.00175.43           O
ATOM    776  N   ARG A  99      44.352  64.832  55.853  1.00115.73           N
ATOM    777  CA  ARG A  99      45.259  65.662  56.590  1.00115.73           C
ATOM    778  CB  ARG A  99      45.815  66.903  55.848  1.00115.73           C
ATOM    779  CG  ARG A  99      44.791  67.957  55.416  1.00115.73           C
ATOM    780  CD  ARG A  99      45.415  69.346  55.216  1.00115.73           C
ATOM    781  NE  ARG A  99      46.744  69.163  54.564  1.00115.73           N
ATOM    782  CZ  ARG A  99      47.840  69.846  55.010  1.00115.73           C
ATOM    783  NH1 ARG A  99      47.742  70.697  56.076  1.00115.73           N
ATOM    784  NH2 ARG A  99      49.039  69.689  54.383  1.00115.73           N
ATOM    785  C   ARG A  99      44.590  66.135  57.832  1.00115.73           C
ATOM    786  O   ARG A  99      45.236  66.221  58.872  1.00115.73           O
ATOM    787  N   VAL A 100      43.286  66.465  57.768  1.00 19.80           N
ATOM    788  CA  VAL A 100      42.631  66.907  58.963  1.00 19.80           C
ATOM    789  CB  VAL A 100      41.206  67.324  58.746  1.00 19.80           C
ATOM    790  CG1 VAL A 100      40.579  67.688  60.102  1.00 19.80           C
ATOM    791  CG2 VAL A 100      41.201  68.486  57.740  1.00 19.80           C
ATOM    792  C   VAL A 100      42.643  65.725  59.922  1.00 19.80           C
ATOM    793  O   VAL A 100      42.051  64.668  59.578  1.00 19.80           O
ATOM    794  OXT VAL A 100      43.257  65.866  61.014  1.00 19.80           O
TER
END
