# Supplementary material for: Effective Identification of Bacterial Type III Secretion Signals Using Joint Element Features
Source: PLoS One. 2013 Apr 4;8(4):e59754. doi: 10.1371/journal.pone.0059754 (PMC3617162; doi:10.1371/journal.pone.0059754)
Supplement: Zip file S1 — Predicted 3D structure of T3S and non-T3S signal sequences. (ZIP) [file pone.0059754.s017.zip › Supplemental_Zip_FileS1.Predicted_structure/Pos/model161.pdb]

HEADER protein
METHOD
METHOD    The models are generated by I-TASSER which combines the
METHOD    methods of threading, ab initio modeling and structural
METHOD    refinement. The procedure is fully automated.
METHOD
METHOD    Please cite following articles when you use the I-TASSER server:
METHOD 1. Ambrish Roy, Alper Kucukural, Yang Zhang. I-TASSER: a unified
METHOD    platform for automated protein structure and function prediction.
METHOD    Nature Protocols, vol 5, 725-738 (2010). 
METHOD 2. Yang Zhang. I-TASSER server for protein 3D structure prediction.
METHOD    BMC Bioinformatics, vol 9, 40 (2008).
METHOD
MODEL  1
REMARK PARENT N/A
ATOM      1  N   PRO A   1      76.154  40.177  45.688  1.00 48.76           N
ATOM      2  CA  PRO A   1      77.022  39.980  46.879  1.00 48.76           C
ATOM      3  CD  PRO A   1      76.716  39.402  44.528  1.00 48.76           C
ATOM      4  CB  PRO A   1      78.031  38.898  46.496  1.00 48.76           C
ATOM      5  CG  PRO A   1      78.121  38.972  44.968  1.00 48.76           C
ATOM      6  C   PRO A   1      77.658  41.299  47.171  1.00 48.76           C
ATOM      7  O   PRO A   1      77.794  41.644  48.343  1.00 48.76           O
ATOM      8  N   PHE A   2      78.065  42.040  46.123  1.00 65.44           N
ATOM      9  CA  PHE A   2      78.713  43.308  46.283  1.00 65.44           C
ATOM     10  CB  PHE A   2      79.368  43.790  44.984  1.00 65.44           C
ATOM     11  CG  PHE A   2      80.453  42.787  44.777  1.00 65.44           C
ATOM     12  CD1 PHE A   2      80.226  41.620  44.081  1.00 65.44           C
ATOM     13  CD2 PHE A   2      81.698  42.999  45.321  1.00 65.44           C
ATOM     14  CE1 PHE A   2      81.232  40.696  43.909  1.00 65.44           C
ATOM     15  CE2 PHE A   2      82.706  42.081  45.153  1.00 65.44           C
ATOM     16  CZ  PHE A   2      82.477  40.927  44.444  1.00 65.44           C
ATOM     17  C   PHE A   2      77.751  44.314  46.826  1.00 65.44           C
ATOM     18  O   PHE A   2      78.111  45.097  47.700  1.00 65.44           O
ATOM     19  N   PHE A   3      76.494  44.304  46.339  1.00145.54           N
ATOM     20  CA  PHE A   3      75.469  45.180  46.843  1.00145.54           C
ATOM     21  CB  PHE A   3      74.917  44.755  48.217  1.00145.54           C
ATOM     22  CG  PHE A   3      74.137  43.497  48.040  1.00145.54           C
ATOM     23  CD1 PHE A   3      72.804  43.552  47.712  1.00145.54           C
ATOM     24  CD2 PHE A   3      74.729  42.265  48.188  1.00145.54           C
ATOM     25  CE1 PHE A   3      72.069  42.404  47.547  1.00145.54           C
ATOM     26  CE2 PHE A   3      74.001  41.109  48.025  1.00145.54           C
ATOM     27  CZ  PHE A   3      72.669  41.179  47.700  1.00145.54           C
ATOM     28  C   PHE A   3      75.916  46.613  46.964  1.00145.54           C
ATOM     29  O   PHE A   3      76.004  47.125  48.078  1.00145.54           O
ATOM     30  N   PRO A   4      76.234  47.298  45.893  1.00 81.04           N
ATOM     31  CA  PRO A   4      76.622  48.676  46.038  1.00 81.04           C
ATOM     32  CD  PRO A   4      76.833  46.688  44.716  1.00 81.04           C
ATOM     33  CB  PRO A   4      77.188  49.095  44.684  1.00 81.04           C
ATOM     34  CG  PRO A   4      77.730  47.778  44.099  1.00 81.04           C
ATOM     35  C   PRO A   4      75.531  49.562  46.556  1.00 81.04           C
ATOM     36  O   PRO A   4      75.847  50.522  47.255  1.00 81.04           O
ATOM     37  N   PRO A   5      74.291  49.338  46.242  1.00 73.78           N
ATOM     38  CA  PRO A   5      73.311  50.214  46.808  1.00 73.78           C
ATOM     39  CD  PRO A   5      73.914  48.903  44.906  1.00 73.78           C
ATOM     40  CB  PRO A   5      72.027  49.965  46.023  1.00 73.78           C
ATOM     41  CG  PRO A   5      72.546  49.558  44.630  1.00 73.78           C
ATOM     42  C   PRO A   5      73.207  50.020  48.283  1.00 73.78           C
ATOM     43  O   PRO A   5      72.933  50.983  48.997  1.00 73.78           O
ATOM     44  N   GLU A   6      73.423  48.781  48.756  1.00112.18           N
ATOM     45  CA  GLU A   6      73.304  48.480  50.150  1.00112.18           C
ATOM     46  CB  GLU A   6      73.298  46.969  50.423  1.00112.18           C
ATOM     47  CG  GLU A   6      71.919  46.340  50.175  1.00112.18           C
ATOM     48  CD  GLU A   6      71.393  46.748  48.794  1.00112.18           C
ATOM     49  OE1 GLU A   6      70.967  47.925  48.645  1.00112.18           O
ATOM     50  OE2 GLU A   6      71.389  45.889  47.875  1.00112.18           O
ATOM     51  C   GLU A   6      74.415  49.159  50.879  1.00112.18           C
ATOM     52  O   GLU A   6      74.213  49.712  51.960  1.00112.18           O
ATOM     53  N   ILE A   7      75.618  49.158  50.275  1.00 95.28           N
ATOM     54  CA  ILE A   7      76.751  49.780  50.889  1.00 95.28           C
ATOM     55  CB  ILE A   7      78.057  49.570  50.172  1.00 95.28           C
ATOM     56  CG2 ILE A   7      78.059  50.336  48.846  1.00 95.28           C
ATOM     57  CG1 ILE A   7      79.211  49.978  51.094  1.00 95.28           C
ATOM     58  CD1 ILE A   7      80.572  49.485  50.611  1.00 95.28           C
ATOM     59  C   ILE A   7      76.466  51.245  50.997  1.00 95.28           C
ATOM     60  O   ILE A   7      76.827  51.874  51.989  1.00 95.28           O
ATOM     61  N   TRP A   8      75.793  51.828  49.981  1.00 69.77           N
ATOM     62  CA  TRP A   8      75.492  53.233  50.022  1.00 69.77           C
ATOM     63  CB  TRP A   8      74.639  53.757  48.849  1.00 69.77           C
ATOM     64  CG  TRP A   8      75.280  53.774  47.483  1.00 69.77           C
ATOM     65  CD2 TRP A   8      76.328  54.672  47.083  1.00 69.77           C
ATOM     66  CD1 TRP A   8      75.010  52.991  46.399  1.00 69.77           C
ATOM     67  NE1 TRP A   8      75.815  53.350  45.345  1.00 69.77           N
ATOM     68  CE2 TRP A   8      76.634  54.382  45.753  1.00 69.77           C
ATOM     69  CE3 TRP A   8      76.982  55.655  47.766  1.00 69.77           C
ATOM     70  CZ2 TRP A   8      77.606  55.073  45.088  1.00 69.77           C
ATOM     71  CZ3 TRP A   8      77.958  56.353  47.090  1.00 69.77           C
ATOM     72  CH2 TRP A   8      78.264  56.067  45.777  1.00 69.77           C
ATOM     73  C   TRP A   8      74.651  53.496  51.233  1.00 69.77           C
ATOM     74  O   TRP A   8      74.812  54.523  51.891  1.00 69.77           O
ATOM     75  N   THR A   9      73.702  52.586  51.536  1.00 41.60           N
ATOM     76  CA  THR A   9      72.817  52.766  52.651  1.00 41.60           C
ATOM     77  CB  THR A   9      71.805  51.669  52.779  1.00 41.60           C
ATOM     78  OG1 THR A   9      71.015  51.594  51.602  1.00 41.60           O
ATOM     79  CG2 THR A   9      70.923  51.967  54.005  1.00 41.60           C
ATOM     80  C   THR A   9      73.581  52.797  53.941  1.00 41.60           C
ATOM     81  O   THR A   9      73.356  53.677  54.770  1.00 41.60           O
ATOM     82  N   GLU A  10      74.505  51.841  54.157  1.00 48.37           N
ATOM     83  CA  GLU A  10      75.223  51.784  55.402  1.00 48.37           C
ATOM     84  CB  GLU A  10      76.117  50.540  55.549  1.00 48.37           C
ATOM     85  CG  GLU A  10      77.285  50.467  54.564  1.00 48.37           C
ATOM     86  CD  GLU A  10      78.077  49.206  54.895  1.00 48.37           C
ATOM     87  OE1 GLU A  10      77.440  48.194  55.292  1.00 48.37           O
ATOM     88  OE2 GLU A  10      79.328  49.239  54.752  1.00 48.37           O
ATOM     89  C   GLU A  10      76.101  52.991  55.555  1.00 48.37           C
ATOM     90  O   GLU A  10      76.135  53.610  56.618  1.00 48.37           O
ATOM     91  N   ILE A  11      76.811  53.388  54.482  1.00 42.31           N
ATOM     92  CA  ILE A  11      77.724  54.493  54.574  1.00 42.31           C
ATOM     93  CB  ILE A  11      78.485  54.770  53.306  1.00 42.31           C
ATOM     94  CG2 ILE A  11      79.343  53.533  52.993  1.00 42.31           C
ATOM     95  CG1 ILE A  11      77.544  55.181  52.160  1.00 42.31           C
ATOM     96  CD1 ILE A  11      78.288  55.759  50.956  1.00 42.31           C
ATOM     97  C   ILE A  11      76.954  55.727  54.928  1.00 42.31           C
ATOM     98  O   ILE A  11      77.408  56.535  55.737  1.00 42.31           O
ATOM     99  N   ALA A  12      75.758  55.902  54.335  1.00 32.92           N
ATOM    100  CA  ALA A  12      74.965  57.066  54.605  1.00 32.92           C
ATOM    101  CB  ALA A  12      73.641  57.077  53.823  1.00 32.92           C
ATOM    102  C   ALA A  12      74.632  57.082  56.069  1.00 32.92           C
ATOM    103  O   ALA A  12      74.681  58.126  56.716  1.00 32.92           O
ATOM    104  N   ARG A  13      74.326  55.904  56.639  1.00123.68           N
ATOM    105  CA  ARG A  13      73.954  55.765  58.020  1.00123.68           C
ATOM    106  CB  ARG A  13      73.744  54.288  58.410  1.00123.68           C
ATOM    107  CG  ARG A  13      72.776  53.524  57.495  1.00123.68           C
ATOM    108  CD  ARG A  13      71.317  53.516  57.951  1.00123.68           C
ATOM    109  NE  ARG A  13      70.823  54.912  57.827  1.00123.68           N
ATOM    110  CZ  ARG A  13      70.937  55.744  58.901  1.00123.68           C
ATOM    111  NH1 ARG A  13      71.416  55.252  60.079  1.00123.68           N
ATOM    112  NH2 ARG A  13      70.585  57.057  58.798  1.00123.68           N
ATOM    113  C   ARG A  13      75.089  56.272  58.866  1.00123.68           C
ATOM    114  O   ARG A  13      74.879  56.804  59.953  1.00123.68           O
ATOM    115  N   GLY A  14      76.332  56.056  58.405  1.00 42.88           N
ATOM    116  CA  GLY A  14      77.520  56.450  59.110  1.00 42.88           C
ATOM    117  C   GLY A  14      77.714  57.943  59.195  1.00 42.88           C
ATOM    118  O   GLY A  14      78.213  58.426  60.209  1.00 42.88           O
ATOM    119  N   THR A  15      77.341  58.725  58.155  1.00126.73           N
ATOM    120  CA  THR A  15      77.791  60.098  58.129  1.00126.73           C
ATOM    121  CB  THR A  15      78.217  60.563  56.765  1.00126.73           C
ATOM    122  OG1 THR A  15      78.924  61.789  56.873  1.00126.73           O
ATOM    123  CG2 THR A  15      76.972  60.732  55.877  1.00126.73           C
ATOM    124  C   THR A  15      76.810  61.104  58.674  1.00126.73           C
ATOM    125  O   THR A  15      75.624  60.832  58.856  1.00126.73           O
ATOM    126  N   LYS A  16      77.349  62.320  58.951  1.00165.39           N
ATOM    127  CA  LYS A  16      76.701  63.467  59.538  1.00165.39           C
ATOM    128  CB  LYS A  16      77.719  64.458  60.148  1.00165.39           C
ATOM    129  CG  LYS A  16      78.585  65.173  59.109  1.00165.39           C
ATOM    130  CD  LYS A  16      79.481  64.244  58.290  1.00165.39           C
ATOM    131  CE  LYS A  16      80.779  63.871  59.004  1.00165.39           C
ATOM    132  NZ  LYS A  16      81.569  62.949  58.165  1.00165.39           N
ATOM    133  C   LYS A  16      75.888  64.194  58.496  1.00165.39           C
ATOM    134  O   LYS A  16      76.143  64.078  57.300  1.00165.39           O
ATOM    135  N   PRO A  17      74.918  64.970  58.931  1.00161.17           N
ATOM    136  CA  PRO A  17      73.987  65.633  58.056  1.00161.17           C
ATOM    137  CD  PRO A  17      74.908  65.542  60.268  1.00161.17           C
ATOM    138  CB  PRO A  17      73.126  66.517  58.957  1.00161.17           C
ATOM    139  CG  PRO A  17      74.046  66.809  60.154  1.00161.17           C
ATOM    140  C   PRO A  17      74.576  66.411  56.921  1.00161.17           C
ATOM    141  O   PRO A  17      73.946  66.435  55.865  1.00161.17           O
ATOM    142  N   ALA A  18      75.726  67.086  57.101  1.00 30.57           N
ATOM    143  CA  ALA A  18      76.268  67.848  56.012  1.00 30.57           C
ATOM    144  CB  ALA A  18      77.532  68.627  56.410  1.00 30.57           C
ATOM    145  C   ALA A  18      76.645  66.910  54.909  1.00 30.57           C
ATOM    146  O   ALA A  18      76.319  67.140  53.744  1.00 30.57           O
ATOM    147  N   ASP A  19      77.326  65.804  55.265  1.00 40.76           N
ATOM    148  CA  ASP A  19      77.753  64.848  54.288  1.00 40.76           C
ATOM    149  CB  ASP A  19      78.568  63.673  54.858  1.00 40.76           C
ATOM    150  CG  ASP A  19      79.956  64.141  55.273  1.00 40.76           C
ATOM    151  OD1 ASP A  19      80.191  65.377  55.290  1.00 40.76           O
ATOM    152  OD2 ASP A  19      80.803  63.259  55.580  1.00 40.76           O
ATOM    153  C   ASP A  19      76.529  64.248  53.685  1.00 40.76           C
ATOM    154  O   ASP A  19      76.509  63.916  52.502  1.00 40.76           O
ATOM    155  N   MET A  20      75.469  64.094  54.500  1.00 74.80           N
ATOM    156  CA  MET A  20      74.257  63.487  54.039  1.00 74.80           C
ATOM    157  CB  MET A  20      73.198  63.282  55.134  1.00 74.80           C
ATOM    158  CG  MET A  20      73.548  62.134  56.084  1.00 74.80           C
ATOM    159  SD  MET A  20      72.267  61.742  57.315  1.00 74.80           S
ATOM    160  CE  MET A  20      72.835  62.932  58.557  1.00 74.80           C
ATOM    161  C   MET A  20      73.673  64.323  52.947  1.00 74.80           C
ATOM    162  O   MET A  20      73.029  63.788  52.046  1.00 74.80           O
ATOM    163  N   GLN A  21      73.827  65.660  53.019  1.00 53.13           N
ATOM    164  CA  GLN A  21      73.324  66.483  51.959  1.00 53.13           C
ATOM    165  CB  GLN A  21      73.420  67.992  52.240  1.00 53.13           C
ATOM    166  CG  GLN A  21      72.872  68.839  51.089  1.00 53.13           C
ATOM    167  CD  GLN A  21      71.411  68.464  50.863  1.00 53.13           C
ATOM    168  OE1 GLN A  21      70.712  67.982  51.755  1.00 53.13           O
ATOM    169  NE2 GLN A  21      70.932  68.686  49.610  1.00 53.13           N
ATOM    170  C   GLN A  21      74.102  66.187  50.709  1.00 53.13           C
ATOM    171  O   GLN A  21      73.529  66.106  49.625  1.00 53.13           O
ATOM    172  N   SER A  22      75.435  66.013  50.825  1.00 26.16           N
ATOM    173  CA  SER A  22      76.250  65.742  49.671  1.00 26.16           C
ATOM    174  CB  SER A  22      77.751  65.699  49.994  1.00 26.16           C
ATOM    175  OG  SER A  22      78.496  65.428  48.816  1.00 26.16           O
ATOM    176  C   SER A  22      75.869  64.404  49.109  1.00 26.16           C
ATOM    177  O   SER A  22      75.837  64.220  47.893  1.00 26.16           O
ATOM    178  N   LEU A  23      75.560  63.440  49.997  1.00 51.28           N
ATOM    179  CA  LEU A  23      75.186  62.113  49.609  1.00 51.28           C
ATOM    180  CB  LEU A  23      74.848  61.225  50.817  1.00 51.28           C
ATOM    181  CG  LEU A  23      74.428  59.794  50.435  1.00 51.28           C
ATOM    182  CD1 LEU A  23      75.581  59.022  49.774  1.00 51.28           C
ATOM    183  CD2 LEU A  23      73.825  59.054  51.638  1.00 51.28           C
ATOM    184  C   LEU A  23      73.945  62.212  48.785  1.00 51.28           C
ATOM    185  O   LEU A  23      73.853  61.614  47.719  1.00 51.28           O
ATOM    186  N   ARG A  24      72.973  63.022  49.237  1.00185.93           N
ATOM    187  CA  ARG A  24      71.711  63.148  48.563  1.00185.93           C
ATOM    188  CB  ARG A  24      70.759  64.147  49.248  1.00185.93           C
ATOM    189  CG  ARG A  24      70.231  63.674  50.605  1.00185.93           C
ATOM    190  CD  ARG A  24      69.540  64.776  51.409  1.00185.93           C
ATOM    191  NE  ARG A  24      68.076  64.698  51.156  1.00185.93           N
ATOM    192  CZ  ARG A  24      67.278  65.752  51.501  1.00185.93           C
ATOM    193  NH1 ARG A  24      67.833  66.913  51.957  1.00185.93           N
ATOM    194  NH2 ARG A  24      65.921  65.648  51.410  1.00185.93           N
ATOM    195  C   ARG A  24      71.951  63.654  47.173  1.00185.93           C
ATOM    196  O   ARG A  24      71.269  63.253  46.233  1.00185.93           O
ATOM    197  N   ALA A  25      72.916  64.576  47.020  1.00 43.86           N
ATOM    198  CA  ALA A  25      73.234  65.206  45.767  1.00 43.86           C
ATOM    199  CB  ALA A  25      74.257  66.341  45.930  1.00 43.86           C
ATOM    200  C   ALA A  25      73.805  64.253  44.752  1.00 43.86           C
ATOM    201  O   ALA A  25      73.497  64.350  43.565  1.00 43.86           O
ATOM    202  N   VAL A  26      74.623  63.283  45.194  1.00 91.24           N
ATOM    203  CA  VAL A  26      75.430  62.476  44.315  1.00 91.24           C
ATOM    204  CB  VAL A  26      76.204  61.428  45.062  1.00 91.24           C
ATOM    205  CG1 VAL A  26      76.915  60.519  44.048  1.00 91.24           C
ATOM    206  CG2 VAL A  26      77.159  62.131  46.045  1.00 91.24           C
ATOM    207  C   VAL A  26      74.641  61.784  43.237  1.00 91.24           C
ATOM    208  O   VAL A  26      75.103  61.721  42.108  1.00 91.24           O
ATOM    209  N   SER A  27      73.463  61.205  43.502  1.00165.62           N
ATOM    210  CA  SER A  27      72.786  60.543  42.420  1.00165.62           C
ATOM    211  CB  SER A  27      73.395  59.174  42.071  1.00165.62           C
ATOM    212  OG  SER A  27      72.682  58.583  40.995  1.00165.62           O
ATOM    213  C   SER A  27      71.373  60.305  42.863  1.00165.62           C
ATOM    214  O   SER A  27      71.028  60.498  44.026  1.00165.62           O
ATOM    215  N   ARG A  28      70.508  59.873  41.927  1.00129.14           N
ATOM    216  CA  ARG A  28      69.129  59.648  42.251  1.00129.14           C
ATOM    217  CB  ARG A  28      68.286  59.241  41.031  1.00129.14           C
ATOM    218  CG  ARG A  28      67.979  60.415  40.099  1.00129.14           C
ATOM    219  CD  ARG A  28      69.227  61.040  39.474  1.00129.14           C
ATOM    220  NE  ARG A  28      69.666  60.162  38.354  1.00129.14           N
ATOM    221  CZ  ARG A  28      70.926  60.298  37.846  1.00129.14           C
ATOM    222  NH1 ARG A  28      71.791  61.194  38.404  1.00129.14           N
ATOM    223  NH2 ARG A  28      71.316  59.542  36.779  1.00129.14           N
ATOM    224  C   ARG A  28      69.031  58.556  43.270  1.00129.14           C
ATOM    225  O   ARG A  28      68.222  58.634  44.192  1.00129.14           O
ATOM    226  N   ALA A  29      69.851  57.500  43.128  1.00 33.75           N
ATOM    227  CA  ALA A  29      69.767  56.391  44.037  1.00 33.75           C
ATOM    228  CB  ALA A  29      70.728  55.248  43.669  1.00 33.75           C
ATOM    229  C   ALA A  29      70.122  56.830  45.425  1.00 33.75           C
ATOM    230  O   ALA A  29      69.433  56.484  46.385  1.00 33.75           O
ATOM    231  N   VAL A  30      71.212  57.609  45.570  1.00 61.96           N
ATOM    232  CA  VAL A  30      71.668  58.026  46.870  1.00 61.96           C
ATOM    233  CB  VAL A  30      73.045  58.607  46.851  1.00 61.96           C
ATOM    234  CG1 VAL A  30      74.043  57.498  46.471  1.00 61.96           C
ATOM    235  CG2 VAL A  30      73.035  59.778  45.873  1.00 61.96           C
ATOM    236  C   VAL A  30      70.707  59.000  47.477  1.00 61.96           C
ATOM    237  O   VAL A  30      70.580  59.080  48.699  1.00 61.96           O
ATOM    238  N   LYS A  31      70.034  59.809  46.640  1.00105.42           N
ATOM    239  CA  LYS A  31      69.062  60.738  47.144  1.00105.42           C
ATOM    240  CB  LYS A  31      68.451  61.579  46.007  1.00105.42           C
ATOM    241  CG  LYS A  31      67.358  62.574  46.414  1.00105.42           C
ATOM    242  CD  LYS A  31      66.027  61.925  46.799  1.00105.42           C
ATOM    243  CE  LYS A  31      64.886  62.920  47.005  1.00105.42           C
ATOM    244  NZ  LYS A  31      63.598  62.192  47.038  1.00105.42           N
ATOM    245  C   LYS A  31      67.967  59.970  47.823  1.00105.42           C
ATOM    246  O   LYS A  31      67.553  60.309  48.931  1.00105.42           O
ATOM    247  N   MET A  32      67.472  58.901  47.172  1.00127.49           N
ATOM    248  CA  MET A  32      66.380  58.129  47.698  1.00127.49           C
ATOM    249  CB  MET A  32      65.954  57.005  46.741  1.00127.49           C
ATOM    250  CG  MET A  32      65.388  57.520  45.418  1.00127.49           C
ATOM    251  SD  MET A  32      65.116  56.230  44.170  1.00127.49           S
ATOM    252  CE  MET A  32      66.846  56.186  43.622  1.00127.49           C
ATOM    253  C   MET A  32      66.795  57.468  48.972  1.00127.49           C
ATOM    254  O   MET A  32      66.051  57.465  49.952  1.00127.49           O
ATOM    255  N   GLY A  33      68.011  56.894  48.986  1.00 31.90           N
ATOM    256  CA  GLY A  33      68.488  56.167  50.127  1.00 31.90           C
ATOM    257  C   GLY A  33      68.648  57.079  51.302  1.00 31.90           C
ATOM    258  O   GLY A  33      68.344  56.698  52.431  1.00 31.90           O
ATOM    259  N   ALA A  34      69.176  58.296  51.080  1.00 44.11           N
ATOM    260  CA  ALA A  34      69.395  59.195  52.178  1.00 44.11           C
ATOM    261  CB  ALA A  34      70.105  60.490  51.747  1.00 44.11           C
ATOM    262  C   ALA A  34      68.089  59.589  52.799  1.00 44.11           C
ATOM    263  O   ALA A  34      67.932  59.563  54.018  1.00 44.11           O
ATOM    264  N   GLU A  35      67.095  59.923  51.960  1.00129.96           N
ATOM    265  CA  GLU A  35      65.852  60.457  52.430  1.00129.96           C
ATOM    266  CB  GLU A  35      65.011  60.993  51.257  1.00129.96           C
ATOM    267  CG  GLU A  35      64.091  62.152  51.636  1.00129.96           C
ATOM    268  CD  GLU A  35      63.888  62.994  50.376  1.00129.96           C
ATOM    269  OE1 GLU A  35      64.870  63.671  49.969  1.00129.96           O
ATOM    270  OE2 GLU A  35      62.766  62.971  49.804  1.00129.96           O
ATOM    271  C   GLU A  35      65.125  59.424  53.235  1.00129.96           C
ATOM    272  O   GLU A  35      64.411  59.755  54.180  1.00129.96           O
ATOM    273  N   ALA A  36      65.249  58.143  52.844  1.00 63.02           N
ATOM    274  CA  ALA A  36      64.658  57.045  53.558  1.00 63.02           C
ATOM    275  CB  ALA A  36      64.763  55.717  52.785  1.00 63.02           C
ATOM    276  C   ALA A  36      65.322  56.834  54.899  1.00 63.02           C
ATOM    277  O   ALA A  36      64.661  56.460  55.861  1.00 63.02           O
ATOM    278  N   SER A  37      66.661  56.981  54.977  1.00139.42           N
ATOM    279  CA  SER A  37      67.439  56.659  56.155  1.00139.42           C
ATOM    280  CB  SER A  37      68.845  56.138  55.809  1.00139.42           C
ATOM    281  OG  SER A  37      69.615  57.162  55.199  1.00139.42           O
ATOM    282  C   SER A  37      67.624  57.723  57.212  1.00139.42           C
ATOM    283  O   SER A  37      67.982  57.371  58.334  1.00139.42           O
ATOM    284  N   ILE A  38      67.426  59.029  56.931  1.00 89.31           N
ATOM    285  CA  ILE A  38      67.792  60.026  57.914  1.00 89.31           C
ATOM    286  CB  ILE A  38      67.591  61.434  57.430  1.00 89.31           C
ATOM    287  CG2 ILE A  38      68.542  61.677  56.244  1.00 89.31           C
ATOM    288  CG1 ILE A  38      66.111  61.685  57.105  1.00 89.31           C
ATOM    289  CD1 ILE A  38      65.792  63.158  56.852  1.00 89.31           C
ATOM    290  C   ILE A  38      67.038  59.845  59.209  1.00 89.31           C
ATOM    291  O   ILE A  38      65.808  59.810  59.261  1.00 89.31           O
ATOM    292  N   PRO A  39      67.819  59.687  60.258  1.00 98.56           N
ATOM    293  CA  PRO A  39      67.362  59.480  61.615  1.00 98.56           C
ATOM    294  CD  PRO A  39      69.215  59.321  60.087  1.00 98.56           C
ATOM    295  CB  PRO A  39      68.544  58.846  62.353  1.00 98.56           C
ATOM    296  CG  PRO A  39      69.776  59.225  61.513  1.00 98.56           C
ATOM    297  C   PRO A  39      66.843  60.680  62.338  1.00 98.56           C
ATOM    298  O   PRO A  39      66.147  60.493  63.334  1.00 98.56           O
ATOM    299  N   GLN A  40      67.187  61.914  61.924  1.00114.53           N
ATOM    300  CA  GLN A  40      66.693  62.983  62.730  1.00114.53           C
ATOM    301  CB  GLN A  40      67.739  63.696  63.600  1.00114.53           C
ATOM    302  CG  GLN A  40      68.721  64.544  62.792  1.00114.53           C
ATOM    303  CD  GLN A  40      69.420  65.485  63.762  1.00114.53           C
ATOM    304  OE1 GLN A  40      69.442  65.251  64.969  1.00114.53           O
ATOM    305  NE2 GLN A  40      70.002  66.587  63.220  1.00114.53           N
ATOM    306  C   GLN A  40      66.132  64.057  61.867  1.00114.53           C
ATOM    307  O   GLN A  40      66.493  64.203  60.700  1.00114.53           O
ATOM    308  N   LEU A  41      65.188  64.820  62.453  1.00 67.77           N
ATOM    309  CA  LEU A  41      64.643  65.984  61.833  1.00 67.77           C
ATOM    310  CB  LEU A  41      63.119  65.955  61.618  1.00 67.77           C
ATOM    311  CG  LEU A  41      62.659  64.966  60.532  1.00 67.77           C
ATOM    312  CD1 LEU A  41      61.131  64.988  60.367  1.00 67.77           C
ATOM    313  CD2 LEU A  41      63.402  65.214  59.209  1.00 67.77           C
ATOM    314  C   LEU A  41      64.934  67.108  62.768  1.00 67.77           C
ATOM    315  O   LEU A  41      64.896  66.935  63.984  1.00 67.77           O
ATOM    316  N   THR A  42      65.309  68.278  62.219  1.00 66.23           N
ATOM    317  CA  THR A  42      65.522  69.435  63.040  1.00 66.23           C
ATOM    318  CB  THR A  42      66.970  69.814  63.142  1.00 66.23           C
ATOM    319  OG1 THR A  42      67.720  68.716  63.639  1.00 66.23           O
ATOM    320  CG2 THR A  42      67.105  71.008  64.103  1.00 66.23           C
ATOM    321  C   THR A  42      64.792  70.539  62.346  1.00 66.23           C
ATOM    322  O   THR A  42      65.190  70.956  61.260  1.00 66.23           O
ATOM    323  N   ILE A  43      63.718  71.071  62.964  1.00 68.31           N
ATOM    324  CA  ILE A  43      62.914  72.022  62.251  1.00 68.31           C
ATOM    325  CB  ILE A  43      61.450  71.890  62.564  1.00 68.31           C
ATOM    326  CG2 ILE A  43      60.698  73.017  61.837  1.00 68.31           C
ATOM    327  CG1 ILE A  43      60.955  70.484  62.181  1.00 68.31           C
ATOM    328  CD1 ILE A  43      59.563  70.157  62.720  1.00 68.31           C
ATOM    329  C   ILE A  43      63.344  73.413  62.582  1.00 68.31           C
ATOM    330  O   ILE A  43      62.787  74.070  63.462  1.00 68.31           O
ATOM    331  N   THR A  44      64.392  73.874  61.872  1.00 50.18           N
ATOM    332  CA  THR A  44      64.888  75.213  61.966  1.00 50.18           C
ATOM    333  CB  THR A  44      66.219  75.383  61.297  1.00 50.18           C
ATOM    334  OG1 THR A  44      66.123  75.033  59.925  1.00 50.18           O
ATOM    335  CG2 THR A  44      67.255  74.492  62.000  1.00 50.18           C
ATOM    336  C   THR A  44      63.924  76.126  61.274  1.00 50.18           C
ATOM    337  O   THR A  44      63.648  77.230  61.741  1.00 50.18           O
ATOM    338  N   HIS A  45      63.386  75.675  60.123  1.00 69.19           N
ATOM    339  CA  HIS A  45      62.538  76.519  59.333  1.00 69.19           C
ATOM    340  ND1 HIS A  45      61.707  79.192  57.736  1.00 69.19           N
ATOM    341  CG  HIS A  45      62.609  78.218  57.376  1.00 69.19           C
ATOM    342  CB  HIS A  45      63.373  77.344  58.328  1.00 69.19           C
ATOM    343  NE2 HIS A  45      61.783  79.188  55.513  1.00 69.19           N
ATOM    344  CD2 HIS A  45      62.644  78.231  56.016  1.00 69.19           C
ATOM    345  CE1 HIS A  45      61.242  79.739  56.583  1.00 69.19           C
ATOM    346  C   HIS A  45      61.555  75.668  58.579  1.00 69.19           C
ATOM    347  O   HIS A  45      61.667  74.443  58.527  1.00 69.19           O
ATOM    348  N   ARG A  46      60.549  76.333  57.977  1.00128.28           N
ATOM    349  CA  ARG A  46      59.512  75.708  57.212  1.00128.28           C
ATOM    350  CB  ARG A  46      58.425  76.689  56.741  1.00128.28           C
ATOM    351  CG  ARG A  46      57.383  76.996  57.819  1.00128.28           C
ATOM    352  CD  ARG A  46      57.914  77.760  59.032  1.00128.28           C
ATOM    353  NE  ARG A  46      56.788  77.858  60.005  1.00128.28           N
ATOM    354  CZ  ARG A  46      56.586  76.862  60.918  1.00128.28           C
ATOM    355  NH1 ARG A  46      57.450  75.807  60.969  1.00128.28           N
ATOM    356  NH2 ARG A  46      55.520  76.922  61.770  1.00128.28           N
ATOM    357  C   ARG A  46      60.112  75.060  56.006  1.00128.28           C
ATOM    358  O   ARG A  46      59.599  74.050  55.530  1.00128.28           O
ATOM    359  N   ASP A  47      61.205  75.628  55.461  1.00 47.92           N
ATOM    360  CA  ASP A  47      61.800  75.035  54.296  1.00 47.92           C
ATOM    361  CB  ASP A  47      63.081  75.745  53.821  1.00 47.92           C
ATOM    362  CG  ASP A  47      62.716  77.107  53.253  1.00 47.92           C
ATOM    363  OD1 ASP A  47      61.537  77.524  53.404  1.00 47.92           O
ATOM    364  OD2 ASP A  47      63.620  77.758  52.668  1.00 47.92           O
ATOM    365  C   ASP A  47      62.208  73.645  54.657  1.00 47.92           C
ATOM    366  O   ASP A  47      62.057  72.722  53.859  1.00 47.92           O
ATOM    367  N   SER A  48      62.734  73.462  55.882  1.00 25.24           N
ATOM    368  CA  SER A  48      63.157  72.157  56.295  1.00 25.24           C
ATOM    369  CB  SER A  48      63.700  72.127  57.736  1.00 25.24           C
ATOM    370  OG  SER A  48      64.880  72.911  57.838  1.00 25.24           O
ATOM    371  C   SER A  48      61.954  71.274  56.258  1.00 25.24           C
ATOM    372  O   SER A  48      62.038  70.099  55.902  1.00 25.24           O
ATOM    373  N   GLY A  49      60.788  71.840  56.614  1.00 19.11           N
ATOM    374  CA  GLY A  49      59.572  71.086  56.617  1.00 19.11           C
ATOM    375  C   GLY A  49      59.300  70.628  55.218  1.00 19.11           C
ATOM    376  O   GLY A  49      58.813  69.519  55.001  1.00 19.11           O
ATOM    377  N   LYS A  50      59.592  71.497  54.231  1.00 57.69           N
ATOM    378  CA  LYS A  50      59.349  71.207  52.849  1.00 57.69           C
ATOM    379  CB  LYS A  50      59.794  72.340  51.908  1.00 57.69           C
ATOM    380  CG  LYS A  50      59.235  73.728  52.220  1.00 57.69           C
ATOM    381  CD  LYS A  50      60.012  74.827  51.489  1.00 57.69           C
ATOM    382  CE  LYS A  50      59.517  76.245  51.765  1.00 57.69           C
ATOM    383  NZ  LYS A  50      60.340  77.212  51.007  1.00 57.69           N
ATOM    384  C   LYS A  50      60.200  70.050  52.440  1.00 57.69           C
ATOM    385  O   LYS A  50      59.746  69.177  51.701  1.00 57.69           O
ATOM    386  N   ARG A  51      61.474  70.032  52.886  1.00126.43           N
ATOM    387  CA  ARG A  51      62.354  69.020  52.386  1.00126.43           C
ATOM    388  CB  ARG A  51      63.829  69.248  52.777  1.00126.43           C
ATOM    389  CG  ARG A  51      64.817  68.340  52.036  1.00126.43           C
ATOM    390  CD  ARG A  51      64.980  68.698  50.556  1.00126.43           C
ATOM    391  NE  ARG A  51      63.697  68.381  49.871  1.00126.43           N
ATOM    392  CZ  ARG A  51      63.554  67.217  49.175  1.00126.43           C
ATOM    393  NH1 ARG A  51      64.607  66.359  49.059  1.00126.43           N
ATOM    394  NH2 ARG A  51      62.356  66.913  48.595  1.00126.43           N
ATOM    395  C   ARG A  51      61.902  67.639  52.787  1.00126.43           C
ATOM    396  O   ARG A  51      61.713  66.824  51.884  1.00126.43           O
ATOM    397  N   PRO A  52      61.744  67.269  54.048  1.00199.02           N
ATOM    398  CA  PRO A  52      61.137  65.981  54.264  1.00199.02           C
ATOM    399  CD  PRO A  52      62.819  67.495  55.006  1.00199.02           C
ATOM    400  CB  PRO A  52      61.769  65.383  55.517  1.00199.02           C
ATOM    401  CG  PRO A  52      63.102  66.130  55.651  1.00199.02           C
ATOM    402  C   PRO A  52      59.652  66.102  54.413  1.00199.02           C
ATOM    403  O   PRO A  52      59.228  66.654  55.428  1.00199.02           O
ATOM    404  N   PRO A  53      58.853  65.575  53.536  1.00 83.72           N
ATOM    405  CA  PRO A  53      57.437  65.586  53.778  1.00 83.72           C
ATOM    406  CD  PRO A  53      59.155  65.651  52.116  1.00 83.72           C
ATOM    407  CB  PRO A  53      56.771  65.318  52.432  1.00 83.72           C
ATOM    408  CG  PRO A  53      57.800  65.834  51.412  1.00 83.72           C
ATOM    409  C   PRO A  53      57.189  64.505  54.780  1.00 83.72           C
ATOM    410  O   PRO A  53      56.071  64.380  55.275  1.00 83.72           O
ATOM    411  N   SER A  54      58.255  63.744  55.092  1.00 56.95           N
ATOM    412  CA  SER A  54      58.278  62.542  55.871  1.00 56.95           C
ATOM    413  CB  SER A  54      59.700  61.970  55.996  1.00 56.95           C
ATOM    414  OG  SER A  54      60.231  61.691  54.708  1.00 56.95           O
ATOM    415  C   SER A  54      57.767  62.760  57.264  1.00 56.95           C
ATOM    416  O   SER A  54      57.353  61.802  57.912  1.00 56.95           O
ATOM    417  N   VAL A  55      57.762  64.007  57.768  1.00 97.21           N
ATOM    418  CA  VAL A  55      57.324  64.256  59.115  1.00 97.21           C
ATOM    419  CB  VAL A  55      57.361  65.711  59.494  1.00 97.21           C
ATOM    420  CG1 VAL A  55      56.335  66.470  58.638  1.00 97.21           C
ATOM    421  CG2 VAL A  55      57.116  65.830  61.010  1.00 97.21           C
ATOM    422  C   VAL A  55      55.906  63.790  59.246  1.00 97.21           C
ATOM    423  O   VAL A  55      55.510  63.281  60.293  1.00 97.21           O
ATOM    424  N   ALA A  56      55.098  63.942  58.181  1.00 48.49           N
ATOM    425  CA  ALA A  56      53.713  63.567  58.248  1.00 48.49           C
ATOM    426  CB  ALA A  56      52.960  63.818  56.930  1.00 48.49           C
ATOM    427  C   ALA A  56      53.604  62.097  58.568  1.00 48.49           C
ATOM    428  O   ALA A  56      52.692  61.696  59.289  1.00 48.49           O
ATOM    429  N   GLY A  57      54.486  61.271  57.959  1.00 67.83           N
ATOM    430  CA  GLY A  57      54.673  59.837  58.089  1.00 67.83           C
ATOM    431  C   GLY A  57      55.385  59.438  59.356  1.00 67.83           C
ATOM    432  O   GLY A  57      55.330  58.282  59.772  1.00 67.83           O
ATOM    433  N   CYS A  58      56.092  60.400  59.970  1.00130.33           N
ATOM    434  CA  CYS A  58      57.060  60.331  61.035  1.00130.33           C
ATOM    435  CB  CYS A  58      57.762  61.679  61.286  1.00130.33           C
ATOM    436  SG  CYS A  58      59.245  61.526  62.327  1.00130.33           S
ATOM    437  C   CYS A  58      56.472  59.860  62.338  1.00130.33           C
ATOM    438  O   CYS A  58      56.853  60.362  63.392  1.00130.33           O
ATOM    439  N   LEU A  59      55.478  58.944  62.310  1.00188.36           N
ATOM    440  CA  LEU A  59      54.805  58.503  63.508  1.00188.36           C
ATOM    441  CB  LEU A  59      53.875  57.289  63.303  1.00188.36           C
ATOM    442  CG  LEU A  59      52.598  57.578  62.488  1.00188.36           C
ATOM    443  CD1 LEU A  59      51.720  58.623  63.196  1.00188.36           C
ATOM    444  CD2 LEU A  59      52.909  57.926  61.023  1.00188.36           C
ATOM    445  C   LEU A  59      55.809  58.119  64.564  1.00188.36           C
ATOM    446  O   LEU A  59      55.546  58.348  65.745  1.00188.36           O
ATOM    447  N   GLU A  60      56.948  57.487  64.211  1.00109.69           N
ATOM    448  CA  GLU A  60      57.962  57.299  65.217  1.00109.69           C
ATOM    449  CB  GLU A  60      58.841  56.055  64.993  1.00109.69           C
ATOM    450  CG  GLU A  60      59.935  55.877  66.051  1.00109.69           C
ATOM    451  CD  GLU A  60      59.276  55.501  67.368  1.00109.69           C
ATOM    452  OE1 GLU A  60      58.252  54.768  67.330  1.00109.69           O
ATOM    453  OE2 GLU A  60      59.792  55.938  68.431  1.00109.69           O
ATOM    454  C   GLU A  60      58.863  58.503  65.136  1.00109.69           C
ATOM    455  O   GLU A  60      59.474  58.748  64.097  1.00109.69           O
ATOM    456  N   LEU A  61      58.947  59.310  66.220  1.00 89.54           N
ATOM    457  CA  LEU A  61      59.782  60.482  66.181  1.00 89.54           C
ATOM    458  CB  LEU A  61      58.981  61.772  65.934  1.00 89.54           C
ATOM    459  CG  LEU A  61      59.845  63.046  65.897  1.00 89.54           C
ATOM    460  CD1 LEU A  61      60.850  63.011  64.731  1.00 89.54           C
ATOM    461  CD2 LEU A  61      58.969  64.308  65.886  1.00 89.54           C
ATOM    462  C   LEU A  61      60.439  60.611  67.524  1.00 89.54           C
ATOM    463  O   LEU A  61      59.909  61.244  68.435  1.00 89.54           O
ATOM    464  N   ASN A  62      61.666  60.080  67.641  1.00 78.74           N
ATOM    465  CA  ASN A  62      62.347  59.964  68.895  1.00 78.74           C
ATOM    466  CB  ASN A  62      63.658  59.180  68.745  1.00 78.74           C
ATOM    467  CG  ASN A  62      63.262  57.780  68.293  1.00 78.74           C
ATOM    468  OD1 ASN A  62      63.442  57.408  67.134  1.00 78.74           O
ATOM    469  ND2 ASN A  62      62.684  56.982  69.231  1.00 78.74           N
ATOM    470  C   ASN A  62      62.631  61.298  69.520  1.00 78.74           C
ATOM    471  O   ASN A  62      62.509  61.437  70.736  1.00 78.74           O
ATOM    472  N   ARG A  63      63.041  62.318  68.742  1.00149.13           N
ATOM    473  CA  ARG A  63      63.325  63.561  69.400  1.00149.13           C
ATOM    474  CB  ARG A  63      64.828  63.754  69.660  1.00149.13           C
ATOM    475  CG  ARG A  63      65.201  64.978  70.498  1.00149.13           C
ATOM    476  CD  ARG A  63      66.716  65.100  70.675  1.00149.13           C
ATOM    477  NE  ARG A  63      66.993  66.309  71.495  1.00149.13           N
ATOM    478  CZ  ARG A  63      67.190  66.206  72.842  1.00149.13           C
ATOM    479  NH1 ARG A  63      67.183  64.980  73.444  1.00149.13           N
ATOM    480  NH2 ARG A  63      67.407  67.334  73.580  1.00149.13           N
ATOM    481  C   ARG A  63      62.876  64.692  68.538  1.00149.13           C
ATOM    482  O   ARG A  63      63.004  64.658  67.316  1.00149.13           O
ATOM    483  N   LEU A  64      62.293  65.721  69.181  1.00 75.40           N
ATOM    484  CA  LEU A  64      61.962  66.916  68.472  1.00 75.40           C
ATOM    485  CB  LEU A  64      60.450  67.180  68.354  1.00 75.40           C
ATOM    486  CG  LEU A  64      60.131  68.474  67.582  1.00 75.40           C
ATOM    487  CD1 LEU A  64      60.602  68.370  66.120  1.00 75.40           C
ATOM    488  CD2 LEU A  64      58.650  68.870  67.714  1.00 75.40           C
ATOM    489  C   LEU A  64      62.540  68.030  69.274  1.00 75.40           C
ATOM    490  O   LEU A  64      62.527  67.997  70.503  1.00 75.40           O
ATOM    491  N   THR A  65      63.096  69.034  68.574  1.00148.07           N
ATOM    492  CA  THR A  65      63.574  70.213  69.231  1.00148.07           C
ATOM    493  CB  THR A  65      64.505  71.047  68.394  1.00148.07           C
ATOM    494  OG1 THR A  65      63.905  71.350  67.143  1.00148.07           O
ATOM    495  CG2 THR A  65      65.822  70.290  68.186  1.00148.07           C
ATOM    496  C   THR A  65      62.337  71.003  69.468  1.00148.07           C
ATOM    497  O   THR A  65      61.377  70.472  70.025  1.00148.07           O
ATOM    498  N   LEU A  66      62.383  72.306  69.131  1.00128.66           N
ATOM    499  CA  LEU A  66      61.278  73.227  69.139  1.00128.66           C
ATOM    500  CB  LEU A  66      60.218  73.047  70.249  1.00128.66           C
ATOM    501  CG  LEU A  66      59.129  72.006  69.914  1.00128.66           C
ATOM    502  CD1 LEU A  66      58.112  71.874  71.053  1.00128.66           C
ATOM    503  CD2 LEU A  66      58.455  72.316  68.566  1.00128.66           C
ATOM    504  C   LEU A  66      61.823  74.612  69.210  1.00128.66           C
ATOM    505  O   LEU A  66      62.786  74.879  69.929  1.00128.66           O
ATOM    506  N   VAL A  67      61.176  75.537  68.472  1.00129.51           N
ATOM    507  CA  VAL A  67      61.636  76.891  68.372  1.00129.51           C
ATOM    508  CB  VAL A  67      61.861  77.324  66.944  1.00129.51           C
ATOM    509  CG1 VAL A  67      60.496  77.467  66.251  1.00129.51           C
ATOM    510  CG2 VAL A  67      62.748  78.584  66.915  1.00129.51           C
ATOM    511  C   VAL A  67      60.594  77.766  69.006  1.00129.51           C
ATOM    512  O   VAL A  67      59.848  77.320  69.876  1.00129.51           O
ATOM    513  N   GLY A  68      60.542  79.056  68.611  1.00 43.87           N
ATOM    514  CA  GLY A  68      59.629  79.984  69.216  1.00 43.87           C
ATOM    515  C   GLY A  68      58.229  79.678  68.763  1.00 43.87           C
ATOM    516  O   GLY A  68      58.005  78.737  68.003  1.00 43.87           O
ATOM    517  N   HIS A  69      57.259  80.503  69.226  1.00 76.65           N
ATOM    518  CA  HIS A  69      55.851  80.410  68.919  1.00 76.65           C
ATOM    519  ND1 HIS A  69      53.498  82.228  67.171  1.00 76.65           N
ATOM    520  CG  HIS A  69      54.066  80.975  67.211  1.00 76.65           C
ATOM    521  CB  HIS A  69      55.529  80.741  67.451  1.00 76.65           C
ATOM    522  NE2 HIS A  69      51.849  80.774  66.844  1.00 76.65           N
ATOM    523  CD2 HIS A  69      53.045  80.097  67.008  1.00 76.65           C
ATOM    524  CE1 HIS A  69      52.172  82.050  66.948  1.00 76.65           C
ATOM    525  C   HIS A  69      55.289  79.047  69.209  1.00 76.65           C
ATOM    526  O   HIS A  69      54.969  78.297  68.289  1.00 76.65           O
ATOM    527  N   PHE A  70      55.161  78.676  70.502  1.00 93.43           N
ATOM    528  CA  PHE A  70      54.678  77.357  70.815  1.00 93.43           C
ATOM    529  CB  PHE A  70      55.802  76.536  71.479  1.00 93.43           C
ATOM    530  CG  PHE A  70      55.520  75.077  71.417  1.00 93.43           C
ATOM    531  CD1 PHE A  70      55.539  74.424  70.205  1.00 93.43           C
ATOM    532  CD2 PHE A  70      55.292  74.353  72.564  1.00 93.43           C
ATOM    533  CE1 PHE A  70      55.295  73.074  70.133  1.00 93.43           C
ATOM    534  CE2 PHE A  70      55.050  73.002  72.499  1.00 93.43           C
ATOM    535  CZ  PHE A  70      55.047  72.363  71.282  1.00 93.43           C
ATOM    536  C   PHE A  70      53.504  77.480  71.758  1.00 93.43           C
ATOM    537  O   PHE A  70      53.567  78.202  72.753  1.00 93.43           O
ATOM    538  N   THR A  71      52.393  76.754  71.479  1.00 53.62           N
ATOM    539  CA  THR A  71      51.223  76.861  72.313  1.00 53.62           C
ATOM    540  CB  THR A  71      49.996  77.337  71.590  1.00 53.62           C
ATOM    541  OG1 THR A  71      49.646  76.430  70.556  1.00 53.62           O
ATOM    542  CG2 THR A  71      50.279  78.730  71.006  1.00 53.62           C
ATOM    543  C   THR A  71      50.911  75.517  72.895  1.00 53.62           C
ATOM    544  O   THR A  71      51.400  74.487  72.434  1.00 53.62           O
ATOM    545  N   ASP A  72      50.046  75.513  73.928  1.00 55.19           N
ATOM    546  CA  ASP A  72      49.705  74.344  74.687  1.00 55.19           C
ATOM    547  CB  ASP A  72      48.680  74.649  75.795  1.00 55.19           C
ATOM    548  CG  ASP A  72      48.734  73.538  76.834  1.00 55.19           C
ATOM    549  OD1 ASP A  72      49.738  72.778  76.836  1.00 55.19           O
ATOM    550  OD2 ASP A  72      47.775  73.439  77.646  1.00 55.19           O
ATOM    551  C   ASP A  72      49.104  73.326  73.768  1.00 55.19           C
ATOM    552  O   ASP A  72      49.354  72.130  73.916  1.00 55.19           O
ATOM    553  N   ALA A  73      48.297  73.775  72.788  1.00 29.97           N
ATOM    554  CA  ALA A  73      47.655  72.875  71.873  1.00 29.97           C
ATOM    555  CB  ALA A  73      46.752  73.598  70.859  1.00 29.97           C
ATOM    556  C   ALA A  73      48.697  72.137  71.090  1.00 29.97           C
ATOM    557  O   ALA A  73      48.571  70.936  70.858  1.00 29.97           O
ATOM    558  N   TYR A  74      49.753  72.844  70.647  1.00 66.19           N
ATOM    559  CA  TYR A  74      50.793  72.225  69.880  1.00 66.19           C
ATOM    560  CB  TYR A  74      51.789  73.227  69.272  1.00 66.19           C
ATOM    561  CG  TYR A  74      51.105  73.814  68.085  1.00 66.19           C
ATOM    562  CD1 TYR A  74      50.207  74.851  68.204  1.00 66.19           C
ATOM    563  CD2 TYR A  74      51.369  73.308  66.833  1.00 66.19           C
ATOM    564  CE1 TYR A  74      49.584  75.369  67.091  1.00 66.19           C
ATOM    565  CE2 TYR A  74      50.750  73.822  65.718  1.00 66.19           C
ATOM    566  CZ  TYR A  74      49.855  74.856  65.845  1.00 66.19           C
ATOM    567  OH  TYR A  74      49.217  75.388  64.704  1.00 66.19           O
ATOM    568  C   TYR A  74      51.531  71.230  70.712  1.00 66.19           C
ATOM    569  O   TYR A  74      51.886  70.158  70.222  1.00 66.19           O
ATOM    570  N   LEU A  75      51.803  71.551  71.988  1.00 63.73           N
ATOM    571  CA  LEU A  75      52.549  70.637  72.804  1.00 63.73           C
ATOM    572  CB  LEU A  75      52.947  71.234  74.167  1.00 63.73           C
ATOM    573  CG  LEU A  75      53.858  70.308  74.993  1.00 63.73           C
ATOM    574  CD1 LEU A  75      55.080  69.859  74.176  1.00 63.73           C
ATOM    575  CD2 LEU A  75      54.285  70.989  76.302  1.00 63.73           C
ATOM    576  C   LEU A  75      51.758  69.378  72.995  1.00 63.73           C
ATOM    577  O   LEU A  75      52.294  68.276  72.898  1.00 63.73           O
ATOM    578  N   GLN A  76      50.444  69.509  73.242  1.00 62.36           N
ATOM    579  CA  GLN A  76      49.604  68.361  73.422  1.00 62.36           C
ATOM    580  CB  GLN A  76      48.185  68.718  73.897  1.00 62.36           C
ATOM    581  CG  GLN A  76      48.195  69.318  75.308  1.00 62.36           C
ATOM    582  CD  GLN A  76      46.761  69.555  75.754  1.00 62.36           C
ATOM    583  OE1 GLN A  76      45.849  68.822  75.374  1.00 62.36           O
ATOM    584  NE2 GLN A  76      46.552  70.603  76.595  1.00 62.36           N
ATOM    585  C   GLN A  76      49.557  67.621  72.123  1.00 62.36           C
ATOM    586  O   GLN A  76      49.367  66.408  72.094  1.00 62.36           O
ATOM    587  N   ARG A  77      49.686  68.358  71.008  1.00170.51           N
ATOM    588  CA  ARG A  77      49.674  67.820  69.680  1.00170.51           C
ATOM    589  CB  ARG A  77      49.537  68.908  68.608  1.00170.51           C
ATOM    590  CG  ARG A  77      49.079  68.335  67.271  1.00170.51           C
ATOM    591  CD  ARG A  77      48.631  69.391  66.258  1.00170.51           C
ATOM    592  NE  ARG A  77      47.429  70.081  66.810  1.00170.51           N
ATOM    593  CZ  ARG A  77      47.564  71.261  67.484  1.00170.51           C
ATOM    594  NH1 ARG A  77      48.798  71.825  67.633  1.00170.51           N
ATOM    595  NH2 ARG A  77      46.466  71.890  67.996  1.00170.51           N
ATOM    596  C   ARG A  77      50.903  67.009  69.410  1.00170.51           C
ATOM    597  O   ARG A  77      50.837  66.120  68.570  1.00170.51           O
ATOM    598  N   LEU A  78      52.069  67.304  70.033  1.00138.32           N
ATOM    599  CA  LEU A  78      53.191  66.441  69.764  1.00138.32           C
ATOM    600  CB  LEU A  78      54.500  66.816  70.479  1.00138.32           C
ATOM    601  CG  LEU A  78      55.265  67.981  69.821  1.00138.32           C
ATOM    602  CD1 LEU A  78      54.457  69.285  69.846  1.00138.32           C
ATOM    603  CD2 LEU A  78      56.668  68.141  70.429  1.00138.32           C
ATOM    604  C   LEU A  78      52.787  65.066  70.189  1.00138.32           C
ATOM    605  O   LEU A  78      52.362  64.818  71.316  1.00138.32           O
ATOM    606  N   PRO A  79      52.956  64.182  69.246  1.00101.80           N
ATOM    607  CA  PRO A  79      52.489  62.823  69.266  1.00101.80           C
ATOM    608  CD  PRO A  79      53.777  64.471  68.083  1.00101.80           C
ATOM    609  CB  PRO A  79      52.716  62.314  67.845  1.00101.80           C
ATOM    610  CG  PRO A  79      53.933  63.122  67.365  1.00101.80           C
ATOM    611  C   PRO A  79      53.205  61.923  70.219  1.00101.80           C
ATOM    612  O   PRO A  79      54.137  62.356  70.892  1.00101.80           O
ATOM    613  N   ALA A  80      52.745  60.654  70.272  1.00 52.14           N
ATOM    614  CA  ALA A  80      53.319  59.615  71.071  1.00 52.14           C
ATOM    615  CB  ALA A  80      52.445  58.349  71.141  1.00 52.14           C
ATOM    616  C   ALA A  80      54.630  59.238  70.450  1.00 52.14           C
ATOM    617  O   ALA A  80      54.989  59.711  69.372  1.00 52.14           O
ATOM    618  N   SER A  81      55.394  58.390  71.169  1.00 71.83           N
ATOM    619  CA  SER A  81      56.679  57.906  70.750  1.00 71.83           C
ATOM    620  CB  SER A  81      56.683  57.389  69.298  1.00 71.83           C
ATOM    621  OG  SER A  81      55.856  56.240  69.181  1.00 71.83           O
ATOM    622  C   SER A  81      57.704  58.997  70.856  1.00 71.83           C
ATOM    623  O   SER A  81      58.894  58.734  70.683  1.00 71.83           O
ATOM    624  N   LEU A  82      57.302  60.239  71.202  1.00 87.86           N
ATOM    625  CA  LEU A  82      58.308  61.263  71.291  1.00 87.86           C
ATOM    626  CB  LEU A  82      57.785  62.709  71.371  1.00 87.86           C
ATOM    627  CG  LEU A  82      57.005  63.209  70.142  1.00 87.86           C
ATOM    628  CD1 LEU A  82      56.862  64.736  70.190  1.00 87.86           C
ATOM    629  CD2 LEU A  82      57.598  62.696  68.822  1.00 87.86           C
ATOM    630  C   LEU A  82      59.093  61.050  72.546  1.00 87.86           C
ATOM    631  O   LEU A  82      58.530  60.971  73.637  1.00 87.86           O
ATOM    632  N   THR A  83      60.420  60.870  72.397  1.00 71.86           N
ATOM    633  CA  THR A  83      61.318  60.719  73.504  1.00 71.86           C
ATOM    634  CB  THR A  83      62.555  59.970  73.127  1.00 71.86           C
ATOM    635  OG1 THR A  83      62.199  58.707  72.581  1.00 71.86           O
ATOM    636  CG2 THR A  83      63.400  59.768  74.397  1.00 71.86           C
ATOM    637  C   THR A  83      61.720  62.045  74.101  1.00 71.86           C
ATOM    638  O   THR A  83      61.793  62.171  75.322  1.00 71.86           O
ATOM    639  N   ALA A  84      61.987  63.075  73.261  1.00 60.35           N
ATOM    640  CA  ALA A  84      62.507  64.319  73.777  1.00 60.35           C
ATOM    641  CB  ALA A  84      63.988  64.547  73.430  1.00 60.35           C
ATOM    642  C   ALA A  84      61.736  65.480  73.215  1.00 60.35           C
ATOM    643  O   ALA A  84      61.179  65.407  72.119  1.00 60.35           O
ATOM    644  N   LEU A  85      61.709  66.593  73.985  1.00105.34           N
ATOM    645  CA  LEU A  85      60.926  67.758  73.680  1.00105.34           C
ATOM    646  CB  LEU A  85      59.684  67.811  74.581  1.00105.34           C
ATOM    647  CG  LEU A  85      58.794  69.046  74.397  1.00105.34           C
ATOM    648  CD1 LEU A  85      58.052  69.014  73.054  1.00105.34           C
ATOM    649  CD2 LEU A  85      57.866  69.232  75.606  1.00105.34           C
ATOM    650  C   LEU A  85      61.724  68.987  74.014  1.00105.34           C
ATOM    651  O   LEU A  85      61.815  69.365  75.181  1.00105.34           O
ATOM    652  N   ASP A  86      62.260  69.691  72.994  1.00 98.87           N
ATOM    653  CA  ASP A  86      63.125  70.807  73.267  1.00 98.87           C
ATOM    654  CB  ASP A  86      64.380  70.758  72.386  1.00 98.87           C
ATOM    655  CG  ASP A  86      65.049  69.417  72.657  1.00 98.87           C
ATOM    656  OD1 ASP A  86      64.667  68.756  73.660  1.00 98.87           O
ATOM    657  OD2 ASP A  86      65.945  69.031  71.861  1.00 98.87           O
ATOM    658  C   ASP A  86      62.390  72.085  72.952  1.00 98.87           C
ATOM    659  O   ASP A  86      62.411  72.583  71.830  1.00 98.87           O
ATOM    660  N   LEU A  87      61.776  72.672  73.990  1.00133.22           N
ATOM    661  CA  LEU A  87      60.928  73.836  74.014  1.00133.22           C
ATOM    662  CB  LEU A  87      60.108  73.954  75.306  1.00133.22           C
ATOM    663  CG  LEU A  87      59.135  72.774  75.489  1.00133.22           C
ATOM    664  CD1 LEU A  87      58.154  73.039  76.640  1.00133.22           C
ATOM    665  CD2 LEU A  87      58.432  72.408  74.171  1.00133.22           C
ATOM    666  C   LEU A  87      61.665  75.127  73.788  1.00133.22           C
ATOM    667  O   LEU A  87      61.073  76.196  73.886  1.00133.22           O
ATOM    668  N   SER A  88      62.988  75.070  73.602  1.00137.21           N
ATOM    669  CA  SER A  88      63.899  76.183  73.506  1.00137.21           C
ATOM    670  CB  SER A  88      65.172  75.783  72.740  1.00137.21           C
ATOM    671  OG  SER A  88      66.067  76.879  72.651  1.00137.21           O
ATOM    672  C   SER A  88      63.352  77.423  72.850  1.00137.21           C
ATOM    673  O   SER A  88      62.725  77.392  71.793  1.00137.21           O
ATOM    674  N   ARG A  89      63.610  78.573  73.522  1.00208.16           N
ATOM    675  CA  ARG A  89      63.313  79.909  73.071  1.00208.16           C
ATOM    676  CB  ARG A  89      64.196  80.373  71.903  1.00208.16           C
ATOM    677  CG  ARG A  89      65.581  80.838  72.342  1.00208.16           C
ATOM    678  CD  ARG A  89      65.581  82.275  72.868  1.00208.16           C
ATOM    679  NE  ARG A  89      65.113  83.162  71.761  1.00208.16           N
ATOM    680  CZ  ARG A  89      63.922  83.826  71.863  1.00208.16           C
ATOM    681  NH1 ARG A  89      63.153  83.677  72.979  1.00208.16           N
ATOM    682  NH2 ARG A  89      63.502  84.650  70.858  1.00208.16           N
ATOM    683  C   ARG A  89      61.895  80.027  72.639  1.00208.16           C
ATOM    684  O   ARG A  89      61.600  80.705  71.655  1.00208.16           O
ATOM    685  N   CYS A  90      60.970  79.388  73.367  1.00 55.40           N
ATOM    686  CA  CYS A  90      59.598  79.488  72.974  1.00 55.40           C
ATOM    687  CB  CYS A  90      58.750  78.275  73.398  1.00 55.40           C
ATOM    688  SG  CYS A  90      58.743  78.023  75.199  1.00 55.40           S
ATOM    689  C   CYS A  90      58.984  80.705  73.586  1.00 55.40           C
ATOM    690  O   CYS A  90      59.484  81.247  74.570  1.00 55.40           O
ATOM    691  N   GLU A  91      57.892  81.183  72.951  1.00 94.24           N
ATOM    692  CA  GLU A  91      57.077  82.249  73.451  1.00 94.24           C
ATOM    693  CB  GLU A  91      57.246  83.591  72.714  1.00 94.24           C
ATOM    694  CG  GLU A  91      58.551  84.334  73.022  1.00 94.24           C
ATOM    695  CD  GLU A  91      59.590  84.020  71.953  1.00 94.24           C
ATOM    696  OE1 GLU A  91      59.381  83.051  71.176  1.00 94.24           O
ATOM    697  OE2 GLU A  91      60.609  84.760  71.898  1.00 94.24           O
ATOM    698  C   GLU A  91      55.664  81.796  73.228  1.00 94.24           C
ATOM    699  O   GLU A  91      55.393  81.042  72.294  1.00 94.24           O
ATOM    700  N   GLY A  92      54.724  82.207  74.105  1.00 36.38           N
ATOM    701  CA  GLY A  92      53.354  81.824  73.895  1.00 36.38           C
ATOM    702  C   GLY A  92      52.803  81.288  75.174  1.00 36.38           C
ATOM    703  O   GLY A  92      53.499  81.210  76.184  1.00 36.38           O
ATOM    704  N   PRO A  93      51.532  80.970  75.174  1.00101.24           N
ATOM    705  CA  PRO A  93      50.976  80.344  76.329  1.00101.24           C
ATOM    706  CD  PRO A  93      50.530  81.662  74.385  1.00101.24           C
ATOM    707  CB  PRO A  93      49.458  80.500  76.222  1.00101.24           C
ATOM    708  CG  PRO A  93      49.221  80.947  74.765  1.00101.24           C
ATOM    709  C   PRO A  93      51.460  78.939  76.379  1.00101.24           C
ATOM    710  O   PRO A  93      50.882  78.080  75.712  1.00101.24           O
ATOM    711  N   ILE A  94      52.489  78.680  77.198  1.00117.16           N
ATOM    712  CA  ILE A  94      52.949  77.346  77.397  1.00117.16           C
ATOM    713  CB  ILE A  94      54.411  77.140  77.087  1.00117.16           C
ATOM    714  CG2 ILE A  94      55.258  77.985  78.054  1.00117.16           C
ATOM    715  CG1 ILE A  94      54.756  75.635  77.042  1.00117.16           C
ATOM    716  CD1 ILE A  94      54.513  74.875  78.346  1.00117.16           C
ATOM    717  C   ILE A  94      52.682  77.129  78.845  1.00117.16           C
ATOM    718  O   ILE A  94      53.050  77.949  79.684  1.00117.16           O
ATOM    719  N   THR A  95      51.992  76.023  79.165  1.00 60.09           N
ATOM    720  CA  THR A  95      51.550  75.785  80.504  1.00 60.09           C
ATOM    721  CB  THR A  95      50.077  75.505  80.546  1.00 60.09           C
ATOM    722  OG1 THR A  95      49.357  76.599  80.006  1.00 60.09           O
ATOM    723  CG2 THR A  95      49.640  75.258  81.994  1.00 60.09           C
ATOM    724  C   THR A  95      52.247  74.566  81.017  1.00 60.09           C
ATOM    725  O   THR A  95      52.733  73.738  80.249  1.00 60.09           O
ATOM    726  N   SER A  96      52.321  74.451  82.357  1.00 32.64           N
ATOM    727  CA  SER A  96      52.965  73.346  83.002  1.00 32.64           C
ATOM    728  CB  SER A  96      53.031  73.507  84.533  1.00 32.64           C
ATOM    729  OG  SER A  96      53.684  72.390  85.120  1.00 32.64           O
ATOM    730  C   SER A  96      52.168  72.119  82.693  1.00 32.64           C
ATOM    731  O   SER A  96      52.683  71.002  82.708  1.00 32.64           O
ATOM    732  N   ALA A  97      50.861  72.286  82.429  1.00 27.74           N
ATOM    733  CA  ALA A  97      50.081  71.135  82.088  1.00 27.74           C
ATOM    734  CB  ALA A  97      48.595  71.469  81.859  1.00 27.74           C
ATOM    735  C   ALA A  97      50.623  70.582  80.804  1.00 27.74           C
ATOM    736  O   ALA A  97      50.859  69.382  80.680  1.00 27.74           O
ATOM    737  N   GLY A  98      50.865  71.464  79.815  1.00 21.94           N
ATOM    738  CA  GLY A  98      51.354  71.013  78.545  1.00 21.94           C
ATOM    739  C   GLY A  98      52.716  70.430  78.727  1.00 21.94           C
ATOM    740  O   GLY A  98      53.022  69.374  78.175  1.00 21.94           O
ATOM    741  N   ILE A  99      53.574  71.111  79.512  1.00118.16           N
ATOM    742  CA  ILE A  99      54.918  70.648  79.692  1.00118.16           C
ATOM    743  CB  ILE A  99      55.771  71.580  80.517  1.00118.16           C
ATOM    744  CG2 ILE A  99      55.232  71.628  81.951  1.00118.16           C
ATOM    745  CG1 ILE A  99      57.247  71.164  80.440  1.00118.16           C
ATOM    746  CD1 ILE A  99      57.865  71.367  79.059  1.00118.16           C
ATOM    747  C   ILE A  99      54.867  69.312  80.355  1.00118.16           C
ATOM    748  O   ILE A  99      55.596  68.395  79.981  1.00118.16           O
ATOM    749  N   ALA A 100      53.999  69.154  81.367  1.00 14.87           N
ATOM    750  CA  ALA A 100      53.921  67.877  82.010  1.00 14.87           C
ATOM    751  CB  ALA A 100      53.906  67.972  83.544  1.00 14.87           C
ATOM    752  C   ALA A 100      52.619  67.209  81.588  1.00 14.87           C
ATOM    753  O   ALA A 100      51.570  67.498  82.227  1.00 14.87           O
ATOM    754  OXT ALA A 100      52.655  66.398  80.626  1.00 14.87           O
TER
END
